# Supplementary material for: Population genomic response to geographic gradients by widespread and endemic fishes of the Arabian Peninsula
Source: Ecol Evol. 2020 Apr 12;10(10):4314–30. doi: 10.1002/ece3.6199 (PMC7246217; doi:10.1002/ece3.6199)
Supplement: Supplementary file 6 — Appendix S1 [file ECE3-10-4314-s006.zip › Appendix S1, STRUCTURE and PCA Plots, Dryad/STRUCTURE/C. austriacus & C. melapterus/results_job_T41_f]

----------------------------------------------------
STRUCTURE by Pritchard, Stephens and Donnelly (2000)
     and Falush, Stephens and Pritchard (2003)
       Code by Pritchard, Falush and Hubisz
             Version 2.3.4 (Jul 2012)
----------------------------------------------------


Command line arguments:   /home/compartido2/pablo_saenz/Structure/structure_kernel_src/structure -m parameter_job_T41 
Input File:    /home/compartido2/pablo_saenz/joey/structure/C_aus_x_C_mel/data_job_T41

Run parameters:
   138 individuals
   2782 loci
   9 populations assumed
   200000 Burn-in period
   300000 Reps
LOCPRIOR model used


--------------------------------------------
Proportion of membership of each pre-defined
 population in each of the 9 clusters

Given    Inferred Clusters                                                 Number of
 Pop       1      2      3      4      5      6      7      8      9      Individuals

  1:     0.010  0.393  0.015  0.001  0.437  0.003  0.001  0.005  0.135       12
  2:     0.019  0.397  0.021  0.001  0.429  0.004  0.007  0.005  0.117       12
  4:     0.007  0.378  0.020  0.001  0.491  0.003  0.003  0.005  0.094       11
  9:     0.003  0.341  0.025  0.001  0.516  0.001  0.002  0.001  0.109       12
 10:     0.069  0.312  0.019  0.002  0.485  0.002  0.000  0.022  0.088       12
 12:     0.003  0.002  0.007  0.086  0.002  0.767  0.127  0.005  0.001       12
 13:     0.053  0.002  0.010  0.003  0.001  0.655  0.239  0.037  0.002       12
 14:     0.006  0.004  0.008  0.011  0.003  0.803  0.134  0.029  0.002       12
 16:     0.033  0.006  0.016  0.016  0.002  0.772  0.115  0.034  0.005       12
 19:     0.026  0.007  0.009  0.039  0.002  0.741  0.115  0.048  0.012       12
 20:     0.010  0.381  0.029  0.001  0.437  0.004  0.001  0.003  0.132       12
 22:     0.006  0.291  0.015  0.001  0.540  0.006  0.001  0.002  0.137        7
--------------------------------------------

Allele-freq. divergence among pops (Net nucleotide distance),
computed using point estimates of P.

      1       2       3       4       5       6       7       8       9      
 1      -    0.0021  0.0086  0.0359  0.0044  0.0057  0.0269  0.0154  0.0051  
 2   0.0021     -    0.0115  0.0407  0.0036  0.0115  0.0331  0.0211  0.0049  
 3   0.0086  0.0115     -    0.0484  0.0112  0.0168  0.0397  0.0244  0.0130  
 4   0.0359  0.0407  0.0484     -    0.0440  0.0385  0.0610  0.0510  0.0433  
 5   0.0044  0.0036  0.0112  0.0440     -    0.0148  0.0369  0.0234  0.0071  
 6   0.0057  0.0115  0.0168  0.0385  0.0148     -    0.0285  0.0184  0.0141  
 7   0.0269  0.0331  0.0397  0.0610  0.0369  0.0285     -    0.0431  0.0360  
 8   0.0154  0.0211  0.0244  0.0510  0.0234  0.0184  0.0431     -    0.0243  
 9   0.0051  0.0049  0.0130  0.0433  0.0071  0.0141  0.0360  0.0243     -    

Average distances (expected heterozygosity) between individuals in same cluster:
cluster  1  : 0.2674 
cluster  2  : 0.2463 
cluster  3  : 0.2632 
cluster  4  : 0.1649 
cluster  5  : 0.2274 
cluster  6  : 0.2274 
cluster  7  : 0.1841 
cluster  8  : 0.2560 
cluster  9  : 0.2364 

--------------------------------------------
Estimated Ln Prob of Data   = -271262.6
Mean value of ln likelihood = -264297.6
Variance of ln likelihood   = 13930.0
Mean value of alpha         = 2.1446

Mean value of alpha_local for each location:
	location  1:  0.2449  9.5042  0.3697  0.0633  10.5482  0.1144  0.0408  0.1322  3.3842
	location  2:  0.3952  9.3093  0.4623  0.0480  9.6843  0.1132  0.2004  0.1110  2.5204
	location  4:  0.0785  3.7706  0.2327  0.0340  4.6907  0.0605  0.0484  0.0943  1.0386
	location  9:  0.0453  2.9078  0.2083  0.0284  4.3722  0.0385  0.0349  0.0233  0.9652
	location 10:  0.8218  3.1834  0.3016  0.0564  5.0447  0.0597  0.0179  0.2655  0.9599
	location 12:  0.0427  0.0440  0.0590  0.4695  0.0594  6.0534  1.2580  0.0632  0.0300
	location 13:  0.1278  0.0235  0.0545  0.0264  0.0181  0.8985  0.4934  0.1481  0.0204
	location 14:  0.1448  0.1122  0.2063  0.2126  0.0847  14.5457  2.6931  0.7392  0.0743
	location 16:  0.8276  0.1927  0.5263  0.5762  0.0933  18.2294  3.2190  1.0256  0.1867
	location 19:  1.0587  0.3878  0.3996  1.7708  0.1293  30.8570  5.1032  2.4589  0.5228
	location 20:  0.2832  10.8080  0.8224  0.0615  12.1272  0.1536  0.0519  0.1170  3.5253
	location 22:  0.0926  2.1740  0.1644  0.0363  3.9631  0.0961  0.0361  0.0559  0.8742

Mean value of Fst_1         = 0.0016
Mean value of Fst_2         = 0.0850
Mean value of Fst_3         = 0.9880
Mean value of Fst_4         = 0.8824
Mean value of Fst_5         = 0.1097
Mean value of Fst_6         = 0.0862
Mean value of Fst_7         = 0.4095
Mean value of Fst_8         = 0.9868
Mean value of Fst_9         = 0.2703

Mean value of r = 0.1313

Inferred ancestry of individuals:
        Label (%Miss) Pop:  Inferred clusters
  1 C_aust_RS25    (1)    1 :  0.011 0.357 0.008 0.002 0.487 0.004 0.001 0.003 0.127 
  2 C_aust_RS25    (2)    1 :  0.006 0.376 0.014 0.001 0.413 0.002 0.002 0.002 0.185 
  3 C_aust_RS26    (1)    1 :  0.006 0.457 0.010 0.001 0.329 0.002 0.001 0.001 0.194 
  4 C_aust_RS26    (0)    1 :  0.012 0.346 0.020 0.001 0.518 0.006 0.001 0.004 0.093 
  5 C_aust_RS26    (1)    1 :  0.012 0.376 0.008 0.001 0.491 0.004 0.001 0.014 0.092 
  6 C_aust_RS26    (1)    1 :  0.008 0.384 0.015 0.001 0.454 0.002 0.001 0.005 0.131 
  7 C_aust_RS26    (0)    1 :  0.008 0.405 0.027 0.001 0.367 0.002 0.001 0.004 0.185 
  8 C_aust_RS26    (0)    1 :  0.017 0.384 0.022 0.001 0.423 0.010 0.001 0.003 0.138 
  9 C_aust_RS26    (1)    1 :  0.008 0.422 0.014 0.001 0.411 0.002 0.000 0.002 0.140 
 10 C_aust_RS26    (0)    1 :  0.008 0.470 0.007 0.002 0.407 0.002 0.001 0.002 0.101 
 11 C_aust_RS26    (2)    1 :  0.012 0.330 0.020 0.001 0.481 0.002 0.001 0.013 0.141 
 12 C_aust_RS26    (0)    1 :  0.007 0.413 0.011 0.004 0.467 0.003 0.001 0.002 0.092 
 13 C_aust_RS27    (4)    2 :  0.010 0.357 0.025 0.001 0.412 0.001 0.003 0.001 0.190 
 14 C_aust_RS27    (1)    2 :  0.014 0.406 0.015 0.001 0.466 0.002 0.005 0.003 0.088 
 15 C_aust_RS27    (1)    2 :  0.016 0.365 0.034 0.001 0.497 0.007 0.005 0.003 0.072 
 16 C_aust_RS27    (2)    2 :  0.037 0.386 0.019 0.001 0.430 0.003 0.009 0.028 0.086 
 17 C_aust_RS27    (4)    2 :  0.042 0.429 0.025 0.001 0.359 0.010 0.018 0.003 0.113 
 18 C_aust_RS27    (1)    2 :  0.011 0.367 0.032 0.000 0.473 0.001 0.004 0.002 0.110 
 19 C_aust_RS27   (10)    2 :  0.007 0.312 0.016 0.000 0.564 0.001 0.002 0.002 0.094 
 20 C_aust_RS27    (2)    2 :  0.021 0.408 0.011 0.003 0.360 0.008 0.005 0.005 0.177 
 21 C_aust_RS27    (4)    2 :  0.013 0.405 0.014 0.001 0.440 0.003 0.017 0.003 0.104 
 22 C_aust_RS27    (1)    2 :  0.019 0.450 0.026 0.001 0.342 0.002 0.003 0.002 0.155 
 23 C_aust_RS27    (1)    2 :  0.024 0.405 0.021 0.001 0.441 0.003 0.010 0.005 0.090 
 24 C_aust_RS27    (0)    2 :  0.013 0.475 0.017 0.001 0.361 0.002 0.002 0.003 0.125 
 25 C_aust_RS46    (5)    4 :  0.009 0.360 0.016 0.000 0.464 0.005 0.005 0.006 0.135 
 26 C_aust_RS48    (8)    4 :  0.003 0.478 0.006 0.000 0.447 0.001 0.001 0.002 0.061 
 27 C_aust_RS51    (4)    4 :  0.007 0.406 0.011 0.001 0.477 0.005 0.002 0.002 0.089 
 28 C_aust_RS53    (1)    4 :  0.008 0.400 0.010 0.001 0.374 0.001 0.000 0.005 0.201 
 29 C_aust_RS54    (2)    4 :  0.008 0.401 0.020 0.001 0.476 0.001 0.001 0.017 0.075 
 30 C_aust_RS55   (14)    4 :  0.005 0.158 0.036 0.002 0.706 0.004 0.001 0.004 0.085 
 31 C_aust_RS57    (3)    4 :  0.004 0.282 0.006 0.002 0.655 0.001 0.001 0.009 0.039 
 32 C_aust_RS58    (1)    4 :  0.003 0.436 0.016 0.001 0.439 0.001 0.001 0.003 0.101 
 33 C_aust_RS59    (2)    4 :  0.012 0.378 0.007 0.002 0.446 0.004 0.013 0.004 0.136 
 34 C_aust_RS97    (2)    4 :  0.010 0.361 0.080 0.001 0.486 0.005 0.001 0.004 0.052 
 35 C_aust_RS98    (1)    4 :  0.003 0.495 0.011 0.000 0.428 0.001 0.001 0.003 0.058 
 36 C_aust_RS52    (2)    9 :  0.003 0.422 0.020 0.001 0.467 0.001 0.001 0.001 0.085 
 37 C_aust_RS53    (4)    9 :  0.005 0.395 0.017 0.001 0.484 0.002 0.003 0.002 0.092 
 38 C_aust_RS53    (6)    9 :  0.001 0.287 0.004 0.000 0.663 0.002 0.001 0.000 0.042 
 39 C_aust_RS53    (3)    9 :  0.002 0.365 0.012 0.001 0.553 0.001 0.001 0.001 0.065 
 40 C_aust_RS53    (9)    9 :  0.002 0.325 0.012 0.001 0.335 0.001 0.001 0.000 0.322 
 41 C_aust_RS53    (4)    9 :  0.003 0.512 0.004 0.005 0.325 0.002 0.000 0.001 0.148 
 42 C_aust_RS53    (4)    9 :  0.006 0.207 0.073 0.001 0.606 0.001 0.017 0.001 0.087 
 43 C_aust_RS53    (3)    9 :  0.002 0.263 0.030 0.000 0.584 0.001 0.000 0.005 0.114 
 44 C_aust_RS53    (8)    9 :  0.002 0.171 0.094 0.001 0.607 0.001 0.001 0.001 0.123 
 45 C_aust_RS53    (2)    9 :  0.002 0.490 0.007 0.001 0.419 0.002 0.000 0.001 0.077 
 46 C_aust_RS53    (6)    9 :  0.002 0.336 0.019 0.001 0.593 0.002 0.000 0.000 0.047 
 47 C_aust_RS53    (2)    9 :  0.006 0.319 0.014 0.000 0.553 0.001 0.001 0.001 0.105 
 48 C_aust_RS14    (2)   10 :  0.050 0.277 0.011 0.001 0.603 0.003 0.000 0.010 0.045 
 49 C_aust_RS14    (3)   10 :  0.103 0.269 0.034 0.001 0.504 0.003 0.000 0.013 0.072 
 50 C_aust_RS14    (1)   10 :  0.075 0.361 0.017 0.001 0.493 0.002 0.000 0.007 0.044 
 51 C_aust_RS14    (1)   10 :  0.054 0.518 0.006 0.002 0.352 0.002 0.000 0.014 0.051 
 52 C_aust_RS15    (1)   10 :  0.047 0.384 0.010 0.005 0.440 0.001 0.000 0.018 0.094 
 53 C_aust_RS17    (1)   10 :  0.127 0.315 0.017 0.002 0.306 0.005 0.000 0.005 0.221 
 54 C_aust_RS26    (3)   10 :  0.081 0.250 0.011 0.005 0.553 0.003 0.000 0.031 0.066 
 55 C_aust_RS26    (1)   10 :  0.032 0.415 0.007 0.002 0.405 0.001 0.000 0.008 0.130 
 56 C_aust_RS26    (1)   10 :  0.114 0.341 0.012 0.004 0.420 0.005 0.000 0.008 0.096 
 57 C_aust_RS27    (0)   10 :  0.049 0.185 0.059 0.001 0.556 0.001 0.000 0.009 0.140 
 58 C_aust_RS27    (8)   10 :  0.024 0.216 0.010 0.002 0.573 0.001 0.000 0.129 0.045 
 59 C_aust_RS27    (1)   10 :  0.071 0.211 0.033 0.002 0.621 0.002 0.001 0.010 0.050 
 60 C_aust_RS35    (1)   20 :  0.006 0.432 0.032 0.001 0.392 0.002 0.001 0.002 0.132 
 61 C_aust_RS36   (11)   20 :  0.007 0.341 0.016 0.002 0.512 0.004 0.001 0.006 0.112 
 62 C_aust_RS36    (4)   20 :  0.008 0.331 0.055 0.001 0.435 0.005 0.001 0.002 0.162 
 63 C_aust_RS37    (2)   20 :  0.011 0.356 0.023 0.001 0.493 0.005 0.001 0.004 0.107 
 64 C_aust_RS37    (1)   20 :  0.015 0.434 0.016 0.001 0.424 0.008 0.000 0.003 0.100 
 65 C_aust_RS37    (1)   20 :  0.008 0.389 0.030 0.003 0.428 0.003 0.001 0.004 0.135 
 66 C_aust_RS37    (2)   20 :  0.010 0.379 0.042 0.001 0.401 0.002 0.003 0.006 0.156 
 67 C_aust_RS37    (1)   20 :  0.009 0.378 0.019 0.001 0.439 0.003 0.001 0.002 0.149 
 68 C_aust_RS37    (1)   20 :  0.015 0.406 0.019 0.001 0.406 0.005 0.001 0.002 0.145 
 69 C_aust_RS37    (0)   20 :  0.009 0.417 0.027 0.001 0.403 0.003 0.002 0.004 0.133 
 70 C_aust_RS37    (0)   20 :  0.010 0.378 0.035 0.002 0.430 0.004 0.001 0.004 0.136 
 71 C_aust_RS37    (0)   20 :  0.016 0.334 0.035 0.001 0.485 0.006 0.001 0.002 0.121 
 72 C_aust_A1b    (6)   22 :  0.003 0.370 0.010 0.003 0.551 0.001 0.000 0.001 0.059 
 73 C_aust_A2    (4)   22 :  0.010 0.470 0.003 0.002 0.405 0.018 0.002 0.001 0.089 
 74 C_aust_A3   (21)   22 :  0.004 0.123 0.005 0.002 0.410 0.006 0.001 0.001 0.449 
 75 C_aust_A4    (7)   22 :  0.006 0.359 0.031 0.002 0.495 0.004 0.000 0.003 0.099 
 76 C_aust_A5   (13)   22 :  0.006 0.148 0.027 0.001 0.770 0.009 0.001 0.002 0.035 
 77 C_aust_A6    (8)   22 :  0.006 0.268 0.004 0.001 0.572 0.002 0.002 0.004 0.141 
 78 C_aust_A7    (2)   22 :  0.007 0.299 0.022 0.001 0.577 0.002 0.001 0.002 0.089 
 79 C_melap_RS4   (19)   12 :  0.007 0.003 0.002 0.045 0.003 0.762 0.160 0.014 0.004 
 80 C_melap_RS4   (20)   12 :  0.001 0.001 0.006 0.024 0.001 0.875 0.084 0.007 0.001 
 81 C_melap_RS4   (19)   12 :  0.003 0.002 0.003 0.077 0.004 0.752 0.157 0.002 0.001 
 82 C_melap_RS4   (27)   12 :  0.001 0.001 0.001 0.035 0.001 0.784 0.175 0.001 0.001 
 83 C_melap_RS4   (20)   12 :  0.002 0.003 0.001 0.018 0.004 0.821 0.149 0.001 0.001 
 84 C_melap_RS4   (22)   12 :  0.001 0.002 0.001 0.007 0.002 0.868 0.116 0.001 0.001 
 85 C_melap_RS4   (24)   12 :  0.001 0.001 0.001 0.017 0.002 0.882 0.091 0.003 0.001 
 86 C_melap_RS4   (34)   12 :  0.000 0.001 0.000 0.643 0.001 0.279 0.074 0.002 0.000 
 87 C_melap_RS4   (20)   12 :  0.004 0.002 0.043 0.056 0.005 0.758 0.126 0.002 0.002 
 88 C_melap_RS4   (29)   12 :  0.001 0.001 0.001 0.010 0.001 0.862 0.120 0.003 0.001 
 89 C_melap_RS4   (22)   12 :  0.013 0.004 0.013 0.090 0.002 0.736 0.115 0.024 0.002 
 90 C_melap_RS4   (23)   12 :  0.002 0.001 0.006 0.012 0.002 0.822 0.152 0.002 0.001 
 91 C_melap_RS4   (29)   13 :  0.001 0.000 0.000 0.000 0.000 0.010 0.988 0.001 0.000 
 92 C_melap_RS4    (7)   13 :  0.002 0.000 0.000 0.000 0.000 0.020 0.975 0.002 0.000 
 93 C_melap_RS4   (12)   13 :  0.006 0.001 0.009 0.002 0.001 0.737 0.141 0.103 0.001 
 94 C_melap_RS4   (14)   13 :  0.125 0.005 0.003 0.001 0.001 0.715 0.113 0.036 0.001 
 95 C_melap_RS4   (11)   13 :  0.034 0.002 0.001 0.004 0.001 0.882 0.068 0.007 0.001 
 96 C_melap_RS4   (15)   13 :  0.309 0.002 0.002 0.000 0.000 0.580 0.047 0.059 0.001 
 97 C_melap_RS4    (9)   13 :  0.013 0.001 0.017 0.002 0.001 0.746 0.133 0.087 0.002 
 98 C_melap_RS4    (8)   13 :  0.068 0.002 0.037 0.003 0.001 0.807 0.067 0.006 0.009 
 99 C_melap_RS4    (8)   13 :  0.018 0.002 0.028 0.001 0.003 0.792 0.125 0.031 0.001 
100 C_melap_RS4    (8)   13 :  0.033 0.002 0.010 0.006 0.001 0.870 0.034 0.042 0.001 
101 C_melap_RS4   (23)   13 :  0.005 0.001 0.001 0.001 0.001 0.938 0.050 0.001 0.002 
102 C_melap_RS4    (7)   13 :  0.019 0.002 0.007 0.012 0.001 0.760 0.126 0.070 0.002 
103 C_melap_RS1   (23)   14 :  0.004 0.003 0.004 0.007 0.003 0.899 0.062 0.016 0.002 
104 C_melap_RS1   (41)   14 :  0.002 0.001 0.002 0.053 0.001 0.764 0.138 0.037 0.001 
105 C_melap_RS1   (14)   14 :  0.007 0.005 0.004 0.007 0.002 0.814 0.116 0.040 0.004 
106 C_melap_RS1   (13)   14 :  0.012 0.006 0.017 0.008 0.003 0.735 0.183 0.035 0.002 
107 C_melap_RS1   (12)   14 :  0.007 0.006 0.008 0.003 0.003 0.807 0.146 0.016 0.004 
108 C_melap_RS1   (13)   14 :  0.008 0.011 0.006 0.011 0.008 0.837 0.088 0.030 0.003 
109 C_melap_RS1   (18)   14 :  0.002 0.002 0.002 0.008 0.001 0.738 0.224 0.022 0.001 
110 C_melap_RS1   (14)   14 :  0.007 0.003 0.014 0.008 0.002 0.766 0.160 0.038 0.002 
111 C_melap_RS1   (12)   14 :  0.006 0.003 0.011 0.005 0.003 0.791 0.143 0.035 0.002 
112 C_melap_RS1   (13)   14 :  0.010 0.003 0.011 0.006 0.003 0.795 0.135 0.034 0.003 
113 C_melap_RS1   (12)   14 :  0.006 0.003 0.018 0.008 0.002 0.825 0.106 0.032 0.002 
114 C_melap_RS1   (24)   14 :  0.002 0.002 0.002 0.005 0.001 0.865 0.106 0.013 0.003 
115 C_melap_RS4    (3)   16 :  0.032 0.004 0.033 0.019 0.003 0.709 0.135 0.058 0.006 
116 C_melap_RS4    (4)   16 :  0.024 0.005 0.026 0.018 0.002 0.778 0.108 0.036 0.003 
117 C_melap_RS4   (13)   16 :  0.022 0.003 0.015 0.033 0.001 0.772 0.112 0.038 0.004 
118 C_melap_RS4   (10)   16 :  0.095 0.020 0.009 0.006 0.002 0.697 0.110 0.055 0.007 
119 C_melap_RS4    (3)   16 :  0.047 0.005 0.037 0.013 0.003 0.667 0.154 0.069 0.005 
120 C_melap_RS4    (5)   16 :  0.015 0.002 0.010 0.016 0.001 0.806 0.131 0.014 0.003 
121 C_melap_RS4    (3)   16 :  0.027 0.004 0.011 0.015 0.002 0.798 0.115 0.025 0.003 
122 C_melap_RS4    (2)   16 :  0.029 0.008 0.012 0.024 0.002 0.793 0.109 0.019 0.003 
123 C_melap_RS4    (6)   16 :  0.028 0.005 0.018 0.011 0.002 0.807 0.098 0.025 0.006 
124 C_melap_RS4    (8)   16 :  0.030 0.009 0.009 0.020 0.005 0.761 0.135 0.021 0.010 
125 C_melap_RS4   (16)   16 :  0.013 0.003 0.009 0.010 0.002 0.869 0.071 0.019 0.004 
126 C_melap_RS4    (4)   16 :  0.035 0.006 0.007 0.012 0.003 0.802 0.098 0.026 0.011 
127 C_melap_RS5    (2)   19 :  0.020 0.005 0.005 0.058 0.002 0.740 0.103 0.058 0.009 
128 C_melap_RS5    (2)   19 :  0.029 0.007 0.027 0.028 0.003 0.710 0.140 0.039 0.016 
129 C_melap_RS5   (14)   19 :  0.038 0.007 0.018 0.034 0.002 0.729 0.090 0.068 0.014 
130 C_melap_RS5   (11)   19 :  0.035 0.007 0.006 0.039 0.002 0.751 0.101 0.046 0.013 
131 C_melap_RS5    (2)   19 :  0.016 0.004 0.005 0.033 0.002 0.776 0.135 0.023 0.006 
132 C_melap_RS5    (6)   19 :  0.015 0.005 0.008 0.025 0.002 0.745 0.154 0.041 0.006 
133 C_melap_RS5    (3)   19 :  0.030 0.009 0.014 0.041 0.003 0.747 0.105 0.040 0.012 
134 C_melap_RS5    (8)   19 :  0.022 0.008 0.004 0.064 0.003 0.731 0.123 0.029 0.017 
135 C_melap_RS5    (2)   19 :  0.025 0.007 0.005 0.031 0.002 0.764 0.094 0.060 0.011 
136 C_melap_RS5    (4)   19 :  0.022 0.008 0.004 0.047 0.002 0.768 0.095 0.042 0.012 
137 C_melap_RS5    (2)   19 :  0.039 0.012 0.006 0.035 0.006 0.695 0.113 0.070 0.024 
138 C_melap_RS5    (7)   19 :  0.016 0.004 0.009 0.038 0.001 0.739 0.124 0.058 0.009 


Estimated Allele Frequencies in each cluster
First column gives estimated ancestral frequencies


Locus 1 : 
2 alleles
14.5% missing data
   1   (0.887) 0.887 0.915 0.868 0.780 0.874 0.946 0.979 0.904 0.840 
   3   (0.113) 0.113 0.085 0.132 0.220 0.126 0.054 0.021 0.096 0.160 

Locus 2 : 
2 alleles
14.5% missing data
   2   (0.449) 0.450 0.426 0.418 0.883 0.419 0.412 0.105 0.511 0.648 
   4   (0.551) 0.550 0.574 0.582 0.117 0.581 0.588 0.895 0.489 0.352 

Locus 3 : 
2 alleles
5.1% missing data
   1   (0.896) 0.896 0.920 0.823 0.990 0.817 0.951 0.979 0.966 0.950 
   4   (0.104) 0.104 0.080 0.177 0.010 0.183 0.049 0.021 0.034 0.050 

Locus 4 : 
2 alleles
10.1% missing data
   1   (0.093) 0.093 0.049 0.030 0.227 0.039 0.135 0.025 0.019 0.061 
   4   (0.907) 0.907 0.951 0.970 0.773 0.961 0.865 0.975 0.981 0.939 

Locus 5 : 
2 alleles
2.2% missing data
   2   (0.892) 0.892 0.926 0.902 0.980 0.952 0.901 0.730 0.966 0.951 
   4   (0.108) 0.108 0.074 0.098 0.020 0.048 0.099 0.270 0.034 0.049 

Locus 6 : 
2 alleles
5.1% missing data
   3   (0.896) 0.896 0.904 0.882 0.991 0.883 0.971 0.839 0.980 0.935 
   2   (0.104) 0.104 0.096 0.118 0.009 0.117 0.029 0.161 0.020 0.065 

Locus 7 : 
2 alleles
10.1% missing data
   1   (0.574) 0.574 0.462 0.466 0.586 0.385 0.819 0.622 0.749 0.416 
   3   (0.426) 0.426 0.538 0.534 0.414 0.615 0.181 0.378 0.251 0.584 

Locus 8 : 
2 alleles
15.9% missing data
   2   (0.786) 0.786 0.833 0.804 0.752 0.865 0.786 0.385 0.889 0.841 
   4   (0.214) 0.214 0.167 0.196 0.248 0.135 0.214 0.615 0.111 0.159 

Locus 9 : 
2 alleles
2.2% missing data
   3   (0.913) 0.913 0.940 0.926 0.915 0.957 0.929 0.978 0.981 0.944 
   1   (0.087) 0.087 0.060 0.074 0.085 0.043 0.071 0.022 0.019 0.056 

Locus 10 : 
2 alleles
7.2% missing data
   1   (0.578) 0.578 0.515 0.724 0.549 0.771 0.507 0.363 0.507 0.670 
   3   (0.422) 0.422 0.485 0.276 0.451 0.229 0.493 0.637 0.493 0.330 

Locus 11 : 
2 alleles
6.5% missing data
   4   (0.759) 0.759 0.833 0.840 0.092 0.739 0.836 0.185 0.893 0.895 
   1   (0.241) 0.241 0.167 0.160 0.908 0.261 0.164 0.815 0.107 0.105 

Locus 12 : 
2 alleles
5.8% missing data
   1   (0.295) 0.295 0.345 0.459 0.089 0.408 0.195 0.063 0.074 0.386 
   3   (0.705) 0.705 0.655 0.541 0.911 0.592 0.805 0.937 0.926 0.614 

Locus 13 : 
2 alleles
1.4% missing data
   3   (0.909) 0.909 0.954 0.956 0.991 0.973 0.876 0.977 0.945 0.950 
   4   (0.091) 0.091 0.046 0.044 0.009 0.027 0.124 0.023 0.055 0.050 

Locus 14 : 
2 alleles
18.1% missing data
   1   (0.876) 0.876 0.916 0.936 0.861 0.945 0.878 0.969 0.919 0.765 
   4   (0.124) 0.124 0.084 0.064 0.139 0.055 0.122 0.031 0.081 0.235 

Locus 15 : 
2 alleles
14.5% missing data
   2   (0.107) 0.107 0.075 0.109 0.014 0.064 0.052 0.246 0.057 0.147 
   4   (0.893) 0.893 0.925 0.891 0.986 0.936 0.948 0.754 0.943 0.853 

Locus 16 : 
2 alleles
19.6% missing data
   1   (0.903) 0.903 0.921 0.666 0.980 0.918 0.971 0.983 0.838 0.857 
   4   (0.097) 0.097 0.079 0.334 0.020 0.082 0.029 0.017 0.162 0.143 

Locus 17 : 
2 alleles
9.4% missing data
   1   (0.916) 0.916 0.962 0.984 0.992 0.976 0.932 0.682 0.973 0.970 
   3   (0.084) 0.084 0.038 0.016 0.008 0.024 0.068 0.318 0.027 0.030 

Locus 18 : 
2 alleles
6.5% missing data
   4   (0.790) 0.791 0.837 0.736 0.965 0.824 0.795 0.803 0.807 0.825 
   2   (0.210) 0.209 0.163 0.264 0.035 0.176 0.205 0.197 0.193 0.175 

Locus 19 : 
2 alleles
2.2% missing data
   2   (0.885) 0.885 0.905 0.960 0.939 0.903 0.906 0.953 0.950 0.941 
   1   (0.115) 0.115 0.095 0.040 0.061 0.097 0.094 0.047 0.050 0.059 

Locus 20 : 
2 alleles
17.4% missing data
   1   (0.917) 0.918 0.786 0.936 0.995 0.885 0.989 0.989 0.977 0.936 
   3   (0.083) 0.082 0.214 0.064 0.005 0.115 0.011 0.011 0.023 0.064 

Locus 21 : 
2 alleles
17.4% missing data
   3   (0.255) 0.255 0.284 0.190 0.035 0.221 0.236 0.066 0.275 0.314 
   4   (0.745) 0.745 0.716 0.810 0.965 0.779 0.764 0.934 0.725 0.686 

Locus 22 : 
2 alleles
3.6% missing data
   2   (0.139) 0.139 0.114 0.072 0.048 0.048 0.150 0.216 0.215 0.079 
   4   (0.861) 0.861 0.886 0.928 0.952 0.952 0.850 0.784 0.785 0.921 

Locus 23 : 
2 alleles
4.3% missing data
   2   (0.894) 0.893 0.918 0.773 0.982 0.944 0.920 0.966 0.832 0.902 
   1   (0.106) 0.107 0.082 0.227 0.018 0.056 0.080 0.034 0.168 0.098 

Locus 24 : 
2 alleles
12.3% missing data
   4   (0.724) 0.723 0.762 0.557 0.641 0.751 0.822 0.578 0.565 0.790 
   2   (0.276) 0.277 0.238 0.443 0.359 0.249 0.178 0.422 0.435 0.210 

Locus 25 : 
2 alleles
6.5% missing data
   2   (0.402) 0.402 0.340 0.365 0.440 0.315 0.492 0.473 0.402 0.366 
   4   (0.598) 0.598 0.660 0.635 0.560 0.685 0.508 0.527 0.598 0.634 

Locus 26 : 
2 alleles
8.0% missing data
   1   (0.841) 0.841 0.838 0.899 0.982 0.807 0.929 0.962 0.907 0.636 
   3   (0.159) 0.159 0.162 0.101 0.018 0.193 0.071 0.038 0.093 0.364 

Locus 27 : 
2 alleles
10.1% missing data
   2   (0.304) 0.304 0.261 0.199 0.043 0.220 0.360 0.243 0.188 0.393 
   3   (0.696) 0.696 0.739 0.801 0.957 0.780 0.640 0.757 0.812 0.607 

Locus 28 : 
2 alleles
3.6% missing data
   2   (0.345) 0.345 0.341 0.433 0.053 0.374 0.398 0.122 0.382 0.209 
   3   (0.655) 0.655 0.659 0.567 0.947 0.626 0.602 0.878 0.618 0.791 

Locus 29 : 
2 alleles
13.8% missing data
   4   (0.239) 0.239 0.253 0.159 0.221 0.318 0.196 0.054 0.218 0.213 
   2   (0.761) 0.761 0.747 0.841 0.779 0.682 0.804 0.946 0.782 0.787 

Locus 30 : 
2 alleles
10.9% missing data
   3   (0.871) 0.871 0.902 0.899 0.842 0.960 0.807 0.876 0.723 0.934 
   1   (0.129) 0.129 0.098 0.101 0.158 0.040 0.193 0.124 0.277 0.066 

Locus 31 : 
2 alleles
12.3% missing data
   2   (0.923) 0.923 0.890 0.898 0.958 0.946 0.981 0.988 0.849 0.942 
   4   (0.077) 0.077 0.110 0.102 0.042 0.054 0.019 0.012 0.151 0.058 

Locus 32 : 
2 alleles
8.0% missing data
   3   (0.820) 0.820 0.896 0.618 0.816 0.889 0.787 0.583 0.691 0.878 
   1   (0.180) 0.180 0.104 0.382 0.184 0.111 0.213 0.417 0.309 0.122 

Locus 33 : 
2 alleles
6.5% missing data
   4   (0.896) 0.896 0.863 0.926 0.986 0.958 0.941 0.971 0.715 0.921 
   2   (0.104) 0.104 0.137 0.074 0.014 0.042 0.059 0.029 0.285 0.079 

Locus 34 : 
2 alleles
5.1% missing data
   3   (0.753) 0.752 0.724 0.767 0.827 0.744 0.874 0.944 0.549 0.648 
   1   (0.247) 0.248 0.276 0.233 0.173 0.256 0.126 0.056 0.451 0.352 

Locus 35 : 
2 alleles
2.2% missing data
   2   (0.896) 0.896 0.904 0.972 0.312 0.948 0.958 0.972 0.923 0.940 
   4   (0.104) 0.104 0.096 0.028 0.688 0.052 0.042 0.028 0.077 0.060 

Locus 36 : 
2 alleles
13.8% missing data
   4   (0.187) 0.187 0.115 0.124 0.185 0.182 0.205 0.430 0.130 0.077 
   2   (0.813) 0.813 0.885 0.876 0.815 0.818 0.795 0.570 0.870 0.923 

Locus 37 : 
2 alleles
2.9% missing data
   1   (0.092) 0.092 0.077 0.153 0.013 0.049 0.057 0.023 0.018 0.139 
   3   (0.908) 0.908 0.923 0.847 0.987 0.951 0.943 0.977 0.982 0.861 

Locus 38 : 
2 alleles
2.2% missing data
   1   (0.179) 0.179 0.217 0.192 0.030 0.121 0.148 0.068 0.090 0.221 
   3   (0.821) 0.821 0.783 0.808 0.970 0.879 0.852 0.932 0.910 0.779 

Locus 39 : 
2 alleles
2.2% missing data
   3   (0.903) 0.903 0.937 0.890 0.959 0.959 0.937 0.759 0.986 0.947 
   1   (0.097) 0.097 0.063 0.110 0.041 0.041 0.063 0.241 0.014 0.053 

Locus 40 : 
2 alleles
19.6% missing data
   1   (0.879) 0.878 0.902 0.940 0.979 0.917 0.893 0.971 0.851 0.926 
   2   (0.121) 0.122 0.098 0.060 0.021 0.083 0.107 0.029 0.149 0.074 

Locus 41 : 
2 alleles
1.4% missing data
   1   (0.757) 0.757 0.789 0.783 0.963 0.788 0.786 0.522 0.793 0.777 
   4   (0.243) 0.243 0.211 0.217 0.037 0.212 0.214 0.478 0.207 0.223 

Locus 42 : 
2 alleles
2.2% missing data
   2   (0.832) 0.832 0.832 0.897 0.756 0.866 0.858 0.943 0.751 0.922 
   4   (0.168) 0.168 0.168 0.103 0.244 0.134 0.142 0.057 0.249 0.078 

Locus 43 : 
2 alleles
13.8% missing data
   1   (0.115) 0.115 0.085 0.046 0.097 0.055 0.119 0.054 0.132 0.059 
   3   (0.885) 0.885 0.915 0.954 0.903 0.945 0.881 0.946 0.868 0.941 

Locus 44 : 
2 alleles
2.2% missing data
   3   (0.915) 0.915 0.882 0.941 0.995 0.899 0.991 0.870 0.981 0.911 
   1   (0.085) 0.085 0.118 0.059 0.005 0.101 0.009 0.130 0.019 0.089 

Locus 45 : 
2 alleles
8.0% missing data
   1   (0.900) 0.900 0.905 0.964 0.953 0.972 0.914 0.968 0.978 0.803 
   3   (0.100) 0.100 0.095 0.036 0.047 0.028 0.086 0.032 0.022 0.197 

Locus 46 : 
2 alleles
10.1% missing data
   2   (0.885) 0.885 0.858 0.935 0.905 0.792 0.966 0.984 0.970 0.916 
   4   (0.115) 0.115 0.142 0.065 0.095 0.208 0.034 0.016 0.030 0.084 

Locus 47 : 
2 alleles
10.9% missing data
   1   (0.321) 0.321 0.325 0.435 0.452 0.428 0.295 0.071 0.224 0.265 
   3   (0.679) 0.679 0.675 0.565 0.548 0.572 0.705 0.929 0.776 0.735 

Locus 48 : 
2 alleles
10.1% missing data
   2   (0.821) 0.822 0.831 0.749 0.096 0.835 0.917 0.961 0.937 0.735 
   3   (0.179) 0.178 0.169 0.251 0.904 0.165 0.083 0.039 0.063 0.265 

Locus 49 : 
2 alleles
6.5% missing data
   2   (0.859) 0.859 0.810 0.670 0.970 0.878 0.933 0.956 0.897 0.903 
   4   (0.141) 0.141 0.190 0.330 0.030 0.122 0.067 0.044 0.103 0.097 

Locus 50 : 
2 alleles
5.1% missing data
   2   (0.903) 0.903 0.912 0.953 0.971 0.962 0.913 0.919 0.907 0.911 
   1   (0.097) 0.097 0.088 0.047 0.029 0.038 0.087 0.081 0.093 0.089 

Locus 51 : 
2 alleles
12.3% missing data
   2   (0.846) 0.846 0.863 0.921 0.821 0.891 0.838 0.952 0.868 0.894 
   4   (0.154) 0.154 0.137 0.079 0.179 0.109 0.162 0.048 0.132 0.106 

Locus 52 : 
2 alleles
5.1% missing data
   1   (0.855) 0.855 0.836 0.655 0.988 0.640 0.960 0.974 0.747 0.910 
   3   (0.145) 0.145 0.164 0.345 0.012 0.360 0.040 0.026 0.253 0.090 

Locus 53 : 
2 alleles
5.8% missing data
   2   (0.654) 0.654 0.590 0.643 0.922 0.664 0.649 0.902 0.518 0.768 
   4   (0.346) 0.346 0.410 0.357 0.078 0.336 0.351 0.098 0.482 0.232 

Locus 54 : 
2 alleles
2.9% missing data
   3   (0.909) 0.909 0.947 0.954 0.084 0.963 0.963 0.969 0.691 0.963 
   1   (0.091) 0.091 0.053 0.046 0.916 0.037 0.037 0.031 0.309 0.037 

Locus 55 : 
2 alleles
4.3% missing data
   2   (0.908) 0.908 0.911 0.927 0.980 0.930 0.957 0.979 0.923 0.955 
   4   (0.092) 0.092 0.089 0.073 0.020 0.070 0.043 0.021 0.077 0.045 

Locus 56 : 
2 alleles
3.6% missing data
   2   (0.843) 0.843 0.828 0.705 0.968 0.706 0.938 0.965 0.960 0.896 
   4   (0.157) 0.157 0.172 0.295 0.032 0.294 0.062 0.035 0.040 0.104 

Locus 57 : 
2 alleles
13.8% missing data
   2   (0.903) 0.903 0.951 0.971 0.987 0.966 0.919 0.616 0.826 0.971 
   4   (0.097) 0.097 0.049 0.029 0.013 0.034 0.081 0.384 0.174 0.029 

Locus 58 : 
2 alleles
9.4% missing data
   3   (0.869) 0.869 0.871 0.928 0.962 0.907 0.953 0.734 0.814 0.873 
   1   (0.131) 0.131 0.129 0.072 0.038 0.093 0.047 0.266 0.186 0.127 

Locus 59 : 
2 alleles
4.3% missing data
   2   (0.774) 0.775 0.847 0.824 0.248 0.885 0.731 0.210 0.704 0.909 
   4   (0.226) 0.225 0.153 0.176 0.752 0.115 0.269 0.790 0.296 0.091 

Locus 60 : 
2 alleles
6.5% missing data
   2   (0.448) 0.448 0.571 0.328 0.882 0.559 0.300 0.105 0.100 0.526 
   4   (0.552) 0.552 0.429 0.672 0.118 0.441 0.700 0.895 0.900 0.474 

Locus 61 : 
2 alleles
5.1% missing data
   4   (0.288) 0.289 0.294 0.309 0.350 0.405 0.174 0.068 0.120 0.278 
   2   (0.712) 0.711 0.706 0.691 0.650 0.595 0.826 0.932 0.880 0.722 

Locus 62 : 
2 alleles
11.6% missing data
   1   (0.909) 0.909 0.936 0.984 0.895 0.941 0.944 0.977 0.908 0.928 
   3   (0.091) 0.091 0.064 0.016 0.105 0.059 0.056 0.023 0.092 0.072 

Locus 63 : 
2 alleles
9.4% missing data
   1   (0.277) 0.277 0.200 0.254 0.276 0.165 0.306 0.772 0.266 0.288 
   3   (0.723) 0.723 0.800 0.746 0.724 0.835 0.694 0.228 0.734 0.712 

Locus 64 : 
2 alleles
2.9% missing data
   3   (0.873) 0.874 0.839 0.845 0.990 0.884 0.945 0.957 0.959 0.813 
   4   (0.127) 0.126 0.161 0.155 0.010 0.116 0.055 0.043 0.041 0.187 

Locus 65 : 
2 alleles
4.3% missing data
   4   (0.866) 0.866 0.845 0.856 0.914 0.929 0.930 0.976 0.761 0.803 
   2   (0.134) 0.134 0.155 0.144 0.086 0.071 0.070 0.024 0.239 0.197 

Locus 66 : 
2 alleles
13.8% missing data
   2   (0.662) 0.661 0.608 0.617 0.917 0.778 0.653 0.714 0.794 0.679 
   4   (0.338) 0.339 0.392 0.383 0.083 0.222 0.347 0.286 0.206 0.321 

Locus 67 : 
2 alleles
13.0% missing data
   1   (0.199) 0.199 0.238 0.102 0.193 0.174 0.137 0.131 0.070 0.252 
   3   (0.801) 0.801 0.762 0.898 0.807 0.826 0.863 0.869 0.930 0.748 

Locus 68 : 
2 alleles
4.3% missing data
   3   (0.831) 0.831 0.861 0.932 0.097 0.883 0.899 0.960 0.538 0.857 
   1   (0.169) 0.169 0.139 0.068 0.903 0.117 0.101 0.040 0.462 0.143 

Locus 69 : 
2 alleles
11.6% missing data
   1   (0.767) 0.767 0.705 0.791 0.870 0.648 0.943 0.749 0.875 0.439 
   2   (0.233) 0.233 0.295 0.209 0.130 0.352 0.057 0.251 0.125 0.561 

Locus 70 : 
2 alleles
13.0% missing data
   2   (0.856) 0.856 0.853 0.799 0.927 0.837 0.916 0.950 0.956 0.855 
   4   (0.144) 0.144 0.147 0.201 0.073 0.163 0.084 0.050 0.044 0.145 

Locus 71 : 
2 alleles
14.5% missing data
   2   (0.936) 0.936 0.981 0.971 0.987 0.983 0.918 0.908 0.847 0.982 
   4   (0.064) 0.064 0.019 0.029 0.013 0.017 0.082 0.092 0.153 0.018 

Locus 72 : 
2 alleles
7.2% missing data
   2   (0.226) 0.226 0.217 0.125 0.219 0.251 0.179 0.055 0.357 0.166 
   3   (0.774) 0.774 0.783 0.875 0.781 0.749 0.821 0.945 0.643 0.834 

Locus 73 : 
2 alleles
14.5% missing data
   1   (0.878) 0.878 0.905 0.721 0.985 0.894 0.920 0.970 0.963 0.902 
   3   (0.122) 0.122 0.095 0.279 0.015 0.106 0.080 0.030 0.037 0.098 

Locus 74 : 
2 alleles
13.0% missing data
   1   (0.634) 0.634 0.748 0.641 0.603 0.669 0.538 0.487 0.361 0.695 
   4   (0.366) 0.366 0.252 0.359 0.397 0.331 0.462 0.513 0.639 0.305 

Locus 75 : 
2 alleles
13.8% missing data
   2   (0.824) 0.824 0.878 0.739 0.815 0.854 0.834 0.947 0.826 0.785 
   4   (0.176) 0.176 0.122 0.261 0.185 0.146 0.166 0.053 0.174 0.215 

Locus 76 : 
2 alleles
13.8% missing data
   1   (0.880) 0.880 0.878 0.919 0.885 0.930 0.899 0.976 0.961 0.893 
   3   (0.120) 0.120 0.122 0.081 0.115 0.070 0.101 0.024 0.039 0.107 

Locus 77 : 
2 alleles
13.0% missing data
   1   (0.420) 0.420 0.342 0.416 0.414 0.421 0.497 0.439 0.586 0.334 
   2   (0.580) 0.580 0.658 0.584 0.586 0.579 0.503 0.561 0.414 0.666 

Locus 78 : 
2 alleles
10.9% missing data
   2   (0.878) 0.878 0.888 0.868 0.911 0.828 0.947 0.980 0.956 0.929 
   4   (0.122) 0.122 0.112 0.132 0.089 0.172 0.053 0.020 0.044 0.071 

Locus 79 : 
2 alleles
13.8% missing data
   4   (0.250) 0.250 0.349 0.242 0.230 0.267 0.163 0.051 0.125 0.273 
   2   (0.750) 0.750 0.651 0.758 0.770 0.733 0.837 0.949 0.875 0.727 

Locus 80 : 
2 alleles
5.1% missing data
   2   (0.894) 0.894 0.909 0.927 0.920 0.948 0.928 0.944 0.956 0.896 
   4   (0.106) 0.106 0.091 0.073 0.080 0.052 0.072 0.056 0.044 0.104 

Locus 81 : 
2 alleles
14.5% missing data
   2   (0.868) 0.868 0.912 0.893 0.963 0.906 0.845 0.956 0.723 0.875 
   4   (0.132) 0.132 0.088 0.107 0.037 0.094 0.155 0.044 0.277 0.125 

Locus 82 : 
2 alleles
1.4% missing data
   1   (0.916) 0.916 0.922 0.964 0.967 0.956 0.949 0.969 0.965 0.915 
   3   (0.084) 0.084 0.078 0.036 0.033 0.044 0.051 0.031 0.035 0.085 

Locus 83 : 
2 alleles
4.3% missing data
   2   (0.286) 0.287 0.320 0.442 0.072 0.212 0.160 0.615 0.381 0.408 
   4   (0.714) 0.713 0.680 0.558 0.928 0.788 0.840 0.385 0.619 0.592 

Locus 84 : 
2 alleles
10.1% missing data
   3   (0.915) 0.914 0.942 0.918 0.908 0.912 0.974 0.984 0.969 0.889 
   1   (0.085) 0.086 0.058 0.082 0.092 0.088 0.026 0.016 0.031 0.111 

Locus 85 : 
2 alleles
11.6% missing data
   4   (0.792) 0.793 0.789 0.841 0.794 0.807 0.878 0.253 0.857 0.879 
   3   (0.208) 0.207 0.211 0.159 0.206 0.193 0.122 0.747 0.143 0.121 

Locus 86 : 
2 alleles
2.9% missing data
   2   (0.913) 0.913 0.956 0.943 0.807 0.958 0.901 0.979 0.909 0.944 
   1   (0.087) 0.087 0.044 0.057 0.193 0.042 0.099 0.021 0.091 0.056 

Locus 87 : 
2 alleles
12.3% missing data
   3   (0.856) 0.855 0.916 0.839 0.174 0.949 0.804 0.964 0.937 0.899 
   1   (0.144) 0.145 0.084 0.161 0.826 0.051 0.196 0.036 0.063 0.101 

Locus 88 : 
2 alleles
5.8% missing data
   4   (0.916) 0.917 0.986 0.993 0.928 0.991 0.576 0.505 0.873 0.987 
   2   (0.084) 0.083 0.014 0.007 0.072 0.009 0.424 0.495 0.127 0.013 

Locus 89 : 
2 alleles
5.8% missing data
   2   (0.255) 0.255 0.254 0.310 0.406 0.244 0.258 0.092 0.161 0.174 
   4   (0.745) 0.745 0.746 0.690 0.594 0.756 0.742 0.908 0.839 0.826 

Locus 90 : 
2 alleles
8.0% missing data
   4   (0.240) 0.240 0.250 0.255 0.027 0.333 0.167 0.087 0.263 0.326 
   2   (0.760) 0.760 0.750 0.745 0.973 0.667 0.833 0.913 0.737 0.674 

Locus 91 : 
2 alleles
3.6% missing data
   2   (0.886) 0.886 0.925 0.956 0.981 0.964 0.915 0.649 0.944 0.918 
   4   (0.114) 0.114 0.075 0.044 0.019 0.036 0.085 0.351 0.056 0.082 

Locus 92 : 
2 alleles
10.9% missing data
   4   (0.787) 0.786 0.781 0.791 0.891 0.850 0.800 0.950 0.668 0.801 
   3   (0.213) 0.214 0.219 0.209 0.109 0.150 0.200 0.050 0.332 0.199 

Locus 93 : 
2 alleles
4.3% missing data
   1   (0.884) 0.884 0.911 0.847 0.964 0.926 0.930 0.605 0.895 0.889 
   3   (0.116) 0.116 0.089 0.153 0.036 0.074 0.070 0.395 0.105 0.111 

Locus 94 : 
2 alleles
9.4% missing data
   2   (0.957) 0.957 0.993 0.997 0.936 0.996 0.847 0.986 0.889 0.993 
   1   (0.043) 0.043 0.007 0.003 0.064 0.004 0.153 0.014 0.111 0.007 

Locus 95 : 
2 alleles
2.9% missing data
   2   (0.868) 0.868 0.887 0.925 0.856 0.926 0.826 0.949 0.944 0.908 
   4   (0.132) 0.132 0.113 0.075 0.144 0.074 0.174 0.051 0.056 0.092 

Locus 96 : 
2 alleles
2.9% missing data
   3   (0.914) 0.914 0.944 0.866 0.987 0.972 0.911 0.968 0.897 0.942 
   2   (0.086) 0.086 0.056 0.134 0.013 0.028 0.089 0.032 0.103 0.058 

Locus 97 : 
2 alleles
1.4% missing data
   1   (0.935) 0.935 0.909 0.936 0.996 0.926 0.993 0.995 0.981 0.786 
   3   (0.065) 0.065 0.091 0.064 0.004 0.074 0.007 0.005 0.019 0.214 

Locus 98 : 
2 alleles
13.0% missing data
   4   (0.907) 0.907 0.935 0.950 0.533 0.928 0.955 0.929 0.972 0.965 
   3   (0.093) 0.093 0.065 0.050 0.467 0.072 0.045 0.071 0.028 0.035 

Locus 99 : 
2 alleles
4.3% missing data
   4   (0.914) 0.914 0.938 0.968 0.971 0.954 0.926 0.966 0.956 0.961 
   2   (0.086) 0.086 0.062 0.032 0.029 0.046 0.074 0.034 0.044 0.039 

Locus 100 : 
2 alleles
13.0% missing data
   1   (0.750) 0.750 0.809 0.790 0.925 0.823 0.728 0.200 0.805 0.900 
   3   (0.250) 0.250 0.191 0.210 0.075 0.177 0.272 0.800 0.195 0.100 

Locus 101 : 
2 alleles
10.9% missing data
   4   (0.899) 0.899 0.940 0.976 0.932 0.941 0.905 0.950 0.901 0.955 
   2   (0.101) 0.101 0.060 0.024 0.068 0.059 0.095 0.050 0.099 0.045 

Locus 102 : 
2 alleles
16.7% missing data
   3   (0.850) 0.848 0.866 0.801 0.904 0.883 0.919 0.959 0.917 0.901 
   1   (0.150) 0.152 0.134 0.199 0.096 0.117 0.081 0.041 0.083 0.099 

Locus 103 : 
2 alleles
5.1% missing data
   2   (0.740) 0.740 0.736 0.713 0.948 0.803 0.665 0.894 0.824 0.833 
   4   (0.260) 0.260 0.264 0.287 0.052 0.197 0.335 0.106 0.176 0.167 

Locus 104 : 
2 alleles
14.5% missing data
   2   (0.421) 0.421 0.465 0.493 0.908 0.358 0.440 0.124 0.458 0.293 
   4   (0.579) 0.579 0.535 0.507 0.092 0.642 0.560 0.876 0.542 0.707 

Locus 105 : 
2 alleles
8.0% missing data
   2   (0.451) 0.450 0.461 0.313 0.891 0.348 0.491 0.562 0.540 0.354 
   4   (0.549) 0.550 0.539 0.687 0.109 0.652 0.509 0.438 0.460 0.646 

Locus 106 : 
2 alleles
5.1% missing data
   4   (0.893) 0.893 0.889 0.891 0.968 0.947 0.910 0.970 0.732 0.929 
   3   (0.107) 0.107 0.111 0.109 0.032 0.053 0.090 0.030 0.268 0.071 

Locus 107 : 
2 alleles
13.0% missing data
   1   (0.843) 0.843 0.871 0.629 0.906 0.783 0.896 0.968 0.902 0.913 
   2   (0.157) 0.157 0.129 0.371 0.094 0.217 0.104 0.032 0.098 0.087 

Locus 108 : 
2 alleles
11.6% missing data
   1   (0.779) 0.779 0.773 0.785 0.970 0.742 0.883 0.672 0.907 0.806 
   3   (0.221) 0.221 0.227 0.215 0.030 0.258 0.117 0.328 0.093 0.194 

Locus 109 : 
2 alleles
5.1% missing data
   3   (0.773) 0.772 0.781 0.830 0.651 0.764 0.818 0.908 0.531 0.859 
   1   (0.227) 0.228 0.219 0.170 0.349 0.236 0.182 0.092 0.469 0.141 

Locus 110 : 
2 alleles
10.9% missing data
   1   (0.882) 0.881 0.924 0.736 0.934 0.913 0.929 0.956 0.773 0.887 
   3   (0.118) 0.119 0.076 0.264 0.066 0.087 0.071 0.044 0.227 0.113 

Locus 111 : 
2 alleles
13.8% missing data
   1   (0.478) 0.478 0.530 0.334 0.373 0.348 0.540 0.560 0.224 0.423 
   3   (0.522) 0.522 0.470 0.666 0.627 0.652 0.460 0.440 0.776 0.577 

Locus 112 : 
2 alleles
13.0% missing data
   2   (0.643) 0.643 0.666 0.595 0.940 0.614 0.647 0.923 0.519 0.548 
   4   (0.357) 0.357 0.334 0.405 0.060 0.386 0.353 0.077 0.481 0.452 

Locus 113 : 
2 alleles
3.6% missing data
   3   (0.903) 0.902 0.946 0.900 0.962 0.961 0.862 0.959 0.867 0.964 
   1   (0.097) 0.098 0.054 0.100 0.038 0.039 0.138 0.041 0.133 0.036 

Locus 114 : 
2 alleles
10.1% missing data
   4   (0.907) 0.907 0.869 0.844 0.995 0.884 0.988 0.992 0.897 0.869 
   2   (0.093) 0.093 0.131 0.156 0.005 0.116 0.012 0.008 0.103 0.131 

Locus 115 : 
2 alleles
13.8% missing data
   2   (0.699) 0.699 0.697 0.725 0.942 0.745 0.663 0.679 0.936 0.686 
   4   (0.301) 0.301 0.303 0.275 0.058 0.255 0.337 0.321 0.064 0.314 

Locus 116 : 
2 alleles
5.1% missing data
   1   (0.658) 0.658 0.646 0.623 0.493 0.700 0.649 0.886 0.592 0.671 
   3   (0.342) 0.342 0.354 0.377 0.507 0.300 0.351 0.114 0.408 0.329 

Locus 117 : 
2 alleles
2.9% missing data
   1   (0.739) 0.739 0.689 0.662 0.952 0.789 0.730 0.897 0.955 0.759 
   4   (0.261) 0.261 0.311 0.338 0.048 0.211 0.270 0.103 0.045 0.241 

Locus 118 : 
2 alleles
5.1% missing data
   2   (0.364) 0.364 0.387 0.400 0.060 0.501 0.307 0.127 0.389 0.272 
   4   (0.636) 0.636 0.613 0.600 0.940 0.499 0.693 0.873 0.611 0.728 

Locus 119 : 
2 alleles
6.5% missing data
   2   (0.600) 0.600 0.535 0.732 0.901 0.585 0.729 0.276 0.689 0.546 
   4   (0.400) 0.400 0.465 0.268 0.099 0.415 0.271 0.724 0.311 0.454 

Locus 120 : 
2 alleles
9.4% missing data
   3   (0.803) 0.803 0.806 0.900 0.701 0.869 0.807 0.937 0.708 0.861 
   4   (0.197) 0.197 0.194 0.100 0.299 0.131 0.193 0.063 0.292 0.139 

Locus 121 : 
2 alleles
13.8% missing data
   4   (0.897) 0.897 0.926 0.912 0.953 0.902 0.933 0.984 0.910 0.949 
   2   (0.103) 0.103 0.074 0.088 0.047 0.098 0.067 0.016 0.090 0.051 

Locus 122 : 
2 alleles
3.6% missing data
   3   (0.801) 0.801 0.843 0.925 0.722 0.896 0.820 0.617 0.844 0.793 
   2   (0.199) 0.199 0.157 0.075 0.278 0.104 0.180 0.383 0.156 0.207 

Locus 123 : 
2 alleles
13.0% missing data
   3   (0.912) 0.913 0.889 0.705 0.891 0.946 0.969 0.977 0.980 0.933 
   1   (0.088) 0.087 0.111 0.295 0.109 0.054 0.031 0.023 0.020 0.067 

Locus 124 : 
2 alleles
10.1% missing data
   1   (0.177) 0.177 0.242 0.084 0.043 0.156 0.088 0.235 0.176 0.117 
   3   (0.823) 0.823 0.758 0.916 0.957 0.844 0.912 0.765 0.824 0.883 

Locus 125 : 
2 alleles
5.1% missing data
   3   (0.811) 0.811 0.833 0.812 0.631 0.878 0.813 0.895 0.512 0.892 
   1   (0.189) 0.189 0.167 0.188 0.369 0.122 0.187 0.105 0.488 0.108 

Locus 126 : 
2 alleles
5.1% missing data
   1   (0.811) 0.812 0.856 0.680 0.425 0.806 0.845 0.959 0.746 0.884 
   3   (0.189) 0.188 0.144 0.320 0.575 0.194 0.155 0.041 0.254 0.116 

Locus 127 : 
2 alleles
13.8% missing data
   3   (0.711) 0.711 0.768 0.638 0.518 0.682 0.733 0.828 0.712 0.720 
   1   (0.289) 0.289 0.232 0.362 0.482 0.318 0.267 0.172 0.288 0.280 

Locus 128 : 
2 alleles
13.0% missing data
   1   (0.533) 0.533 0.512 0.554 0.927 0.469 0.534 0.516 0.537 0.554 
   3   (0.467) 0.467 0.488 0.446 0.073 0.531 0.466 0.484 0.463 0.446 

Locus 129 : 
2 alleles
8.0% missing data
   2   (0.827) 0.828 0.797 0.696 0.979 0.813 0.920 0.953 0.918 0.497 
   4   (0.173) 0.172 0.203 0.304 0.021 0.187 0.080 0.047 0.082 0.503 

Locus 130 : 
2 alleles
14.5% missing data
   3   (0.897) 0.897 0.912 0.878 0.983 0.958 0.929 0.970 0.934 0.903 
   1   (0.103) 0.103 0.088 0.122 0.017 0.042 0.071 0.030 0.066 0.097 

Locus 131 : 
2 alleles
18.1% missing data
   1   (0.920) 0.920 0.951 0.526 0.959 0.950 0.971 0.979 0.809 0.864 
   4   (0.080) 0.080 0.049 0.474 0.041 0.050 0.029 0.021 0.191 0.136 

Locus 132 : 
2 alleles
3.6% missing data
   2   (0.926) 0.926 0.917 0.851 0.995 0.914 0.983 0.988 0.981 0.947 
   4   (0.074) 0.074 0.083 0.149 0.005 0.086 0.017 0.012 0.019 0.053 

Locus 133 : 
2 alleles
5.8% missing data
   3   (0.799) 0.799 0.804 0.587 0.954 0.839 0.825 0.887 0.745 0.844 
   1   (0.201) 0.201 0.196 0.413 0.046 0.161 0.175 0.113 0.255 0.156 

Locus 134 : 
2 alleles
12.3% missing data
   2   (0.897) 0.898 0.875 0.850 0.938 0.913 0.957 0.977 0.934 0.885 
   4   (0.103) 0.102 0.125 0.150 0.062 0.087 0.043 0.023 0.066 0.115 

Locus 135 : 
2 alleles
5.1% missing data
   2   (0.878) 0.878 0.929 0.835 0.985 0.926 0.931 0.733 0.786 0.953 
   4   (0.122) 0.122 0.071 0.165 0.015 0.074 0.069 0.267 0.214 0.047 

Locus 136 : 
2 alleles
5.1% missing data
   2   (0.843) 0.843 0.891 0.812 0.844 0.914 0.835 0.691 0.587 0.908 
   1   (0.157) 0.157 0.109 0.188 0.156 0.086 0.165 0.309 0.413 0.092 

Locus 137 : 
2 alleles
12.3% missing data
   3   (0.896) 0.896 0.891 0.751 0.932 0.937 0.932 0.970 0.970 0.894 
   1   (0.104) 0.104 0.109 0.249 0.068 0.063 0.068 0.030 0.030 0.106 

Locus 138 : 
2 alleles
13.0% missing data
   2   (0.329) 0.328 0.326 0.520 0.189 0.455 0.259 0.259 0.265 0.364 
   4   (0.671) 0.672 0.674 0.480 0.811 0.545 0.741 0.741 0.735 0.636 

Locus 139 : 
2 alleles
11.6% missing data
   1   (0.891) 0.891 0.901 0.756 0.910 0.906 0.934 0.968 0.949 0.933 
   2   (0.109) 0.109 0.099 0.244 0.090 0.094 0.066 0.032 0.051 0.067 

Locus 140 : 
2 alleles
2.2% missing data
   3   (0.831) 0.831 0.878 0.920 0.977 0.872 0.822 0.634 0.929 0.924 
   1   (0.169) 0.169 0.122 0.080 0.023 0.128 0.178 0.366 0.071 0.076 

Locus 141 : 
2 alleles
5.1% missing data
   2   (0.895) 0.895 0.876 0.891 0.991 0.944 0.942 0.980 0.913 0.763 
   4   (0.105) 0.105 0.124 0.109 0.009 0.056 0.058 0.020 0.087 0.237 

Locus 142 : 
2 alleles
9.4% missing data
   1   (0.073) 0.073 0.098 0.106 0.021 0.199 0.010 0.007 0.009 0.064 
   3   (0.927) 0.927 0.902 0.894 0.979 0.801 0.990 0.993 0.991 0.936 

Locus 143 : 
2 alleles
4.3% missing data
   1   (0.409) 0.409 0.372 0.238 0.444 0.323 0.517 0.447 0.399 0.257 
   3   (0.591) 0.591 0.628 0.762 0.556 0.677 0.483 0.553 0.601 0.743 

Locus 144 : 
2 alleles
16.7% missing data
   2   (0.141) 0.141 0.149 0.066 0.096 0.088 0.139 0.030 0.096 0.118 
   4   (0.859) 0.859 0.851 0.934 0.904 0.912 0.861 0.970 0.904 0.882 

Locus 145 : 
2 alleles
16.7% missing data
   3   (0.872) 0.872 0.839 0.967 0.978 0.951 0.860 0.965 0.947 0.922 
   1   (0.128) 0.128 0.161 0.033 0.022 0.049 0.140 0.035 0.053 0.078 

Locus 146 : 
2 alleles
3.6% missing data
   4   (0.858) 0.858 0.900 0.845 0.922 0.884 0.838 0.968 0.855 0.924 
   2   (0.142) 0.142 0.100 0.155 0.078 0.116 0.162 0.032 0.145 0.076 

Locus 147 : 
2 alleles
12.3% missing data
   2   (0.455) 0.455 0.510 0.510 0.573 0.457 0.338 0.835 0.546 0.353 
   1   (0.545) 0.545 0.490 0.490 0.427 0.543 0.662 0.165 0.454 0.647 

Locus 148 : 
2 alleles
12.3% missing data
   4   (0.901) 0.901 0.950 0.749 0.922 0.939 0.952 0.841 0.985 0.904 
   2   (0.099) 0.099 0.050 0.251 0.078 0.061 0.048 0.159 0.015 0.096 

Locus 149 : 
2 alleles
3.6% missing data
   1   (0.871) 0.871 0.838 0.827 0.985 0.912 0.906 0.964 0.903 0.875 
   4   (0.129) 0.129 0.162 0.173 0.015 0.088 0.094 0.036 0.097 0.125 

Locus 150 : 
2 alleles
4.3% missing data
   1   (0.895) 0.894 0.911 0.897 0.985 0.939 0.905 0.968 0.959 0.947 
   3   (0.105) 0.106 0.089 0.103 0.015 0.061 0.095 0.032 0.041 0.053 

Locus 151 : 
2 alleles
7.2% missing data
   3   (0.905) 0.906 0.939 0.924 0.913 0.963 0.868 0.962 0.961 0.950 
   1   (0.095) 0.094 0.061 0.076 0.087 0.037 0.132 0.038 0.039 0.050 

Locus 152 : 
2 alleles
2.9% missing data
   4   (0.921) 0.921 0.965 0.916 0.980 0.899 0.971 0.979 0.943 0.964 
   3   (0.079) 0.079 0.035 0.084 0.020 0.101 0.029 0.021 0.057 0.036 

Locus 153 : 
2 alleles
13.0% missing data
   3   (0.906) 0.907 0.926 0.766 0.959 0.909 0.946 0.975 0.983 0.951 
   1   (0.094) 0.093 0.074 0.234 0.041 0.091 0.054 0.025 0.017 0.049 

Locus 154 : 
2 alleles
10.9% missing data
   1   (0.866) 0.866 0.881 0.877 0.830 0.794 0.943 0.903 0.964 0.895 
   4   (0.134) 0.134 0.119 0.123 0.170 0.206 0.057 0.097 0.036 0.105 

Locus 155 : 
2 alleles
5.1% missing data
   2   (0.493) 0.493 0.504 0.403 0.418 0.453 0.396 0.841 0.705 0.608 
   4   (0.507) 0.507 0.496 0.597 0.582 0.547 0.604 0.159 0.295 0.392 

Locus 156 : 
2 alleles
12.3% missing data
   1   (0.791) 0.790 0.816 0.728 0.833 0.750 0.845 0.928 0.675 0.863 
   3   (0.209) 0.210 0.184 0.272 0.167 0.250 0.155 0.072 0.325 0.137 

Locus 157 : 
2 alleles
6.5% missing data
   2   (0.797) 0.797 0.703 0.830 0.968 0.842 0.781 0.958 0.968 0.878 
   1   (0.203) 0.203 0.297 0.170 0.032 0.158 0.219 0.042 0.032 0.122 

Locus 158 : 
2 alleles
15.9% missing data
   2   (0.871) 0.871 0.840 0.705 0.937 0.816 0.964 0.976 0.988 0.694 
   3   (0.129) 0.129 0.160 0.295 0.063 0.184 0.036 0.024 0.012 0.306 

Locus 159 : 
2 alleles
5.1% missing data
   1   (0.209) 0.209 0.185 0.108 0.431 0.156 0.224 0.065 0.305 0.249 
   3   (0.791) 0.791 0.815 0.892 0.569 0.844 0.776 0.935 0.695 0.751 

Locus 160 : 
2 alleles
14.5% missing data
   3   (0.878) 0.877 0.894 0.696 0.899 0.927 0.931 0.894 0.821 0.917 
   1   (0.122) 0.123 0.106 0.304 0.101 0.073 0.069 0.106 0.179 0.083 

Locus 161 : 
2 alleles
13.0% missing data
   3   (0.637) 0.637 0.631 0.542 0.916 0.561 0.669 0.899 0.559 0.614 
   1   (0.363) 0.363 0.369 0.458 0.084 0.439 0.331 0.101 0.441 0.386 

Locus 162 : 
2 alleles
2.2% missing data
   2   (0.911) 0.911 0.913 0.962 0.909 0.946 0.947 0.979 0.894 0.937 
   4   (0.089) 0.089 0.087 0.038 0.091 0.054 0.053 0.021 0.106 0.063 

Locus 163 : 
2 alleles
1.4% missing data
   2   (0.919) 0.919 0.899 0.958 0.986 0.945 0.977 0.983 0.970 0.915 
   1   (0.081) 0.081 0.101 0.042 0.014 0.055 0.023 0.017 0.030 0.085 

Locus 164 : 
2 alleles
18.8% missing data
   3   (0.384) 0.383 0.380 0.367 0.565 0.290 0.453 0.097 0.524 0.460 
   1   (0.616) 0.617 0.620 0.633 0.435 0.710 0.547 0.903 0.476 0.540 

Locus 165 : 
2 alleles
11.6% missing data
   2   (0.755) 0.755 0.849 0.816 0.695 0.853 0.692 0.296 0.540 0.866 
   4   (0.245) 0.245 0.151 0.184 0.305 0.147 0.308 0.704 0.460 0.134 

Locus 166 : 
2 alleles
3.6% missing data
   4   (0.898) 0.897 0.957 0.645 0.976 0.965 0.870 0.954 0.619 0.918 
   2   (0.102) 0.103 0.043 0.355 0.024 0.035 0.130 0.046 0.381 0.082 

Locus 167 : 
2 alleles
2.2% missing data
   2   (0.931) 0.931 0.840 0.965 0.996 0.911 0.993 0.994 0.995 0.885 
   4   (0.069) 0.069 0.160 0.035 0.004 0.089 0.007 0.006 0.005 0.115 

Locus 168 : 
2 alleles
13.8% missing data
   2   (0.924) 0.924 0.979 0.671 0.945 0.979 0.848 0.976 0.935 0.967 
   4   (0.076) 0.076 0.021 0.329 0.055 0.021 0.152 0.024 0.065 0.033 

Locus 169 : 
2 alleles
4.3% missing data
   2   (0.902) 0.902 0.951 0.940 0.589 0.953 0.892 0.956 0.923 0.964 
   4   (0.098) 0.098 0.049 0.060 0.411 0.047 0.108 0.044 0.077 0.036 

Locus 170 : 
2 alleles
4.3% missing data
   1   (0.437) 0.437 0.521 0.355 0.062 0.368 0.402 0.133 0.680 0.594 
   2   (0.563) 0.563 0.479 0.645 0.938 0.632 0.598 0.867 0.320 0.406 

Locus 171 : 
2 alleles
2.9% missing data
   2   (0.758) 0.758 0.778 0.881 0.695 0.857 0.722 0.603 0.902 0.825 
   3   (0.242) 0.242 0.222 0.119 0.305 0.143 0.278 0.397 0.098 0.175 

Locus 172 : 
2 alleles
8.0% missing data
   2   (0.842) 0.841 0.860 0.863 0.966 0.770 0.932 0.969 0.910 0.787 
   4   (0.158) 0.159 0.140 0.137 0.034 0.230 0.068 0.031 0.090 0.213 

Locus 173 : 
2 alleles
5.1% missing data
   2   (0.699) 0.699 0.748 0.702 0.923 0.706 0.697 0.567 0.366 0.815 
   4   (0.301) 0.301 0.252 0.298 0.077 0.294 0.303 0.433 0.634 0.185 

Locus 174 : 
2 alleles
4.3% missing data
   4   (0.909) 0.909 0.936 0.848 0.988 0.930 0.944 0.984 0.975 0.928 
   2   (0.091) 0.091 0.064 0.152 0.012 0.070 0.056 0.016 0.025 0.072 

Locus 175 : 
2 alleles
13.0% missing data
   3   (0.926) 0.927 0.917 0.957 0.961 0.914 0.982 0.982 0.977 0.957 
   1   (0.074) 0.073 0.083 0.043 0.039 0.086 0.018 0.018 0.023 0.043 

Locus 176 : 
2 alleles
10.1% missing data
   1   (0.526) 0.525 0.579 0.582 0.541 0.673 0.481 0.136 0.524 0.577 
   3   (0.474) 0.475 0.421 0.418 0.459 0.327 0.519 0.864 0.476 0.423 

Locus 177 : 
2 alleles
4.3% missing data
   2   (0.734) 0.734 0.751 0.701 0.960 0.848 0.659 0.597 0.889 0.778 
   1   (0.266) 0.266 0.249 0.299 0.040 0.152 0.341 0.403 0.111 0.222 

Locus 178 : 
2 alleles
1.4% missing data
   1   (0.734) 0.735 0.724 0.753 0.893 0.824 0.792 0.502 0.788 0.644 
   4   (0.266) 0.265 0.276 0.247 0.107 0.176 0.208 0.498 0.212 0.356 

Locus 179 : 
2 alleles
10.9% missing data
   3   (0.895) 0.895 0.935 0.934 0.917 0.911 0.937 0.973 0.929 0.877 
   1   (0.105) 0.105 0.065 0.066 0.083 0.089 0.063 0.027 0.071 0.123 

Locus 180 : 
2 alleles
2.2% missing data
   1   (0.900) 0.900 0.928 0.862 0.972 0.868 0.949 0.971 0.754 0.951 
   4   (0.100) 0.100 0.072 0.138 0.028 0.132 0.051 0.029 0.246 0.049 

Locus 181 : 
2 alleles
15.9% missing data
   2   (0.881) 0.881 0.873 0.947 0.831 0.904 0.953 0.974 0.771 0.888 
   3   (0.119) 0.119 0.127 0.053 0.169 0.096 0.047 0.026 0.229 0.112 

Locus 182 : 
2 alleles
1.4% missing data
   1   (0.901) 0.901 0.932 0.920 0.795 0.893 0.948 0.954 0.965 0.944 
   3   (0.099) 0.099 0.068 0.080 0.205 0.107 0.052 0.046 0.035 0.056 

Locus 183 : 
2 alleles
10.1% missing data
   1   (0.887) 0.887 0.909 0.822 0.878 0.924 0.899 0.965 0.925 0.935 
   3   (0.113) 0.113 0.091 0.178 0.122 0.076 0.101 0.035 0.075 0.065 

Locus 184 : 
2 alleles
2.2% missing data
   4   (0.857) 0.857 0.849 0.756 0.908 0.674 0.954 0.970 0.887 0.898 
   2   (0.143) 0.143 0.151 0.244 0.092 0.326 0.046 0.030 0.113 0.102 

Locus 185 : 
2 alleles
12.3% missing data
   2   (0.823) 0.823 0.750 0.843 0.967 0.860 0.899 0.961 0.908 0.846 
   4   (0.177) 0.177 0.250 0.157 0.033 0.140 0.101 0.039 0.092 0.154 

Locus 186 : 
2 alleles
9.4% missing data
   2   (0.909) 0.909 0.939 0.964 0.860 0.970 0.881 0.966 0.906 0.954 
   4   (0.091) 0.091 0.061 0.036 0.140 0.030 0.119 0.034 0.094 0.046 

Locus 187 : 
2 alleles
9.4% missing data
   2   (0.884) 0.884 0.943 0.978 0.583 0.968 0.828 0.782 0.932 0.835 
   4   (0.116) 0.116 0.057 0.022 0.417 0.032 0.172 0.218 0.068 0.165 

Locus 188 : 
2 alleles
3.6% missing data
   3   (0.735) 0.736 0.775 0.800 0.692 0.792 0.604 0.884 0.757 0.779 
   4   (0.265) 0.264 0.225 0.200 0.308 0.208 0.396 0.116 0.243 0.221 

Locus 189 : 
2 alleles
5.1% missing data
   2   (0.814) 0.814 0.827 0.927 0.963 0.837 0.801 0.954 0.768 0.833 
   4   (0.186) 0.186 0.173 0.073 0.037 0.163 0.199 0.046 0.232 0.167 

Locus 190 : 
2 alleles
3.6% missing data
   2   (0.699) 0.699 0.785 0.699 0.398 0.567 0.799 0.639 0.538 0.687 
   4   (0.301) 0.301 0.215 0.301 0.602 0.433 0.201 0.361 0.462 0.313 

Locus 191 : 
2 alleles
4.3% missing data
   2   (0.913) 0.913 0.944 0.870 0.043 0.948 0.971 0.981 0.989 0.950 
   4   (0.087) 0.087 0.056 0.130 0.957 0.052 0.029 0.019 0.011 0.050 

Locus 192 : 
2 alleles
12.3% missing data
   1   (0.760) 0.760 0.723 0.816 0.952 0.846 0.848 0.616 0.837 0.735 
   3   (0.240) 0.240 0.277 0.184 0.048 0.154 0.152 0.384 0.163 0.265 

Locus 193 : 
2 alleles
8.0% missing data
   4   (0.487) 0.488 0.499 0.455 0.069 0.579 0.508 0.118 0.479 0.514 
   2   (0.513) 0.512 0.501 0.545 0.931 0.421 0.492 0.882 0.521 0.486 

Locus 194 : 
2 alleles
13.0% missing data
   1   (0.910) 0.910 0.939 0.928 0.993 0.949 0.957 0.982 0.511 0.653 
   4   (0.090) 0.090 0.061 0.072 0.007 0.051 0.043 0.018 0.489 0.347 

Locus 195 : 
2 alleles
4.3% missing data
   4   (0.908) 0.908 0.943 0.951 0.863 0.963 0.945 0.593 0.959 0.967 
   2   (0.092) 0.092 0.057 0.049 0.137 0.037 0.055 0.407 0.041 0.033 

Locus 196 : 
2 alleles
15.9% missing data
   3   (0.730) 0.730 0.777 0.688 0.513 0.765 0.683 0.899 0.700 0.750 
   1   (0.270) 0.270 0.223 0.312 0.487 0.235 0.317 0.101 0.300 0.250 

Locus 197 : 
2 alleles
13.0% missing data
   4   (0.722) 0.722 0.678 0.853 0.729 0.827 0.659 0.885 0.587 0.789 
   2   (0.278) 0.278 0.322 0.147 0.271 0.173 0.341 0.115 0.413 0.211 

Locus 198 : 
2 alleles
12.3% missing data
   1   (0.901) 0.902 0.914 0.951 0.911 0.900 0.944 0.976 0.944 0.948 
   4   (0.099) 0.098 0.086 0.049 0.089 0.100 0.056 0.024 0.056 0.052 

Locus 199 : 
2 alleles
13.0% missing data
   1   (0.787) 0.788 0.751 0.894 0.888 0.881 0.764 0.737 0.854 0.845 
   3   (0.213) 0.212 0.249 0.106 0.112 0.119 0.236 0.263 0.146 0.155 

Locus 200 : 
2 alleles
2.9% missing data
   4   (0.899) 0.900 0.891 0.948 0.047 0.842 0.983 0.988 0.986 0.917 
   2   (0.101) 0.100 0.109 0.052 0.953 0.158 0.017 0.012 0.014 0.083 

Locus 201 : 
2 alleles
3.6% missing data
   4   (0.217) 0.217 0.230 0.106 0.331 0.150 0.202 0.054 0.321 0.124 
   3   (0.783) 0.783 0.770 0.894 0.669 0.850 0.798 0.946 0.679 0.876 

Locus 202 : 
2 alleles
15.2% missing data
   1   (0.525) 0.525 0.432 0.482 0.453 0.429 0.682 0.788 0.593 0.371 
   3   (0.475) 0.475 0.568 0.518 0.547 0.571 0.318 0.212 0.407 0.629 

Locus 203 : 
2 alleles
14.5% missing data
   2   (0.669) 0.669 0.662 0.381 0.940 0.675 0.677 0.924 0.794 0.660 
   1   (0.331) 0.331 0.338 0.619 0.060 0.325 0.323 0.076 0.206 0.340 

Locus 204 : 
2 alleles
0.7% missing data
   4   (0.876) 0.876 0.862 0.939 0.983 0.933 0.923 0.794 0.956 0.938 
   1   (0.124) 0.124 0.138 0.061 0.017 0.067 0.077 0.206 0.044 0.062 

Locus 205 : 
2 alleles
2.9% missing data
   4   (0.111) 0.110 0.212 0.126 0.007 0.322 0.012 0.009 0.034 0.198 
   2   (0.889) 0.890 0.788 0.874 0.993 0.678 0.988 0.991 0.966 0.802 

Locus 206 : 
2 alleles
3.6% missing data
   4   (0.874) 0.874 0.867 0.868 0.957 0.888 0.961 0.642 0.981 0.896 
   2   (0.126) 0.126 0.133 0.132 0.043 0.112 0.039 0.358 0.019 0.104 

Locus 207 : 
2 alleles
13.8% missing data
   2   (0.925) 0.926 0.930 0.936 0.968 0.862 0.980 0.983 0.993 0.963 
   4   (0.075) 0.074 0.070 0.064 0.032 0.138 0.020 0.017 0.007 0.037 

Locus 208 : 
2 alleles
5.1% missing data
   3   (0.342) 0.342 0.335 0.277 0.248 0.422 0.304 0.130 0.554 0.276 
   4   (0.658) 0.658 0.665 0.723 0.752 0.578 0.696 0.870 0.446 0.724 

Locus 209 : 
2 alleles
16.7% missing data
   4   (0.734) 0.734 0.747 0.711 0.951 0.749 0.728 0.938 0.737 0.799 
   2   (0.266) 0.266 0.253 0.289 0.049 0.251 0.272 0.062 0.263 0.201 

Locus 210 : 
2 alleles
9.4% missing data
   1   (0.356) 0.357 0.336 0.306 0.379 0.293 0.436 0.147 0.362 0.249 
   3   (0.644) 0.643 0.664 0.694 0.621 0.707 0.564 0.853 0.638 0.751 

Locus 211 : 
2 alleles
11.6% missing data
   1   (0.916) 0.916 0.950 0.955 0.946 0.949 0.940 0.969 0.824 0.971 
   3   (0.084) 0.084 0.050 0.045 0.054 0.051 0.060 0.031 0.176 0.029 

Locus 212 : 
2 alleles
7.2% missing data
   3   (0.442) 0.442 0.549 0.443 0.371 0.551 0.244 0.404 0.629 0.453 
   4   (0.558) 0.558 0.451 0.557 0.629 0.449 0.756 0.596 0.371 0.547 

Locus 213 : 
2 alleles
3.6% missing data
   2   (0.562) 0.563 0.493 0.501 0.932 0.531 0.515 0.864 0.413 0.688 
   4   (0.438) 0.437 0.507 0.499 0.068 0.469 0.485 0.136 0.587 0.312 

Locus 214 : 
2 alleles
6.5% missing data
   1   (0.824) 0.824 0.841 0.955 0.932 0.875 0.811 0.606 0.953 0.910 
   3   (0.176) 0.176 0.159 0.045 0.068 0.125 0.189 0.394 0.047 0.090 

Locus 215 : 
2 alleles
5.8% missing data
   4   (0.836) 0.837 0.717 0.814 0.970 0.650 0.974 0.981 0.806 0.724 
   2   (0.164) 0.163 0.283 0.186 0.030 0.350 0.026 0.019 0.194 0.276 

Locus 216 : 
2 alleles
2.2% missing data
   2   (0.942) 0.942 0.913 0.957 0.996 0.889 0.993 0.995 0.986 0.961 
   4   (0.058) 0.058 0.087 0.043 0.004 0.111 0.007 0.005 0.014 0.039 

Locus 217 : 
2 alleles
4.3% missing data
   2   (0.774) 0.774 0.796 0.855 0.925 0.786 0.786 0.924 0.793 0.798 
   4   (0.226) 0.226 0.204 0.145 0.075 0.214 0.214 0.076 0.207 0.202 

Locus 218 : 
2 alleles
10.1% missing data
   2   (0.598) 0.598 0.639 0.609 0.562 0.506 0.604 0.894 0.500 0.556 
   4   (0.402) 0.402 0.361 0.391 0.438 0.494 0.396 0.106 0.500 0.444 

Locus 219 : 
2 alleles
14.5% missing data
   2   (0.798) 0.798 0.826 0.866 0.975 0.881 0.704 0.942 0.830 0.852 
   4   (0.202) 0.202 0.174 0.134 0.025 0.119 0.296 0.058 0.170 0.148 

Locus 220 : 
2 alleles
17.4% missing data
   4   (0.847) 0.847 0.741 0.822 0.970 0.605 0.974 0.980 0.967 0.848 
   3   (0.153) 0.153 0.259 0.178 0.030 0.395 0.026 0.020 0.033 0.152 

Locus 221 : 
2 alleles
2.9% missing data
   2   (0.095) 0.095 0.140 0.025 0.022 0.066 0.045 0.019 0.020 0.059 
   4   (0.905) 0.905 0.860 0.975 0.978 0.934 0.955 0.981 0.980 0.941 

Locus 222 : 
2 alleles
4.3% missing data
   2   (0.924) 0.923 0.893 0.938 0.987 0.965 0.979 0.984 0.915 0.942 
   4   (0.076) 0.077 0.107 0.062 0.013 0.035 0.021 0.016 0.085 0.058 

Locus 223 : 
2 alleles
13.0% missing data
   2   (0.887) 0.887 0.902 0.828 0.991 0.922 0.917 0.904 0.907 0.934 
   4   (0.113) 0.113 0.098 0.172 0.009 0.078 0.083 0.096 0.093 0.066 

Locus 224 : 
2 alleles
12.3% missing data
   1   (0.872) 0.871 0.927 0.945 0.854 0.953 0.813 0.961 0.648 0.946 
   3   (0.128) 0.129 0.073 0.055 0.146 0.047 0.187 0.039 0.352 0.054 

Locus 225 : 
2 alleles
10.9% missing data
   3   (0.699) 0.699 0.647 0.591 0.702 0.746 0.772 0.891 0.830 0.585 
   1   (0.301) 0.301 0.353 0.409 0.298 0.254 0.228 0.109 0.170 0.415 

Locus 226 : 
2 alleles
11.6% missing data
   3   (0.839) 0.839 0.883 0.844 0.830 0.806 0.862 0.956 0.613 0.920 
   1   (0.161) 0.161 0.117 0.156 0.170 0.194 0.138 0.044 0.387 0.080 

Locus 227 : 
2 alleles
6.5% missing data
   1   (0.846) 0.847 0.850 0.705 0.817 0.917 0.833 0.944 0.975 0.848 
   3   (0.154) 0.153 0.150 0.295 0.183 0.083 0.167 0.056 0.025 0.152 

Locus 228 : 
2 alleles
18.1% missing data
   2   (0.928) 0.928 0.970 0.737 0.968 0.962 0.945 0.977 0.883 0.953 
   4   (0.072) 0.072 0.030 0.263 0.032 0.038 0.055 0.023 0.117 0.047 

Locus 229 : 
2 alleles
3.6% missing data
   2   (0.777) 0.777 0.815 0.899 0.160 0.871 0.685 0.929 0.920 0.848 
   4   (0.223) 0.223 0.185 0.101 0.840 0.129 0.315 0.071 0.080 0.152 

Locus 230 : 
2 alleles
12.3% missing data
   4   (0.828) 0.828 0.886 0.588 0.960 0.910 0.707 0.953 0.743 0.899 
   2   (0.172) 0.172 0.114 0.412 0.040 0.090 0.293 0.047 0.257 0.101 

Locus 231 : 
2 alleles
2.2% missing data
   2   (0.672) 0.672 0.632 0.550 0.953 0.673 0.737 0.887 0.302 0.697 
   4   (0.328) 0.328 0.368 0.450 0.047 0.327 0.263 0.113 0.698 0.303 

Locus 232 : 
2 alleles
4.3% missing data
   3   (0.451) 0.451 0.467 0.309 0.512 0.354 0.448 0.506 0.653 0.553 
   4   (0.549) 0.549 0.533 0.691 0.488 0.646 0.552 0.494 0.347 0.447 

Locus 233 : 
2 alleles
7.2% missing data
   3   (0.877) 0.876 0.943 0.911 0.978 0.943 0.725 0.954 0.928 0.945 
   4   (0.123) 0.124 0.057 0.089 0.022 0.057 0.275 0.046 0.072 0.055 

Locus 234 : 
2 alleles
2.9% missing data
   4   (0.852) 0.851 0.795 0.924 0.976 0.895 0.919 0.962 0.596 0.915 
   2   (0.148) 0.149 0.205 0.076 0.024 0.105 0.081 0.038 0.404 0.085 

Locus 235 : 
2 alleles
6.5% missing data
   2   (0.701) 0.701 0.698 0.617 0.913 0.781 0.717 0.572 0.704 0.779 
   1   (0.299) 0.299 0.302 0.383 0.087 0.219 0.283 0.428 0.296 0.221 

Locus 236 : 
2 alleles
6.5% missing data
   4   (0.537) 0.537 0.570 0.529 0.922 0.423 0.463 0.857 0.590 0.600 
   1   (0.463) 0.463 0.430 0.471 0.078 0.577 0.537 0.143 0.410 0.400 

Locus 237 : 
2 alleles
3.6% missing data
   4   (0.737) 0.738 0.736 0.718 0.924 0.654 0.778 0.921 0.848 0.742 
   1   (0.263) 0.262 0.264 0.282 0.076 0.346 0.222 0.079 0.152 0.258 

Locus 238 : 
2 alleles
18.8% missing data
   1   (0.210) 0.210 0.209 0.268 0.147 0.185 0.168 0.072 0.147 0.173 
   3   (0.790) 0.790 0.791 0.732 0.853 0.815 0.832 0.928 0.853 0.827 

Locus 239 : 
2 alleles
4.3% missing data
   3   (0.893) 0.893 0.907 0.870 0.765 0.934 0.911 0.977 0.955 0.931 
   4   (0.107) 0.107 0.093 0.130 0.235 0.066 0.089 0.023 0.045 0.069 

Locus 240 : 
2 alleles
1.4% missing data
   2   (0.749) 0.749 0.844 0.800 0.834 0.809 0.502 0.919 0.695 0.863 
   3   (0.251) 0.251 0.156 0.200 0.166 0.191 0.498 0.081 0.305 0.137 

Locus 241 : 
2 alleles
8.7% missing data
   1   (0.876) 0.876 0.858 0.878 0.927 0.947 0.899 0.975 0.973 0.899 
   3   (0.124) 0.124 0.142 0.122 0.073 0.053 0.101 0.025 0.027 0.101 

Locus 242 : 
2 alleles
2.2% missing data
   3   (0.849) 0.849 0.913 0.834 0.869 0.868 0.815 0.962 0.907 0.804 
   1   (0.151) 0.151 0.087 0.166 0.131 0.132 0.185 0.038 0.093 0.196 

Locus 243 : 
2 alleles
10.9% missing data
   3   (0.505) 0.505 0.602 0.463 0.414 0.673 0.276 0.793 0.373 0.434 
   1   (0.495) 0.495 0.398 0.537 0.586 0.327 0.724 0.207 0.627 0.566 

Locus 244 : 
2 alleles
5.8% missing data
   2   (0.857) 0.857 0.826 0.939 0.982 0.860 0.933 0.963 0.947 0.893 
   4   (0.143) 0.143 0.174 0.061 0.018 0.140 0.067 0.037 0.053 0.107 

Locus 245 : 
2 alleles
2.9% missing data
   2   (0.851) 0.851 0.792 0.950 0.984 0.936 0.830 0.969 0.956 0.899 
   4   (0.149) 0.149 0.208 0.050 0.016 0.064 0.170 0.031 0.044 0.101 

Locus 246 : 
2 alleles
4.3% missing data
   4   (0.791) 0.792 0.834 0.627 0.727 0.823 0.841 0.754 0.558 0.827 
   2   (0.209) 0.208 0.166 0.373 0.273 0.177 0.159 0.246 0.442 0.173 

Locus 247 : 
2 alleles
14.5% missing data
   2   (0.667) 0.666 0.653 0.854 0.092 0.707 0.648 0.901 0.756 0.738 
   4   (0.333) 0.334 0.347 0.146 0.908 0.293 0.352 0.099 0.244 0.262 

Locus 248 : 
2 alleles
8.0% missing data
   2   (0.159) 0.158 0.160 0.056 0.296 0.079 0.133 0.376 0.100 0.091 
   3   (0.841) 0.842 0.840 0.944 0.704 0.921 0.867 0.624 0.900 0.909 

Locus 249 : 
2 alleles
13.8% missing data
   2   (0.933) 0.933 0.922 0.911 0.996 0.862 0.990 0.993 0.983 0.939 
   1   (0.067) 0.067 0.078 0.089 0.004 0.138 0.010 0.007 0.017 0.061 

Locus 250 : 
2 alleles
1.4% missing data
   2   (0.774) 0.773 0.814 0.803 0.143 0.818 0.825 0.714 0.849 0.866 
   3   (0.226) 0.227 0.186 0.197 0.857 0.182 0.175 0.286 0.151 0.134 

Locus 251 : 
2 alleles
5.1% missing data
   3   (0.357) 0.357 0.396 0.222 0.607 0.328 0.191 0.787 0.668 0.320 
   4   (0.643) 0.643 0.604 0.778 0.393 0.672 0.809 0.213 0.332 0.680 

Locus 252 : 
2 alleles
15.9% missing data
   2   (0.254) 0.254 0.221 0.214 0.059 0.281 0.256 0.193 0.382 0.200 
   4   (0.746) 0.746 0.779 0.786 0.941 0.719 0.744 0.807 0.618 0.800 

Locus 253 : 
2 alleles
15.2% missing data
   4   (0.880) 0.880 0.934 0.845 0.979 0.921 0.868 0.950 0.759 0.925 
   2   (0.120) 0.120 0.066 0.155 0.021 0.079 0.132 0.050 0.241 0.075 

Locus 254 : 
2 alleles
8.0% missing data
   1   (0.315) 0.315 0.363 0.216 0.104 0.360 0.282 0.119 0.455 0.244 
   2   (0.685) 0.685 0.637 0.784 0.896 0.640 0.718 0.881 0.545 0.756 

Locus 255 : 
2 alleles
16.7% missing data
   1   (0.636) 0.637 0.680 0.647 0.613 0.653 0.579 0.597 0.924 0.523 
   2   (0.364) 0.363 0.320 0.353 0.387 0.347 0.421 0.403 0.076 0.477 

Locus 256 : 
2 alleles
7.2% missing data
   1   (0.678) 0.677 0.705 0.698 0.970 0.775 0.651 0.191 0.754 0.788 
   2   (0.322) 0.323 0.295 0.302 0.030 0.225 0.349 0.809 0.246 0.212 

Locus 257 : 
2 alleles
10.9% missing data
   1   (0.921) 0.922 0.954 0.984 0.936 0.945 0.945 0.977 0.860 0.965 
   2   (0.079) 0.078 0.046 0.016 0.064 0.055 0.055 0.023 0.140 0.035 

Locus 258 : 
2 alleles
15.9% missing data
   3   (0.923) 0.923 0.953 0.984 0.984 0.976 0.899 0.944 0.925 0.963 
   1   (0.077) 0.077 0.047 0.016 0.016 0.024 0.101 0.056 0.075 0.037 

Locus 259 : 
2 alleles
10.9% missing data
   2   (0.845) 0.845 0.856 0.912 0.986 0.784 0.956 0.739 0.721 0.894 
   4   (0.155) 0.155 0.144 0.088 0.014 0.216 0.044 0.261 0.279 0.106 

Locus 260 : 
2 alleles
11.6% missing data
   1   (0.853) 0.854 0.749 0.857 0.502 0.912 0.944 0.967 0.975 0.852 
   3   (0.147) 0.146 0.251 0.143 0.498 0.088 0.056 0.033 0.025 0.148 

Locus 261 : 
2 alleles
15.9% missing data
   1   (0.499) 0.500 0.541 0.523 0.438 0.469 0.486 0.555 0.560 0.344 
   3   (0.501) 0.500 0.459 0.477 0.562 0.531 0.514 0.445 0.440 0.656 

Locus 262 : 
2 alleles
13.8% missing data
   4   (0.124) 0.123 0.137 0.087 0.132 0.140 0.070 0.031 0.125 0.074 
   2   (0.876) 0.877 0.863 0.913 0.868 0.860 0.930 0.969 0.875 0.926 

Locus 263 : 
2 alleles
1.4% missing data
   1   (0.904) 0.904 0.939 0.976 0.986 0.944 0.903 0.977 0.984 0.963 
   2   (0.096) 0.096 0.061 0.024 0.014 0.056 0.097 0.023 0.016 0.037 

Locus 264 : 
2 alleles
3.6% missing data
   2   (0.958) 0.959 0.993 0.997 0.870 0.996 0.822 0.983 0.987 0.994 
   4   (0.042) 0.041 0.007 0.003 0.130 0.004 0.178 0.017 0.013 0.006 

Locus 265 : 
2 alleles
7.2% missing data
   3   (0.708) 0.708 0.712 0.562 0.486 0.784 0.828 0.606 0.764 0.477 
   2   (0.292) 0.292 0.288 0.438 0.514 0.216 0.172 0.394 0.236 0.523 

Locus 266 : 
2 alleles
5.1% missing data
   2   (0.488) 0.488 0.417 0.479 0.044 0.547 0.552 0.770 0.601 0.302 
   4   (0.512) 0.512 0.583 0.521 0.956 0.453 0.448 0.230 0.399 0.698 

Locus 267 : 
2 alleles
2.9% missing data
   2   (0.915) 0.915 0.937 0.793 0.988 0.904 0.966 0.982 0.981 0.872 
   4   (0.085) 0.085 0.063 0.207 0.012 0.096 0.034 0.018 0.019 0.128 

Locus 268 : 
2 alleles
15.2% missing data
   1   (0.185) 0.185 0.140 0.375 0.035 0.256 0.132 0.086 0.394 0.125 
   3   (0.815) 0.815 0.860 0.625 0.965 0.744 0.868 0.914 0.606 0.875 

Locus 269 : 
2 alleles
4.3% missing data
   1   (0.888) 0.888 0.903 0.803 0.855 0.779 0.967 0.981 0.935 0.938 
   3   (0.112) 0.112 0.097 0.197 0.145 0.221 0.033 0.019 0.065 0.062 

Locus 270 : 
2 alleles
6.5% missing data
   4   (0.911) 0.911 0.932 0.907 0.916 0.955 0.918 0.972 0.978 0.950 
   1   (0.089) 0.089 0.068 0.093 0.084 0.045 0.082 0.028 0.022 0.050 

Locus 271 : 
2 alleles
2.2% missing data
   2   (0.899) 0.899 0.941 0.974 0.984 0.970 0.835 0.972 0.694 0.951 
   4   (0.101) 0.101 0.059 0.026 0.016 0.030 0.165 0.028 0.306 0.049 

Locus 272 : 
2 alleles
2.9% missing data
   4   (0.856) 0.856 0.888 0.805 0.965 0.868 0.876 0.933 0.896 0.889 
   2   (0.144) 0.144 0.112 0.195 0.035 0.132 0.124 0.067 0.104 0.111 

Locus 273 : 
2 alleles
1.4% missing data
   2   (0.862) 0.861 0.906 0.887 0.979 0.891 0.909 0.968 0.860 0.707 
   4   (0.138) 0.139 0.094 0.113 0.021 0.109 0.091 0.032 0.140 0.293 

Locus 274 : 
2 alleles
8.0% missing data
   1   (0.134) 0.134 0.136 0.065 0.024 0.123 0.114 0.063 0.040 0.091 
   3   (0.866) 0.866 0.864 0.935 0.976 0.877 0.886 0.937 0.960 0.909 

Locus 275 : 
2 alleles
2.9% missing data
   1   (0.601) 0.601 0.685 0.737 0.094 0.541 0.678 0.182 0.727 0.661 
   4   (0.399) 0.399 0.315 0.263 0.906 0.459 0.322 0.818 0.273 0.339 

Locus 276 : 
2 alleles
18.1% missing data
   2   (0.361) 0.361 0.477 0.245 0.495 0.248 0.323 0.125 0.317 0.342 
   3   (0.639) 0.639 0.523 0.755 0.505 0.752 0.677 0.875 0.683 0.658 

Locus 277 : 
2 alleles
10.9% missing data
   1   (0.905) 0.905 0.916 0.853 0.812 0.949 0.957 0.979 0.782 0.908 
   4   (0.095) 0.095 0.084 0.147 0.188 0.051 0.043 0.021 0.218 0.092 

Locus 278 : 
2 alleles
3.6% missing data
   3   (0.783) 0.783 0.728 0.895 0.971 0.807 0.846 0.955 0.547 0.834 
   1   (0.217) 0.217 0.272 0.105 0.029 0.193 0.154 0.045 0.453 0.166 

Locus 279 : 
2 alleles
3.6% missing data
   1   (0.881) 0.882 0.876 0.944 0.958 0.913 0.941 0.955 0.570 0.855 
   3   (0.119) 0.118 0.124 0.056 0.042 0.087 0.059 0.045 0.430 0.145 

Locus 280 : 
2 alleles
2.2% missing data
   3   (0.161) 0.160 0.179 0.050 0.041 0.080 0.230 0.073 0.040 0.097 
   4   (0.839) 0.840 0.821 0.950 0.959 0.920 0.770 0.927 0.960 0.903 

Locus 281 : 
2 alleles
14.5% missing data
   1   (0.742) 0.742 0.700 0.746 0.672 0.761 0.782 0.856 0.867 0.807 
   2   (0.258) 0.258 0.300 0.254 0.328 0.239 0.218 0.144 0.133 0.193 

Locus 282 : 
2 alleles
18.1% missing data
   3   (0.832) 0.832 0.852 0.867 0.975 0.847 0.867 0.825 0.633 0.882 
   4   (0.168) 0.168 0.148 0.133 0.025 0.153 0.133 0.175 0.367 0.118 

Locus 283 : 
2 alleles
5.1% missing data
   1   (0.900) 0.900 0.935 0.637 0.977 0.935 0.921 0.965 0.822 0.958 
   2   (0.100) 0.100 0.065 0.363 0.023 0.065 0.079 0.035 0.178 0.042 

Locus 284 : 
2 alleles
5.1% missing data
   1   (0.881) 0.881 0.896 0.909 0.989 0.877 0.966 0.836 0.980 0.901 
   2   (0.119) 0.119 0.104 0.091 0.011 0.123 0.034 0.164 0.020 0.099 

Locus 285 : 
2 alleles
10.9% missing data
   4   (0.916) 0.916 0.950 0.848 0.976 0.973 0.911 0.968 0.813 0.963 
   2   (0.084) 0.084 0.050 0.152 0.024 0.027 0.089 0.032 0.187 0.037 

Locus 286 : 
2 alleles
8.0% missing data
   4   (0.356) 0.356 0.365 0.297 0.105 0.239 0.467 0.190 0.244 0.342 
   2   (0.644) 0.644 0.635 0.703 0.895 0.761 0.533 0.810 0.756 0.658 

Locus 287 : 
2 alleles
14.5% missing data
   1   (0.407) 0.407 0.440 0.367 0.451 0.434 0.426 0.111 0.298 0.354 
   3   (0.593) 0.593 0.560 0.633 0.549 0.566 0.574 0.889 0.702 0.646 

Locus 288 : 
2 alleles
2.2% missing data
   2   (0.058) 0.057 0.093 0.227 0.009 0.091 0.006 0.005 0.005 0.054 
   3   (0.942) 0.943 0.907 0.773 0.991 0.909 0.994 0.995 0.995 0.946 

Locus 289 : 
2 alleles
15.9% missing data
   4   (0.912) 0.913 0.848 0.939 0.995 0.900 0.990 0.858 0.991 0.948 
   2   (0.088) 0.087 0.152 0.061 0.005 0.100 0.010 0.142 0.009 0.052 

Locus 290 : 
2 alleles
6.5% missing data
   2   (0.884) 0.884 0.943 0.896 0.957 0.945 0.751 0.963 0.882 0.962 
   4   (0.116) 0.116 0.057 0.104 0.043 0.055 0.249 0.037 0.118 0.038 

Locus 291 : 
2 alleles
18.1% missing data
   4   (0.892) 0.893 0.881 0.836 0.987 0.887 0.948 0.962 0.978 0.942 
   2   (0.108) 0.107 0.119 0.164 0.013 0.113 0.052 0.038 0.022 0.058 

Locus 292 : 
2 alleles
7.2% missing data
   2   (0.705) 0.705 0.623 0.703 0.550 0.611 0.819 0.928 0.695 0.834 
   4   (0.295) 0.295 0.377 0.297 0.450 0.389 0.181 0.072 0.305 0.166 

Locus 293 : 
2 alleles
3.6% missing data
   1   (0.899) 0.899 0.753 0.954 0.994 0.761 0.989 0.991 0.942 0.893 
   3   (0.101) 0.101 0.247 0.046 0.006 0.239 0.011 0.009 0.058 0.107 

Locus 294 : 
2 alleles
10.9% missing data
   2   (0.850) 0.849 0.880 0.763 0.844 0.938 0.876 0.692 0.854 0.905 
   1   (0.150) 0.151 0.120 0.237 0.156 0.062 0.124 0.308 0.146 0.095 

Locus 295 : 
2 alleles
5.1% missing data
   1   (0.789) 0.789 0.713 0.828 0.795 0.788 0.881 0.939 0.684 0.854 
   2   (0.211) 0.211 0.287 0.172 0.205 0.212 0.119 0.061 0.316 0.146 

Locus 296 : 
2 alleles
5.8% missing data
   1   (0.616) 0.615 0.730 0.763 0.126 0.845 0.362 0.440 0.579 0.660 
   3   (0.384) 0.385 0.270 0.237 0.874 0.155 0.638 0.560 0.421 0.340 

Locus 297 : 
2 alleles
4.3% missing data
   4   (0.927) 0.927 0.964 0.899 0.955 0.979 0.905 0.978 0.982 0.924 
   2   (0.073) 0.073 0.036 0.101 0.045 0.021 0.095 0.022 0.018 0.076 

Locus 298 : 
2 alleles
11.6% missing data
   2   (0.649) 0.648 0.744 0.570 0.558 0.700 0.543 0.910 0.570 0.586 
   4   (0.351) 0.352 0.256 0.430 0.442 0.300 0.457 0.090 0.430 0.414 

Locus 299 : 
2 alleles
8.0% missing data
   2   (0.212) 0.212 0.180 0.429 0.057 0.291 0.105 0.249 0.367 0.176 
   4   (0.788) 0.788 0.820 0.571 0.943 0.709 0.895 0.751 0.633 0.824 

Locus 300 : 
2 alleles
3.6% missing data
   2   (0.811) 0.811 0.841 0.600 0.916 0.792 0.853 0.942 0.782 0.829 
   4   (0.189) 0.189 0.159 0.400 0.084 0.208 0.147 0.058 0.218 0.171 

Locus 301 : 
2 alleles
5.8% missing data
   2   (0.505) 0.505 0.460 0.559 0.492 0.568 0.426 0.670 0.756 0.531 
   4   (0.495) 0.495 0.540 0.441 0.508 0.432 0.574 0.330 0.244 0.469 

Locus 302 : 
2 alleles
13.8% missing data
   4   (0.474) 0.473 0.451 0.489 0.339 0.534 0.477 0.744 0.356 0.376 
   3   (0.526) 0.527 0.549 0.511 0.661 0.466 0.523 0.256 0.644 0.624 

Locus 303 : 
2 alleles
6.5% missing data
   4   (0.900) 0.900 0.930 0.666 0.984 0.938 0.910 0.950 0.962 0.965 
   2   (0.100) 0.100 0.070 0.334 0.016 0.062 0.090 0.050 0.038 0.035 

Locus 304 : 
2 alleles
14.5% missing data
   3   (0.918) 0.918 0.947 0.968 0.772 0.958 0.952 0.979 0.757 0.969 
   1   (0.082) 0.082 0.053 0.032 0.228 0.042 0.048 0.021 0.243 0.031 

Locus 305 : 
2 alleles
2.2% missing data
   4   (0.838) 0.838 0.852 0.713 0.979 0.765 0.937 0.720 0.917 0.901 
   3   (0.162) 0.162 0.148 0.287 0.021 0.235 0.063 0.280 0.083 0.099 

Locus 306 : 
2 alleles
5.1% missing data
   2   (0.918) 0.918 0.962 0.922 0.956 0.959 0.892 0.971 0.982 0.966 
   3   (0.082) 0.082 0.038 0.078 0.044 0.041 0.108 0.029 0.018 0.034 

Locus 307 : 
2 alleles
13.0% missing data
   3   (0.755) 0.755 0.691 0.880 0.804 0.803 0.764 0.933 0.922 0.677 
   1   (0.245) 0.245 0.309 0.120 0.196 0.197 0.236 0.067 0.078 0.323 

Locus 308 : 
2 alleles
5.1% missing data
   3   (0.914) 0.914 0.939 0.887 0.952 0.961 0.933 0.976 0.986 0.893 
   1   (0.086) 0.086 0.061 0.113 0.048 0.039 0.067 0.024 0.014 0.107 

Locus 309 : 
2 alleles
2.2% missing data
   2   (0.797) 0.797 0.833 0.853 0.556 0.847 0.790 0.942 0.427 0.908 
   3   (0.203) 0.203 0.167 0.147 0.444 0.153 0.210 0.058 0.573 0.092 

Locus 310 : 
2 alleles
5.8% missing data
   4   (0.881) 0.881 0.896 0.960 0.975 0.950 0.849 0.925 0.894 0.923 
   2   (0.119) 0.119 0.104 0.040 0.025 0.050 0.151 0.075 0.106 0.077 

Locus 311 : 
2 alleles
15.2% missing data
   3   (0.846) 0.846 0.902 0.674 0.582 0.922 0.829 0.944 0.797 0.772 
   1   (0.154) 0.154 0.098 0.326 0.418 0.078 0.171 0.056 0.203 0.228 

Locus 312 : 
2 alleles
5.1% missing data
   2   (0.894) 0.894 0.913 0.745 0.857 0.920 0.960 0.972 0.851 0.652 
   3   (0.106) 0.106 0.087 0.255 0.143 0.080 0.040 0.028 0.149 0.348 

Locus 313 : 
2 alleles
2.2% missing data
   3   (0.096) 0.096 0.074 0.144 0.019 0.070 0.066 0.024 0.185 0.049 
   4   (0.904) 0.904 0.926 0.856 0.981 0.930 0.934 0.976 0.815 0.951 

Locus 314 : 
2 alleles
9.4% missing data
   2   (0.921) 0.921 0.907 0.731 0.936 0.959 0.974 0.987 0.962 0.928 
   4   (0.079) 0.079 0.093 0.269 0.064 0.041 0.026 0.013 0.038 0.072 

Locus 315 : 
2 alleles
2.2% missing data
   2   (0.622) 0.622 0.550 0.630 0.918 0.527 0.778 0.581 0.769 0.670 
   4   (0.378) 0.378 0.450 0.370 0.082 0.473 0.222 0.419 0.231 0.330 

Locus 316 : 
2 alleles
2.9% missing data
   1   (0.926) 0.926 0.855 0.953 0.995 0.958 0.984 0.988 0.992 0.905 
   3   (0.074) 0.074 0.145 0.047 0.005 0.042 0.016 0.012 0.008 0.095 

Locus 317 : 
2 alleles
5.8% missing data
   4   (0.918) 0.918 0.955 0.953 0.974 0.972 0.925 0.965 0.676 0.945 
   2   (0.082) 0.082 0.045 0.047 0.026 0.028 0.075 0.035 0.324 0.055 

Locus 318 : 
2 alleles
6.5% missing data
   2   (0.897) 0.897 0.901 0.824 0.981 0.928 0.971 0.831 0.957 0.847 
   4   (0.103) 0.103 0.099 0.176 0.019 0.072 0.029 0.169 0.043 0.153 

Locus 319 : 
2 alleles
4.3% missing data
   2   (0.639) 0.639 0.662 0.408 0.617 0.742 0.578 0.855 0.713 0.617 
   4   (0.361) 0.361 0.338 0.592 0.383 0.258 0.422 0.145 0.287 0.383 

Locus 320 : 
2 alleles
5.1% missing data
   2   (0.371) 0.371 0.348 0.293 0.387 0.501 0.256 0.405 0.512 0.410 
   4   (0.629) 0.629 0.652 0.707 0.613 0.499 0.744 0.595 0.488 0.590 

Locus 321 : 
2 alleles
10.9% missing data
   2   (0.842) 0.842 0.900 0.895 0.959 0.867 0.797 0.945 0.491 0.940 
   4   (0.158) 0.158 0.100 0.105 0.041 0.133 0.203 0.055 0.509 0.060 

Locus 322 : 
2 alleles
6.5% missing data
   1   (0.256) 0.256 0.210 0.356 0.431 0.232 0.293 0.090 0.389 0.172 
   3   (0.744) 0.744 0.790 0.644 0.569 0.768 0.707 0.910 0.611 0.828 

Locus 323 : 
2 alleles
18.8% missing data
   3   (0.932) 0.932 0.977 0.987 0.969 0.986 0.886 0.981 0.796 0.980 
   1   (0.068) 0.068 0.023 0.013 0.031 0.014 0.114 0.019 0.204 0.020 

Locus 324 : 
2 alleles
3.6% missing data
   3   (0.791) 0.791 0.716 0.890 0.108 0.786 0.939 0.760 0.777 0.824 
   1   (0.209) 0.209 0.284 0.110 0.892 0.214 0.061 0.240 0.223 0.176 

Locus 325 : 
2 alleles
14.5% missing data
   1   (0.864) 0.864 0.899 0.679 0.963 0.898 0.871 0.898 0.848 0.929 
   3   (0.136) 0.136 0.101 0.321 0.037 0.102 0.129 0.102 0.152 0.071 

Locus 326 : 
2 alleles
13.8% missing data
   4   (0.598) 0.597 0.638 0.700 0.503 0.725 0.598 0.148 0.543 0.500 
   2   (0.402) 0.403 0.362 0.300 0.497 0.275 0.402 0.852 0.457 0.500 

Locus 327 : 
2 alleles
5.8% missing data
   1   (0.146) 0.146 0.131 0.077 0.025 0.096 0.079 0.381 0.217 0.119 
   3   (0.854) 0.854 0.869 0.923 0.975 0.904 0.921 0.619 0.783 0.881 

Locus 328 : 
2 alleles
0.7% missing data
   4   (0.881) 0.880 0.942 0.938 0.978 0.909 0.879 0.975 0.654 0.899 
   2   (0.119) 0.120 0.058 0.062 0.022 0.091 0.121 0.025 0.346 0.101 

Locus 329 : 
2 alleles
5.1% missing data
   4   (0.358) 0.358 0.432 0.412 0.373 0.340 0.272 0.096 0.374 0.444 
   2   (0.642) 0.642 0.568 0.588 0.627 0.660 0.728 0.904 0.626 0.556 

Locus 330 : 
2 alleles
3.6% missing data
   3   (0.910) 0.909 0.973 0.837 0.959 0.976 0.802 0.974 0.790 0.979 
   1   (0.090) 0.091 0.027 0.163 0.041 0.024 0.198 0.026 0.210 0.021 

Locus 331 : 
2 alleles
15.2% missing data
   4   (0.918) 0.919 0.973 0.965 0.765 0.983 0.776 0.969 0.750 0.974 
   2   (0.082) 0.081 0.027 0.035 0.235 0.017 0.224 0.031 0.250 0.026 

Locus 332 : 
2 alleles
6.5% missing data
   1   (0.301) 0.301 0.245 0.185 0.843 0.195 0.417 0.087 0.261 0.269 
   3   (0.699) 0.699 0.755 0.815 0.157 0.805 0.583 0.913 0.739 0.731 

Locus 333 : 
2 alleles
5.1% missing data
   4   (0.909) 0.910 0.901 0.912 0.982 0.941 0.964 0.974 0.992 0.840 
   1   (0.091) 0.090 0.099 0.088 0.018 0.059 0.036 0.026 0.008 0.160 

Locus 334 : 
2 alleles
2.2% missing data
   1   (0.901) 0.901 0.920 0.936 0.932 0.948 0.896 0.973 0.939 0.956 
   3   (0.099) 0.099 0.080 0.064 0.068 0.052 0.104 0.027 0.061 0.044 

Locus 335 : 
2 alleles
15.9% missing data
   1   (0.888) 0.888 0.883 0.962 0.992 0.888 0.967 0.876 0.733 0.943 
   2   (0.112) 0.112 0.117 0.038 0.008 0.112 0.033 0.124 0.267 0.057 

Locus 336 : 
2 alleles
15.9% missing data
   4   (0.920) 0.921 0.889 0.868 0.942 0.959 0.968 0.977 0.965 0.948 
   1   (0.080) 0.079 0.111 0.132 0.058 0.041 0.032 0.023 0.035 0.052 

Locus 337 : 
2 alleles
13.0% missing data
   2   (0.562) 0.562 0.549 0.616 0.575 0.590 0.592 0.751 0.533 0.479 
   4   (0.438) 0.438 0.451 0.384 0.425 0.410 0.408 0.249 0.467 0.521 

Locus 338 : 
2 alleles
13.8% missing data
   3   (0.856) 0.856 0.865 0.884 0.980 0.936 0.826 0.869 0.884 0.908 
   1   (0.144) 0.144 0.135 0.116 0.020 0.064 0.174 0.131 0.116 0.092 

Locus 339 : 
2 alleles
5.1% missing data
   1   (0.681) 0.681 0.763 0.757 0.673 0.795 0.601 0.303 0.664 0.586 
   3   (0.319) 0.319 0.237 0.243 0.327 0.205 0.399 0.697 0.336 0.414 

Locus 340 : 
2 alleles
1.4% missing data
   4   (0.905) 0.905 0.917 0.919 0.780 0.947 0.947 0.973 0.967 0.882 
   2   (0.095) 0.095 0.083 0.081 0.220 0.053 0.053 0.027 0.033 0.118 

Locus 341 : 
2 alleles
13.0% missing data
   4   (0.890) 0.890 0.911 0.824 0.981 0.890 0.933 0.975 0.884 0.890 
   1   (0.110) 0.110 0.089 0.176 0.019 0.110 0.067 0.025 0.116 0.110 

Locus 342 : 
2 alleles
6.5% missing data
   2   (0.761) 0.761 0.754 0.461 0.970 0.836 0.795 0.560 0.890 0.785 
   3   (0.239) 0.239 0.246 0.539 0.030 0.164 0.205 0.440 0.110 0.215 

Locus 343 : 
2 alleles
10.1% missing data
   2   (0.835) 0.835 0.802 0.899 0.874 0.855 0.884 0.957 0.471 0.888 
   4   (0.165) 0.165 0.198 0.101 0.126 0.145 0.116 0.043 0.529 0.112 

Locus 344 : 
2 alleles
11.6% missing data
   1   (0.916) 0.917 0.950 0.755 0.898 0.959 0.931 0.974 0.799 0.939 
   3   (0.084) 0.083 0.050 0.245 0.102 0.041 0.069 0.026 0.201 0.061 

Locus 345 : 
2 alleles
15.9% missing data
   4   (0.852) 0.852 0.898 0.822 0.973 0.883 0.834 0.820 0.911 0.901 
   2   (0.148) 0.148 0.102 0.178 0.027 0.117 0.166 0.180 0.089 0.099 

Locus 346 : 
2 alleles
5.8% missing data
   2   (0.891) 0.891 0.903 0.878 0.985 0.924 0.947 0.948 0.899 0.903 
   4   (0.109) 0.109 0.097 0.122 0.015 0.076 0.053 0.052 0.101 0.097 

Locus 347 : 
2 alleles
5.8% missing data
   2   (0.911) 0.911 0.942 0.816 0.960 0.918 0.948 0.979 0.978 0.960 
   4   (0.089) 0.089 0.058 0.184 0.040 0.082 0.052 0.021 0.022 0.040 

Locus 348 : 
2 alleles
1.4% missing data
   3   (0.880) 0.880 0.900 0.926 0.975 0.872 0.921 0.972 0.981 0.868 
   2   (0.120) 0.120 0.100 0.074 0.025 0.128 0.079 0.028 0.019 0.132 

Locus 349 : 
2 alleles
4.3% missing data
   4   (0.935) 0.935 0.977 0.988 0.970 0.987 0.889 0.956 0.977 0.959 
   2   (0.065) 0.065 0.023 0.012 0.030 0.013 0.111 0.044 0.023 0.041 

Locus 350 : 
2 alleles
5.1% missing data
   1   (0.909) 0.909 0.857 0.873 0.976 0.926 0.972 0.981 0.987 0.917 
   3   (0.091) 0.091 0.143 0.127 0.024 0.074 0.028 0.019 0.013 0.083 

Locus 351 : 
2 alleles
14.5% missing data
   1   (0.590) 0.591 0.502 0.714 0.655 0.699 0.609 0.227 0.726 0.662 
   3   (0.410) 0.409 0.498 0.286 0.345 0.301 0.391 0.773 0.274 0.338 

Locus 352 : 
2 alleles
2.2% missing data
   3   (0.908) 0.908 0.915 0.961 0.973 0.934 0.958 0.974 0.979 0.910 
   1   (0.092) 0.092 0.085 0.039 0.027 0.066 0.042 0.026 0.021 0.090 

Locus 353 : 
2 alleles
2.2% missing data
   3   (0.856) 0.855 0.835 0.786 0.977 0.850 0.926 0.972 0.959 0.851 
   1   (0.144) 0.145 0.165 0.214 0.023 0.150 0.074 0.028 0.041 0.149 

Locus 354 : 
2 alleles
0.7% missing data
   2   (0.892) 0.891 0.921 0.872 0.988 0.871 0.947 0.980 0.937 0.946 
   4   (0.108) 0.109 0.079 0.128 0.012 0.129 0.053 0.020 0.063 0.054 

Locus 355 : 
2 alleles
13.8% missing data
   3   (0.893) 0.893 0.894 0.964 0.903 0.943 0.922 0.968 0.778 0.901 
   1   (0.107) 0.107 0.106 0.036 0.097 0.057 0.078 0.032 0.222 0.099 

Locus 356 : 
2 alleles
11.6% missing data
   2   (0.928) 0.928 0.938 0.806 0.966 0.940 0.975 0.965 0.963 0.941 
   4   (0.072) 0.072 0.062 0.194 0.034 0.060 0.025 0.035 0.037 0.059 

Locus 357 : 
2 alleles
3.6% missing data
   4   (0.897) 0.897 0.949 0.928 0.989 0.978 0.771 0.965 0.729 0.924 
   2   (0.103) 0.103 0.051 0.072 0.011 0.022 0.229 0.035 0.271 0.076 

Locus 358 : 
2 alleles
5.8% missing data
   2   (0.759) 0.759 0.740 0.829 0.818 0.878 0.690 0.883 0.511 0.822 
   4   (0.241) 0.241 0.260 0.171 0.182 0.122 0.310 0.117 0.489 0.178 

Locus 359 : 
2 alleles
1.4% missing data
   3   (0.912) 0.912 0.899 0.907 0.984 0.917 0.975 0.975 0.981 0.880 
   1   (0.088) 0.088 0.101 0.093 0.016 0.083 0.025 0.025 0.019 0.120 

Locus 360 : 
2 alleles
2.9% missing data
   3   (0.904) 0.904 0.900 0.933 0.917 0.934 0.941 0.969 0.871 0.940 
   1   (0.096) 0.096 0.100 0.067 0.083 0.066 0.059 0.031 0.129 0.060 

Locus 361 : 
2 alleles
5.1% missing data
   1   (0.386) 0.385 0.401 0.456 0.381 0.386 0.279 0.827 0.182 0.449 
   3   (0.614) 0.615 0.599 0.544 0.619 0.614 0.721 0.173 0.818 0.551 

Locus 362 : 
2 alleles
4.3% missing data
   1   (0.881) 0.880 0.920 0.964 0.980 0.957 0.930 0.738 0.807 0.820 
   2   (0.119) 0.120 0.080 0.036 0.020 0.043 0.070 0.262 0.193 0.180 

Locus 363 : 
2 alleles
4.3% missing data
   3   (0.925) 0.925 0.972 0.978 0.935 0.979 0.879 0.962 0.793 0.973 
   1   (0.075) 0.075 0.028 0.022 0.065 0.021 0.121 0.038 0.207 0.027 

Locus 364 : 
2 alleles
11.6% missing data
   2   (0.892) 0.891 0.942 0.888 0.975 0.929 0.906 0.861 0.818 0.962 
   4   (0.108) 0.109 0.058 0.112 0.025 0.071 0.094 0.139 0.182 0.038 

Locus 365 : 
2 alleles
2.9% missing data
   1   (0.829) 0.830 0.861 0.623 0.978 0.825 0.832 0.964 0.892 0.807 
   3   (0.171) 0.170 0.139 0.377 0.022 0.175 0.168 0.036 0.108 0.193 

Locus 366 : 
2 alleles
5.1% missing data
   4   (0.487) 0.488 0.501 0.338 0.458 0.471 0.436 0.493 0.626 0.448 
   2   (0.513) 0.512 0.499 0.662 0.542 0.529 0.564 0.507 0.374 0.552 

Locus 367 : 
2 alleles
9.4% missing data
   2   (0.916) 0.916 0.919 0.604 0.994 0.940 0.977 0.988 0.971 0.936 
   3   (0.084) 0.084 0.081 0.396 0.006 0.060 0.023 0.012 0.029 0.064 

Locus 368 : 
2 alleles
6.5% missing data
   2   (0.492) 0.491 0.516 0.524 0.082 0.418 0.513 0.843 0.218 0.514 
   4   (0.508) 0.509 0.484 0.476 0.918 0.582 0.487 0.157 0.782 0.486 

Locus 369 : 
2 alleles
5.8% missing data
   4   (0.916) 0.916 0.954 0.989 0.958 0.979 0.860 0.966 0.927 0.951 
   1   (0.084) 0.084 0.046 0.011 0.042 0.021 0.140 0.034 0.073 0.049 

Locus 370 : 
2 alleles
5.8% missing data
   2   (0.231) 0.232 0.188 0.248 0.030 0.243 0.245 0.064 0.477 0.136 
   4   (0.769) 0.768 0.812 0.752 0.970 0.757 0.755 0.936 0.523 0.864 

Locus 371 : 
2 alleles
1.4% missing data
   1   (0.868) 0.868 0.921 0.859 0.970 0.857 0.876 0.959 0.868 0.890 
   3   (0.132) 0.132 0.079 0.141 0.030 0.143 0.124 0.041 0.132 0.110 

Locus 372 : 
2 alleles
0.7% missing data
   1   (0.309) 0.309 0.335 0.309 0.048 0.396 0.258 0.085 0.359 0.220 
   3   (0.691) 0.691 0.665 0.691 0.952 0.604 0.742 0.915 0.641 0.780 

Locus 373 : 
2 alleles
2.2% missing data
   4   (0.929) 0.929 0.907 0.977 0.989 0.942 0.987 0.992 0.962 0.904 
   2   (0.071) 0.071 0.093 0.023 0.011 0.058 0.013 0.008 0.038 0.096 

Locus 374 : 
2 alleles
19.6% missing data
   2   (0.630) 0.631 0.536 0.766 0.673 0.629 0.711 0.775 0.771 0.498 
   4   (0.370) 0.369 0.464 0.234 0.327 0.371 0.289 0.225 0.229 0.502 

Locus 375 : 
2 alleles
15.9% missing data
   2   (0.914) 0.914 0.944 0.805 0.993 0.906 0.958 0.932 0.977 0.932 
   4   (0.086) 0.086 0.056 0.195 0.007 0.094 0.042 0.068 0.023 0.068 

Locus 376 : 
2 alleles
2.2% missing data
   2   (0.875) 0.875 0.932 0.852 0.127 0.948 0.828 0.963 0.923 0.936 
   3   (0.125) 0.125 0.068 0.148 0.873 0.052 0.172 0.037 0.077 0.064 

Locus 377 : 
2 alleles
4.3% missing data
   1   (0.566) 0.567 0.597 0.304 0.522 0.592 0.510 0.777 0.640 0.447 
   3   (0.434) 0.433 0.403 0.696 0.478 0.408 0.490 0.223 0.360 0.553 

Locus 378 : 
2 alleles
15.9% missing data
   2   (0.205) 0.205 0.270 0.241 0.023 0.379 0.061 0.034 0.046 0.337 
   4   (0.795) 0.795 0.730 0.759 0.977 0.621 0.939 0.966 0.954 0.663 

Locus 379 : 
2 alleles
14.5% missing data
   2   (0.666) 0.666 0.713 0.446 0.939 0.651 0.666 0.537 0.600 0.742 
   4   (0.334) 0.334 0.287 0.554 0.061 0.349 0.334 0.463 0.400 0.258 

Locus 380 : 
2 alleles
2.9% missing data
   2   (0.898) 0.898 0.944 0.847 0.984 0.956 0.844 0.971 0.739 0.961 
   4   (0.102) 0.102 0.056 0.153 0.016 0.044 0.156 0.029 0.261 0.039 

Locus 381 : 
2 alleles
7.2% missing data
   4   (0.864) 0.864 0.880 0.916 0.778 0.913 0.893 0.893 0.979 0.875 
   2   (0.136) 0.136 0.120 0.084 0.222 0.087 0.107 0.107 0.021 0.125 

Locus 382 : 
2 alleles
5.8% missing data
   4   (0.894) 0.894 0.932 0.968 0.984 0.950 0.943 0.668 0.956 0.880 
   2   (0.106) 0.106 0.068 0.032 0.016 0.050 0.057 0.332 0.044 0.120 

Locus 383 : 
2 alleles
14.5% missing data
   1   (0.279) 0.279 0.278 0.289 0.229 0.503 0.169 0.074 0.144 0.214 
   3   (0.721) 0.721 0.722 0.711 0.771 0.497 0.831 0.926 0.856 0.786 

Locus 384 : 
2 alleles
8.7% missing data
   1   (0.879) 0.879 0.909 0.878 0.985 0.893 0.882 0.961 0.958 0.909 
   3   (0.121) 0.121 0.091 0.122 0.015 0.107 0.118 0.039 0.042 0.091 

Locus 385 : 
2 alleles
10.9% missing data
   2   (0.897) 0.897 0.902 0.853 0.915 0.948 0.929 0.914 0.789 0.957 
   4   (0.103) 0.103 0.098 0.147 0.085 0.052 0.071 0.086 0.211 0.043 

Locus 386 : 
2 alleles
11.6% missing data
   2   (0.863) 0.863 0.882 0.930 0.981 0.916 0.878 0.916 0.616 0.918 
   1   (0.137) 0.137 0.118 0.070 0.019 0.084 0.122 0.084 0.384 0.082 

Locus 387 : 
2 alleles
7.2% missing data
   2   (0.815) 0.814 0.879 0.690 0.842 0.894 0.735 0.884 0.648 0.886 
   3   (0.185) 0.186 0.121 0.310 0.158 0.106 0.265 0.116 0.352 0.114 

Locus 388 : 
2 alleles
6.5% missing data
   3   (0.805) 0.804 0.817 0.839 0.882 0.871 0.876 0.695 0.866 0.742 
   1   (0.195) 0.196 0.183 0.161 0.118 0.129 0.124 0.305 0.134 0.258 

Locus 389 : 
2 alleles
4.3% missing data
   1   (0.788) 0.788 0.808 0.641 0.097 0.781 0.869 0.919 0.872 0.790 
   3   (0.212) 0.212 0.192 0.359 0.903 0.219 0.131 0.081 0.128 0.210 

Locus 390 : 
2 alleles
15.9% missing data
   1   (0.688) 0.689 0.607 0.499 0.922 0.651 0.784 0.757 0.737 0.679 
   3   (0.312) 0.311 0.393 0.501 0.078 0.349 0.216 0.243 0.263 0.321 

Locus 391 : 
2 alleles
4.3% missing data
   4   (0.745) 0.745 0.772 0.732 0.963 0.806 0.745 0.566 0.842 0.824 
   2   (0.255) 0.255 0.228 0.268 0.037 0.194 0.255 0.434 0.158 0.176 

Locus 392 : 
2 alleles
15.9% missing data
   3   (0.947) 0.947 0.988 0.903 0.846 0.989 0.935 0.723 0.946 0.987 
   1   (0.053) 0.053 0.012 0.097 0.154 0.011 0.065 0.277 0.054 0.013 

Locus 393 : 
2 alleles
15.2% missing data
   3   (0.892) 0.892 0.911 0.874 0.987 0.944 0.898 0.968 0.948 0.932 
   1   (0.108) 0.108 0.089 0.126 0.013 0.056 0.102 0.032 0.052 0.068 

Locus 394 : 
2 alleles
10.1% missing data
   2   (0.885) 0.885 0.888 0.918 0.838 0.949 0.902 0.958 0.807 0.875 
   4   (0.115) 0.115 0.112 0.082 0.162 0.051 0.098 0.042 0.193 0.125 

Locus 395 : 
2 alleles
11.6% missing data
   2   (0.293) 0.293 0.236 0.312 0.262 0.257 0.223 0.605 0.449 0.409 
   4   (0.707) 0.707 0.764 0.688 0.738 0.743 0.777 0.395 0.551 0.591 

Locus 396 : 
2 alleles
12.3% missing data
   3   (0.792) 0.791 0.831 0.832 0.835 0.907 0.773 0.539 0.672 0.877 
   1   (0.208) 0.209 0.169 0.168 0.165 0.093 0.227 0.461 0.328 0.123 

Locus 397 : 
2 alleles
6.5% missing data
   2   (0.534) 0.534 0.597 0.405 0.853 0.590 0.468 0.479 0.202 0.542 
   3   (0.466) 0.466 0.403 0.595 0.147 0.410 0.532 0.521 0.798 0.458 

Locus 398 : 
2 alleles
11.6% missing data
   2   (0.513) 0.513 0.472 0.380 0.479 0.413 0.622 0.880 0.591 0.348 
   4   (0.487) 0.487 0.528 0.620 0.521 0.587 0.378 0.120 0.409 0.652 

Locus 399 : 
2 alleles
2.9% missing data
   3   (0.909) 0.909 0.928 0.933 0.968 0.910 0.959 0.968 0.841 0.935 
   1   (0.091) 0.091 0.072 0.067 0.032 0.090 0.041 0.032 0.159 0.065 

Locus 400 : 
2 alleles
5.1% missing data
   1   (0.708) 0.707 0.752 0.570 0.763 0.761 0.702 0.928 0.608 0.585 
   3   (0.292) 0.293 0.248 0.430 0.237 0.239 0.298 0.072 0.392 0.415 

Locus 401 : 
2 alleles
13.0% missing data
   1   (0.837) 0.837 0.840 0.755 0.878 0.828 0.904 0.962 0.943 0.780 
   2   (0.163) 0.163 0.160 0.245 0.122 0.172 0.096 0.038 0.057 0.220 

Locus 402 : 
2 alleles
5.1% missing data
   2   (0.791) 0.791 0.868 0.726 0.731 0.919 0.778 0.490 0.676 0.739 
   4   (0.209) 0.209 0.132 0.274 0.269 0.081 0.222 0.510 0.324 0.261 

Locus 403 : 
2 alleles
3.6% missing data
   4   (0.834) 0.835 0.857 0.920 0.450 0.927 0.807 0.948 0.738 0.843 
   2   (0.166) 0.165 0.143 0.080 0.550 0.073 0.193 0.052 0.262 0.157 

Locus 404 : 
2 alleles
12.3% missing data
   2   (0.852) 0.852 0.890 0.875 0.802 0.910 0.865 0.670 0.888 0.917 
   4   (0.148) 0.148 0.110 0.125 0.198 0.090 0.135 0.330 0.112 0.083 

Locus 405 : 
2 alleles
2.2% missing data
   2   (0.753) 0.753 0.713 0.894 0.962 0.848 0.777 0.537 0.844 0.760 
   3   (0.247) 0.247 0.287 0.106 0.038 0.152 0.223 0.463 0.156 0.240 

Locus 406 : 
2 alleles
11.6% missing data
   2   (0.909) 0.909 0.948 0.917 0.912 0.972 0.859 0.961 0.953 0.968 
   4   (0.091) 0.091 0.052 0.083 0.088 0.028 0.141 0.039 0.047 0.032 

Locus 407 : 
2 alleles
3.6% missing data
   2   (0.819) 0.819 0.801 0.721 0.975 0.768 0.917 0.965 0.845 0.716 
   4   (0.181) 0.181 0.199 0.279 0.025 0.232 0.083 0.035 0.155 0.284 

Locus 408 : 
2 alleles
13.0% missing data
   2   (0.869) 0.869 0.876 0.919 0.887 0.946 0.856 0.962 0.737 0.919 
   4   (0.131) 0.131 0.124 0.081 0.113 0.054 0.144 0.038 0.263 0.081 

Locus 409 : 
2 alleles
2.2% missing data
   2   (0.119) 0.119 0.188 0.101 0.015 0.206 0.027 0.015 0.021 0.107 
   4   (0.881) 0.881 0.812 0.899 0.985 0.794 0.973 0.985 0.979 0.893 

Locus 410 : 
2 alleles
5.1% missing data
   2   (0.917) 0.917 0.940 0.954 0.972 0.968 0.923 0.976 0.807 0.956 
   4   (0.083) 0.083 0.060 0.046 0.028 0.032 0.077 0.024 0.193 0.044 

Locus 411 : 
2 alleles
18.1% missing data
   2   (0.864) 0.863 0.861 0.699 0.983 0.902 0.904 0.962 0.900 0.905 
   4   (0.136) 0.137 0.139 0.301 0.017 0.098 0.096 0.038 0.100 0.095 

Locus 412 : 
2 alleles
14.5% missing data
   1   (0.886) 0.886 0.867 0.925 0.980 0.879 0.956 0.919 0.973 0.926 
   2   (0.114) 0.114 0.133 0.075 0.020 0.121 0.044 0.081 0.027 0.074 

Locus 413 : 
2 alleles
14.5% missing data
   1   (0.936) 0.937 0.941 0.969 0.995 0.863 0.991 0.994 0.940 0.919 
   3   (0.064) 0.063 0.059 0.031 0.005 0.137 0.009 0.006 0.060 0.081 

Locus 414 : 
2 alleles
13.0% missing data
   4   (0.895) 0.895 0.852 0.917 0.955 0.928 0.962 0.975 0.961 0.937 
   2   (0.105) 0.105 0.148 0.083 0.045 0.072 0.038 0.025 0.039 0.063 

Locus 415 : 
2 alleles
3.6% missing data
   1   (0.127) 0.127 0.065 0.140 0.092 0.152 0.087 0.029 0.143 0.145 
   3   (0.873) 0.873 0.935 0.860 0.908 0.848 0.913 0.971 0.857 0.855 

Locus 416 : 
2 alleles
3.6% missing data
   3   (0.851) 0.851 0.859 0.858 0.980 0.858 0.912 0.954 0.595 0.915 
   1   (0.149) 0.149 0.141 0.142 0.020 0.142 0.088 0.046 0.405 0.085 

Locus 417 : 
2 alleles
10.1% missing data
   3   (0.905) 0.905 0.881 0.943 0.990 0.956 0.944 0.982 0.973 0.955 
   4   (0.095) 0.095 0.119 0.057 0.010 0.044 0.056 0.018 0.027 0.045 

Locus 418 : 
2 alleles
5.1% missing data
   2   (0.779) 0.779 0.759 0.891 0.862 0.835 0.835 0.924 0.437 0.776 
   4   (0.221) 0.221 0.241 0.109 0.138 0.165 0.165 0.076 0.563 0.224 

Locus 419 : 
2 alleles
2.9% missing data
   3   (0.732) 0.732 0.724 0.675 0.836 0.732 0.769 0.917 0.729 0.711 
   4   (0.268) 0.268 0.276 0.325 0.164 0.268 0.231 0.083 0.271 0.289 

Locus 420 : 
2 alleles
13.8% missing data
   1   (0.260) 0.260 0.267 0.123 0.433 0.171 0.253 0.289 0.115 0.325 
   4   (0.740) 0.740 0.733 0.877 0.567 0.829 0.747 0.711 0.885 0.675 

Locus 421 : 
2 alleles
11.6% missing data
   2   (0.931) 0.932 0.920 0.803 0.996 0.884 0.990 0.993 0.941 0.854 
   4   (0.069) 0.068 0.080 0.197 0.004 0.116 0.010 0.007 0.059 0.146 

Locus 422 : 
2 alleles
5.1% missing data
   2   (0.853) 0.853 0.829 0.914 0.965 0.875 0.957 0.462 0.906 0.860 
   4   (0.147) 0.147 0.171 0.086 0.035 0.125 0.043 0.538 0.094 0.140 

Locus 423 : 
2 alleles
14.5% missing data
   3   (0.639) 0.639 0.706 0.780 0.932 0.739 0.523 0.267 0.772 0.643 
   2   (0.361) 0.361 0.294 0.220 0.068 0.261 0.477 0.733 0.228 0.357 

Locus 424 : 
2 alleles
13.0% missing data
   2   (0.880) 0.880 0.910 0.965 0.939 0.944 0.889 0.971 0.829 0.896 
   4   (0.120) 0.120 0.090 0.035 0.061 0.056 0.111 0.029 0.171 0.104 

Locus 425 : 
2 alleles
2.9% missing data
   2   (0.887) 0.887 0.938 0.970 0.789 0.963 0.780 0.950 0.795 0.943 
   4   (0.113) 0.113 0.062 0.030 0.211 0.037 0.220 0.050 0.205 0.057 

Locus 426 : 
2 alleles
5.8% missing data
   3   (0.826) 0.826 0.793 0.915 0.921 0.755 0.942 0.967 0.647 0.633 
   2   (0.174) 0.174 0.207 0.085 0.079 0.245 0.058 0.033 0.353 0.367 

Locus 427 : 
2 alleles
18.8% missing data
   4   (0.889) 0.889 0.886 0.856 0.992 0.913 0.927 0.974 0.933 0.936 
   2   (0.111) 0.111 0.114 0.144 0.008 0.087 0.073 0.026 0.067 0.064 

Locus 428 : 
2 alleles
5.8% missing data
   2   (0.926) 0.926 0.957 0.955 0.989 0.977 0.914 0.976 0.972 0.959 
   4   (0.074) 0.074 0.043 0.045 0.011 0.023 0.086 0.024 0.028 0.041 

Locus 429 : 
2 alleles
15.2% missing data
   2   (0.741) 0.741 0.784 0.480 0.956 0.674 0.755 0.835 0.627 0.845 
   3   (0.259) 0.259 0.216 0.520 0.044 0.326 0.245 0.165 0.373 0.155 

Locus 430 : 
2 alleles
4.3% missing data
   4   (0.793) 0.794 0.800 0.687 0.918 0.838 0.851 0.624 0.850 0.840 
   2   (0.207) 0.206 0.200 0.313 0.082 0.162 0.149 0.376 0.150 0.160 

Locus 431 : 
2 alleles
2.9% missing data
   1   (0.347) 0.347 0.289 0.228 0.339 0.334 0.451 0.446 0.300 0.190 
   3   (0.653) 0.653 0.711 0.772 0.661 0.666 0.549 0.554 0.700 0.810 

Locus 432 : 
2 alleles
0.7% missing data
   1   (0.485) 0.486 0.478 0.415 0.049 0.486 0.428 0.827 0.544 0.487 
   4   (0.515) 0.514 0.522 0.585 0.951 0.514 0.572 0.173 0.456 0.513 

Locus 433 : 
2 alleles
13.8% missing data
   2   (0.825) 0.825 0.718 0.788 0.828 0.885 0.900 0.951 0.948 0.852 
   4   (0.175) 0.175 0.282 0.212 0.172 0.115 0.100 0.049 0.052 0.148 

Locus 434 : 
2 alleles
14.5% missing data
   3   (0.747) 0.746 0.762 0.585 0.807 0.808 0.820 0.550 0.821 0.746 
   2   (0.253) 0.254 0.238 0.415 0.193 0.192 0.180 0.450 0.179 0.254 

Locus 435 : 
2 alleles
3.6% missing data
   4   (0.805) 0.804 0.841 0.784 0.858 0.771 0.883 0.933 0.858 0.780 
   2   (0.195) 0.196 0.159 0.216 0.142 0.229 0.117 0.067 0.142 0.220 

Locus 436 : 
2 alleles
8.0% missing data
   4   (0.764) 0.764 0.804 0.639 0.396 0.768 0.787 0.949 0.774 0.775 
   2   (0.236) 0.236 0.196 0.361 0.604 0.232 0.213 0.051 0.226 0.225 

Locus 437 : 
2 alleles
2.9% missing data
   1   (0.916) 0.915 0.942 0.965 0.993 0.966 0.915 0.968 0.960 0.967 
   3   (0.084) 0.085 0.058 0.035 0.007 0.034 0.085 0.032 0.040 0.033 

Locus 438 : 
2 alleles
5.1% missing data
   2   (0.930) 0.930 0.908 0.955 0.987 0.828 0.992 0.993 0.981 0.951 
   4   (0.070) 0.070 0.092 0.045 0.013 0.172 0.008 0.007 0.019 0.049 

Locus 439 : 
2 alleles
2.2% missing data
   3   (0.907) 0.907 0.917 0.914 0.989 0.913 0.954 0.984 0.979 0.910 
   4   (0.093) 0.093 0.083 0.086 0.011 0.087 0.046 0.016 0.021 0.090 

Locus 440 : 
2 alleles
3.6% missing data
   3   (0.828) 0.829 0.812 0.703 0.972 0.766 0.901 0.932 0.705 0.870 
   1   (0.172) 0.171 0.188 0.297 0.028 0.234 0.099 0.068 0.295 0.130 

Locus 441 : 
2 alleles
1.4% missing data
   2   (0.892) 0.893 0.924 0.913 0.716 0.950 0.947 0.592 0.807 0.942 
   4   (0.108) 0.107 0.076 0.087 0.284 0.050 0.053 0.408 0.193 0.058 

Locus 442 : 
2 alleles
6.5% missing data
   3   (0.866) 0.865 0.878 0.937 0.988 0.770 0.944 0.977 0.858 0.929 
   1   (0.134) 0.135 0.122 0.063 0.012 0.230 0.056 0.023 0.142 0.071 

Locus 443 : 
2 alleles
2.2% missing data
   4   (0.687) 0.686 0.664 0.756 0.932 0.706 0.744 0.848 0.243 0.779 
   2   (0.313) 0.314 0.336 0.244 0.068 0.294 0.256 0.152 0.757 0.221 

Locus 444 : 
2 alleles
3.6% missing data
   3   (0.868) 0.868 0.899 0.844 0.456 0.893 0.925 0.930 0.931 0.894 
   2   (0.132) 0.132 0.101 0.156 0.544 0.107 0.075 0.070 0.069 0.106 

Locus 445 : 
2 alleles
13.8% missing data
   3   (0.427) 0.428 0.472 0.638 0.126 0.350 0.415 0.124 0.456 0.560 
   1   (0.573) 0.572 0.528 0.362 0.874 0.650 0.585 0.876 0.544 0.440 

Locus 446 : 
2 alleles
4.3% missing data
   1   (0.240) 0.240 0.238 0.178 0.196 0.264 0.189 0.062 0.175 0.369 
   3   (0.760) 0.760 0.762 0.822 0.804 0.736 0.811 0.938 0.825 0.631 

Locus 447 : 
2 alleles
5.1% missing data
   3   (0.717) 0.717 0.760 0.845 0.958 0.678 0.681 0.803 0.675 0.827 
   2   (0.283) 0.283 0.240 0.155 0.042 0.322 0.319 0.197 0.325 0.173 

Locus 448 : 
2 alleles
12.3% missing data
   1   (0.082) 0.082 0.092 0.052 0.028 0.086 0.020 0.016 0.010 0.142 
   3   (0.918) 0.918 0.908 0.948 0.972 0.914 0.980 0.984 0.990 0.858 

Locus 449 : 
2 alleles
5.1% missing data
   2   (0.414) 0.414 0.393 0.410 0.478 0.227 0.530 0.513 0.486 0.368 
   4   (0.586) 0.586 0.607 0.590 0.522 0.773 0.470 0.487 0.514 0.632 

Locus 450 : 
2 alleles
13.0% missing data
   2   (0.855) 0.855 0.905 0.938 0.975 0.930 0.664 0.959 0.928 0.915 
   4   (0.145) 0.145 0.095 0.062 0.025 0.070 0.336 0.041 0.072 0.085 

Locus 451 : 
2 alleles
2.9% missing data
   2   (0.826) 0.826 0.855 0.870 0.979 0.863 0.789 0.913 0.810 0.867 
   4   (0.174) 0.174 0.145 0.130 0.021 0.137 0.211 0.087 0.190 0.133 

Locus 452 : 
2 alleles
2.2% missing data
   2   (0.621) 0.621 0.644 0.831 0.916 0.639 0.607 0.717 0.457 0.513 
   4   (0.379) 0.379 0.356 0.169 0.084 0.361 0.393 0.283 0.543 0.487 

Locus 453 : 
2 alleles
8.0% missing data
   4   (0.339) 0.340 0.325 0.304 0.552 0.437 0.247 0.085 0.483 0.328 
   2   (0.661) 0.660 0.675 0.696 0.448 0.563 0.753 0.915 0.517 0.672 

Locus 454 : 
2 alleles
2.9% missing data
   4   (0.919) 0.919 0.926 0.965 0.961 0.940 0.970 0.978 0.640 0.963 
   2   (0.081) 0.081 0.074 0.035 0.039 0.060 0.030 0.022 0.360 0.037 

Locus 455 : 
2 alleles
11.6% missing data
   1   (0.910) 0.910 0.913 0.927 0.982 0.923 0.963 0.949 0.922 0.914 
   3   (0.090) 0.090 0.087 0.073 0.018 0.077 0.037 0.051 0.078 0.086 

Locus 456 : 
2 alleles
2.9% missing data
   4   (0.876) 0.876 0.887 0.934 0.965 0.947 0.875 0.942 0.963 0.850 
   2   (0.124) 0.124 0.113 0.066 0.035 0.053 0.125 0.058 0.037 0.150 

Locus 457 : 
2 alleles
11.6% missing data
   3   (0.916) 0.916 0.946 0.895 0.987 0.968 0.895 0.974 0.929 0.971 
   2   (0.084) 0.084 0.054 0.105 0.013 0.032 0.105 0.026 0.071 0.029 

Locus 458 : 
2 alleles
13.0% missing data
   1   (0.852) 0.852 0.872 0.845 0.920 0.863 0.921 0.722 0.896 0.914 
   3   (0.148) 0.148 0.128 0.155 0.080 0.137 0.079 0.278 0.104 0.086 

Locus 459 : 
2 alleles
12.3% missing data
   3   (0.939) 0.939 0.803 0.978 0.980 0.968 0.992 0.994 0.984 0.935 
   4   (0.061) 0.061 0.197 0.022 0.020 0.032 0.008 0.006 0.016 0.065 

Locus 460 : 
2 alleles
6.5% missing data
   1   (0.856) 0.856 0.886 0.934 0.888 0.929 0.859 0.822 0.590 0.904 
   3   (0.144) 0.144 0.114 0.066 0.112 0.071 0.141 0.178 0.410 0.096 

Locus 461 : 
2 alleles
7.2% missing data
   2   (0.766) 0.766 0.817 0.728 0.934 0.782 0.772 0.818 0.803 0.802 
   4   (0.234) 0.234 0.183 0.272 0.066 0.218 0.228 0.182 0.197 0.198 

Locus 462 : 
2 alleles
3.6% missing data
   2   (0.656) 0.656 0.656 0.660 0.242 0.671 0.696 0.904 0.561 0.638 
   4   (0.344) 0.344 0.344 0.340 0.758 0.329 0.304 0.096 0.439 0.362 

Locus 463 : 
2 alleles
8.0% missing data
   1   (0.690) 0.690 0.691 0.720 0.908 0.746 0.616 0.919 0.687 0.654 
   3   (0.310) 0.310 0.309 0.280 0.092 0.254 0.384 0.081 0.313 0.346 

Locus 464 : 
2 alleles
4.3% missing data
   3   (0.913) 0.913 0.940 0.976 0.985 0.958 0.925 0.980 0.900 0.941 
   1   (0.087) 0.087 0.060 0.024 0.015 0.042 0.075 0.020 0.100 0.059 

Locus 465 : 
2 alleles
15.9% missing data
   1   (0.914) 0.914 0.940 0.900 0.773 0.948 0.958 0.971 0.565 0.912 
   3   (0.086) 0.086 0.060 0.100 0.227 0.052 0.042 0.029 0.435 0.088 

Locus 466 : 
2 alleles
13.0% missing data
   3   (0.800) 0.800 0.785 0.874 0.961 0.802 0.852 0.896 0.631 0.874 
   1   (0.200) 0.200 0.215 0.126 0.039 0.198 0.148 0.104 0.369 0.126 

Locus 467 : 
2 alleles
11.6% missing data
   1   (0.825) 0.825 0.817 0.920 0.657 0.844 0.916 0.953 0.887 0.502 
   3   (0.175) 0.175 0.183 0.080 0.343 0.156 0.084 0.047 0.113 0.498 

Locus 468 : 
2 alleles
3.6% missing data
   1   (0.182) 0.181 0.233 0.243 0.288 0.145 0.124 0.050 0.092 0.198 
   3   (0.818) 0.819 0.767 0.757 0.712 0.855 0.876 0.950 0.908 0.802 

Locus 469 : 
2 alleles
5.8% missing data
   2   (0.916) 0.916 0.952 0.927 0.965 0.951 0.938 0.967 0.901 0.925 
   4   (0.084) 0.084 0.048 0.073 0.035 0.049 0.062 0.033 0.099 0.075 

Locus 470 : 
2 alleles
5.1% missing data
   2   (0.382) 0.382 0.391 0.286 0.079 0.350 0.336 0.646 0.484 0.299 
   4   (0.618) 0.618 0.609 0.714 0.921 0.650 0.664 0.354 0.516 0.701 

Locus 471 : 
2 alleles
5.8% missing data
   2   (0.525) 0.525 0.512 0.525 0.899 0.540 0.514 0.261 0.536 0.642 
   4   (0.475) 0.475 0.488 0.475 0.101 0.460 0.486 0.739 0.464 0.358 

Locus 472 : 
2 alleles
3.6% missing data
   3   (0.857) 0.857 0.864 0.682 0.964 0.868 0.896 0.963 0.913 0.891 
   4   (0.143) 0.143 0.136 0.318 0.036 0.132 0.104 0.037 0.087 0.109 

Locus 473 : 
2 alleles
2.9% missing data
   4   (0.888) 0.888 0.890 0.930 0.979 0.941 0.919 0.967 0.665 0.937 
   2   (0.112) 0.112 0.110 0.070 0.021 0.059 0.081 0.033 0.335 0.063 

Locus 474 : 
2 alleles
15.2% missing data
   1   (0.486) 0.486 0.489 0.571 0.498 0.490 0.410 0.447 0.352 0.675 
   3   (0.514) 0.514 0.511 0.429 0.502 0.510 0.590 0.553 0.648 0.325 

Locus 475 : 
2 alleles
11.6% missing data
   3   (0.887) 0.887 0.928 0.890 0.887 0.934 0.874 0.972 0.900 0.904 
   1   (0.113) 0.113 0.072 0.110 0.113 0.066 0.126 0.028 0.100 0.096 

Locus 476 : 
2 alleles
13.0% missing data
   4   (0.906) 0.906 0.822 0.887 0.973 0.843 0.987 0.991 0.991 0.816 
   2   (0.094) 0.094 0.178 0.113 0.027 0.157 0.013 0.009 0.009 0.184 

Locus 477 : 
2 alleles
15.2% missing data
   2   (0.185) 0.185 0.183 0.083 0.032 0.119 0.242 0.052 0.275 0.104 
   4   (0.815) 0.815 0.817 0.917 0.968 0.881 0.758 0.948 0.725 0.896 

Locus 478 : 
2 alleles
6.5% missing data
   4   (0.942) 0.942 0.874 0.960 0.996 0.916 0.993 0.995 0.989 0.948 
   2   (0.058) 0.058 0.126 0.040 0.004 0.084 0.007 0.005 0.011 0.052 

Locus 479 : 
2 alleles
11.6% missing data
   1   (0.861) 0.861 0.885 0.849 0.894 0.900 0.902 0.968 0.841 0.890 
   4   (0.139) 0.139 0.115 0.151 0.106 0.100 0.098 0.032 0.159 0.110 

Locus 480 : 
2 alleles
4.3% missing data
   1   (0.293) 0.293 0.355 0.240 0.927 0.552 0.085 0.207 0.112 0.268 
   3   (0.707) 0.707 0.645 0.760 0.073 0.448 0.915 0.793 0.888 0.732 

Locus 481 : 
2 alleles
2.2% missing data
   3   (0.896) 0.896 0.940 0.815 0.984 0.926 0.882 0.983 0.943 0.932 
   4   (0.104) 0.104 0.060 0.185 0.016 0.074 0.118 0.017 0.057 0.068 

Locus 482 : 
2 alleles
0.7% missing data
   2   (0.143) 0.143 0.124 0.065 0.031 0.080 0.171 0.058 0.382 0.065 
   4   (0.857) 0.857 0.876 0.935 0.969 0.920 0.829 0.942 0.618 0.935 

Locus 483 : 
2 alleles
13.0% missing data
   4   (0.748) 0.748 0.765 0.879 0.818 0.815 0.746 0.562 0.749 0.799 
   2   (0.252) 0.252 0.235 0.121 0.182 0.185 0.254 0.438 0.251 0.201 

Locus 484 : 
2 alleles
12.3% missing data
   3   (0.908) 0.908 0.932 0.941 0.906 0.932 0.948 0.959 0.825 0.956 
   1   (0.092) 0.092 0.068 0.059 0.094 0.068 0.052 0.041 0.175 0.044 

Locus 485 : 
2 alleles
13.0% missing data
   3   (0.852) 0.852 0.857 0.870 0.845 0.884 0.888 0.955 0.575 0.935 
   1   (0.148) 0.148 0.143 0.130 0.155 0.116 0.112 0.045 0.425 0.065 

Locus 486 : 
2 alleles
3.6% missing data
   4   (0.920) 0.920 0.955 0.919 0.966 0.933 0.977 0.680 0.985 0.956 
   2   (0.080) 0.080 0.045 0.081 0.034 0.067 0.023 0.320 0.015 0.044 

Locus 487 : 
2 alleles
2.9% missing data
   2   (0.142) 0.142 0.090 0.040 0.024 0.073 0.261 0.041 0.058 0.108 
   3   (0.858) 0.858 0.910 0.960 0.976 0.927 0.739 0.959 0.942 0.892 

Locus 488 : 
2 alleles
5.8% missing data
   2   (0.823) 0.823 0.845 0.627 0.898 0.816 0.882 0.958 0.675 0.867 
   4   (0.177) 0.177 0.155 0.373 0.102 0.184 0.118 0.042 0.325 0.133 

Locus 489 : 
2 alleles
12.3% missing data
   1   (0.487) 0.486 0.411 0.508 0.501 0.474 0.636 0.539 0.483 0.319 
   3   (0.513) 0.514 0.589 0.492 0.499 0.526 0.364 0.461 0.517 0.681 

Locus 490 : 
2 alleles
3.6% missing data
   2   (0.896) 0.896 0.915 0.964 0.912 0.951 0.895 0.968 0.922 0.951 
   4   (0.104) 0.104 0.085 0.036 0.088 0.049 0.105 0.032 0.078 0.049 

Locus 491 : 
2 alleles
5.1% missing data
   3   (0.074) 0.074 0.087 0.051 0.014 0.071 0.014 0.010 0.018 0.130 
   1   (0.926) 0.926 0.913 0.949 0.986 0.929 0.986 0.990 0.982 0.870 

Locus 492 : 
2 alleles
1.4% missing data
   1   (0.906) 0.905 0.933 0.658 0.930 0.959 0.944 0.973 0.935 0.928 
   3   (0.094) 0.095 0.067 0.342 0.070 0.041 0.056 0.027 0.065 0.072 

Locus 493 : 
2 alleles
10.9% missing data
   2   (0.862) 0.862 0.875 0.775 0.944 0.877 0.918 0.929 0.736 0.878 
   4   (0.138) 0.138 0.125 0.225 0.056 0.123 0.082 0.071 0.264 0.122 

Locus 494 : 
2 alleles
2.9% missing data
   4   (0.852) 0.852 0.888 0.822 0.973 0.926 0.791 0.956 0.922 0.803 
   3   (0.148) 0.148 0.112 0.178 0.027 0.074 0.209 0.044 0.078 0.197 

Locus 495 : 
2 alleles
14.5% missing data
   2   (0.817) 0.817 0.885 0.760 0.968 0.887 0.795 0.254 0.828 0.892 
   4   (0.183) 0.183 0.115 0.240 0.032 0.113 0.205 0.746 0.172 0.108 

Locus 496 : 
2 alleles
2.9% missing data
   4   (0.860) 0.860 0.867 0.931 0.702 0.917 0.890 0.965 0.904 0.893 
   2   (0.140) 0.140 0.133 0.069 0.298 0.083 0.110 0.035 0.096 0.107 

Locus 497 : 
2 alleles
4.3% missing data
   1   (0.841) 0.840 0.841 0.899 0.960 0.836 0.914 0.962 0.937 0.876 
   3   (0.159) 0.160 0.159 0.101 0.040 0.164 0.086 0.038 0.063 0.124 

Locus 498 : 
2 alleles
12.3% missing data
   3   (0.887) 0.887 0.884 0.939 0.928 0.911 0.925 0.976 0.955 0.908 
   2   (0.113) 0.113 0.116 0.061 0.072 0.089 0.075 0.024 0.045 0.092 

Locus 499 : 
2 alleles
4.3% missing data
   4   (0.917) 0.917 0.961 0.937 0.491 0.967 0.920 0.970 0.989 0.968 
   2   (0.083) 0.083 0.039 0.063 0.509 0.033 0.080 0.030 0.011 0.032 

Locus 500 : 
2 alleles
15.2% missing data
   1   (0.855) 0.855 0.904 0.583 0.971 0.886 0.846 0.958 0.730 0.921 
   3   (0.145) 0.145 0.096 0.417 0.029 0.114 0.154 0.042 0.270 0.079 

Locus 501 : 
2 alleles
1.4% missing data
   1   (0.714) 0.714 0.756 0.411 0.940 0.660 0.712 0.923 0.424 0.830 
   2   (0.286) 0.286 0.244 0.589 0.060 0.340 0.288 0.077 0.576 0.170 

Locus 502 : 
2 alleles
10.9% missing data
   2   (0.944) 0.944 0.957 0.924 0.983 0.879 0.992 0.994 0.994 0.966 
   4   (0.056) 0.056 0.043 0.076 0.017 0.121 0.008 0.006 0.006 0.034 

Locus 503 : 
2 alleles
16.7% missing data
   4   (0.827) 0.826 0.889 0.829 0.963 0.883 0.831 0.943 0.513 0.822 
   3   (0.173) 0.174 0.111 0.171 0.037 0.117 0.169 0.057 0.487 0.178 

Locus 504 : 
2 alleles
6.5% missing data
   1   (0.804) 0.804 0.880 0.764 0.960 0.719 0.840 0.897 0.466 0.870 
   3   (0.196) 0.196 0.120 0.236 0.040 0.281 0.160 0.103 0.534 0.130 

Locus 505 : 
2 alleles
11.6% missing data
   1   (0.389) 0.389 0.353 0.596 0.427 0.547 0.267 0.450 0.134 0.414 
   3   (0.611) 0.611 0.647 0.404 0.573 0.453 0.733 0.550 0.866 0.586 

Locus 506 : 
2 alleles
3.6% missing data
   4   (0.910) 0.910 0.929 0.889 0.946 0.939 0.959 0.981 0.904 0.834 
   2   (0.090) 0.090 0.071 0.111 0.054 0.061 0.041 0.019 0.096 0.166 

Locus 507 : 
2 alleles
5.8% missing data
   4   (0.609) 0.609 0.576 0.649 0.641 0.724 0.646 0.236 0.605 0.550 
   1   (0.391) 0.391 0.424 0.351 0.359 0.276 0.354 0.764 0.395 0.450 

Locus 508 : 
2 alleles
18.1% missing data
   3   (0.910) 0.909 0.943 0.873 0.937 0.878 0.967 0.985 0.788 0.950 
   4   (0.090) 0.091 0.057 0.127 0.063 0.122 0.033 0.015 0.212 0.050 

Locus 509 : 
2 alleles
17.4% missing data
   1   (0.839) 0.839 0.842 0.633 0.977 0.864 0.873 0.968 0.862 0.887 
   3   (0.161) 0.161 0.158 0.367 0.023 0.136 0.127 0.032 0.138 0.113 

Locus 510 : 
2 alleles
4.3% missing data
   1   (0.718) 0.718 0.725 0.801 0.922 0.761 0.710 0.933 0.402 0.772 
   4   (0.282) 0.282 0.275 0.199 0.078 0.239 0.290 0.067 0.598 0.228 

Locus 511 : 
2 alleles
15.9% missing data
   1   (0.911) 0.911 0.946 0.968 0.977 0.969 0.852 0.976 0.973 0.951 
   3   (0.089) 0.089 0.054 0.032 0.023 0.031 0.148 0.024 0.027 0.049 

Locus 512 : 
2 alleles
15.9% missing data
   3   (0.903) 0.902 0.921 0.948 0.991 0.956 0.960 0.785 0.978 0.947 
   1   (0.097) 0.098 0.079 0.052 0.009 0.044 0.040 0.215 0.022 0.053 

Locus 513 : 
2 alleles
3.6% missing data
   2   (0.770) 0.770 0.813 0.780 0.930 0.836 0.711 0.752 0.823 0.856 
   4   (0.230) 0.230 0.187 0.220 0.070 0.164 0.289 0.248 0.177 0.144 

Locus 514 : 
2 alleles
10.1% missing data
   1   (0.768) 0.767 0.753 0.681 0.924 0.833 0.811 0.939 0.439 0.834 
   3   (0.232) 0.233 0.247 0.319 0.076 0.167 0.189 0.061 0.561 0.166 

Locus 515 : 
2 alleles
3.6% missing data
   4   (0.880) 0.880 0.895 0.919 0.977 0.948 0.887 0.964 0.761 0.864 
   1   (0.120) 0.120 0.105 0.081 0.023 0.052 0.113 0.036 0.239 0.136 

Locus 516 : 
2 alleles
13.8% missing data
   2   (0.870) 0.870 0.892 0.870 0.974 0.863 0.921 0.978 0.954 0.783 
   4   (0.130) 0.130 0.108 0.130 0.026 0.137 0.079 0.022 0.046 0.217 

Locus 517 : 
2 alleles
3.6% missing data
   1   (0.754) 0.755 0.684 0.836 0.675 0.772 0.804 0.948 0.628 0.789 
   4   (0.246) 0.245 0.316 0.164 0.325 0.228 0.196 0.052 0.372 0.211 

Locus 518 : 
2 alleles
6.5% missing data
   4   (0.776) 0.776 0.743 0.826 0.964 0.816 0.760 0.935 0.858 0.866 
   3   (0.224) 0.224 0.257 0.174 0.036 0.184 0.240 0.065 0.142 0.134 

Locus 519 : 
2 alleles
2.9% missing data
   3   (0.745) 0.745 0.800 0.794 0.940 0.733 0.643 0.893 0.643 0.894 
   1   (0.255) 0.255 0.200 0.206 0.060 0.267 0.357 0.107 0.357 0.106 

Locus 520 : 
2 alleles
5.1% missing data
   3   (0.746) 0.745 0.897 0.835 0.973 0.900 0.432 0.173 0.330 0.916 
   4   (0.254) 0.255 0.103 0.165 0.027 0.100 0.568 0.827 0.670 0.084 

Locus 521 : 
2 alleles
3.6% missing data
   2   (0.905) 0.905 0.960 0.976 0.982 0.958 0.788 0.974 0.838 0.969 
   4   (0.095) 0.095 0.040 0.024 0.018 0.042 0.212 0.026 0.162 0.031 

Locus 522 : 
2 alleles
13.8% missing data
   2   (0.893) 0.893 0.813 0.921 0.950 0.889 0.977 0.985 0.977 0.858 
   4   (0.107) 0.107 0.187 0.079 0.050 0.111 0.023 0.015 0.023 0.142 

Locus 523 : 
2 alleles
7.2% missing data
   4   (0.871) 0.872 0.857 0.691 0.802 0.900 0.923 0.971 0.944 0.818 
   3   (0.129) 0.128 0.143 0.309 0.198 0.100 0.077 0.029 0.056 0.182 

Locus 524 : 
2 alleles
13.0% missing data
   1   (0.898) 0.898 0.948 0.925 0.984 0.948 0.897 0.974 0.859 0.952 
   3   (0.102) 0.102 0.052 0.075 0.016 0.052 0.103 0.026 0.141 0.048 

Locus 525 : 
2 alleles
8.0% missing data
   2   (0.925) 0.925 0.971 0.915 0.974 0.983 0.874 0.977 0.980 0.952 
   4   (0.075) 0.075 0.029 0.085 0.026 0.017 0.126 0.023 0.020 0.048 

Locus 526 : 
2 alleles
5.1% missing data
   2   (0.410) 0.409 0.393 0.679 0.432 0.406 0.358 0.494 0.333 0.486 
   3   (0.590) 0.591 0.607 0.321 0.568 0.594 0.642 0.506 0.667 0.514 

Locus 527 : 
2 alleles
5.1% missing data
   2   (0.865) 0.863 0.906 0.928 0.943 0.894 0.946 0.601 0.873 0.921 
   4   (0.135) 0.137 0.094 0.072 0.057 0.106 0.054 0.399 0.127 0.079 

Locus 528 : 
2 alleles
12.3% missing data
   4   (0.884) 0.884 0.886 0.873 0.868 0.913 0.926 0.973 0.976 0.864 
   1   (0.116) 0.116 0.114 0.127 0.132 0.087 0.074 0.027 0.024 0.136 

Locus 529 : 
2 alleles
12.3% missing data
   2   (0.892) 0.892 0.938 0.746 0.905 0.924 0.903 0.962 0.945 0.872 
   4   (0.108) 0.108 0.062 0.254 0.095 0.076 0.097 0.038 0.055 0.128 

Locus 530 : 
2 alleles
2.9% missing data
   1   (0.909) 0.909 0.917 0.911 0.983 0.918 0.954 0.981 0.968 0.953 
   4   (0.091) 0.091 0.083 0.089 0.017 0.082 0.046 0.019 0.032 0.047 

Locus 531 : 
2 alleles
4.3% missing data
   1   (0.746) 0.747 0.691 0.728 0.594 0.707 0.858 0.917 0.757 0.620 
   3   (0.254) 0.253 0.309 0.272 0.406 0.293 0.142 0.083 0.243 0.380 

Locus 532 : 
2 alleles
12.3% missing data
   1   (0.549) 0.549 0.395 0.217 0.887 0.372 0.781 0.897 0.812 0.378 
   4   (0.451) 0.451 0.605 0.783 0.113 0.628 0.219 0.103 0.188 0.622 

Locus 533 : 
2 alleles
5.1% missing data
   1   (0.871) 0.870 0.877 0.866 0.987 0.893 0.942 0.965 0.864 0.899 
   4   (0.129) 0.130 0.123 0.134 0.013 0.107 0.058 0.035 0.136 0.101 

Locus 534 : 
2 alleles
12.3% missing data
   2   (0.861) 0.861 0.846 0.847 0.976 0.870 0.939 0.968 0.977 0.675 
   4   (0.139) 0.139 0.154 0.153 0.024 0.130 0.061 0.032 0.023 0.325 

Locus 535 : 
2 alleles
17.4% missing data
   3   (0.682) 0.681 0.600 0.787 0.734 0.741 0.715 0.921 0.697 0.763 
   1   (0.318) 0.319 0.400 0.213 0.266 0.259 0.285 0.079 0.303 0.237 

Locus 536 : 
2 alleles
2.9% missing data
   1   (0.875) 0.875 0.906 0.827 0.966 0.893 0.889 0.953 0.861 0.929 
   3   (0.125) 0.125 0.094 0.173 0.034 0.107 0.111 0.047 0.139 0.071 

Locus 537 : 
2 alleles
3.6% missing data
   2   (0.436) 0.436 0.472 0.307 0.428 0.484 0.464 0.103 0.248 0.450 
   4   (0.564) 0.564 0.528 0.693 0.572 0.516 0.536 0.897 0.752 0.550 

Locus 538 : 
2 alleles
15.9% missing data
   3   (0.820) 0.820 0.879 0.662 0.699 0.883 0.797 0.918 0.672 0.880 
   1   (0.180) 0.180 0.121 0.338 0.301 0.117 0.203 0.082 0.328 0.120 

Locus 539 : 
2 alleles
13.8% missing data
   2   (0.807) 0.807 0.802 0.858 0.973 0.846 0.747 0.903 0.882 0.922 
   4   (0.193) 0.193 0.198 0.142 0.027 0.154 0.253 0.097 0.118 0.078 

Locus 540 : 
2 alleles
10.1% missing data
   2   (0.792) 0.792 0.836 0.825 0.958 0.875 0.822 0.552 0.524 0.736 
   4   (0.208) 0.208 0.164 0.175 0.042 0.125 0.178 0.448 0.476 0.264 

Locus 541 : 
2 alleles
11.6% missing data
   3   (0.624) 0.624 0.601 0.704 0.906 0.566 0.662 0.644 0.679 0.735 
   4   (0.376) 0.376 0.399 0.296 0.094 0.434 0.338 0.356 0.321 0.265 

Locus 542 : 
2 alleles
3.6% missing data
   1   (0.902) 0.901 0.966 0.922 0.163 0.979 0.870 0.975 0.912 0.974 
   3   (0.098) 0.099 0.034 0.078 0.837 0.021 0.130 0.025 0.088 0.026 

Locus 543 : 
2 alleles
10.1% missing data
   1   (0.923) 0.922 0.943 0.882 0.977 0.913 0.987 0.992 0.952 0.825 
   3   (0.077) 0.078 0.057 0.118 0.023 0.087 0.013 0.008 0.048 0.175 

Locus 544 : 
2 alleles
5.1% missing data
   1   (0.919) 0.919 0.962 0.817 0.986 0.947 0.941 0.971 0.866 0.967 
   3   (0.081) 0.081 0.038 0.183 0.014 0.053 0.059 0.029 0.134 0.033 

Locus 545 : 
2 alleles
2.9% missing data
   2   (0.834) 0.834 0.803 0.727 0.907 0.808 0.906 0.971 0.911 0.882 
   1   (0.166) 0.166 0.197 0.273 0.093 0.192 0.094 0.029 0.089 0.118 

Locus 546 : 
2 alleles
4.3% missing data
   2   (0.891) 0.891 0.915 0.808 0.985 0.911 0.944 0.922 0.835 0.896 
   4   (0.109) 0.109 0.085 0.192 0.015 0.089 0.056 0.078 0.165 0.104 

Locus 547 : 
2 alleles
5.8% missing data
   4   (0.742) 0.742 0.685 0.689 0.773 0.702 0.849 0.869 0.708 0.786 
   2   (0.258) 0.258 0.315 0.311 0.227 0.298 0.151 0.131 0.292 0.214 

Locus 548 : 
2 alleles
5.8% missing data
   3   (0.890) 0.890 0.925 0.910 0.986 0.946 0.895 0.960 0.723 0.920 
   1   (0.110) 0.110 0.075 0.090 0.014 0.054 0.105 0.040 0.277 0.080 

Locus 549 : 
2 alleles
2.9% missing data
   1   (0.112) 0.112 0.076 0.216 0.061 0.083 0.065 0.021 0.159 0.141 
   3   (0.888) 0.888 0.924 0.784 0.939 0.917 0.935 0.979 0.841 0.859 

Locus 550 : 
2 alleles
2.2% missing data
   1   (0.631) 0.631 0.636 0.525 0.522 0.621 0.606 0.897 0.799 0.721 
   4   (0.369) 0.369 0.364 0.475 0.478 0.379 0.394 0.103 0.201 0.279 

Locus 551 : 
2 alleles
2.9% missing data
   4   (0.904) 0.904 0.934 0.728 0.862 0.937 0.957 0.969 0.745 0.911 
   1   (0.096) 0.096 0.066 0.272 0.138 0.063 0.043 0.031 0.255 0.089 

Locus 552 : 
2 alleles
8.0% missing data
   2   (0.884) 0.884 0.852 0.856 0.988 0.844 0.969 0.983 0.987 0.814 
   4   (0.116) 0.116 0.148 0.144 0.012 0.156 0.031 0.017 0.013 0.186 

Locus 553 : 
2 alleles
10.1% missing data
   2   (0.828) 0.829 0.837 0.899 0.928 0.863 0.800 0.956 0.682 0.882 
   1   (0.172) 0.171 0.163 0.101 0.072 0.137 0.200 0.044 0.318 0.118 

Locus 554 : 
2 alleles
4.3% missing data
   1   (0.872) 0.872 0.920 0.831 0.982 0.944 0.786 0.951 0.594 0.920 
   3   (0.128) 0.128 0.080 0.169 0.018 0.056 0.214 0.049 0.406 0.080 

Locus 555 : 
2 alleles
11.6% missing data
   2   (0.868) 0.868 0.881 0.953 0.789 0.900 0.913 0.973 0.933 0.760 
   4   (0.132) 0.132 0.119 0.047 0.211 0.100 0.087 0.027 0.067 0.240 

Locus 556 : 
2 alleles
5.8% missing data
   4   (0.588) 0.587 0.738 0.684 0.469 0.808 0.218 0.467 0.597 0.798 
   2   (0.412) 0.413 0.262 0.316 0.531 0.192 0.782 0.533 0.403 0.202 

Locus 557 : 
2 alleles
14.5% missing data
   1   (0.830) 0.831 0.823 0.671 0.876 0.839 0.882 0.949 0.920 0.751 
   3   (0.170) 0.169 0.177 0.329 0.124 0.161 0.118 0.051 0.080 0.249 

Locus 558 : 
2 alleles
10.9% missing data
   1   (0.895) 0.895 0.956 0.921 0.879 0.954 0.904 0.672 0.910 0.951 
   2   (0.105) 0.105 0.044 0.079 0.121 0.046 0.096 0.328 0.090 0.049 

Locus 559 : 
2 alleles
2.2% missing data
   1   (0.912) 0.912 0.938 0.933 0.960 0.924 0.958 0.980 0.981 0.933 
   4   (0.088) 0.088 0.062 0.067 0.040 0.076 0.042 0.020 0.019 0.067 

Locus 560 : 
2 alleles
13.8% missing data
   2   (0.718) 0.718 0.719 0.805 0.507 0.861 0.711 0.578 0.716 0.700 
   4   (0.282) 0.282 0.281 0.195 0.493 0.139 0.289 0.422 0.284 0.300 

Locus 561 : 
2 alleles
5.8% missing data
   1   (0.498) 0.498 0.501 0.512 0.501 0.499 0.499 0.499 0.517 0.499 
   3   (0.502) 0.502 0.499 0.488 0.499 0.501 0.501 0.501 0.483 0.501 

Locus 562 : 
2 alleles
2.2% missing data
   2   (0.923) 0.923 0.932 0.976 0.979 0.968 0.958 0.976 0.974 0.938 
   4   (0.077) 0.077 0.068 0.024 0.021 0.032 0.042 0.024 0.026 0.062 

Locus 563 : 
2 alleles
1.4% missing data
   1   (0.876) 0.874 0.838 0.917 0.992 0.913 0.967 0.978 0.890 0.864 
   4   (0.124) 0.126 0.162 0.083 0.008 0.087 0.033 0.022 0.110 0.136 

Locus 564 : 
2 alleles
13.0% missing data
   4   (0.939) 0.939 0.885 0.963 0.996 0.922 0.991 0.994 0.994 0.938 
   3   (0.061) 0.061 0.115 0.037 0.004 0.078 0.009 0.006 0.006 0.062 

Locus 565 : 
2 alleles
1.4% missing data
   3   (0.877) 0.877 0.839 0.739 0.972 0.809 0.974 0.979 0.943 0.860 
   1   (0.123) 0.123 0.161 0.261 0.028 0.191 0.026 0.021 0.057 0.140 

Locus 566 : 
2 alleles
7.2% missing data
   1   (0.891) 0.890 0.903 0.809 0.969 0.938 0.928 0.944 0.809 0.922 
   3   (0.109) 0.110 0.097 0.191 0.031 0.062 0.072 0.056 0.191 0.078 

Locus 567 : 
2 alleles
10.9% missing data
   2   (0.724) 0.724 0.728 0.766 0.967 0.747 0.771 0.660 0.829 0.519 
   4   (0.276) 0.276 0.272 0.234 0.033 0.253 0.229 0.340 0.171 0.481 

Locus 568 : 
2 alleles
10.1% missing data
   3   (0.561) 0.561 0.569 0.600 0.485 0.606 0.578 0.505 0.590 0.582 
   4   (0.439) 0.439 0.431 0.400 0.515 0.394 0.422 0.495 0.410 0.418 

Locus 569 : 
2 alleles
12.3% missing data
   4   (0.851) 0.851 0.889 0.955 0.809 0.913 0.882 0.961 0.897 0.617 
   1   (0.149) 0.149 0.111 0.045 0.191 0.087 0.118 0.039 0.103 0.383 

Locus 570 : 
2 alleles
1.4% missing data
   2   (0.861) 0.861 0.918 0.791 0.963 0.905 0.907 0.594 0.844 0.902 
   3   (0.139) 0.139 0.082 0.209 0.037 0.095 0.093 0.406 0.156 0.098 

Locus 571 : 
2 alleles
16.7% missing data
   3   (0.919) 0.919 0.959 0.976 0.974 0.976 0.943 0.669 0.960 0.963 
   2   (0.081) 0.081 0.041 0.024 0.026 0.024 0.057 0.331 0.040 0.037 

Locus 572 : 
2 alleles
10.1% missing data
   2   (0.638) 0.637 0.684 0.588 0.912 0.716 0.584 0.482 0.715 0.601 
   1   (0.362) 0.363 0.316 0.412 0.088 0.284 0.416 0.518 0.285 0.399 

Locus 573 : 
2 alleles
13.8% missing data
   2   (0.731) 0.732 0.601 0.679 0.748 0.550 0.916 0.957 0.885 0.489 
   4   (0.269) 0.268 0.399 0.321 0.252 0.450 0.084 0.043 0.115 0.511 

Locus 574 : 
2 alleles
3.6% missing data
   3   (0.904) 0.904 0.950 0.910 0.907 0.970 0.906 0.972 0.823 0.833 
   1   (0.096) 0.096 0.050 0.090 0.093 0.030 0.094 0.028 0.177 0.167 

Locus 575 : 
2 alleles
12.3% missing data
   1   (0.906) 0.906 0.947 0.975 0.809 0.962 0.922 0.964 0.490 0.954 
   3   (0.094) 0.094 0.053 0.025 0.191 0.038 0.078 0.036 0.510 0.046 

Locus 576 : 
2 alleles
10.9% missing data
   1   (0.801) 0.801 0.801 0.452 0.974 0.802 0.916 0.746 0.897 0.713 
   4   (0.199) 0.199 0.199 0.548 0.026 0.198 0.084 0.254 0.103 0.287 

Locus 577 : 
2 alleles
4.3% missing data
   1   (0.918) 0.918 0.935 0.756 0.973 0.949 0.957 0.981 0.727 0.960 
   2   (0.082) 0.082 0.065 0.244 0.027 0.051 0.043 0.019 0.273 0.040 

Locus 578 : 
2 alleles
14.5% missing data
   2   (0.145) 0.146 0.146 0.074 0.017 0.112 0.114 0.048 0.346 0.086 
   4   (0.855) 0.854 0.854 0.926 0.983 0.888 0.886 0.952 0.654 0.914 

Locus 579 : 
2 alleles
15.2% missing data
   1   (0.917) 0.917 0.968 0.941 0.985 0.950 0.966 0.668 0.935 0.960 
   4   (0.083) 0.083 0.032 0.059 0.015 0.050 0.034 0.332 0.065 0.040 

Locus 580 : 
2 alleles
9.4% missing data
   2   (0.913) 0.913 0.960 0.968 0.824 0.973 0.849 0.968 0.848 0.972 
   4   (0.087) 0.087 0.040 0.032 0.176 0.027 0.151 0.032 0.152 0.028 

Locus 581 : 
2 alleles
5.1% missing data
   1   (0.835) 0.835 0.869 0.942 0.936 0.889 0.869 0.573 0.808 0.878 
   3   (0.165) 0.165 0.131 0.058 0.064 0.111 0.131 0.427 0.192 0.122 

Locus 582 : 
2 alleles
2.9% missing data
   3   (0.927) 0.927 0.945 0.893 0.988 0.977 0.949 0.961 0.704 0.963 
   1   (0.073) 0.073 0.055 0.107 0.012 0.023 0.051 0.039 0.296 0.037 

Locus 583 : 
2 alleles
4.3% missing data
   3   (0.097) 0.098 0.124 0.050 0.008 0.058 0.033 0.033 0.116 0.115 
   4   (0.903) 0.902 0.876 0.950 0.992 0.942 0.967 0.967 0.884 0.885 

Locus 584 : 
2 alleles
4.3% missing data
   3   (0.906) 0.907 0.961 0.895 0.978 0.974 0.898 0.271 0.825 0.971 
   2   (0.094) 0.093 0.039 0.105 0.022 0.026 0.102 0.729 0.175 0.029 

Locus 585 : 
2 alleles
6.5% missing data
   2   (0.421) 0.421 0.677 0.534 0.083 0.713 0.105 0.067 0.120 0.634 
   4   (0.579) 0.579 0.323 0.466 0.917 0.287 0.895 0.933 0.880 0.366 

Locus 586 : 
2 alleles
12.3% missing data
   1   (0.251) 0.251 0.196 0.398 0.292 0.264 0.275 0.080 0.292 0.159 
   3   (0.749) 0.749 0.804 0.602 0.708 0.736 0.725 0.920 0.708 0.841 

Locus 587 : 
2 alleles
1.4% missing data
   2   (0.860) 0.860 0.921 0.741 0.978 0.947 0.826 0.577 0.881 0.884 
   4   (0.140) 0.140 0.079 0.259 0.022 0.053 0.174 0.423 0.119 0.116 

Locus 588 : 
2 alleles
13.0% missing data
   2   (0.922) 0.922 0.954 0.961 0.954 0.975 0.877 0.980 0.966 0.979 
   1   (0.078) 0.078 0.046 0.039 0.046 0.025 0.123 0.020 0.034 0.021 

Locus 589 : 
2 alleles
16.7% missing data
   1   (0.678) 0.678 0.743 0.624 0.941 0.739 0.602 0.558 0.653 0.607 
   3   (0.322) 0.322 0.257 0.376 0.059 0.261 0.398 0.442 0.347 0.393 

Locus 590 : 
2 alleles
5.8% missing data
   3   (0.908) 0.908 0.936 0.838 0.714 0.960 0.932 0.982 0.891 0.965 
   2   (0.092) 0.092 0.064 0.162 0.286 0.040 0.068 0.018 0.109 0.035 

Locus 591 : 
2 alleles
1.4% missing data
   2   (0.918) 0.917 0.963 0.893 0.968 0.977 0.921 0.970 0.575 0.973 
   4   (0.082) 0.083 0.037 0.107 0.032 0.023 0.079 0.030 0.425 0.027 

Locus 592 : 
2 alleles
10.9% missing data
   4   (0.889) 0.889 0.840 0.964 0.963 0.923 0.956 0.972 0.854 0.885 
   2   (0.111) 0.111 0.160 0.036 0.037 0.077 0.044 0.028 0.146 0.115 

Locus 593 : 
2 alleles
13.8% missing data
   1   (0.844) 0.844 0.851 0.847 0.843 0.921 0.811 0.930 0.745 0.936 
   3   (0.156) 0.156 0.149 0.153 0.157 0.079 0.189 0.070 0.255 0.064 

Locus 594 : 
2 alleles
18.8% missing data
   1   (0.098) 0.098 0.145 0.031 0.023 0.103 0.026 0.017 0.041 0.092 
   4   (0.902) 0.902 0.855 0.969 0.977 0.897 0.974 0.983 0.959 0.908 

Locus 595 : 
2 alleles
10.1% missing data
   4   (0.905) 0.905 0.964 0.731 0.985 0.964 0.841 0.965 0.785 0.922 
   2   (0.095) 0.095 0.036 0.269 0.015 0.036 0.159 0.035 0.215 0.078 

Locus 596 : 
2 alleles
14.5% missing data
   2   (0.827) 0.826 0.851 0.857 0.144 0.913 0.905 0.621 0.821 0.884 
   4   (0.173) 0.174 0.149 0.143 0.856 0.087 0.095 0.379 0.179 0.116 

Locus 597 : 
2 alleles
12.3% missing data
   1   (0.263) 0.263 0.285 0.348 0.089 0.284 0.228 0.275 0.095 0.148 
   4   (0.737) 0.737 0.715 0.652 0.911 0.716 0.772 0.725 0.905 0.852 

Locus 598 : 
2 alleles
14.5% missing data
   1   (0.771) 0.771 0.815 0.902 0.174 0.883 0.800 0.649 0.720 0.755 
   3   (0.229) 0.229 0.185 0.098 0.826 0.117 0.200 0.351 0.280 0.245 

Locus 599 : 
2 alleles
13.0% missing data
   3   (0.667) 0.667 0.670 0.699 0.693 0.720 0.706 0.651 0.889 0.557 
   1   (0.333) 0.333 0.330 0.301 0.307 0.280 0.294 0.349 0.111 0.443 

Locus 600 : 
2 alleles
2.9% missing data
   3   (0.839) 0.839 0.797 0.914 0.978 0.897 0.908 0.670 0.919 0.869 
   4   (0.161) 0.161 0.203 0.086 0.022 0.103 0.092 0.330 0.081 0.131 

Locus 601 : 
2 alleles
14.5% missing data
   3   (0.207) 0.206 0.256 0.178 0.184 0.165 0.128 0.060 0.560 0.219 
   1   (0.793) 0.794 0.744 0.822 0.816 0.835 0.872 0.940 0.440 0.781 

Locus 602 : 
2 alleles
8.0% missing data
   1   (0.103) 0.102 0.154 0.157 0.010 0.101 0.015 0.173 0.026 0.130 
   3   (0.897) 0.898 0.846 0.843 0.990 0.899 0.985 0.827 0.974 0.870 

Locus 603 : 
2 alleles
5.1% missing data
   1   (0.855) 0.855 0.905 0.874 0.819 0.958 0.686 0.959 0.878 0.928 
   2   (0.145) 0.145 0.095 0.126 0.181 0.042 0.314 0.041 0.122 0.072 

Locus 604 : 
2 alleles
5.8% missing data
   3   (0.730) 0.729 0.818 0.734 0.961 0.756 0.733 0.564 0.291 0.814 
   1   (0.270) 0.271 0.182 0.266 0.039 0.244 0.267 0.436 0.709 0.186 

Locus 605 : 
2 alleles
7.2% missing data
   4   (0.846) 0.846 0.862 0.888 0.962 0.843 0.874 0.960 0.858 0.863 
   2   (0.154) 0.154 0.138 0.112 0.038 0.157 0.126 0.040 0.142 0.137 

Locus 606 : 
2 alleles
10.9% missing data
   1   (0.752) 0.752 0.838 0.799 0.825 0.752 0.733 0.537 0.717 0.807 
   2   (0.248) 0.248 0.162 0.201 0.175 0.248 0.267 0.463 0.283 0.193 

Locus 607 : 
2 alleles
5.1% missing data
   3   (0.838) 0.838 0.846 0.880 0.964 0.921 0.796 0.924 0.728 0.889 
   1   (0.162) 0.162 0.154 0.120 0.036 0.079 0.204 0.076 0.272 0.111 

Locus 608 : 
2 alleles
2.9% missing data
   3   (0.938) 0.938 0.897 0.923 0.996 0.922 0.993 0.994 0.994 0.894 
   4   (0.062) 0.062 0.103 0.077 0.004 0.078 0.007 0.006 0.006 0.106 

Locus 609 : 
2 alleles
6.5% missing data
   3   (0.934) 0.934 0.977 0.993 0.989 0.983 0.853 0.981 0.921 0.985 
   1   (0.066) 0.066 0.023 0.007 0.011 0.017 0.147 0.019 0.079 0.015 

Locus 610 : 
2 alleles
0.7% missing data
   1   (0.617) 0.618 0.575 0.581 0.960 0.619 0.702 0.507 0.472 0.465 
   3   (0.383) 0.382 0.425 0.419 0.040 0.381 0.298 0.493 0.528 0.535 

Locus 611 : 
2 alleles
3.6% missing data
   4   (0.817) 0.816 0.869 0.663 0.882 0.837 0.860 0.940 0.471 0.904 
   3   (0.183) 0.184 0.131 0.337 0.118 0.163 0.140 0.060 0.529 0.096 

Locus 612 : 
2 alleles
2.9% missing data
   2   (0.945) 0.945 0.883 0.954 0.997 0.941 0.994 0.995 0.962 0.966 
   4   (0.055) 0.055 0.117 0.046 0.003 0.059 0.006 0.005 0.038 0.034 

Locus 613 : 
2 alleles
8.0% missing data
   3   (0.083) 0.082 0.149 0.018 0.006 0.077 0.018 0.008 0.018 0.092 
   4   (0.917) 0.918 0.851 0.982 0.994 0.923 0.982 0.992 0.982 0.908 

Locus 614 : 
2 alleles
13.8% missing data
   3   (0.914) 0.914 0.959 0.910 0.931 0.976 0.839 0.965 0.934 0.963 
   1   (0.086) 0.086 0.041 0.090 0.069 0.024 0.161 0.035 0.066 0.037 

Locus 615 : 
2 alleles
2.9% missing data
   2   (0.813) 0.813 0.867 0.775 0.957 0.836 0.731 0.942 0.765 0.902 
   4   (0.187) 0.187 0.133 0.225 0.043 0.164 0.269 0.058 0.235 0.098 

Locus 616 : 
2 alleles
11.6% missing data
   3   (0.865) 0.866 0.867 0.783 0.972 0.931 0.876 0.964 0.884 0.762 
   4   (0.135) 0.134 0.133 0.217 0.028 0.069 0.124 0.036 0.116 0.238 

Locus 617 : 
2 alleles
0.7% missing data
   2   (0.920) 0.920 0.932 0.949 0.986 0.970 0.947 0.979 0.787 0.940 
   4   (0.080) 0.080 0.068 0.051 0.014 0.030 0.053 0.021 0.213 0.060 

Locus 618 : 
2 alleles
13.8% missing data
   1   (0.061) 0.061 0.058 0.110 0.004 0.124 0.009 0.009 0.006 0.097 
   3   (0.939) 0.939 0.942 0.890 0.996 0.876 0.991 0.991 0.994 0.903 

Locus 619 : 
2 alleles
0.7% missing data
   2   (0.844) 0.845 0.861 0.900 0.983 0.885 0.865 0.959 0.955 0.730 
   4   (0.156) 0.155 0.139 0.100 0.017 0.115 0.135 0.041 0.045 0.270 

Locus 620 : 
2 alleles
11.6% missing data
   1   (0.817) 0.818 0.844 0.742 0.958 0.813 0.833 0.951 0.668 0.837 
   4   (0.183) 0.182 0.156 0.258 0.042 0.187 0.167 0.049 0.332 0.163 

Locus 621 : 
2 alleles
15.2% missing data
   1   (0.892) 0.892 0.930 0.788 0.761 0.959 0.892 0.927 0.820 0.910 
   3   (0.108) 0.108 0.070 0.212 0.239 0.041 0.108 0.073 0.180 0.090 

Locus 622 : 
2 alleles
4.3% missing data
   3   (0.621) 0.620 0.573 0.733 0.621 0.658 0.648 0.842 0.446 0.555 
   1   (0.379) 0.380 0.427 0.267 0.379 0.342 0.352 0.158 0.554 0.445 

Locus 623 : 
2 alleles
6.5% missing data
   1   (0.909) 0.909 0.947 0.968 0.972 0.963 0.907 0.972 0.950 0.878 
   3   (0.091) 0.091 0.053 0.032 0.028 0.037 0.093 0.028 0.050 0.122 

Locus 624 : 
2 alleles
13.0% missing data
   3   (0.778) 0.778 0.756 0.892 0.698 0.839 0.786 0.787 0.937 0.821 
   4   (0.222) 0.222 0.244 0.108 0.302 0.161 0.214 0.213 0.063 0.179 

Locus 625 : 
2 alleles
11.6% missing data
   1   (0.797) 0.797 0.874 0.695 0.934 0.705 0.843 0.846 0.649 0.788 
   3   (0.203) 0.203 0.126 0.305 0.066 0.295 0.157 0.154 0.351 0.212 

Locus 626 : 
2 alleles
7.2% missing data
   1   (0.893) 0.893 0.918 0.772 0.971 0.936 0.920 0.954 0.734 0.943 
   2   (0.107) 0.107 0.082 0.228 0.029 0.064 0.080 0.046 0.266 0.057 

Locus 627 : 
2 alleles
16.7% missing data
   2   (0.295) 0.295 0.367 0.339 0.900 0.272 0.202 0.064 0.116 0.369 
   4   (0.705) 0.705 0.633 0.661 0.100 0.728 0.798 0.936 0.884 0.631 

Locus 628 : 
2 alleles
3.6% missing data
   1   (0.447) 0.448 0.523 0.304 0.951 0.452 0.305 0.143 0.731 0.431 
   3   (0.553) 0.552 0.477 0.696 0.049 0.548 0.695 0.857 0.269 0.569 

Locus 629 : 
2 alleles
10.9% missing data
   1   (0.883) 0.884 0.917 0.807 0.889 0.915 0.870 0.934 0.882 0.953 
   3   (0.117) 0.116 0.083 0.193 0.111 0.085 0.130 0.066 0.118 0.047 

Locus 630 : 
2 alleles
1.4% missing data
   2   (0.076) 0.075 0.062 0.068 0.047 0.037 0.039 0.019 0.087 0.054 
   4   (0.924) 0.925 0.938 0.932 0.953 0.963 0.961 0.981 0.913 0.946 

Locus 631 : 
2 alleles
15.2% missing data
   2   (0.880) 0.880 0.917 0.958 0.956 0.955 0.756 0.963 0.841 0.955 
   4   (0.120) 0.120 0.083 0.042 0.044 0.045 0.244 0.037 0.159 0.045 

Locus 632 : 
2 alleles
4.3% missing data
   4   (0.815) 0.816 0.719 0.840 0.898 0.798 0.925 0.963 0.710 0.718 
   1   (0.185) 0.184 0.281 0.160 0.102 0.202 0.075 0.037 0.290 0.282 

Locus 633 : 
2 alleles
6.5% missing data
   1   (0.908) 0.909 0.938 0.866 0.989 0.931 0.928 0.932 0.984 0.937 
   3   (0.092) 0.091 0.062 0.134 0.011 0.069 0.072 0.068 0.016 0.063 

Locus 634 : 
2 alleles
1.4% missing data
   4   (0.914) 0.914 0.944 0.974 0.764 0.974 0.952 0.825 0.975 0.960 
   2   (0.086) 0.086 0.056 0.026 0.236 0.026 0.048 0.175 0.025 0.040 

Locus 635 : 
2 alleles
11.6% missing data
   2   (0.125) 0.125 0.100 0.091 0.140 0.141 0.065 0.027 0.123 0.152 
   4   (0.875) 0.875 0.900 0.909 0.860 0.859 0.935 0.973 0.877 0.848 

Locus 636 : 
2 alleles
15.9% missing data
   1   (0.893) 0.893 0.893 0.830 0.971 0.899 0.943 0.968 0.980 0.935 
   3   (0.107) 0.107 0.107 0.170 0.029 0.101 0.057 0.032 0.020 0.065 

Locus 637 : 
2 alleles
10.9% missing data
   3   (0.897) 0.896 0.941 0.918 0.926 0.962 0.863 0.897 0.849 0.962 
   1   (0.103) 0.104 0.059 0.082 0.074 0.038 0.137 0.103 0.151 0.038 

Locus 638 : 
2 alleles
4.3% missing data
   4   (0.889) 0.889 0.733 0.950 0.990 0.846 0.979 0.985 0.978 0.884 
   2   (0.111) 0.111 0.267 0.050 0.010 0.154 0.021 0.015 0.022 0.116 

Locus 639 : 
2 alleles
10.9% missing data
   3   (0.759) 0.759 0.801 0.739 0.957 0.671 0.781 0.871 0.614 0.765 
   1   (0.241) 0.241 0.199 0.261 0.043 0.329 0.219 0.129 0.386 0.235 

Locus 640 : 
2 alleles
9.4% missing data
   2   (0.829) 0.829 0.902 0.667 0.690 0.883 0.787 0.945 0.787 0.905 
   1   (0.171) 0.171 0.098 0.333 0.310 0.117 0.213 0.055 0.213 0.095 

Locus 641 : 
2 alleles
6.5% missing data
   1   (0.903) 0.903 0.924 0.818 0.989 0.863 0.966 0.967 0.942 0.932 
   3   (0.097) 0.097 0.076 0.182 0.011 0.137 0.034 0.033 0.058 0.068 

Locus 642 : 
2 alleles
13.0% missing data
   1   (0.891) 0.890 0.888 0.918 0.988 0.908 0.960 0.982 0.948 0.885 
   4   (0.109) 0.110 0.112 0.082 0.012 0.092 0.040 0.018 0.052 0.115 

Locus 643 : 
2 alleles
1.4% missing data
   2   (0.651) 0.651 0.715 0.661 0.601 0.763 0.523 0.491 0.814 0.734 
   4   (0.349) 0.349 0.285 0.339 0.399 0.237 0.477 0.509 0.186 0.266 

Locus 644 : 
2 alleles
5.8% missing data
   3   (0.890) 0.889 0.912 0.897 0.983 0.942 0.899 0.975 0.688 0.946 
   4   (0.110) 0.111 0.088 0.103 0.017 0.058 0.101 0.025 0.312 0.054 

Locus 645 : 
2 alleles
2.2% missing data
   3   (0.902) 0.902 0.944 0.777 0.969 0.905 0.921 0.964 0.856 0.932 
   2   (0.098) 0.098 0.056 0.223 0.031 0.095 0.079 0.036 0.144 0.068 

Locus 646 : 
2 alleles
16.7% missing data
   3   (0.896) 0.895 0.964 0.953 0.924 0.944 0.828 0.946 0.634 0.968 
   2   (0.104) 0.105 0.036 0.047 0.076 0.056 0.172 0.054 0.366 0.032 

Locus 647 : 
2 alleles
1.4% missing data
   1   (0.844) 0.843 0.874 0.893 0.961 0.882 0.907 0.805 0.772 0.866 
   2   (0.156) 0.157 0.126 0.107 0.039 0.118 0.093 0.195 0.228 0.134 

Locus 648 : 
2 alleles
11.6% missing data
   4   (0.926) 0.926 0.932 0.934 0.974 0.882 0.981 0.987 0.945 0.933 
   2   (0.074) 0.074 0.068 0.066 0.026 0.118 0.019 0.013 0.055 0.067 

Locus 649 : 
2 alleles
8.7% missing data
   2   (0.363) 0.363 0.284 0.439 0.468 0.383 0.403 0.477 0.311 0.271 
   4   (0.637) 0.637 0.716 0.561 0.532 0.617 0.597 0.523 0.689 0.729 

Locus 650 : 
2 alleles
15.2% missing data
   2   (0.803) 0.803 0.862 0.935 0.095 0.917 0.860 0.578 0.579 0.815 
   3   (0.197) 0.197 0.138 0.065 0.905 0.083 0.140 0.422 0.421 0.185 

Locus 651 : 
2 alleles
9.4% missing data
   1   (0.124) 0.124 0.146 0.109 0.055 0.153 0.039 0.020 0.265 0.145 
   4   (0.876) 0.876 0.854 0.891 0.945 0.847 0.961 0.980 0.735 0.855 

Locus 652 : 
2 alleles
10.1% missing data
   2   (0.946) 0.946 0.946 0.965 0.984 0.923 0.993 0.995 0.991 0.923 
   4   (0.054) 0.054 0.054 0.035 0.016 0.077 0.007 0.005 0.009 0.077 

Locus 653 : 
2 alleles
13.0% missing data
   1   (0.892) 0.892 0.922 0.895 0.885 0.949 0.916 0.959 0.673 0.942 
   3   (0.108) 0.108 0.078 0.105 0.115 0.051 0.084 0.041 0.327 0.058 

Locus 654 : 
2 alleles
10.1% missing data
   3   (0.844) 0.844 0.860 0.800 0.880 0.888 0.871 0.967 0.922 0.888 
   1   (0.156) 0.156 0.140 0.200 0.120 0.112 0.129 0.033 0.078 0.112 

Locus 655 : 
2 alleles
1.4% missing data
   3   (0.940) 0.940 0.890 0.773 0.997 0.929 0.993 0.995 0.991 0.915 
   2   (0.060) 0.060 0.110 0.227 0.003 0.071 0.007 0.005 0.009 0.085 

Locus 656 : 
2 alleles
2.2% missing data
   3   (0.770) 0.770 0.700 0.872 0.971 0.842 0.905 0.362 0.903 0.463 
   4   (0.230) 0.230 0.300 0.128 0.029 0.158 0.095 0.638 0.097 0.537 

Locus 657 : 
2 alleles
13.8% missing data
   4   (0.639) 0.639 0.672 0.570 0.702 0.650 0.627 0.550 0.685 0.756 
   2   (0.361) 0.361 0.328 0.430 0.298 0.350 0.373 0.450 0.315 0.244 

Locus 658 : 
2 alleles
18.1% missing data
   4   (0.893) 0.893 0.921 0.949 0.981 0.954 0.905 0.970 0.886 0.869 
   2   (0.107) 0.107 0.079 0.051 0.019 0.046 0.095 0.030 0.114 0.131 

Locus 659 : 
2 alleles
5.1% missing data
   2   (0.853) 0.853 0.893 0.628 0.971 0.890 0.906 0.556 0.758 0.916 
   4   (0.147) 0.147 0.107 0.372 0.029 0.110 0.094 0.444 0.242 0.084 

Locus 660 : 
2 alleles
4.3% missing data
   4   (0.898) 0.898 0.915 0.958 0.965 0.902 0.944 0.974 0.985 0.928 
   2   (0.102) 0.102 0.085 0.042 0.035 0.098 0.056 0.026 0.015 0.072 

Locus 661 : 
2 alleles
13.8% missing data
   1   (0.820) 0.820 0.865 0.935 0.829 0.910 0.798 0.547 0.891 0.886 
   3   (0.180) 0.180 0.135 0.065 0.171 0.090 0.202 0.453 0.109 0.114 

Locus 662 : 
2 alleles
2.2% missing data
   2   (0.905) 0.904 0.956 0.862 0.992 0.959 0.956 0.786 0.979 0.699 
   4   (0.095) 0.096 0.044 0.138 0.008 0.041 0.044 0.214 0.021 0.301 

Locus 663 : 
2 alleles
2.9% missing data
   3   (0.902) 0.902 0.886 0.979 0.962 0.949 0.942 0.977 0.550 0.960 
   1   (0.098) 0.098 0.114 0.021 0.038 0.051 0.058 0.023 0.450 0.040 

Locus 664 : 
2 alleles
15.9% missing data
   2   (0.889) 0.890 0.924 0.896 0.952 0.812 0.955 0.979 0.919 0.787 
   4   (0.111) 0.110 0.076 0.104 0.048 0.188 0.045 0.021 0.081 0.213 

Locus 665 : 
2 alleles
5.8% missing data
   1   (0.847) 0.847 0.869 0.895 0.963 0.887 0.777 0.934 0.899 0.936 
   3   (0.153) 0.153 0.131 0.105 0.037 0.113 0.223 0.066 0.101 0.064 

Locus 666 : 
2 alleles
5.1% missing data
   2   (0.889) 0.889 0.910 0.750 0.978 0.931 0.926 0.947 0.815 0.916 
   4   (0.111) 0.111 0.090 0.250 0.022 0.069 0.074 0.053 0.185 0.084 

Locus 667 : 
2 alleles
2.9% missing data
   3   (0.882) 0.882 0.931 0.970 0.907 0.951 0.799 0.956 0.825 0.919 
   1   (0.118) 0.118 0.069 0.030 0.093 0.049 0.201 0.044 0.175 0.081 

Locus 668 : 
2 alleles
5.1% missing data
   2   (0.802) 0.802 0.767 0.852 0.566 0.879 0.798 0.937 0.825 0.860 
   4   (0.198) 0.198 0.233 0.148 0.434 0.121 0.202 0.063 0.175 0.140 

Locus 669 : 
2 alleles
5.8% missing data
   1   (0.688) 0.687 0.557 0.530 0.677 0.713 0.874 0.701 0.670 0.587 
   3   (0.312) 0.313 0.443 0.470 0.323 0.287 0.126 0.299 0.330 0.413 

Locus 670 : 
2 alleles
3.6% missing data
   1   (0.830) 0.830 0.769 0.647 0.925 0.807 0.939 0.965 0.886 0.817 
   3   (0.170) 0.170 0.231 0.353 0.075 0.193 0.061 0.035 0.114 0.183 

Locus 671 : 
2 alleles
12.3% missing data
   2   (0.737) 0.737 0.783 0.789 0.948 0.727 0.759 0.526 0.854 0.824 
   4   (0.263) 0.263 0.217 0.211 0.052 0.273 0.241 0.474 0.146 0.176 

Locus 672 : 
2 alleles
16.7% missing data
   3   (0.874) 0.874 0.895 0.783 0.534 0.930 0.920 0.899 0.789 0.938 
   4   (0.126) 0.126 0.105 0.217 0.466 0.070 0.080 0.101 0.211 0.062 

Locus 673 : 
2 alleles
3.6% missing data
   1   (0.229) 0.229 0.237 0.090 0.063 0.139 0.162 0.412 0.391 0.373 
   4   (0.771) 0.771 0.763 0.910 0.937 0.861 0.838 0.588 0.609 0.627 

Locus 674 : 
2 alleles
13.0% missing data
   2   (0.716) 0.716 0.622 0.720 0.639 0.739 0.858 0.675 0.713 0.726 
   4   (0.284) 0.284 0.378 0.280 0.361 0.261 0.142 0.325 0.287 0.274 

Locus 675 : 
2 alleles
2.9% missing data
   1   (0.905) 0.904 0.943 0.910 0.583 0.967 0.931 0.969 0.783 0.950 
   3   (0.095) 0.096 0.057 0.090 0.417 0.033 0.069 0.031 0.217 0.050 

Locus 676 : 
2 alleles
11.6% missing data
   1   (0.648) 0.647 0.680 0.382 0.634 0.600 0.740 0.497 0.717 0.705 
   3   (0.352) 0.353 0.320 0.618 0.366 0.400 0.260 0.503 0.283 0.295 

Locus 677 : 
2 alleles
1.4% missing data
   3   (0.810) 0.810 0.754 0.615 0.935 0.840 0.914 0.542 0.934 0.856 
   1   (0.190) 0.190 0.246 0.385 0.065 0.160 0.086 0.458 0.066 0.144 

Locus 678 : 
2 alleles
2.2% missing data
   2   (0.923) 0.924 0.972 0.728 0.979 0.980 0.929 0.659 0.927 0.976 
   4   (0.077) 0.076 0.028 0.272 0.021 0.020 0.071 0.341 0.073 0.024 

Locus 679 : 
2 alleles
9.4% missing data
   1   (0.571) 0.572 0.608 0.529 0.431 0.643 0.490 0.802 0.575 0.366 
   3   (0.429) 0.428 0.392 0.471 0.569 0.357 0.510 0.198 0.425 0.634 

Locus 680 : 
2 alleles
4.3% missing data
   4   (0.912) 0.912 0.958 0.929 0.951 0.961 0.867 0.966 0.929 0.966 
   2   (0.088) 0.088 0.042 0.071 0.049 0.039 0.133 0.034 0.071 0.034 

Locus 681 : 
2 alleles
13.0% missing data
   1   (0.467) 0.467 0.471 0.515 0.448 0.596 0.449 0.115 0.657 0.339 
   4   (0.533) 0.533 0.529 0.485 0.552 0.404 0.551 0.885 0.343 0.661 

Locus 682 : 
2 alleles
16.7% missing data
   1   (0.813) 0.813 0.803 0.763 0.982 0.727 0.904 0.847 0.933 0.839 
   3   (0.187) 0.187 0.197 0.237 0.018 0.273 0.096 0.153 0.067 0.161 

Locus 683 : 
2 alleles
11.6% missing data
   4   (0.879) 0.879 0.891 0.938 0.806 0.949 0.947 0.635 0.708 0.895 
   2   (0.121) 0.121 0.109 0.062 0.194 0.051 0.053 0.365 0.292 0.105 

Locus 684 : 
2 alleles
12.3% missing data
   2   (0.866) 0.866 0.915 0.918 0.960 0.903 0.895 0.848 0.747 0.853 
   4   (0.134) 0.134 0.085 0.082 0.040 0.097 0.105 0.152 0.253 0.147 

Locus 685 : 
2 alleles
17.4% missing data
   1   (0.430) 0.430 0.400 0.399 0.490 0.273 0.614 0.437 0.200 0.448 
   4   (0.570) 0.570 0.600 0.601 0.510 0.727 0.386 0.563 0.800 0.552 

Locus 686 : 
2 alleles
17.4% missing data
   3   (0.096) 0.096 0.056 0.188 0.017 0.067 0.088 0.026 0.026 0.090 
   4   (0.904) 0.904 0.944 0.812 0.983 0.933 0.912 0.974 0.974 0.910 

Locus 687 : 
2 alleles
18.1% missing data
   1   (0.061) 0.060 0.089 0.034 0.004 0.145 0.007 0.005 0.031 0.046 
   3   (0.939) 0.940 0.911 0.966 0.996 0.855 0.993 0.995 0.969 0.954 

Locus 688 : 
2 alleles
3.6% missing data
   1   (0.490) 0.490 0.455 0.562 0.120 0.634 0.467 0.803 0.286 0.405 
   4   (0.510) 0.510 0.545 0.438 0.880 0.366 0.533 0.197 0.714 0.595 

Locus 689 : 
2 alleles
2.2% missing data
   1   (0.098) 0.098 0.100 0.218 0.040 0.076 0.039 0.019 0.043 0.137 
   3   (0.902) 0.902 0.900 0.782 0.960 0.924 0.961 0.981 0.957 0.863 

Locus 690 : 
2 alleles
5.1% missing data
   4   (0.845) 0.845 0.839 0.810 0.884 0.830 0.907 0.964 0.825 0.898 
   1   (0.155) 0.155 0.161 0.190 0.116 0.170 0.093 0.036 0.175 0.102 

Locus 691 : 
2 alleles
10.1% missing data
   3   (0.782) 0.782 0.786 0.843 0.976 0.742 0.824 0.899 0.825 0.791 
   1   (0.218) 0.218 0.214 0.157 0.024 0.258 0.176 0.101 0.175 0.209 

Locus 692 : 
2 alleles
13.0% missing data
   2   (0.890) 0.890 0.882 0.858 0.984 0.951 0.934 0.936 0.932 0.829 
   3   (0.110) 0.110 0.118 0.142 0.016 0.049 0.066 0.064 0.068 0.171 

Locus 693 : 
2 alleles
1.4% missing data
   3   (0.209) 0.209 0.240 0.240 0.185 0.147 0.124 0.052 0.424 0.318 
   2   (0.791) 0.791 0.760 0.760 0.815 0.853 0.876 0.948 0.576 0.682 

Locus 694 : 
2 alleles
4.3% missing data
   4   (0.868) 0.868 0.810 0.941 0.972 0.893 0.950 0.749 0.974 0.927 
   2   (0.132) 0.132 0.190 0.059 0.028 0.107 0.050 0.251 0.026 0.073 

Locus 695 : 
2 alleles
12.3% missing data
   4   (0.928) 0.928 0.929 0.861 0.968 0.893 0.983 0.984 0.984 0.963 
   1   (0.072) 0.072 0.071 0.139 0.032 0.107 0.017 0.016 0.016 0.037 

Locus 696 : 
2 alleles
3.6% missing data
   2   (0.919) 0.919 0.941 0.953 0.990 0.924 0.965 0.976 0.931 0.959 
   4   (0.081) 0.081 0.059 0.047 0.010 0.076 0.035 0.024 0.069 0.041 

Locus 697 : 
2 alleles
10.9% missing data
   3   (0.758) 0.758 0.723 0.795 0.800 0.854 0.776 0.946 0.835 0.693 
   4   (0.242) 0.242 0.277 0.205 0.200 0.146 0.224 0.054 0.165 0.307 

Locus 698 : 
2 alleles
5.8% missing data
   3   (0.916) 0.915 0.857 0.926 0.989 0.934 0.985 0.990 0.971 0.872 
   1   (0.084) 0.085 0.143 0.074 0.011 0.066 0.015 0.010 0.029 0.128 

Locus 699 : 
2 alleles
10.9% missing data
   1   (0.112) 0.113 0.062 0.036 0.127 0.051 0.078 0.377 0.099 0.035 
   3   (0.888) 0.887 0.938 0.964 0.873 0.949 0.922 0.623 0.901 0.965 

Locus 700 : 
2 alleles
7.2% missing data
   2   (0.206) 0.207 0.129 0.265 0.023 0.200 0.160 0.354 0.350 0.092 
   3   (0.794) 0.793 0.871 0.735 0.977 0.800 0.840 0.646 0.650 0.908 

Locus 701 : 
2 alleles
1.4% missing data
   4   (0.123) 0.123 0.116 0.256 0.076 0.137 0.053 0.030 0.257 0.079 
   2   (0.877) 0.877 0.884 0.744 0.924 0.863 0.947 0.970 0.743 0.921 

Locus 702 : 
2 alleles
6.5% missing data
   1   (0.484) 0.484 0.464 0.539 0.081 0.605 0.414 0.494 0.632 0.593 
   3   (0.516) 0.516 0.536 0.461 0.919 0.395 0.586 0.506 0.368 0.407 

Locus 703 : 
2 alleles
1.4% missing data
   3   (0.882) 0.882 0.872 0.871 0.989 0.877 0.965 0.699 0.957 0.956 
   2   (0.118) 0.118 0.128 0.129 0.011 0.123 0.035 0.301 0.043 0.044 

Locus 704 : 
2 alleles
4.3% missing data
   3   (0.954) 0.954 0.992 0.995 0.988 0.995 0.811 0.976 0.940 0.993 
   2   (0.046) 0.046 0.008 0.005 0.012 0.005 0.189 0.024 0.060 0.007 

Locus 705 : 
2 alleles
6.5% missing data
   3   (0.715) 0.716 0.762 0.516 0.161 0.829 0.721 0.503 0.725 0.757 
   4   (0.285) 0.284 0.238 0.484 0.839 0.171 0.279 0.497 0.275 0.243 

Locus 706 : 
2 alleles
1.4% missing data
   3   (0.917) 0.917 0.941 0.908 0.983 0.958 0.940 0.966 0.770 0.959 
   4   (0.083) 0.083 0.059 0.092 0.017 0.042 0.060 0.034 0.230 0.041 

Locus 707 : 
2 alleles
9.4% missing data
   2   (0.673) 0.674 0.685 0.566 0.928 0.741 0.695 0.489 0.456 0.654 
   4   (0.327) 0.326 0.315 0.434 0.072 0.259 0.305 0.511 0.544 0.346 

Locus 708 : 
2 alleles
13.0% missing data
   1   (0.200) 0.199 0.121 0.246 0.180 0.137 0.223 0.354 0.155 0.329 
   3   (0.800) 0.801 0.879 0.754 0.820 0.863 0.777 0.646 0.845 0.671 

Locus 709 : 
2 alleles
15.9% missing data
   4   (0.903) 0.903 0.958 0.937 0.979 0.956 0.880 0.827 0.784 0.971 
   3   (0.097) 0.097 0.042 0.063 0.021 0.044 0.120 0.173 0.216 0.029 

Locus 710 : 
2 alleles
8.0% missing data
   2   (0.789) 0.789 0.787 0.826 0.956 0.882 0.744 0.945 0.820 0.790 
   4   (0.211) 0.211 0.213 0.174 0.044 0.118 0.256 0.055 0.180 0.210 

Locus 711 : 
2 alleles
12.3% missing data
   4   (0.899) 0.900 0.890 0.861 0.990 0.898 0.965 0.978 0.987 0.864 
   2   (0.101) 0.100 0.110 0.139 0.010 0.102 0.035 0.022 0.013 0.136 

Locus 712 : 
2 alleles
14.5% missing data
   1   (0.366) 0.366 0.365 0.349 0.433 0.394 0.309 0.117 0.538 0.497 
   3   (0.634) 0.634 0.635 0.651 0.567 0.606 0.691 0.883 0.462 0.503 

Locus 713 : 
2 alleles
5.8% missing data
   2   (0.768) 0.769 0.639 0.892 0.971 0.677 0.890 0.947 0.866 0.806 
   4   (0.232) 0.231 0.361 0.108 0.029 0.323 0.110 0.053 0.134 0.194 

Locus 714 : 
2 alleles
13.0% missing data
   3   (0.439) 0.439 0.456 0.399 0.069 0.278 0.483 0.872 0.330 0.511 
   1   (0.561) 0.561 0.544 0.601 0.931 0.722 0.517 0.128 0.670 0.489 

Locus 715 : 
2 alleles
3.6% missing data
   2   (0.836) 0.837 0.768 0.895 0.935 0.753 0.950 0.964 0.884 0.683 
   4   (0.164) 0.163 0.232 0.105 0.065 0.247 0.050 0.036 0.116 0.317 

Locus 716 : 
2 alleles
2.9% missing data
   2   (0.879) 0.879 0.910 0.971 0.960 0.917 0.888 0.962 0.915 0.844 
   4   (0.121) 0.121 0.090 0.029 0.040 0.083 0.112 0.038 0.085 0.156 

Locus 717 : 
2 alleles
3.6% missing data
   2   (0.892) 0.892 0.939 0.662 0.965 0.941 0.885 0.957 0.907 0.939 
   4   (0.108) 0.108 0.061 0.338 0.035 0.059 0.115 0.043 0.093 0.061 

Locus 718 : 
2 alleles
10.1% missing data
   3   (0.709) 0.709 0.721 0.698 0.854 0.706 0.702 0.631 0.859 0.819 
   4   (0.291) 0.291 0.279 0.302 0.146 0.294 0.298 0.369 0.141 0.181 

Locus 719 : 
2 alleles
4.3% missing data
   2   (0.145) 0.144 0.140 0.101 0.069 0.183 0.081 0.032 0.024 0.174 
   4   (0.855) 0.856 0.860 0.899 0.931 0.817 0.919 0.968 0.976 0.826 

Locus 720 : 
2 alleles
3.6% missing data
   3   (0.898) 0.898 0.909 0.783 0.987 0.897 0.948 0.979 0.918 0.896 
   4   (0.102) 0.102 0.091 0.217 0.013 0.103 0.052 0.021 0.082 0.104 

Locus 721 : 
2 alleles
13.0% missing data
   4   (0.862) 0.862 0.922 0.946 0.123 0.946 0.840 0.782 0.763 0.952 
   2   (0.138) 0.138 0.078 0.054 0.877 0.054 0.160 0.218 0.237 0.048 

Locus 722 : 
2 alleles
14.5% missing data
   3   (0.921) 0.921 0.951 0.665 0.988 0.940 0.958 0.982 0.976 0.915 
   4   (0.079) 0.079 0.049 0.335 0.012 0.060 0.042 0.018 0.024 0.085 

Locus 723 : 
2 alleles
2.9% missing data
   3   (0.920) 0.920 0.974 0.886 0.992 0.964 0.933 0.701 0.993 0.949 
   1   (0.080) 0.080 0.026 0.114 0.008 0.036 0.067 0.299 0.007 0.051 

Locus 724 : 
2 alleles
10.1% missing data
   1   (0.300) 0.301 0.374 0.376 0.067 0.511 0.107 0.050 0.372 0.366 
   3   (0.700) 0.699 0.626 0.624 0.933 0.489 0.893 0.950 0.628 0.634 

Locus 725 : 
2 alleles
13.8% missing data
   1   (0.792) 0.792 0.811 0.680 0.699 0.883 0.794 0.933 0.845 0.706 
   3   (0.208) 0.208 0.189 0.320 0.301 0.117 0.206 0.067 0.155 0.294 

Locus 726 : 
2 alleles
12.3% missing data
   3   (0.915) 0.915 0.906 0.929 0.990 0.933 0.971 0.971 0.976 0.891 
   1   (0.085) 0.085 0.094 0.071 0.010 0.067 0.029 0.029 0.024 0.109 

Locus 727 : 
2 alleles
11.6% missing data
   3   (0.702) 0.702 0.814 0.840 0.714 0.888 0.415 0.497 0.671 0.736 
   1   (0.298) 0.298 0.186 0.160 0.286 0.112 0.585 0.503 0.329 0.264 

Locus 728 : 
2 alleles
13.8% missing data
   4   (0.730) 0.729 0.793 0.863 0.150 0.849 0.700 0.767 0.482 0.764 
   3   (0.270) 0.271 0.207 0.137 0.850 0.151 0.300 0.233 0.518 0.236 

Locus 729 : 
2 alleles
17.4% missing data
   3   (0.910) 0.910 0.946 0.930 0.937 0.964 0.885 0.968 0.971 0.933 
   4   (0.090) 0.090 0.054 0.070 0.063 0.036 0.115 0.032 0.029 0.067 

Locus 730 : 
2 alleles
10.1% missing data
   3   (0.869) 0.869 0.819 0.845 0.944 0.929 0.920 0.970 0.942 0.920 
   1   (0.131) 0.131 0.181 0.155 0.056 0.071 0.080 0.030 0.058 0.080 

Locus 731 : 
2 alleles
5.1% missing data
   2   (0.667) 0.666 0.711 0.728 0.122 0.793 0.672 0.561 0.593 0.700 
   4   (0.333) 0.334 0.289 0.272 0.878 0.207 0.328 0.439 0.407 0.300 

Locus 732 : 
2 alleles
10.1% missing data
   4   (0.899) 0.899 0.883 0.811 0.939 0.938 0.951 0.975 0.932 0.882 
   1   (0.101) 0.101 0.117 0.189 0.061 0.062 0.049 0.025 0.068 0.118 

Locus 733 : 
2 alleles
2.2% missing data
   3   (0.698) 0.698 0.695 0.768 0.915 0.702 0.774 0.595 0.570 0.786 
   1   (0.302) 0.302 0.305 0.232 0.085 0.298 0.226 0.405 0.430 0.214 

Locus 734 : 
2 alleles
2.2% missing data
   3   (0.637) 0.636 0.700 0.503 0.953 0.638 0.523 0.894 0.177 0.816 
   1   (0.363) 0.364 0.300 0.497 0.047 0.362 0.477 0.106 0.823 0.184 

Locus 735 : 
2 alleles
11.6% missing data
   3   (0.914) 0.914 0.932 0.960 0.967 0.964 0.965 0.646 0.969 0.933 
   1   (0.086) 0.086 0.068 0.040 0.033 0.036 0.035 0.354 0.031 0.067 

Locus 736 : 
2 alleles
5.1% missing data
   2   (0.113) 0.113 0.098 0.045 0.042 0.103 0.035 0.119 0.117 0.070 
   4   (0.887) 0.887 0.902 0.955 0.958 0.897 0.965 0.881 0.883 0.930 

Locus 737 : 
2 alleles
13.8% missing data
   1   (0.501) 0.501 0.581 0.610 0.838 0.475 0.381 0.421 0.621 0.472 
   4   (0.499) 0.499 0.419 0.390 0.162 0.525 0.619 0.579 0.379 0.528 

Locus 738 : 
2 alleles
5.8% missing data
   4   (0.543) 0.543 0.532 0.569 0.568 0.489 0.595 0.872 0.287 0.424 
   2   (0.457) 0.457 0.468 0.431 0.432 0.511 0.405 0.128 0.713 0.576 

Locus 739 : 
2 alleles
10.9% missing data
   3   (0.905) 0.904 0.881 0.926 0.963 0.966 0.963 0.979 0.961 0.926 
   1   (0.095) 0.096 0.119 0.074 0.037 0.034 0.037 0.021 0.039 0.074 

Locus 740 : 
2 alleles
2.2% missing data
   2   (0.908) 0.907 0.896 0.845 0.991 0.891 0.978 0.986 0.940 0.951 
   4   (0.092) 0.093 0.104 0.155 0.009 0.109 0.022 0.014 0.060 0.049 

Locus 741 : 
2 alleles
5.8% missing data
   2   (0.846) 0.846 0.845 0.949 0.941 0.919 0.857 0.960 0.740 0.919 
   4   (0.154) 0.154 0.155 0.051 0.059 0.081 0.143 0.040 0.260 0.081 

Locus 742 : 
2 alleles
6.5% missing data
   4   (0.932) 0.932 0.976 0.963 0.992 0.984 0.882 0.977 0.666 0.979 
   2   (0.068) 0.068 0.024 0.037 0.008 0.016 0.118 0.023 0.334 0.021 

Locus 743 : 
2 alleles
2.9% missing data
   2   (0.162) 0.162 0.146 0.275 0.048 0.133 0.108 0.063 0.406 0.195 
   4   (0.838) 0.838 0.854 0.725 0.952 0.867 0.892 0.937 0.594 0.805 

Locus 744 : 
2 alleles
3.6% missing data
   1   (0.723) 0.723 0.829 0.472 0.560 0.797 0.585 0.914 0.468 0.836 
   3   (0.277) 0.277 0.171 0.528 0.440 0.203 0.415 0.086 0.532 0.164 

Locus 745 : 
2 alleles
4.3% missing data
   3   (0.828) 0.828 0.811 0.896 0.972 0.791 0.916 0.939 0.934 0.700 
   1   (0.172) 0.172 0.189 0.104 0.028 0.209 0.084 0.061 0.066 0.300 

Locus 746 : 
2 alleles
2.9% missing data
   3   (0.858) 0.858 0.831 0.937 0.928 0.871 0.926 0.959 0.965 0.787 
   1   (0.142) 0.142 0.169 0.063 0.072 0.129 0.074 0.041 0.035 0.213 

Locus 747 : 
2 alleles
2.9% missing data
   2   (0.079) 0.079 0.130 0.033 0.013 0.063 0.015 0.011 0.022 0.104 
   4   (0.921) 0.921 0.870 0.967 0.987 0.937 0.985 0.989 0.978 0.896 

Locus 748 : 
2 alleles
1.4% missing data
   2   (0.917) 0.917 0.951 0.923 0.989 0.937 0.936 0.977 0.984 0.948 
   4   (0.083) 0.083 0.049 0.077 0.011 0.063 0.064 0.023 0.016 0.052 

Locus 749 : 
2 alleles
8.0% missing data
   3   (0.268) 0.268 0.262 0.347 0.040 0.362 0.217 0.066 0.195 0.260 
   1   (0.732) 0.732 0.738 0.653 0.960 0.638 0.783 0.934 0.805 0.740 

Locus 750 : 
2 alleles
11.6% missing data
   3   (0.911) 0.911 0.926 0.843 0.938 0.947 0.956 0.980 0.797 0.945 
   1   (0.089) 0.089 0.074 0.157 0.062 0.053 0.044 0.020 0.203 0.055 

Locus 751 : 
2 alleles
13.8% missing data
   1   (0.215) 0.215 0.123 0.278 0.178 0.253 0.282 0.086 0.187 0.189 
   4   (0.785) 0.785 0.877 0.722 0.822 0.747 0.718 0.914 0.813 0.811 

Locus 752 : 
2 alleles
7.2% missing data
   3   (0.713) 0.713 0.583 0.705 0.411 0.707 0.824 0.938 0.887 0.730 
   4   (0.287) 0.287 0.417 0.295 0.589 0.293 0.176 0.062 0.113 0.270 

Locus 753 : 
2 alleles
3.6% missing data
   2   (0.792) 0.793 0.821 0.680 0.472 0.839 0.834 0.570 0.919 0.877 
   4   (0.208) 0.207 0.179 0.320 0.528 0.161 0.166 0.430 0.081 0.123 

Locus 754 : 
2 alleles
10.9% missing data
   1   (0.860) 0.860 0.871 0.565 0.978 0.863 0.927 0.966 0.864 0.833 
   3   (0.140) 0.140 0.129 0.435 0.022 0.137 0.073 0.034 0.136 0.167 

Locus 755 : 
2 alleles
2.2% missing data
   2   (0.791) 0.792 0.800 0.831 0.111 0.839 0.882 0.585 0.792 0.857 
   4   (0.209) 0.208 0.200 0.169 0.889 0.161 0.118 0.415 0.208 0.143 

Locus 756 : 
2 alleles
2.9% missing data
   4   (0.933) 0.933 0.986 0.988 0.143 0.989 0.915 0.977 0.727 0.988 
   2   (0.067) 0.067 0.014 0.012 0.857 0.011 0.085 0.023 0.273 0.012 

Locus 757 : 
2 alleles
5.8% missing data
   1   (0.582) 0.582 0.632 0.693 0.921 0.561 0.479 0.546 0.738 0.584 
   3   (0.418) 0.418 0.368 0.307 0.079 0.439 0.521 0.454 0.262 0.416 

Locus 758 : 
2 alleles
5.8% missing data
   4   (0.817) 0.817 0.837 0.861 0.954 0.802 0.857 0.909 0.965 0.780 
   1   (0.183) 0.183 0.163 0.139 0.046 0.198 0.143 0.091 0.035 0.220 

Locus 759 : 
2 alleles
14.5% missing data
   4   (0.556) 0.555 0.573 0.504 0.615 0.467 0.645 0.674 0.291 0.564 
   2   (0.444) 0.445 0.427 0.496 0.385 0.533 0.355 0.326 0.709 0.436 

Locus 760 : 
2 alleles
5.1% missing data
   2   (0.817) 0.817 0.849 0.797 0.945 0.867 0.819 0.944 0.814 0.615 
   3   (0.183) 0.183 0.151 0.203 0.055 0.133 0.181 0.056 0.186 0.385 

Locus 761 : 
2 alleles
10.1% missing data
   2   (0.887) 0.886 0.912 0.729 0.941 0.948 0.911 0.955 0.744 0.955 
   4   (0.113) 0.114 0.088 0.271 0.059 0.052 0.089 0.045 0.256 0.045 

Locus 762 : 
2 alleles
7.2% missing data
   1   (0.858) 0.858 0.885 0.571 0.889 0.774 0.929 0.964 0.950 0.913 
   2   (0.142) 0.142 0.115 0.429 0.111 0.226 0.071 0.036 0.050 0.087 

Locus 763 : 
2 alleles
3.6% missing data
   4   (0.905) 0.905 0.913 0.923 0.994 0.910 0.979 0.635 0.985 0.956 
   2   (0.095) 0.095 0.087 0.077 0.006 0.090 0.021 0.365 0.015 0.044 

Locus 764 : 
2 alleles
5.1% missing data
   2   (0.850) 0.850 0.855 0.939 0.945 0.903 0.848 0.949 0.833 0.844 
   4   (0.150) 0.150 0.145 0.061 0.055 0.097 0.152 0.051 0.167 0.156 

Locus 765 : 
2 alleles
17.4% missing data
   4   (0.531) 0.531 0.589 0.355 0.876 0.604 0.416 0.344 0.694 0.482 
   2   (0.469) 0.469 0.411 0.645 0.124 0.396 0.584 0.656 0.306 0.518 

Locus 766 : 
2 alleles
9.4% missing data
   2   (0.902) 0.902 0.924 0.813 0.946 0.887 0.956 0.985 0.977 0.926 
   4   (0.098) 0.098 0.076 0.187 0.054 0.113 0.044 0.015 0.023 0.074 

Locus 767 : 
2 alleles
5.1% missing data
   4   (0.364) 0.365 0.359 0.468 0.233 0.342 0.323 0.104 0.585 0.457 
   2   (0.636) 0.635 0.641 0.532 0.767 0.658 0.677 0.896 0.415 0.543 

Locus 768 : 
2 alleles
2.9% missing data
   2   (0.899) 0.898 0.912 0.918 0.970 0.945 0.934 0.965 0.823 0.949 
   1   (0.101) 0.102 0.088 0.082 0.030 0.055 0.066 0.035 0.177 0.051 

Locus 769 : 
2 alleles
3.6% missing data
   3   (0.747) 0.747 0.784 0.821 0.944 0.735 0.766 0.866 0.664 0.740 
   1   (0.253) 0.253 0.216 0.179 0.056 0.265 0.234 0.134 0.336 0.260 

Locus 770 : 
2 alleles
6.5% missing data
   1   (0.804) 0.803 0.746 0.722 0.968 0.802 0.897 0.932 0.842 0.848 
   3   (0.196) 0.197 0.254 0.278 0.032 0.198 0.103 0.068 0.158 0.152 

Locus 771 : 
2 alleles
7.2% missing data
   3   (0.917) 0.917 0.960 0.976 0.986 0.975 0.889 0.976 0.954 0.953 
   1   (0.083) 0.083 0.040 0.024 0.014 0.025 0.111 0.024 0.046 0.047 

Locus 772 : 
2 alleles
13.0% missing data
   2   (0.850) 0.850 0.839 0.873 0.818 0.870 0.906 0.960 0.735 0.831 
   4   (0.150) 0.150 0.161 0.127 0.182 0.130 0.094 0.040 0.265 0.169 

Locus 773 : 
2 alleles
15.9% missing data
   2   (0.410) 0.409 0.389 0.391 0.134 0.549 0.287 0.440 0.318 0.622 
   4   (0.590) 0.591 0.611 0.609 0.866 0.451 0.713 0.560 0.682 0.378 

Locus 774 : 
2 alleles
10.9% missing data
   3   (0.915) 0.915 0.901 0.951 0.972 0.919 0.978 0.986 0.979 0.870 
   1   (0.085) 0.085 0.099 0.049 0.028 0.081 0.022 0.014 0.021 0.130 

Locus 775 : 
2 alleles
15.9% missing data
   3   (0.916) 0.916 0.932 0.950 0.986 0.938 0.969 0.978 0.952 0.853 
   1   (0.084) 0.084 0.068 0.050 0.014 0.062 0.031 0.022 0.048 0.147 

Locus 776 : 
2 alleles
13.0% missing data
   4   (0.590) 0.590 0.474 0.513 0.754 0.458 0.705 0.915 0.790 0.662 
   2   (0.410) 0.410 0.526 0.487 0.246 0.542 0.295 0.085 0.210 0.338 

Locus 777 : 
2 alleles
6.5% missing data
   1   (0.417) 0.417 0.413 0.263 0.103 0.338 0.426 0.437 0.558 0.555 
   4   (0.583) 0.583 0.587 0.737 0.897 0.662 0.574 0.563 0.442 0.445 

Locus 778 : 
2 alleles
5.8% missing data
   1   (0.915) 0.915 0.968 0.676 0.942 0.970 0.902 0.968 0.899 0.931 
   4   (0.085) 0.085 0.032 0.324 0.058 0.030 0.098 0.032 0.101 0.069 

Locus 779 : 
2 alleles
13.0% missing data
   2   (0.298) 0.299 0.324 0.155 0.114 0.194 0.301 0.113 0.439 0.292 
   4   (0.702) 0.701 0.676 0.845 0.886 0.806 0.699 0.887 0.561 0.708 

Locus 780 : 
2 alleles
6.5% missing data
   1   (0.675) 0.675 0.680 0.768 0.704 0.709 0.631 0.810 0.720 0.727 
   3   (0.325) 0.325 0.320 0.232 0.296 0.291 0.369 0.190 0.280 0.273 

Locus 781 : 
2 alleles
5.8% missing data
   3   (0.693) 0.692 0.701 0.764 0.933 0.607 0.733 0.909 0.625 0.709 
   1   (0.307) 0.308 0.299 0.236 0.067 0.393 0.267 0.091 0.375 0.291 

Locus 782 : 
2 alleles
12.3% missing data
   3   (0.868) 0.868 0.930 0.889 0.976 0.961 0.683 0.953 0.730 0.934 
   1   (0.132) 0.132 0.070 0.111 0.024 0.039 0.317 0.047 0.270 0.066 

Locus 783 : 
2 alleles
14.5% missing data
   3   (0.865) 0.865 0.907 0.899 0.878 0.895 0.906 0.968 0.836 0.634 
   1   (0.135) 0.135 0.093 0.101 0.122 0.105 0.094 0.032 0.164 0.366 

Locus 784 : 
2 alleles
12.3% missing data
   4   (0.761) 0.760 0.716 0.822 0.641 0.835 0.894 0.413 0.661 0.752 
   3   (0.239) 0.240 0.284 0.178 0.359 0.165 0.106 0.587 0.339 0.248 

Locus 785 : 
2 alleles
1.4% missing data
   2   (0.688) 0.688 0.780 0.546 0.880 0.659 0.702 0.730 0.590 0.593 
   4   (0.312) 0.312 0.220 0.454 0.120 0.341 0.298 0.270 0.410 0.407 

Locus 786 : 
2 alleles
13.8% missing data
   3   (0.873) 0.873 0.910 0.707 0.971 0.892 0.929 0.970 0.705 0.888 
   1   (0.127) 0.127 0.090 0.293 0.029 0.108 0.071 0.030 0.295 0.112 

Locus 787 : 
2 alleles
5.8% missing data
   3   (0.916) 0.916 0.804 0.968 0.994 0.927 0.984 0.988 0.922 0.916 
   4   (0.084) 0.084 0.196 0.032 0.006 0.073 0.016 0.012 0.078 0.084 

Locus 788 : 
2 alleles
13.0% missing data
   1   (0.914) 0.913 0.924 0.804 0.905 0.959 0.962 0.982 0.954 0.920 
   2   (0.086) 0.087 0.076 0.196 0.095 0.041 0.038 0.018 0.046 0.080 

Locus 789 : 
2 alleles
1.4% missing data
   3   (0.870) 0.870 0.891 0.542 0.902 0.899 0.897 0.965 0.974 0.861 
   1   (0.130) 0.130 0.109 0.458 0.098 0.101 0.103 0.035 0.026 0.139 

Locus 790 : 
2 alleles
10.9% missing data
   3   (0.886) 0.886 0.865 0.822 0.889 0.849 0.956 0.979 0.974 0.940 
   1   (0.114) 0.114 0.135 0.178 0.111 0.151 0.044 0.021 0.026 0.060 

Locus 791 : 
2 alleles
4.3% missing data
   1   (0.688) 0.688 0.707 0.722 0.694 0.788 0.530 0.827 0.717 0.800 
   3   (0.312) 0.312 0.293 0.278 0.306 0.212 0.470 0.173 0.283 0.200 

Locus 792 : 
2 alleles
12.3% missing data
   1   (0.893) 0.892 0.929 0.906 0.924 0.895 0.935 0.977 0.909 0.958 
   3   (0.107) 0.108 0.071 0.094 0.076 0.105 0.065 0.023 0.091 0.042 

Locus 793 : 
2 alleles
0.0% missing data
   1   (0.074) 0.074 0.068 0.166 0.008 0.124 0.014 0.009 0.050 0.072 
   3   (0.926) 0.926 0.932 0.834 0.992 0.876 0.986 0.991 0.950 0.928 

Locus 794 : 
2 alleles
13.8% missing data
   2   (0.547) 0.548 0.618 0.501 0.136 0.529 0.553 0.530 0.606 0.421 
   4   (0.453) 0.452 0.382 0.499 0.864 0.471 0.447 0.470 0.394 0.579 

Locus 795 : 
2 alleles
0.7% missing data
   2   (0.843) 0.843 0.793 0.811 0.904 0.869 0.919 0.970 0.888 0.853 
   3   (0.157) 0.157 0.207 0.189 0.096 0.131 0.081 0.030 0.112 0.147 

Locus 796 : 
2 alleles
13.0% missing data
   1   (0.729) 0.728 0.800 0.704 0.639 0.829 0.637 0.580 0.618 0.838 
   2   (0.271) 0.272 0.200 0.296 0.361 0.171 0.363 0.420 0.382 0.162 

Locus 797 : 
2 alleles
5.1% missing data
   3   (0.893) 0.893 0.942 0.947 0.973 0.931 0.876 0.973 0.805 0.930 
   4   (0.107) 0.107 0.058 0.053 0.027 0.069 0.124 0.027 0.195 0.070 

Locus 798 : 
2 alleles
5.1% missing data
   3   (0.890) 0.889 0.900 0.705 0.985 0.932 0.940 0.978 0.952 0.892 
   1   (0.110) 0.111 0.100 0.295 0.015 0.068 0.060 0.022 0.048 0.108 

Locus 799 : 
2 alleles
11.6% missing data
   2   (0.855) 0.855 0.840 0.916 0.934 0.872 0.913 0.965 0.935 0.842 
   4   (0.145) 0.145 0.160 0.084 0.066 0.128 0.087 0.035 0.065 0.158 

Locus 800 : 
2 alleles
5.1% missing data
   3   (0.908) 0.907 0.956 0.624 0.976 0.934 0.931 0.974 0.933 0.956 
   1   (0.092) 0.093 0.044 0.376 0.024 0.066 0.069 0.026 0.067 0.044 

Locus 801 : 
2 alleles
0.0% missing data
   1   (0.904) 0.903 0.909 0.802 0.990 0.947 0.950 0.970 0.943 0.945 
   2   (0.096) 0.097 0.091 0.198 0.010 0.053 0.050 0.030 0.057 0.055 

Locus 802 : 
2 alleles
8.0% missing data
   1   (0.882) 0.882 0.905 0.949 0.687 0.944 0.954 0.660 0.754 0.939 
   3   (0.118) 0.118 0.095 0.051 0.313 0.056 0.046 0.340 0.246 0.061 

Locus 803 : 
2 alleles
11.6% missing data
   1   (0.891) 0.892 0.899 0.707 0.893 0.895 0.946 0.969 0.982 0.919 
   3   (0.109) 0.108 0.101 0.293 0.107 0.105 0.054 0.031 0.018 0.081 

Locus 804 : 
2 alleles
2.9% missing data
   3   (0.942) 0.943 0.985 0.981 0.974 0.990 0.822 0.971 0.957 0.986 
   4   (0.058) 0.057 0.015 0.019 0.026 0.010 0.178 0.029 0.043 0.014 

Locus 805 : 
2 alleles
12.3% missing data
   1   (0.796) 0.797 0.806 0.844 0.092 0.847 0.885 0.432 0.629 0.905 
   3   (0.204) 0.203 0.194 0.156 0.908 0.153 0.115 0.568 0.371 0.095 

Locus 806 : 
2 alleles
4.3% missing data
   1   (0.087) 0.087 0.069 0.071 0.016 0.032 0.060 0.020 0.410 0.067 
   2   (0.913) 0.913 0.931 0.929 0.984 0.968 0.940 0.980 0.590 0.933 

Locus 807 : 
2 alleles
3.6% missing data
   1   (0.710) 0.711 0.590 0.591 0.949 0.665 0.777 0.919 0.842 0.762 
   3   (0.290) 0.289 0.410 0.409 0.051 0.335 0.223 0.081 0.158 0.238 

Locus 808 : 
2 alleles
14.5% missing data
   4   (0.913) 0.914 0.944 0.909 0.867 0.959 0.969 0.267 0.968 0.933 
   2   (0.087) 0.086 0.056 0.091 0.133 0.041 0.031 0.733 0.032 0.067 

Locus 809 : 
2 alleles
4.3% missing data
   2   (0.861) 0.861 0.863 0.863 0.985 0.873 0.934 0.964 0.959 0.730 
   3   (0.139) 0.139 0.137 0.137 0.015 0.127 0.066 0.036 0.041 0.270 

Locus 810 : 
2 alleles
5.8% missing data
   3   (0.939) 0.938 0.987 0.986 0.970 0.991 0.840 0.968 0.555 0.988 
   2   (0.061) 0.062 0.013 0.014 0.030 0.009 0.160 0.032 0.445 0.012 

Locus 811 : 
2 alleles
14.5% missing data
   3   (0.597) 0.598 0.673 0.578 0.954 0.611 0.493 0.514 0.513 0.649 
   1   (0.403) 0.402 0.327 0.422 0.046 0.389 0.507 0.486 0.487 0.351 

Locus 812 : 
2 alleles
5.1% missing data
   3   (0.935) 0.935 0.972 0.931 0.994 0.979 0.970 0.483 0.980 0.973 
   1   (0.065) 0.065 0.028 0.069 0.006 0.021 0.030 0.517 0.020 0.027 

Locus 813 : 
2 alleles
10.9% missing data
   2   (0.899) 0.899 0.858 0.908 0.958 0.804 0.977 0.984 0.986 0.924 
   3   (0.101) 0.101 0.142 0.092 0.042 0.196 0.023 0.016 0.014 0.076 

Locus 814 : 
2 alleles
3.6% missing data
   1   (0.215) 0.215 0.144 0.093 0.073 0.134 0.212 0.505 0.331 0.311 
   4   (0.785) 0.785 0.856 0.907 0.927 0.866 0.788 0.495 0.669 0.689 

Locus 815 : 
2 alleles
2.9% missing data
   1   (0.823) 0.823 0.753 0.784 0.945 0.739 0.936 0.956 0.890 0.820 
   2   (0.177) 0.177 0.247 0.216 0.055 0.261 0.064 0.044 0.110 0.180 

Locus 816 : 
2 alleles
7.2% missing data
   2   (0.888) 0.887 0.893 0.951 0.988 0.896 0.952 0.978 0.838 0.947 
   1   (0.112) 0.113 0.107 0.049 0.012 0.104 0.048 0.022 0.162 0.053 

Locus 817 : 
2 alleles
13.0% missing data
   4   (0.669) 0.669 0.683 0.788 0.689 0.727 0.567 0.917 0.534 0.757 
   1   (0.331) 0.331 0.317 0.212 0.311 0.273 0.433 0.083 0.466 0.243 

Locus 818 : 
2 alleles
14.5% missing data
   1   (0.180) 0.180 0.197 0.160 0.118 0.245 0.120 0.033 0.102 0.127 
   2   (0.820) 0.820 0.803 0.840 0.882 0.755 0.880 0.967 0.898 0.873 

Locus 819 : 
2 alleles
12.3% missing data
   1   (0.881) 0.880 0.893 0.895 0.980 0.946 0.889 0.967 0.763 0.934 
   3   (0.119) 0.120 0.107 0.105 0.020 0.054 0.111 0.033 0.237 0.066 

Locus 820 : 
2 alleles
3.6% missing data
   3   (0.512) 0.512 0.510 0.441 0.942 0.715 0.398 0.152 0.714 0.502 
   1   (0.488) 0.488 0.490 0.559 0.058 0.285 0.602 0.848 0.286 0.498 

Locus 821 : 
2 alleles
3.6% missing data
   3   (0.813) 0.813 0.865 0.864 0.437 0.900 0.802 0.916 0.614 0.805 
   1   (0.187) 0.187 0.135 0.136 0.563 0.100 0.198 0.084 0.386 0.195 

Locus 822 : 
2 alleles
13.0% missing data
   2   (0.109) 0.109 0.062 0.023 0.018 0.043 0.180 0.048 0.034 0.059 
   4   (0.891) 0.891 0.938 0.977 0.982 0.957 0.820 0.952 0.966 0.941 

Locus 823 : 
2 alleles
12.3% missing data
   2   (0.917) 0.917 0.901 0.949 0.043 0.960 0.979 0.977 0.986 0.968 
   4   (0.083) 0.083 0.099 0.051 0.957 0.040 0.021 0.023 0.014 0.032 

Locus 824 : 
2 alleles
11.6% missing data
   2   (0.920) 0.920 0.902 0.951 0.975 0.756 0.989 0.992 0.928 0.929 
   3   (0.080) 0.080 0.098 0.049 0.025 0.244 0.011 0.008 0.072 0.071 

Locus 825 : 
2 alleles
1.4% missing data
   1   (0.876) 0.876 0.873 0.729 0.977 0.896 0.910 0.960 0.987 0.913 
   3   (0.124) 0.124 0.127 0.271 0.023 0.104 0.090 0.040 0.013 0.087 

Locus 826 : 
2 alleles
2.9% missing data
   2   (0.911) 0.911 0.944 0.712 0.978 0.948 0.940 0.966 0.830 0.956 
   1   (0.089) 0.089 0.056 0.288 0.022 0.052 0.060 0.034 0.170 0.044 

Locus 827 : 
2 alleles
5.1% missing data
   1   (0.897) 0.897 0.882 0.979 0.973 0.950 0.899 0.983 0.969 0.930 
   4   (0.103) 0.103 0.118 0.021 0.027 0.050 0.101 0.017 0.031 0.070 

Locus 828 : 
2 alleles
7.2% missing data
   4   (0.677) 0.677 0.712 0.554 0.626 0.727 0.695 0.538 0.774 0.675 
   3   (0.323) 0.323 0.288 0.446 0.374 0.273 0.305 0.462 0.226 0.325 

Locus 829 : 
2 alleles
10.9% missing data
   3   (0.799) 0.799 0.708 0.739 0.962 0.817 0.907 0.951 0.822 0.748 
   1   (0.201) 0.201 0.292 0.261 0.038 0.183 0.093 0.049 0.178 0.252 

Locus 830 : 
2 alleles
2.9% missing data
   2   (0.767) 0.768 0.710 0.684 0.941 0.774 0.805 0.946 0.807 0.837 
   3   (0.233) 0.232 0.290 0.316 0.059 0.226 0.195 0.054 0.193 0.163 

Locus 831 : 
2 alleles
1.4% missing data
   2   (0.909) 0.909 0.914 0.930 0.993 0.925 0.962 0.988 0.987 0.866 
   4   (0.091) 0.091 0.086 0.070 0.007 0.075 0.038 0.012 0.013 0.134 

Locus 832 : 
2 alleles
10.9% missing data
   2   (0.672) 0.671 0.663 0.839 0.622 0.766 0.680 0.540 0.528 0.762 
   4   (0.328) 0.329 0.337 0.161 0.378 0.234 0.320 0.460 0.472 0.238 

Locus 833 : 
2 alleles
15.2% missing data
   4   (0.886) 0.887 0.876 0.871 0.891 0.904 0.944 0.961 0.950 0.884 
   2   (0.114) 0.113 0.124 0.129 0.109 0.096 0.056 0.039 0.050 0.116 

Locus 834 : 
2 alleles
14.5% missing data
   2   (0.755) 0.756 0.721 0.598 0.850 0.712 0.861 0.936 0.425 0.699 
   4   (0.245) 0.244 0.279 0.402 0.150 0.288 0.139 0.064 0.575 0.301 

Locus 835 : 
2 alleles
10.9% missing data
   4   (0.907) 0.906 0.928 0.901 0.926 0.945 0.940 0.975 0.851 0.963 
   2   (0.093) 0.094 0.072 0.099 0.074 0.055 0.060 0.025 0.149 0.037 

Locus 836 : 
2 alleles
5.1% missing data
   2   (0.472) 0.472 0.419 0.537 0.931 0.592 0.373 0.485 0.511 0.442 
   4   (0.528) 0.528 0.581 0.463 0.069 0.408 0.627 0.515 0.489 0.558 

Locus 837 : 
2 alleles
7.2% missing data
   2   (0.886) 0.886 0.918 0.721 0.971 0.908 0.911 0.941 0.948 0.933 
   4   (0.114) 0.114 0.082 0.279 0.029 0.092 0.089 0.059 0.052 0.067 

Locus 838 : 
2 alleles
5.1% missing data
   1   (0.902) 0.902 0.957 0.851 0.980 0.974 0.722 0.958 0.925 0.962 
   2   (0.098) 0.098 0.043 0.149 0.020 0.026 0.278 0.042 0.075 0.038 

Locus 839 : 
2 alleles
5.1% missing data
   1   (0.884) 0.884 0.904 0.927 0.987 0.957 0.816 0.961 0.883 0.927 
   4   (0.116) 0.116 0.096 0.073 0.013 0.043 0.184 0.039 0.117 0.073 

Locus 840 : 
2 alleles
2.9% missing data
   3   (0.891) 0.892 0.719 0.890 0.994 0.810 0.988 0.991 0.931 0.823 
   1   (0.109) 0.108 0.281 0.110 0.006 0.190 0.012 0.009 0.069 0.177 

Locus 841 : 
2 alleles
10.9% missing data
   2   (0.923) 0.924 0.965 0.941 0.967 0.972 0.898 0.971 0.834 0.972 
   4   (0.077) 0.076 0.035 0.059 0.033 0.028 0.102 0.029 0.166 0.028 

Locus 842 : 
2 alleles
5.1% missing data
   2   (0.907) 0.906 0.942 0.935 0.963 0.939 0.930 0.971 0.870 0.961 
   4   (0.093) 0.094 0.058 0.065 0.037 0.061 0.070 0.029 0.130 0.039 

Locus 843 : 
2 alleles
12.3% missing data
   2   (0.801) 0.801 0.761 0.707 0.956 0.755 0.880 0.954 0.878 0.844 
   4   (0.199) 0.199 0.239 0.293 0.044 0.245 0.120 0.046 0.122 0.156 

Locus 844 : 
2 alleles
2.9% missing data
   3   (0.907) 0.907 0.967 0.864 0.960 0.961 0.940 0.716 0.943 0.963 
   1   (0.093) 0.093 0.033 0.136 0.040 0.039 0.060 0.284 0.057 0.037 

Locus 845 : 
2 alleles
13.8% missing data
   1   (0.806) 0.806 0.793 0.698 0.566 0.705 0.919 0.948 0.921 0.859 
   3   (0.194) 0.194 0.207 0.302 0.434 0.295 0.081 0.052 0.079 0.141 

Locus 846 : 
2 alleles
12.3% missing data
   1   (0.868) 0.869 0.842 0.948 0.986 0.917 0.943 0.630 0.656 0.880 
   4   (0.132) 0.131 0.158 0.052 0.014 0.083 0.057 0.370 0.344 0.120 

Locus 847 : 
2 alleles
4.3% missing data
   1   (0.762) 0.762 0.812 0.822 0.971 0.583 0.819 0.936 0.591 0.821 
   3   (0.238) 0.238 0.188 0.178 0.029 0.417 0.181 0.064 0.409 0.179 

Locus 848 : 
2 alleles
8.0% missing data
   1   (0.511) 0.511 0.496 0.482 0.552 0.568 0.510 0.525 0.539 0.430 
   3   (0.489) 0.489 0.504 0.518 0.448 0.432 0.490 0.475 0.461 0.570 

Locus 849 : 
2 alleles
8.7% missing data
   3   (0.932) 0.932 0.868 0.986 0.980 0.897 0.991 0.993 0.913 0.932 
   2   (0.068) 0.068 0.132 0.014 0.020 0.103 0.009 0.007 0.087 0.068 

Locus 850 : 
2 alleles
10.9% missing data
   1   (0.752) 0.752 0.738 0.842 0.114 0.856 0.820 0.562 0.635 0.818 
   3   (0.248) 0.248 0.262 0.158 0.886 0.144 0.180 0.438 0.365 0.182 

Locus 851 : 
2 alleles
5.8% missing data
   2   (0.898) 0.898 0.888 0.824 0.980 0.933 0.939 0.977 0.963 0.943 
   4   (0.102) 0.102 0.112 0.176 0.020 0.067 0.061 0.023 0.037 0.057 

Locus 852 : 
2 alleles
4.3% missing data
   4   (0.905) 0.905 0.928 0.947 0.986 0.958 0.935 0.973 0.576 0.915 
   2   (0.095) 0.095 0.072 0.053 0.014 0.042 0.065 0.027 0.424 0.085 

Locus 853 : 
2 alleles
2.9% missing data
   1   (0.215) 0.216 0.211 0.260 0.059 0.136 0.252 0.053 0.410 0.168 
   3   (0.785) 0.784 0.789 0.740 0.941 0.864 0.748 0.947 0.590 0.832 

Locus 854 : 
2 alleles
5.8% missing data
   1   (0.893) 0.893 0.896 0.926 0.987 0.911 0.939 0.976 0.961 0.907 
   3   (0.107) 0.107 0.104 0.074 0.013 0.089 0.061 0.024 0.039 0.093 

Locus 855 : 
2 alleles
10.9% missing data
   1   (0.124) 0.124 0.085 0.268 0.125 0.103 0.091 0.031 0.068 0.118 
   3   (0.876) 0.876 0.915 0.732 0.875 0.897 0.909 0.969 0.932 0.882 

Locus 856 : 
2 alleles
1.4% missing data
   1   (0.678) 0.677 0.551 0.787 0.932 0.600 0.821 0.929 0.332 0.724 
   3   (0.322) 0.323 0.449 0.213 0.068 0.400 0.179 0.071 0.668 0.276 

Locus 857 : 
2 alleles
3.6% missing data
   1   (0.188) 0.188 0.174 0.290 0.024 0.190 0.161 0.049 0.176 0.167 
   3   (0.812) 0.812 0.826 0.710 0.976 0.810 0.839 0.951 0.824 0.833 

Locus 858 : 
2 alleles
13.0% missing data
   3   (0.191) 0.191 0.138 0.368 0.082 0.208 0.152 0.075 0.189 0.373 
   4   (0.809) 0.809 0.862 0.632 0.918 0.792 0.848 0.925 0.811 0.627 

Locus 859 : 
2 alleles
12.3% missing data
   4   (0.884) 0.883 0.888 0.930 0.945 0.956 0.882 0.969 0.958 0.897 
   2   (0.116) 0.117 0.112 0.070 0.055 0.044 0.118 0.031 0.042 0.103 

Locus 860 : 
2 alleles
8.0% missing data
   3   (0.837) 0.837 0.829 0.828 0.891 0.843 0.870 0.960 0.920 0.859 
   1   (0.163) 0.163 0.171 0.172 0.109 0.157 0.130 0.040 0.080 0.141 

Locus 861 : 
2 alleles
5.1% missing data
   2   (0.161) 0.160 0.137 0.060 0.034 0.092 0.264 0.061 0.088 0.080 
   4   (0.839) 0.840 0.863 0.940 0.966 0.908 0.736 0.939 0.912 0.920 

Locus 862 : 
2 alleles
5.8% missing data
   4   (0.284) 0.284 0.278 0.456 0.038 0.381 0.199 0.358 0.236 0.162 
   1   (0.716) 0.716 0.722 0.544 0.962 0.619 0.801 0.642 0.764 0.838 

Locus 863 : 
2 alleles
4.3% missing data
   3   (0.947) 0.948 0.991 0.986 0.972 0.995 0.690 0.971 0.893 0.992 
   1   (0.053) 0.052 0.009 0.014 0.028 0.005 0.310 0.029 0.107 0.008 

Locus 864 : 
2 alleles
4.3% missing data
   4   (0.879) 0.879 0.890 0.775 0.956 0.872 0.934 0.977 0.946 0.922 
   3   (0.121) 0.121 0.110 0.225 0.044 0.128 0.066 0.023 0.054 0.078 

Locus 865 : 
2 alleles
1.4% missing data
   1   (0.151) 0.151 0.148 0.309 0.026 0.131 0.118 0.046 0.101 0.126 
   3   (0.849) 0.849 0.852 0.691 0.974 0.869 0.882 0.954 0.899 0.874 

Locus 866 : 
2 alleles
9.4% missing data
   2   (0.917) 0.917 0.965 0.909 0.915 0.979 0.865 0.970 0.953 0.943 
   1   (0.083) 0.083 0.035 0.091 0.085 0.021 0.135 0.030 0.047 0.057 

Locus 867 : 
2 alleles
2.2% missing data
   1   (0.086) 0.085 0.065 0.053 0.013 0.063 0.066 0.027 0.018 0.051 
   2   (0.914) 0.915 0.935 0.947 0.987 0.937 0.934 0.973 0.982 0.949 

Locus 868 : 
2 alleles
3.6% missing data
   3   (0.847) 0.846 0.908 0.886 0.974 0.946 0.777 0.741 0.852 0.913 
   4   (0.153) 0.154 0.092 0.114 0.026 0.054 0.223 0.259 0.148 0.087 

Locus 869 : 
2 alleles
4.3% missing data
   4   (0.896) 0.895 0.938 0.965 0.981 0.960 0.948 0.735 0.858 0.944 
   2   (0.104) 0.105 0.062 0.035 0.019 0.040 0.052 0.265 0.142 0.056 

Locus 870 : 
2 alleles
5.1% missing data
   2   (0.897) 0.897 0.906 0.920 0.836 0.939 0.927 0.972 0.954 0.933 
   4   (0.103) 0.103 0.094 0.080 0.164 0.061 0.073 0.028 0.046 0.067 

Locus 871 : 
2 alleles
14.5% missing data
   1   (0.660) 0.660 0.643 0.570 0.491 0.675 0.753 0.573 0.708 0.704 
   4   (0.340) 0.340 0.357 0.430 0.509 0.325 0.247 0.427 0.292 0.296 

Locus 872 : 
2 alleles
6.5% missing data
   4   (0.897) 0.897 0.949 0.942 0.956 0.958 0.884 0.714 0.848 0.960 
   2   (0.103) 0.103 0.051 0.058 0.044 0.042 0.116 0.286 0.152 0.040 

Locus 873 : 
2 alleles
12.3% missing data
   1   (0.890) 0.889 0.925 0.929 0.918 0.931 0.904 0.965 0.865 0.917 
   2   (0.110) 0.111 0.075 0.071 0.082 0.069 0.096 0.035 0.135 0.083 

Locus 874 : 
2 alleles
1.4% missing data
   1   (0.866) 0.866 0.845 0.899 0.944 0.933 0.900 0.965 0.942 0.827 
   3   (0.134) 0.134 0.155 0.101 0.056 0.067 0.100 0.035 0.058 0.173 

Locus 875 : 
2 alleles
8.7% missing data
   2   (0.879) 0.880 0.889 0.971 0.973 0.918 0.921 0.973 0.841 0.818 
   4   (0.121) 0.120 0.111 0.029 0.027 0.082 0.079 0.027 0.159 0.182 

Locus 876 : 
2 alleles
2.9% missing data
   3   (0.905) 0.905 0.944 0.964 0.991 0.974 0.812 0.973 0.923 0.953 
   1   (0.095) 0.095 0.056 0.036 0.009 0.026 0.188 0.027 0.077 0.047 

Locus 877 : 
2 alleles
0.7% missing data
   1   (0.060) 0.060 0.075 0.130 0.003 0.115 0.007 0.005 0.015 0.047 
   2   (0.940) 0.940 0.925 0.870 0.997 0.885 0.993 0.995 0.985 0.953 

Locus 878 : 
2 alleles
12.3% missing data
   3   (0.731) 0.732 0.749 0.756 0.951 0.634 0.772 0.659 0.853 0.852 
   2   (0.269) 0.268 0.251 0.244 0.049 0.366 0.228 0.341 0.147 0.148 

Locus 879 : 
2 alleles
2.9% missing data
   1   (0.930) 0.930 0.976 0.968 0.991 0.972 0.960 0.590 0.930 0.972 
   3   (0.070) 0.070 0.024 0.032 0.009 0.028 0.040 0.410 0.070 0.028 

Locus 880 : 
2 alleles
9.4% missing data
   1   (0.710) 0.710 0.694 0.830 0.495 0.792 0.673 0.919 0.541 0.727 
   4   (0.290) 0.290 0.306 0.170 0.505 0.208 0.327 0.081 0.459 0.273 

Locus 881 : 
2 alleles
13.0% missing data
   2   (0.910) 0.910 0.897 0.921 0.971 0.895 0.977 0.981 0.980 0.845 
   4   (0.090) 0.090 0.103 0.079 0.029 0.105 0.023 0.019 0.020 0.155 

Locus 882 : 
2 alleles
15.9% missing data
   3   (0.877) 0.877 0.840 0.946 0.988 0.860 0.951 0.965 0.969 0.910 
   1   (0.123) 0.123 0.160 0.054 0.012 0.140 0.049 0.035 0.031 0.090 

Locus 883 : 
2 alleles
2.9% missing data
   3   (0.918) 0.918 0.951 0.946 0.815 0.968 0.914 0.977 0.926 0.971 
   1   (0.082) 0.082 0.049 0.054 0.185 0.032 0.086 0.023 0.074 0.029 

Locus 884 : 
2 alleles
3.6% missing data
   1   (0.805) 0.805 0.860 0.732 0.968 0.829 0.822 0.547 0.572 0.928 
   3   (0.195) 0.195 0.140 0.268 0.032 0.171 0.178 0.453 0.428 0.072 

Locus 885 : 
2 alleles
13.0% missing data
   2   (0.874) 0.874 0.856 0.844 0.983 0.856 0.954 0.959 0.938 0.858 
   4   (0.126) 0.126 0.144 0.156 0.017 0.144 0.046 0.041 0.062 0.142 

Locus 886 : 
2 alleles
11.6% missing data
   2   (0.912) 0.913 0.932 0.974 0.975 0.943 0.934 0.982 0.881 0.956 
   4   (0.088) 0.087 0.068 0.026 0.025 0.057 0.066 0.018 0.119 0.044 

Locus 887 : 
2 alleles
13.0% missing data
   1   (0.921) 0.921 0.929 0.902 0.950 0.956 0.957 0.977 0.965 0.949 
   2   (0.079) 0.079 0.071 0.098 0.050 0.044 0.043 0.023 0.035 0.051 

Locus 888 : 
2 alleles
17.4% missing data
   1   (0.715) 0.714 0.773 0.696 0.512 0.821 0.587 0.867 0.848 0.790 
   3   (0.285) 0.286 0.227 0.304 0.488 0.179 0.413 0.133 0.152 0.210 

Locus 889 : 
2 alleles
3.6% missing data
   3   (0.881) 0.881 0.866 0.937 0.989 0.937 0.918 0.955 0.907 0.836 
   1   (0.119) 0.119 0.134 0.063 0.011 0.063 0.082 0.045 0.093 0.164 

Locus 890 : 
2 alleles
6.5% missing data
   4   (0.668) 0.668 0.714 0.635 0.947 0.731 0.553 0.884 0.644 0.613 
   2   (0.332) 0.332 0.286 0.365 0.053 0.269 0.447 0.116 0.356 0.387 

Locus 891 : 
2 alleles
5.8% missing data
   2   (0.446) 0.445 0.467 0.488 0.580 0.535 0.349 0.487 0.146 0.450 
   4   (0.554) 0.555 0.533 0.512 0.420 0.465 0.651 0.513 0.854 0.550 

Locus 892 : 
2 alleles
5.8% missing data
   2   (0.847) 0.847 0.899 0.920 0.651 0.886 0.812 0.956 0.741 0.927 
   1   (0.153) 0.153 0.101 0.080 0.349 0.114 0.188 0.044 0.259 0.073 

Locus 893 : 
2 alleles
13.8% missing data
   4   (0.720) 0.720 0.665 0.665 0.954 0.723 0.824 0.835 0.710 0.524 
   2   (0.280) 0.280 0.335 0.335 0.046 0.277 0.176 0.165 0.290 0.476 

Locus 894 : 
2 alleles
13.0% missing data
   3   (0.536) 0.536 0.503 0.531 0.085 0.546 0.598 0.562 0.539 0.541 
   4   (0.464) 0.464 0.497 0.469 0.915 0.454 0.402 0.438 0.461 0.459 

Locus 895 : 
2 alleles
3.6% missing data
   1   (0.938) 0.938 0.887 0.963 0.996 0.907 0.993 0.995 0.993 0.922 
   3   (0.062) 0.062 0.113 0.037 0.004 0.093 0.007 0.005 0.007 0.078 

Locus 896 : 
2 alleles
13.0% missing data
   2   (0.743) 0.743 0.738 0.733 0.965 0.742 0.846 0.625 0.796 0.756 
   3   (0.257) 0.257 0.262 0.267 0.035 0.258 0.154 0.375 0.204 0.244 

Locus 897 : 
2 alleles
15.2% missing data
   3   (0.784) 0.784 0.801 0.848 0.970 0.768 0.768 0.935 0.870 0.842 
   4   (0.216) 0.216 0.199 0.152 0.030 0.232 0.232 0.065 0.130 0.158 

Locus 898 : 
2 alleles
1.4% missing data
   1   (0.894) 0.894 0.932 0.963 0.979 0.960 0.787 0.959 0.963 0.935 
   3   (0.106) 0.106 0.068 0.037 0.021 0.040 0.213 0.041 0.037 0.065 

Locus 899 : 
2 alleles
13.8% missing data
   1   (0.862) 0.862 0.852 0.892 0.976 0.872 0.922 0.898 0.948 0.892 
   3   (0.138) 0.138 0.148 0.108 0.024 0.128 0.078 0.102 0.052 0.108 

Locus 900 : 
2 alleles
2.9% missing data
   3   (0.931) 0.930 0.957 0.868 0.991 0.857 0.987 0.991 0.981 0.923 
   1   (0.069) 0.070 0.043 0.132 0.009 0.143 0.013 0.009 0.019 0.077 

Locus 901 : 
2 alleles
4.3% missing data
   3   (0.885) 0.885 0.875 0.884 0.983 0.921 0.930 0.973 0.982 0.908 
   2   (0.115) 0.115 0.125 0.116 0.017 0.079 0.070 0.027 0.018 0.092 

Locus 902 : 
2 alleles
12.3% missing data
   4   (0.920) 0.921 0.892 0.911 0.964 0.913 0.980 0.987 0.977 0.946 
   1   (0.080) 0.079 0.108 0.089 0.036 0.087 0.020 0.013 0.023 0.054 

Locus 903 : 
2 alleles
13.0% missing data
   4   (0.640) 0.641 0.571 0.739 0.509 0.677 0.729 0.618 0.756 0.620 
   2   (0.360) 0.359 0.429 0.261 0.491 0.323 0.271 0.382 0.244 0.380 

Locus 904 : 
2 alleles
8.7% missing data
   4   (0.498) 0.498 0.524 0.414 0.483 0.461 0.476 0.656 0.316 0.458 
   2   (0.502) 0.502 0.476 0.586 0.517 0.539 0.524 0.344 0.684 0.542 

Locus 905 : 
2 alleles
6.5% missing data
   1   (0.885) 0.885 0.868 0.938 0.988 0.824 0.952 0.974 0.981 0.942 
   3   (0.115) 0.115 0.132 0.062 0.012 0.176 0.048 0.026 0.019 0.058 

Locus 906 : 
2 alleles
12.3% missing data
   2   (0.919) 0.919 0.953 0.948 0.929 0.971 0.960 0.661 0.917 0.965 
   4   (0.081) 0.081 0.047 0.052 0.071 0.029 0.040 0.339 0.083 0.035 

Locus 907 : 
2 alleles
1.4% missing data
   1   (0.908) 0.908 0.922 0.886 0.984 0.928 0.949 0.978 0.975 0.917 
   2   (0.092) 0.092 0.078 0.114 0.016 0.072 0.051 0.022 0.025 0.083 

Locus 908 : 
2 alleles
12.3% missing data
   3   (0.794) 0.794 0.813 0.865 0.969 0.767 0.830 0.884 0.878 0.807 
   1   (0.206) 0.206 0.187 0.135 0.031 0.233 0.170 0.116 0.122 0.193 

Locus 909 : 
2 alleles
3.6% missing data
   1   (0.745) 0.745 0.824 0.761 0.969 0.851 0.713 0.198 0.788 0.628 
   4   (0.255) 0.255 0.176 0.239 0.031 0.149 0.287 0.802 0.212 0.372 

Locus 910 : 
2 alleles
12.3% missing data
   4   (0.587) 0.587 0.628 0.568 0.641 0.646 0.536 0.501 0.625 0.449 
   1   (0.413) 0.413 0.372 0.432 0.359 0.354 0.464 0.499 0.375 0.551 

Locus 911 : 
2 alleles
15.9% missing data
   3   (0.845) 0.845 0.705 0.827 0.988 0.721 0.970 0.966 0.975 0.845 
   1   (0.155) 0.155 0.295 0.173 0.012 0.279 0.030 0.034 0.025 0.155 

Locus 912 : 
2 alleles
2.9% missing data
   1   (0.924) 0.924 0.881 0.954 0.961 0.956 0.989 0.824 0.995 0.926 
   3   (0.076) 0.076 0.119 0.046 0.039 0.044 0.011 0.176 0.005 0.074 

Locus 913 : 
2 alleles
18.8% missing data
   1   (0.860) 0.860 0.878 0.876 0.960 0.905 0.868 0.826 0.791 0.951 
   3   (0.140) 0.140 0.122 0.124 0.040 0.095 0.132 0.174 0.209 0.049 

Locus 914 : 
2 alleles
10.1% missing data
   3   (0.808) 0.808 0.794 0.505 0.890 0.812 0.874 0.955 0.866 0.853 
   1   (0.192) 0.192 0.206 0.495 0.110 0.188 0.126 0.045 0.134 0.147 

Locus 915 : 
2 alleles
5.1% missing data
   1   (0.848) 0.848 0.903 0.864 0.794 0.890 0.831 0.931 0.671 0.931 
   3   (0.152) 0.152 0.097 0.136 0.206 0.110 0.169 0.069 0.329 0.069 

Locus 916 : 
2 alleles
4.3% missing data
   2   (0.726) 0.725 0.770 0.767 0.949 0.753 0.630 0.907 0.736 0.795 
   4   (0.274) 0.275 0.230 0.233 0.051 0.247 0.370 0.093 0.264 0.205 

Locus 917 : 
2 alleles
1.4% missing data
   2   (0.784) 0.785 0.725 0.886 0.150 0.849 0.914 0.687 0.905 0.773 
   4   (0.216) 0.215 0.275 0.114 0.850 0.151 0.086 0.313 0.095 0.227 

Locus 918 : 
2 alleles
2.9% missing data
   2   (0.852) 0.852 0.902 0.927 0.125 0.911 0.870 0.954 0.733 0.914 
   4   (0.148) 0.148 0.098 0.073 0.875 0.089 0.130 0.046 0.267 0.086 

Locus 919 : 
2 alleles
2.9% missing data
   4   (0.669) 0.669 0.635 0.782 0.716 0.657 0.660 0.898 0.734 0.758 
   1   (0.331) 0.331 0.365 0.218 0.284 0.343 0.340 0.102 0.266 0.242 

Locus 920 : 
2 alleles
12.3% missing data
   3   (0.902) 0.902 0.945 0.840 0.954 0.949 0.924 0.967 0.933 0.931 
   1   (0.098) 0.098 0.055 0.160 0.046 0.051 0.076 0.033 0.067 0.069 

Locus 921 : 
2 alleles
13.0% missing data
   3   (0.817) 0.817 0.855 0.882 0.610 0.877 0.761 0.942 0.910 0.808 
   1   (0.183) 0.183 0.145 0.118 0.390 0.123 0.239 0.058 0.090 0.192 

Locus 922 : 
2 alleles
9.4% missing data
   2   (0.900) 0.900 0.871 0.749 0.991 0.928 0.958 0.978 0.947 0.937 
   4   (0.100) 0.100 0.129 0.251 0.009 0.072 0.042 0.022 0.053 0.063 

Locus 923 : 
2 alleles
5.1% missing data
   4   (0.704) 0.704 0.626 0.574 0.919 0.723 0.784 0.851 0.569 0.704 
   3   (0.296) 0.296 0.374 0.426 0.081 0.277 0.216 0.149 0.431 0.296 

Locus 924 : 
2 alleles
13.8% missing data
   3   (0.877) 0.877 0.921 0.483 0.935 0.869 0.936 0.917 0.657 0.949 
   1   (0.123) 0.123 0.079 0.517 0.065 0.131 0.064 0.083 0.343 0.051 

Locus 925 : 
2 alleles
2.9% missing data
   3   (0.804) 0.804 0.831 0.829 0.971 0.828 0.860 0.602 0.462 0.900 
   1   (0.196) 0.196 0.169 0.171 0.029 0.172 0.140 0.398 0.538 0.100 

Locus 926 : 
2 alleles
5.1% missing data
   4   (0.766) 0.766 0.801 0.576 0.960 0.778 0.729 0.935 0.782 0.779 
   2   (0.234) 0.234 0.199 0.424 0.040 0.222 0.271 0.065 0.218 0.221 

Locus 927 : 
2 alleles
8.0% missing data
   1   (0.452) 0.452 0.480 0.450 0.076 0.434 0.578 0.301 0.341 0.293 
   3   (0.548) 0.548 0.520 0.550 0.924 0.566 0.422 0.699 0.659 0.707 

Locus 928 : 
2 alleles
3.6% missing data
   3   (0.835) 0.835 0.759 0.912 0.975 0.837 0.956 0.709 0.830 0.779 
   4   (0.165) 0.165 0.241 0.088 0.025 0.163 0.044 0.291 0.170 0.221 

Locus 929 : 
2 alleles
1.4% missing data
   2   (0.893) 0.893 0.925 0.920 0.987 0.934 0.875 0.979 0.939 0.929 
   4   (0.107) 0.107 0.075 0.080 0.013 0.066 0.125 0.021 0.061 0.071 

Locus 930 : 
2 alleles
14.5% missing data
   3   (0.922) 0.922 0.964 0.983 0.989 0.978 0.969 0.632 0.957 0.799 
   4   (0.078) 0.078 0.036 0.017 0.011 0.022 0.031 0.368 0.043 0.201 

Locus 931 : 
2 alleles
2.9% missing data
   2   (0.891) 0.891 0.908 0.921 0.989 0.848 0.955 0.977 0.975 0.903 
   4   (0.109) 0.109 0.092 0.079 0.011 0.152 0.045 0.023 0.025 0.097 

Locus 932 : 
2 alleles
3.6% missing data
   1   (0.140) 0.140 0.158 0.086 0.016 0.136 0.052 0.179 0.184 0.088 
   3   (0.860) 0.860 0.842 0.914 0.984 0.864 0.948 0.821 0.816 0.912 

Locus 933 : 
2 alleles
12.3% missing data
   1   (0.841) 0.841 0.853 0.956 0.887 0.881 0.891 0.798 0.777 0.909 
   4   (0.159) 0.159 0.147 0.044 0.113 0.119 0.109 0.202 0.223 0.091 

Locus 934 : 
2 alleles
11.6% missing data
   2   (0.913) 0.913 0.978 0.984 0.978 0.983 0.745 0.711 0.898 0.942 
   3   (0.087) 0.087 0.022 0.016 0.022 0.017 0.255 0.289 0.102 0.058 

Locus 935 : 
2 alleles
10.1% missing data
   1   (0.534) 0.533 0.461 0.705 0.659 0.612 0.636 0.145 0.661 0.534 
   4   (0.466) 0.467 0.539 0.295 0.341 0.388 0.364 0.855 0.339 0.466 

Locus 936 : 
2 alleles
8.7% missing data
   2   (0.605) 0.606 0.650 0.702 0.075 0.743 0.496 0.453 0.699 0.672 
   3   (0.395) 0.394 0.350 0.298 0.925 0.257 0.504 0.547 0.301 0.328 

Locus 937 : 
2 alleles
12.3% missing data
   1   (0.915) 0.915 0.914 0.893 0.994 0.638 0.988 0.991 0.903 0.946 
   4   (0.085) 0.085 0.086 0.107 0.006 0.362 0.012 0.009 0.097 0.054 

Locus 938 : 
2 alleles
5.1% missing data
   1   (0.814) 0.814 0.863 0.863 0.828 0.853 0.854 0.692 0.889 0.677 
   4   (0.186) 0.186 0.137 0.137 0.172 0.147 0.146 0.308 0.111 0.323 

Locus 939 : 
2 alleles
5.1% missing data
   1   (0.756) 0.756 0.791 0.767 0.672 0.832 0.652 0.928 0.782 0.851 
   2   (0.244) 0.244 0.209 0.233 0.328 0.168 0.348 0.072 0.218 0.149 

Locus 940 : 
2 alleles
0.7% missing data
   3   (0.903) 0.903 0.924 0.928 0.987 0.947 0.915 0.971 0.755 0.948 
   1   (0.097) 0.097 0.076 0.072 0.013 0.053 0.085 0.029 0.245 0.052 

Locus 941 : 
2 alleles
6.5% missing data
   3   (0.467) 0.467 0.486 0.455 0.548 0.635 0.259 0.787 0.623 0.351 
   4   (0.533) 0.533 0.514 0.545 0.452 0.365 0.741 0.213 0.377 0.649 

Locus 942 : 
2 alleles
5.8% missing data
   2   (0.854) 0.854 0.861 0.932 0.868 0.868 0.931 0.693 0.963 0.881 
   4   (0.146) 0.146 0.139 0.068 0.132 0.132 0.069 0.307 0.037 0.119 

Locus 943 : 
2 alleles
3.6% missing data
   2   (0.921) 0.921 0.962 0.991 0.975 0.972 0.952 0.644 0.989 0.973 
   4   (0.079) 0.079 0.038 0.009 0.025 0.028 0.048 0.356 0.011 0.027 

Locus 944 : 
2 alleles
2.9% missing data
   4   (0.672) 0.673 0.682 0.451 0.935 0.696 0.661 0.890 0.561 0.575 
   1   (0.328) 0.327 0.318 0.549 0.065 0.304 0.339 0.110 0.439 0.425 

Locus 945 : 
2 alleles
3.6% missing data
   3   (0.894) 0.894 0.947 0.597 0.885 0.954 0.884 0.973 0.920 0.929 
   1   (0.106) 0.106 0.053 0.403 0.115 0.046 0.116 0.027 0.080 0.071 

Locus 946 : 
2 alleles
12.3% missing data
   2   (0.957) 0.957 0.993 0.992 0.990 0.996 0.854 0.990 0.755 0.993 
   1   (0.043) 0.043 0.007 0.008 0.010 0.004 0.146 0.010 0.245 0.007 

Locus 947 : 
2 alleles
3.6% missing data
   2   (0.901) 0.901 0.920 0.973 0.985 0.940 0.960 0.690 0.959 0.944 
   4   (0.099) 0.099 0.080 0.027 0.015 0.060 0.040 0.310 0.041 0.056 

Locus 948 : 
2 alleles
15.2% missing data
   3   (0.349) 0.350 0.452 0.196 0.430 0.300 0.335 0.144 0.255 0.239 
   4   (0.651) 0.650 0.548 0.804 0.570 0.700 0.665 0.856 0.745 0.761 

Locus 949 : 
2 alleles
5.1% missing data
   1   (0.790) 0.789 0.753 0.802 0.968 0.808 0.860 0.944 0.936 0.843 
   3   (0.210) 0.211 0.247 0.198 0.032 0.192 0.140 0.056 0.064 0.157 

Locus 950 : 
2 alleles
10.1% missing data
   1   (0.869) 0.870 0.787 0.832 0.903 0.699 0.975 0.983 0.980 0.877 
   3   (0.131) 0.130 0.213 0.168 0.097 0.301 0.025 0.017 0.020 0.123 

Locus 951 : 
2 alleles
2.2% missing data
   1   (0.900) 0.900 0.923 0.723 0.993 0.924 0.963 0.975 0.612 0.815 
   3   (0.100) 0.100 0.077 0.277 0.007 0.076 0.037 0.025 0.388 0.185 

Locus 952 : 
2 alleles
12.3% missing data
   1   (0.937) 0.937 0.932 0.680 0.981 0.898 0.991 0.994 0.991 0.953 
   3   (0.063) 0.063 0.068 0.320 0.019 0.102 0.009 0.006 0.009 0.047 

Locus 953 : 
2 alleles
3.6% missing data
   4   (0.767) 0.766 0.781 0.816 0.852 0.780 0.730 0.916 0.669 0.885 
   2   (0.233) 0.234 0.219 0.184 0.148 0.220 0.270 0.084 0.331 0.115 

Locus 954 : 
2 alleles
12.3% missing data
   1   (0.183) 0.183 0.253 0.145 0.101 0.366 0.044 0.022 0.047 0.327 
   2   (0.817) 0.817 0.747 0.855 0.899 0.634 0.956 0.978 0.953 0.673 

Locus 955 : 
2 alleles
2.9% missing data
   1   (0.316) 0.315 0.272 0.448 0.041 0.289 0.367 0.434 0.258 0.335 
   3   (0.684) 0.685 0.728 0.552 0.959 0.711 0.633 0.566 0.742 0.665 

Locus 956 : 
2 alleles
7.2% missing data
   2   (0.884) 0.884 0.895 0.784 0.874 0.923 0.938 0.932 0.942 0.910 
   4   (0.116) 0.116 0.105 0.216 0.126 0.077 0.062 0.068 0.058 0.090 

Locus 957 : 
2 alleles
4.3% missing data
   4   (0.897) 0.896 0.902 0.868 0.979 0.920 0.947 0.980 0.881 0.921 
   2   (0.103) 0.104 0.098 0.132 0.021 0.080 0.053 0.020 0.119 0.079 

Locus 958 : 
2 alleles
9.4% missing data
   3   (0.521) 0.522 0.457 0.414 0.415 0.351 0.628 0.892 0.532 0.505 
   1   (0.479) 0.478 0.543 0.586 0.585 0.649 0.372 0.108 0.468 0.495 

Locus 959 : 
2 alleles
1.4% missing data
   3   (0.921) 0.922 0.921 0.950 0.978 0.902 0.977 0.984 0.974 0.948 
   4   (0.079) 0.078 0.079 0.050 0.022 0.098 0.023 0.016 0.026 0.052 

Locus 960 : 
2 alleles
4.3% missing data
   3   (0.621) 0.622 0.605 0.638 0.937 0.573 0.643 0.906 0.641 0.484 
   1   (0.379) 0.378 0.395 0.362 0.063 0.427 0.357 0.094 0.359 0.516 

Locus 961 : 
2 alleles
6.5% missing data
   2   (0.833) 0.833 0.775 0.820 0.660 0.919 0.880 0.945 0.703 0.858 
   3   (0.167) 0.167 0.225 0.180 0.340 0.081 0.120 0.055 0.297 0.142 

Locus 962 : 
2 alleles
12.3% missing data
   3   (0.891) 0.891 0.933 0.898 0.986 0.963 0.936 0.404 0.821 0.765 
   1   (0.109) 0.109 0.067 0.102 0.014 0.037 0.064 0.596 0.179 0.235 

Locus 963 : 
2 alleles
5.8% missing data
   1   (0.652) 0.652 0.728 0.708 0.723 0.663 0.574 0.871 0.306 0.659 
   3   (0.348) 0.348 0.272 0.292 0.277 0.337 0.426 0.129 0.694 0.341 

Locus 964 : 
2 alleles
3.6% missing data
   3   (0.886) 0.886 0.900 0.966 0.991 0.932 0.911 0.963 0.973 0.874 
   4   (0.114) 0.114 0.100 0.034 0.009 0.068 0.089 0.037 0.027 0.126 

Locus 965 : 
2 alleles
7.2% missing data
   4   (0.394) 0.394 0.470 0.386 0.920 0.452 0.194 0.082 0.295 0.590 
   1   (0.606) 0.606 0.530 0.614 0.080 0.548 0.806 0.918 0.705 0.410 

Locus 966 : 
2 alleles
11.6% missing data
   3   (0.917) 0.917 0.949 0.981 0.502 0.969 0.930 0.974 0.901 0.975 
   1   (0.083) 0.083 0.051 0.019 0.498 0.031 0.070 0.026 0.099 0.025 

Locus 967 : 
2 alleles
3.6% missing data
   1   (0.326) 0.326 0.431 0.179 0.070 0.254 0.320 0.154 0.323 0.324 
   4   (0.674) 0.674 0.569 0.821 0.930 0.746 0.680 0.846 0.677 0.676 

Locus 968 : 
2 alleles
2.2% missing data
   3   (0.861) 0.862 0.858 0.948 0.981 0.922 0.936 0.530 0.882 0.756 
   1   (0.139) 0.138 0.142 0.052 0.019 0.078 0.064 0.470 0.118 0.244 

Locus 969 : 
2 alleles
8.0% missing data
   1   (0.917) 0.917 0.901 0.954 0.861 0.965 0.950 0.969 0.968 0.957 
   3   (0.083) 0.083 0.099 0.046 0.139 0.035 0.050 0.031 0.032 0.043 

Locus 970 : 
2 alleles
10.9% missing data
   1   (0.119) 0.118 0.223 0.061 0.117 0.078 0.044 0.028 0.029 0.133 
   2   (0.881) 0.882 0.777 0.939 0.883 0.922 0.956 0.972 0.971 0.867 

Locus 971 : 
2 alleles
13.0% missing data
   4   (0.899) 0.899 0.945 0.925 0.887 0.949 0.918 0.970 0.739 0.933 
   2   (0.101) 0.101 0.055 0.075 0.113 0.051 0.082 0.030 0.261 0.067 

Locus 972 : 
2 alleles
5.1% missing data
   4   (0.919) 0.919 0.953 0.701 0.986 0.964 0.965 0.593 0.975 0.969 
   3   (0.081) 0.081 0.047 0.299 0.014 0.036 0.035 0.407 0.025 0.031 

Locus 973 : 
2 alleles
12.3% missing data
   4   (0.839) 0.839 0.897 0.910 0.954 0.905 0.791 0.898 0.520 0.887 
   1   (0.161) 0.161 0.103 0.090 0.046 0.095 0.209 0.102 0.480 0.113 

Locus 974 : 
2 alleles
1.4% missing data
   2   (0.930) 0.930 0.852 0.963 0.996 0.904 0.992 0.994 0.988 0.907 
   3   (0.070) 0.070 0.148 0.037 0.004 0.096 0.008 0.006 0.012 0.093 

Locus 975 : 
2 alleles
9.4% missing data
   1   (0.904) 0.904 0.966 0.934 0.982 0.975 0.855 0.644 0.871 0.968 
   3   (0.096) 0.096 0.034 0.066 0.018 0.025 0.145 0.356 0.129 0.032 

Locus 976 : 
2 alleles
2.2% missing data
   2   (0.915) 0.915 0.957 0.888 0.982 0.967 0.876 0.963 0.958 0.969 
   4   (0.085) 0.085 0.043 0.112 0.018 0.033 0.124 0.037 0.042 0.031 

Locus 977 : 
2 alleles
1.4% missing data
   2   (0.782) 0.782 0.728 0.612 0.967 0.663 0.946 0.744 0.890 0.603 
   3   (0.218) 0.218 0.272 0.388 0.033 0.337 0.054 0.256 0.110 0.397 

Locus 978 : 
2 alleles
5.1% missing data
   4   (0.777) 0.777 0.782 0.739 0.954 0.861 0.700 0.941 0.861 0.859 
   2   (0.223) 0.223 0.218 0.261 0.046 0.139 0.300 0.059 0.139 0.141 

Locus 979 : 
2 alleles
15.2% missing data
   4   (0.786) 0.787 0.750 0.828 0.943 0.766 0.828 0.948 0.874 0.805 
   2   (0.214) 0.213 0.250 0.172 0.057 0.234 0.172 0.052 0.126 0.195 

Locus 980 : 
2 alleles
11.6% missing data
   2   (0.893) 0.893 0.950 0.904 0.952 0.931 0.894 0.964 0.956 0.905 
   4   (0.107) 0.107 0.050 0.096 0.048 0.069 0.106 0.036 0.044 0.095 

Locus 981 : 
2 alleles
4.3% missing data
   2   (0.149) 0.149 0.140 0.410 0.189 0.160 0.083 0.034 0.078 0.187 
   4   (0.851) 0.851 0.860 0.590 0.811 0.840 0.917 0.966 0.922 0.813 

Locus 982 : 
2 alleles
19.6% missing data
   2   (0.897) 0.897 0.951 0.871 0.981 0.957 0.801 0.963 0.918 0.963 
   1   (0.103) 0.103 0.049 0.129 0.019 0.043 0.199 0.037 0.082 0.037 

Locus 983 : 
2 alleles
2.2% missing data
   3   (0.908) 0.908 0.951 0.894 0.835 0.958 0.891 0.952 0.873 0.958 
   1   (0.092) 0.092 0.049 0.106 0.165 0.042 0.109 0.048 0.127 0.042 

Locus 984 : 
2 alleles
9.4% missing data
   4   (0.849) 0.848 0.867 0.857 0.956 0.857 0.890 0.951 0.970 0.880 
   1   (0.151) 0.152 0.133 0.143 0.044 0.143 0.110 0.049 0.030 0.120 

Locus 985 : 
2 alleles
3.6% missing data
   2   (0.149) 0.150 0.165 0.119 0.031 0.111 0.087 0.041 0.394 0.143 
   4   (0.851) 0.850 0.835 0.881 0.969 0.889 0.913 0.959 0.606 0.857 

Locus 986 : 
2 alleles
2.9% missing data
   1   (0.902) 0.902 0.873 0.880 0.989 0.838 0.974 0.987 0.982 0.912 
   2   (0.098) 0.098 0.127 0.120 0.011 0.162 0.026 0.013 0.018 0.088 

Locus 987 : 
2 alleles
10.1% missing data
   1   (0.907) 0.907 0.940 0.950 0.989 0.963 0.917 0.920 0.966 0.924 
   3   (0.093) 0.093 0.060 0.050 0.011 0.037 0.083 0.080 0.034 0.076 

Locus 988 : 
2 alleles
4.3% missing data
   1   (0.159) 0.159 0.292 0.126 0.037 0.177 0.037 0.024 0.064 0.314 
   4   (0.841) 0.841 0.708 0.874 0.963 0.823 0.963 0.976 0.936 0.686 

Locus 989 : 
2 alleles
2.9% missing data
   2   (0.761) 0.761 0.812 0.689 0.948 0.838 0.782 0.590 0.789 0.742 
   4   (0.239) 0.239 0.188 0.311 0.052 0.162 0.218 0.410 0.211 0.258 

Locus 990 : 
2 alleles
5.1% missing data
   1   (0.149) 0.149 0.106 0.039 0.031 0.102 0.118 0.342 0.153 0.112 
   3   (0.851) 0.851 0.894 0.961 0.969 0.898 0.882 0.658 0.847 0.888 

Locus 991 : 
2 alleles
15.9% missing data
   1   (0.948) 0.948 0.914 0.982 0.981 0.964 0.992 0.994 0.990 0.941 
   2   (0.052) 0.052 0.086 0.018 0.019 0.036 0.008 0.006 0.010 0.059 

Locus 992 : 
2 alleles
5.8% missing data
   1   (0.820) 0.821 0.826 0.784 0.822 0.809 0.851 0.951 0.804 0.840 
   3   (0.180) 0.179 0.174 0.216 0.178 0.191 0.149 0.049 0.196 0.160 

Locus 993 : 
2 alleles
0.7% missing data
   1   (0.928) 0.928 0.960 0.916 0.988 0.982 0.934 0.983 0.921 0.955 
   2   (0.072) 0.072 0.040 0.084 0.012 0.018 0.066 0.017 0.079 0.045 

Locus 994 : 
2 alleles
10.9% missing data
   1   (0.874) 0.874 0.936 0.835 0.962 0.961 0.783 0.820 0.760 0.933 
   3   (0.126) 0.126 0.064 0.165 0.038 0.039 0.217 0.180 0.240 0.067 

Locus 995 : 
2 alleles
5.8% missing data
   3   (0.748) 0.747 0.779 0.804 0.604 0.876 0.716 0.925 0.244 0.739 
   1   (0.252) 0.253 0.221 0.196 0.396 0.124 0.284 0.075 0.756 0.261 

Locus 996 : 
2 alleles
12.3% missing data
   1   (0.883) 0.883 0.824 0.870 0.980 0.891 0.957 0.951 0.974 0.913 
   4   (0.117) 0.117 0.176 0.130 0.020 0.109 0.043 0.049 0.026 0.087 

Locus 997 : 
2 alleles
9.4% missing data
   1   (0.194) 0.195 0.142 0.136 0.045 0.126 0.242 0.303 0.324 0.099 
   4   (0.806) 0.805 0.858 0.864 0.955 0.874 0.758 0.697 0.676 0.901 

Locus 998 : 
2 alleles
2.2% missing data
   4   (0.910) 0.910 0.941 0.960 0.978 0.956 0.913 0.960 0.873 0.951 
   3   (0.090) 0.090 0.059 0.040 0.022 0.044 0.087 0.040 0.127 0.049 

Locus 999 : 
2 alleles
18.1% missing data
   3   (0.797) 0.797 0.808 0.773 0.974 0.888 0.691 0.906 0.908 0.825 
   2   (0.203) 0.203 0.192 0.227 0.026 0.112 0.309 0.094 0.092 0.175 

Locus 1000 : 
2 alleles
10.9% missing data
   4   (0.860) 0.860 0.817 0.891 0.966 0.879 0.933 0.972 0.740 0.893 
   3   (0.140) 0.140 0.183 0.109 0.034 0.121 0.067 0.028 0.260 0.107 

Locus 1001 : 
2 alleles
5.1% missing data
   3   (0.714) 0.714 0.725 0.783 0.659 0.738 0.639 0.890 0.579 0.855 
   4   (0.286) 0.286 0.275 0.217 0.341 0.262 0.361 0.110 0.421 0.145 

Locus 1002 : 
2 alleles
2.2% missing data
   1   (0.866) 0.866 0.947 0.890 0.982 0.939 0.596 0.945 0.814 0.954 
   3   (0.134) 0.134 0.053 0.110 0.018 0.061 0.404 0.055 0.186 0.046 

Locus 1003 : 
2 alleles
7.2% missing data
   2   (0.805) 0.805 0.753 0.859 0.964 0.873 0.855 0.953 0.807 0.609 
   3   (0.195) 0.195 0.247 0.141 0.036 0.127 0.145 0.047 0.193 0.391 

Locus 1004 : 
2 alleles
11.6% missing data
   1   (0.316) 0.317 0.318 0.394 0.261 0.326 0.257 0.090 0.407 0.294 
   3   (0.684) 0.683 0.682 0.606 0.739 0.674 0.743 0.910 0.593 0.706 

Locus 1005 : 
2 alleles
2.9% missing data
   1   (0.854) 0.854 0.875 0.895 0.894 0.927 0.830 0.961 0.604 0.884 
   3   (0.146) 0.146 0.125 0.105 0.106 0.073 0.170 0.039 0.396 0.116 

Locus 1006 : 
2 alleles
4.3% missing data
   3   (0.915) 0.916 0.941 0.909 0.602 0.959 0.976 0.684 0.990 0.945 
   1   (0.085) 0.084 0.059 0.091 0.398 0.041 0.024 0.316 0.010 0.055 

Locus 1007 : 
2 alleles
4.3% missing data
   1   (0.077) 0.077 0.047 0.267 0.022 0.047 0.028 0.013 0.014 0.244 
   3   (0.923) 0.923 0.953 0.733 0.978 0.953 0.972 0.987 0.986 0.756 

Locus 1008 : 
2 alleles
3.6% missing data
   4   (0.944) 0.944 0.985 0.982 0.996 0.990 0.876 0.989 0.906 0.987 
   1   (0.056) 0.056 0.015 0.018 0.004 0.010 0.124 0.011 0.094 0.013 

Locus 1009 : 
2 alleles
5.1% missing data
   1   (0.854) 0.854 0.890 0.783 0.979 0.925 0.900 0.486 0.837 0.910 
   4   (0.146) 0.146 0.110 0.217 0.021 0.075 0.100 0.514 0.163 0.090 

Locus 1010 : 
2 alleles
6.5% missing data
   2   (0.736) 0.736 0.752 0.698 0.935 0.809 0.744 0.637 0.573 0.789 
   4   (0.264) 0.264 0.248 0.302 0.065 0.191 0.256 0.363 0.427 0.211 

Locus 1011 : 
2 alleles
12.3% missing data
   4   (0.895) 0.895 0.945 0.922 0.987 0.951 0.813 0.962 0.871 0.962 
   2   (0.105) 0.105 0.055 0.078 0.013 0.049 0.187 0.038 0.129 0.038 

Locus 1012 : 
2 alleles
19.6% missing data
   2   (0.874) 0.874 0.872 0.874 0.977 0.919 0.895 0.939 0.912 0.908 
   4   (0.126) 0.126 0.128 0.126 0.023 0.081 0.105 0.061 0.088 0.092 

Locus 1013 : 
2 alleles
10.9% missing data
   2   (0.692) 0.692 0.633 0.830 0.914 0.704 0.768 0.929 0.774 0.519 
   4   (0.308) 0.308 0.367 0.170 0.086 0.296 0.232 0.071 0.226 0.481 

Locus 1014 : 
2 alleles
2.9% missing data
   3   (0.919) 0.919 0.976 0.989 0.977 0.978 0.878 0.629 0.944 0.983 
   2   (0.081) 0.081 0.024 0.011 0.023 0.022 0.122 0.371 0.056 0.017 

Locus 1015 : 
2 alleles
11.6% missing data
   4   (0.914) 0.915 0.951 0.805 0.981 0.961 0.880 0.979 0.908 0.958 
   2   (0.086) 0.085 0.049 0.195 0.019 0.039 0.120 0.021 0.092 0.042 

Locus 1016 : 
2 alleles
10.1% missing data
   2   (0.867) 0.866 0.878 0.796 0.910 0.871 0.923 0.963 0.927 0.907 
   4   (0.133) 0.134 0.122 0.204 0.090 0.129 0.077 0.037 0.073 0.093 

Locus 1017 : 
2 alleles
3.6% missing data
   3   (0.783) 0.783 0.810 0.916 0.954 0.879 0.666 0.761 0.944 0.885 
   2   (0.217) 0.217 0.190 0.084 0.046 0.121 0.334 0.239 0.056 0.115 

Locus 1018 : 
2 alleles
4.3% missing data
   2   (0.480) 0.480 0.414 0.500 0.569 0.464 0.569 0.493 0.224 0.496 
   4   (0.520) 0.520 0.586 0.500 0.431 0.536 0.431 0.507 0.776 0.504 

Locus 1019 : 
2 alleles
12.3% missing data
   2   (0.866) 0.867 0.923 0.911 0.670 0.893 0.844 0.957 0.877 0.921 
   1   (0.134) 0.133 0.077 0.089 0.330 0.107 0.156 0.043 0.123 0.079 

Locus 1020 : 
2 alleles
15.9% missing data
   2   (0.755) 0.755 0.759 0.745 0.808 0.620 0.836 0.946 0.945 0.638 
   4   (0.245) 0.245 0.241 0.255 0.192 0.380 0.164 0.054 0.055 0.362 

Locus 1021 : 
2 alleles
2.2% missing data
   4   (0.901) 0.900 0.835 0.979 0.991 0.913 0.978 0.985 0.991 0.916 
   2   (0.099) 0.100 0.165 0.021 0.009 0.087 0.022 0.015 0.009 0.084 

Locus 1022 : 
2 alleles
15.2% missing data
   3   (0.916) 0.917 0.939 0.947 0.956 0.921 0.954 0.974 0.984 0.921 
   1   (0.084) 0.083 0.061 0.053 0.044 0.079 0.046 0.026 0.016 0.079 

Locus 1023 : 
2 alleles
9.4% missing data
   4   (0.669) 0.669 0.701 0.611 0.145 0.599 0.756 0.904 0.819 0.584 
   1   (0.331) 0.331 0.299 0.389 0.855 0.401 0.244 0.096 0.181 0.416 

Locus 1024 : 
2 alleles
8.0% missing data
   1   (0.910) 0.910 0.931 0.869 0.944 0.951 0.907 0.985 0.983 0.944 
   2   (0.090) 0.090 0.069 0.131 0.056 0.049 0.093 0.015 0.017 0.056 

Locus 1025 : 
2 alleles
5.1% missing data
   1   (0.900) 0.899 0.955 0.933 0.990 0.968 0.866 0.967 0.876 0.953 
   3   (0.100) 0.101 0.045 0.067 0.010 0.032 0.134 0.033 0.124 0.047 

Locus 1026 : 
2 alleles
4.3% missing data
   4   (0.910) 0.911 0.939 0.966 0.979 0.974 0.831 0.975 0.867 0.968 
   2   (0.090) 0.089 0.061 0.034 0.021 0.026 0.169 0.025 0.133 0.032 

Locus 1027 : 
2 alleles
13.8% missing data
   1   (0.748) 0.748 0.701 0.667 0.811 0.740 0.791 0.944 0.812 0.816 
   4   (0.252) 0.252 0.299 0.333 0.189 0.260 0.209 0.056 0.188 0.184 

Locus 1028 : 
2 alleles
1.4% missing data
   2   (0.897) 0.897 0.931 0.922 0.972 0.943 0.917 0.969 0.832 0.605 
   4   (0.103) 0.103 0.069 0.078 0.028 0.057 0.083 0.031 0.168 0.395 

Locus 1029 : 
2 alleles
2.2% missing data
   2   (0.498) 0.498 0.510 0.470 0.952 0.496 0.451 0.501 0.513 0.480 
   4   (0.502) 0.502 0.490 0.530 0.048 0.504 0.549 0.499 0.487 0.520 

Locus 1030 : 
2 alleles
11.6% missing data
   4   (0.899) 0.899 0.922 0.964 0.952 0.927 0.949 0.974 0.801 0.949 
   1   (0.101) 0.101 0.078 0.036 0.048 0.073 0.051 0.026 0.199 0.051 

Locus 1031 : 
2 alleles
0.7% missing data
   2   (0.909) 0.909 0.948 0.975 0.985 0.960 0.896 0.976 0.987 0.679 
   4   (0.091) 0.091 0.052 0.025 0.015 0.040 0.104 0.024 0.013 0.321 

Locus 1032 : 
2 alleles
5.8% missing data
   3   (0.792) 0.792 0.831 0.796 0.174 0.822 0.905 0.379 0.926 0.816 
   2   (0.208) 0.208 0.169 0.204 0.826 0.178 0.095 0.621 0.074 0.184 

Locus 1033 : 
2 alleles
3.6% missing data
   3   (0.941) 0.941 0.983 0.979 0.896 0.991 0.954 0.587 0.986 0.984 
   1   (0.059) 0.059 0.017 0.021 0.104 0.009 0.046 0.413 0.014 0.016 

Locus 1034 : 
2 alleles
12.3% missing data
   2   (0.876) 0.876 0.927 0.862 0.924 0.913 0.882 0.958 0.817 0.924 
   1   (0.124) 0.124 0.073 0.138 0.076 0.087 0.118 0.042 0.183 0.076 

Locus 1035 : 
2 alleles
0.7% missing data
   3   (0.885) 0.885 0.879 0.895 0.972 0.916 0.941 0.973 0.931 0.919 
   4   (0.115) 0.115 0.121 0.105 0.028 0.084 0.059 0.027 0.069 0.081 

Locus 1036 : 
2 alleles
5.1% missing data
   1   (0.879) 0.880 0.898 0.751 0.979 0.928 0.867 0.962 0.965 0.909 
   3   (0.121) 0.120 0.102 0.249 0.021 0.072 0.133 0.038 0.035 0.091 

Locus 1037 : 
2 alleles
12.3% missing data
   4   (0.845) 0.845 0.871 0.976 0.959 0.938 0.795 0.756 0.876 0.946 
   2   (0.155) 0.155 0.129 0.024 0.041 0.062 0.205 0.244 0.124 0.054 

Locus 1038 : 
2 alleles
5.8% missing data
   1   (0.696) 0.697 0.759 0.505 0.933 0.814 0.648 0.545 0.387 0.634 
   3   (0.304) 0.303 0.241 0.495 0.067 0.186 0.352 0.455 0.613 0.366 

Locus 1039 : 
2 alleles
6.5% missing data
   3   (0.807) 0.807 0.803 0.673 0.950 0.817 0.863 0.952 0.930 0.718 
   1   (0.193) 0.193 0.197 0.327 0.050 0.183 0.137 0.048 0.070 0.282 

Locus 1040 : 
2 alleles
2.9% missing data
   4   (0.856) 0.856 0.859 0.857 0.982 0.893 0.921 0.973 0.916 0.569 
   2   (0.144) 0.144 0.141 0.143 0.018 0.107 0.079 0.027 0.084 0.431 

Locus 1041 : 
2 alleles
1.4% missing data
   2   (0.889) 0.888 0.895 0.968 0.988 0.918 0.952 0.979 0.579 0.952 
   4   (0.111) 0.112 0.105 0.032 0.012 0.082 0.048 0.021 0.421 0.048 

Locus 1042 : 
2 alleles
1.4% missing data
   2   (0.864) 0.863 0.857 0.756 0.980 0.856 0.929 0.975 0.974 0.918 
   1   (0.136) 0.137 0.143 0.244 0.020 0.144 0.071 0.025 0.026 0.082 

Locus 1043 : 
2 alleles
2.2% missing data
   1   (0.915) 0.915 0.946 0.901 0.989 0.977 0.955 0.637 0.911 0.952 
   3   (0.085) 0.085 0.054 0.099 0.011 0.023 0.045 0.363 0.089 0.048 

Locus 1044 : 
2 alleles
1.4% missing data
   2   (0.596) 0.596 0.710 0.411 0.563 0.698 0.444 0.704 0.544 0.595 
   4   (0.404) 0.404 0.290 0.589 0.437 0.302 0.556 0.296 0.456 0.405 

Locus 1045 : 
2 alleles
17.4% missing data
   1   (0.896) 0.896 0.943 0.467 0.972 0.944 0.928 0.888 0.620 0.937 
   3   (0.104) 0.104 0.057 0.533 0.028 0.056 0.072 0.112 0.380 0.063 

Locus 1046 : 
2 alleles
18.1% missing data
   3   (0.890) 0.890 0.939 0.805 0.982 0.939 0.828 0.963 0.924 0.931 
   1   (0.110) 0.110 0.061 0.195 0.018 0.061 0.172 0.037 0.076 0.069 

Locus 1047 : 
2 alleles
3.6% missing data
   1   (0.261) 0.261 0.182 0.293 0.267 0.249 0.325 0.084 0.231 0.314 
   4   (0.739) 0.739 0.818 0.707 0.733 0.751 0.675 0.916 0.769 0.686 

Locus 1048 : 
2 alleles
15.2% missing data
   3   (0.867) 0.867 0.817 0.810 0.857 0.852 0.952 0.966 0.974 0.748 
   1   (0.133) 0.133 0.183 0.190 0.143 0.148 0.048 0.034 0.026 0.252 

Locus 1049 : 
2 alleles
2.2% missing data
   4   (0.916) 0.916 0.940 0.911 0.995 0.895 0.980 0.988 0.760 0.944 
   2   (0.084) 0.084 0.060 0.089 0.005 0.105 0.020 0.012 0.240 0.056 

Locus 1050 : 
2 alleles
0.0% missing data
   4   (0.907) 0.907 0.874 0.846 0.992 0.944 0.981 0.772 0.979 0.912 
   2   (0.093) 0.093 0.126 0.154 0.008 0.056 0.019 0.228 0.021 0.088 

Locus 1051 : 
2 alleles
4.3% missing data
   2   (0.920) 0.919 0.955 0.976 0.984 0.975 0.899 0.975 0.927 0.973 
   4   (0.080) 0.081 0.045 0.024 0.016 0.025 0.101 0.025 0.073 0.027 

Locus 1052 : 
2 alleles
13.8% missing data
   2   (0.387) 0.387 0.356 0.416 0.081 0.291 0.469 0.322 0.491 0.504 
   4   (0.613) 0.613 0.644 0.584 0.919 0.709 0.531 0.678 0.509 0.496 

Locus 1053 : 
2 alleles
7.2% missing data
   2   (0.828) 0.828 0.798 0.888 0.980 0.879 0.786 0.968 0.958 0.897 
   4   (0.172) 0.172 0.202 0.112 0.020 0.121 0.214 0.032 0.042 0.103 

Locus 1054 : 
2 alleles
2.2% missing data
   2   (0.907) 0.907 0.947 0.742 0.879 0.966 0.914 0.970 0.963 0.930 
   4   (0.093) 0.093 0.053 0.258 0.121 0.034 0.086 0.030 0.037 0.070 

Locus 1055 : 
2 alleles
11.6% missing data
   1   (0.920) 0.920 0.939 0.747 0.979 0.935 0.968 0.975 0.979 0.951 
   3   (0.080) 0.080 0.061 0.253 0.021 0.065 0.032 0.025 0.021 0.049 

Locus 1056 : 
2 alleles
13.0% missing data
   4   (0.917) 0.917 0.961 0.961 0.985 0.945 0.941 0.908 0.765 0.940 
   2   (0.083) 0.083 0.039 0.039 0.015 0.055 0.059 0.092 0.235 0.060 

Locus 1057 : 
2 alleles
3.6% missing data
   3   (0.925) 0.924 0.974 0.875 0.971 0.980 0.897 0.972 0.816 0.971 
   1   (0.075) 0.076 0.026 0.125 0.029 0.020 0.103 0.028 0.184 0.029 

Locus 1058 : 
2 alleles
12.3% missing data
   4   (0.267) 0.267 0.246 0.250 0.932 0.195 0.312 0.078 0.182 0.209 
   2   (0.733) 0.733 0.754 0.750 0.068 0.805 0.688 0.922 0.818 0.791 

Locus 1059 : 
2 alleles
15.2% missing data
   1   (0.742) 0.741 0.714 0.810 0.959 0.864 0.701 0.932 0.607 0.657 
   4   (0.258) 0.259 0.286 0.190 0.041 0.136 0.299 0.068 0.393 0.343 

Locus 1060 : 
2 alleles
12.3% missing data
   4   (0.902) 0.902 0.893 0.906 0.945 0.921 0.970 0.985 0.972 0.814 
   2   (0.098) 0.098 0.107 0.094 0.055 0.079 0.030 0.015 0.028 0.186 

Locus 1061 : 
2 alleles
10.9% missing data
   1   (0.108) 0.108 0.133 0.078 0.100 0.177 0.032 0.020 0.119 0.063 
   3   (0.892) 0.892 0.867 0.922 0.900 0.823 0.968 0.980 0.881 0.937 

Locus 1062 : 
2 alleles
17.4% missing data
   4   (0.760) 0.760 0.813 0.697 0.684 0.811 0.788 0.558 0.779 0.802 
   2   (0.240) 0.240 0.187 0.303 0.316 0.189 0.212 0.442 0.221 0.198 

Locus 1063 : 
2 alleles
11.6% missing data
   1   (0.910) 0.910 0.925 0.946 0.993 0.898 0.965 0.986 0.903 0.891 
   2   (0.090) 0.090 0.075 0.054 0.007 0.102 0.035 0.014 0.097 0.109 

Locus 1064 : 
2 alleles
13.8% missing data
   2   (0.873) 0.873 0.890 0.883 0.977 0.908 0.897 0.969 0.793 0.925 
   4   (0.127) 0.127 0.110 0.117 0.023 0.092 0.103 0.031 0.207 0.075 

Locus 1065 : 
2 alleles
2.2% missing data
   4   (0.838) 0.839 0.771 0.922 0.955 0.895 0.913 0.722 0.906 0.862 
   2   (0.162) 0.161 0.229 0.078 0.045 0.105 0.087 0.278 0.094 0.138 

Locus 1066 : 
2 alleles
2.9% missing data
   3   (0.917) 0.917 0.888 0.979 0.994 0.918 0.983 0.990 0.862 0.859 
   1   (0.083) 0.083 0.112 0.021 0.006 0.082 0.017 0.010 0.138 0.141 

Locus 1067 : 
2 alleles
10.1% missing data
   2   (0.941) 0.941 0.948 0.899 0.980 0.877 0.992 0.994 0.992 0.950 
   4   (0.059) 0.059 0.052 0.101 0.020 0.123 0.008 0.006 0.008 0.050 

Locus 1068 : 
2 alleles
4.3% missing data
   3   (0.912) 0.911 0.957 0.973 0.992 0.974 0.917 0.975 0.767 0.897 
   2   (0.088) 0.089 0.043 0.027 0.008 0.026 0.083 0.025 0.233 0.103 

Locus 1069 : 
2 alleles
5.1% missing data
   4   (0.815) 0.815 0.969 0.927 0.177 0.981 0.197 0.112 0.479 0.971 
   1   (0.185) 0.185 0.031 0.073 0.823 0.019 0.803 0.888 0.521 0.029 

Locus 1070 : 
2 alleles
13.0% missing data
   3   (0.905) 0.905 0.941 0.917 0.973 0.968 0.890 0.971 0.780 0.940 
   4   (0.095) 0.095 0.059 0.083 0.027 0.032 0.110 0.029 0.220 0.060 

Locus 1071 : 
2 alleles
9.4% missing data
   2   (0.676) 0.676 0.725 0.589 0.952 0.667 0.634 0.885 0.715 0.576 
   4   (0.324) 0.324 0.275 0.411 0.048 0.333 0.366 0.115 0.285 0.424 

Locus 1072 : 
2 alleles
1.4% missing data
   2   (0.863) 0.863 0.783 0.876 0.956 0.856 0.956 0.976 0.819 0.841 
   3   (0.137) 0.137 0.217 0.124 0.044 0.144 0.044 0.024 0.181 0.159 

Locus 1073 : 
2 alleles
3.6% missing data
   2   (0.903) 0.903 0.869 0.924 0.961 0.834 0.984 0.990 0.981 0.805 
   1   (0.097) 0.097 0.131 0.076 0.039 0.166 0.016 0.010 0.019 0.195 

Locus 1074 : 
2 alleles
4.3% missing data
   2   (0.097) 0.097 0.065 0.050 0.091 0.041 0.094 0.039 0.210 0.062 
   4   (0.903) 0.903 0.935 0.950 0.909 0.959 0.906 0.961 0.790 0.938 

Locus 1075 : 
2 alleles
20.3% missing data
   3   (0.887) 0.886 0.926 0.916 0.972 0.874 0.970 0.825 0.830 0.953 
   2   (0.113) 0.114 0.074 0.084 0.028 0.126 0.030 0.175 0.170 0.047 

Locus 1076 : 
2 alleles
2.9% missing data
   2   (0.839) 0.838 0.824 0.942 0.981 0.889 0.856 0.952 0.872 0.911 
   4   (0.161) 0.162 0.176 0.058 0.019 0.111 0.144 0.048 0.128 0.089 

Locus 1077 : 
2 alleles
4.3% missing data
   1   (0.877) 0.878 0.881 0.662 0.987 0.923 0.921 0.961 0.569 0.917 
   3   (0.123) 0.122 0.119 0.338 0.013 0.077 0.079 0.039 0.431 0.083 

Locus 1078 : 
2 alleles
5.1% missing data
   3   (0.908) 0.908 0.949 0.979 0.989 0.961 0.890 0.972 0.899 0.959 
   1   (0.092) 0.092 0.051 0.021 0.011 0.039 0.110 0.028 0.101 0.041 

Locus 1079 : 
2 alleles
14.5% missing data
   2   (0.689) 0.689 0.678 0.751 0.762 0.713 0.678 0.888 0.539 0.691 
   1   (0.311) 0.311 0.322 0.249 0.238 0.287 0.322 0.112 0.461 0.309 

Locus 1080 : 
2 alleles
15.2% missing data
   3   (0.732) 0.731 0.824 0.800 0.750 0.833 0.660 0.179 0.725 0.874 
   1   (0.268) 0.269 0.176 0.200 0.250 0.167 0.340 0.821 0.275 0.126 

Locus 1081 : 
2 alleles
12.3% missing data
   4   (0.915) 0.915 0.952 0.842 0.979 0.970 0.911 0.908 0.852 0.971 
   2   (0.085) 0.085 0.048 0.158 0.021 0.030 0.089 0.092 0.148 0.029 

Locus 1082 : 
2 alleles
3.6% missing data
   4   (0.900) 0.899 0.926 0.918 0.868 0.897 0.952 0.974 0.887 0.929 
   1   (0.100) 0.101 0.074 0.082 0.132 0.103 0.048 0.026 0.113 0.071 

Locus 1083 : 
2 alleles
4.3% missing data
   3   (0.873) 0.873 0.896 0.841 0.975 0.866 0.935 0.904 0.920 0.664 
   4   (0.127) 0.127 0.104 0.159 0.025 0.134 0.065 0.096 0.080 0.336 

Locus 1084 : 
2 alleles
5.1% missing data
   4   (0.858) 0.857 0.889 0.938 0.974 0.952 0.877 0.771 0.897 0.859 
   2   (0.142) 0.143 0.111 0.062 0.026 0.048 0.123 0.229 0.103 0.141 

Locus 1085 : 
2 alleles
1.4% missing data
   4   (0.907) 0.907 0.861 0.814 0.987 0.915 0.973 0.981 0.830 0.944 
   1   (0.093) 0.093 0.139 0.186 0.013 0.085 0.027 0.019 0.170 0.056 

Locus 1086 : 
2 alleles
13.8% missing data
   3   (0.081) 0.080 0.104 0.031 0.027 0.147 0.011 0.008 0.007 0.294 
   4   (0.919) 0.920 0.896 0.969 0.973 0.853 0.989 0.992 0.993 0.706 

Locus 1087 : 
2 alleles
12.3% missing data
   2   (0.138) 0.138 0.185 0.117 0.021 0.081 0.059 0.187 0.116 0.109 
   4   (0.862) 0.862 0.815 0.883 0.979 0.919 0.941 0.813 0.884 0.891 

Locus 1088 : 
2 alleles
5.8% missing data
   1   (0.895) 0.895 0.943 0.789 0.984 0.941 0.872 0.972 0.950 0.929 
   4   (0.105) 0.105 0.057 0.211 0.016 0.059 0.128 0.028 0.050 0.071 

Locus 1089 : 
2 alleles
17.4% missing data
   1   (0.690) 0.690 0.745 0.782 0.427 0.733 0.634 0.807 0.363 0.803 
   4   (0.310) 0.310 0.255 0.218 0.573 0.267 0.366 0.193 0.637 0.197 

Locus 1090 : 
2 alleles
8.7% missing data
   3   (0.877) 0.876 0.877 0.947 0.976 0.932 0.915 0.968 0.749 0.925 
   1   (0.123) 0.124 0.123 0.053 0.024 0.068 0.085 0.032 0.251 0.075 

Locus 1091 : 
2 alleles
17.4% missing data
   1   (0.866) 0.866 0.899 0.765 0.845 0.885 0.931 0.952 0.685 0.838 
   3   (0.134) 0.134 0.101 0.235 0.155 0.115 0.069 0.048 0.315 0.162 

Locus 1092 : 
2 alleles
19.6% missing data
   3   (0.885) 0.885 0.887 0.874 0.983 0.927 0.964 0.652 0.909 0.833 
   1   (0.115) 0.115 0.113 0.126 0.017 0.073 0.036 0.348 0.091 0.167 

Locus 1093 : 
2 alleles
13.8% missing data
   3   (0.857) 0.857 0.904 0.763 0.967 0.933 0.795 0.937 0.783 0.832 
   1   (0.143) 0.143 0.096 0.237 0.033 0.067 0.205 0.063 0.217 0.168 

Locus 1094 : 
2 alleles
8.7% missing data
   3   (0.937) 0.937 0.903 0.963 0.996 0.901 0.993 0.995 0.971 0.934 
   1   (0.063) 0.063 0.097 0.037 0.004 0.099 0.007 0.005 0.029 0.066 

Locus 1095 : 
2 alleles
3.6% missing data
   2   (0.783) 0.784 0.798 0.804 0.762 0.801 0.819 0.954 0.857 0.567 
   4   (0.217) 0.216 0.202 0.196 0.238 0.199 0.181 0.046 0.143 0.433 

Locus 1096 : 
2 alleles
13.8% missing data
   2   (0.765) 0.765 0.798 0.894 0.715 0.801 0.790 0.630 0.644 0.836 
   4   (0.235) 0.235 0.202 0.106 0.285 0.199 0.210 0.370 0.356 0.164 

Locus 1097 : 
2 alleles
3.6% missing data
   3   (0.763) 0.763 0.773 0.866 0.788 0.891 0.790 0.617 0.768 0.579 
   2   (0.237) 0.237 0.227 0.134 0.212 0.109 0.210 0.383 0.232 0.421 

Locus 1098 : 
2 alleles
3.6% missing data
   4   (0.900) 0.900 0.941 0.932 0.983 0.952 0.887 0.972 0.604 0.944 
   2   (0.100) 0.100 0.059 0.068 0.017 0.048 0.113 0.028 0.396 0.056 

Locus 1099 : 
2 alleles
13.0% missing data
   2   (0.913) 0.913 0.939 0.954 0.992 0.931 0.942 0.982 0.965 0.943 
   4   (0.087) 0.087 0.061 0.046 0.008 0.069 0.058 0.018 0.035 0.057 

Locus 1100 : 
2 alleles
7.2% missing data
   3   (0.903) 0.904 0.900 0.925 0.989 0.946 0.936 0.951 0.953 0.947 
   1   (0.097) 0.096 0.100 0.075 0.011 0.054 0.064 0.049 0.047 0.053 

Locus 1101 : 
2 alleles
10.1% missing data
   3   (0.932) 0.932 0.896 0.987 0.979 0.890 0.991 0.994 0.923 0.882 
   1   (0.068) 0.068 0.104 0.013 0.021 0.110 0.009 0.006 0.077 0.118 

Locus 1102 : 
2 alleles
14.5% missing data
   2   (0.083) 0.082 0.060 0.032 0.018 0.122 0.035 0.026 0.024 0.041 
   3   (0.917) 0.918 0.940 0.968 0.982 0.878 0.965 0.974 0.976 0.959 

Locus 1103 : 
2 alleles
4.3% missing data
   2   (0.879) 0.879 0.907 0.652 0.987 0.850 0.939 0.970 0.972 0.899 
   4   (0.121) 0.121 0.093 0.348 0.013 0.150 0.061 0.030 0.028 0.101 

Locus 1104 : 
2 alleles
14.5% missing data
   2   (0.852) 0.852 0.895 0.850 0.802 0.891 0.903 0.750 0.874 0.841 
   1   (0.148) 0.148 0.105 0.150 0.198 0.109 0.097 0.250 0.126 0.159 

Locus 1105 : 
2 alleles
11.6% missing data
   4   (0.924) 0.924 0.974 0.973 0.829 0.985 0.813 0.974 0.872 0.980 
   2   (0.076) 0.076 0.026 0.027 0.171 0.015 0.187 0.026 0.128 0.020 

Locus 1106 : 
2 alleles
18.8% missing data
   2   (0.802) 0.801 0.831 0.660 0.863 0.774 0.902 0.945 0.576 0.769 
   4   (0.198) 0.199 0.169 0.340 0.137 0.226 0.098 0.055 0.424 0.231 

Locus 1107 : 
2 alleles
12.3% missing data
   4   (0.957) 0.958 0.993 0.991 0.990 0.996 0.800 0.983 0.978 0.993 
   2   (0.043) 0.042 0.007 0.009 0.010 0.004 0.200 0.017 0.022 0.007 

Locus 1108 : 
2 alleles
3.6% missing data
   1   (0.112) 0.112 0.119 0.160 0.008 0.214 0.017 0.264 0.079 0.102 
   4   (0.888) 0.888 0.881 0.840 0.992 0.786 0.983 0.736 0.921 0.898 

Locus 1109 : 
2 alleles
2.9% missing data
   3   (0.917) 0.917 0.953 0.924 0.987 0.969 0.912 0.973 0.894 0.960 
   2   (0.083) 0.083 0.047 0.076 0.013 0.031 0.088 0.027 0.106 0.040 

Locus 1110 : 
2 alleles
5.8% missing data
   3   (0.851) 0.851 0.884 0.771 0.891 0.938 0.778 0.967 0.876 0.882 
   4   (0.149) 0.149 0.116 0.229 0.109 0.062 0.222 0.033 0.124 0.118 

Locus 1111 : 
2 alleles
7.2% missing data
   2   (0.111) 0.111 0.106 0.193 0.012 0.093 0.032 0.505 0.033 0.081 
   4   (0.889) 0.889 0.894 0.807 0.988 0.907 0.968 0.495 0.967 0.919 

Locus 1112 : 
2 alleles
2.9% missing data
   2   (0.916) 0.916 0.969 0.780 0.799 0.972 0.841 0.978 0.941 0.967 
   4   (0.084) 0.084 0.031 0.220 0.201 0.028 0.159 0.022 0.059 0.033 

Locus 1113 : 
2 alleles
2.9% missing data
   3   (0.898) 0.898 0.907 0.896 0.987 0.830 0.962 0.982 0.932 0.938 
   1   (0.102) 0.102 0.093 0.104 0.013 0.170 0.038 0.018 0.068 0.062 

Locus 1114 : 
2 alleles
4.3% missing data
   2   (0.850) 0.849 0.873 0.812 0.932 0.904 0.879 0.943 0.882 0.883 
   4   (0.150) 0.151 0.127 0.188 0.068 0.096 0.121 0.057 0.118 0.117 

Locus 1115 : 
2 alleles
10.9% missing data
   4   (0.876) 0.876 0.865 0.870 0.984 0.944 0.898 0.888 0.965 0.928 
   2   (0.124) 0.124 0.135 0.130 0.016 0.056 0.102 0.112 0.035 0.072 

Locus 1116 : 
2 alleles
12.3% missing data
   1   (0.870) 0.870 0.914 0.651 0.915 0.957 0.877 0.739 0.786 0.941 
   2   (0.130) 0.130 0.086 0.349 0.085 0.043 0.123 0.261 0.214 0.059 

Locus 1117 : 
2 alleles
13.0% missing data
   4   (0.933) 0.933 0.982 0.978 0.888 0.989 0.921 0.477 0.727 0.984 
   1   (0.067) 0.067 0.018 0.022 0.112 0.011 0.079 0.523 0.273 0.016 

Locus 1118 : 
2 alleles
13.0% missing data
   2   (0.256) 0.255 0.232 0.326 0.067 0.222 0.297 0.075 0.277 0.469 
   4   (0.744) 0.745 0.768 0.674 0.933 0.778 0.703 0.925 0.723 0.531 

Locus 1119 : 
2 alleles
6.5% missing data
   4   (0.847) 0.847 0.842 0.833 0.956 0.876 0.879 0.961 0.913 0.890 
   2   (0.153) 0.153 0.158 0.167 0.044 0.124 0.121 0.039 0.087 0.110 

Locus 1120 : 
2 alleles
3.6% missing data
   2   (0.931) 0.931 0.862 0.958 0.996 0.861 0.992 0.994 0.975 0.944 
   1   (0.069) 0.069 0.138 0.042 0.004 0.139 0.008 0.006 0.025 0.056 

Locus 1121 : 
2 alleles
8.7% missing data
   1   (0.832) 0.832 0.745 0.883 0.973 0.862 0.916 0.962 0.739 0.807 
   2   (0.168) 0.168 0.255 0.117 0.027 0.138 0.084 0.038 0.261 0.193 

Locus 1122 : 
2 alleles
11.6% missing data
   1   (0.781) 0.782 0.764 0.901 0.809 0.841 0.752 0.919 0.751 0.799 
   3   (0.219) 0.218 0.236 0.099 0.191 0.159 0.248 0.081 0.249 0.201 

Locus 1123 : 
2 alleles
4.3% missing data
   3   (0.868) 0.868 0.911 0.861 0.987 0.811 0.884 0.970 0.977 0.877 
   4   (0.132) 0.132 0.089 0.139 0.013 0.189 0.116 0.030 0.023 0.123 

Locus 1124 : 
2 alleles
16.7% missing data
   2   (0.881) 0.881 0.933 0.871 0.981 0.959 0.764 0.962 0.713 0.931 
   4   (0.119) 0.119 0.067 0.129 0.019 0.041 0.236 0.038 0.287 0.069 

Locus 1125 : 
2 alleles
5.8% missing data
   2   (0.906) 0.907 0.965 0.971 0.972 0.978 0.860 0.607 0.925 0.966 
   1   (0.094) 0.093 0.035 0.029 0.028 0.022 0.140 0.393 0.075 0.034 

Locus 1126 : 
2 alleles
9.4% missing data
   4   (0.916) 0.916 0.875 0.977 0.993 0.943 0.966 0.987 0.982 0.925 
   3   (0.084) 0.084 0.125 0.023 0.007 0.057 0.034 0.013 0.018 0.075 

Locus 1127 : 
2 alleles
3.6% missing data
   4   (0.816) 0.815 0.795 0.889 0.864 0.886 0.870 0.945 0.935 0.804 
   2   (0.184) 0.185 0.205 0.111 0.136 0.114 0.130 0.055 0.065 0.196 

Locus 1128 : 
2 alleles
5.1% missing data
   1   (0.290) 0.290 0.347 0.332 0.233 0.350 0.132 0.736 0.094 0.243 
   3   (0.710) 0.710 0.653 0.668 0.767 0.650 0.868 0.264 0.906 0.757 

Locus 1129 : 
2 alleles
15.2% missing data
   1   (0.717) 0.717 0.713 0.693 0.926 0.708 0.754 0.866 0.662 0.716 
   4   (0.283) 0.283 0.287 0.307 0.074 0.292 0.246 0.134 0.338 0.284 

Locus 1130 : 
2 alleles
5.8% missing data
   2   (0.874) 0.873 0.882 0.918 0.985 0.910 0.919 0.956 0.900 0.939 
   4   (0.126) 0.127 0.118 0.082 0.015 0.090 0.081 0.044 0.100 0.061 

Locus 1131 : 
2 alleles
2.9% missing data
   4   (0.240) 0.240 0.334 0.200 0.027 0.520 0.069 0.053 0.271 0.327 
   2   (0.760) 0.760 0.666 0.800 0.973 0.480 0.931 0.947 0.729 0.673 

Locus 1132 : 
2 alleles
2.9% missing data
   3   (0.951) 0.951 0.992 0.997 0.993 0.995 0.909 0.668 0.971 0.993 
   1   (0.049) 0.049 0.008 0.003 0.007 0.005 0.091 0.332 0.029 0.007 

Locus 1133 : 
2 alleles
2.9% missing data
   4   (0.917) 0.917 0.955 0.939 0.971 0.963 0.900 0.964 0.972 0.967 
   1   (0.083) 0.083 0.045 0.061 0.029 0.037 0.100 0.036 0.028 0.033 

Locus 1134 : 
2 alleles
13.8% missing data
   3   (0.787) 0.788 0.742 0.655 0.845 0.753 0.877 0.936 0.730 0.796 
   1   (0.213) 0.212 0.258 0.345 0.155 0.247 0.123 0.064 0.270 0.204 

Locus 1135 : 
2 alleles
3.6% missing data
   3   (0.820) 0.819 0.920 0.892 0.755 0.926 0.779 0.563 0.744 0.680 
   2   (0.180) 0.181 0.080 0.108 0.245 0.074 0.221 0.437 0.256 0.320 

Locus 1136 : 
2 alleles
2.9% missing data
   1   (0.919) 0.919 0.918 0.972 0.987 0.959 0.964 0.985 0.867 0.886 
   4   (0.081) 0.081 0.082 0.028 0.013 0.041 0.036 0.015 0.133 0.114 

Locus 1137 : 
2 alleles
10.9% missing data
   3   (0.900) 0.901 0.922 0.717 0.904 0.955 0.899 0.969 0.959 0.942 
   1   (0.100) 0.099 0.078 0.283 0.096 0.045 0.101 0.031 0.041 0.058 

Locus 1138 : 
2 alleles
5.8% missing data
   2   (0.726) 0.726 0.729 0.628 0.802 0.748 0.705 0.890 0.807 0.818 
   4   (0.274) 0.274 0.271 0.372 0.198 0.252 0.295 0.110 0.193 0.182 

Locus 1139 : 
2 alleles
10.1% missing data
   2   (0.896) 0.896 0.852 0.941 0.894 0.876 0.970 0.982 0.978 0.921 
   4   (0.104) 0.104 0.148 0.059 0.106 0.124 0.030 0.018 0.022 0.079 

Locus 1140 : 
2 alleles
6.5% missing data
   2   (0.462) 0.461 0.526 0.512 0.875 0.640 0.282 0.427 0.262 0.494 
   4   (0.538) 0.539 0.474 0.488 0.125 0.360 0.718 0.573 0.738 0.506 

Locus 1141 : 
2 alleles
2.9% missing data
   4   (0.855) 0.854 0.937 0.860 0.963 0.962 0.722 0.771 0.661 0.946 
   3   (0.145) 0.146 0.063 0.140 0.037 0.038 0.278 0.229 0.339 0.054 

Locus 1142 : 
2 alleles
12.3% missing data
   4   (0.806) 0.806 0.822 0.744 0.974 0.679 0.896 0.838 0.932 0.830 
   2   (0.194) 0.194 0.178 0.256 0.026 0.321 0.104 0.162 0.068 0.170 

Locus 1143 : 
2 alleles
4.3% missing data
   1   (0.863) 0.863 0.783 0.847 0.968 0.883 0.932 0.970 0.868 0.897 
   3   (0.137) 0.137 0.217 0.153 0.032 0.117 0.068 0.030 0.132 0.103 

Locus 1144 : 
2 alleles
8.0% missing data
   2   (0.918) 0.918 0.915 0.965 0.995 0.940 0.984 0.715 0.990 0.941 
   4   (0.082) 0.082 0.085 0.035 0.005 0.060 0.016 0.285 0.010 0.059 

Locus 1145 : 
2 alleles
5.1% missing data
   1   (0.171) 0.171 0.130 0.636 0.040 0.140 0.126 0.073 0.251 0.236 
   3   (0.829) 0.829 0.870 0.364 0.960 0.860 0.874 0.927 0.749 0.764 

Locus 1146 : 
2 alleles
10.9% missing data
   1   (0.909) 0.909 0.969 0.989 0.736 0.981 0.856 0.595 0.951 0.970 
   3   (0.091) 0.091 0.031 0.011 0.264 0.019 0.144 0.405 0.049 0.030 

Locus 1147 : 
2 alleles
2.9% missing data
   1   (0.906) 0.906 0.922 0.590 0.986 0.891 0.967 0.984 0.962 0.928 
   3   (0.094) 0.094 0.078 0.410 0.014 0.109 0.033 0.016 0.038 0.072 

Locus 1148 : 
2 alleles
3.6% missing data
   1   (0.900) 0.899 0.820 0.908 0.990 0.938 0.968 0.983 0.942 0.915 
   3   (0.100) 0.101 0.180 0.092 0.010 0.062 0.032 0.017 0.058 0.085 

Locus 1149 : 
2 alleles
15.2% missing data
   2   (0.475) 0.475 0.542 0.265 0.543 0.630 0.404 0.125 0.610 0.417 
   4   (0.525) 0.525 0.458 0.735 0.457 0.370 0.596 0.875 0.390 0.583 

Locus 1150 : 
2 alleles
4.3% missing data
   2   (0.918) 0.918 0.882 0.967 0.991 0.939 0.975 0.987 0.985 0.956 
   3   (0.082) 0.082 0.118 0.033 0.009 0.061 0.025 0.013 0.015 0.044 

Locus 1151 : 
2 alleles
15.2% missing data
   4   (0.949) 0.950 0.904 0.987 0.997 0.961 0.993 0.993 0.993 0.972 
   2   (0.051) 0.050 0.096 0.013 0.003 0.039 0.007 0.007 0.007 0.028 

Locus 1152 : 
2 alleles
13.0% missing data
   4   (0.891) 0.890 0.875 0.769 0.961 0.928 0.974 0.984 0.971 0.767 
   3   (0.109) 0.110 0.125 0.231 0.039 0.072 0.026 0.016 0.029 0.233 

Locus 1153 : 
2 alleles
13.8% missing data
   3   (0.894) 0.894 0.919 0.961 0.981 0.901 0.933 0.936 0.735 0.940 
   4   (0.106) 0.106 0.081 0.039 0.019 0.099 0.067 0.064 0.265 0.060 

Locus 1154 : 
2 alleles
6.5% missing data
   1   (0.919) 0.920 0.884 0.965 0.994 0.959 0.974 0.979 0.992 0.871 
   3   (0.081) 0.080 0.116 0.035 0.006 0.041 0.026 0.021 0.008 0.129 

Locus 1155 : 
2 alleles
13.8% missing data
   3   (0.820) 0.820 0.862 0.612 0.876 0.778 0.921 0.565 0.600 0.893 
   1   (0.180) 0.180 0.138 0.388 0.124 0.222 0.079 0.435 0.400 0.107 

Locus 1156 : 
2 alleles
10.9% missing data
   3   (0.821) 0.820 0.860 0.952 0.746 0.936 0.749 0.944 0.566 0.890 
   1   (0.179) 0.180 0.140 0.048 0.254 0.064 0.251 0.056 0.434 0.110 

Locus 1157 : 
2 alleles
6.5% missing data
   1   (0.843) 0.843 0.809 0.926 0.979 0.761 0.919 0.916 0.960 0.879 
   3   (0.157) 0.157 0.191 0.074 0.021 0.239 0.081 0.084 0.040 0.121 

Locus 1158 : 
2 alleles
1.4% missing data
   1   (0.783) 0.783 0.819 0.705 0.962 0.654 0.843 0.944 0.935 0.765 
   2   (0.217) 0.217 0.181 0.295 0.038 0.346 0.157 0.056 0.065 0.235 

Locus 1159 : 
2 alleles
5.1% missing data
   1   (0.778) 0.778 0.798 0.805 0.723 0.782 0.777 0.938 0.536 0.868 
   3   (0.222) 0.222 0.202 0.195 0.277 0.218 0.223 0.062 0.464 0.132 

Locus 1160 : 
2 alleles
7.2% missing data
   4   (0.852) 0.853 0.874 0.815 0.979 0.898 0.890 0.952 0.717 0.776 
   2   (0.148) 0.147 0.126 0.185 0.021 0.102 0.110 0.048 0.283 0.224 

Locus 1161 : 
2 alleles
21.0% missing data
   1   (0.655) 0.654 0.716 0.739 0.566 0.629 0.591 0.897 0.737 0.726 
   3   (0.345) 0.346 0.284 0.261 0.434 0.371 0.409 0.103 0.263 0.274 

Locus 1162 : 
2 alleles
3.6% missing data
   2   (0.159) 0.159 0.154 0.382 0.158 0.155 0.094 0.041 0.147 0.135 
   3   (0.841) 0.841 0.846 0.618 0.842 0.845 0.906 0.959 0.853 0.865 

Locus 1163 : 
2 alleles
17.4% missing data
   2   (0.920) 0.920 0.915 0.883 0.961 0.921 0.980 0.984 0.973 0.895 
   4   (0.080) 0.080 0.085 0.117 0.039 0.079 0.020 0.016 0.027 0.105 

Locus 1164 : 
2 alleles
5.8% missing data
   2   (0.537) 0.537 0.581 0.608 0.930 0.433 0.532 0.484 0.645 0.499 
   4   (0.463) 0.463 0.419 0.392 0.070 0.567 0.468 0.516 0.355 0.501 

Locus 1165 : 
2 alleles
5.1% missing data
   3   (0.767) 0.767 0.785 0.833 0.073 0.818 0.805 0.940 0.722 0.794 
   1   (0.233) 0.233 0.215 0.167 0.927 0.182 0.195 0.060 0.278 0.206 

Locus 1166 : 
2 alleles
5.8% missing data
   1   (0.829) 0.829 0.813 0.905 0.926 0.842 0.880 0.920 0.940 0.836 
   3   (0.171) 0.171 0.187 0.095 0.074 0.158 0.120 0.080 0.060 0.164 

Locus 1167 : 
2 alleles
3.6% missing data
   3   (0.898) 0.898 0.930 0.974 0.969 0.955 0.880 0.970 0.961 0.933 
   1   (0.102) 0.102 0.070 0.026 0.031 0.045 0.120 0.030 0.039 0.067 

Locus 1168 : 
2 alleles
9.4% missing data
   1   (0.888) 0.887 0.903 0.941 0.987 0.901 0.973 0.781 0.959 0.873 
   3   (0.112) 0.113 0.097 0.059 0.013 0.099 0.027 0.219 0.041 0.127 

Locus 1169 : 
2 alleles
12.3% missing data
   1   (0.903) 0.903 0.934 0.858 0.836 0.956 0.933 0.972 0.827 0.941 
   3   (0.097) 0.097 0.066 0.142 0.164 0.044 0.067 0.028 0.173 0.059 

Locus 1170 : 
2 alleles
5.8% missing data
   1   (0.895) 0.895 0.926 0.880 0.944 0.941 0.872 0.959 0.969 0.931 
   4   (0.105) 0.105 0.074 0.120 0.056 0.059 0.128 0.041 0.031 0.069 

Locus 1171 : 
2 alleles
5.8% missing data
   3   (0.378) 0.378 0.415 0.212 0.351 0.267 0.293 0.827 0.640 0.491 
   4   (0.622) 0.622 0.585 0.788 0.649 0.733 0.707 0.173 0.360 0.509 

Locus 1172 : 
2 alleles
13.8% missing data
   2   (0.929) 0.929 0.974 0.969 0.980 0.972 0.934 0.936 0.672 0.983 
   3   (0.071) 0.071 0.026 0.031 0.020 0.028 0.066 0.064 0.328 0.017 

Locus 1173 : 
2 alleles
3.6% missing data
   1   (0.610) 0.609 0.543 0.643 0.930 0.670 0.739 0.606 0.530 0.454 
   2   (0.390) 0.391 0.457 0.357 0.070 0.330 0.261 0.394 0.470 0.546 

Locus 1174 : 
2 alleles
13.0% missing data
   3   (0.848) 0.847 0.855 0.848 0.980 0.711 0.958 0.976 0.737 0.793 
   1   (0.152) 0.153 0.145 0.152 0.020 0.289 0.042 0.024 0.263 0.207 

Locus 1175 : 
2 alleles
2.2% missing data
   1   (0.866) 0.866 0.915 0.889 0.804 0.937 0.774 0.958 0.816 0.944 
   3   (0.134) 0.134 0.085 0.111 0.196 0.063 0.226 0.042 0.184 0.056 

Locus 1176 : 
2 alleles
7.2% missing data
   1   (0.880) 0.881 0.887 0.918 0.976 0.922 0.882 0.973 0.963 0.931 
   3   (0.120) 0.119 0.113 0.082 0.024 0.078 0.118 0.027 0.037 0.069 

Locus 1177 : 
2 alleles
13.0% missing data
   3   (0.920) 0.920 0.940 0.964 0.925 0.957 0.956 0.980 0.964 0.902 
   1   (0.080) 0.080 0.060 0.036 0.075 0.043 0.044 0.020 0.036 0.098 

Locus 1178 : 
2 alleles
2.9% missing data
   3   (0.872) 0.872 0.914 0.860 0.984 0.856 0.919 0.938 0.722 0.871 
   1   (0.128) 0.128 0.086 0.140 0.016 0.144 0.081 0.062 0.278 0.129 

Locus 1179 : 
2 alleles
10.9% missing data
   2   (0.827) 0.827 0.773 0.689 0.963 0.851 0.887 0.942 0.864 0.848 
   4   (0.173) 0.173 0.227 0.311 0.037 0.149 0.113 0.058 0.136 0.152 

Locus 1180 : 
2 alleles
7.2% missing data
   1   (0.178) 0.179 0.145 0.144 0.036 0.106 0.175 0.044 0.372 0.166 
   3   (0.822) 0.821 0.855 0.856 0.964 0.894 0.825 0.956 0.628 0.834 

Locus 1181 : 
2 alleles
11.6% missing data
   3   (0.912) 0.912 0.898 0.911 0.940 0.855 0.982 0.985 0.891 0.931 
   1   (0.088) 0.088 0.102 0.089 0.060 0.145 0.018 0.015 0.109 0.069 

Locus 1182 : 
2 alleles
11.6% missing data
   2   (0.897) 0.897 0.942 0.765 0.915 0.914 0.924 0.977 0.684 0.926 
   4   (0.103) 0.103 0.058 0.235 0.085 0.086 0.076 0.023 0.316 0.074 

Locus 1183 : 
2 alleles
2.9% missing data
   4   (0.899) 0.898 0.888 0.956 0.990 0.905 0.968 0.986 0.957 0.928 
   3   (0.101) 0.102 0.112 0.044 0.010 0.095 0.032 0.014 0.043 0.072 

Locus 1184 : 
2 alleles
10.9% missing data
   4   (0.740) 0.740 0.714 0.862 0.923 0.777 0.778 0.806 0.542 0.682 
   2   (0.260) 0.260 0.286 0.138 0.077 0.223 0.222 0.194 0.458 0.318 

Locus 1185 : 
2 alleles
13.8% missing data
   4   (0.906) 0.907 0.887 0.884 0.949 0.932 0.967 0.979 0.952 0.881 
   2   (0.094) 0.093 0.113 0.116 0.051 0.068 0.033 0.021 0.048 0.119 

Locus 1186 : 
2 alleles
0.7% missing data
   4   (0.854) 0.854 0.911 0.770 0.798 0.888 0.829 0.951 0.879 0.872 
   2   (0.146) 0.146 0.089 0.230 0.202 0.112 0.171 0.049 0.121 0.128 

Locus 1187 : 
2 alleles
12.3% missing data
   3   (0.888) 0.888 0.945 0.860 0.979 0.922 0.864 0.965 0.763 0.960 
   1   (0.112) 0.112 0.055 0.140 0.021 0.078 0.136 0.035 0.237 0.040 

Locus 1188 : 
2 alleles
11.6% missing data
   2   (0.858) 0.858 0.859 0.762 0.858 0.727 0.947 0.939 0.941 0.925 
   3   (0.142) 0.142 0.141 0.238 0.142 0.273 0.053 0.061 0.059 0.075 

Locus 1189 : 
2 alleles
5.1% missing data
   2   (0.811) 0.812 0.787 0.814 0.980 0.855 0.906 0.270 0.938 0.832 
   1   (0.189) 0.188 0.213 0.186 0.020 0.145 0.094 0.730 0.062 0.168 

Locus 1190 : 
2 alleles
13.8% missing data
   2   (0.565) 0.564 0.647 0.482 0.510 0.629 0.519 0.290 0.573 0.589 
   4   (0.435) 0.436 0.353 0.518 0.490 0.371 0.481 0.710 0.427 0.411 

Locus 1191 : 
2 alleles
5.8% missing data
   3   (0.900) 0.900 0.902 0.939 0.991 0.957 0.918 0.972 0.967 0.865 
   4   (0.100) 0.100 0.098 0.061 0.009 0.043 0.082 0.028 0.033 0.135 

Locus 1192 : 
2 alleles
3.6% missing data
   2   (0.930) 0.931 0.973 0.988 0.978 0.985 0.862 0.969 0.729 0.983 
   4   (0.070) 0.069 0.027 0.012 0.022 0.015 0.138 0.031 0.271 0.017 

Locus 1193 : 
2 alleles
2.9% missing data
   3   (0.872) 0.871 0.896 0.869 0.974 0.926 0.932 0.957 0.825 0.761 
   1   (0.128) 0.129 0.104 0.131 0.026 0.074 0.068 0.043 0.175 0.239 

Locus 1194 : 
2 alleles
2.9% missing data
   2   (0.107) 0.107 0.045 0.062 0.013 0.025 0.234 0.258 0.051 0.042 
   4   (0.893) 0.893 0.955 0.938 0.987 0.975 0.766 0.742 0.949 0.958 

Locus 1195 : 
2 alleles
14.5% missing data
   2   (0.878) 0.878 0.877 0.800 0.887 0.928 0.908 0.950 0.718 0.936 
   4   (0.122) 0.122 0.123 0.200 0.113 0.072 0.092 0.050 0.282 0.064 

Locus 1196 : 
2 alleles
13.0% missing data
   4   (0.581) 0.582 0.636 0.638 0.891 0.570 0.591 0.214 0.472 0.499 
   2   (0.419) 0.418 0.364 0.362 0.109 0.430 0.409 0.786 0.528 0.501 

Locus 1197 : 
2 alleles
3.6% missing data
   2   (0.900) 0.900 0.870 0.898 0.989 0.940 0.973 0.784 0.974 0.901 
   4   (0.100) 0.100 0.130 0.102 0.011 0.060 0.027 0.216 0.026 0.099 

Locus 1198 : 
2 alleles
4.3% missing data
   3   (0.941) 0.941 0.910 0.982 0.997 0.887 0.993 0.995 0.952 0.959 
   4   (0.059) 0.059 0.090 0.018 0.003 0.113 0.007 0.005 0.048 0.041 

Locus 1199 : 
2 alleles
5.8% missing data
   3   (0.790) 0.790 0.795 0.882 0.941 0.812 0.801 0.889 0.642 0.883 
   1   (0.210) 0.210 0.205 0.118 0.059 0.188 0.199 0.111 0.358 0.117 

Locus 1200 : 
2 alleles
5.1% missing data
   3   (0.542) 0.542 0.579 0.377 0.124 0.674 0.456 0.552 0.528 0.616 
   1   (0.458) 0.458 0.421 0.623 0.876 0.326 0.544 0.448 0.472 0.384 

Locus 1201 : 
2 alleles
2.9% missing data
   1   (0.812) 0.813 0.767 0.897 0.076 0.837 0.890 0.957 0.911 0.882 
   2   (0.188) 0.187 0.233 0.103 0.924 0.163 0.110 0.043 0.089 0.118 

Locus 1202 : 
2 alleles
5.8% missing data
   4   (0.569) 0.569 0.585 0.386 0.910 0.458 0.658 0.487 0.443 0.502 
   2   (0.431) 0.431 0.415 0.614 0.090 0.542 0.342 0.513 0.557 0.498 

Locus 1203 : 
2 alleles
3.6% missing data
   2   (0.923) 0.923 0.966 0.976 0.892 0.974 0.899 0.961 0.747 0.972 
   4   (0.077) 0.077 0.034 0.024 0.108 0.026 0.101 0.039 0.253 0.028 

Locus 1204 : 
2 alleles
0.7% missing data
   1   (0.836) 0.836 0.843 0.910 0.980 0.874 0.870 0.965 0.752 0.622 
   3   (0.164) 0.164 0.157 0.090 0.020 0.126 0.130 0.035 0.248 0.378 

Locus 1205 : 
2 alleles
1.4% missing data
   3   (0.895) 0.895 0.925 0.933 0.985 0.946 0.913 0.975 0.906 0.934 
   1   (0.105) 0.105 0.075 0.067 0.015 0.054 0.087 0.025 0.094 0.066 

Locus 1206 : 
2 alleles
2.9% missing data
   3   (0.958) 0.959 0.993 0.994 0.983 0.996 0.844 0.988 0.959 0.994 
   1   (0.042) 0.041 0.007 0.006 0.017 0.004 0.156 0.012 0.041 0.006 

Locus 1207 : 
2 alleles
5.8% missing data
   2   (0.836) 0.836 0.878 0.878 0.964 0.874 0.797 0.888 0.756 0.871 
   4   (0.164) 0.164 0.122 0.122 0.036 0.126 0.203 0.112 0.244 0.129 

Locus 1208 : 
2 alleles
3.6% missing data
   1   (0.852) 0.852 0.870 0.850 0.793 0.927 0.853 0.930 0.656 0.921 
   3   (0.148) 0.148 0.130 0.150 0.207 0.073 0.147 0.070 0.344 0.079 

Locus 1209 : 
2 alleles
10.1% missing data
   1   (0.890) 0.890 0.917 0.876 0.991 0.862 0.957 0.979 0.959 0.843 
   4   (0.110) 0.110 0.083 0.124 0.009 0.138 0.043 0.021 0.041 0.157 

Locus 1210 : 
2 alleles
3.6% missing data
   3   (0.894) 0.895 0.920 0.957 0.694 0.926 0.924 0.974 0.916 0.923 
   2   (0.106) 0.105 0.080 0.043 0.306 0.074 0.076 0.026 0.084 0.077 

Locus 1211 : 
2 alleles
4.3% missing data
   4   (0.822) 0.822 0.862 0.846 0.808 0.832 0.841 0.920 0.721 0.893 
   2   (0.178) 0.178 0.138 0.154 0.192 0.168 0.159 0.080 0.279 0.107 

Locus 1212 : 
2 alleles
12.3% missing data
   1   (0.883) 0.884 0.872 0.928 0.919 0.906 0.945 0.824 0.964 0.943 
   3   (0.117) 0.116 0.128 0.072 0.081 0.094 0.055 0.176 0.036 0.057 

Locus 1213 : 
2 alleles
0.7% missing data
   4   (0.908) 0.908 0.936 0.926 0.961 0.915 0.962 0.987 0.917 0.956 
   2   (0.092) 0.092 0.064 0.074 0.039 0.085 0.038 0.013 0.083 0.044 

Locus 1214 : 
2 alleles
5.1% missing data
   1   (0.901) 0.901 0.959 0.741 0.973 0.917 0.941 0.802 0.988 0.939 
   2   (0.099) 0.099 0.041 0.259 0.027 0.083 0.059 0.198 0.012 0.061 

Locus 1215 : 
2 alleles
5.1% missing data
   2   (0.868) 0.868 0.978 0.966 0.835 0.986 0.362 0.145 0.554 0.979 
   4   (0.132) 0.132 0.022 0.034 0.165 0.014 0.638 0.855 0.446 0.021 

Locus 1216 : 
2 alleles
4.3% missing data
   3   (0.925) 0.925 0.973 0.791 0.965 0.980 0.861 0.965 0.967 0.966 
   4   (0.075) 0.075 0.027 0.209 0.035 0.020 0.139 0.035 0.033 0.034 

Locus 1217 : 
2 alleles
5.1% missing data
   1   (0.781) 0.781 0.714 0.777 0.966 0.775 0.836 0.943 0.839 0.797 
   4   (0.219) 0.219 0.286 0.223 0.034 0.225 0.164 0.057 0.161 0.203 

Locus 1218 : 
2 alleles
5.1% missing data
   4   (0.586) 0.586 0.656 0.556 0.722 0.514 0.661 0.140 0.535 0.625 
   2   (0.414) 0.414 0.344 0.444 0.278 0.486 0.339 0.860 0.465 0.375 

Locus 1219 : 
2 alleles
2.9% missing data
   1   (0.883) 0.884 0.912 0.769 0.976 0.932 0.894 0.954 0.660 0.939 
   2   (0.117) 0.116 0.088 0.231 0.024 0.068 0.106 0.046 0.340 0.061 

Locus 1220 : 
2 alleles
13.0% missing data
   1   (0.889) 0.888 0.915 0.783 0.866 0.939 0.923 0.956 0.743 0.928 
   3   (0.111) 0.112 0.085 0.217 0.134 0.061 0.077 0.044 0.257 0.072 

Locus 1221 : 
2 alleles
4.3% missing data
   2   (0.909) 0.910 0.880 0.980 0.985 0.935 0.962 0.983 0.965 0.938 
   4   (0.091) 0.090 0.120 0.020 0.015 0.065 0.038 0.017 0.035 0.062 

Locus 1222 : 
2 alleles
13.0% missing data
   2   (0.392) 0.392 0.381 0.371 0.387 0.356 0.340 0.649 0.321 0.472 
   4   (0.608) 0.608 0.619 0.629 0.613 0.644 0.660 0.351 0.679 0.528 

Locus 1223 : 
2 alleles
1.4% missing data
   1   (0.873) 0.873 0.936 0.885 0.976 0.959 0.783 0.963 0.556 0.915 
   3   (0.127) 0.127 0.064 0.115 0.024 0.041 0.217 0.037 0.444 0.085 

Locus 1224 : 
2 alleles
2.9% missing data
   4   (0.890) 0.890 0.928 0.970 0.926 0.928 0.905 0.970 0.956 0.891 
   2   (0.110) 0.110 0.072 0.030 0.074 0.072 0.095 0.030 0.044 0.109 

Locus 1225 : 
2 alleles
12.3% missing data
   1   (0.870) 0.869 0.857 0.958 0.811 0.936 0.942 0.967 0.954 0.757 
   3   (0.130) 0.131 0.143 0.042 0.189 0.064 0.058 0.033 0.046 0.243 

Locus 1226 : 
2 alleles
3.6% missing data
   3   (0.893) 0.893 0.922 0.976 0.986 0.969 0.842 0.974 0.763 0.934 
   4   (0.107) 0.107 0.078 0.024 0.014 0.031 0.158 0.026 0.237 0.066 

Locus 1227 : 
2 alleles
14.5% missing data
   1   (0.332) 0.332 0.420 0.315 0.059 0.271 0.279 0.375 0.150 0.315 
   3   (0.668) 0.668 0.580 0.685 0.941 0.729 0.721 0.625 0.850 0.685 

Locus 1228 : 
2 alleles
10.9% missing data
   3   (0.944) 0.944 0.879 0.983 0.982 0.946 0.992 0.994 0.993 0.972 
   4   (0.056) 0.056 0.121 0.017 0.018 0.054 0.008 0.006 0.007 0.028 

Locus 1229 : 
2 alleles
3.6% missing data
   1   (0.839) 0.839 0.887 0.892 0.089 0.883 0.857 0.963 0.961 0.824 
   2   (0.161) 0.161 0.113 0.108 0.911 0.117 0.143 0.037 0.039 0.176 

Locus 1230 : 
2 alleles
11.6% missing data
   1   (0.728) 0.728 0.783 0.817 0.955 0.731 0.581 0.936 0.698 0.814 
   2   (0.272) 0.272 0.217 0.183 0.045 0.269 0.419 0.064 0.302 0.186 

Locus 1231 : 
2 alleles
3.6% missing data
   1   (0.547) 0.547 0.568 0.468 0.606 0.725 0.412 0.522 0.747 0.443 
   3   (0.453) 0.453 0.432 0.532 0.394 0.275 0.588 0.478 0.253 0.557 

Locus 1232 : 
2 alleles
13.0% missing data
   1   (0.155) 0.155 0.130 0.224 0.025 0.186 0.091 0.035 0.095 0.199 
   3   (0.845) 0.845 0.870 0.776 0.975 0.814 0.909 0.965 0.905 0.801 

Locus 1233 : 
2 alleles
3.6% missing data
   4   (0.914) 0.914 0.933 0.939 0.991 0.952 0.972 0.695 0.975 0.951 
   2   (0.086) 0.086 0.067 0.061 0.009 0.048 0.028 0.305 0.025 0.049 

Locus 1234 : 
2 alleles
4.3% missing data
   2   (0.240) 0.240 0.157 0.211 0.915 0.148 0.351 0.058 0.125 0.255 
   4   (0.760) 0.760 0.843 0.789 0.085 0.852 0.649 0.942 0.875 0.745 

Locus 1235 : 
2 alleles
10.9% missing data
   4   (0.895) 0.896 0.859 0.907 0.960 0.924 0.954 0.945 0.990 0.875 
   2   (0.105) 0.104 0.141 0.093 0.040 0.076 0.046 0.055 0.010 0.125 

Locus 1236 : 
2 alleles
11.6% missing data
   2   (0.120) 0.120 0.135 0.068 0.091 0.112 0.065 0.031 0.132 0.095 
   4   (0.880) 0.880 0.865 0.932 0.909 0.888 0.935 0.969 0.868 0.905 

Locus 1237 : 
2 alleles
13.0% missing data
   3   (0.905) 0.905 0.879 0.774 0.992 0.927 0.967 0.984 0.981 0.902 
   2   (0.095) 0.095 0.121 0.226 0.008 0.073 0.033 0.016 0.019 0.098 

Locus 1238 : 
2 alleles
4.3% missing data
   2   (0.721) 0.721 0.649 0.793 0.823 0.792 0.810 0.739 0.922 0.709 
   4   (0.279) 0.279 0.351 0.207 0.177 0.208 0.190 0.261 0.078 0.291 

Locus 1239 : 
2 alleles
2.9% missing data
   2   (0.880) 0.880 0.917 0.729 0.983 0.921 0.882 0.966 0.890 0.832 
   4   (0.120) 0.120 0.083 0.271 0.017 0.079 0.118 0.034 0.110 0.168 

Locus 1240 : 
2 alleles
2.9% missing data
   1   (0.890) 0.890 0.933 0.856 0.852 0.907 0.931 0.966 0.983 0.759 
   3   (0.110) 0.110 0.067 0.144 0.148 0.093 0.069 0.034 0.017 0.241 

Locus 1241 : 
2 alleles
5.8% missing data
   4   (0.618) 0.619 0.537 0.560 0.688 0.470 0.764 0.873 0.747 0.570 
   1   (0.382) 0.381 0.463 0.440 0.312 0.530 0.236 0.127 0.253 0.430 

Locus 1242 : 
2 alleles
5.8% missing data
   1   (0.923) 0.923 0.909 0.881 0.994 0.894 0.984 0.989 0.993 0.885 
   2   (0.077) 0.077 0.091 0.119 0.006 0.106 0.016 0.011 0.007 0.115 

Locus 1243 : 
2 alleles
3.6% missing data
   2   (0.199) 0.199 0.289 0.161 0.453 0.156 0.104 0.058 0.068 0.234 
   4   (0.801) 0.801 0.711 0.839 0.547 0.844 0.896 0.942 0.932 0.766 

Locus 1244 : 
2 alleles
2.2% missing data
   3   (0.871) 0.871 0.918 0.949 0.984 0.890 0.890 0.957 0.350 0.954 
   1   (0.129) 0.129 0.082 0.051 0.016 0.110 0.110 0.043 0.650 0.046 

Locus 1245 : 
2 alleles
10.1% missing data
   3   (0.174) 0.175 0.198 0.173 0.166 0.284 0.053 0.029 0.053 0.291 
   1   (0.826) 0.825 0.802 0.827 0.834 0.716 0.947 0.971 0.947 0.709 

Locus 1246 : 
2 alleles
13.8% missing data
   4   (0.909) 0.909 0.959 0.887 0.992 0.973 0.751 0.977 0.959 0.966 
   2   (0.091) 0.091 0.041 0.113 0.008 0.027 0.249 0.023 0.041 0.034 

Locus 1247 : 
2 alleles
4.3% missing data
   1   (0.761) 0.761 0.698 0.853 0.969 0.746 0.894 0.815 0.755 0.695 
   3   (0.239) 0.239 0.302 0.147 0.031 0.254 0.106 0.185 0.245 0.305 

Locus 1248 : 
2 alleles
10.9% missing data
   3   (0.804) 0.804 0.838 0.765 0.830 0.788 0.881 0.692 0.865 0.860 
   1   (0.196) 0.196 0.162 0.235 0.170 0.212 0.119 0.308 0.135 0.140 

Locus 1249 : 
2 alleles
6.5% missing data
   1   (0.815) 0.814 0.896 0.750 0.969 0.932 0.660 0.751 0.778 0.887 
   3   (0.185) 0.186 0.104 0.250 0.031 0.068 0.340 0.249 0.222 0.113 

Locus 1250 : 
2 alleles
4.3% missing data
   3   (0.902) 0.902 0.897 0.899 0.992 0.934 0.944 0.973 0.956 0.934 
   1   (0.098) 0.098 0.103 0.101 0.008 0.066 0.056 0.027 0.044 0.066 

Locus 1251 : 
2 alleles
19.6% missing data
   2   (0.593) 0.594 0.513 0.611 0.896 0.458 0.705 0.912 0.750 0.408 
   4   (0.407) 0.406 0.487 0.389 0.104 0.542 0.295 0.088 0.250 0.592 

Locus 1252 : 
2 alleles
13.0% missing data
   4   (0.868) 0.868 0.914 0.875 0.848 0.876 0.931 0.602 0.914 0.893 
   1   (0.132) 0.132 0.086 0.125 0.152 0.124 0.069 0.398 0.086 0.107 

Locus 1253 : 
2 alleles
11.6% missing data
   2   (0.864) 0.864 0.918 0.753 0.881 0.893 0.864 0.915 0.651 0.913 
   4   (0.136) 0.136 0.082 0.247 0.119 0.107 0.136 0.085 0.349 0.087 

Locus 1254 : 
2 alleles
1.4% missing data
   1   (0.924) 0.924 0.896 0.935 0.993 0.919 0.984 0.989 0.986 0.930 
   3   (0.076) 0.076 0.104 0.065 0.007 0.081 0.016 0.011 0.014 0.070 

Locus 1255 : 
2 alleles
10.1% missing data
   2   (0.427) 0.427 0.353 0.389 0.441 0.328 0.522 0.738 0.231 0.356 
   4   (0.573) 0.573 0.647 0.611 0.559 0.672 0.478 0.262 0.769 0.644 

Locus 1256 : 
2 alleles
5.1% missing data
   3   (0.767) 0.767 0.830 0.823 0.972 0.857 0.758 0.625 0.805 0.689 
   1   (0.233) 0.233 0.170 0.177 0.028 0.143 0.242 0.375 0.195 0.311 

Locus 1257 : 
2 alleles
2.9% missing data
   2   (0.623) 0.623 0.786 0.718 0.171 0.808 0.309 0.287 0.620 0.826 
   4   (0.377) 0.377 0.214 0.282 0.829 0.192 0.691 0.713 0.380 0.174 

Locus 1258 : 
2 alleles
12.3% missing data
   1   (0.883) 0.884 0.879 0.779 0.990 0.872 0.949 0.978 0.961 0.803 
   3   (0.117) 0.116 0.121 0.221 0.010 0.128 0.051 0.022 0.039 0.197 

Locus 1259 : 
2 alleles
14.5% missing data
   1   (0.118) 0.118 0.149 0.267 0.085 0.106 0.046 0.032 0.104 0.105 
   2   (0.882) 0.882 0.851 0.733 0.915 0.894 0.954 0.968 0.896 0.895 

Locus 1260 : 
2 alleles
2.2% missing data
   3   (0.929) 0.929 0.985 0.986 0.988 0.991 0.701 0.975 0.773 0.986 
   1   (0.071) 0.071 0.015 0.014 0.012 0.009 0.299 0.025 0.227 0.014 

Locus 1261 : 
2 alleles
13.0% missing data
   4   (0.823) 0.822 0.899 0.771 0.082 0.880 0.802 0.946 0.716 0.907 
   3   (0.177) 0.178 0.101 0.229 0.918 0.120 0.198 0.054 0.284 0.093 

Locus 1262 : 
2 alleles
15.9% missing data
   2   (0.820) 0.819 0.871 0.900 0.969 0.879 0.864 0.391 0.824 0.774 
   4   (0.180) 0.181 0.129 0.100 0.031 0.121 0.136 0.609 0.176 0.226 

Locus 1263 : 
2 alleles
15.2% missing data
   2   (0.878) 0.877 0.890 0.914 0.912 0.935 0.942 0.974 0.676 0.935 
   4   (0.122) 0.123 0.110 0.086 0.088 0.065 0.058 0.026 0.324 0.065 

Locus 1264 : 
2 alleles
8.7% missing data
   1   (0.855) 0.855 0.883 0.847 0.972 0.936 0.912 0.206 0.663 0.913 
   3   (0.145) 0.145 0.117 0.153 0.028 0.064 0.088 0.794 0.337 0.087 

Locus 1265 : 
2 alleles
15.9% missing data
   1   (0.610) 0.610 0.530 0.586 0.560 0.699 0.726 0.589 0.536 0.522 
   3   (0.390) 0.390 0.470 0.414 0.440 0.301 0.274 0.411 0.464 0.478 

Locus 1266 : 
2 alleles
8.0% missing data
   4   (0.473) 0.474 0.396 0.508 0.571 0.399 0.508 0.582 0.639 0.551 
   2   (0.527) 0.526 0.604 0.492 0.429 0.601 0.492 0.418 0.361 0.449 

Locus 1267 : 
2 alleles
0.7% missing data
   2   (0.904) 0.904 0.914 0.940 0.978 0.892 0.964 0.986 0.966 0.914 
   1   (0.096) 0.096 0.086 0.060 0.022 0.108 0.036 0.014 0.034 0.086 

Locus 1268 : 
2 alleles
3.6% missing data
   2   (0.914) 0.915 0.976 0.986 0.984 0.982 0.827 0.576 0.964 0.963 
   3   (0.086) 0.085 0.024 0.014 0.016 0.018 0.173 0.424 0.036 0.037 

Locus 1269 : 
2 alleles
3.6% missing data
   1   (0.904) 0.905 0.916 0.922 0.287 0.931 0.956 0.975 0.977 0.951 
   4   (0.096) 0.095 0.084 0.078 0.713 0.069 0.044 0.025 0.023 0.049 

Locus 1270 : 
2 alleles
12.3% missing data
   1   (0.760) 0.760 0.659 0.785 0.969 0.651 0.922 0.526 0.894 0.783 
   3   (0.240) 0.240 0.341 0.215 0.031 0.349 0.078 0.474 0.106 0.217 

Locus 1271 : 
2 alleles
7.2% missing data
   1   (0.116) 0.116 0.089 0.225 0.022 0.052 0.063 0.404 0.041 0.057 
   3   (0.884) 0.884 0.911 0.775 0.978 0.948 0.937 0.596 0.959 0.943 

Locus 1272 : 
2 alleles
1.4% missing data
   2   (0.791) 0.791 0.795 0.518 0.965 0.833 0.854 0.782 0.928 0.825 
   4   (0.209) 0.209 0.205 0.482 0.035 0.167 0.146 0.218 0.072 0.175 

Locus 1273 : 
2 alleles
9.4% missing data
   2   (0.121) 0.121 0.066 0.104 0.071 0.087 0.180 0.034 0.135 0.101 
   4   (0.879) 0.879 0.934 0.896 0.929 0.913 0.820 0.966 0.865 0.899 

Locus 1274 : 
2 alleles
4.3% missing data
   2   (0.864) 0.864 0.863 0.773 0.976 0.857 0.962 0.818 0.947 0.880 
   4   (0.136) 0.136 0.137 0.227 0.024 0.143 0.038 0.182 0.053 0.120 

Locus 1275 : 
2 alleles
5.1% missing data
   1   (0.918) 0.918 0.904 0.981 0.959 0.961 0.969 0.982 0.967 0.873 
   2   (0.082) 0.082 0.096 0.019 0.041 0.039 0.031 0.018 0.033 0.127 

Locus 1276 : 
2 alleles
5.8% missing data
   2   (0.593) 0.593 0.572 0.543 0.636 0.575 0.700 0.347 0.631 0.584 
   4   (0.407) 0.407 0.428 0.457 0.364 0.425 0.300 0.653 0.369 0.416 

Locus 1277 : 
2 alleles
16.7% missing data
   1   (0.833) 0.833 0.883 0.781 0.855 0.909 0.789 0.941 0.661 0.884 
   2   (0.167) 0.167 0.117 0.219 0.145 0.091 0.211 0.059 0.339 0.116 

Locus 1278 : 
2 alleles
11.6% missing data
   4   (0.877) 0.877 0.883 0.972 0.855 0.927 0.900 0.943 0.590 0.948 
   3   (0.123) 0.123 0.117 0.028 0.145 0.073 0.100 0.057 0.410 0.052 

Locus 1279 : 
2 alleles
5.1% missing data
   3   (0.599) 0.599 0.600 0.658 0.433 0.485 0.654 0.863 0.784 0.465 
   1   (0.401) 0.401 0.400 0.342 0.567 0.515 0.346 0.137 0.216 0.535 

Locus 1280 : 
2 alleles
13.0% missing data
   3   (0.904) 0.905 0.961 0.748 0.888 0.939 0.928 0.975 0.624 0.869 
   1   (0.096) 0.095 0.039 0.252 0.112 0.061 0.072 0.025 0.376 0.131 

Locus 1281 : 
2 alleles
16.7% missing data
   3   (0.903) 0.903 0.898 0.932 0.088 0.962 0.965 0.985 0.934 0.939 
   4   (0.097) 0.097 0.102 0.068 0.912 0.038 0.035 0.015 0.066 0.061 

Locus 1282 : 
2 alleles
1.4% missing data
   1   (0.903) 0.903 0.917 0.917 0.985 0.900 0.956 0.976 0.951 0.912 
   3   (0.097) 0.097 0.083 0.083 0.015 0.100 0.044 0.024 0.049 0.088 

Locus 1283 : 
2 alleles
3.6% missing data
   3   (0.754) 0.754 0.832 0.757 0.138 0.837 0.720 0.669 0.773 0.852 
   1   (0.246) 0.246 0.168 0.243 0.862 0.163 0.280 0.331 0.227 0.148 

Locus 1284 : 
2 alleles
13.8% missing data
   4   (0.908) 0.908 0.953 0.777 0.984 0.954 0.932 0.956 0.974 0.813 
   2   (0.092) 0.092 0.047 0.223 0.016 0.046 0.068 0.044 0.026 0.187 

Locus 1285 : 
2 alleles
5.8% missing data
   1   (0.844) 0.844 0.857 0.912 0.871 0.887 0.923 0.731 0.864 0.839 
   3   (0.156) 0.156 0.143 0.088 0.129 0.113 0.077 0.269 0.136 0.161 

Locus 1286 : 
2 alleles
2.9% missing data
   2   (0.913) 0.914 0.958 0.937 0.861 0.974 0.820 0.954 0.937 0.968 
   4   (0.087) 0.086 0.042 0.063 0.139 0.026 0.180 0.046 0.063 0.032 

Locus 1287 : 
2 alleles
3.6% missing data
   1   (0.105) 0.105 0.037 0.020 0.028 0.022 0.198 0.304 0.137 0.035 
   3   (0.895) 0.895 0.963 0.980 0.972 0.978 0.802 0.696 0.863 0.965 

Locus 1288 : 
2 alleles
0.7% missing data
   4   (0.956) 0.956 0.993 0.996 0.988 0.995 0.955 0.560 0.944 0.993 
   3   (0.044) 0.044 0.007 0.004 0.012 0.005 0.045 0.440 0.056 0.007 

Locus 1289 : 
2 alleles
5.8% missing data
   3   (0.849) 0.849 0.924 0.899 0.135 0.946 0.850 0.703 0.818 0.911 
   1   (0.151) 0.151 0.076 0.101 0.865 0.054 0.150 0.297 0.182 0.089 

Locus 1290 : 
2 alleles
13.8% missing data
   1   (0.849) 0.849 0.868 0.764 0.983 0.842 0.883 0.969 0.955 0.848 
   4   (0.151) 0.151 0.132 0.236 0.017 0.158 0.117 0.031 0.045 0.152 

Locus 1291 : 
2 alleles
5.8% missing data
   1   (0.822) 0.822 0.924 0.802 0.111 0.941 0.683 0.892 0.666 0.902 
   3   (0.178) 0.178 0.076 0.198 0.889 0.059 0.317 0.108 0.334 0.098 

Locus 1292 : 
2 alleles
3.6% missing data
   3   (0.904) 0.904 0.904 0.965 0.977 0.970 0.933 0.920 0.614 0.944 
   2   (0.096) 0.096 0.096 0.035 0.023 0.030 0.067 0.080 0.386 0.056 

Locus 1293 : 
2 alleles
9.4% missing data
   2   (0.903) 0.902 0.948 0.968 0.954 0.953 0.913 0.905 0.790 0.950 
   4   (0.097) 0.098 0.052 0.032 0.046 0.047 0.087 0.095 0.210 0.050 

Locus 1294 : 
2 alleles
4.3% missing data
   3   (0.898) 0.898 0.849 0.914 0.994 0.635 0.988 0.990 0.947 0.857 
   4   (0.102) 0.102 0.151 0.086 0.006 0.365 0.012 0.010 0.053 0.143 

Locus 1295 : 
2 alleles
13.8% missing data
   1   (0.466) 0.466 0.467 0.395 0.468 0.377 0.567 0.532 0.397 0.403 
   4   (0.534) 0.534 0.533 0.605 0.532 0.623 0.433 0.468 0.603 0.597 

Locus 1296 : 
2 alleles
4.3% missing data
   2   (0.865) 0.865 0.845 0.921 0.981 0.878 0.897 0.969 0.869 0.940 
   3   (0.135) 0.135 0.155 0.079 0.019 0.122 0.103 0.031 0.131 0.060 

Locus 1297 : 
2 alleles
2.9% missing data
   4   (0.859) 0.859 0.923 0.850 0.968 0.953 0.649 0.957 0.661 0.937 
   3   (0.141) 0.141 0.077 0.150 0.032 0.047 0.351 0.043 0.339 0.063 

Locus 1298 : 
2 alleles
3.6% missing data
   1   (0.107) 0.106 0.098 0.090 0.025 0.079 0.064 0.039 0.033 0.170 
   3   (0.893) 0.894 0.902 0.910 0.975 0.921 0.936 0.961 0.967 0.830 

Locus 1299 : 
2 alleles
3.6% missing data
   2   (0.894) 0.894 0.902 0.829 0.988 0.896 0.940 0.958 0.923 0.926 
   4   (0.106) 0.106 0.098 0.171 0.012 0.104 0.060 0.042 0.077 0.074 

Locus 1300 : 
2 alleles
5.1% missing data
   3   (0.883) 0.883 0.904 0.731 0.986 0.924 0.891 0.970 0.896 0.921 
   1   (0.117) 0.117 0.096 0.269 0.014 0.076 0.109 0.030 0.104 0.079 

Locus 1301 : 
2 alleles
5.8% missing data
   3   (0.426) 0.426 0.399 0.293 0.401 0.454 0.510 0.156 0.279 0.352 
   4   (0.574) 0.574 0.601 0.707 0.599 0.546 0.490 0.844 0.721 0.648 

Locus 1302 : 
2 alleles
5.1% missing data
   2   (0.545) 0.545 0.499 0.726 0.907 0.560 0.591 0.193 0.752 0.617 
   4   (0.455) 0.455 0.501 0.274 0.093 0.440 0.409 0.807 0.248 0.383 

Locus 1303 : 
2 alleles
15.9% missing data
   1   (0.733) 0.733 0.766 0.500 0.595 0.714 0.779 0.804 0.811 0.782 
   2   (0.267) 0.267 0.234 0.500 0.405 0.286 0.221 0.196 0.189 0.218 

Locus 1304 : 
2 alleles
1.4% missing data
   1   (0.912) 0.912 0.922 0.748 0.990 0.945 0.962 0.985 0.977 0.893 
   3   (0.088) 0.088 0.078 0.252 0.010 0.055 0.038 0.015 0.023 0.107 

Locus 1305 : 
2 alleles
10.1% missing data
   2   (0.665) 0.665 0.730 0.479 0.832 0.654 0.679 0.594 0.666 0.657 
   4   (0.335) 0.335 0.270 0.521 0.168 0.346 0.321 0.406 0.334 0.343 

Locus 1306 : 
2 alleles
12.3% missing data
   1   (0.884) 0.883 0.891 0.927 0.980 0.920 0.932 0.961 0.950 0.905 
   3   (0.116) 0.117 0.109 0.073 0.020 0.080 0.068 0.039 0.050 0.095 

Locus 1307 : 
2 alleles
3.6% missing data
   2   (0.906) 0.906 0.901 0.963 0.967 0.881 0.974 0.984 0.980 0.855 
   4   (0.094) 0.094 0.099 0.037 0.033 0.119 0.026 0.016 0.020 0.145 

Locus 1308 : 
2 alleles
13.8% missing data
   4   (0.827) 0.827 0.858 0.718 0.968 0.824 0.867 0.950 0.689 0.885 
   1   (0.173) 0.173 0.142 0.282 0.032 0.176 0.133 0.050 0.311 0.115 

Locus 1309 : 
2 alleles
10.9% missing data
   1   (0.831) 0.832 0.908 0.740 0.692 0.870 0.770 0.944 0.881 0.772 
   2   (0.169) 0.168 0.092 0.260 0.308 0.130 0.230 0.056 0.119 0.228 

Locus 1310 : 
2 alleles
10.1% missing data
   1   (0.888) 0.887 0.896 0.973 0.970 0.930 0.952 0.976 0.830 0.831 
   3   (0.112) 0.113 0.104 0.027 0.030 0.070 0.048 0.024 0.170 0.169 

Locus 1311 : 
2 alleles
10.9% missing data
   2   (0.161) 0.161 0.134 0.120 0.119 0.061 0.128 0.784 0.186 0.126 
   4   (0.839) 0.839 0.866 0.880 0.881 0.939 0.872 0.216 0.814 0.874 

Locus 1312 : 
2 alleles
8.0% missing data
   2   (0.929) 0.929 0.912 0.938 0.995 0.926 0.983 0.990 0.987 0.964 
   3   (0.071) 0.071 0.088 0.062 0.005 0.074 0.017 0.010 0.013 0.036 

Locus 1313 : 
2 alleles
4.3% missing data
   3   (0.832) 0.833 0.848 0.931 0.935 0.838 0.881 0.661 0.722 0.931 
   1   (0.168) 0.167 0.152 0.069 0.065 0.162 0.119 0.339 0.278 0.069 

Locus 1314 : 
2 alleles
13.0% missing data
   3   (0.290) 0.290 0.348 0.440 0.319 0.412 0.145 0.065 0.082 0.317 
   1   (0.710) 0.710 0.652 0.560 0.681 0.588 0.855 0.935 0.918 0.683 

Locus 1315 : 
2 alleles
8.0% missing data
   3   (0.896) 0.897 0.933 0.792 0.979 0.948 0.847 0.969 0.915 0.950 
   4   (0.104) 0.103 0.067 0.208 0.021 0.052 0.153 0.031 0.085 0.050 

Locus 1316 : 
2 alleles
12.3% missing data
   4   (0.840) 0.840 0.761 0.816 0.881 0.841 0.913 0.968 0.967 0.887 
   1   (0.160) 0.160 0.239 0.184 0.119 0.159 0.087 0.032 0.033 0.113 

Locus 1317 : 
2 alleles
13.0% missing data
   3   (0.890) 0.890 0.923 0.919 0.745 0.950 0.909 0.832 0.871 0.923 
   1   (0.110) 0.110 0.077 0.081 0.255 0.050 0.091 0.168 0.129 0.077 

Locus 1318 : 
2 alleles
3.6% missing data
   2   (0.912) 0.911 0.923 0.974 0.786 0.946 0.963 0.983 0.988 0.934 
   4   (0.088) 0.089 0.077 0.026 0.214 0.054 0.037 0.017 0.012 0.066 

Locus 1319 : 
2 alleles
4.3% missing data
   1   (0.349) 0.348 0.382 0.264 0.059 0.467 0.236 0.363 0.337 0.373 
   2   (0.651) 0.652 0.618 0.736 0.941 0.533 0.764 0.637 0.663 0.627 

Locus 1320 : 
2 alleles
15.2% missing data
   1   (0.644) 0.644 0.597 0.704 0.749 0.705 0.563 0.917 0.768 0.722 
   3   (0.356) 0.356 0.403 0.296 0.251 0.295 0.437 0.083 0.232 0.278 

Locus 1321 : 
2 alleles
15.2% missing data
   3   (0.820) 0.819 0.612 0.904 0.935 0.627 0.969 0.978 0.896 0.826 
   4   (0.180) 0.181 0.388 0.096 0.065 0.373 0.031 0.022 0.104 0.174 

Locus 1322 : 
2 alleles
3.6% missing data
   1   (0.602) 0.602 0.600 0.595 0.552 0.695 0.632 0.468 0.450 0.511 
   3   (0.398) 0.398 0.400 0.405 0.448 0.305 0.368 0.532 0.550 0.489 

Locus 1323 : 
2 alleles
9.4% missing data
   2   (0.873) 0.873 0.905 0.839 0.971 0.897 0.889 0.966 0.934 0.848 
   4   (0.127) 0.127 0.095 0.161 0.029 0.103 0.111 0.034 0.066 0.152 

Locus 1324 : 
2 alleles
6.5% missing data
   2   (0.500) 0.499 0.511 0.549 0.476 0.381 0.517 0.805 0.648 0.555 
   1   (0.500) 0.501 0.489 0.451 0.524 0.619 0.483 0.195 0.352 0.445 

Locus 1325 : 
2 alleles
6.5% missing data
   2   (0.218) 0.217 0.156 0.325 0.050 0.186 0.291 0.079 0.147 0.348 
   4   (0.782) 0.783 0.844 0.675 0.950 0.814 0.709 0.921 0.853 0.652 

Locus 1326 : 
2 alleles
13.0% missing data
   3   (0.852) 0.852 0.826 0.823 0.959 0.921 0.927 0.910 0.907 0.715 
   1   (0.148) 0.148 0.174 0.177 0.041 0.079 0.073 0.090 0.093 0.285 

Locus 1327 : 
2 alleles
10.9% missing data
   2   (0.930) 0.929 0.955 0.897 0.919 0.952 0.972 0.984 0.960 0.971 
   1   (0.070) 0.071 0.045 0.103 0.081 0.048 0.028 0.016 0.040 0.029 

Locus 1328 : 
2 alleles
5.8% missing data
   2   (0.577) 0.576 0.589 0.454 0.554 0.608 0.550 0.888 0.687 0.481 
   4   (0.423) 0.424 0.411 0.546 0.446 0.392 0.450 0.112 0.313 0.519 

Locus 1329 : 
2 alleles
2.2% missing data
   2   (0.906) 0.905 0.941 0.902 0.946 0.929 0.949 0.976 0.462 0.944 
   4   (0.094) 0.095 0.059 0.098 0.054 0.071 0.051 0.024 0.538 0.056 

Locus 1330 : 
2 alleles
11.6% missing data
   1   (0.889) 0.889 0.916 0.966 0.933 0.913 0.951 0.822 0.932 0.929 
   3   (0.111) 0.111 0.084 0.034 0.067 0.087 0.049 0.178 0.068 0.071 

Locus 1331 : 
2 alleles
11.6% missing data
   1   (0.842) 0.842 0.867 0.807 0.774 0.815 0.895 0.955 0.936 0.790 
   4   (0.158) 0.158 0.133 0.193 0.226 0.185 0.105 0.045 0.064 0.210 

Locus 1332 : 
2 alleles
13.0% missing data
   2   (0.891) 0.891 0.878 0.928 0.980 0.938 0.933 0.951 0.923 0.910 
   4   (0.109) 0.109 0.122 0.072 0.020 0.062 0.067 0.049 0.077 0.090 

Locus 1333 : 
2 alleles
15.9% missing data
   1   (0.071) 0.071 0.032 0.043 0.091 0.034 0.068 0.016 0.036 0.034 
   4   (0.929) 0.929 0.968 0.957 0.909 0.966 0.932 0.984 0.964 0.966 

Locus 1334 : 
2 alleles
1.4% missing data
   1   (0.902) 0.902 0.931 0.782 0.981 0.945 0.970 0.689 0.817 0.920 
   2   (0.098) 0.098 0.069 0.218 0.019 0.055 0.030 0.311 0.183 0.080 

Locus 1335 : 
2 alleles
12.3% missing data
   1   (0.943) 0.943 0.958 0.847 0.996 0.893 0.992 0.994 0.995 0.814 
   4   (0.057) 0.057 0.042 0.153 0.004 0.107 0.008 0.006 0.005 0.186 

Locus 1336 : 
2 alleles
5.1% missing data
   3   (0.864) 0.864 0.848 0.829 0.878 0.881 0.915 0.952 0.923 0.900 
   1   (0.136) 0.136 0.152 0.171 0.122 0.119 0.085 0.048 0.077 0.100 

Locus 1337 : 
2 alleles
17.4% missing data
   2   (0.929) 0.929 0.958 0.989 0.967 0.984 0.879 0.974 0.925 0.964 
   4   (0.071) 0.071 0.042 0.011 0.033 0.016 0.121 0.026 0.075 0.036 

Locus 1338 : 
2 alleles
5.1% missing data
   2   (0.903) 0.903 0.931 0.945 0.974 0.934 0.947 0.970 0.953 0.910 
   1   (0.097) 0.097 0.069 0.055 0.026 0.066 0.053 0.030 0.047 0.090 

Locus 1339 : 
2 alleles
1.4% missing data
   2   (0.905) 0.904 0.921 0.929 0.990 0.953 0.930 0.979 0.937 0.917 
   3   (0.095) 0.096 0.079 0.071 0.010 0.047 0.070 0.021 0.063 0.083 

Locus 1340 : 
2 alleles
2.2% missing data
   1   (0.870) 0.870 0.884 0.928 0.913 0.893 0.897 0.963 0.843 0.948 
   3   (0.130) 0.130 0.116 0.072 0.087 0.107 0.103 0.037 0.157 0.052 

Locus 1341 : 
2 alleles
4.3% missing data
   1   (0.895) 0.895 0.884 0.869 0.964 0.929 0.948 0.976 0.955 0.933 
   3   (0.105) 0.105 0.116 0.131 0.036 0.071 0.052 0.024 0.045 0.067 

Locus 1342 : 
2 alleles
1.4% missing data
   3   (0.886) 0.886 0.906 0.774 0.987 0.777 0.953 0.980 0.924 0.925 
   1   (0.114) 0.114 0.094 0.226 0.013 0.223 0.047 0.020 0.076 0.075 

Locus 1343 : 
2 alleles
10.9% missing data
   2   (0.840) 0.840 0.823 0.862 0.961 0.906 0.880 0.769 0.814 0.911 
   4   (0.160) 0.160 0.177 0.138 0.039 0.094 0.120 0.231 0.186 0.089 

Locus 1344 : 
2 alleles
3.6% missing data
   2   (0.890) 0.890 0.928 0.731 0.955 0.911 0.925 0.977 0.669 0.929 
   4   (0.110) 0.110 0.072 0.269 0.045 0.089 0.075 0.023 0.331 0.071 

Locus 1345 : 
2 alleles
10.9% missing data
   2   (0.499) 0.498 0.583 0.429 0.062 0.702 0.399 0.101 0.281 0.583 
   4   (0.501) 0.502 0.417 0.571 0.938 0.298 0.601 0.899 0.719 0.417 

Locus 1346 : 
2 alleles
10.9% missing data
   4   (0.890) 0.890 0.957 0.663 0.986 0.926 0.898 0.878 0.590 0.944 
   2   (0.110) 0.110 0.043 0.337 0.014 0.074 0.102 0.122 0.410 0.056 

Locus 1347 : 
2 alleles
0.0% missing data
   3   (0.707) 0.706 0.593 0.788 0.951 0.681 0.809 0.941 0.678 0.710 
   1   (0.293) 0.294 0.407 0.212 0.049 0.319 0.191 0.059 0.322 0.290 

Locus 1348 : 
2 alleles
4.3% missing data
   3   (0.913) 0.912 0.953 0.965 0.911 0.937 0.947 0.976 0.985 0.936 
   1   (0.087) 0.088 0.047 0.035 0.089 0.063 0.053 0.024 0.015 0.064 

Locus 1349 : 
2 alleles
13.8% missing data
   1   (0.508) 0.509 0.447 0.618 0.553 0.567 0.536 0.131 0.581 0.577 
   3   (0.492) 0.491 0.553 0.382 0.447 0.433 0.464 0.869 0.419 0.423 

Locus 1350 : 
2 alleles
10.9% missing data
   1   (0.928) 0.929 0.943 0.928 0.977 0.914 0.978 0.991 0.980 0.956 
   3   (0.072) 0.071 0.057 0.072 0.023 0.086 0.022 0.009 0.020 0.044 

Locus 1351 : 
2 alleles
17.4% missing data
   2   (0.625) 0.625 0.639 0.687 0.601 0.560 0.675 0.577 0.662 0.756 
   4   (0.375) 0.375 0.361 0.313 0.399 0.440 0.325 0.423 0.338 0.244 

Locus 1352 : 
2 alleles
14.5% missing data
   1   (0.565) 0.565 0.618 0.603 0.497 0.428 0.586 0.512 0.437 0.757 
   4   (0.435) 0.435 0.382 0.397 0.503 0.572 0.414 0.488 0.563 0.243 

Locus 1353 : 
2 alleles
12.3% missing data
   2   (0.902) 0.902 0.958 0.885 0.927 0.974 0.879 0.602 0.830 0.962 
   4   (0.098) 0.098 0.042 0.115 0.073 0.026 0.121 0.398 0.170 0.038 

Locus 1354 : 
2 alleles
4.3% missing data
   4   (0.926) 0.926 0.950 0.971 0.944 0.973 0.925 0.980 0.982 0.952 
   2   (0.074) 0.074 0.050 0.029 0.056 0.027 0.075 0.020 0.018 0.048 

Locus 1355 : 
2 alleles
10.9% missing data
   3   (0.460) 0.460 0.515 0.420 0.065 0.444 0.427 0.433 0.330 0.624 
   1   (0.540) 0.540 0.485 0.580 0.935 0.556 0.573 0.567 0.670 0.376 

Locus 1356 : 
2 alleles
6.5% missing data
   2   (0.842) 0.842 0.862 0.946 0.976 0.913 0.880 0.622 0.921 0.891 
   4   (0.158) 0.158 0.138 0.054 0.024 0.087 0.120 0.378 0.079 0.109 

Locus 1357 : 
2 alleles
7.2% missing data
   4   (0.773) 0.772 0.792 0.838 0.683 0.820 0.775 0.927 0.803 0.794 
   2   (0.227) 0.228 0.208 0.162 0.317 0.180 0.225 0.073 0.197 0.206 

Locus 1358 : 
2 alleles
4.3% missing data
   3   (0.880) 0.880 0.872 0.924 0.907 0.930 0.894 0.975 0.959 0.946 
   1   (0.120) 0.120 0.128 0.076 0.093 0.070 0.106 0.025 0.041 0.054 

Locus 1359 : 
2 alleles
5.8% missing data
   3   (0.572) 0.573 0.777 0.743 0.084 0.856 0.163 0.113 0.376 0.776 
   1   (0.428) 0.427 0.223 0.257 0.916 0.144 0.837 0.887 0.624 0.224 

Locus 1360 : 
2 alleles
5.1% missing data
   1   (0.275) 0.275 0.302 0.269 0.333 0.208 0.268 0.065 0.417 0.310 
   3   (0.725) 0.725 0.698 0.731 0.667 0.792 0.732 0.935 0.583 0.690 

Locus 1361 : 
2 alleles
5.1% missing data
   1   (0.123) 0.123 0.106 0.036 0.014 0.066 0.101 0.028 0.043 0.219 
   3   (0.877) 0.877 0.894 0.964 0.986 0.934 0.899 0.972 0.957 0.781 

Locus 1362 : 
2 alleles
12.3% missing data
   4   (0.828) 0.828 0.879 0.804 0.819 0.818 0.810 0.929 0.881 0.893 
   1   (0.172) 0.172 0.121 0.196 0.181 0.182 0.190 0.071 0.119 0.107 

Locus 1363 : 
2 alleles
2.9% missing data
   3   (0.885) 0.885 0.887 0.956 0.909 0.927 0.958 0.674 0.961 0.886 
   1   (0.115) 0.115 0.113 0.044 0.091 0.073 0.042 0.326 0.039 0.114 

Locus 1364 : 
2 alleles
13.8% missing data
   4   (0.925) 0.924 0.968 0.980 0.974 0.983 0.886 0.977 0.868 0.961 
   2   (0.075) 0.076 0.032 0.020 0.026 0.017 0.114 0.023 0.132 0.039 

Locus 1365 : 
2 alleles
14.5% missing data
   2   (0.186) 0.186 0.239 0.181 0.143 0.252 0.077 0.031 0.179 0.218 
   3   (0.814) 0.814 0.761 0.819 0.857 0.748 0.923 0.969 0.821 0.782 

Locus 1366 : 
2 alleles
10.9% missing data
   2   (0.388) 0.389 0.323 0.411 0.413 0.495 0.293 0.088 0.706 0.529 
   4   (0.612) 0.611 0.677 0.589 0.587 0.505 0.707 0.912 0.294 0.471 

Locus 1367 : 
2 alleles
0.7% missing data
   1   (0.895) 0.895 0.927 0.956 0.317 0.936 0.956 0.970 0.593 0.946 
   3   (0.105) 0.105 0.073 0.044 0.683 0.064 0.044 0.030 0.407 0.054 

Locus 1368 : 
2 alleles
10.1% missing data
   2   (0.647) 0.646 0.594 0.658 0.958 0.648 0.744 0.916 0.385 0.479 
   4   (0.353) 0.354 0.406 0.342 0.042 0.352 0.256 0.084 0.615 0.521 

Locus 1369 : 
2 alleles
4.3% missing data
   1   (0.469) 0.469 0.384 0.472 0.513 0.386 0.491 0.857 0.678 0.644 
   3   (0.531) 0.531 0.616 0.528 0.487 0.614 0.509 0.143 0.322 0.356 

Locus 1370 : 
2 alleles
14.5% missing data
   3   (0.900) 0.900 0.918 0.888 0.978 0.808 0.979 0.858 0.992 0.929 
   1   (0.100) 0.100 0.082 0.112 0.022 0.192 0.021 0.142 0.008 0.071 

Locus 1371 : 
2 alleles
12.3% missing data
   1   (0.130) 0.130 0.103 0.047 0.127 0.118 0.077 0.039 0.060 0.076 
   3   (0.870) 0.870 0.897 0.953 0.873 0.882 0.923 0.961 0.940 0.924 

Locus 1372 : 
2 alleles
3.6% missing data
   1   (0.844) 0.844 0.828 0.883 0.963 0.918 0.897 0.655 0.879 0.883 
   4   (0.156) 0.156 0.172 0.117 0.037 0.082 0.103 0.345 0.121 0.117 

Locus 1373 : 
2 alleles
5.8% missing data
   3   (0.852) 0.853 0.829 0.863 0.961 0.913 0.838 0.955 0.920 0.922 
   4   (0.148) 0.147 0.171 0.137 0.039 0.087 0.162 0.045 0.080 0.078 

Locus 1374 : 
2 alleles
4.3% missing data
   3   (0.876) 0.876 0.834 0.886 0.982 0.904 0.936 0.976 0.975 0.888 
   1   (0.124) 0.124 0.166 0.114 0.018 0.096 0.064 0.024 0.025 0.112 

Locus 1375 : 
2 alleles
3.6% missing data
   1   (0.822) 0.822 0.800 0.723 0.971 0.822 0.873 0.951 0.936 0.868 
   2   (0.178) 0.178 0.200 0.277 0.029 0.178 0.127 0.049 0.064 0.132 

Locus 1376 : 
2 alleles
1.4% missing data
   2   (0.930) 0.931 0.935 0.805 0.982 0.913 0.984 0.990 0.989 0.938 
   4   (0.070) 0.069 0.065 0.195 0.018 0.087 0.016 0.010 0.011 0.062 

Locus 1377 : 
2 alleles
1.4% missing data
   2   (0.907) 0.907 0.961 0.888 0.993 0.946 0.911 0.971 0.911 0.910 
   3   (0.093) 0.093 0.039 0.112 0.007 0.054 0.089 0.029 0.089 0.090 

Locus 1378 : 
2 alleles
10.1% missing data
   1   (0.743) 0.743 0.778 0.582 0.959 0.787 0.727 0.647 0.618 0.839 
   3   (0.257) 0.257 0.222 0.418 0.041 0.213 0.273 0.353 0.382 0.161 

Locus 1379 : 
2 alleles
16.7% missing data
   3   (0.655) 0.655 0.884 0.650 0.148 0.914 0.169 0.309 0.316 0.873 
   1   (0.345) 0.345 0.116 0.350 0.852 0.086 0.831 0.691 0.684 0.127 

Locus 1380 : 
2 alleles
3.6% missing data
   3   (0.795) 0.796 0.797 0.931 0.828 0.825 0.827 0.935 0.616 0.802 
   1   (0.205) 0.204 0.203 0.069 0.172 0.175 0.173 0.065 0.384 0.198 

Locus 1381 : 
2 alleles
10.9% missing data
   1   (0.840) 0.840 0.794 0.795 0.921 0.713 0.965 0.978 0.777 0.715 
   4   (0.160) 0.160 0.206 0.205 0.079 0.287 0.035 0.022 0.223 0.285 

Locus 1382 : 
2 alleles
7.2% missing data
   3   (0.861) 0.861 0.899 0.959 0.556 0.942 0.928 0.705 0.972 0.679 
   1   (0.139) 0.139 0.101 0.041 0.444 0.058 0.072 0.295 0.028 0.321 

Locus 1383 : 
2 alleles
15.2% missing data
   3   (0.920) 0.920 0.956 0.974 0.919 0.978 0.908 0.882 0.948 0.952 
   4   (0.080) 0.080 0.044 0.026 0.081 0.022 0.092 0.118 0.052 0.048 

Locus 1384 : 
2 alleles
13.0% missing data
   2   (0.856) 0.856 0.821 0.926 0.769 0.899 0.906 0.957 0.776 0.856 
   1   (0.144) 0.144 0.179 0.074 0.231 0.101 0.094 0.043 0.224 0.144 

Locus 1385 : 
2 alleles
2.9% missing data
   2   (0.765) 0.765 0.823 0.809 0.960 0.728 0.727 0.932 0.813 0.844 
   4   (0.235) 0.235 0.177 0.191 0.040 0.272 0.273 0.068 0.187 0.156 

Locus 1386 : 
2 alleles
14.5% missing data
   2   (0.881) 0.881 0.900 0.938 0.849 0.948 0.899 0.965 0.675 0.885 
   4   (0.119) 0.119 0.100 0.062 0.151 0.052 0.101 0.035 0.325 0.115 

Locus 1387 : 
2 alleles
4.3% missing data
   1   (0.702) 0.702 0.717 0.637 0.168 0.813 0.760 0.326 0.906 0.744 
   3   (0.298) 0.298 0.283 0.363 0.832 0.187 0.240 0.674 0.094 0.256 

Locus 1388 : 
2 alleles
15.2% missing data
   1   (0.265) 0.265 0.299 0.208 0.413 0.225 0.163 0.376 0.278 0.264 
   3   (0.735) 0.735 0.701 0.792 0.587 0.775 0.837 0.624 0.722 0.736 

Locus 1389 : 
2 alleles
4.3% missing data
   4   (0.862) 0.862 0.923 0.953 0.510 0.919 0.931 0.631 0.929 0.772 
   1   (0.138) 0.138 0.077 0.047 0.490 0.081 0.069 0.369 0.071 0.228 

Locus 1390 : 
2 alleles
12.3% missing data
   2   (0.880) 0.880 0.914 0.955 0.961 0.942 0.836 0.720 0.972 0.954 
   4   (0.120) 0.120 0.086 0.045 0.039 0.058 0.164 0.280 0.028 0.046 

Locus 1391 : 
2 alleles
6.5% missing data
   2   (0.092) 0.092 0.083 0.022 0.010 0.044 0.094 0.028 0.020 0.038 
   4   (0.908) 0.908 0.917 0.978 0.990 0.956 0.906 0.972 0.980 0.962 

Locus 1392 : 
2 alleles
10.9% missing data
   1   (0.179) 0.180 0.166 0.146 0.890 0.148 0.096 0.039 0.073 0.253 
   2   (0.821) 0.820 0.834 0.854 0.110 0.852 0.904 0.961 0.927 0.747 

Locus 1393 : 
2 alleles
3.6% missing data
   1   (0.915) 0.915 0.951 0.915 0.979 0.959 0.901 0.978 0.978 0.959 
   3   (0.085) 0.085 0.049 0.085 0.021 0.041 0.099 0.022 0.022 0.041 

Locus 1394 : 
2 alleles
14.5% missing data
   3   (0.904) 0.904 0.959 0.675 0.832 0.963 0.898 0.792 0.825 0.955 
   4   (0.096) 0.096 0.041 0.325 0.168 0.037 0.102 0.208 0.175 0.045 

Locus 1395 : 
2 alleles
13.0% missing data
   2   (0.899) 0.899 0.905 0.940 0.871 0.962 0.905 0.965 0.969 0.940 
   3   (0.101) 0.101 0.095 0.060 0.129 0.038 0.095 0.035 0.031 0.060 

Locus 1396 : 
2 alleles
12.3% missing data
   3   (0.897) 0.897 0.939 0.980 0.925 0.925 0.953 0.466 0.891 0.959 
   1   (0.103) 0.103 0.061 0.020 0.075 0.075 0.047 0.534 0.109 0.041 

Locus 1397 : 
2 alleles
15.9% missing data
   2   (0.887) 0.887 0.888 0.886 0.970 0.924 0.926 0.964 0.729 0.919 
   4   (0.113) 0.113 0.112 0.114 0.030 0.076 0.074 0.036 0.271 0.081 

Locus 1398 : 
2 alleles
2.2% missing data
   1   (0.940) 0.940 0.919 0.951 0.996 0.878 0.993 0.994 0.844 0.965 
   2   (0.060) 0.060 0.081 0.049 0.004 0.122 0.007 0.006 0.156 0.035 

Locus 1399 : 
2 alleles
3.6% missing data
   1   (0.894) 0.894 0.940 0.921 0.970 0.909 0.932 0.970 0.540 0.912 
   4   (0.106) 0.106 0.060 0.079 0.030 0.091 0.068 0.030 0.460 0.088 

Locus 1400 : 
2 alleles
3.6% missing data
   4   (0.868) 0.868 0.877 0.781 0.879 0.933 0.835 0.953 0.952 0.943 
   2   (0.132) 0.132 0.123 0.219 0.121 0.067 0.165 0.047 0.048 0.057 

Locus 1401 : 
2 alleles
15.2% missing data
   4   (0.829) 0.829 0.789 0.555 0.813 0.889 0.882 0.959 0.901 0.807 
   3   (0.171) 0.171 0.211 0.445 0.187 0.111 0.118 0.041 0.099 0.193 

Locus 1402 : 
2 alleles
14.5% missing data
   2   (0.849) 0.848 0.915 0.816 0.976 0.894 0.860 0.777 0.609 0.891 
   1   (0.151) 0.152 0.085 0.184 0.024 0.106 0.140 0.223 0.391 0.109 

Locus 1403 : 
2 alleles
1.4% missing data
   3   (0.917) 0.917 0.920 0.820 0.971 0.923 0.977 0.986 0.960 0.890 
   4   (0.083) 0.083 0.080 0.180 0.029 0.077 0.023 0.014 0.040 0.110 

Locus 1404 : 
2 alleles
4.3% missing data
   1   (0.686) 0.686 0.745 0.745 0.471 0.756 0.582 0.910 0.687 0.701 
   4   (0.314) 0.314 0.255 0.255 0.529 0.244 0.418 0.090 0.313 0.299 

Locus 1405 : 
2 alleles
13.8% missing data
   4   (0.448) 0.448 0.478 0.410 0.897 0.426 0.394 0.410 0.335 0.531 
   3   (0.552) 0.552 0.522 0.590 0.103 0.574 0.606 0.590 0.665 0.469 

Locus 1406 : 
2 alleles
2.9% missing data
   1   (0.867) 0.867 0.908 0.920 0.079 0.951 0.888 0.923 0.606 0.939 
   3   (0.133) 0.133 0.092 0.080 0.921 0.049 0.112 0.077 0.394 0.061 

Locus 1407 : 
2 alleles
3.6% missing data
   1   (0.897) 0.897 0.938 0.896 0.800 0.959 0.866 0.964 0.727 0.939 
   2   (0.103) 0.103 0.062 0.104 0.200 0.041 0.134 0.036 0.273 0.061 

Locus 1408 : 
2 alleles
13.0% missing data
   1   (0.534) 0.534 0.469 0.648 0.073 0.542 0.595 0.716 0.509 0.542 
   3   (0.466) 0.466 0.531 0.352 0.927 0.458 0.405 0.284 0.491 0.458 

Locus 1409 : 
2 alleles
7.2% missing data
   3   (0.894) 0.894 0.870 0.844 0.977 0.913 0.951 0.976 0.945 0.936 
   2   (0.106) 0.106 0.130 0.156 0.023 0.087 0.049 0.024 0.055 0.064 

Locus 1410 : 
2 alleles
13.0% missing data
   2   (0.777) 0.777 0.836 0.766 0.831 0.875 0.599 0.850 0.725 0.842 
   1   (0.223) 0.223 0.164 0.234 0.169 0.125 0.401 0.150 0.275 0.158 

Locus 1411 : 
2 alleles
5.8% missing data
   1   (0.423) 0.423 0.397 0.483 0.349 0.464 0.382 0.405 0.102 0.554 
   2   (0.577) 0.577 0.603 0.517 0.651 0.536 0.618 0.595 0.898 0.446 

Locus 1412 : 
2 alleles
2.9% missing data
   1   (0.427) 0.427 0.529 0.502 0.068 0.625 0.174 0.600 0.185 0.658 
   3   (0.573) 0.573 0.471 0.498 0.932 0.375 0.826 0.400 0.815 0.342 

Locus 1413 : 
2 alleles
7.2% missing data
   1   (0.894) 0.895 0.924 0.930 0.975 0.949 0.883 0.969 0.763 0.940 
   3   (0.106) 0.105 0.076 0.070 0.025 0.051 0.117 0.031 0.237 0.060 

Locus 1414 : 
2 alleles
9.4% missing data
   2   (0.836) 0.836 0.894 0.864 0.580 0.939 0.705 0.926 0.673 0.906 
   3   (0.164) 0.164 0.106 0.136 0.420 0.061 0.295 0.074 0.327 0.094 

Locus 1415 : 
2 alleles
6.5% missing data
   1   (0.846) 0.846 0.875 0.642 0.949 0.856 0.861 0.961 0.903 0.900 
   4   (0.154) 0.154 0.125 0.358 0.051 0.144 0.139 0.039 0.097 0.100 

Locus 1416 : 
2 alleles
3.6% missing data
   3   (0.707) 0.707 0.667 0.573 0.789 0.731 0.729 0.922 0.839 0.741 
   1   (0.293) 0.293 0.333 0.427 0.211 0.269 0.271 0.078 0.161 0.259 

Locus 1417 : 
2 alleles
13.0% missing data
   2   (0.844) 0.843 0.859 0.738 0.865 0.905 0.904 0.960 0.838 0.813 
   4   (0.156) 0.157 0.141 0.262 0.135 0.095 0.096 0.040 0.162 0.187 

Locus 1418 : 
2 alleles
5.1% missing data
   2   (0.897) 0.897 0.932 0.962 0.977 0.958 0.871 0.963 0.957 0.956 
   3   (0.103) 0.103 0.068 0.038 0.023 0.042 0.129 0.037 0.043 0.044 

Locus 1419 : 
2 alleles
13.0% missing data
   3   (0.819) 0.819 0.898 0.802 0.975 0.940 0.684 0.502 0.666 0.926 
   1   (0.181) 0.181 0.102 0.198 0.025 0.060 0.316 0.498 0.334 0.074 

Locus 1420 : 
2 alleles
4.3% missing data
   3   (0.891) 0.891 0.912 0.940 0.916 0.926 0.896 0.968 0.898 0.945 
   1   (0.109) 0.109 0.088 0.060 0.084 0.074 0.104 0.032 0.102 0.055 

Locus 1421 : 
2 alleles
12.3% missing data
   1   (0.383) 0.383 0.483 0.287 0.079 0.352 0.333 0.399 0.122 0.339 
   3   (0.617) 0.617 0.517 0.713 0.921 0.648 0.667 0.601 0.878 0.661 

Locus 1422 : 
2 alleles
10.1% missing data
   1   (0.085) 0.085 0.099 0.081 0.015 0.133 0.021 0.016 0.012 0.073 
   3   (0.915) 0.915 0.901 0.919 0.985 0.867 0.979 0.984 0.988 0.927 

Locus 1423 : 
2 alleles
12.3% missing data
   3   (0.704) 0.704 0.702 0.761 0.709 0.713 0.749 0.720 0.497 0.829 
   1   (0.296) 0.296 0.298 0.239 0.291 0.287 0.251 0.280 0.503 0.171 

Locus 1424 : 
2 alleles
12.3% missing data
   4   (0.869) 0.870 0.929 0.880 0.840 0.890 0.817 0.960 0.813 0.918 
   2   (0.131) 0.130 0.071 0.120 0.160 0.110 0.183 0.040 0.187 0.082 

Locus 1425 : 
2 alleles
5.8% missing data
   4   (0.698) 0.698 0.809 0.600 0.955 0.826 0.490 0.498 0.459 0.828 
   2   (0.302) 0.302 0.191 0.400 0.045 0.174 0.510 0.502 0.541 0.172 

Locus 1426 : 
2 alleles
8.7% missing data
   2   (0.917) 0.917 0.918 0.971 0.952 0.923 0.986 0.807 0.990 0.920 
   3   (0.083) 0.083 0.082 0.029 0.048 0.077 0.014 0.193 0.010 0.080 

Locus 1427 : 
2 alleles
17.4% missing data
   2   (0.657) 0.657 0.679 0.593 0.642 0.659 0.718 0.717 0.505 0.554 
   3   (0.343) 0.343 0.321 0.407 0.358 0.341 0.282 0.283 0.495 0.446 

Locus 1428 : 
2 alleles
3.6% missing data
   1   (0.907) 0.906 0.956 0.946 0.989 0.950 0.910 0.960 0.553 0.969 
   3   (0.093) 0.094 0.044 0.054 0.011 0.050 0.090 0.040 0.447 0.031 

Locus 1429 : 
2 alleles
19.6% missing data
   1   (0.898) 0.898 0.875 0.836 0.944 0.922 0.937 0.984 0.972 0.941 
   4   (0.102) 0.102 0.125 0.164 0.056 0.078 0.063 0.016 0.028 0.059 

Locus 1430 : 
2 alleles
3.6% missing data
   1   (0.834) 0.835 0.910 0.785 0.722 0.864 0.847 0.535 0.647 0.930 
   2   (0.166) 0.165 0.090 0.215 0.278 0.136 0.153 0.465 0.353 0.070 

Locus 1431 : 
2 alleles
6.5% missing data
   3   (0.830) 0.831 0.872 0.809 0.359 0.920 0.784 0.949 0.933 0.750 
   2   (0.170) 0.169 0.128 0.191 0.641 0.080 0.216 0.051 0.067 0.250 

Locus 1432 : 
2 alleles
7.2% missing data
   1   (0.499) 0.499 0.543 0.512 0.139 0.433 0.536 0.755 0.367 0.419 
   3   (0.501) 0.501 0.457 0.488 0.861 0.567 0.464 0.245 0.633 0.581 

Locus 1433 : 
2 alleles
7.2% missing data
   3   (0.830) 0.830 0.834 0.746 0.968 0.837 0.863 0.964 0.757 0.906 
   1   (0.170) 0.170 0.166 0.254 0.032 0.163 0.137 0.036 0.243 0.094 

Locus 1434 : 
2 alleles
12.3% missing data
   1   (0.913) 0.913 0.946 0.966 0.450 0.964 0.957 0.950 0.949 0.872 
   3   (0.087) 0.087 0.054 0.034 0.550 0.036 0.043 0.050 0.051 0.128 

Locus 1435 : 
2 alleles
5.1% missing data
   1   (0.886) 0.886 0.909 0.964 0.896 0.943 0.896 0.959 0.713 0.942 
   3   (0.114) 0.114 0.091 0.036 0.104 0.057 0.104 0.041 0.287 0.058 

Locus 1436 : 
2 alleles
12.3% missing data
   4   (0.905) 0.905 0.889 0.939 0.986 0.958 0.929 0.981 0.984 0.946 
   2   (0.095) 0.095 0.111 0.061 0.014 0.042 0.071 0.019 0.016 0.054 

Locus 1437 : 
2 alleles
2.9% missing data
   1   (0.901) 0.900 0.903 0.980 0.973 0.930 0.971 0.987 0.983 0.768 
   3   (0.099) 0.100 0.097 0.020 0.027 0.070 0.029 0.013 0.017 0.232 

Locus 1438 : 
2 alleles
10.1% missing data
   2   (0.734) 0.734 0.675 0.715 0.952 0.769 0.857 0.616 0.921 0.619 
   4   (0.266) 0.266 0.325 0.285 0.048 0.231 0.143 0.384 0.079 0.381 

Locus 1439 : 
2 alleles
3.6% missing data
   1   (0.911) 0.911 0.940 0.872 0.948 0.958 0.934 0.980 0.841 0.909 
   3   (0.089) 0.089 0.060 0.128 0.052 0.042 0.066 0.020 0.159 0.091 

Locus 1440 : 
2 alleles
5.1% missing data
   3   (0.874) 0.874 0.945 0.960 0.388 0.957 0.798 0.963 0.728 0.761 
   1   (0.126) 0.126 0.055 0.040 0.612 0.043 0.202 0.037 0.272 0.239 

Locus 1441 : 
2 alleles
4.3% missing data
   1   (0.636) 0.636 0.666 0.698 0.590 0.677 0.623 0.523 0.514 0.739 
   4   (0.364) 0.364 0.334 0.302 0.410 0.323 0.377 0.477 0.486 0.261 

Locus 1442 : 
2 alleles
13.0% missing data
   4   (0.776) 0.775 0.760 0.704 0.659 0.899 0.757 0.940 0.772 0.744 
   2   (0.224) 0.225 0.240 0.296 0.341 0.101 0.243 0.060 0.228 0.256 

Locus 1443 : 
2 alleles
17.4% missing data
   1   (0.905) 0.905 0.954 0.981 0.984 0.969 0.815 0.909 0.843 0.966 
   4   (0.095) 0.095 0.046 0.019 0.016 0.031 0.185 0.091 0.157 0.034 

Locus 1444 : 
2 alleles
13.0% missing data
   2   (0.912) 0.912 0.909 0.895 0.965 0.946 0.940 0.970 0.969 0.962 
   4   (0.088) 0.088 0.091 0.105 0.035 0.054 0.060 0.030 0.031 0.038 

Locus 1445 : 
2 alleles
13.0% missing data
   2   (0.756) 0.755 0.788 0.748 0.730 0.797 0.811 0.720 0.336 0.867 
   1   (0.244) 0.245 0.212 0.252 0.270 0.203 0.189 0.280 0.664 0.133 

Locus 1446 : 
2 alleles
17.4% missing data
   2   (0.913) 0.913 0.985 0.990 0.889 0.991 0.622 0.516 0.780 0.985 
   3   (0.087) 0.087 0.015 0.010 0.111 0.009 0.378 0.484 0.220 0.015 

Locus 1447 : 
2 alleles
10.1% missing data
   2   (0.301) 0.301 0.270 0.346 0.039 0.365 0.314 0.098 0.375 0.282 
   4   (0.699) 0.699 0.730 0.654 0.961 0.635 0.686 0.902 0.625 0.718 

Locus 1448 : 
2 alleles
5.1% missing data
   1   (0.903) 0.902 0.929 0.882 0.986 0.944 0.941 0.977 0.978 0.901 
   4   (0.097) 0.098 0.071 0.118 0.014 0.056 0.059 0.023 0.022 0.099 

Locus 1449 : 
2 alleles
10.9% missing data
   3   (0.914) 0.913 0.940 0.684 0.992 0.965 0.953 0.964 0.832 0.931 
   4   (0.086) 0.087 0.060 0.316 0.008 0.035 0.047 0.036 0.168 0.069 

Locus 1450 : 
2 alleles
10.9% missing data
   1   (0.563) 0.564 0.527 0.522 0.908 0.520 0.560 0.856 0.527 0.464 
   3   (0.437) 0.436 0.473 0.478 0.092 0.480 0.440 0.144 0.473 0.536 

Locus 1451 : 
2 alleles
14.5% missing data
   4   (0.881) 0.882 0.923 0.826 0.891 0.904 0.942 0.560 0.848 0.910 
   1   (0.119) 0.118 0.077 0.174 0.109 0.096 0.058 0.440 0.152 0.090 

Locus 1452 : 
2 alleles
4.3% missing data
   1   (0.475) 0.476 0.472 0.549 0.398 0.511 0.425 0.180 0.537 0.537 
   3   (0.525) 0.524 0.528 0.451 0.602 0.489 0.575 0.820 0.463 0.463 

Locus 1453 : 
2 alleles
5.8% missing data
   3   (0.576) 0.576 0.688 0.469 0.091 0.812 0.413 0.134 0.305 0.715 
   1   (0.424) 0.424 0.312 0.531 0.909 0.188 0.587 0.866 0.695 0.285 

Locus 1454 : 
2 alleles
13.0% missing data
   2   (0.860) 0.861 0.893 0.890 0.707 0.931 0.852 0.770 0.927 0.919 
   4   (0.140) 0.139 0.107 0.110 0.293 0.069 0.148 0.230 0.073 0.081 

Locus 1455 : 
2 alleles
0.7% missing data
   1   (0.910) 0.909 0.924 0.972 0.995 0.948 0.986 0.836 0.982 0.896 
   3   (0.090) 0.091 0.076 0.028 0.005 0.052 0.014 0.164 0.018 0.104 

Locus 1456 : 
2 alleles
2.9% missing data
   2   (0.903) 0.903 0.935 0.909 0.985 0.938 0.942 0.949 0.599 0.947 
   4   (0.097) 0.097 0.065 0.091 0.015 0.062 0.058 0.051 0.401 0.053 

Locus 1457 : 
2 alleles
13.8% missing data
   2   (0.918) 0.918 0.934 0.974 0.928 0.953 0.956 0.981 0.976 0.936 
   4   (0.082) 0.082 0.066 0.026 0.072 0.047 0.044 0.019 0.024 0.064 

Locus 1458 : 
2 alleles
5.1% missing data
   3   (0.915) 0.915 0.929 0.975 0.982 0.886 0.977 0.986 0.671 0.946 
   1   (0.085) 0.085 0.071 0.025 0.018 0.114 0.023 0.014 0.329 0.054 

Locus 1459 : 
2 alleles
13.0% missing data
   4   (0.909) 0.909 0.907 0.767 0.940 0.934 0.961 0.981 0.984 0.907 
   2   (0.091) 0.091 0.093 0.233 0.060 0.066 0.039 0.019 0.016 0.093 

Locus 1460 : 
2 alleles
12.3% missing data
   2   (0.089) 0.089 0.021 0.016 0.266 0.014 0.197 0.463 0.139 0.021 
   4   (0.911) 0.911 0.979 0.984 0.734 0.986 0.803 0.537 0.861 0.979 

Locus 1461 : 
2 alleles
2.2% missing data
   2   (0.164) 0.164 0.150 0.124 0.061 0.093 0.111 0.346 0.080 0.132 
   4   (0.836) 0.836 0.850 0.876 0.939 0.907 0.889 0.654 0.920 0.868 

Locus 1462 : 
2 alleles
18.1% missing data
   3   (0.859) 0.859 0.851 0.658 0.967 0.873 0.922 0.946 0.825 0.890 
   1   (0.141) 0.141 0.149 0.342 0.033 0.127 0.078 0.054 0.175 0.110 

Locus 1463 : 
2 alleles
10.1% missing data
   2   (0.157) 0.157 0.250 0.168 0.048 0.471 0.021 0.015 0.158 0.261 
   3   (0.843) 0.843 0.750 0.832 0.952 0.529 0.979 0.985 0.842 0.739 

Locus 1464 : 
2 alleles
16.7% missing data
   1   (0.863) 0.863 0.907 0.956 0.903 0.953 0.744 0.958 0.901 0.900 
   3   (0.137) 0.137 0.093 0.044 0.097 0.047 0.256 0.042 0.099 0.100 

Locus 1465 : 
2 alleles
2.2% missing data
   2   (0.884) 0.885 0.918 0.705 0.936 0.873 0.920 0.971 0.874 0.931 
   4   (0.116) 0.115 0.082 0.295 0.064 0.127 0.080 0.029 0.126 0.069 

Locus 1466 : 
2 alleles
10.9% missing data
   2   (0.796) 0.796 0.805 0.867 0.949 0.850 0.763 0.885 0.860 0.862 
   4   (0.204) 0.204 0.195 0.133 0.051 0.150 0.237 0.115 0.140 0.138 

Locus 1467 : 
2 alleles
2.9% missing data
   1   (0.877) 0.877 0.910 0.863 0.904 0.920 0.906 0.957 0.804 0.914 
   2   (0.123) 0.123 0.090 0.137 0.096 0.080 0.094 0.043 0.196 0.086 

Locus 1468 : 
2 alleles
5.8% missing data
   2   (0.081) 0.080 0.045 0.041 0.152 0.030 0.042 0.431 0.044 0.048 
   4   (0.919) 0.920 0.955 0.959 0.848 0.970 0.958 0.569 0.956 0.952 

Locus 1469 : 
2 alleles
13.8% missing data
   4   (0.623) 0.622 0.652 0.682 0.585 0.654 0.637 0.543 0.333 0.730 
   2   (0.377) 0.378 0.348 0.318 0.415 0.346 0.363 0.457 0.667 0.270 

Locus 1470 : 
2 alleles
2.9% missing data
   2   (0.901) 0.901 0.935 0.927 0.978 0.959 0.818 0.972 0.970 0.945 
   4   (0.099) 0.099 0.065 0.073 0.022 0.041 0.182 0.028 0.030 0.055 

Locus 1471 : 
2 alleles
2.9% missing data
   1   (0.885) 0.885 0.890 0.869 0.986 0.856 0.953 0.976 0.794 0.912 
   3   (0.115) 0.115 0.110 0.131 0.014 0.144 0.047 0.024 0.206 0.088 

Locus 1472 : 
2 alleles
7.2% missing data
   3   (0.731) 0.731 0.674 0.762 0.430 0.781 0.802 0.574 0.877 0.845 
   1   (0.269) 0.269 0.326 0.238 0.570 0.219 0.198 0.426 0.123 0.155 

Locus 1473 : 
2 alleles
5.8% missing data
   1   (0.740) 0.740 0.706 0.959 0.502 0.790 0.806 0.677 0.771 0.842 
   3   (0.260) 0.260 0.294 0.041 0.498 0.210 0.194 0.323 0.229 0.158 

Locus 1474 : 
2 alleles
10.9% missing data
   2   (0.885) 0.885 0.900 0.964 0.980 0.905 0.957 0.744 0.856 0.921 
   4   (0.115) 0.115 0.100 0.036 0.020 0.095 0.043 0.256 0.144 0.079 

Locus 1475 : 
2 alleles
2.9% missing data
   3   (0.936) 0.936 0.888 0.959 0.990 0.869 0.993 0.995 0.920 0.957 
   1   (0.064) 0.064 0.112 0.041 0.010 0.131 0.007 0.005 0.080 0.043 

Locus 1476 : 
2 alleles
2.2% missing data
   2   (0.809) 0.809 0.772 0.794 0.858 0.785 0.898 0.961 0.868 0.835 
   4   (0.191) 0.191 0.228 0.206 0.142 0.215 0.102 0.039 0.132 0.165 

Locus 1477 : 
2 alleles
9.4% missing data
   4   (0.935) 0.935 0.916 0.953 0.982 0.882 0.991 0.994 0.929 0.951 
   2   (0.065) 0.065 0.084 0.047 0.018 0.118 0.009 0.006 0.071 0.049 

Locus 1478 : 
2 alleles
12.3% missing data
   3   (0.774) 0.774 0.722 0.763 0.215 0.689 0.900 0.927 0.806 0.848 
   1   (0.226) 0.226 0.278 0.237 0.785 0.311 0.100 0.073 0.194 0.152 

Locus 1479 : 
2 alleles
12.3% missing data
   1   (0.837) 0.837 0.850 0.844 0.839 0.876 0.816 0.963 0.864 0.915 
   3   (0.163) 0.163 0.150 0.156 0.161 0.124 0.184 0.037 0.136 0.085 

Locus 1480 : 
2 alleles
13.8% missing data
   2   (0.919) 0.919 0.974 0.977 0.990 0.975 0.889 0.800 0.980 0.976 
   4   (0.081) 0.081 0.026 0.023 0.010 0.025 0.111 0.200 0.020 0.024 

Locus 1481 : 
2 alleles
18.8% missing data
   1   (0.123) 0.123 0.130 0.081 0.192 0.095 0.069 0.029 0.058 0.108 
   3   (0.877) 0.877 0.870 0.919 0.808 0.905 0.931 0.971 0.942 0.892 

Locus 1482 : 
2 alleles
16.7% missing data
   3   (0.617) 0.617 0.585 0.781 0.672 0.757 0.620 0.172 0.561 0.648 
   1   (0.383) 0.383 0.415 0.219 0.328 0.243 0.380 0.828 0.439 0.352 

Locus 1483 : 
2 alleles
11.6% missing data
   4   (0.888) 0.888 0.899 0.844 0.895 0.838 0.961 0.975 0.883 0.914 
   2   (0.112) 0.112 0.101 0.156 0.105 0.162 0.039 0.025 0.117 0.086 

Locus 1484 : 
2 alleles
0.7% missing data
   3   (0.871) 0.871 0.928 0.776 0.975 0.865 0.898 0.923 0.635 0.934 
   1   (0.129) 0.129 0.072 0.224 0.025 0.135 0.102 0.077 0.365 0.066 

Locus 1485 : 
2 alleles
13.0% missing data
   4   (0.403) 0.403 0.340 0.515 0.419 0.534 0.301 0.667 0.431 0.275 
   2   (0.597) 0.597 0.660 0.485 0.581 0.466 0.699 0.333 0.569 0.725 

Locus 1486 : 
2 alleles
11.6% missing data
   1   (0.915) 0.915 0.939 0.963 0.900 0.917 0.945 0.979 0.970 0.957 
   2   (0.085) 0.085 0.061 0.037 0.100 0.083 0.055 0.021 0.030 0.043 

Locus 1487 : 
2 alleles
3.6% missing data
   2   (0.850) 0.850 0.887 0.761 0.963 0.813 0.903 0.965 0.560 0.860 
   3   (0.150) 0.150 0.113 0.239 0.037 0.187 0.097 0.035 0.440 0.140 

Locus 1488 : 
2 alleles
10.9% missing data
   1   (0.207) 0.208 0.157 0.300 0.481 0.253 0.152 0.053 0.215 0.177 
   3   (0.793) 0.792 0.843 0.700 0.519 0.747 0.848 0.947 0.785 0.823 

Locus 1489 : 
2 alleles
5.1% missing data
   1   (0.907) 0.908 0.946 0.976 0.992 0.977 0.793 0.975 0.964 0.941 
   3   (0.093) 0.092 0.054 0.024 0.008 0.023 0.207 0.025 0.036 0.059 

Locus 1490 : 
2 alleles
10.9% missing data
   4   (0.910) 0.910 0.909 0.636 0.992 0.947 0.962 0.984 0.975 0.898 
   1   (0.090) 0.090 0.091 0.364 0.008 0.053 0.038 0.016 0.025 0.102 

Locus 1491 : 
2 alleles
11.6% missing data
   1   (0.837) 0.837 0.859 0.879 0.971 0.810 0.854 0.962 0.776 0.915 
   4   (0.163) 0.163 0.141 0.121 0.029 0.190 0.146 0.038 0.224 0.085 

Locus 1492 : 
2 alleles
2.9% missing data
   4   (0.736) 0.736 0.753 0.755 0.962 0.714 0.763 0.886 0.757 0.721 
   2   (0.264) 0.264 0.247 0.245 0.038 0.286 0.237 0.114 0.243 0.279 

Locus 1493 : 
2 alleles
9.4% missing data
   1   (0.918) 0.918 0.910 0.964 0.947 0.944 0.970 0.982 0.856 0.923 
   3   (0.082) 0.082 0.090 0.036 0.053 0.056 0.030 0.018 0.144 0.077 

Locus 1494 : 
2 alleles
15.9% missing data
   4   (0.916) 0.917 0.939 0.945 0.981 0.963 0.903 0.974 0.985 0.943 
   2   (0.084) 0.083 0.061 0.055 0.019 0.037 0.097 0.026 0.015 0.057 

Locus 1495 : 
2 alleles
14.5% missing data
   1   (0.827) 0.827 0.802 0.882 0.968 0.895 0.893 0.800 0.896 0.650 
   3   (0.173) 0.173 0.198 0.118 0.032 0.105 0.107 0.200 0.104 0.350 

Locus 1496 : 
2 alleles
4.3% missing data
   3   (0.770) 0.770 0.845 0.677 0.064 0.850 0.769 0.921 0.866 0.567 
   1   (0.230) 0.230 0.155 0.323 0.936 0.150 0.231 0.079 0.134 0.433 

Locus 1497 : 
2 alleles
3.6% missing data
   2   (0.841) 0.841 0.804 0.850 0.909 0.700 0.952 0.964 0.984 0.726 
   4   (0.159) 0.159 0.196 0.150 0.091 0.300 0.048 0.036 0.016 0.274 

Locus 1498 : 
2 alleles
11.6% missing data
   2   (0.910) 0.910 0.944 0.924 0.875 0.954 0.908 0.968 0.967 0.956 
   4   (0.090) 0.090 0.056 0.076 0.125 0.046 0.092 0.032 0.033 0.044 

Locus 1499 : 
2 alleles
13.0% missing data
   4   (0.890) 0.890 0.936 0.860 0.962 0.957 0.817 0.957 0.877 0.944 
   2   (0.110) 0.110 0.064 0.140 0.038 0.043 0.183 0.043 0.123 0.056 

Locus 1500 : 
2 alleles
5.1% missing data
   1   (0.187) 0.188 0.242 0.093 0.796 0.236 0.066 0.043 0.135 0.107 
   3   (0.813) 0.812 0.758 0.907 0.204 0.764 0.934 0.957 0.865 0.893 

Locus 1501 : 
2 alleles
1.4% missing data
   1   (0.874) 0.875 0.851 0.912 0.969 0.910 0.906 0.957 0.893 0.913 
   2   (0.126) 0.125 0.149 0.088 0.031 0.090 0.094 0.043 0.107 0.087 

Locus 1502 : 
2 alleles
10.9% missing data
   4   (0.851) 0.851 0.882 0.902 0.875 0.896 0.832 0.948 0.564 0.931 
   1   (0.149) 0.149 0.118 0.098 0.125 0.104 0.168 0.052 0.436 0.069 

Locus 1503 : 
2 alleles
2.2% missing data
   1   (0.911) 0.911 0.947 0.944 0.555 0.962 0.925 0.971 0.944 0.948 
   3   (0.089) 0.089 0.053 0.056 0.445 0.038 0.075 0.029 0.056 0.052 

Locus 1504 : 
2 alleles
3.6% missing data
   1   (0.885) 0.885 0.906 0.893 0.913 0.850 0.964 0.985 0.731 0.895 
   3   (0.115) 0.115 0.094 0.107 0.087 0.150 0.036 0.015 0.269 0.105 

Locus 1505 : 
2 alleles
10.1% missing data
   1   (0.478) 0.478 0.502 0.607 0.073 0.547 0.475 0.306 0.307 0.406 
   4   (0.522) 0.522 0.498 0.393 0.927 0.453 0.525 0.694 0.693 0.594 

Locus 1506 : 
2 alleles
1.4% missing data
   1   (0.557) 0.557 0.639 0.651 0.103 0.724 0.343 0.430 0.594 0.711 
   4   (0.443) 0.443 0.361 0.349 0.897 0.276 0.657 0.570 0.406 0.289 

Locus 1507 : 
2 alleles
2.9% missing data
   4   (0.861) 0.861 0.875 0.844 0.954 0.850 0.874 0.973 0.881 0.917 
   3   (0.139) 0.139 0.125 0.156 0.046 0.150 0.126 0.027 0.119 0.083 

Locus 1508 : 
2 alleles
10.9% missing data
   1   (0.897) 0.898 0.916 0.750 0.978 0.960 0.905 0.962 0.769 0.922 
   3   (0.103) 0.102 0.084 0.250 0.022 0.040 0.095 0.038 0.231 0.078 

Locus 1509 : 
2 alleles
10.9% missing data
   1   (0.267) 0.267 0.277 0.103 0.247 0.157 0.298 0.301 0.262 0.298 
   3   (0.733) 0.733 0.723 0.897 0.753 0.843 0.702 0.699 0.738 0.702 

Locus 1510 : 
2 alleles
12.3% missing data
   4   (0.906) 0.907 0.941 0.913 0.982 0.956 0.907 0.916 0.870 0.945 
   3   (0.094) 0.093 0.059 0.087 0.018 0.044 0.093 0.084 0.130 0.055 

Locus 1511 : 
2 alleles
0.7% missing data
   1   (0.933) 0.933 0.915 0.945 0.996 0.778 0.993 0.995 0.987 0.958 
   2   (0.067) 0.067 0.085 0.055 0.004 0.222 0.007 0.005 0.013 0.042 

Locus 1512 : 
2 alleles
3.6% missing data
   2   (0.748) 0.748 0.769 0.770 0.086 0.875 0.649 0.896 0.637 0.847 
   3   (0.252) 0.252 0.231 0.230 0.914 0.125 0.351 0.104 0.363 0.153 

Locus 1513 : 
2 alleles
13.0% missing data
   4   (0.869) 0.869 0.878 0.608 0.795 0.780 0.961 0.976 0.809 0.870 
   2   (0.131) 0.131 0.122 0.392 0.205 0.220 0.039 0.024 0.191 0.130 

Locus 1514 : 
2 alleles
1.4% missing data
   2   (0.879) 0.880 0.919 0.649 0.988 0.888 0.911 0.967 0.831 0.919 
   3   (0.121) 0.120 0.081 0.351 0.012 0.112 0.089 0.033 0.169 0.081 

Locus 1515 : 
2 alleles
2.9% missing data
   4   (0.814) 0.814 0.827 0.914 0.807 0.911 0.857 0.622 0.947 0.683 
   2   (0.186) 0.186 0.173 0.086 0.193 0.089 0.143 0.378 0.053 0.317 

Locus 1516 : 
2 alleles
12.3% missing data
   4   (0.697) 0.697 0.631 0.822 0.713 0.670 0.757 0.913 0.828 0.662 
   1   (0.303) 0.303 0.369 0.178 0.287 0.330 0.243 0.087 0.172 0.338 

Locus 1517 : 
2 alleles
5.8% missing data
   1   (0.383) 0.384 0.479 0.430 0.064 0.444 0.255 0.093 0.371 0.459 
   4   (0.617) 0.616 0.521 0.570 0.936 0.556 0.745 0.907 0.629 0.541 

Locus 1518 : 
2 alleles
15.2% missing data
   4   (0.657) 0.657 0.647 0.592 0.660 0.628 0.742 0.918 0.536 0.559 
   2   (0.343) 0.343 0.353 0.408 0.340 0.372 0.258 0.082 0.464 0.441 

Locus 1519 : 
2 alleles
17.4% missing data
   2   (0.753) 0.754 0.755 0.605 0.929 0.703 0.817 0.770 0.771 0.796 
   4   (0.247) 0.246 0.245 0.395 0.071 0.297 0.183 0.230 0.229 0.204 

Locus 1520 : 
2 alleles
2.2% missing data
   1   (0.139) 0.139 0.106 0.032 0.028 0.099 0.144 0.062 0.130 0.061 
   3   (0.861) 0.861 0.894 0.968 0.972 0.901 0.856 0.938 0.870 0.939 

Locus 1521 : 
2 alleles
12.3% missing data
   1   (0.095) 0.095 0.105 0.034 0.019 0.045 0.055 0.066 0.028 0.078 
   3   (0.905) 0.905 0.895 0.966 0.981 0.955 0.945 0.934 0.972 0.922 

Locus 1522 : 
2 alleles
2.9% missing data
   2   (0.901) 0.899 0.907 0.952 0.991 0.926 0.973 0.979 0.742 0.923 
   3   (0.099) 0.101 0.093 0.048 0.009 0.074 0.027 0.021 0.258 0.077 

Locus 1523 : 
2 alleles
10.9% missing data
   2   (0.907) 0.908 0.913 0.944 0.972 0.852 0.967 0.983 0.975 0.955 
   4   (0.093) 0.092 0.087 0.056 0.028 0.148 0.033 0.017 0.025 0.045 

Locus 1524 : 
2 alleles
15.9% missing data
   4   (0.704) 0.704 0.619 0.667 0.956 0.777 0.758 0.729 0.895 0.591 
   2   (0.296) 0.296 0.381 0.333 0.044 0.223 0.242 0.271 0.105 0.409 

Locus 1525 : 
2 alleles
4.3% missing data
   4   (0.881) 0.880 0.904 0.936 0.986 0.897 0.937 0.967 0.635 0.940 
   1   (0.119) 0.120 0.096 0.064 0.014 0.103 0.063 0.033 0.365 0.060 

Locus 1526 : 
2 alleles
13.0% missing data
   2   (0.661) 0.660 0.533 0.733 0.776 0.409 0.879 0.877 0.741 0.649 
   4   (0.339) 0.340 0.467 0.267 0.224 0.591 0.121 0.123 0.259 0.351 

Locus 1527 : 
2 alleles
7.2% missing data
   3   (0.915) 0.915 0.950 0.795 0.965 0.927 0.975 0.605 0.965 0.944 
   1   (0.085) 0.085 0.050 0.205 0.035 0.073 0.025 0.395 0.035 0.056 

Locus 1528 : 
2 alleles
3.6% missing data
   1   (0.718) 0.718 0.762 0.581 0.500 0.805 0.618 0.901 0.574 0.824 
   4   (0.282) 0.282 0.238 0.419 0.500 0.195 0.382 0.099 0.426 0.176 

Locus 1529 : 
2 alleles
15.2% missing data
   4   (0.663) 0.663 0.627 0.828 0.935 0.745 0.659 0.652 0.690 0.586 
   2   (0.337) 0.337 0.373 0.172 0.065 0.255 0.341 0.348 0.310 0.414 

Locus 1530 : 
2 alleles
6.5% missing data
   2   (0.844) 0.844 0.854 0.642 0.971 0.885 0.877 0.960 0.724 0.800 
   4   (0.156) 0.156 0.146 0.358 0.029 0.115 0.123 0.040 0.276 0.200 

Locus 1531 : 
2 alleles
5.1% missing data
   1   (0.870) 0.870 0.891 0.831 0.968 0.925 0.935 0.665 0.983 0.775 
   3   (0.130) 0.130 0.109 0.169 0.032 0.075 0.065 0.335 0.017 0.225 

Locus 1532 : 
2 alleles
18.1% missing data
   1   (0.910) 0.910 0.948 0.896 0.940 0.957 0.905 0.973 0.879 0.965 
   3   (0.090) 0.090 0.052 0.104 0.060 0.043 0.095 0.027 0.121 0.035 

Locus 1533 : 
2 alleles
0.7% missing data
   2   (0.905) 0.905 0.862 0.947 0.983 0.800 0.984 0.989 0.968 0.896 
   4   (0.095) 0.095 0.138 0.053 0.017 0.200 0.016 0.011 0.032 0.104 

Locus 1534 : 
2 alleles
1.4% missing data
   2   (0.836) 0.836 0.919 0.858 0.973 0.886 0.829 0.630 0.862 0.830 
   4   (0.164) 0.164 0.081 0.142 0.027 0.114 0.171 0.370 0.138 0.170 

Locus 1535 : 
2 alleles
2.9% missing data
   4   (0.895) 0.895 0.853 0.910 0.948 0.808 0.973 0.980 0.987 0.937 
   2   (0.105) 0.105 0.147 0.090 0.052 0.192 0.027 0.020 0.013 0.063 

Locus 1536 : 
2 alleles
3.6% missing data
   4   (0.921) 0.920 0.966 0.820 0.991 0.963 0.932 0.963 0.984 0.962 
   3   (0.079) 0.080 0.034 0.180 0.009 0.037 0.068 0.037 0.016 0.038 

Locus 1537 : 
2 alleles
1.4% missing data
   2   (0.938) 0.938 0.896 0.917 0.996 0.919 0.993 0.995 0.989 0.914 
   1   (0.062) 0.062 0.104 0.083 0.004 0.081 0.007 0.005 0.011 0.086 

Locus 1538 : 
2 alleles
3.6% missing data
   2   (0.154) 0.154 0.113 0.124 0.021 0.104 0.167 0.062 0.240 0.281 
   3   (0.846) 0.846 0.887 0.876 0.979 0.896 0.833 0.938 0.760 0.719 

Locus 1539 : 
2 alleles
13.0% missing data
   1   (0.866) 0.866 0.918 0.826 0.901 0.911 0.905 0.569 0.862 0.937 
   3   (0.134) 0.134 0.082 0.174 0.099 0.089 0.095 0.431 0.138 0.063 

Locus 1540 : 
2 alleles
2.2% missing data
   2   (0.907) 0.906 0.960 0.911 0.765 0.963 0.897 0.978 0.922 0.957 
   4   (0.093) 0.094 0.040 0.089 0.235 0.037 0.103 0.022 0.078 0.043 

Locus 1541 : 
2 alleles
2.2% missing data
   1   (0.768) 0.768 0.848 0.601 0.963 0.734 0.821 0.709 0.711 0.706 
   4   (0.232) 0.232 0.152 0.399 0.037 0.266 0.179 0.291 0.289 0.294 

Locus 1542 : 
2 alleles
14.5% missing data
   2   (0.846) 0.846 0.895 0.879 0.687 0.938 0.740 0.950 0.868 0.900 
   4   (0.154) 0.154 0.105 0.121 0.313 0.062 0.260 0.050 0.132 0.100 

Locus 1543 : 
2 alleles
4.3% missing data
   3   (0.838) 0.837 0.861 0.803 0.966 0.830 0.890 0.920 0.926 0.886 
   1   (0.162) 0.163 0.139 0.197 0.034 0.170 0.110 0.080 0.074 0.114 

Locus 1544 : 
2 alleles
7.2% missing data
   1   (0.873) 0.873 0.902 0.928 0.930 0.960 0.828 0.944 0.953 0.845 
   3   (0.127) 0.127 0.098 0.072 0.070 0.040 0.172 0.056 0.047 0.155 

Locus 1545 : 
2 alleles
4.3% missing data
   1   (0.797) 0.797 0.830 0.883 0.823 0.845 0.823 0.579 0.782 0.883 
   2   (0.203) 0.203 0.170 0.117 0.177 0.155 0.177 0.421 0.218 0.117 

Locus 1546 : 
2 alleles
11.6% missing data
   4   (0.926) 0.926 0.901 0.917 0.975 0.831 0.990 0.993 0.971 0.941 
   2   (0.074) 0.074 0.099 0.083 0.025 0.169 0.010 0.007 0.029 0.059 

Locus 1547 : 
2 alleles
5.1% missing data
   4   (0.884) 0.885 0.912 0.924 0.951 0.943 0.863 0.957 0.916 0.921 
   1   (0.116) 0.115 0.088 0.076 0.049 0.057 0.137 0.043 0.084 0.079 

Locus 1548 : 
2 alleles
13.0% missing data
   1   (0.863) 0.862 0.843 0.957 0.928 0.924 0.883 0.973 0.967 0.882 
   2   (0.137) 0.138 0.157 0.043 0.072 0.076 0.117 0.027 0.033 0.118 

Locus 1549 : 
2 alleles
13.0% missing data
   1   (0.929) 0.929 0.902 0.934 0.995 0.899 0.991 0.991 0.981 0.804 
   4   (0.071) 0.071 0.098 0.066 0.005 0.101 0.009 0.009 0.019 0.196 

Locus 1550 : 
2 alleles
5.1% missing data
   2   (0.784) 0.783 0.747 0.621 0.966 0.802 0.873 0.953 0.811 0.702 
   3   (0.216) 0.217 0.253 0.379 0.034 0.198 0.127 0.047 0.189 0.298 

Locus 1551 : 
2 alleles
14.5% missing data
   1   (0.839) 0.839 0.907 0.939 0.856 0.945 0.558 0.959 0.854 0.938 
   3   (0.161) 0.161 0.093 0.061 0.144 0.055 0.442 0.041 0.146 0.062 

Locus 1552 : 
2 alleles
3.6% missing data
   1   (0.887) 0.887 0.921 0.886 0.864 0.911 0.911 0.956 0.810 0.959 
   3   (0.113) 0.113 0.079 0.114 0.136 0.089 0.089 0.044 0.190 0.041 

Locus 1553 : 
2 alleles
1.4% missing data
   4   (0.924) 0.924 0.966 0.967 0.988 0.983 0.868 0.980 0.898 0.914 
   2   (0.076) 0.076 0.034 0.033 0.012 0.017 0.132 0.020 0.102 0.086 

Locus 1554 : 
2 alleles
11.6% missing data
   1   (0.808) 0.808 0.858 0.909 0.686 0.903 0.832 0.432 0.818 0.843 
   3   (0.192) 0.192 0.142 0.091 0.314 0.097 0.168 0.568 0.182 0.157 

Locus 1555 : 
2 alleles
10.1% missing data
   2   (0.314) 0.314 0.281 0.326 0.457 0.382 0.253 0.089 0.611 0.264 
   4   (0.686) 0.686 0.719 0.674 0.543 0.618 0.747 0.911 0.389 0.736 

Locus 1556 : 
2 alleles
4.3% missing data
   3   (0.786) 0.786 0.765 0.841 0.905 0.884 0.786 0.946 0.707 0.768 
   1   (0.214) 0.214 0.235 0.159 0.095 0.116 0.214 0.054 0.293 0.232 

Locus 1557 : 
2 alleles
2.9% missing data
   2   (0.438) 0.439 0.433 0.510 0.937 0.490 0.294 0.106 0.721 0.598 
   3   (0.562) 0.561 0.567 0.490 0.063 0.510 0.706 0.894 0.279 0.402 

Locus 1558 : 
2 alleles
15.2% missing data
   4   (0.147) 0.147 0.110 0.296 0.639 0.092 0.090 0.098 0.412 0.107 
   2   (0.853) 0.853 0.890 0.704 0.361 0.908 0.910 0.902 0.588 0.893 

Locus 1559 : 
2 alleles
5.1% missing data
   1   (0.787) 0.787 0.840 0.903 0.954 0.859 0.750 0.605 0.659 0.849 
   4   (0.213) 0.213 0.160 0.097 0.046 0.141 0.250 0.395 0.341 0.151 

Locus 1560 : 
2 alleles
10.9% missing data
   1   (0.908) 0.908 0.923 0.721 0.989 0.942 0.947 0.938 0.863 0.926 
   4   (0.092) 0.092 0.077 0.279 0.011 0.058 0.053 0.062 0.137 0.074 

Locus 1561 : 
2 alleles
2.9% missing data
   3   (0.871) 0.871 0.931 0.813 0.661 0.946 0.821 0.954 0.904 0.894 
   1   (0.129) 0.129 0.069 0.187 0.339 0.054 0.179 0.046 0.096 0.106 

Locus 1562 : 
2 alleles
15.2% missing data
   2   (0.921) 0.922 0.919 0.980 0.990 0.958 0.952 0.982 0.987 0.950 
   4   (0.079) 0.078 0.081 0.020 0.010 0.042 0.048 0.018 0.013 0.050 

Locus 1563 : 
2 alleles
15.9% missing data
   1   (0.631) 0.631 0.641 0.570 0.623 0.636 0.570 0.909 0.696 0.651 
   4   (0.369) 0.369 0.359 0.430 0.377 0.364 0.430 0.091 0.304 0.349 

Locus 1564 : 
2 alleles
12.3% missing data
   2   (0.864) 0.864 0.962 0.878 0.800 0.971 0.595 0.187 0.858 0.968 
   4   (0.136) 0.136 0.038 0.122 0.200 0.029 0.405 0.813 0.142 0.032 

Locus 1565 : 
2 alleles
2.9% missing data
   3   (0.810) 0.810 0.813 0.833 0.970 0.850 0.848 0.921 0.734 0.823 
   1   (0.190) 0.190 0.187 0.167 0.030 0.150 0.152 0.079 0.266 0.177 

Locus 1566 : 
2 alleles
13.8% missing data
   2   (0.903) 0.904 0.941 0.959 0.930 0.954 0.881 0.977 0.956 0.918 
   4   (0.097) 0.096 0.059 0.041 0.070 0.046 0.119 0.023 0.044 0.082 

Locus 1567 : 
2 alleles
5.8% missing data
   2   (0.890) 0.891 0.861 0.957 0.734 0.942 0.926 0.973 0.974 0.943 
   4   (0.110) 0.109 0.139 0.043 0.266 0.058 0.074 0.027 0.026 0.057 

Locus 1568 : 
2 alleles
11.6% missing data
   1   (0.776) 0.776 0.806 0.741 0.695 0.845 0.743 0.933 0.576 0.794 
   3   (0.224) 0.224 0.194 0.259 0.305 0.155 0.257 0.067 0.424 0.206 

Locus 1569 : 
2 alleles
3.6% missing data
   2   (0.628) 0.628 0.638 0.612 0.683 0.609 0.701 0.264 0.631 0.654 
   4   (0.372) 0.372 0.362 0.388 0.317 0.391 0.299 0.736 0.369 0.346 

Locus 1570 : 
2 alleles
16.7% missing data
   1   (0.383) 0.383 0.439 0.330 0.595 0.360 0.279 0.223 0.387 0.527 
   4   (0.617) 0.617 0.561 0.670 0.405 0.640 0.721 0.777 0.613 0.473 

Locus 1571 : 
2 alleles
10.9% missing data
   3   (0.880) 0.881 0.915 0.704 0.860 0.921 0.916 0.938 0.534 0.899 
   2   (0.120) 0.119 0.085 0.296 0.140 0.079 0.084 0.062 0.466 0.101 

Locus 1572 : 
2 alleles
12.3% missing data
   1   (0.118) 0.118 0.098 0.308 0.018 0.073 0.086 0.118 0.064 0.066 
   3   (0.882) 0.882 0.902 0.692 0.982 0.927 0.914 0.882 0.936 0.934 

Locus 1573 : 
2 alleles
13.8% missing data
   1   (0.623) 0.624 0.641 0.533 0.911 0.650 0.545 0.900 0.540 0.551 
   3   (0.377) 0.376 0.359 0.467 0.089 0.350 0.455 0.100 0.460 0.449 

Locus 1574 : 
2 alleles
11.6% missing data
   2   (0.569) 0.568 0.530 0.284 0.676 0.463 0.695 0.906 0.490 0.564 
   4   (0.431) 0.432 0.470 0.716 0.324 0.537 0.305 0.094 0.510 0.436 

Locus 1575 : 
2 alleles
18.1% missing data
   3   (0.915) 0.915 0.985 0.979 0.837 0.990 0.623 0.747 0.866 0.985 
   1   (0.085) 0.085 0.015 0.021 0.163 0.010 0.377 0.253 0.134 0.015 

Locus 1576 : 
2 alleles
3.6% missing data
   3   (0.916) 0.916 0.905 0.965 0.982 0.933 0.979 0.983 0.984 0.916 
   1   (0.084) 0.084 0.095 0.035 0.018 0.067 0.021 0.017 0.016 0.084 

Locus 1577 : 
2 alleles
9.4% missing data
   2   (0.907) 0.908 0.911 0.879 0.975 0.928 0.949 0.978 0.863 0.944 
   4   (0.093) 0.092 0.089 0.121 0.025 0.072 0.051 0.022 0.137 0.056 

Locus 1578 : 
2 alleles
11.6% missing data
   1   (0.710) 0.710 0.761 0.761 0.656 0.728 0.673 0.911 0.783 0.564 
   3   (0.290) 0.290 0.239 0.239 0.344 0.272 0.327 0.089 0.217 0.436 

Locus 1579 : 
2 alleles
11.6% missing data
   3   (0.903) 0.903 0.946 0.874 0.942 0.963 0.947 0.648 0.885 0.963 
   1   (0.097) 0.097 0.054 0.126 0.058 0.037 0.053 0.352 0.115 0.037 

Locus 1580 : 
2 alleles
8.7% missing data
   2   (0.905) 0.905 0.935 0.883 0.893 0.930 0.954 0.982 0.622 0.933 
   4   (0.095) 0.095 0.065 0.117 0.107 0.070 0.046 0.018 0.378 0.067 

Locus 1581 : 
2 alleles
14.5% missing data
   2   (0.829) 0.829 0.910 0.738 0.202 0.916 0.854 0.682 0.750 0.819 
   4   (0.171) 0.171 0.090 0.262 0.798 0.084 0.146 0.318 0.250 0.181 

Locus 1582 : 
2 alleles
5.8% missing data
   4   (0.895) 0.895 0.917 0.956 0.847 0.957 0.850 0.967 0.966 0.951 
   1   (0.105) 0.105 0.083 0.044 0.153 0.043 0.150 0.033 0.034 0.049 

Locus 1583 : 
2 alleles
1.4% missing data
   2   (0.913) 0.913 0.937 0.834 0.874 0.894 0.961 0.979 0.977 0.954 
   3   (0.087) 0.087 0.063 0.166 0.126 0.106 0.039 0.021 0.023 0.046 

Locus 1584 : 
2 alleles
2.2% missing data
   1   (0.682) 0.683 0.703 0.601 0.622 0.534 0.759 0.722 0.727 0.749 
   2   (0.318) 0.317 0.297 0.399 0.378 0.466 0.241 0.278 0.273 0.251 

Locus 1585 : 
2 alleles
3.6% missing data
   1   (0.906) 0.906 0.965 0.955 0.729 0.961 0.907 0.966 0.892 0.887 
   3   (0.094) 0.094 0.035 0.045 0.271 0.039 0.093 0.034 0.108 0.113 

Locus 1586 : 
2 alleles
13.0% missing data
   2   (0.334) 0.334 0.425 0.429 0.064 0.293 0.211 0.077 0.221 0.629 
   3   (0.666) 0.666 0.575 0.571 0.936 0.707 0.789 0.923 0.779 0.371 

Locus 1587 : 
2 alleles
4.3% missing data
   3   (0.229) 0.229 0.204 0.335 0.044 0.195 0.151 0.461 0.336 0.311 
   4   (0.771) 0.771 0.796 0.665 0.956 0.805 0.849 0.539 0.664 0.689 

Locus 1588 : 
2 alleles
5.1% missing data
   1   (0.944) 0.944 0.916 0.965 0.996 0.882 0.993 0.995 0.990 0.970 
   3   (0.056) 0.056 0.084 0.035 0.004 0.118 0.007 0.005 0.010 0.030 

Locus 1589 : 
2 alleles
3.6% missing data
   3   (0.811) 0.811 0.809 0.757 0.976 0.816 0.887 0.672 0.713 0.889 
   2   (0.189) 0.189 0.191 0.243 0.024 0.184 0.113 0.328 0.287 0.111 

Locus 1590 : 
2 alleles
4.3% missing data
   4   (0.925) 0.925 0.929 0.967 0.927 0.971 0.955 0.977 0.982 0.942 
   2   (0.075) 0.075 0.071 0.033 0.073 0.029 0.045 0.023 0.018 0.058 

Locus 1591 : 
2 alleles
6.5% missing data
   1   (0.886) 0.886 0.936 0.857 0.957 0.970 0.898 0.520 0.862 0.889 
   4   (0.114) 0.114 0.064 0.143 0.043 0.030 0.102 0.480 0.138 0.111 

Locus 1592 : 
2 alleles
5.1% missing data
   4   (0.867) 0.867 0.830 0.889 0.984 0.934 0.895 0.972 0.966 0.887 
   2   (0.133) 0.133 0.170 0.111 0.016 0.066 0.105 0.028 0.034 0.113 

Locus 1593 : 
2 alleles
2.2% missing data
   3   (0.895) 0.895 0.902 0.928 0.994 0.903 0.976 0.791 0.985 0.884 
   1   (0.105) 0.105 0.098 0.072 0.006 0.097 0.024 0.209 0.015 0.116 

Locus 1594 : 
2 alleles
12.3% missing data
   2   (0.634) 0.634 0.635 0.464 0.653 0.548 0.741 0.532 0.700 0.692 
   4   (0.366) 0.366 0.365 0.536 0.347 0.452 0.259 0.468 0.300 0.308 

Locus 1595 : 
2 alleles
3.6% missing data
   2   (0.843) 0.842 0.832 0.801 0.932 0.866 0.944 0.971 0.629 0.735 
   3   (0.157) 0.158 0.168 0.199 0.068 0.134 0.056 0.029 0.371 0.265 

Locus 1596 : 
2 alleles
14.5% missing data
   2   (0.840) 0.840 0.781 0.882 0.818 0.881 0.950 0.334 0.897 0.901 
   4   (0.160) 0.160 0.219 0.118 0.182 0.119 0.050 0.666 0.103 0.099 

Locus 1597 : 
2 alleles
18.1% missing data
   2   (0.810) 0.810 0.873 0.824 0.153 0.901 0.858 0.214 0.942 0.876 
   3   (0.190) 0.190 0.127 0.176 0.847 0.099 0.142 0.786 0.058 0.124 

Locus 1598 : 
2 alleles
4.3% missing data
   1   (0.910) 0.910 0.903 0.909 0.993 0.927 0.977 0.820 0.977 0.943 
   3   (0.090) 0.090 0.097 0.091 0.007 0.073 0.023 0.180 0.023 0.057 

Locus 1599 : 
2 alleles
5.1% missing data
   1   (0.225) 0.225 0.164 0.240 0.035 0.251 0.299 0.052 0.204 0.143 
   3   (0.775) 0.775 0.836 0.760 0.965 0.749 0.701 0.948 0.796 0.857 

Locus 1600 : 
2 alleles
4.3% missing data
   1   (0.787) 0.786 0.806 0.634 0.950 0.824 0.882 0.534 0.885 0.811 
   3   (0.213) 0.214 0.194 0.366 0.050 0.176 0.118 0.466 0.115 0.189 

Locus 1601 : 
2 alleles
4.3% missing data
   2   (0.922) 0.923 0.970 0.928 0.974 0.961 0.893 0.957 0.940 0.975 
   3   (0.078) 0.077 0.030 0.072 0.026 0.039 0.107 0.043 0.060 0.025 

Locus 1602 : 
2 alleles
3.6% missing data
   1   (0.082) 0.082 0.057 0.078 0.028 0.064 0.019 0.289 0.019 0.059 
   3   (0.918) 0.918 0.943 0.922 0.972 0.936 0.981 0.711 0.981 0.941 

Locus 1603 : 
2 alleles
2.9% missing data
   1   (0.886) 0.886 0.910 0.956 0.902 0.940 0.869 0.957 0.926 0.952 
   3   (0.114) 0.114 0.090 0.044 0.098 0.060 0.131 0.043 0.074 0.048 

Locus 1604 : 
2 alleles
2.2% missing data
   1   (0.207) 0.207 0.185 0.197 0.028 0.337 0.135 0.055 0.261 0.148 
   3   (0.793) 0.793 0.815 0.803 0.972 0.663 0.865 0.945 0.739 0.852 

Locus 1605 : 
2 alleles
15.9% missing data
   4   (0.869) 0.869 0.817 0.850 0.940 0.695 0.973 0.982 0.888 0.850 
   2   (0.131) 0.131 0.183 0.150 0.060 0.305 0.027 0.018 0.112 0.150 

Locus 1606 : 
2 alleles
13.8% missing data
   2   (0.121) 0.121 0.050 0.090 0.017 0.033 0.169 0.454 0.355 0.072 
   3   (0.879) 0.879 0.950 0.910 0.983 0.967 0.831 0.546 0.645 0.928 

Locus 1607 : 
2 alleles
18.8% missing data
   2   (0.246) 0.246 0.230 0.310 0.201 0.177 0.226 0.463 0.180 0.180 
   4   (0.754) 0.754 0.770 0.690 0.799 0.823 0.774 0.537 0.820 0.820 

Locus 1608 : 
2 alleles
15.2% missing data
   2   (0.854) 0.854 0.927 0.944 0.949 0.939 0.840 0.577 0.660 0.831 
   4   (0.146) 0.146 0.073 0.056 0.051 0.061 0.160 0.423 0.340 0.169 

Locus 1609 : 
2 alleles
14.5% missing data
   4   (0.860) 0.860 0.842 0.854 0.970 0.918 0.898 0.888 0.866 0.849 
   2   (0.140) 0.140 0.158 0.146 0.030 0.082 0.102 0.112 0.134 0.151 

Locus 1610 : 
2 alleles
4.3% missing data
   1   (0.887) 0.887 0.919 0.747 0.922 0.933 0.947 0.405 0.936 0.922 
   4   (0.113) 0.113 0.081 0.253 0.078 0.067 0.053 0.595 0.064 0.078 

Locus 1611 : 
2 alleles
8.0% missing data
   4   (0.911) 0.911 0.924 0.926 0.992 0.957 0.947 0.984 0.899 0.927 
   2   (0.089) 0.089 0.076 0.074 0.008 0.043 0.053 0.016 0.101 0.073 

Locus 1612 : 
2 alleles
2.9% missing data
   1   (0.907) 0.907 0.953 0.947 0.916 0.961 0.896 0.975 0.966 0.771 
   3   (0.093) 0.093 0.047 0.053 0.084 0.039 0.104 0.025 0.034 0.229 

Locus 1613 : 
2 alleles
3.6% missing data
   1   (0.841) 0.841 0.847 0.751 0.942 0.881 0.855 0.948 0.959 0.796 
   3   (0.159) 0.159 0.153 0.249 0.058 0.119 0.145 0.052 0.041 0.204 

Locus 1614 : 
2 alleles
4.3% missing data
   3   (0.840) 0.840 0.849 0.869 0.960 0.869 0.883 0.958 0.866 0.880 
   1   (0.160) 0.160 0.151 0.131 0.040 0.131 0.117 0.042 0.134 0.120 

Locus 1615 : 
2 alleles
15.2% missing data
   1   (0.842) 0.842 0.780 0.744 0.983 0.886 0.941 0.960 0.800 0.757 
   2   (0.158) 0.158 0.220 0.256 0.017 0.114 0.059 0.040 0.200 0.243 

Locus 1616 : 
2 alleles
5.1% missing data
   1   (0.907) 0.907 0.923 0.888 0.978 0.947 0.925 0.949 0.982 0.942 
   3   (0.093) 0.093 0.077 0.112 0.022 0.053 0.075 0.051 0.018 0.058 

Locus 1617 : 
2 alleles
14.5% missing data
   3   (0.684) 0.684 0.697 0.699 0.909 0.762 0.578 0.546 0.733 0.832 
   1   (0.316) 0.316 0.303 0.301 0.091 0.238 0.422 0.454 0.267 0.168 

Locus 1618 : 
2 alleles
9.4% missing data
   2   (0.890) 0.890 0.928 0.733 0.948 0.941 0.908 0.953 0.436 0.932 
   1   (0.110) 0.110 0.072 0.267 0.052 0.059 0.092 0.047 0.564 0.068 

Locus 1619 : 
2 alleles
10.9% missing data
   1   (0.296) 0.297 0.277 0.268 0.402 0.232 0.346 0.116 0.456 0.194 
   3   (0.704) 0.703 0.723 0.732 0.598 0.768 0.654 0.884 0.544 0.806 

Locus 1620 : 
2 alleles
1.4% missing data
   1   (0.818) 0.818 0.840 0.581 0.978 0.839 0.857 0.960 0.754 0.729 
   4   (0.182) 0.182 0.160 0.419 0.022 0.161 0.143 0.040 0.246 0.271 

Locus 1621 : 
2 alleles
7.2% missing data
   1   (0.901) 0.901 0.927 0.783 0.984 0.952 0.896 0.973 0.921 0.945 
   3   (0.099) 0.099 0.073 0.217 0.016 0.048 0.104 0.027 0.079 0.055 

Locus 1622 : 
2 alleles
5.8% missing data
   1   (0.468) 0.467 0.480 0.359 0.382 0.463 0.460 0.523 0.537 0.470 
   4   (0.532) 0.533 0.520 0.641 0.618 0.537 0.540 0.477 0.463 0.530 

Locus 1623 : 
2 alleles
15.9% missing data
   1   (0.114) 0.114 0.127 0.062 0.010 0.134 0.037 0.034 0.232 0.081 
   3   (0.886) 0.886 0.873 0.938 0.990 0.866 0.963 0.966 0.768 0.919 

Locus 1624 : 
2 alleles
18.1% missing data
   4   (0.731) 0.731 0.692 0.793 0.901 0.650 0.844 0.938 0.507 0.783 
   2   (0.269) 0.269 0.308 0.207 0.099 0.350 0.156 0.062 0.493 0.217 

Locus 1625 : 
2 alleles
10.9% missing data
   1   (0.132) 0.132 0.199 0.123 0.153 0.111 0.059 0.043 0.167 0.075 
   3   (0.868) 0.868 0.801 0.877 0.847 0.889 0.941 0.957 0.833 0.925 

Locus 1626 : 
2 alleles
3.6% missing data
   4   (0.898) 0.897 0.969 0.850 0.990 0.972 0.813 0.810 0.681 0.967 
   3   (0.102) 0.103 0.031 0.150 0.010 0.028 0.187 0.190 0.319 0.033 

Locus 1627 : 
2 alleles
2.9% missing data
   2   (0.881) 0.880 0.925 0.834 0.981 0.875 0.929 0.963 0.907 0.870 
   4   (0.119) 0.120 0.075 0.166 0.019 0.125 0.071 0.037 0.093 0.130 

Locus 1628 : 
2 alleles
10.9% missing data
   4   (0.895) 0.895 0.949 0.964 0.979 0.956 0.869 0.695 0.745 0.954 
   2   (0.105) 0.105 0.051 0.036 0.021 0.044 0.131 0.305 0.255 0.046 

Locus 1629 : 
2 alleles
0.7% missing data
   1   (0.898) 0.898 0.937 0.967 0.988 0.905 0.947 0.687 0.953 0.964 
   3   (0.102) 0.102 0.063 0.033 0.012 0.095 0.053 0.313 0.047 0.036 

Locus 1630 : 
2 alleles
4.3% missing data
   2   (0.632) 0.632 0.604 0.453 0.962 0.626 0.698 0.756 0.815 0.492 
   4   (0.368) 0.368 0.396 0.547 0.038 0.374 0.302 0.244 0.185 0.508 

Locus 1631 : 
2 alleles
5.1% missing data
   3   (0.776) 0.777 0.780 0.832 0.953 0.604 0.914 0.410 0.822 0.796 
   1   (0.224) 0.223 0.220 0.168 0.047 0.396 0.086 0.590 0.178 0.204 

Locus 1632 : 
2 alleles
3.6% missing data
   1   (0.781) 0.782 0.771 0.835 0.082 0.725 0.876 0.955 0.879 0.791 
   3   (0.219) 0.218 0.229 0.165 0.918 0.275 0.124 0.045 0.121 0.209 

Locus 1633 : 
2 alleles
4.3% missing data
   1   (0.294) 0.295 0.241 0.407 0.377 0.280 0.227 0.407 0.272 0.215 
   3   (0.706) 0.705 0.759 0.593 0.623 0.720 0.773 0.593 0.728 0.785 

Locus 1634 : 
2 alleles
15.2% missing data
   2   (0.444) 0.444 0.475 0.594 0.072 0.574 0.328 0.465 0.148 0.452 
   4   (0.556) 0.556 0.525 0.406 0.928 0.426 0.672 0.535 0.852 0.548 

Locus 1635 : 
2 alleles
10.1% missing data
   3   (0.864) 0.864 0.907 0.896 0.845 0.935 0.822 0.959 0.773 0.885 
   2   (0.136) 0.136 0.093 0.104 0.155 0.065 0.178 0.041 0.227 0.115 

Locus 1636 : 
2 alleles
2.9% missing data
   1   (0.852) 0.852 0.911 0.892 0.781 0.940 0.744 0.957 0.729 0.833 
   3   (0.148) 0.148 0.089 0.108 0.219 0.060 0.256 0.043 0.271 0.167 

Locus 1637 : 
2 alleles
6.5% missing data
   1   (0.725) 0.724 0.657 0.681 0.927 0.784 0.840 0.780 0.723 0.636 
   2   (0.275) 0.276 0.343 0.319 0.073 0.216 0.160 0.220 0.277 0.364 

Locus 1638 : 
2 alleles
9.4% missing data
   3   (0.931) 0.932 0.945 0.804 0.977 0.903 0.984 0.987 0.994 0.951 
   4   (0.069) 0.068 0.055 0.196 0.023 0.097 0.016 0.013 0.006 0.049 

Locus 1639 : 
2 alleles
2.9% missing data
   1   (0.904) 0.904 0.930 0.937 0.245 0.894 0.973 0.984 0.958 0.869 
   3   (0.096) 0.096 0.070 0.063 0.755 0.106 0.027 0.016 0.042 0.131 

Locus 1640 : 
2 alleles
7.2% missing data
   1   (0.795) 0.795 0.849 0.837 0.826 0.851 0.728 0.939 0.711 0.859 
   4   (0.205) 0.205 0.151 0.163 0.174 0.149 0.272 0.061 0.289 0.141 

Locus 1641 : 
2 alleles
3.6% missing data
   2   (0.730) 0.730 0.784 0.818 0.949 0.755 0.767 0.620 0.424 0.767 
   4   (0.270) 0.270 0.216 0.182 0.051 0.245 0.233 0.380 0.576 0.233 

Locus 1642 : 
2 alleles
13.0% missing data
   4   (0.728) 0.728 0.746 0.589 0.714 0.712 0.729 0.913 0.695 0.792 
   3   (0.272) 0.272 0.254 0.411 0.286 0.288 0.271 0.087 0.305 0.208 

Locus 1643 : 
2 alleles
4.3% missing data
   2   (0.908) 0.909 0.888 0.944 0.716 0.925 0.972 0.962 0.987 0.941 
   4   (0.092) 0.091 0.112 0.056 0.284 0.075 0.028 0.038 0.013 0.059 

Locus 1644 : 
2 alleles
3.6% missing data
   2   (0.491) 0.491 0.502 0.496 0.579 0.465 0.546 0.124 0.383 0.594 
   4   (0.509) 0.509 0.498 0.504 0.421 0.535 0.454 0.876 0.617 0.406 

Locus 1645 : 
2 alleles
3.6% missing data
   1   (0.838) 0.838 0.828 0.928 0.851 0.848 0.874 0.923 0.936 0.897 
   2   (0.162) 0.162 0.172 0.072 0.149 0.152 0.126 0.077 0.064 0.103 

Locus 1646 : 
2 alleles
8.0% missing data
   1   (0.101) 0.101 0.074 0.350 0.010 0.062 0.055 0.033 0.154 0.112 
   2   (0.899) 0.899 0.926 0.650 0.990 0.938 0.945 0.967 0.846 0.888 

Locus 1647 : 
2 alleles
9.4% missing data
   1   (0.711) 0.710 0.751 0.599 0.947 0.720 0.718 0.892 0.604 0.668 
   3   (0.289) 0.290 0.249 0.401 0.053 0.280 0.282 0.108 0.396 0.332 

Locus 1648 : 
2 alleles
4.3% missing data
   2   (0.915) 0.915 0.924 0.880 0.992 0.900 0.979 0.985 0.876 0.904 
   4   (0.085) 0.085 0.076 0.120 0.008 0.100 0.021 0.015 0.124 0.096 

Locus 1649 : 
2 alleles
15.2% missing data
   4   (0.883) 0.883 0.860 0.890 0.803 0.878 0.949 0.976 0.913 0.923 
   2   (0.117) 0.117 0.140 0.110 0.197 0.122 0.051 0.024 0.087 0.077 

Locus 1650 : 
2 alleles
6.5% missing data
   4   (0.222) 0.222 0.252 0.228 0.028 0.203 0.173 0.062 0.132 0.204 
   2   (0.778) 0.778 0.748 0.772 0.972 0.797 0.827 0.938 0.868 0.796 

Locus 1651 : 
2 alleles
0.7% missing data
   1   (0.774) 0.774 0.764 0.817 0.911 0.785 0.755 0.933 0.916 0.777 
   4   (0.226) 0.226 0.236 0.183 0.089 0.215 0.245 0.067 0.084 0.223 

Locus 1652 : 
2 alleles
1.4% missing data
   3   (0.917) 0.917 0.955 0.675 0.982 0.955 0.945 0.972 0.754 0.957 
   2   (0.083) 0.083 0.045 0.325 0.018 0.045 0.055 0.028 0.246 0.043 

Locus 1653 : 
2 alleles
5.1% missing data
   3   (0.609) 0.608 0.736 0.441 0.942 0.683 0.492 0.209 0.385 0.742 
   1   (0.391) 0.392 0.264 0.559 0.058 0.317 0.508 0.791 0.615 0.258 

Locus 1654 : 
2 alleles
15.2% missing data
   3   (0.788) 0.789 0.833 0.734 0.967 0.824 0.760 0.742 0.514 0.894 
   1   (0.212) 0.211 0.167 0.266 0.033 0.176 0.240 0.258 0.486 0.106 

Locus 1655 : 
2 alleles
2.9% missing data
   4   (0.892) 0.893 0.923 0.677 0.964 0.890 0.959 0.959 0.886 0.771 
   3   (0.108) 0.107 0.077 0.323 0.036 0.110 0.041 0.041 0.114 0.229 

Locus 1656 : 
2 alleles
2.9% missing data
   2   (0.892) 0.892 0.956 0.979 0.195 0.977 0.771 0.956 0.959 0.937 
   3   (0.108) 0.108 0.044 0.021 0.805 0.023 0.229 0.044 0.041 0.063 

Locus 1657 : 
2 alleles
10.1% missing data
   2   (0.902) 0.903 0.816 0.859 0.963 0.865 0.978 0.983 0.992 0.920 
   4   (0.098) 0.097 0.184 0.141 0.037 0.135 0.022 0.017 0.008 0.080 

Locus 1658 : 
2 alleles
4.3% missing data
   3   (0.926) 0.927 0.966 0.987 0.974 0.977 0.946 0.629 0.982 0.981 
   1   (0.074) 0.073 0.034 0.013 0.026 0.023 0.054 0.371 0.018 0.019 

Locus 1659 : 
2 alleles
13.8% missing data
   2   (0.901) 0.900 0.930 0.736 0.935 0.918 0.954 0.982 0.960 0.941 
   4   (0.099) 0.100 0.070 0.264 0.065 0.082 0.046 0.018 0.040 0.059 

Locus 1660 : 
2 alleles
13.8% missing data
   3   (0.216) 0.215 0.224 0.398 0.235 0.329 0.125 0.053 0.126 0.194 
   1   (0.784) 0.785 0.776 0.602 0.765 0.671 0.875 0.947 0.874 0.806 

Locus 1661 : 
2 alleles
5.1% missing data
   2   (0.143) 0.144 0.145 0.054 0.030 0.077 0.132 0.031 0.108 0.124 
   4   (0.857) 0.856 0.855 0.946 0.970 0.923 0.868 0.969 0.892 0.876 

Locus 1662 : 
2 alleles
2.9% missing data
   4   (0.842) 0.842 0.920 0.802 0.850 0.884 0.753 0.960 0.495 0.923 
   2   (0.158) 0.158 0.080 0.198 0.150 0.116 0.247 0.040 0.505 0.077 

Locus 1663 : 
2 alleles
1.4% missing data
   4   (0.907) 0.906 0.964 0.652 0.987 0.958 0.862 0.968 0.963 0.952 
   2   (0.093) 0.094 0.036 0.348 0.013 0.042 0.138 0.032 0.037 0.048 

Locus 1664 : 
2 alleles
2.2% missing data
   3   (0.912) 0.912 0.883 0.963 0.980 0.926 0.969 0.980 0.922 0.955 
   1   (0.088) 0.088 0.117 0.037 0.020 0.074 0.031 0.020 0.078 0.045 

Locus 1665 : 
2 alleles
5.8% missing data
   2   (0.730) 0.730 0.798 0.862 0.949 0.755 0.699 0.527 0.494 0.823 
   4   (0.270) 0.270 0.202 0.138 0.051 0.245 0.301 0.473 0.506 0.177 

Locus 1666 : 
2 alleles
3.6% missing data
   3   (0.882) 0.882 0.867 0.951 0.734 0.932 0.920 0.958 0.979 0.882 
   4   (0.118) 0.118 0.133 0.049 0.266 0.068 0.080 0.042 0.021 0.118 

Locus 1667 : 
2 alleles
4.3% missing data
   2   (0.920) 0.920 0.969 0.986 0.950 0.964 0.918 0.942 0.534 0.973 
   4   (0.080) 0.080 0.031 0.014 0.050 0.036 0.082 0.058 0.466 0.027 

Locus 1668 : 
2 alleles
3.6% missing data
   1   (0.908) 0.908 0.926 0.960 0.981 0.907 0.957 0.982 0.814 0.962 
   4   (0.092) 0.092 0.074 0.040 0.019 0.093 0.043 0.018 0.186 0.038 

Locus 1669 : 
2 alleles
2.2% missing data
   4   (0.904) 0.904 0.944 0.885 0.916 0.938 0.927 0.979 0.986 0.843 
   1   (0.096) 0.096 0.056 0.115 0.084 0.062 0.073 0.021 0.014 0.157 

Locus 1670 : 
2 alleles
5.8% missing data
   2   (0.503) 0.503 0.641 0.521 0.110 0.624 0.381 0.133 0.596 0.586 
   4   (0.497) 0.497 0.359 0.479 0.890 0.376 0.619 0.867 0.404 0.414 

Locus 1671 : 
2 alleles
13.8% missing data
   2   (0.923) 0.923 0.910 0.916 0.992 0.885 0.980 0.987 0.992 0.950 
   4   (0.077) 0.077 0.090 0.084 0.008 0.115 0.020 0.013 0.008 0.050 

Locus 1672 : 
2 alleles
1.4% missing data
   2   (0.690) 0.690 0.731 0.752 0.633 0.677 0.765 0.627 0.433 0.723 
   4   (0.310) 0.310 0.269 0.248 0.367 0.323 0.235 0.373 0.567 0.277 

Locus 1673 : 
2 alleles
2.2% missing data
   1   (0.670) 0.669 0.671 0.548 0.928 0.547 0.772 0.918 0.859 0.624 
   3   (0.330) 0.331 0.329 0.452 0.072 0.453 0.228 0.082 0.141 0.376 

Locus 1674 : 
2 alleles
10.9% missing data
   4   (0.916) 0.917 0.948 0.889 0.840 0.966 0.919 0.969 0.886 0.950 
   2   (0.084) 0.083 0.052 0.111 0.160 0.034 0.081 0.031 0.114 0.050 

Locus 1675 : 
2 alleles
7.2% missing data
   2   (0.602) 0.603 0.587 0.602 0.954 0.620 0.610 0.317 0.613 0.661 
   4   (0.398) 0.397 0.413 0.398 0.046 0.380 0.390 0.683 0.387 0.339 

Locus 1676 : 
2 alleles
14.5% missing data
   3   (0.343) 0.343 0.410 0.421 0.070 0.469 0.172 0.630 0.389 0.304 
   4   (0.657) 0.657 0.590 0.579 0.930 0.531 0.828 0.370 0.611 0.696 

Locus 1677 : 
2 alleles
6.5% missing data
   1   (0.874) 0.874 0.910 0.903 0.978 0.953 0.836 0.965 0.949 0.840 
   3   (0.126) 0.126 0.090 0.097 0.022 0.047 0.164 0.035 0.051 0.160 

Locus 1678 : 
2 alleles
10.1% missing data
   3   (0.719) 0.719 0.821 0.707 0.140 0.835 0.644 0.483 0.871 0.779 
   1   (0.281) 0.281 0.179 0.293 0.860 0.165 0.356 0.517 0.129 0.221 

Locus 1679 : 
2 alleles
2.9% missing data
   3   (0.955) 0.955 0.992 0.992 0.864 0.995 0.804 0.985 0.988 0.993 
   4   (0.045) 0.045 0.008 0.008 0.136 0.005 0.196 0.015 0.012 0.007 

Locus 1680 : 
2 alleles
2.9% missing data
   3   (0.897) 0.898 0.914 0.962 0.983 0.902 0.922 0.974 0.954 0.949 
   1   (0.103) 0.102 0.086 0.038 0.017 0.098 0.078 0.026 0.046 0.051 

Locus 1681 : 
2 alleles
10.9% missing data
   4   (0.946) 0.946 0.878 0.984 0.982 0.964 0.992 0.995 0.990 0.969 
   2   (0.054) 0.054 0.122 0.016 0.018 0.036 0.008 0.005 0.010 0.031 

Locus 1682 : 
2 alleles
3.6% missing data
   3   (0.943) 0.943 0.877 0.891 0.997 0.937 0.993 0.995 0.992 0.951 
   2   (0.057) 0.057 0.123 0.109 0.003 0.063 0.007 0.005 0.008 0.049 

Locus 1683 : 
2 alleles
0.7% missing data
   3   (0.939) 0.939 0.897 0.974 0.997 0.891 0.993 0.995 0.984 0.960 
   1   (0.061) 0.061 0.103 0.026 0.003 0.109 0.007 0.005 0.016 0.040 

Locus 1684 : 
2 alleles
5.1% missing data
   1   (0.926) 0.926 0.965 0.967 0.975 0.980 0.878 0.979 0.897 0.971 
   4   (0.074) 0.074 0.035 0.033 0.025 0.020 0.122 0.021 0.103 0.029 

Locus 1685 : 
2 alleles
15.9% missing data
   1   (0.926) 0.926 0.963 0.912 0.928 0.958 0.952 0.971 0.862 0.968 
   3   (0.074) 0.074 0.037 0.088 0.072 0.042 0.048 0.029 0.138 0.032 

Locus 1686 : 
2 alleles
13.0% missing data
   3   (0.909) 0.909 0.915 0.817 0.982 0.946 0.968 0.794 0.977 0.942 
   1   (0.091) 0.091 0.085 0.183 0.018 0.054 0.032 0.206 0.023 0.058 

Locus 1687 : 
2 alleles
3.6% missing data
   1   (0.897) 0.897 0.945 0.855 0.986 0.960 0.919 0.641 0.821 0.964 
   3   (0.103) 0.103 0.055 0.145 0.014 0.040 0.081 0.359 0.179 0.036 

Locus 1688 : 
2 alleles
1.4% missing data
   1   (0.924) 0.925 0.958 0.987 0.954 0.977 0.889 0.974 0.951 0.957 
   2   (0.076) 0.075 0.042 0.013 0.046 0.023 0.111 0.026 0.049 0.043 

Locus 1689 : 
2 alleles
7.2% missing data
   3   (0.773) 0.772 0.847 0.744 0.587 0.829 0.799 0.579 0.796 0.863 
   4   (0.227) 0.228 0.153 0.256 0.413 0.171 0.201 0.421 0.204 0.137 

Locus 1690 : 
2 alleles
3.6% missing data
   1   (0.880) 0.881 0.839 0.865 0.970 0.927 0.940 0.964 0.879 0.860 
   3   (0.120) 0.119 0.161 0.135 0.030 0.073 0.060 0.036 0.121 0.140 

Locus 1691 : 
2 alleles
5.8% missing data
   3   (0.843) 0.844 0.828 0.790 0.963 0.809 0.911 0.964 0.843 0.887 
   1   (0.157) 0.156 0.172 0.210 0.037 0.191 0.089 0.036 0.157 0.113 

Locus 1692 : 
2 alleles
3.6% missing data
   4   (0.921) 0.922 0.831 0.974 0.986 0.934 0.985 0.989 0.990 0.923 
   3   (0.079) 0.078 0.169 0.026 0.014 0.066 0.015 0.011 0.010 0.077 

Locus 1693 : 
2 alleles
10.9% missing data
   3   (0.903) 0.902 0.918 0.915 0.957 0.923 0.950 0.976 0.976 0.963 
   4   (0.097) 0.098 0.082 0.085 0.043 0.077 0.050 0.024 0.024 0.037 

Locus 1694 : 
2 alleles
6.5% missing data
   1   (0.898) 0.897 0.933 0.900 0.987 0.931 0.962 0.787 0.961 0.918 
   3   (0.102) 0.103 0.067 0.100 0.013 0.069 0.038 0.213 0.039 0.082 

Locus 1695 : 
2 alleles
5.8% missing data
   1   (0.874) 0.874 0.870 0.691 0.983 0.921 0.925 0.951 0.837 0.872 
   3   (0.126) 0.126 0.130 0.309 0.017 0.079 0.075 0.049 0.163 0.128 

Locus 1696 : 
2 alleles
2.9% missing data
   4   (0.923) 0.923 0.966 0.959 0.973 0.972 0.930 0.981 0.608 0.975 
   2   (0.077) 0.077 0.034 0.041 0.027 0.028 0.070 0.019 0.392 0.025 

Locus 1697 : 
2 alleles
5.1% missing data
   2   (0.147) 0.148 0.155 0.270 0.018 0.128 0.097 0.029 0.172 0.102 
   3   (0.853) 0.852 0.845 0.730 0.982 0.872 0.903 0.971 0.828 0.898 

Locus 1698 : 
2 alleles
10.9% missing data
   1   (0.730) 0.730 0.719 0.653 0.934 0.691 0.827 0.616 0.848 0.798 
   3   (0.270) 0.270 0.281 0.347 0.066 0.309 0.173 0.384 0.152 0.202 

Locus 1699 : 
2 alleles
11.6% missing data
   1   (0.864) 0.864 0.878 0.731 0.969 0.858 0.915 0.958 0.894 0.859 
   3   (0.136) 0.136 0.122 0.269 0.031 0.142 0.085 0.042 0.106 0.141 

Locus 1700 : 
2 alleles
1.4% missing data
   3   (0.919) 0.919 0.824 0.977 0.993 0.934 0.984 0.990 0.989 0.906 
   1   (0.081) 0.081 0.176 0.023 0.007 0.066 0.016 0.010 0.011 0.094 

Locus 1701 : 
2 alleles
9.4% missing data
   3   (0.925) 0.925 0.974 0.989 0.988 0.984 0.925 0.377 0.963 0.960 
   1   (0.075) 0.075 0.026 0.011 0.012 0.016 0.075 0.623 0.037 0.040 

Locus 1702 : 
2 alleles
4.3% missing data
   4   (0.647) 0.646 0.655 0.598 0.952 0.717 0.651 0.506 0.647 0.717 
   1   (0.353) 0.354 0.345 0.402 0.048 0.283 0.349 0.494 0.353 0.283 

Locus 1703 : 
2 alleles
18.1% missing data
   4   (0.744) 0.743 0.709 0.488 0.946 0.720 0.875 0.906 0.657 0.581 
   2   (0.256) 0.257 0.291 0.512 0.054 0.280 0.125 0.094 0.343 0.419 

Locus 1704 : 
2 alleles
13.0% missing data
   2   (0.892) 0.891 0.912 0.730 0.917 0.940 0.937 0.976 0.789 0.894 
   4   (0.108) 0.109 0.088 0.270 0.083 0.060 0.063 0.024 0.211 0.106 

Locus 1705 : 
2 alleles
1.4% missing data
   3   (0.911) 0.911 0.935 0.909 0.951 0.958 0.899 0.969 0.986 0.962 
   4   (0.089) 0.089 0.065 0.091 0.049 0.042 0.101 0.031 0.014 0.038 

Locus 1706 : 
2 alleles
10.1% missing data
   2   (0.910) 0.910 0.917 0.965 0.952 0.938 0.971 0.695 0.971 0.942 
   4   (0.090) 0.090 0.083 0.035 0.048 0.062 0.029 0.305 0.029 0.058 

Locus 1707 : 
2 alleles
11.6% missing data
   4   (0.804) 0.804 0.852 0.705 0.634 0.863 0.836 0.950 0.820 0.558 
   3   (0.196) 0.196 0.148 0.295 0.366 0.137 0.164 0.050 0.180 0.442 

Locus 1708 : 
2 alleles
4.3% missing data
   4   (0.856) 0.857 0.880 0.785 0.972 0.897 0.891 0.945 0.572 0.805 
   3   (0.144) 0.143 0.120 0.215 0.028 0.103 0.109 0.055 0.428 0.195 

Locus 1709 : 
2 alleles
7.2% missing data
   3   (0.913) 0.912 0.949 0.723 0.972 0.920 0.971 0.983 0.935 0.939 
   1   (0.087) 0.088 0.051 0.277 0.028 0.080 0.029 0.017 0.065 0.061 

Locus 1710 : 
2 alleles
4.3% missing data
   1   (0.885) 0.885 0.867 0.713 0.991 0.868 0.956 0.977 0.931 0.905 
   3   (0.115) 0.115 0.133 0.287 0.009 0.132 0.044 0.023 0.069 0.095 

Locus 1711 : 
2 alleles
2.9% missing data
   2   (0.819) 0.819 0.782 0.889 0.960 0.890 0.822 0.961 0.694 0.885 
   4   (0.181) 0.181 0.218 0.111 0.040 0.110 0.178 0.039 0.306 0.115 

Locus 1712 : 
2 alleles
1.4% missing data
   1   (0.779) 0.779 0.839 0.548 0.707 0.840 0.701 0.943 0.773 0.821 
   3   (0.221) 0.221 0.161 0.452 0.293 0.160 0.299 0.057 0.227 0.179 

Locus 1713 : 
2 alleles
14.5% missing data
   3   (0.863) 0.864 0.949 0.879 0.781 0.955 0.739 0.590 0.735 0.951 
   4   (0.137) 0.136 0.051 0.121 0.219 0.045 0.261 0.410 0.265 0.049 

Locus 1714 : 
2 alleles
5.8% missing data
   2   (0.589) 0.589 0.586 0.398 0.872 0.562 0.694 0.525 0.591 0.423 
   4   (0.411) 0.411 0.414 0.602 0.128 0.438 0.306 0.475 0.409 0.577 

Locus 1715 : 
2 alleles
13.8% missing data
   3   (0.904) 0.904 0.922 0.946 0.989 0.954 0.906 0.971 0.970 0.938 
   2   (0.096) 0.096 0.078 0.054 0.011 0.046 0.094 0.029 0.030 0.062 

Locus 1716 : 
2 alleles
5.1% missing data
   1   (0.860) 0.860 0.902 0.751 0.074 0.905 0.911 0.954 0.870 0.934 
   3   (0.140) 0.140 0.098 0.249 0.926 0.095 0.089 0.046 0.130 0.066 

Locus 1717 : 
2 alleles
2.9% missing data
   3   (0.755) 0.755 0.834 0.860 0.963 0.867 0.710 0.563 0.797 0.664 
   1   (0.245) 0.245 0.166 0.140 0.037 0.133 0.290 0.437 0.203 0.336 

Locus 1718 : 
2 alleles
5.1% missing data
   2   (0.868) 0.867 0.920 0.787 0.982 0.922 0.863 0.950 0.915 0.930 
   4   (0.132) 0.133 0.080 0.213 0.018 0.078 0.137 0.050 0.085 0.070 

Locus 1719 : 
2 alleles
2.9% missing data
   1   (0.915) 0.915 0.911 0.758 0.992 0.904 0.978 0.987 0.979 0.941 
   3   (0.085) 0.085 0.089 0.242 0.008 0.096 0.022 0.013 0.021 0.059 

Locus 1720 : 
2 alleles
11.6% missing data
   2   (0.914) 0.915 0.924 0.930 0.829 0.946 0.953 0.976 0.961 0.927 
   3   (0.086) 0.085 0.076 0.070 0.171 0.054 0.047 0.024 0.039 0.073 

Locus 1721 : 
2 alleles
2.9% missing data
   1   (0.900) 0.900 0.928 0.902 0.980 0.939 0.924 0.965 0.873 0.963 
   3   (0.100) 0.100 0.072 0.098 0.020 0.061 0.076 0.035 0.127 0.037 

Locus 1722 : 
2 alleles
3.6% missing data
   2   (0.864) 0.864 0.851 0.900 0.983 0.873 0.918 0.965 0.965 0.863 
   1   (0.136) 0.136 0.149 0.100 0.017 0.127 0.082 0.035 0.035 0.137 

Locus 1723 : 
2 alleles
2.2% missing data
   1   (0.105) 0.105 0.122 0.138 0.014 0.098 0.056 0.029 0.041 0.045 
   2   (0.895) 0.895 0.878 0.862 0.986 0.902 0.944 0.971 0.959 0.955 

Locus 1724 : 
2 alleles
15.2% missing data
   2   (0.437) 0.437 0.421 0.348 0.485 0.390 0.436 0.712 0.347 0.397 
   4   (0.563) 0.563 0.579 0.652 0.515 0.610 0.564 0.288 0.653 0.603 

Locus 1725 : 
2 alleles
1.4% missing data
   3   (0.893) 0.893 0.953 0.983 0.988 0.976 0.781 0.630 0.954 0.965 
   4   (0.107) 0.107 0.047 0.017 0.012 0.024 0.219 0.370 0.046 0.035 

Locus 1726 : 
2 alleles
5.1% missing data
   4   (0.911) 0.911 0.919 0.907 0.966 0.959 0.927 0.974 0.925 0.952 
   2   (0.089) 0.089 0.081 0.093 0.034 0.041 0.073 0.026 0.075 0.048 

Locus 1727 : 
2 alleles
8.0% missing data
   2   (0.868) 0.868 0.896 0.942 0.960 0.894 0.949 0.630 0.963 0.822 
   3   (0.132) 0.132 0.104 0.058 0.040 0.106 0.051 0.370 0.037 0.178 

Locus 1728 : 
2 alleles
10.1% missing data
   3   (0.801) 0.801 0.851 0.827 0.984 0.702 0.907 0.692 0.696 0.776 
   1   (0.199) 0.199 0.149 0.173 0.016 0.298 0.093 0.308 0.304 0.224 

Locus 1729 : 
2 alleles
13.8% missing data
   1   (0.871) 0.871 0.901 0.861 0.967 0.934 0.845 0.897 0.907 0.926 
   4   (0.129) 0.129 0.099 0.139 0.033 0.066 0.155 0.103 0.093 0.074 

Locus 1730 : 
2 alleles
4.3% missing data
   3   (0.872) 0.871 0.900 0.966 0.968 0.910 0.894 0.974 0.650 0.946 
   4   (0.128) 0.129 0.100 0.034 0.032 0.090 0.106 0.026 0.350 0.054 

Locus 1731 : 
2 alleles
15.2% missing data
   3   (0.689) 0.690 0.638 0.836 0.728 0.737 0.739 0.778 0.766 0.602 
   1   (0.311) 0.310 0.362 0.164 0.272 0.263 0.261 0.222 0.234 0.398 

Locus 1732 : 
2 alleles
4.3% missing data
   1   (0.916) 0.916 0.947 0.945 0.938 0.962 0.920 0.942 0.966 0.959 
   3   (0.084) 0.084 0.053 0.055 0.062 0.038 0.080 0.058 0.034 0.041 

Locus 1733 : 
2 alleles
3.6% missing data
   2   (0.790) 0.790 0.807 0.555 0.957 0.784 0.847 0.928 0.705 0.749 
   4   (0.210) 0.210 0.193 0.445 0.043 0.216 0.153 0.072 0.295 0.251 

Locus 1734 : 
2 alleles
3.6% missing data
   1   (0.151) 0.151 0.152 0.242 0.020 0.126 0.094 0.037 0.078 0.166 
   3   (0.849) 0.849 0.848 0.758 0.980 0.874 0.906 0.963 0.922 0.834 

Locus 1735 : 
2 alleles
14.5% missing data
   4   (0.543) 0.544 0.558 0.581 0.656 0.371 0.554 0.792 0.690 0.561 
   1   (0.457) 0.456 0.442 0.419 0.344 0.629 0.446 0.208 0.310 0.439 

Locus 1736 : 
2 alleles
7.2% missing data
   1   (0.844) 0.844 0.826 0.817 0.983 0.879 0.936 0.770 0.419 0.894 
   2   (0.156) 0.156 0.174 0.183 0.017 0.121 0.064 0.230 0.581 0.106 

Locus 1737 : 
2 alleles
15.2% missing data
   4   (0.524) 0.524 0.569 0.353 0.548 0.372 0.608 0.709 0.368 0.536 
   2   (0.476) 0.476 0.431 0.647 0.452 0.628 0.392 0.291 0.632 0.464 

Locus 1738 : 
2 alleles
5.1% missing data
   1   (0.907) 0.907 0.939 0.949 0.961 0.946 0.922 0.970 0.873 0.895 
   3   (0.093) 0.093 0.061 0.051 0.039 0.054 0.078 0.030 0.127 0.105 

Locus 1739 : 
2 alleles
2.2% missing data
   2   (0.918) 0.918 0.929 0.924 0.985 0.949 0.967 0.982 0.983 0.948 
   4   (0.082) 0.082 0.071 0.076 0.015 0.051 0.033 0.018 0.017 0.052 

Locus 1740 : 
2 alleles
3.6% missing data
   2   (0.912) 0.912 0.949 0.942 0.980 0.955 0.929 0.954 0.800 0.951 
   4   (0.088) 0.088 0.051 0.058 0.020 0.045 0.071 0.046 0.200 0.049 

Locus 1741 : 
2 alleles
16.7% missing data
   4   (0.854) 0.854 0.809 0.779 0.975 0.905 0.910 0.967 0.837 0.827 
   2   (0.146) 0.146 0.191 0.221 0.025 0.095 0.090 0.033 0.163 0.173 

Locus 1742 : 
2 alleles
10.9% missing data
   2   (0.885) 0.885 0.906 0.956 0.855 0.955 0.847 0.961 0.827 0.942 
   4   (0.115) 0.115 0.094 0.044 0.145 0.045 0.153 0.039 0.173 0.058 

Locus 1743 : 
2 alleles
1.4% missing data
   3   (0.910) 0.909 0.955 0.783 0.982 0.956 0.937 0.977 0.539 0.937 
   2   (0.090) 0.091 0.045 0.217 0.018 0.044 0.063 0.023 0.461 0.063 

Locus 1744 : 
2 alleles
3.6% missing data
   4   (0.087) 0.087 0.073 0.068 0.013 0.116 0.034 0.029 0.025 0.056 
   2   (0.913) 0.913 0.927 0.932 0.987 0.884 0.966 0.971 0.975 0.944 

Locus 1745 : 
2 alleles
3.6% missing data
   2   (0.924) 0.925 0.969 0.981 0.933 0.968 0.880 0.971 0.985 0.962 
   4   (0.076) 0.075 0.031 0.019 0.067 0.032 0.120 0.029 0.015 0.038 

Locus 1746 : 
2 alleles
10.1% missing data
   4   (0.924) 0.924 0.965 0.903 0.976 0.976 0.903 0.973 0.916 0.942 
   2   (0.076) 0.076 0.035 0.097 0.024 0.024 0.097 0.027 0.084 0.058 

Locus 1747 : 
2 alleles
2.9% missing data
   1   (0.752) 0.752 0.757 0.654 0.597 0.739 0.805 0.933 0.396 0.838 
   4   (0.248) 0.248 0.243 0.346 0.403 0.261 0.195 0.067 0.604 0.162 

Locus 1748 : 
2 alleles
6.5% missing data
   1   (0.849) 0.849 0.888 0.730 0.976 0.750 0.895 0.967 0.737 0.901 
   3   (0.151) 0.151 0.112 0.270 0.024 0.250 0.105 0.033 0.263 0.099 

Locus 1749 : 
2 alleles
3.6% missing data
   3   (0.900) 0.900 0.918 0.771 0.935 0.924 0.931 0.962 0.912 0.927 
   1   (0.100) 0.100 0.082 0.229 0.065 0.076 0.069 0.038 0.088 0.073 

Locus 1750 : 
2 alleles
5.8% missing data
   1   (0.918) 0.918 0.947 0.889 0.955 0.953 0.947 0.975 0.960 0.945 
   3   (0.082) 0.082 0.053 0.111 0.045 0.047 0.053 0.025 0.040 0.055 

Locus 1751 : 
2 alleles
4.3% missing data
   1   (0.580) 0.580 0.624 0.489 0.071 0.597 0.581 0.772 0.878 0.416 
   4   (0.420) 0.420 0.376 0.511 0.929 0.403 0.419 0.228 0.122 0.584 

Locus 1752 : 
2 alleles
3.6% missing data
   1   (0.892) 0.892 0.928 0.860 0.972 0.964 0.938 0.428 0.828 0.939 
   3   (0.108) 0.108 0.072 0.140 0.028 0.036 0.062 0.572 0.172 0.061 

Locus 1753 : 
2 alleles
11.6% missing data
   1   (0.507) 0.507 0.459 0.280 0.602 0.280 0.738 0.560 0.728 0.377 
   3   (0.493) 0.493 0.541 0.720 0.398 0.720 0.262 0.440 0.272 0.623 

Locus 1754 : 
2 alleles
15.2% missing data
   1   (0.454) 0.454 0.465 0.543 0.525 0.481 0.469 0.120 0.607 0.426 
   4   (0.546) 0.546 0.535 0.457 0.475 0.519 0.531 0.880 0.393 0.574 

Locus 1755 : 
2 alleles
8.7% missing data
   2   (0.625) 0.626 0.561 0.704 0.067 0.739 0.612 0.815 0.707 0.586 
   4   (0.375) 0.374 0.439 0.296 0.933 0.261 0.388 0.185 0.293 0.414 

Locus 1756 : 
2 alleles
3.6% missing data
   2   (0.771) 0.771 0.778 0.870 0.939 0.887 0.593 0.877 0.831 0.817 
   4   (0.229) 0.229 0.222 0.130 0.061 0.113 0.407 0.123 0.169 0.183 

Locus 1757 : 
2 alleles
10.9% missing data
   3   (0.909) 0.909 0.915 0.785 0.872 0.938 0.960 0.974 0.961 0.890 
   2   (0.091) 0.091 0.085 0.215 0.128 0.062 0.040 0.026 0.039 0.110 

Locus 1758 : 
2 alleles
1.4% missing data
   4   (0.848) 0.848 0.867 0.914 0.988 0.907 0.862 0.964 0.869 0.738 
   1   (0.152) 0.152 0.133 0.086 0.012 0.093 0.138 0.036 0.131 0.262 

Locus 1759 : 
2 alleles
10.1% missing data
   4   (0.824) 0.824 0.865 0.820 0.517 0.783 0.927 0.621 0.727 0.889 
   2   (0.176) 0.176 0.135 0.180 0.483 0.217 0.073 0.379 0.273 0.111 

Locus 1760 : 
2 alleles
13.0% missing data
   2   (0.660) 0.660 0.673 0.501 0.577 0.604 0.730 0.576 0.587 0.789 
   3   (0.340) 0.340 0.327 0.499 0.423 0.396 0.270 0.424 0.413 0.211 

Locus 1761 : 
2 alleles
13.0% missing data
   4   (0.806) 0.806 0.847 0.782 0.774 0.808 0.811 0.912 0.454 0.895 
   2   (0.194) 0.194 0.153 0.218 0.226 0.192 0.189 0.088 0.546 0.105 

Locus 1762 : 
2 alleles
2.2% missing data
   3   (0.753) 0.753 0.816 0.750 0.728 0.787 0.797 0.380 0.831 0.721 
   1   (0.247) 0.247 0.184 0.250 0.272 0.213 0.203 0.620 0.169 0.279 

Locus 1763 : 
2 alleles
5.1% missing data
   2   (0.353) 0.353 0.291 0.422 0.377 0.356 0.336 0.476 0.398 0.339 
   1   (0.647) 0.647 0.709 0.578 0.623 0.644 0.664 0.524 0.602 0.661 

Locus 1764 : 
2 alleles
2.2% missing data
   3   (0.872) 0.872 0.911 0.779 0.984 0.881 0.898 0.948 0.780 0.923 
   1   (0.128) 0.128 0.089 0.221 0.016 0.119 0.102 0.052 0.220 0.077 

Locus 1765 : 
2 alleles
5.1% missing data
   3   (0.717) 0.716 0.733 0.730 0.948 0.684 0.690 0.913 0.781 0.793 
   1   (0.283) 0.284 0.267 0.270 0.052 0.316 0.310 0.087 0.219 0.207 

Locus 1766 : 
2 alleles
2.2% missing data
   3   (0.636) 0.636 0.631 0.450 0.937 0.580 0.740 0.411 0.773 0.574 
   4   (0.364) 0.364 0.369 0.550 0.063 0.420 0.260 0.589 0.227 0.426 

Locus 1767 : 
2 alleles
11.6% missing data
   2   (0.883) 0.883 0.905 0.784 0.957 0.911 0.931 0.917 0.735 0.888 
   4   (0.117) 0.117 0.095 0.216 0.043 0.089 0.069 0.083 0.265 0.112 

Locus 1768 : 
2 alleles
2.2% missing data
   4   (0.898) 0.897 0.902 0.980 0.971 0.956 0.941 0.972 0.623 0.915 
   2   (0.102) 0.103 0.098 0.020 0.029 0.044 0.059 0.028 0.377 0.085 

Locus 1769 : 
2 alleles
2.9% missing data
   2   (0.908) 0.908 0.930 0.969 0.966 0.898 0.980 0.885 0.874 0.947 
   3   (0.092) 0.092 0.070 0.031 0.034 0.102 0.020 0.115 0.126 0.053 

Locus 1770 : 
2 alleles
6.5% missing data
   4   (0.898) 0.898 0.912 0.694 0.987 0.884 0.965 0.976 0.929 0.819 
   2   (0.102) 0.102 0.088 0.306 0.013 0.116 0.035 0.024 0.071 0.181 

Locus 1771 : 
2 alleles
10.1% missing data
   1   (0.123) 0.124 0.068 0.138 0.092 0.106 0.115 0.038 0.227 0.075 
   4   (0.877) 0.876 0.932 0.862 0.908 0.894 0.885 0.962 0.773 0.925 

Locus 1772 : 
2 alleles
3.6% missing data
   2   (0.910) 0.910 0.906 0.842 0.978 0.873 0.975 0.984 0.921 0.941 
   3   (0.090) 0.090 0.094 0.158 0.022 0.127 0.025 0.016 0.079 0.059 

Locus 1773 : 
2 alleles
1.4% missing data
   1   (0.867) 0.866 0.930 0.886 0.969 0.938 0.909 0.670 0.539 0.891 
   3   (0.133) 0.134 0.070 0.114 0.031 0.062 0.091 0.330 0.461 0.109 

Locus 1774 : 
2 alleles
5.8% missing data
   4   (0.931) 0.931 0.949 0.937 0.995 0.874 0.984 0.986 0.991 0.958 
   3   (0.069) 0.069 0.051 0.063 0.005 0.126 0.016 0.014 0.009 0.042 

Locus 1775 : 
2 alleles
4.3% missing data
   1   (0.527) 0.528 0.516 0.582 0.636 0.519 0.444 0.877 0.544 0.503 
   4   (0.473) 0.472 0.484 0.418 0.364 0.481 0.556 0.123 0.456 0.497 

Locus 1776 : 
2 alleles
2.9% missing data
   1   (0.917) 0.917 0.959 0.812 0.993 0.893 0.954 0.987 0.951 0.968 
   3   (0.083) 0.083 0.041 0.188 0.007 0.107 0.046 0.013 0.049 0.032 

Locus 1777 : 
2 alleles
5.1% missing data
   3   (0.909) 0.909 0.955 0.815 0.990 0.915 0.955 0.974 0.950 0.862 
   2   (0.091) 0.091 0.045 0.185 0.010 0.085 0.045 0.026 0.050 0.138 

Locus 1778 : 
2 alleles
2.2% missing data
   3   (0.926) 0.926 0.905 0.908 0.995 0.921 0.984 0.989 0.993 0.895 
   2   (0.074) 0.074 0.095 0.092 0.005 0.079 0.016 0.011 0.007 0.105 

Locus 1779 : 
2 alleles
11.6% missing data
   3   (0.874) 0.874 0.919 0.888 0.849 0.942 0.832 0.954 0.585 0.938 
   1   (0.126) 0.126 0.081 0.112 0.151 0.058 0.168 0.046 0.415 0.062 

Locus 1780 : 
2 alleles
4.3% missing data
   4   (0.899) 0.898 0.952 0.777 0.987 0.941 0.941 0.973 0.738 0.850 
   2   (0.101) 0.102 0.048 0.223 0.013 0.059 0.059 0.027 0.262 0.150 

Locus 1781 : 
2 alleles
9.4% missing data
   3   (0.482) 0.482 0.369 0.512 0.484 0.496 0.600 0.435 0.546 0.381 
   1   (0.518) 0.518 0.631 0.488 0.516 0.504 0.400 0.565 0.454 0.619 

Locus 1782 : 
2 alleles
1.4% missing data
   4   (0.922) 0.921 0.859 0.983 0.985 0.945 0.986 0.990 0.982 0.898 
   1   (0.078) 0.079 0.141 0.017 0.015 0.055 0.014 0.010 0.018 0.102 

Locus 1783 : 
2 alleles
2.9% missing data
   4   (0.927) 0.927 0.970 0.985 0.986 0.978 0.972 0.297 0.984 0.920 
   2   (0.073) 0.073 0.030 0.015 0.014 0.022 0.028 0.703 0.016 0.080 

Locus 1784 : 
2 alleles
7.2% missing data
   1   (0.653) 0.653 0.620 0.642 0.900 0.671 0.637 0.897 0.480 0.724 
   3   (0.347) 0.347 0.380 0.358 0.100 0.329 0.363 0.103 0.520 0.276 

Locus 1785 : 
2 alleles
13.8% missing data
   4   (0.545) 0.545 0.596 0.269 0.385 0.392 0.652 0.835 0.742 0.370 
   3   (0.455) 0.455 0.404 0.731 0.615 0.608 0.348 0.165 0.258 0.630 

Locus 1786 : 
2 alleles
3.6% missing data
   4   (0.234) 0.235 0.229 0.048 0.194 0.153 0.207 0.234 0.177 0.209 
   2   (0.766) 0.765 0.771 0.952 0.806 0.847 0.793 0.766 0.823 0.791 

Locus 1787 : 
2 alleles
2.2% missing data
   1   (0.913) 0.912 0.950 0.946 0.993 0.895 0.980 0.988 0.988 0.718 
   3   (0.087) 0.088 0.050 0.054 0.007 0.105 0.020 0.012 0.012 0.282 

Locus 1788 : 
2 alleles
6.5% missing data
   1   (0.708) 0.708 0.731 0.499 0.944 0.683 0.739 0.754 0.756 0.742 
   3   (0.292) 0.292 0.269 0.501 0.056 0.317 0.261 0.246 0.244 0.258 

Locus 1789 : 
2 alleles
9.4% missing data
   4   (0.902) 0.901 0.941 0.922 0.914 0.964 0.869 0.973 0.919 0.956 
   3   (0.098) 0.099 0.059 0.078 0.086 0.036 0.131 0.027 0.081 0.044 

Locus 1790 : 
2 alleles
15.9% missing data
   3   (0.892) 0.892 0.972 0.978 0.844 0.982 0.704 0.522 0.737 0.972 
   1   (0.108) 0.108 0.028 0.022 0.156 0.018 0.296 0.478 0.263 0.028 

Locus 1791 : 
2 alleles
2.2% missing data
   4   (0.896) 0.896 0.899 0.977 0.980 0.929 0.947 0.979 0.542 0.933 
   2   (0.104) 0.104 0.101 0.023 0.020 0.071 0.053 0.021 0.458 0.067 

Locus 1792 : 
2 alleles
6.5% missing data
   2   (0.890) 0.891 0.874 0.928 0.934 0.940 0.910 0.965 0.865 0.929 
   1   (0.110) 0.109 0.126 0.072 0.066 0.060 0.090 0.035 0.135 0.071 

Locus 1793 : 
2 alleles
2.9% missing data
   1   (0.762) 0.761 0.764 0.693 0.605 0.754 0.840 0.945 0.779 0.770 
   4   (0.238) 0.239 0.236 0.307 0.395 0.246 0.160 0.055 0.221 0.230 

Locus 1794 : 
2 alleles
1.4% missing data
   2   (0.902) 0.902 0.889 0.910 0.936 0.908 0.969 0.982 0.902 0.901 
   4   (0.098) 0.098 0.111 0.090 0.064 0.092 0.031 0.018 0.098 0.099 

Locus 1795 : 
2 alleles
11.6% missing data
   2   (0.910) 0.910 0.969 0.975 0.954 0.974 0.918 0.764 0.515 0.974 
   3   (0.090) 0.090 0.031 0.025 0.046 0.026 0.082 0.236 0.485 0.026 

Locus 1796 : 
2 alleles
2.9% missing data
   1   (0.756) 0.756 0.738 0.887 0.932 0.763 0.790 0.931 0.464 0.771 
   2   (0.244) 0.244 0.262 0.113 0.068 0.237 0.210 0.069 0.536 0.229 

Locus 1797 : 
2 alleles
0.7% missing data
   2   (0.884) 0.884 0.863 0.940 0.982 0.920 0.924 0.971 0.826 0.934 
   4   (0.116) 0.116 0.137 0.060 0.018 0.080 0.076 0.029 0.174 0.066 

Locus 1798 : 
2 alleles
8.0% missing data
   3   (0.901) 0.901 0.919 0.723 0.980 0.935 0.958 0.975 0.726 0.903 
   1   (0.099) 0.099 0.081 0.277 0.020 0.065 0.042 0.025 0.274 0.097 

Locus 1799 : 
2 alleles
11.6% missing data
   4   (0.882) 0.882 0.888 0.905 0.984 0.875 0.958 0.774 0.971 0.954 
   2   (0.118) 0.118 0.112 0.095 0.016 0.125 0.042 0.226 0.029 0.046 

Locus 1800 : 
2 alleles
4.3% missing data
   2   (0.661) 0.661 0.670 0.548 0.941 0.804 0.656 0.612 0.495 0.585 
   1   (0.339) 0.339 0.330 0.452 0.059 0.196 0.344 0.388 0.505 0.415 

Locus 1801 : 
2 alleles
6.5% missing data
   2   (0.913) 0.913 0.875 0.969 0.990 0.929 0.973 0.982 0.988 0.872 
   3   (0.087) 0.087 0.125 0.031 0.010 0.071 0.027 0.018 0.012 0.128 

Locus 1802 : 
2 alleles
12.3% missing data
   4   (0.800) 0.800 0.804 0.702 0.938 0.873 0.792 0.934 0.835 0.847 
   2   (0.200) 0.200 0.196 0.298 0.062 0.127 0.208 0.066 0.165 0.153 

Locus 1803 : 
2 alleles
4.3% missing data
   4   (0.925) 0.925 0.978 0.940 0.714 0.971 0.882 0.973 0.976 0.973 
   2   (0.075) 0.075 0.022 0.060 0.286 0.029 0.118 0.027 0.024 0.027 

Locus 1804 : 
2 alleles
10.1% missing data
   3   (0.741) 0.740 0.775 0.756 0.094 0.769 0.826 0.941 0.591 0.722 
   4   (0.259) 0.260 0.225 0.244 0.906 0.231 0.174 0.059 0.409 0.278 

Locus 1805 : 
2 alleles
11.6% missing data
   3   (0.898) 0.898 0.860 0.965 0.931 0.944 0.941 0.980 0.978 0.900 
   1   (0.102) 0.102 0.140 0.035 0.069 0.056 0.059 0.020 0.022 0.100 

Locus 1806 : 
2 alleles
11.6% missing data
   1   (0.858) 0.859 0.883 0.884 0.785 0.850 0.903 0.966 0.897 0.836 
   3   (0.142) 0.141 0.117 0.116 0.215 0.150 0.097 0.034 0.103 0.164 

Locus 1807 : 
2 alleles
15.2% missing data
   1   (0.929) 0.929 0.972 0.941 0.981 0.981 0.889 0.974 0.853 0.974 
   3   (0.071) 0.071 0.028 0.059 0.019 0.019 0.111 0.026 0.147 0.026 

Locus 1808 : 
2 alleles
4.3% missing data
   2   (0.245) 0.246 0.219 0.194 0.137 0.327 0.222 0.063 0.215 0.172 
   4   (0.755) 0.754 0.781 0.806 0.863 0.673 0.778 0.937 0.785 0.828 

Locus 1809 : 
2 alleles
3.6% missing data
   4   (0.709) 0.709 0.789 0.660 0.535 0.735 0.744 0.475 0.555 0.665 
   2   (0.291) 0.291 0.211 0.340 0.465 0.265 0.256 0.525 0.445 0.335 

Locus 1810 : 
2 alleles
8.0% missing data
   1   (0.760) 0.759 0.818 0.658 0.967 0.801 0.690 0.934 0.653 0.736 
   3   (0.240) 0.241 0.182 0.342 0.033 0.199 0.310 0.066 0.347 0.264 

Locus 1811 : 
2 alleles
2.9% missing data
   3   (0.906) 0.906 0.922 0.951 0.991 0.926 0.952 0.982 0.805 0.920 
   2   (0.094) 0.094 0.078 0.049 0.009 0.074 0.048 0.018 0.195 0.080 

Locus 1812 : 
2 alleles
10.1% missing data
   2   (0.922) 0.923 0.975 0.859 0.987 0.960 0.885 0.916 0.953 0.979 
   1   (0.078) 0.077 0.025 0.141 0.013 0.040 0.115 0.084 0.047 0.021 

Locus 1813 : 
2 alleles
2.9% missing data
   1   (0.649) 0.649 0.645 0.405 0.923 0.630 0.677 0.858 0.651 0.671 
   4   (0.351) 0.351 0.355 0.595 0.077 0.370 0.323 0.142 0.349 0.329 

Locus 1814 : 
2 alleles
2.9% missing data
   1   (0.849) 0.850 0.907 0.937 0.527 0.874 0.884 0.605 0.931 0.937 
   3   (0.151) 0.150 0.093 0.063 0.473 0.126 0.116 0.395 0.069 0.063 

Locus 1815 : 
2 alleles
13.0% missing data
   1   (0.629) 0.628 0.607 0.663 0.576 0.702 0.583 0.894 0.568 0.667 
   4   (0.371) 0.372 0.393 0.337 0.424 0.298 0.417 0.106 0.432 0.333 

Locus 1816 : 
2 alleles
3.6% missing data
   2   (0.823) 0.823 0.840 0.693 0.880 0.875 0.809 0.919 0.799 0.886 
   4   (0.177) 0.177 0.160 0.307 0.120 0.125 0.191 0.081 0.201 0.114 

Locus 1817 : 
2 alleles
2.9% missing data
   1   (0.828) 0.828 0.870 0.762 0.818 0.869 0.762 0.958 0.899 0.887 
   4   (0.172) 0.172 0.130 0.238 0.182 0.131 0.238 0.042 0.101 0.113 

Locus 1818 : 
2 alleles
2.2% missing data
   1   (0.828) 0.828 0.855 0.817 0.139 0.920 0.836 0.964 0.850 0.844 
   3   (0.172) 0.172 0.145 0.183 0.861 0.080 0.164 0.036 0.150 0.156 

Locus 1819 : 
2 alleles
15.9% missing data
   3   (0.913) 0.913 0.933 0.911 0.991 0.936 0.958 0.976 0.811 0.941 
   1   (0.087) 0.087 0.067 0.089 0.009 0.064 0.042 0.024 0.189 0.059 

Locus 1820 : 
2 alleles
11.6% missing data
   1   (0.543) 0.543 0.545 0.413 0.910 0.440 0.630 0.824 0.200 0.519 
   3   (0.457) 0.457 0.455 0.587 0.090 0.560 0.370 0.176 0.800 0.481 

Locus 1821 : 
2 alleles
5.8% missing data
   2   (0.805) 0.805 0.847 0.834 0.103 0.845 0.843 0.950 0.901 0.726 
   4   (0.195) 0.195 0.153 0.166 0.897 0.155 0.157 0.050 0.099 0.274 

Locus 1822 : 
2 alleles
15.2% missing data
   2   (0.458) 0.458 0.489 0.401 0.522 0.408 0.518 0.158 0.424 0.577 
   3   (0.542) 0.542 0.511 0.599 0.478 0.592 0.482 0.842 0.576 0.423 

Locus 1823 : 
2 alleles
0.7% missing data
   3   (0.942) 0.942 0.927 0.959 0.997 0.840 0.994 0.995 0.989 0.967 
   1   (0.058) 0.058 0.073 0.041 0.003 0.160 0.006 0.005 0.011 0.033 

Locus 1824 : 
2 alleles
10.9% missing data
   1   (0.173) 0.173 0.135 0.212 0.052 0.161 0.175 0.073 0.176 0.109 
   2   (0.827) 0.827 0.865 0.788 0.948 0.839 0.825 0.927 0.824 0.891 

Locus 1825 : 
2 alleles
14.5% missing data
   4   (0.427) 0.428 0.462 0.382 0.667 0.523 0.331 0.092 0.406 0.527 
   2   (0.573) 0.572 0.538 0.618 0.333 0.477 0.669 0.908 0.594 0.473 

Locus 1826 : 
2 alleles
13.0% missing data
   2   (0.740) 0.740 0.823 0.796 0.757 0.736 0.823 0.600 0.639 0.620 
   4   (0.260) 0.260 0.177 0.204 0.243 0.264 0.177 0.400 0.361 0.380 

Locus 1827 : 
2 alleles
3.6% missing data
   1   (0.854) 0.855 0.877 0.867 0.954 0.839 0.874 0.961 0.902 0.868 
   3   (0.146) 0.145 0.123 0.133 0.046 0.161 0.126 0.039 0.098 0.132 

Locus 1828 : 
2 alleles
4.3% missing data
   3   (0.884) 0.884 0.959 0.873 0.757 0.974 0.807 0.549 0.897 0.929 
   1   (0.116) 0.116 0.041 0.127 0.243 0.026 0.193 0.451 0.103 0.071 

Locus 1829 : 
2 alleles
11.6% missing data
   3   (0.895) 0.895 0.915 0.924 0.953 0.906 0.959 0.982 0.804 0.665 
   4   (0.105) 0.105 0.085 0.076 0.047 0.094 0.041 0.018 0.196 0.335 

Locus 1830 : 
2 alleles
2.9% missing data
   3   (0.922) 0.922 0.856 0.916 0.995 0.838 0.991 0.994 0.985 0.910 
   1   (0.078) 0.078 0.144 0.084 0.005 0.162 0.009 0.006 0.015 0.090 

Locus 1831 : 
2 alleles
5.1% missing data
   1   (0.885) 0.885 0.894 0.875 0.935 0.945 0.898 0.959 0.881 0.944 
   2   (0.115) 0.115 0.106 0.125 0.065 0.055 0.102 0.041 0.119 0.056 

Locus 1832 : 
2 alleles
8.0% missing data
   4   (0.816) 0.816 0.797 0.782 0.807 0.851 0.841 0.956 0.565 0.883 
   2   (0.184) 0.184 0.203 0.218 0.193 0.149 0.159 0.044 0.435 0.117 

Locus 1833 : 
2 alleles
10.9% missing data
   2   (0.891) 0.891 0.928 0.809 0.984 0.930 0.865 0.974 0.949 0.960 
   4   (0.109) 0.109 0.072 0.191 0.016 0.070 0.135 0.026 0.051 0.040 

Locus 1834 : 
2 alleles
13.0% missing data
   1   (0.918) 0.918 0.962 0.904 0.873 0.976 0.899 0.973 0.974 0.966 
   3   (0.082) 0.082 0.038 0.096 0.127 0.024 0.101 0.027 0.026 0.034 

Locus 1835 : 
2 alleles
10.9% missing data
   3   (0.906) 0.906 0.932 0.703 0.985 0.937 0.929 0.974 0.815 0.965 
   1   (0.094) 0.094 0.068 0.297 0.015 0.063 0.071 0.026 0.185 0.035 

Locus 1836 : 
2 alleles
2.2% missing data
   1   (0.906) 0.905 0.956 0.704 0.986 0.950 0.932 0.978 0.763 0.943 
   3   (0.094) 0.095 0.044 0.296 0.014 0.050 0.068 0.022 0.237 0.057 

Locus 1837 : 
2 alleles
5.1% missing data
   2   (0.830) 0.829 0.881 0.726 0.967 0.850 0.808 0.947 0.944 0.900 
   4   (0.170) 0.171 0.119 0.274 0.033 0.150 0.192 0.053 0.056 0.100 

Locus 1838 : 
2 alleles
5.8% missing data
   4   (0.926) 0.926 0.966 0.961 0.979 0.977 0.954 0.597 0.875 0.967 
   1   (0.074) 0.074 0.034 0.039 0.021 0.023 0.046 0.403 0.125 0.033 

Locus 1839 : 
2 alleles
3.6% missing data
   1   (0.840) 0.841 0.779 0.938 0.978 0.828 0.921 0.949 0.961 0.815 
   4   (0.160) 0.159 0.221 0.062 0.022 0.172 0.079 0.051 0.039 0.185 

Locus 1840 : 
2 alleles
5.1% missing data
   4   (0.864) 0.865 0.855 0.930 0.981 0.902 0.940 0.620 0.954 0.853 
   1   (0.136) 0.135 0.145 0.070 0.019 0.098 0.060 0.380 0.046 0.147 

Locus 1841 : 
2 alleles
2.9% missing data
   3   (0.914) 0.914 0.938 0.754 0.988 0.956 0.926 0.981 0.966 0.936 
   1   (0.086) 0.086 0.062 0.246 0.012 0.044 0.074 0.019 0.034 0.064 

Locus 1842 : 
2 alleles
12.3% missing data
   1   (0.791) 0.791 0.818 0.839 0.966 0.885 0.763 0.681 0.705 0.780 
   3   (0.209) 0.209 0.182 0.161 0.034 0.115 0.237 0.319 0.295 0.220 

Locus 1843 : 
2 alleles
4.3% missing data
   1   (0.910) 0.910 0.920 0.797 0.991 0.933 0.981 0.755 0.983 0.892 
   4   (0.090) 0.090 0.080 0.203 0.009 0.067 0.019 0.245 0.017 0.108 

Locus 1844 : 
2 alleles
2.2% missing data
   4   (0.907) 0.907 0.931 0.821 0.987 0.953 0.932 0.973 0.934 0.962 
   2   (0.093) 0.093 0.069 0.179 0.013 0.047 0.068 0.027 0.066 0.038 

Locus 1845 : 
2 alleles
13.0% missing data
   4   (0.886) 0.886 0.897 0.908 0.987 0.891 0.930 0.887 0.830 0.953 
   2   (0.114) 0.114 0.103 0.092 0.013 0.109 0.070 0.113 0.170 0.047 

Locus 1846 : 
2 alleles
4.3% missing data
   2   (0.922) 0.922 0.871 0.977 0.980 0.922 0.983 0.989 0.990 0.897 
   3   (0.078) 0.078 0.129 0.023 0.020 0.078 0.017 0.011 0.010 0.103 

Locus 1847 : 
2 alleles
1.4% missing data
   2   (0.904) 0.904 0.929 0.920 0.986 0.945 0.971 0.665 0.971 0.817 
   4   (0.096) 0.096 0.071 0.080 0.014 0.055 0.029 0.335 0.029 0.183 

Locus 1848 : 
2 alleles
3.6% missing data
   4   (0.908) 0.908 0.902 0.657 0.971 0.921 0.967 0.978 0.943 0.942 
   3   (0.092) 0.092 0.098 0.343 0.029 0.079 0.033 0.022 0.057 0.058 

Locus 1849 : 
2 alleles
3.6% missing data
   1   (0.776) 0.776 0.692 0.909 0.960 0.850 0.806 0.949 0.939 0.652 
   4   (0.224) 0.224 0.308 0.091 0.040 0.150 0.194 0.051 0.061 0.348 

Locus 1850 : 
2 alleles
2.2% missing data
   2   (0.164) 0.164 0.117 0.333 0.031 0.121 0.240 0.059 0.110 0.103 
   4   (0.836) 0.836 0.883 0.667 0.969 0.879 0.760 0.941 0.890 0.897 

Locus 1851 : 
2 alleles
4.3% missing data
   4   (0.931) 0.931 0.975 0.967 0.990 0.973 0.969 0.593 0.978 0.976 
   1   (0.069) 0.069 0.025 0.033 0.010 0.027 0.031 0.407 0.022 0.024 

Locus 1852 : 
2 alleles
3.6% missing data
   4   (0.891) 0.891 0.890 0.905 0.975 0.921 0.912 0.970 0.943 0.943 
   2   (0.109) 0.109 0.110 0.095 0.025 0.079 0.088 0.030 0.057 0.057 

Locus 1853 : 
2 alleles
11.6% missing data
   3   (0.884) 0.884 0.877 0.923 0.895 0.910 0.922 0.964 0.854 0.949 
   1   (0.116) 0.116 0.123 0.077 0.105 0.090 0.078 0.036 0.146 0.051 

Locus 1854 : 
2 alleles
10.9% missing data
   2   (0.915) 0.915 0.947 0.864 0.894 0.957 0.938 0.964 0.922 0.951 
   3   (0.085) 0.085 0.053 0.136 0.106 0.043 0.062 0.036 0.078 0.049 

Locus 1855 : 
2 alleles
8.7% missing data
   1   (0.567) 0.568 0.592 0.537 0.900 0.608 0.481 0.482 0.392 0.674 
   4   (0.433) 0.432 0.408 0.463 0.100 0.392 0.519 0.518 0.608 0.326 

Locus 1856 : 
2 alleles
8.7% missing data
   3   (0.767) 0.767 0.750 0.570 0.484 0.785 0.832 0.942 0.912 0.764 
   1   (0.233) 0.233 0.250 0.430 0.516 0.215 0.168 0.058 0.088 0.236 

Locus 1857 : 
2 alleles
13.8% missing data
   4   (0.086) 0.085 0.081 0.076 0.032 0.152 0.022 0.015 0.073 0.089 
   2   (0.914) 0.915 0.919 0.924 0.968 0.848 0.978 0.985 0.927 0.911 

Locus 1858 : 
2 alleles
11.6% missing data
   2   (0.901) 0.901 0.929 0.802 0.986 0.932 0.918 0.968 0.955 0.923 
   4   (0.099) 0.099 0.071 0.198 0.014 0.068 0.082 0.032 0.045 0.077 

Locus 1859 : 
2 alleles
8.7% missing data
   2   (0.888) 0.888 0.825 0.876 0.992 0.742 0.987 0.990 0.959 0.666 
   1   (0.112) 0.112 0.175 0.124 0.008 0.258 0.013 0.010 0.041 0.334 

Locus 1860 : 
2 alleles
9.4% missing data
   2   (0.751) 0.752 0.766 0.806 0.920 0.759 0.814 0.454 0.408 0.826 
   3   (0.249) 0.248 0.234 0.194 0.080 0.241 0.186 0.546 0.592 0.174 

Locus 1861 : 
2 alleles
3.6% missing data
   2   (0.685) 0.685 0.641 0.515 0.617 0.647 0.802 0.936 0.782 0.590 
   4   (0.315) 0.315 0.359 0.485 0.383 0.353 0.198 0.064 0.218 0.410 

Locus 1862 : 
2 alleles
1.4% missing data
   4   (0.910) 0.910 0.865 0.970 0.950 0.927 0.979 0.985 0.955 0.832 
   2   (0.090) 0.090 0.135 0.030 0.050 0.073 0.021 0.015 0.045 0.168 

Locus 1863 : 
2 alleles
13.8% missing data
   2   (0.264) 0.264 0.259 0.115 0.084 0.248 0.309 0.134 0.162 0.215 
   4   (0.736) 0.736 0.741 0.885 0.916 0.752 0.691 0.866 0.838 0.785 

Locus 1864 : 
2 alleles
4.3% missing data
   3   (0.788) 0.788 0.789 0.856 0.775 0.818 0.870 0.629 0.884 0.757 
   1   (0.212) 0.212 0.211 0.144 0.225 0.182 0.130 0.371 0.116 0.243 

Locus 1865 : 
2 alleles
1.4% missing data
   3   (0.958) 0.958 0.993 0.991 0.958 0.996 0.891 0.978 0.844 0.993 
   1   (0.042) 0.042 0.007 0.009 0.042 0.004 0.109 0.022 0.156 0.007 

Locus 1866 : 
2 alleles
13.8% missing data
   4   (0.913) 0.913 0.960 0.854 0.976 0.925 0.943 0.983 0.902 0.911 
   2   (0.087) 0.087 0.040 0.146 0.024 0.075 0.057 0.017 0.098 0.089 

Locus 1867 : 
2 alleles
12.3% missing data
   1   (0.634) 0.634 0.631 0.392 0.536 0.758 0.588 0.877 0.781 0.449 
   3   (0.366) 0.366 0.369 0.608 0.464 0.242 0.412 0.123 0.219 0.551 

Locus 1868 : 
2 alleles
13.8% missing data
   1   (0.281) 0.281 0.322 0.226 0.062 0.271 0.238 0.249 0.303 0.183 
   3   (0.719) 0.719 0.678 0.774 0.938 0.729 0.762 0.751 0.697 0.817 

Locus 1869 : 
2 alleles
2.2% missing data
   3   (0.872) 0.872 0.814 0.972 0.985 0.913 0.939 0.979 0.528 0.924 
   1   (0.128) 0.128 0.186 0.028 0.015 0.087 0.061 0.021 0.472 0.076 

Locus 1870 : 
2 alleles
3.6% missing data
   4   (0.707) 0.706 0.725 0.605 0.953 0.808 0.628 0.885 0.659 0.785 
   2   (0.293) 0.294 0.275 0.395 0.047 0.192 0.372 0.115 0.341 0.215 

Locus 1871 : 
2 alleles
11.6% missing data
   3   (0.840) 0.840 0.824 0.702 0.859 0.801 0.945 0.970 0.794 0.733 
   1   (0.160) 0.160 0.176 0.298 0.141 0.199 0.055 0.030 0.206 0.267 

Locus 1872 : 
2 alleles
4.3% missing data
   4   (0.530) 0.530 0.667 0.568 0.386 0.784 0.261 0.141 0.340 0.613 
   1   (0.470) 0.470 0.333 0.432 0.614 0.216 0.739 0.859 0.660 0.387 

Locus 1873 : 
2 alleles
5.8% missing data
   4   (0.912) 0.912 0.913 0.967 0.991 0.955 0.963 0.979 0.965 0.900 
   1   (0.088) 0.088 0.087 0.033 0.009 0.045 0.037 0.021 0.035 0.100 

Locus 1874 : 
2 alleles
13.0% missing data
   2   (0.649) 0.648 0.653 0.746 0.585 0.667 0.688 0.546 0.653 0.766 
   1   (0.351) 0.352 0.347 0.254 0.415 0.333 0.312 0.454 0.347 0.234 

Locus 1875 : 
2 alleles
5.8% missing data
   2   (0.532) 0.532 0.516 0.366 0.497 0.523 0.476 0.672 0.686 0.704 
   3   (0.468) 0.468 0.484 0.634 0.503 0.477 0.524 0.328 0.314 0.296 

Locus 1876 : 
2 alleles
13.8% missing data
   2   (0.861) 0.861 0.853 0.860 0.863 0.921 0.891 0.893 0.915 0.896 
   4   (0.139) 0.139 0.147 0.140 0.137 0.079 0.109 0.107 0.085 0.104 

Locus 1877 : 
2 alleles
2.2% missing data
   1   (0.869) 0.869 0.880 0.718 0.911 0.888 0.944 0.972 0.898 0.767 
   3   (0.131) 0.131 0.120 0.282 0.089 0.112 0.056 0.028 0.102 0.233 

Locus 1878 : 
2 alleles
15.9% missing data
   2   (0.916) 0.917 0.950 0.975 0.976 0.973 0.864 0.946 0.866 0.971 
   4   (0.084) 0.083 0.050 0.025 0.024 0.027 0.136 0.054 0.134 0.029 

Locus 1879 : 
2 alleles
0.0% missing data
   4   (0.914) 0.914 0.875 0.961 0.988 0.927 0.977 0.987 0.974 0.912 
   2   (0.086) 0.086 0.125 0.039 0.012 0.073 0.023 0.013 0.026 0.088 

Locus 1880 : 
2 alleles
9.4% missing data
   2   (0.738) 0.738 0.783 0.691 0.759 0.810 0.735 0.534 0.753 0.760 
   4   (0.262) 0.262 0.217 0.309 0.241 0.190 0.265 0.466 0.247 0.240 

Locus 1881 : 
2 alleles
10.9% missing data
   4   (0.887) 0.887 0.905 0.869 0.979 0.905 0.927 0.947 0.876 0.926 
   2   (0.113) 0.113 0.095 0.131 0.021 0.095 0.073 0.053 0.124 0.074 

Locus 1882 : 
2 alleles
0.7% missing data
   2   (0.947) 0.947 0.927 0.981 0.997 0.850 0.994 0.996 0.993 0.976 
   4   (0.053) 0.053 0.073 0.019 0.003 0.150 0.006 0.004 0.007 0.024 

Locus 1883 : 
2 alleles
12.3% missing data
   2   (0.681) 0.681 0.710 0.680 0.729 0.798 0.623 0.476 0.740 0.700 
   4   (0.319) 0.319 0.290 0.320 0.271 0.202 0.377 0.524 0.260 0.300 

Locus 1884 : 
2 alleles
2.9% missing data
   4   (0.935) 0.935 0.980 0.978 0.911 0.986 0.920 0.959 0.619 0.982 
   1   (0.065) 0.065 0.020 0.022 0.089 0.014 0.080 0.041 0.381 0.018 

Locus 1885 : 
2 alleles
12.3% missing data
   4   (0.929) 0.929 0.932 0.967 0.994 0.900 0.982 0.984 0.985 0.957 
   2   (0.071) 0.071 0.068 0.033 0.006 0.100 0.018 0.016 0.015 0.043 

Locus 1886 : 
2 alleles
3.6% missing data
   3   (0.882) 0.882 0.937 0.811 0.787 0.970 0.749 0.945 0.904 0.942 
   4   (0.118) 0.118 0.063 0.189 0.213 0.030 0.251 0.055 0.096 0.058 

Locus 1887 : 
2 alleles
7.2% missing data
   1   (0.495) 0.495 0.497 0.511 0.478 0.502 0.476 0.503 0.515 0.493 
   3   (0.505) 0.505 0.503 0.489 0.522 0.498 0.524 0.497 0.485 0.507 

Locus 1888 : 
2 alleles
10.9% missing data
   4   (0.808) 0.808 0.767 0.777 0.975 0.812 0.865 0.939 0.752 0.870 
   2   (0.192) 0.192 0.233 0.223 0.025 0.188 0.135 0.061 0.248 0.130 

Locus 1889 : 
2 alleles
15.2% missing data
   1   (0.929) 0.929 0.983 0.979 0.983 0.990 0.800 0.803 0.701 0.984 
   2   (0.071) 0.071 0.017 0.021 0.017 0.010 0.200 0.197 0.299 0.016 

Locus 1890 : 
2 alleles
2.2% missing data
   1   (0.906) 0.906 0.858 0.783 0.967 0.906 0.981 0.984 0.903 0.916 
   2   (0.094) 0.094 0.142 0.217 0.033 0.094 0.019 0.016 0.097 0.084 

Locus 1891 : 
2 alleles
11.6% missing data
   1   (0.836) 0.835 0.903 0.766 0.826 0.843 0.912 0.776 0.889 0.841 
   3   (0.164) 0.165 0.097 0.234 0.174 0.157 0.088 0.224 0.111 0.159 

Locus 1892 : 
2 alleles
5.1% missing data
   2   (0.595) 0.595 0.508 0.466 0.081 0.536 0.801 0.776 0.636 0.494 
   4   (0.405) 0.405 0.492 0.534 0.919 0.464 0.199 0.224 0.364 0.506 

Locus 1893 : 
2 alleles
2.9% missing data
   1   (0.903) 0.903 0.924 0.796 0.989 0.948 0.969 0.813 0.977 0.868 
   4   (0.097) 0.097 0.076 0.204 0.011 0.052 0.031 0.187 0.023 0.132 

Locus 1894 : 
2 alleles
2.2% missing data
   1   (0.930) 0.930 0.900 0.687 0.996 0.882 0.992 0.994 0.994 0.900 
   3   (0.070) 0.070 0.100 0.313 0.004 0.118 0.008 0.006 0.006 0.100 

Locus 1895 : 
2 alleles
10.9% missing data
   1   (0.205) 0.204 0.214 0.197 0.118 0.382 0.067 0.689 0.028 0.168 
   3   (0.795) 0.796 0.786 0.803 0.882 0.618 0.933 0.311 0.972 0.832 

Locus 1896 : 
2 alleles
1.4% missing data
   3   (0.922) 0.921 0.970 0.932 0.990 0.981 0.953 0.545 0.947 0.974 
   1   (0.078) 0.079 0.030 0.068 0.010 0.019 0.047 0.455 0.053 0.026 

Locus 1897 : 
2 alleles
8.7% missing data
   1   (0.582) 0.582 0.491 0.489 0.932 0.608 0.596 0.874 0.590 0.582 
   3   (0.418) 0.418 0.509 0.511 0.068 0.392 0.404 0.126 0.410 0.418 

Locus 1898 : 
2 alleles
12.3% missing data
   2   (0.695) 0.694 0.791 0.616 0.691 0.811 0.594 0.167 0.825 0.814 
   4   (0.305) 0.306 0.209 0.384 0.309 0.189 0.406 0.833 0.175 0.186 

Locus 1899 : 
2 alleles
5.1% missing data
   1   (0.570) 0.570 0.637 0.547 0.666 0.571 0.565 0.501 0.253 0.569 
   2   (0.430) 0.430 0.363 0.453 0.334 0.429 0.435 0.499 0.747 0.431 

Locus 1900 : 
2 alleles
17.4% missing data
   2   (0.196) 0.196 0.113 0.134 0.332 0.143 0.312 0.065 0.614 0.081 
   3   (0.804) 0.804 0.887 0.866 0.668 0.857 0.688 0.935 0.386 0.919 

Locus 1901 : 
2 alleles
2.2% missing data
   3   (0.892) 0.890 0.913 0.952 0.981 0.914 0.964 0.982 0.915 0.901 
   2   (0.108) 0.110 0.087 0.048 0.019 0.086 0.036 0.018 0.085 0.099 

Locus 1902 : 
2 alleles
15.9% missing data
   2   (0.833) 0.832 0.818 0.910 0.824 0.882 0.889 0.962 0.614 0.852 
   4   (0.167) 0.168 0.182 0.090 0.176 0.118 0.111 0.038 0.386 0.148 

Locus 1903 : 
2 alleles
2.9% missing data
   3   (0.888) 0.888 0.824 0.858 0.988 0.778 0.983 0.988 0.981 0.836 
   1   (0.112) 0.112 0.176 0.142 0.012 0.222 0.017 0.012 0.019 0.164 

Locus 1904 : 
2 alleles
15.2% missing data
   2   (0.672) 0.673 0.728 0.582 0.691 0.599 0.676 0.550 0.845 0.818 
   4   (0.328) 0.327 0.272 0.418 0.309 0.401 0.324 0.450 0.155 0.182 

Locus 1905 : 
2 alleles
8.7% missing data
   2   (0.401) 0.402 0.378 0.308 0.321 0.369 0.430 0.114 0.756 0.373 
   4   (0.599) 0.598 0.622 0.692 0.679 0.631 0.570 0.886 0.244 0.627 

Locus 1906 : 
2 alleles
13.0% missing data
   2   (0.906) 0.906 0.904 0.914 0.969 0.876 0.968 0.978 0.940 0.931 
   1   (0.094) 0.094 0.096 0.086 0.031 0.124 0.032 0.022 0.060 0.069 

Locus 1907 : 
2 alleles
4.3% missing data
   4   (0.805) 0.804 0.788 0.850 0.971 0.792 0.883 0.955 0.694 0.831 
   1   (0.195) 0.196 0.212 0.150 0.029 0.208 0.117 0.045 0.306 0.169 

Locus 1908 : 
2 alleles
10.9% missing data
   4   (0.903) 0.903 0.937 0.741 0.880 0.933 0.949 0.978 0.962 0.900 
   1   (0.097) 0.097 0.063 0.259 0.120 0.067 0.051 0.022 0.038 0.100 

Locus 1909 : 
2 alleles
7.2% missing data
   1   (0.664) 0.665 0.681 0.785 0.099 0.701 0.637 0.649 0.817 0.811 
   3   (0.336) 0.335 0.319 0.215 0.901 0.299 0.363 0.351 0.183 0.189 

Locus 1910 : 
2 alleles
3.6% missing data
   2   (0.860) 0.860 0.886 0.841 0.976 0.926 0.848 0.960 0.674 0.916 
   4   (0.140) 0.140 0.114 0.159 0.024 0.074 0.152 0.040 0.326 0.084 

Locus 1911 : 
2 alleles
12.3% missing data
   4   (0.764) 0.764 0.758 0.893 0.056 0.847 0.848 0.941 0.705 0.653 
   2   (0.236) 0.236 0.242 0.107 0.944 0.153 0.152 0.059 0.295 0.347 

Locus 1912 : 
2 alleles
10.1% missing data
   1   (0.069) 0.069 0.106 0.023 0.022 0.106 0.009 0.007 0.029 0.080 
   3   (0.931) 0.931 0.894 0.977 0.978 0.894 0.991 0.993 0.971 0.920 

Locus 1913 : 
2 alleles
2.2% missing data
   4   (0.746) 0.745 0.707 0.674 0.971 0.734 0.824 0.942 0.514 0.824 
   2   (0.254) 0.255 0.293 0.326 0.029 0.266 0.176 0.058 0.486 0.176 

Locus 1914 : 
2 alleles
10.9% missing data
   3   (0.929) 0.928 0.883 0.927 0.995 0.931 0.988 0.992 0.986 0.910 
   4   (0.071) 0.072 0.117 0.073 0.005 0.069 0.012 0.008 0.014 0.090 

Locus 1915 : 
2 alleles
13.8% missing data
   3   (0.865) 0.865 0.880 0.955 0.904 0.944 0.836 0.935 0.911 0.883 
   1   (0.135) 0.135 0.120 0.045 0.096 0.056 0.164 0.065 0.089 0.117 

Locus 1916 : 
2 alleles
6.5% missing data
   3   (0.913) 0.913 0.947 0.832 0.988 0.953 0.915 0.978 0.932 0.927 
   4   (0.087) 0.087 0.053 0.168 0.012 0.047 0.085 0.022 0.068 0.073 

Locus 1917 : 
2 alleles
4.3% missing data
   1   (0.820) 0.820 0.828 0.569 0.953 0.802 0.911 0.951 0.655 0.815 
   3   (0.180) 0.180 0.172 0.431 0.047 0.198 0.089 0.049 0.345 0.185 

Locus 1918 : 
2 alleles
12.3% missing data
   4   (0.783) 0.783 0.857 0.759 0.968 0.896 0.665 0.570 0.913 0.817 
   2   (0.217) 0.217 0.143 0.241 0.032 0.104 0.335 0.430 0.087 0.183 

Locus 1919 : 
2 alleles
8.0% missing data
   1   (0.754) 0.754 0.758 0.663 0.130 0.822 0.798 0.934 0.506 0.733 
   3   (0.246) 0.246 0.242 0.337 0.870 0.178 0.202 0.066 0.494 0.267 

Locus 1920 : 
2 alleles
3.6% missing data
   3   (0.845) 0.846 0.767 0.797 0.858 0.892 0.902 0.960 0.972 0.890 
   2   (0.155) 0.154 0.233 0.203 0.142 0.108 0.098 0.040 0.028 0.110 

Locus 1921 : 
2 alleles
3.6% missing data
   2   (0.858) 0.858 0.862 0.732 0.979 0.940 0.912 0.677 0.877 0.860 
   4   (0.142) 0.142 0.138 0.268 0.021 0.060 0.088 0.323 0.123 0.140 

Locus 1922 : 
2 alleles
4.3% missing data
   4   (0.764) 0.764 0.757 0.671 0.797 0.841 0.808 0.531 0.837 0.764 
   1   (0.236) 0.236 0.243 0.329 0.203 0.159 0.192 0.469 0.163 0.236 

Locus 1923 : 
2 alleles
9.4% missing data
   2   (0.472) 0.472 0.540 0.467 0.420 0.457 0.457 0.316 0.263 0.450 
   4   (0.528) 0.528 0.460 0.533 0.580 0.543 0.543 0.684 0.737 0.550 

Locus 1924 : 
2 alleles
12.3% missing data
   2   (0.843) 0.842 0.878 0.787 0.978 0.905 0.828 0.954 0.623 0.892 
   3   (0.157) 0.158 0.122 0.213 0.022 0.095 0.172 0.046 0.377 0.108 

Locus 1925 : 
2 alleles
13.8% missing data
   4   (0.913) 0.913 0.962 0.916 0.881 0.962 0.901 0.945 0.792 0.956 
   2   (0.087) 0.087 0.038 0.084 0.119 0.038 0.099 0.055 0.208 0.044 

Locus 1926 : 
2 alleles
6.5% missing data
   1   (0.902) 0.902 0.913 0.648 0.988 0.933 0.952 0.982 0.968 0.922 
   3   (0.098) 0.098 0.087 0.352 0.012 0.067 0.048 0.018 0.032 0.078 

Locus 1927 : 
2 alleles
4.3% missing data
   2   (0.914) 0.914 0.954 0.884 0.989 0.975 0.942 0.533 0.882 0.947 
   3   (0.086) 0.086 0.046 0.116 0.011 0.025 0.058 0.467 0.118 0.053 

Locus 1928 : 
2 alleles
10.1% missing data
   4   (0.809) 0.808 0.861 0.839 0.800 0.851 0.747 0.935 0.840 0.894 
   2   (0.191) 0.192 0.139 0.161 0.200 0.149 0.253 0.065 0.160 0.106 

Locus 1929 : 
2 alleles
5.1% missing data
   1   (0.937) 0.937 0.983 0.764 0.986 0.987 0.920 0.975 0.635 0.979 
   4   (0.063) 0.063 0.017 0.236 0.014 0.013 0.080 0.025 0.365 0.021 

Locus 1930 : 
2 alleles
5.1% missing data
   3   (0.893) 0.893 0.887 0.822 0.978 0.944 0.943 0.978 0.911 0.916 
   4   (0.107) 0.107 0.113 0.178 0.022 0.056 0.057 0.022 0.089 0.084 

Locus 1931 : 
2 alleles
11.6% missing data
   4   (0.907) 0.907 0.898 0.850 0.972 0.913 0.970 0.985 0.804 0.942 
   2   (0.093) 0.093 0.102 0.150 0.028 0.087 0.030 0.015 0.196 0.058 

Locus 1932 : 
2 alleles
2.9% missing data
   2   (0.738) 0.738 0.718 0.675 0.828 0.621 0.872 0.957 0.770 0.570 
   1   (0.262) 0.262 0.282 0.325 0.172 0.379 0.128 0.043 0.230 0.430 

Locus 1933 : 
2 alleles
15.9% missing data
   3   (0.604) 0.604 0.611 0.640 0.929 0.548 0.618 0.585 0.663 0.636 
   4   (0.396) 0.396 0.389 0.360 0.071 0.452 0.382 0.415 0.337 0.364 

Locus 1934 : 
2 alleles
3.6% missing data
   2   (0.089) 0.090 0.052 0.128 0.035 0.053 0.044 0.023 0.525 0.053 
   4   (0.911) 0.910 0.948 0.872 0.965 0.947 0.956 0.977 0.475 0.947 

Locus 1935 : 
2 alleles
10.9% missing data
   4   (0.867) 0.867 0.899 0.928 0.978 0.960 0.737 0.959 0.618 0.936 
   2   (0.133) 0.133 0.101 0.072 0.022 0.040 0.263 0.041 0.382 0.064 

Locus 1936 : 
2 alleles
10.9% missing data
   1   (0.937) 0.937 0.907 0.918 0.981 0.910 0.991 0.994 0.991 0.879 
   2   (0.063) 0.063 0.093 0.082 0.019 0.090 0.009 0.006 0.009 0.121 

Locus 1937 : 
2 alleles
2.9% missing data
   1   (0.837) 0.837 0.756 0.878 0.948 0.915 0.888 0.964 0.844 0.787 
   3   (0.163) 0.163 0.244 0.122 0.052 0.085 0.112 0.036 0.156 0.213 

Locus 1938 : 
2 alleles
5.1% missing data
   4   (0.944) 0.944 0.985 0.882 0.870 0.991 0.888 0.966 0.916 0.985 
   2   (0.056) 0.056 0.015 0.118 0.130 0.009 0.112 0.034 0.084 0.015 

Locus 1939 : 
2 alleles
1.4% missing data
   2   (0.111) 0.111 0.132 0.039 0.013 0.185 0.030 0.020 0.046 0.196 
   4   (0.889) 0.889 0.868 0.961 0.987 0.815 0.970 0.980 0.954 0.804 

Locus 1940 : 
2 alleles
2.2% missing data
   1   (0.922) 0.922 0.922 0.650 0.951 0.957 0.970 0.986 0.982 0.945 
   3   (0.078) 0.078 0.078 0.350 0.049 0.043 0.030 0.014 0.018 0.055 

Locus 1941 : 
2 alleles
5.1% missing data
   2   (0.905) 0.905 0.922 0.703 0.966 0.953 0.952 0.972 0.954 0.898 
   4   (0.095) 0.095 0.078 0.297 0.034 0.047 0.048 0.028 0.046 0.102 

Locus 1942 : 
2 alleles
4.3% missing data
   3   (0.902) 0.902 0.937 0.799 0.987 0.912 0.952 0.979 0.646 0.938 
   2   (0.098) 0.098 0.063 0.201 0.013 0.088 0.048 0.021 0.354 0.062 

Locus 1943 : 
2 alleles
2.2% missing data
   1   (0.874) 0.874 0.923 0.687 0.982 0.864 0.898 0.943 0.934 0.931 
   3   (0.126) 0.126 0.077 0.313 0.018 0.136 0.102 0.057 0.066 0.069 

Locus 1944 : 
2 alleles
6.5% missing data
   3   (0.793) 0.793 0.870 0.853 0.977 0.859 0.632 0.943 0.705 0.795 
   1   (0.207) 0.207 0.130 0.147 0.023 0.141 0.368 0.057 0.295 0.205 

Locus 1945 : 
2 alleles
8.7% missing data
   1   (0.431) 0.432 0.443 0.374 0.401 0.393 0.440 0.463 0.258 0.368 
   3   (0.569) 0.568 0.557 0.626 0.599 0.607 0.560 0.537 0.742 0.632 

Locus 1946 : 
2 alleles
10.9% missing data
   3   (0.882) 0.883 0.903 0.855 0.853 0.886 0.923 0.958 0.941 0.886 
   2   (0.118) 0.117 0.097 0.145 0.147 0.114 0.077 0.042 0.059 0.114 

Locus 1947 : 
2 alleles
13.0% missing data
   3   (0.903) 0.903 0.901 0.968 0.928 0.899 0.956 0.980 0.859 0.950 
   1   (0.097) 0.097 0.099 0.032 0.072 0.101 0.044 0.020 0.141 0.050 

Locus 1948 : 
2 alleles
0.7% missing data
   3   (0.807) 0.807 0.794 0.902 0.977 0.877 0.825 0.823 0.947 0.849 
   4   (0.193) 0.193 0.206 0.098 0.023 0.123 0.175 0.177 0.053 0.151 

Locus 1949 : 
2 alleles
15.2% missing data
   4   (0.817) 0.817 0.842 0.856 0.816 0.908 0.804 0.939 0.909 0.655 
   2   (0.183) 0.183 0.158 0.144 0.184 0.092 0.196 0.061 0.091 0.345 

Locus 1950 : 
2 alleles
0.0% missing data
   1   (0.916) 0.916 0.939 0.988 0.942 0.968 0.915 0.966 0.920 0.960 
   3   (0.084) 0.084 0.061 0.012 0.058 0.032 0.085 0.034 0.080 0.040 

Locus 1951 : 
2 alleles
11.6% missing data
   1   (0.771) 0.771 0.800 0.736 0.709 0.751 0.852 0.630 0.738 0.866 
   4   (0.229) 0.229 0.200 0.264 0.291 0.249 0.148 0.370 0.262 0.134 

Locus 1952 : 
2 alleles
12.3% missing data
   3   (0.151) 0.152 0.152 0.127 0.103 0.138 0.104 0.040 0.201 0.072 
   4   (0.849) 0.848 0.848 0.873 0.897 0.862 0.896 0.960 0.799 0.928 

Locus 1953 : 
2 alleles
2.9% missing data
   3   (0.921) 0.921 0.951 0.936 0.975 0.975 0.932 0.975 0.588 0.953 
   2   (0.079) 0.079 0.049 0.064 0.025 0.025 0.068 0.025 0.412 0.047 

Locus 1954 : 
2 alleles
13.0% missing data
   1   (0.711) 0.711 0.732 0.719 0.679 0.819 0.703 0.484 0.576 0.747 
   3   (0.289) 0.289 0.268 0.281 0.321 0.181 0.297 0.516 0.424 0.253 

Locus 1955 : 
2 alleles
16.7% missing data
   1   (0.870) 0.870 0.896 0.798 0.862 0.926 0.917 0.782 0.790 0.939 
   4   (0.130) 0.130 0.104 0.202 0.138 0.074 0.083 0.218 0.210 0.061 

Locus 1956 : 
2 alleles
8.7% missing data
   2   (0.886) 0.885 0.929 0.932 0.868 0.941 0.925 0.736 0.828 0.935 
   4   (0.114) 0.115 0.071 0.068 0.132 0.059 0.075 0.264 0.172 0.065 

Locus 1957 : 
2 alleles
12.3% missing data
   2   (0.896) 0.896 0.952 0.853 0.981 0.928 0.905 0.955 0.777 0.936 
   4   (0.104) 0.104 0.048 0.147 0.019 0.072 0.095 0.045 0.223 0.064 

Locus 1958 : 
2 alleles
5.8% missing data
   1   (0.119) 0.120 0.079 0.059 0.030 0.043 0.190 0.032 0.350 0.075 
   4   (0.881) 0.880 0.921 0.941 0.970 0.957 0.810 0.968 0.650 0.925 

Locus 1959 : 
2 alleles
6.5% missing data
   2   (0.898) 0.898 0.922 0.780 0.985 0.850 0.968 0.978 0.842 0.923 
   4   (0.102) 0.102 0.078 0.220 0.015 0.150 0.032 0.022 0.158 0.077 

Locus 1960 : 
2 alleles
12.3% missing data
   2   (0.838) 0.838 0.866 0.897 0.871 0.905 0.906 0.646 0.902 0.711 
   4   (0.162) 0.162 0.134 0.103 0.129 0.095 0.094 0.354 0.098 0.289 

Locus 1961 : 
2 alleles
2.9% missing data
   2   (0.888) 0.889 0.902 0.918 0.991 0.833 0.942 0.968 0.912 0.929 
   3   (0.112) 0.111 0.098 0.082 0.009 0.167 0.058 0.032 0.088 0.071 

Locus 1962 : 
2 alleles
4.3% missing data
   3   (0.901) 0.901 0.931 0.932 0.989 0.932 0.921 0.977 0.942 0.924 
   1   (0.099) 0.099 0.069 0.068 0.011 0.068 0.079 0.023 0.058 0.076 

Locus 1963 : 
2 alleles
13.8% missing data
   3   (0.922) 0.921 0.974 0.910 0.951 0.986 0.825 0.976 0.756 0.974 
   1   (0.078) 0.079 0.026 0.090 0.049 0.014 0.175 0.024 0.244 0.026 

Locus 1964 : 
2 alleles
0.7% missing data
   1   (0.088) 0.088 0.060 0.049 0.078 0.049 0.059 0.030 0.019 0.073 
   3   (0.912) 0.912 0.940 0.951 0.922 0.951 0.941 0.970 0.981 0.927 

Locus 1965 : 
2 alleles
15.2% missing data
   2   (0.463) 0.463 0.530 0.303 0.372 0.507 0.334 0.662 0.314 0.496 
   4   (0.537) 0.537 0.470 0.697 0.628 0.493 0.666 0.338 0.686 0.504 

Locus 1966 : 
2 alleles
5.1% missing data
   1   (0.794) 0.794 0.827 0.768 0.817 0.836 0.871 0.634 0.786 0.718 
   2   (0.206) 0.206 0.173 0.232 0.183 0.164 0.129 0.366 0.214 0.282 

Locus 1967 : 
2 alleles
2.2% missing data
   2   (0.116) 0.116 0.133 0.384 0.012 0.141 0.050 0.025 0.026 0.083 
   4   (0.884) 0.884 0.867 0.616 0.988 0.859 0.950 0.975 0.974 0.917 

Locus 1968 : 
2 alleles
5.1% missing data
   2   (0.918) 0.918 0.962 0.943 0.938 0.971 0.908 0.970 0.625 0.960 
   4   (0.082) 0.082 0.038 0.057 0.062 0.029 0.092 0.030 0.375 0.040 

Locus 1969 : 
2 alleles
5.8% missing data
   3   (0.138) 0.139 0.103 0.077 0.363 0.117 0.095 0.065 0.026 0.124 
   4   (0.862) 0.861 0.897 0.923 0.637 0.883 0.905 0.935 0.974 0.876 

Locus 1970 : 
2 alleles
7.2% missing data
   2   (0.681) 0.680 0.730 0.867 0.915 0.819 0.598 0.231 0.459 0.800 
   4   (0.319) 0.320 0.270 0.133 0.085 0.181 0.402 0.769 0.541 0.200 

Locus 1971 : 
2 alleles
5.1% missing data
   4   (0.589) 0.590 0.575 0.519 0.561 0.710 0.489 0.517 0.886 0.679 
   2   (0.411) 0.410 0.425 0.481 0.439 0.290 0.511 0.483 0.114 0.321 

Locus 1972 : 
2 alleles
3.6% missing data
   2   (0.818) 0.818 0.854 0.874 0.936 0.896 0.845 0.612 0.767 0.825 
   4   (0.182) 0.182 0.146 0.126 0.064 0.104 0.155 0.388 0.233 0.175 

Locus 1973 : 
2 alleles
18.8% missing data
   2   (0.820) 0.820 0.793 0.865 0.943 0.904 0.840 0.863 0.671 0.821 
   4   (0.180) 0.180 0.207 0.135 0.057 0.096 0.160 0.137 0.329 0.179 

Locus 1974 : 
2 alleles
5.8% missing data
   1   (0.185) 0.184 0.232 0.075 0.015 0.355 0.063 0.197 0.096 0.129 
   3   (0.815) 0.816 0.768 0.925 0.985 0.645 0.937 0.803 0.904 0.871 

Locus 1975 : 
2 alleles
12.3% missing data
   3   (0.880) 0.879 0.950 0.817 0.964 0.945 0.896 0.692 0.638 0.953 
   1   (0.120) 0.121 0.050 0.183 0.036 0.055 0.104 0.308 0.362 0.047 

Locus 1976 : 
2 alleles
2.2% missing data
   2   (0.904) 0.904 0.908 0.851 0.952 0.962 0.928 0.964 0.880 0.932 
   4   (0.096) 0.096 0.092 0.149 0.048 0.038 0.072 0.036 0.120 0.068 

Locus 1977 : 
2 alleles
11.6% missing data
   4   (0.931) 0.931 0.975 0.986 0.547 0.988 0.906 0.975 0.888 0.984 
   2   (0.069) 0.069 0.025 0.014 0.453 0.012 0.094 0.025 0.112 0.016 

Locus 1978 : 
2 alleles
18.8% missing data
   1   (0.879) 0.879 0.895 0.936 0.942 0.935 0.893 0.962 0.466 0.896 
   3   (0.121) 0.121 0.105 0.064 0.058 0.065 0.107 0.038 0.534 0.104 

Locus 1979 : 
2 alleles
4.3% missing data
   1   (0.826) 0.825 0.824 0.845 0.971 0.837 0.896 0.959 0.720 0.848 
   3   (0.174) 0.175 0.176 0.155 0.029 0.163 0.104 0.041 0.280 0.152 

Locus 1980 : 
2 alleles
13.0% missing data
   1   (0.869) 0.870 0.835 0.867 0.673 0.894 0.923 0.964 0.962 0.919 
   3   (0.131) 0.130 0.165 0.133 0.327 0.106 0.077 0.036 0.038 0.081 

Locus 1981 : 
2 alleles
12.3% missing data
   1   (0.748) 0.749 0.686 0.538 0.872 0.723 0.839 0.928 0.825 0.668 
   3   (0.252) 0.251 0.314 0.462 0.128 0.277 0.161 0.072 0.175 0.332 

Locus 1982 : 
2 alleles
2.2% missing data
   3   (0.736) 0.736 0.788 0.758 0.926 0.847 0.710 0.372 0.709 0.655 
   4   (0.264) 0.264 0.212 0.242 0.074 0.153 0.290 0.628 0.291 0.345 

Locus 1983 : 
2 alleles
1.4% missing data
   2   (0.632) 0.633 0.613 0.803 0.922 0.619 0.620 0.689 0.644 0.668 
   4   (0.368) 0.367 0.387 0.197 0.078 0.381 0.380 0.311 0.356 0.332 

Locus 1984 : 
2 alleles
13.0% missing data
   3   (0.379) 0.379 0.583 0.297 0.052 0.631 0.094 0.099 0.284 0.706 
   4   (0.621) 0.621 0.417 0.703 0.948 0.369 0.906 0.901 0.716 0.294 

Locus 1985 : 
2 alleles
14.5% missing data
   3   (0.461) 0.461 0.468 0.404 0.066 0.427 0.465 0.847 0.287 0.358 
   1   (0.539) 0.539 0.532 0.596 0.934 0.573 0.535 0.153 0.713 0.642 

Locus 1986 : 
2 alleles
12.3% missing data
   4   (0.924) 0.924 0.893 0.960 0.943 0.922 0.981 0.987 0.988 0.957 
   2   (0.076) 0.076 0.107 0.040 0.057 0.078 0.019 0.013 0.012 0.043 

Locus 1987 : 
2 alleles
2.2% missing data
   2   (0.933) 0.933 0.982 0.993 0.989 0.989 0.888 0.621 0.962 0.985 
   4   (0.067) 0.067 0.018 0.007 0.011 0.011 0.112 0.379 0.038 0.015 

Locus 1988 : 
2 alleles
2.9% missing data
   1   (0.717) 0.717 0.781 0.742 0.131 0.766 0.721 0.574 0.761 0.814 
   3   (0.283) 0.283 0.219 0.258 0.869 0.234 0.279 0.426 0.239 0.186 

Locus 1989 : 
2 alleles
3.6% missing data
   4   (0.881) 0.880 0.938 0.918 0.480 0.957 0.892 0.942 0.701 0.904 
   1   (0.119) 0.120 0.062 0.082 0.520 0.043 0.108 0.058 0.299 0.096 

Locus 1990 : 
2 alleles
11.6% missing data
   3   (0.720) 0.720 0.700 0.662 0.588 0.841 0.663 0.919 0.790 0.713 
   1   (0.280) 0.280 0.300 0.338 0.412 0.159 0.337 0.081 0.210 0.287 

Locus 1991 : 
2 alleles
3.6% missing data
   2   (0.618) 0.618 0.616 0.625 0.523 0.679 0.587 0.518 0.790 0.616 
   4   (0.382) 0.382 0.384 0.375 0.477 0.321 0.413 0.482 0.210 0.384 

Locus 1992 : 
2 alleles
7.2% missing data
   3   (0.508) 0.508 0.572 0.619 0.917 0.443 0.362 0.695 0.505 0.448 
   1   (0.492) 0.492 0.428 0.381 0.083 0.557 0.638 0.305 0.495 0.552 

Locus 1993 : 
2 alleles
5.1% missing data
   3   (0.862) 0.862 0.900 0.829 0.866 0.895 0.859 0.958 0.936 0.924 
   1   (0.138) 0.138 0.100 0.171 0.134 0.105 0.141 0.042 0.064 0.076 

Locus 1994 : 
2 alleles
2.9% missing data
   3   (0.864) 0.864 0.905 0.781 0.890 0.906 0.852 0.962 0.949 0.869 
   1   (0.136) 0.136 0.095 0.219 0.110 0.094 0.148 0.038 0.051 0.131 

Locus 1995 : 
2 alleles
6.5% missing data
   1   (0.910) 0.910 0.937 0.976 0.976 0.904 0.960 0.972 0.799 0.872 
   3   (0.090) 0.090 0.063 0.024 0.024 0.096 0.040 0.028 0.201 0.128 

Locus 1996 : 
2 alleles
5.1% missing data
   3   (0.905) 0.905 0.924 0.958 0.907 0.960 0.926 0.966 0.981 0.790 
   1   (0.095) 0.095 0.076 0.042 0.093 0.040 0.074 0.034 0.019 0.210 

Locus 1997 : 
2 alleles
10.9% missing data
   3   (0.886) 0.885 0.905 0.701 0.931 0.906 0.939 0.973 0.934 0.907 
   1   (0.114) 0.115 0.095 0.299 0.069 0.094 0.061 0.027 0.066 0.093 

Locus 1998 : 
2 alleles
10.1% missing data
   1   (0.695) 0.694 0.682 0.760 0.648 0.818 0.569 0.920 0.712 0.772 
   3   (0.305) 0.306 0.318 0.240 0.352 0.182 0.431 0.080 0.288 0.228 

Locus 1999 : 
2 alleles
11.6% missing data
   3   (0.906) 0.906 0.898 0.536 0.979 0.946 0.959 0.959 0.940 0.933 
   1   (0.094) 0.094 0.102 0.464 0.021 0.054 0.041 0.041 0.060 0.067 

Locus 2000 : 
2 alleles
0.0% missing data
   4   (0.915) 0.915 0.938 0.919 0.992 0.954 0.937 0.980 0.890 0.936 
   1   (0.085) 0.085 0.062 0.081 0.008 0.046 0.063 0.020 0.110 0.064 

Locus 2001 : 
2 alleles
1.4% missing data
   4   (0.810) 0.810 0.840 0.830 0.948 0.757 0.889 0.757 0.872 0.878 
   2   (0.190) 0.190 0.160 0.170 0.052 0.243 0.111 0.243 0.128 0.122 

Locus 2002 : 
2 alleles
15.9% missing data
   4   (0.952) 0.952 0.992 0.993 0.992 0.995 0.934 0.637 0.913 0.992 
   1   (0.048) 0.048 0.008 0.007 0.008 0.005 0.066 0.363 0.087 0.008 

Locus 2003 : 
2 alleles
13.0% missing data
   4   (0.134) 0.135 0.225 0.079 0.013 0.127 0.037 0.037 0.167 0.140 
   2   (0.866) 0.865 0.775 0.921 0.987 0.873 0.963 0.963 0.833 0.860 

Locus 2004 : 
2 alleles
7.2% missing data
   2   (0.838) 0.838 0.807 0.925 0.965 0.920 0.916 0.601 0.760 0.795 
   4   (0.162) 0.162 0.193 0.075 0.035 0.080 0.084 0.399 0.240 0.205 

Locus 2005 : 
2 alleles
10.9% missing data
   4   (0.896) 0.896 0.934 0.886 0.869 0.938 0.895 0.977 0.924 0.953 
   2   (0.104) 0.104 0.066 0.114 0.131 0.062 0.105 0.023 0.076 0.047 

Locus 2006 : 
2 alleles
2.2% missing data
   4   (0.628) 0.627 0.599 0.566 0.487 0.661 0.610 0.869 0.481 0.745 
   1   (0.372) 0.373 0.401 0.434 0.513 0.339 0.390 0.131 0.519 0.255 

Locus 2007 : 
2 alleles
2.2% missing data
   1   (0.839) 0.839 0.845 0.751 0.983 0.895 0.915 0.716 0.960 0.855 
   4   (0.161) 0.161 0.155 0.249 0.017 0.105 0.085 0.284 0.040 0.145 

Locus 2008 : 
2 alleles
10.1% missing data
   1   (0.883) 0.883 0.895 0.918 0.845 0.936 0.930 0.973 0.888 0.729 
   2   (0.117) 0.117 0.105 0.082 0.155 0.064 0.070 0.027 0.112 0.271 

Locus 2009 : 
2 alleles
18.1% missing data
   2   (0.896) 0.896 0.947 0.857 0.863 0.936 0.917 0.791 0.890 0.957 
   1   (0.104) 0.104 0.053 0.143 0.137 0.064 0.083 0.209 0.110 0.043 

Locus 2010 : 
2 alleles
2.9% missing data
   2   (0.201) 0.201 0.232 0.148 0.043 0.204 0.119 0.398 0.062 0.149 
   4   (0.799) 0.799 0.768 0.852 0.957 0.796 0.881 0.602 0.938 0.851 

Locus 2011 : 
2 alleles
13.8% missing data
   2   (0.833) 0.834 0.866 0.921 0.853 0.840 0.883 0.708 0.937 0.840 
   4   (0.167) 0.166 0.134 0.079 0.147 0.160 0.117 0.292 0.063 0.160 

Locus 2012 : 
2 alleles
11.6% missing data
   1   (0.908) 0.907 0.939 0.786 0.943 0.884 0.976 0.984 0.964 0.940 
   3   (0.092) 0.093 0.061 0.214 0.057 0.116 0.024 0.016 0.036 0.060 

Locus 2013 : 
2 alleles
14.5% missing data
   2   (0.444) 0.444 0.570 0.264 0.594 0.581 0.253 0.246 0.279 0.535 
   3   (0.556) 0.556 0.430 0.736 0.406 0.419 0.747 0.754 0.721 0.465 

Locus 2014 : 
2 alleles
10.9% missing data
   1   (0.891) 0.891 0.882 0.957 0.922 0.949 0.938 0.968 0.924 0.737 
   4   (0.109) 0.109 0.118 0.043 0.078 0.051 0.062 0.032 0.076 0.263 

Locus 2015 : 
2 alleles
5.1% missing data
   2   (0.701) 0.701 0.723 0.725 0.094 0.665 0.806 0.544 0.853 0.673 
   1   (0.299) 0.299 0.277 0.275 0.906 0.335 0.194 0.456 0.147 0.327 

Locus 2016 : 
2 alleles
2.9% missing data
   4   (0.904) 0.905 0.937 0.944 0.661 0.957 0.920 0.959 0.941 0.949 
   2   (0.096) 0.095 0.063 0.056 0.339 0.043 0.080 0.041 0.059 0.051 

Locus 2017 : 
2 alleles
2.2% missing data
   2   (0.902) 0.902 0.905 0.968 0.983 0.951 0.961 0.752 0.945 0.943 
   1   (0.098) 0.098 0.095 0.032 0.017 0.049 0.039 0.248 0.055 0.057 

Locus 2018 : 
2 alleles
3.6% missing data
   4   (0.811) 0.812 0.913 0.635 0.827 0.936 0.643 0.291 0.813 0.886 
   2   (0.189) 0.188 0.087 0.365 0.173 0.064 0.357 0.709 0.187 0.114 

Locus 2019 : 
2 alleles
4.3% missing data
   1   (0.846) 0.846 0.864 0.809 0.947 0.852 0.913 0.734 0.925 0.923 
   3   (0.154) 0.154 0.136 0.191 0.053 0.148 0.087 0.266 0.075 0.077 

Locus 2020 : 
2 alleles
5.1% missing data
   2   (0.876) 0.877 0.855 0.892 0.989 0.858 0.971 0.846 0.914 0.859 
   3   (0.124) 0.123 0.145 0.108 0.011 0.142 0.029 0.154 0.086 0.141 

Locus 2021 : 
2 alleles
13.0% missing data
   1   (0.825) 0.825 0.784 0.918 0.905 0.791 0.916 0.956 0.854 0.854 
   3   (0.175) 0.175 0.216 0.082 0.095 0.209 0.084 0.044 0.146 0.146 

Locus 2022 : 
2 alleles
2.2% missing data
   4   (0.916) 0.916 0.923 0.681 0.991 0.941 0.972 0.985 0.953 0.864 
   2   (0.084) 0.084 0.077 0.319 0.009 0.059 0.028 0.015 0.047 0.136 

Locus 2023 : 
2 alleles
15.9% missing data
   4   (0.713) 0.712 0.643 0.841 0.794 0.792 0.711 0.937 0.763 0.787 
   2   (0.287) 0.288 0.357 0.159 0.206 0.208 0.289 0.063 0.237 0.213 

Locus 2024 : 
2 alleles
5.1% missing data
   4   (0.917) 0.917 0.889 0.884 0.992 0.871 0.984 0.988 0.986 0.934 
   1   (0.083) 0.083 0.111 0.116 0.008 0.129 0.016 0.012 0.014 0.066 

Locus 2025 : 
2 alleles
4.3% missing data
   1   (0.094) 0.094 0.079 0.051 0.048 0.058 0.053 0.035 0.054 0.068 
   2   (0.906) 0.906 0.921 0.949 0.952 0.942 0.947 0.965 0.946 0.932 

Locus 2026 : 
2 alleles
6.5% missing data
   2   (0.833) 0.832 0.836 0.804 0.979 0.864 0.876 0.955 0.712 0.888 
   4   (0.167) 0.168 0.164 0.196 0.021 0.136 0.124 0.045 0.288 0.112 

Locus 2027 : 
2 alleles
15.9% missing data
   4   (0.915) 0.916 0.940 0.748 0.951 0.967 0.968 0.579 0.945 0.928 
   2   (0.085) 0.084 0.060 0.252 0.049 0.033 0.032 0.421 0.055 0.072 

Locus 2028 : 
2 alleles
0.7% missing data
   2   (0.923) 0.923 0.962 0.943 0.977 0.976 0.891 0.972 0.952 0.955 
   4   (0.077) 0.077 0.038 0.057 0.023 0.024 0.109 0.028 0.048 0.045 

Locus 2029 : 
2 alleles
14.5% missing data
   4   (0.943) 0.943 0.943 0.956 0.984 0.852 0.992 0.994 0.994 0.960 
   2   (0.057) 0.057 0.057 0.044 0.016 0.148 0.008 0.006 0.006 0.040 

Locus 2030 : 
2 alleles
13.0% missing data
   3   (0.507) 0.507 0.472 0.622 0.521 0.619 0.440 0.212 0.722 0.649 
   1   (0.493) 0.493 0.528 0.378 0.479 0.381 0.560 0.788 0.278 0.351 

Locus 2031 : 
2 alleles
11.6% missing data
   2   (0.731) 0.730 0.731 0.801 0.823 0.729 0.833 0.618 0.861 0.778 
   4   (0.269) 0.270 0.269 0.199 0.177 0.271 0.167 0.382 0.139 0.222 

Locus 2032 : 
2 alleles
2.9% missing data
   2   (0.921) 0.921 0.920 0.937 0.799 0.940 0.979 0.986 0.988 0.812 
   4   (0.079) 0.079 0.080 0.063 0.201 0.060 0.021 0.014 0.012 0.188 

Locus 2033 : 
2 alleles
4.3% missing data
   2   (0.479) 0.478 0.536 0.394 0.420 0.664 0.393 0.162 0.276 0.546 
   4   (0.521) 0.522 0.464 0.606 0.580 0.336 0.607 0.838 0.724 0.454 

Locus 2034 : 
2 alleles
1.4% missing data
   2   (0.922) 0.922 0.907 0.942 0.995 0.885 0.984 0.988 0.976 0.919 
   1   (0.078) 0.078 0.093 0.058 0.005 0.115 0.016 0.012 0.024 0.081 

Locus 2035 : 
2 alleles
13.0% missing data
   3   (0.902) 0.902 0.962 0.985 0.970 0.975 0.824 0.965 0.518 0.911 
   1   (0.098) 0.098 0.038 0.015 0.030 0.025 0.176 0.035 0.482 0.089 

Locus 2036 : 
2 alleles
5.8% missing data
   2   (0.903) 0.903 0.904 0.962 0.991 0.937 0.946 0.969 0.952 0.932 
   4   (0.097) 0.097 0.096 0.038 0.009 0.063 0.054 0.031 0.048 0.068 

Locus 2037 : 
2 alleles
11.6% missing data
   2   (0.878) 0.878 0.875 0.902 0.814 0.906 0.951 0.970 0.625 0.843 
   4   (0.122) 0.122 0.125 0.098 0.186 0.094 0.049 0.030 0.375 0.157 

Locus 2038 : 
2 alleles
2.9% missing data
   2   (0.918) 0.918 0.957 0.869 0.968 0.938 0.970 0.528 0.916 0.970 
   4   (0.082) 0.082 0.043 0.131 0.032 0.062 0.030 0.472 0.084 0.030 

Locus 2039 : 
2 alleles
2.9% missing data
   2   (0.716) 0.715 0.693 0.633 0.927 0.780 0.683 0.906 0.594 0.838 
   4   (0.284) 0.285 0.307 0.367 0.073 0.220 0.317 0.094 0.406 0.162 

Locus 2040 : 
2 alleles
3.6% missing data
   4   (0.938) 0.939 0.874 0.922 0.996 0.916 0.993 0.994 0.985 0.945 
   2   (0.062) 0.061 0.126 0.078 0.004 0.084 0.007 0.006 0.015 0.055 

Locus 2041 : 
2 alleles
2.2% missing data
   3   (0.793) 0.794 0.799 0.869 0.969 0.786 0.797 0.940 0.756 0.730 
   1   (0.207) 0.206 0.201 0.131 0.031 0.214 0.203 0.060 0.244 0.270 

Locus 2042 : 
2 alleles
5.8% missing data
   1   (0.920) 0.920 0.932 0.945 0.974 0.972 0.966 0.985 0.647 0.897 
   4   (0.080) 0.080 0.068 0.055 0.026 0.028 0.034 0.015 0.353 0.103 

Locus 2043 : 
2 alleles
14.5% missing data
   1   (0.696) 0.695 0.804 0.772 0.655 0.836 0.449 0.539 0.676 0.877 
   3   (0.304) 0.305 0.196 0.228 0.345 0.164 0.551 0.461 0.324 0.123 

Locus 2044 : 
2 alleles
4.3% missing data
   4   (0.891) 0.891 0.872 0.968 0.869 0.875 0.966 0.977 0.946 0.863 
   2   (0.109) 0.109 0.128 0.032 0.131 0.125 0.034 0.023 0.054 0.137 

Locus 2045 : 
2 alleles
5.8% missing data
   4   (0.499) 0.500 0.474 0.561 0.907 0.612 0.412 0.212 0.601 0.467 
   3   (0.501) 0.500 0.526 0.439 0.093 0.388 0.588 0.788 0.399 0.533 

Locus 2046 : 
2 alleles
5.1% missing data
   1   (0.917) 0.916 0.930 0.953 0.977 0.968 0.946 0.977 0.615 0.943 
   3   (0.083) 0.084 0.070 0.047 0.023 0.032 0.054 0.023 0.385 0.057 

Locus 2047 : 
2 alleles
2.9% missing data
   1   (0.905) 0.905 0.984 0.987 0.880 0.990 0.551 0.177 0.830 0.985 
   4   (0.095) 0.095 0.016 0.013 0.120 0.010 0.449 0.823 0.170 0.015 

Locus 2048 : 
2 alleles
2.9% missing data
   3   (0.903) 0.903 0.949 0.986 0.786 0.961 0.899 0.979 0.860 0.908 
   1   (0.097) 0.097 0.051 0.014 0.214 0.039 0.101 0.021 0.140 0.092 

Locus 2049 : 
2 alleles
12.3% missing data
   1   (0.897) 0.897 0.933 0.925 0.940 0.939 0.920 0.969 0.673 0.929 
   3   (0.103) 0.103 0.067 0.075 0.060 0.061 0.080 0.031 0.327 0.071 

Locus 2050 : 
2 alleles
12.3% missing data
   3   (0.789) 0.789 0.848 0.857 0.746 0.897 0.698 0.688 0.643 0.903 
   2   (0.211) 0.211 0.152 0.143 0.254 0.103 0.302 0.312 0.357 0.097 

Locus 2051 : 
2 alleles
8.0% missing data
   2   (0.916) 0.916 0.889 0.895 0.993 0.972 0.967 0.980 0.951 0.777 
   4   (0.084) 0.084 0.111 0.105 0.007 0.028 0.033 0.020 0.049 0.223 

Locus 2052 : 
2 alleles
5.1% missing data
   1   (0.727) 0.727 0.598 0.831 0.942 0.798 0.757 0.930 0.790 0.756 
   3   (0.273) 0.273 0.402 0.169 0.058 0.202 0.243 0.070 0.210 0.244 

Locus 2053 : 
2 alleles
15.2% missing data
   3   (0.834) 0.834 0.880 0.871 0.872 0.902 0.868 0.550 0.863 0.817 
   1   (0.166) 0.166 0.120 0.129 0.128 0.098 0.132 0.450 0.137 0.183 

Locus 2054 : 
2 alleles
5.8% missing data
   3   (0.788) 0.789 0.840 0.729 0.913 0.780 0.834 0.766 0.587 0.805 
   1   (0.212) 0.211 0.160 0.271 0.087 0.220 0.166 0.234 0.413 0.195 

Locus 2055 : 
2 alleles
5.1% missing data
   4   (0.881) 0.880 0.916 0.911 0.987 0.895 0.893 0.965 0.924 0.952 
   1   (0.119) 0.120 0.084 0.089 0.013 0.105 0.107 0.035 0.076 0.048 

Locus 2056 : 
2 alleles
14.5% missing data
   4   (0.929) 0.929 0.979 0.700 0.985 0.979 0.861 0.907 0.966 0.966 
   2   (0.071) 0.071 0.021 0.300 0.015 0.021 0.139 0.093 0.034 0.034 

Locus 2057 : 
2 alleles
13.8% missing data
   2   (0.914) 0.914 0.963 0.923 0.889 0.970 0.858 0.954 0.798 0.971 
   4   (0.086) 0.086 0.037 0.077 0.111 0.030 0.142 0.046 0.202 0.029 

Locus 2058 : 
2 alleles
5.8% missing data
   4   (0.137) 0.137 0.100 0.064 0.015 0.155 0.065 0.032 0.374 0.264 
   2   (0.863) 0.863 0.900 0.936 0.985 0.845 0.935 0.968 0.626 0.736 

Locus 2059 : 
2 alleles
5.1% missing data
   2   (0.887) 0.886 0.931 0.907 0.950 0.930 0.892 0.963 0.961 0.839 
   4   (0.113) 0.114 0.069 0.093 0.050 0.070 0.108 0.037 0.039 0.161 

Locus 2060 : 
2 alleles
12.3% missing data
   1   (0.894) 0.894 0.873 0.628 0.960 0.908 0.964 0.975 0.883 0.918 
   4   (0.106) 0.106 0.127 0.372 0.040 0.092 0.036 0.025 0.117 0.082 

Locus 2061 : 
2 alleles
6.5% missing data
   1   (0.809) 0.810 0.777 0.833 0.878 0.784 0.885 0.952 0.797 0.799 
   3   (0.191) 0.190 0.223 0.167 0.122 0.216 0.115 0.048 0.203 0.201 

Locus 2062 : 
2 alleles
11.6% missing data
   2   (0.900) 0.900 0.957 0.878 0.931 0.906 0.891 0.961 0.830 0.960 
   4   (0.100) 0.100 0.043 0.122 0.069 0.094 0.109 0.039 0.170 0.040 

Locus 2063 : 
2 alleles
14.5% missing data
   3   (0.882) 0.882 0.900 0.876 0.867 0.932 0.921 0.900 0.893 0.920 
   4   (0.118) 0.118 0.100 0.124 0.133 0.068 0.079 0.100 0.107 0.080 

Locus 2064 : 
2 alleles
13.0% missing data
   4   (0.905) 0.905 0.900 0.977 0.917 0.940 0.940 0.980 0.968 0.935 
   2   (0.095) 0.095 0.100 0.023 0.083 0.060 0.060 0.020 0.032 0.065 

Locus 2065 : 
2 alleles
12.3% missing data
   4   (0.131) 0.131 0.178 0.123 0.015 0.294 0.030 0.020 0.055 0.118 
   2   (0.869) 0.869 0.822 0.877 0.985 0.706 0.970 0.980 0.945 0.882 

Locus 2066 : 
2 alleles
4.3% missing data
   4   (0.898) 0.898 0.922 0.860 0.970 0.949 0.904 0.979 0.769 0.932 
   2   (0.102) 0.102 0.078 0.140 0.030 0.051 0.096 0.021 0.231 0.068 

Locus 2067 : 
2 alleles
8.0% missing data
   3   (0.924) 0.924 0.968 0.858 0.921 0.968 0.906 0.970 0.979 0.960 
   1   (0.076) 0.076 0.032 0.142 0.079 0.032 0.094 0.030 0.021 0.040 

Locus 2068 : 
2 alleles
12.3% missing data
   1   (0.913) 0.913 0.944 0.915 0.909 0.949 0.942 0.935 0.966 0.903 
   3   (0.087) 0.087 0.056 0.085 0.091 0.051 0.058 0.065 0.034 0.097 

Locus 2069 : 
2 alleles
8.0% missing data
   4   (0.863) 0.862 0.905 0.872 0.963 0.926 0.855 0.968 0.912 0.850 
   2   (0.137) 0.138 0.095 0.128 0.037 0.074 0.145 0.032 0.088 0.150 

Locus 2070 : 
2 alleles
0.0% missing data
   3   (0.914) 0.914 0.938 0.973 0.993 0.926 0.943 0.984 0.979 0.949 
   4   (0.086) 0.086 0.062 0.027 0.007 0.074 0.057 0.016 0.021 0.051 

Locus 2071 : 
2 alleles
9.4% missing data
   1   (0.145) 0.145 0.151 0.046 0.201 0.088 0.133 0.035 0.130 0.100 
   3   (0.855) 0.855 0.849 0.954 0.799 0.912 0.867 0.965 0.870 0.900 

Locus 2072 : 
2 alleles
3.6% missing data
   2   (0.850) 0.851 0.905 0.942 0.986 0.953 0.750 0.581 0.850 0.934 
   4   (0.150) 0.149 0.095 0.058 0.014 0.047 0.250 0.419 0.150 0.066 

Locus 2073 : 
2 alleles
10.9% missing data
   2   (0.867) 0.867 0.892 0.972 0.947 0.923 0.896 0.882 0.933 0.859 
   4   (0.133) 0.133 0.108 0.028 0.053 0.077 0.104 0.118 0.067 0.141 

Locus 2074 : 
2 alleles
6.5% missing data
   4   (0.878) 0.878 0.940 0.883 0.982 0.946 0.764 0.961 0.760 0.961 
   2   (0.122) 0.122 0.060 0.117 0.018 0.054 0.236 0.039 0.240 0.039 

Locus 2075 : 
2 alleles
2.9% missing data
   4   (0.875) 0.875 0.942 0.570 0.849 0.919 0.904 0.784 0.823 0.930 
   1   (0.125) 0.125 0.058 0.430 0.151 0.081 0.096 0.216 0.177 0.070 

Locus 2076 : 
2 alleles
13.0% missing data
   4   (0.776) 0.776 0.771 0.885 0.083 0.802 0.864 0.660 0.948 0.864 
   2   (0.224) 0.224 0.229 0.115 0.917 0.198 0.136 0.340 0.052 0.136 

Locus 2077 : 
2 alleles
2.2% missing data
   1   (0.849) 0.848 0.819 0.837 0.967 0.803 0.947 0.965 0.952 0.798 
   3   (0.151) 0.152 0.181 0.163 0.033 0.197 0.053 0.035 0.048 0.202 

Locus 2078 : 
2 alleles
11.6% missing data
   1   (0.609) 0.608 0.682 0.647 0.929 0.679 0.467 0.519 0.698 0.677 
   3   (0.391) 0.392 0.318 0.353 0.071 0.321 0.533 0.481 0.302 0.323 

Locus 2079 : 
2 alleles
1.4% missing data
   3   (0.909) 0.908 0.925 0.901 0.994 0.888 0.982 0.873 0.988 0.950 
   1   (0.091) 0.092 0.075 0.099 0.006 0.112 0.018 0.127 0.012 0.050 

Locus 2080 : 
2 alleles
17.4% missing data
   3   (0.697) 0.698 0.763 0.544 0.573 0.752 0.667 0.531 0.670 0.806 
   1   (0.303) 0.302 0.237 0.456 0.427 0.248 0.333 0.469 0.330 0.194 

Locus 2081 : 
2 alleles
12.3% missing data
   3   (0.880) 0.880 0.847 0.923 0.983 0.916 0.937 0.964 0.954 0.885 
   1   (0.120) 0.120 0.153 0.077 0.017 0.084 0.063 0.036 0.046 0.115 

Locus 2082 : 
2 alleles
5.8% missing data
   1   (0.338) 0.338 0.297 0.260 0.556 0.349 0.368 0.159 0.272 0.314 
   3   (0.662) 0.662 0.703 0.740 0.444 0.651 0.632 0.841 0.728 0.686 

Locus 2083 : 
2 alleles
4.3% missing data
   3   (0.808) 0.807 0.861 0.769 0.626 0.843 0.800 0.927 0.922 0.866 
   2   (0.192) 0.193 0.139 0.231 0.374 0.157 0.200 0.073 0.078 0.134 

Locus 2084 : 
2 alleles
5.8% missing data
   2   (0.628) 0.627 0.628 0.656 0.922 0.580 0.646 0.874 0.544 0.618 
   4   (0.372) 0.373 0.372 0.344 0.078 0.420 0.354 0.126 0.456 0.382 

Locus 2085 : 
2 alleles
5.8% missing data
   1   (0.512) 0.512 0.484 0.457 0.955 0.611 0.500 0.201 0.590 0.521 
   3   (0.488) 0.488 0.516 0.543 0.045 0.389 0.500 0.799 0.410 0.479 

Locus 2086 : 
2 alleles
5.8% missing data
   4   (0.880) 0.880 0.928 0.877 0.959 0.892 0.943 0.730 0.732 0.957 
   2   (0.120) 0.120 0.072 0.123 0.041 0.108 0.057 0.270 0.268 0.043 

Locus 2087 : 
2 alleles
12.3% missing data
   4   (0.689) 0.689 0.907 0.717 0.415 0.942 0.172 0.117 0.364 0.904 
   1   (0.311) 0.311 0.093 0.283 0.585 0.058 0.828 0.883 0.636 0.096 

Locus 2088 : 
2 alleles
4.3% missing data
   3   (0.691) 0.692 0.773 0.489 0.098 0.732 0.644 0.512 0.882 0.807 
   2   (0.309) 0.308 0.227 0.511 0.902 0.268 0.356 0.488 0.118 0.193 

Locus 2089 : 
2 alleles
5.8% missing data
   3   (0.908) 0.908 0.905 0.888 0.982 0.957 0.927 0.956 0.959 0.948 
   1   (0.092) 0.092 0.095 0.112 0.018 0.043 0.073 0.044 0.041 0.052 

Locus 2090 : 
2 alleles
11.6% missing data
   4   (0.913) 0.913 0.915 0.895 0.976 0.930 0.971 0.982 0.984 0.891 
   3   (0.087) 0.087 0.085 0.105 0.024 0.070 0.029 0.018 0.016 0.109 

Locus 2091 : 
2 alleles
11.6% missing data
   2   (0.845) 0.846 0.890 0.741 0.950 0.859 0.809 0.946 0.889 0.889 
   4   (0.155) 0.154 0.110 0.259 0.050 0.141 0.191 0.054 0.111 0.111 

Locus 2092 : 
2 alleles
1.4% missing data
   3   (0.829) 0.829 0.828 0.915 0.980 0.871 0.859 0.963 0.967 0.647 
   1   (0.171) 0.171 0.172 0.085 0.020 0.129 0.141 0.037 0.033 0.353 

Locus 2093 : 
2 alleles
1.4% missing data
   2   (0.818) 0.818 0.830 0.923 0.660 0.828 0.850 0.922 0.855 0.812 
   4   (0.182) 0.182 0.170 0.077 0.340 0.172 0.150 0.078 0.145 0.188 

Locus 2094 : 
2 alleles
5.1% missing data
   1   (0.911) 0.911 0.962 0.958 0.976 0.961 0.946 0.755 0.653 0.974 
   3   (0.089) 0.089 0.038 0.042 0.024 0.039 0.054 0.245 0.347 0.026 

Locus 2095 : 
2 alleles
2.9% missing data
   3   (0.892) 0.893 0.899 0.859 0.964 0.951 0.883 0.959 0.974 0.912 
   1   (0.108) 0.107 0.101 0.141 0.036 0.049 0.117 0.041 0.026 0.088 

Locus 2096 : 
2 alleles
8.7% missing data
[truncated: 127,192 more chars]
