# Supplementary material for: Population genomic response to geographic gradients by widespread and endemic fishes of the Arabian Peninsula
Source: Ecol Evol. 2020 Apr 12;10(10):4314–30. doi: 10.1002/ece3.6199 (PMC7246217; doi:10.1002/ece3.6199)
Supplement: Supplementary file 6 — Appendix S1 [file ECE3-10-4314-s006.zip › Appendix S1, STRUCTURE and PCA Plots, Dryad/STRUCTURE/C. austriacus & C. melapterus/results_job_T41_q]

 C_aust_RS25  1 0.0115 0.3571 0.0076 0.0018 0.4874 0.0040 0.0011 0.0030 0.1265 
 C_aust_RS25  1 0.0062 0.3759 0.0138 0.0005 0.4128 0.0017 0.0017 0.0024 0.1848 
 C_aust_RS26  1 0.0059 0.4572 0.0100 0.0006 0.3290 0.0017 0.0006 0.0012 0.1939 
 C_aust_RS26  1 0.0124 0.3462 0.0196 0.0014 0.5175 0.0056 0.0006 0.0041 0.0925 
 C_aust_RS26  1 0.0121 0.3761 0.0082 0.0012 0.4911 0.0042 0.0005 0.0141 0.0925 
 C_aust_RS26  1 0.0080 0.3839 0.0151 0.0009 0.4537 0.0025 0.0006 0.0048 0.1305 
 C_aust_RS26  1 0.0081 0.4055 0.0272 0.0009 0.3673 0.0021 0.0006 0.0035 0.1848 
 C_aust_RS26  1 0.0172 0.3838 0.0224 0.0012 0.4230 0.0104 0.0005 0.0031 0.1385 
 C_aust_RS26  1 0.0076 0.4217 0.0138 0.0010 0.4109 0.0023 0.0003 0.0024 0.1400 
 C_aust_RS26  1 0.0080 0.4701 0.0071 0.0017 0.4074 0.0024 0.0007 0.0020 0.1006 
 C_aust_RS26  1 0.0117 0.3302 0.0198 0.0011 0.4812 0.0021 0.0006 0.0126 0.1408 
 C_aust_RS26  1 0.0068 0.4134 0.0108 0.0043 0.4671 0.0026 0.0006 0.0024 0.0920 
 C_aust_RS27  2 0.0097 0.3568 0.0252 0.0010 0.4124 0.0012 0.0026 0.0014 0.1896 
 C_aust_RS27  2 0.0140 0.4065 0.0145 0.0005 0.4663 0.0019 0.0054 0.0026 0.0883 
 C_aust_RS27  2 0.0160 0.3650 0.0344 0.0013 0.4966 0.0068 0.0045 0.0032 0.0722 
 C_aust_RS27  2 0.0367 0.3858 0.0195 0.0014 0.4304 0.0033 0.0089 0.0280 0.0860 
 C_aust_RS27  2 0.0416 0.4293 0.0251 0.0009 0.3591 0.0101 0.0181 0.0026 0.1132 
 C_aust_RS27  2 0.0107 0.3671 0.0316 0.0003 0.4734 0.0014 0.0037 0.0017 0.1103 
 C_aust_RS27  2 0.0075 0.3120 0.0157 0.0005 0.5644 0.0014 0.0024 0.0023 0.0938 
 C_aust_RS27  2 0.0208 0.4085 0.0115 0.0030 0.3601 0.0085 0.0054 0.0051 0.1772 
 C_aust_RS27  2 0.0133 0.4051 0.0142 0.0005 0.4401 0.0033 0.0171 0.0026 0.1038 
 C_aust_RS27  2 0.0185 0.4495 0.0260 0.0010 0.3422 0.0025 0.0029 0.0020 0.1553 
 C_aust_RS27  2 0.0242 0.4054 0.0208 0.0007 0.4407 0.0034 0.0100 0.0053 0.0896 
 C_aust_RS27  2 0.0131 0.4754 0.0172 0.0014 0.3610 0.0019 0.0018 0.0033 0.1249 
 C_aust_RS46  4 0.0090 0.3602 0.0162 0.0004 0.4639 0.0046 0.0052 0.0056 0.1349 
 C_aust_RS48  4 0.0027 0.4783 0.0065 0.0004 0.4465 0.0015 0.0005 0.0021 0.0615 
 C_aust_RS51  4 0.0066 0.4064 0.0106 0.0007 0.4774 0.0050 0.0024 0.0023 0.0886 
 C_aust_RS53  4 0.0075 0.4001 0.0097 0.0013 0.3739 0.0015 0.0005 0.0048 0.2007 
 C_aust_RS54  4 0.0078 0.4009 0.0197 0.0008 0.4764 0.0010 0.0009 0.0170 0.0754 
 C_aust_RS55  4 0.0052 0.1585 0.0356 0.0017 0.7055 0.0040 0.0007 0.0043 0.0846 
 C_aust_RS57  4 0.0045 0.2821 0.0059 0.0016 0.6554 0.0010 0.0014 0.0095 0.0387 
 C_aust_RS58  4 0.0031 0.4357 0.0157 0.0007 0.4386 0.0012 0.0006 0.0030 0.1013 
 C_aust_RS59  4 0.0119 0.3775 0.0069 0.0016 0.4460 0.0036 0.0133 0.0035 0.1356 
 C_aust_RS97  4 0.0101 0.3610 0.0802 0.0010 0.4863 0.0046 0.0008 0.0040 0.0520 
 C_aust_RS98  4 0.0035 0.4947 0.0109 0.0004 0.4277 0.0009 0.0011 0.0025 0.0582 
 C_aust_RS52  9 0.0031 0.4222 0.0197 0.0009 0.4668 0.0011 0.0006 0.0005 0.0850 
 C_aust_RS53  9 0.0045 0.3952 0.0167 0.0009 0.4841 0.0022 0.0025 0.0018 0.0920 
 C_aust_RS53  9 0.0015 0.2870 0.0036 0.0005 0.6627 0.0018 0.0009 0.0004 0.0417 
 C_aust_RS53  9 0.0022 0.3646 0.0122 0.0007 0.5530 0.0009 0.0009 0.0006 0.0649 
 C_aust_RS53  9 0.0016 0.3255 0.0124 0.0009 0.3347 0.0012 0.0011 0.0004 0.3223 
 C_aust_RS53  9 0.0030 0.5119 0.0041 0.0054 0.3245 0.0018 0.0004 0.0010 0.1478 
 C_aust_RS53  9 0.0060 0.2073 0.0729 0.0008 0.6064 0.0011 0.0174 0.0007 0.0874 
 C_aust_RS53  9 0.0016 0.2632 0.0299 0.0005 0.5841 0.0014 0.0004 0.0046 0.1142 
 C_aust_RS53  9 0.0024 0.1709 0.0935 0.0007 0.6073 0.0009 0.0011 0.0005 0.1227 
 C_aust_RS53  9 0.0024 0.4902 0.0071 0.0011 0.4192 0.0020 0.0003 0.0005 0.0772 
 C_aust_RS53  9 0.0017 0.3358 0.0189 0.0011 0.5932 0.0018 0.0004 0.0003 0.0468 
 C_aust_RS53  9 0.0059 0.3187 0.0143 0.0005 0.5531 0.0013 0.0007 0.0008 0.1047 
 C_aust_RS14 10 0.0500 0.2774 0.0114 0.0011 0.6026 0.0029 0.0002 0.0099 0.0445 
 C_aust_RS14 10 0.1031 0.2688 0.0342 0.0010 0.5044 0.0033 0.0004 0.0132 0.0715 
 C_aust_RS14 10 0.0754 0.3609 0.0170 0.0009 0.4930 0.0015 0.0003 0.0072 0.0437 
 C_aust_RS14 10 0.0545 0.5181 0.0058 0.0023 0.3525 0.0019 0.0003 0.0142 0.0506 
 C_aust_RS15 10 0.0471 0.3840 0.0096 0.0055 0.4398 0.0013 0.0005 0.0183 0.0940 
 C_aust_RS17 10 0.1268 0.3153 0.0174 0.0021 0.3063 0.0052 0.0003 0.0053 0.2214 
 C_aust_RS26 10 0.0808 0.2497 0.0113 0.0048 0.5530 0.0035 0.0003 0.0307 0.0659 
 C_aust_RS26 10 0.0315 0.4146 0.0069 0.0020 0.4046 0.0014 0.0002 0.0084 0.1303 
 C_aust_RS26 10 0.1139 0.3414 0.0116 0.0044 0.4201 0.0045 0.0002 0.0080 0.0958 
 C_aust_RS27 10 0.0490 0.1853 0.0592 0.0006 0.5559 0.0012 0.0002 0.0088 0.1398 
 C_aust_RS27 10 0.0241 0.2161 0.0104 0.0022 0.5726 0.0007 0.0003 0.1286 0.0451 
 C_aust_RS27 10 0.0714 0.2106 0.0328 0.0015 0.6211 0.0017 0.0005 0.0102 0.0502 
 C_aust_RS35 20 0.0061 0.4323 0.0317 0.0011 0.3915 0.0023 0.0007 0.0020 0.1324 
 C_aust_RS36 20 0.0071 0.3409 0.0163 0.0018 0.5122 0.0035 0.0006 0.0060 0.1116 
 C_aust_RS36 20 0.0081 0.3309 0.0554 0.0005 0.4348 0.0052 0.0008 0.0025 0.1617 
 C_aust_RS37 20 0.0106 0.3561 0.0232 0.0007 0.4933 0.0046 0.0008 0.0036 0.1071 
 C_aust_RS37 20 0.0148 0.4341 0.0157 0.0012 0.4237 0.0076 0.0005 0.0027 0.0997 
 C_aust_RS37 20 0.0077 0.3886 0.0304 0.0031 0.4279 0.0027 0.0012 0.0037 0.1347 
 C_aust_RS37 20 0.0096 0.3795 0.0425 0.0008 0.4008 0.0024 0.0026 0.0058 0.1561 
 C_aust_RS37 20 0.0087 0.3777 0.0191 0.0011 0.4386 0.0035 0.0006 0.0021 0.1487 
 C_aust_RS37 20 0.0152 0.4057 0.0185 0.0011 0.4063 0.0051 0.0010 0.0021 0.1449 
 C_aust_RS37 20 0.0091 0.4172 0.0268 0.0014 0.4030 0.0032 0.0018 0.0044 0.1331 
 C_aust_RS37 20 0.0105 0.3779 0.0350 0.0020 0.4298 0.0042 0.0006 0.0036 0.1364 
 C_aust_RS37 20 0.0158 0.3340 0.0348 0.0006 0.4850 0.0057 0.0005 0.0024 0.1212 
  C_aust_A1b 22 0.0033 0.3702 0.0104 0.0025 0.5509 0.0014 0.0003 0.0015 0.0595 
   C_aust_A2 22 0.0102 0.4704 0.0033 0.0015 0.4046 0.0184 0.0015 0.0010 0.0891 
   C_aust_A3 22 0.0037 0.1231 0.0047 0.0021 0.4101 0.0055 0.0007 0.0012 0.4489 
   C_aust_A4 22 0.0057 0.3593 0.0314 0.0016 0.4953 0.0044 0.0004 0.0025 0.0993 
   C_aust_A5 22 0.0060 0.1475 0.0271 0.0011 0.7703 0.0093 0.0013 0.0024 0.0349 
   C_aust_A6 22 0.0064 0.2679 0.0039 0.0007 0.5716 0.0022 0.0022 0.0041 0.1410 
   C_aust_A7 22 0.0067 0.2988 0.0222 0.0007 0.5766 0.0025 0.0010 0.0023 0.0891 
 C_melap_RS4 12 0.0074 0.0025 0.0024 0.0449 0.0031 0.7616 0.1596 0.0144 0.0040 
 C_melap_RS4 12 0.0013 0.0008 0.0056 0.0244 0.0010 0.8746 0.0843 0.0073 0.0008 
 C_melap_RS4 12 0.0031 0.0023 0.0025 0.0766 0.0035 0.7523 0.1566 0.0021 0.0010 
 C_melap_RS4 12 0.0012 0.0010 0.0013 0.0351 0.0012 0.7839 0.1746 0.0011 0.0007 
 C_melap_RS4 12 0.0025 0.0033 0.0013 0.0176 0.0038 0.8211 0.1488 0.0007 0.0010 
 C_melap_RS4 12 0.0014 0.0016 0.0013 0.0075 0.0020 0.8683 0.1158 0.0009 0.0011 
 C_melap_RS4 12 0.0013 0.0013 0.0012 0.0173 0.0020 0.8817 0.0913 0.0029 0.0011 
 C_melap_RS4 12 0.0005 0.0005 0.0004 0.6434 0.0007 0.2787 0.0739 0.0015 0.0004 
 C_melap_RS4 12 0.0040 0.0025 0.0432 0.0565 0.0054 0.7577 0.1263 0.0021 0.0023 
 C_melap_RS4 12 0.0009 0.0007 0.0010 0.0105 0.0011 0.8618 0.1200 0.0034 0.0006 
 C_melap_RS4 12 0.0126 0.0044 0.0135 0.0897 0.0022 0.7361 0.1154 0.0243 0.0018 
 C_melap_RS4 12 0.0022 0.0014 0.0060 0.0116 0.0023 0.8218 0.1515 0.0023 0.0009 
 C_melap_RS4 13 0.0007 0.0001 0.0002 0.0001 0.0001 0.0100 0.9880 0.0006 0.0001 
 C_melap_RS4 13 0.0020 0.0003 0.0004 0.0004 0.0002 0.0199 0.9748 0.0017 0.0003 
 C_melap_RS4 13 0.0063 0.0007 0.0087 0.0019 0.0007 0.7370 0.1410 0.1030 0.0008 
 C_melap_RS4 13 0.1252 0.0047 0.0025 0.0014 0.0008 0.7152 0.1129 0.0359 0.0014 
 C_melap_RS4 13 0.0339 0.0021 0.0014 0.0039 0.0006 0.8817 0.0681 0.0071 0.0012 
 C_melap_RS4 13 0.3086 0.0019 0.0018 0.0005 0.0004 0.5802 0.0469 0.0591 0.0007 
 C_melap_RS4 13 0.0125 0.0012 0.0169 0.0018 0.0007 0.7460 0.1326 0.0866 0.0018 
 C_melap_RS4 13 0.0676 0.0023 0.0370 0.0030 0.0013 0.8073 0.0670 0.0059 0.0087 
 C_melap_RS4 13 0.0178 0.0019 0.0280 0.0005 0.0025 0.7917 0.1249 0.0311 0.0014 
 C_melap_RS4 13 0.0334 0.0018 0.0103 0.0064 0.0008 0.8701 0.0344 0.0423 0.0006 
 C_melap_RS4 13 0.0047 0.0009 0.0007 0.0015 0.0009 0.9381 0.0499 0.0013 0.0019 
 C_melap_RS4 13 0.0188 0.0024 0.0075 0.0117 0.0012 0.7598 0.1261 0.0703 0.0021 
 C_melap_RS1 14 0.0039 0.0027 0.0035 0.0068 0.0030 0.8993 0.0623 0.0165 0.0021 
 C_melap_RS1 14 0.0022 0.0014 0.0017 0.0528 0.0014 0.7641 0.1376 0.0375 0.0013 
 C_melap_RS1 14 0.0070 0.0049 0.0045 0.0071 0.0023 0.8144 0.1159 0.0398 0.0040 
 C_melap_RS1 14 0.0120 0.0057 0.0171 0.0083 0.0026 0.7349 0.1827 0.0347 0.0018 
 C_melap_RS1 14 0.0068 0.0064 0.0085 0.0028 0.0025 0.8066 0.1458 0.0164 0.0042 
 C_melap_RS1 14 0.0076 0.0110 0.0059 0.0107 0.0077 0.8365 0.0875 0.0297 0.0033 
 C_melap_RS1 14 0.0020 0.0016 0.0015 0.0076 0.0011 0.7382 0.2244 0.0224 0.0011 
 C_melap_RS1 14 0.0065 0.0035 0.0139 0.0085 0.0022 0.7657 0.1605 0.0375 0.0017 
 C_melap_RS1 14 0.0058 0.0033 0.0107 0.0053 0.0034 0.7912 0.1434 0.0346 0.0021 
 C_melap_RS1 14 0.0101 0.0033 0.0108 0.0058 0.0028 0.7951 0.1353 0.0343 0.0025 
 C_melap_RS1 14 0.0055 0.0027 0.0182 0.0078 0.0017 0.8251 0.1057 0.0318 0.0015 
 C_melap_RS1 14 0.0022 0.0017 0.0023 0.0052 0.0015 0.8649 0.1065 0.0130 0.0027 
 C_melap_RS4 16 0.0316 0.0043 0.0332 0.0194 0.0035 0.7095 0.1345 0.0583 0.0057 
 C_melap_RS4 16 0.0243 0.0046 0.0260 0.0179 0.0024 0.7779 0.1083 0.0356 0.0031 
 C_melap_RS4 16 0.0217 0.0027 0.0154 0.0327 0.0011 0.7722 0.1123 0.0384 0.0036 
 C_melap_RS4 16 0.0945 0.0196 0.0093 0.0055 0.0023 0.6966 0.1099 0.0554 0.0069 
 C_melap_RS4 16 0.0469 0.0048 0.0366 0.0133 0.0033 0.6666 0.1544 0.0695 0.0046 
 C_melap_RS4 16 0.0151 0.0024 0.0103 0.0158 0.0014 0.8063 0.1314 0.0145 0.0028 
 C_melap_RS4 16 0.0268 0.0036 0.0114 0.0148 0.0017 0.7982 0.1151 0.0253 0.0030 
 C_melap_RS4 16 0.0293 0.0085 0.0120 0.0238 0.0024 0.7930 0.1089 0.0188 0.0033 
 C_melap_RS4 16 0.0277 0.0048 0.0184 0.0110 0.0022 0.8075 0.0977 0.0247 0.0060 
 C_melap_RS4 16 0.0304 0.0087 0.0086 0.0204 0.0050 0.7606 0.1350 0.0208 0.0104 
 C_melap_RS4 16 0.0128 0.0031 0.0092 0.0102 0.0018 0.8689 0.0710 0.0189 0.0041 
 C_melap_RS4 16 0.0353 0.0056 0.0073 0.0118 0.0028 0.8024 0.0977 0.0260 0.0110 
 C_melap_RS5 19 0.0196 0.0051 0.0053 0.0584 0.0017 0.7397 0.1031 0.0580 0.0090 
 C_melap_RS5 19 0.0290 0.0073 0.0275 0.0282 0.0027 0.7103 0.1401 0.0388 0.0160 
 C_melap_RS5 19 0.0383 0.0070 0.0176 0.0337 0.0024 0.7285 0.0902 0.0684 0.0138 
 C_melap_RS5 19 0.0354 0.0073 0.0056 0.0385 0.0018 0.7514 0.1012 0.0459 0.0128 
 C_melap_RS5 19 0.0157 0.0045 0.0051 0.0333 0.0016 0.7756 0.1348 0.0231 0.0064 
 C_melap_RS5 19 0.0154 0.0046 0.0077 0.0248 0.0016 0.7446 0.1538 0.0413 0.0063 
 C_melap_RS5 19 0.0301 0.0091 0.0136 0.0412 0.0025 0.7467 0.1047 0.0395 0.0125 
 C_melap_RS5 19 0.0216 0.0083 0.0041 0.0642 0.0029 0.7311 0.1228 0.0285 0.0166 
 C_melap_RS5 19 0.0252 0.0069 0.0053 0.0310 0.0020 0.7643 0.0943 0.0596 0.0113 
 C_melap_RS5 19 0.0218 0.0083 0.0042 0.0467 0.0019 0.7685 0.0950 0.0421 0.0117 
 C_melap_RS5 19 0.0390 0.0123 0.0056 0.0346 0.0060 0.6955 0.1126 0.0700 0.0244 
 C_melap_RS5 19 0.0161 0.0044 0.0090 0.0382 0.0014 0.7395 0.1242 0.0579 0.0092 
