# Supplementary material for: Population genomic response to geographic gradients by widespread and endemic fishes of the Arabian Peninsula
Source: Ecol Evol. 2020 Apr 12;10(10):4314–30. doi: 10.1002/ece3.6199 (PMC7246217; doi:10.1002/ece3.6199)
Supplement: Supplementary file 6 — Appendix S1 [file ECE3-10-4314-s006.zip › Appendix S1, STRUCTURE and PCA Plots, Dryad/STRUCTURE/C. austriacus & C. melapterus/results_job_T42_f]

----------------------------------------------------
STRUCTURE by Pritchard, Stephens and Donnelly (2000)
     and Falush, Stephens and Pritchard (2003)
       Code by Pritchard, Falush and Hubisz
             Version 2.3.4 (Jul 2012)
----------------------------------------------------


Command line arguments:   /home/compartido2/pablo_saenz/Structure/structure_kernel_src/structure -m parameter_job_T42 
Input File:    /home/compartido2/pablo_saenz/joey/structure/C_aus_x_C_mel/data_job_T42

Run parameters:
   138 individuals
   2782 loci
   9 populations assumed
   200000 Burn-in period
   300000 Reps
LOCPRIOR model used


--------------------------------------------
Proportion of membership of each pre-defined
 population in each of the 9 clusters

Given    Inferred Clusters                                                 Number of
 Pop       1      2      3      4      5      6      7      8      9      Individuals

  1:     0.259  0.311  0.003  0.001  0.003  0.001  0.004  0.379  0.038       12
  2:     0.231  0.358  0.004  0.001  0.002  0.010  0.003  0.366  0.024       12
  4:     0.172  0.336  0.003  0.000  0.005  0.007  0.001  0.409  0.067       11
  9:     0.232  0.309  0.001  0.003  0.001  0.003  0.000  0.448  0.001       12
 10:     0.173  0.340  0.002  0.004  0.001  0.001  0.014  0.420  0.046       12
 12:     0.002  0.002  0.378  0.082  0.022  0.140  0.370  0.003  0.003       12
 13:     0.001  0.001  0.227  0.002  0.048  0.246  0.473  0.001  0.001       12
 14:     0.001  0.001  0.401  0.006  0.009  0.149  0.428  0.001  0.005       12
 16:     0.003  0.003  0.318  0.010  0.030  0.125  0.506  0.003  0.002       12
 19:     0.005  0.002  0.276  0.033  0.025  0.125  0.530  0.003  0.002       12
 20:     0.264  0.337  0.005  0.001  0.002  0.001  0.003  0.374  0.013       12
 22:     0.146  0.328  0.004  0.002  0.015  0.001  0.002  0.462  0.040        7
--------------------------------------------

Allele-freq. divergence among pops (Net nucleotide distance),
computed using point estimates of P.

      1       2       3       4       5       6       7       8       9      
 1      -    0.0019  0.0207  0.0468  0.0398  0.0320  0.0093  0.0055  0.0293  
 2   0.0019     -    0.0206  0.0467  0.0403  0.0323  0.0093  0.0036  0.0270  
 3   0.0207  0.0206     -    0.0516  0.0393  0.0331  0.0127  0.0245  0.0454  
 4   0.0468  0.0467  0.0516     -    0.0753  0.0656  0.0435  0.0508  0.0724  
 5   0.0398  0.0403  0.0393  0.0753     -    0.0590  0.0374  0.0433  0.0633  
 6   0.0320  0.0323  0.0331  0.0656  0.0590     -    0.0271  0.0363  0.0575  
 7   0.0093  0.0093  0.0127  0.0435  0.0374  0.0271     -    0.0133  0.0335  
 8   0.0055  0.0036  0.0245  0.0508  0.0433  0.0363  0.0133     -    0.0298  
 9   0.0293  0.0270  0.0454  0.0724  0.0633  0.0575  0.0335  0.0298     -    

Average distances (expected heterozygosity) between individuals in same cluster:
cluster  1  : 0.2473 
cluster  2  : 0.2445 
cluster  3  : 0.1844 
cluster  4  : 0.1604 
cluster  5  : 0.1718 
cluster  6  : 0.1871 
cluster  7  : 0.2542 
cluster  8  : 0.2250 
cluster  9  : 0.1965 

--------------------------------------------
Estimated Ln Prob of Data   = -271426.2
Mean value of ln likelihood = -263877.2
Variance of ln likelihood   = 15098.0
Mean value of alpha         = 2.8067

Mean value of alpha_local for each location:
	location  1:  4.9995  5.8847  0.1106  0.0411  0.0791  0.0560  0.0983  7.2610  0.6653
	location  2:  4.2048  6.3928  0.1098  0.0440  0.0638  0.2477  0.0784  6.4648  0.5448
	location  4:  1.6867  3.3082  0.0547  0.0090  0.0822  0.1745  0.0322  4.4360  0.9038
	location  9:  3.6703  4.2852  0.0368  0.0930  0.0320  0.0640  0.0105  6.6454  0.0225
	location 10:  2.4830  4.8676  0.0670  0.0984  0.0326  0.0364  0.2569  6.1659  0.6735
	location 12:  0.0384  0.0408  3.8736  0.6026  0.2964  1.7589  3.9372  0.0596  0.0493
	location 13:  0.0195  0.0162  0.5597  0.0192  0.0658  0.5154  0.6174  0.0168  0.0139
	location 14:  0.0290  0.0286  5.7447  0.1486  0.1393  2.7854  5.9391  0.0418  0.1000
	location 16:  0.1173  0.1230  10.1787  0.3553  0.9821  4.0955  14.7585  0.1238  0.0792
	location 19:  0.2366  0.0973  10.4663  1.3633  0.9740  4.8630  19.3984  0.1393  0.0868
	location 20:  4.2098  5.1809  0.1308  0.0473  0.0535  0.0426  0.0830  5.7603  0.2565
	location 22:  1.8208  3.8547  0.0835  0.0579  0.2074  0.0371  0.0719  5.4766  0.6388

Mean value of Fst_1         = 0.1405
Mean value of Fst_2         = 0.1083
Mean value of Fst_3         = 0.3191
Mean value of Fst_4         = 0.9772
Mean value of Fst_5         = 0.9593
Mean value of Fst_6         = 0.3895
Mean value of Fst_7         = 0.0708
Mean value of Fst_8         = 0.1408
Mean value of Fst_9         = 0.9705

Mean value of r = 0.1334

Inferred ancestry of individuals:
        Label (%Miss) Pop:  Inferred clusters
  1 C_aust_RS25    (1)    1 :  0.196 0.292 0.003 0.001 0.013 0.002 0.004 0.413 0.077 
  2 C_aust_RS25    (2)    1 :  0.310 0.324 0.002 0.000 0.001 0.002 0.002 0.349 0.010 
  3 C_aust_RS26    (1)    1 :  0.402 0.288 0.002 0.000 0.006 0.001 0.001 0.281 0.018 
  4 C_aust_RS26    (0)    1 :  0.204 0.243 0.003 0.001 0.002 0.001 0.009 0.503 0.034 
  5 C_aust_RS26    (1)    1 :  0.204 0.293 0.004 0.001 0.001 0.001 0.008 0.445 0.044 
  6 C_aust_RS26    (1)    1 :  0.242 0.339 0.003 0.001 0.001 0.001 0.003 0.395 0.015 
  7 C_aust_RS26    (0)    1 :  0.345 0.296 0.002 0.001 0.001 0.001 0.003 0.317 0.036 
  8 C_aust_RS26    (0)    1 :  0.250 0.355 0.012 0.001 0.002 0.001 0.009 0.360 0.012 
  9 C_aust_RS26    (1)    1 :  0.265 0.371 0.002 0.001 0.001 0.000 0.003 0.329 0.028 
 10 C_aust_RS26    (0)    1 :  0.221 0.264 0.002 0.001 0.001 0.001 0.003 0.341 0.166 
 11 C_aust_RS26    (2)    1 :  0.257 0.326 0.001 0.001 0.002 0.001 0.004 0.400 0.008 
 12 C_aust_RS26    (0)    1 :  0.214 0.347 0.003 0.004 0.001 0.001 0.002 0.418 0.009 
 13 C_aust_RS27    (4)    2 :  0.212 0.389 0.001 0.001 0.001 0.004 0.001 0.328 0.063 
 14 C_aust_RS27    (1)    2 :  0.207 0.343 0.003 0.001 0.000 0.007 0.001 0.426 0.012 
 15 C_aust_RS27    (1)    2 :  0.163 0.406 0.006 0.001 0.006 0.006 0.004 0.390 0.017 
 16 C_aust_RS27    (2)    2 :  0.182 0.383 0.002 0.001 0.001 0.014 0.009 0.354 0.054 
 17 C_aust_RS27    (4)    2 :  0.264 0.396 0.008 0.001 0.001 0.028 0.008 0.277 0.017 
 18 C_aust_RS27    (1)    2 :  0.236 0.347 0.001 0.000 0.001 0.005 0.001 0.399 0.010 
 19 C_aust_RS27   (10)    2 :  0.188 0.237 0.001 0.000 0.004 0.003 0.001 0.556 0.008 
 20 C_aust_RS27    (2)    2 :  0.259 0.405 0.015 0.003 0.008 0.009 0.003 0.291 0.008 
 21 C_aust_RS27    (4)    2 :  0.233 0.350 0.004 0.000 0.002 0.024 0.002 0.370 0.014 
 22 C_aust_RS27    (1)    2 :  0.318 0.382 0.004 0.001 0.001 0.004 0.002 0.253 0.035 
 23 C_aust_RS27    (1)    2 :  0.225 0.324 0.003 0.001 0.002 0.017 0.004 0.416 0.011 
 24 C_aust_RS27    (0)    2 :  0.287 0.338 0.002 0.002 0.001 0.003 0.001 0.326 0.041 
 25 C_aust_RS46    (5)    4 :  0.194 0.376 0.002 0.000 0.003 0.016 0.002 0.349 0.058 
 26 C_aust_RS48    (8)    4 :  0.124 0.257 0.001 0.000 0.003 0.002 0.001 0.377 0.234 
 27 C_aust_RS51    (4)    4 :  0.196 0.293 0.009 0.000 0.004 0.009 0.001 0.429 0.060 
 28 C_aust_RS53    (1)    4 :  0.264 0.349 0.001 0.000 0.009 0.002 0.002 0.303 0.071 
 29 C_aust_RS54    (2)    4 :  0.174 0.407 0.001 0.000 0.001 0.003 0.001 0.374 0.039 
 30 C_aust_RS55   (14)    4 :  0.086 0.306 0.005 0.000 0.013 0.003 0.001 0.573 0.013 
 31 C_aust_RS57    (3)    4 :  0.092 0.276 0.001 0.000 0.002 0.005 0.001 0.601 0.022 
 32 C_aust_RS58    (1)    4 :  0.182 0.339 0.001 0.000 0.003 0.002 0.001 0.362 0.110 
 33 C_aust_RS59    (2)    4 :  0.255 0.257 0.002 0.000 0.015 0.031 0.001 0.409 0.030 
 34 C_aust_RS97    (2)    4 :  0.128 0.463 0.006 0.000 0.001 0.003 0.001 0.334 0.064 
 35 C_aust_RS98    (1)    4 :  0.199 0.369 0.001 0.000 0.002 0.004 0.001 0.388 0.036 
 36 C_aust_RS52    (2)    9 :  0.209 0.403 0.001 0.002 0.001 0.001 0.000 0.382 0.001 
 37 C_aust_RS53    (4)    9 :  0.276 0.314 0.001 0.003 0.000 0.004 0.000 0.400 0.001 
 38 C_aust_RS53    (6)    9 :  0.156 0.220 0.001 0.001 0.001 0.001 0.000 0.616 0.003 
 39 C_aust_RS53    (3)    9 :  0.199 0.329 0.001 0.002 0.001 0.002 0.000 0.465 0.002 
 40 C_aust_RS53    (9)    9 :  0.321 0.405 0.002 0.003 0.002 0.002 0.000 0.265 0.001 
 41 C_aust_RS53    (4)    9 :  0.357 0.262 0.002 0.012 0.007 0.001 0.000 0.355 0.003 
 42 C_aust_RS53    (4)    9 :  0.188 0.250 0.001 0.002 0.001 0.026 0.000 0.532 0.000 
 43 C_aust_RS53    (3)    9 :  0.196 0.320 0.001 0.001 0.001 0.001 0.000 0.479 0.000 
 44 C_aust_RS53    (8)    9 :  0.190 0.316 0.001 0.002 0.001 0.002 0.000 0.488 0.000 
 45 C_aust_RS53    (2)    9 :  0.291 0.314 0.002 0.003 0.000 0.001 0.000 0.388 0.001 
 46 C_aust_RS53    (6)    9 :  0.169 0.336 0.001 0.002 0.000 0.001 0.000 0.489 0.000 
 47 C_aust_RS53    (2)    9 :  0.232 0.241 0.001 0.002 0.001 0.001 0.001 0.521 0.001 
 48 C_aust_RS14    (2)   10 :  0.112 0.296 0.005 0.002 0.001 0.000 0.009 0.507 0.068 
 49 C_aust_RS14    (3)   10 :  0.165 0.347 0.003 0.002 0.001 0.001 0.022 0.443 0.017 
 50 C_aust_RS14    (1)   10 :  0.128 0.301 0.001 0.002 0.001 0.001 0.009 0.445 0.114 
 51 C_aust_RS14    (1)   10 :  0.217 0.293 0.002 0.004 0.003 0.001 0.008 0.348 0.126 
 52 C_aust_RS15    (1)   10 :  0.195 0.384 0.001 0.009 0.000 0.001 0.006 0.374 0.029 
 53 C_aust_RS17    (1)   10 :  0.259 0.419 0.004 0.003 0.001 0.001 0.034 0.263 0.018 
 54 C_aust_RS26    (3)   10 :  0.142 0.339 0.002 0.007 0.000 0.001 0.031 0.468 0.010 
 55 C_aust_RS26    (1)   10 :  0.215 0.352 0.002 0.004 0.001 0.000 0.007 0.353 0.067 
 56 C_aust_RS26    (1)   10 :  0.253 0.333 0.005 0.005 0.002 0.001 0.023 0.359 0.019 
 57 C_aust_RS27    (0)   10 :  0.176 0.328 0.001 0.001 0.000 0.000 0.008 0.474 0.011 
 58 C_aust_RS27    (8)   10 :  0.109 0.319 0.001 0.003 0.001 0.000 0.004 0.529 0.034 
 59 C_aust_RS27    (1)   10 :  0.104 0.366 0.002 0.002 0.000 0.001 0.010 0.478 0.037 
 60 C_aust_RS35    (1)   20 :  0.325 0.323 0.002 0.001 0.001 0.001 0.002 0.342 0.004 
 61 C_aust_RS36   (11)   20 :  0.247 0.227 0.006 0.002 0.001 0.001 0.002 0.511 0.004 
 62 C_aust_RS36    (4)   20 :  0.257 0.396 0.010 0.000 0.001 0.001 0.003 0.324 0.008 
 63 C_aust_RS37    (2)   20 :  0.211 0.322 0.005 0.001 0.003 0.001 0.003 0.421 0.034 
 64 C_aust_RS37    (1)   20 :  0.231 0.351 0.009 0.001 0.005 0.000 0.006 0.360 0.038 
 65 C_aust_RS37    (1)   20 :  0.246 0.408 0.003 0.003 0.001 0.001 0.002 0.329 0.006 
 66 C_aust_RS37    (2)   20 :  0.264 0.444 0.002 0.001 0.001 0.004 0.002 0.278 0.004 
 67 C_aust_RS37    (1)   20 :  0.274 0.331 0.006 0.001 0.002 0.001 0.002 0.378 0.005 
 68 C_aust_RS37    (1)   20 :  0.306 0.298 0.006 0.001 0.002 0.001 0.004 0.362 0.020 
 69 C_aust_RS37    (0)   20 :  0.289 0.333 0.003 0.001 0.002 0.002 0.003 0.361 0.006 
 70 C_aust_RS37    (0)   20 :  0.305 0.265 0.005 0.002 0.001 0.001 0.004 0.405 0.014 
 71 C_aust_RS37    (0)   20 :  0.208 0.342 0.004 0.001 0.002 0.001 0.007 0.420 0.016 
 72 C_aust_A1b    (6)   22 :  0.116 0.343 0.001 0.003 0.003 0.000 0.001 0.469 0.063 
 73 C_aust_A2    (4)   22 :  0.218 0.312 0.007 0.001 0.031 0.001 0.005 0.364 0.059 
 74 C_aust_A3   (21)   22 :  0.205 0.271 0.005 0.003 0.048 0.001 0.002 0.441 0.024 
 75 C_aust_A4    (7)   22 :  0.141 0.419 0.003 0.002 0.006 0.001 0.002 0.369 0.057 
 76 C_aust_A5   (13)   22 :  0.062 0.293 0.005 0.001 0.004 0.001 0.003 0.608 0.023 
 77 C_aust_A6    (8)   22 :  0.153 0.252 0.001 0.001 0.005 0.002 0.002 0.542 0.042 
 78 C_aust_A7    (2)   22 :  0.130 0.408 0.002 0.001 0.007 0.001 0.001 0.441 0.010 
 79 C_melap_RS4   (19)   12 :  0.001 0.002 0.313 0.036 0.007 0.165 0.474 0.002 0.001 
 80 C_melap_RS4   (20)   12 :  0.001 0.001 0.340 0.023 0.015 0.092 0.527 0.001 0.001 
 81 C_melap_RS4   (19)   12 :  0.003 0.002 0.353 0.064 0.017 0.168 0.390 0.002 0.001 
 82 C_melap_RS4   (27)   12 :  0.001 0.001 0.391 0.040 0.004 0.194 0.366 0.001 0.002 
 83 C_melap_RS4   (20)   12 :  0.002 0.002 0.472 0.022 0.005 0.164 0.314 0.007 0.014 
 84 C_melap_RS4   (22)   12 :  0.002 0.002 0.518 0.008 0.030 0.138 0.296 0.004 0.001 
 85 C_melap_RS4   (24)   12 :  0.002 0.002 0.547 0.014 0.008 0.104 0.319 0.003 0.001 
 86 C_melap_RS4   (34)   12 :  0.000 0.000 0.208 0.606 0.011 0.081 0.092 0.001 0.001 
 87 C_melap_RS4   (20)   12 :  0.003 0.003 0.324 0.053 0.017 0.136 0.455 0.005 0.003 
 88 C_melap_RS4   (29)   12 :  0.001 0.001 0.503 0.011 0.066 0.143 0.274 0.001 0.000 
 89 C_melap_RS4   (22)   12 :  0.001 0.001 0.215 0.087 0.034 0.123 0.533 0.002 0.004 
 90 C_melap_RS4   (23)   12 :  0.002 0.001 0.353 0.014 0.051 0.172 0.403 0.002 0.001 
 91 C_melap_RS4   (29)   13 :  0.000 0.000 0.011 0.000 0.000 0.985 0.004 0.000 0.000 
 92 C_melap_RS4    (7)   13 :  0.000 0.000 0.014 0.000 0.001 0.976 0.007 0.000 0.000 
 93 C_melap_RS4   (12)   13 :  0.000 0.000 0.241 0.001 0.001 0.145 0.610 0.001 0.000 
 94 C_melap_RS4   (14)   13 :  0.001 0.001 0.271 0.001 0.003 0.126 0.594 0.001 0.002 
 95 C_melap_RS4   (11)   13 :  0.001 0.001 0.241 0.003 0.066 0.077 0.609 0.000 0.003 
 96 C_melap_RS4   (15)   13 :  0.006 0.003 0.181 0.000 0.003 0.070 0.733 0.001 0.001 
 97 C_melap_RS4    (9)   13 :  0.001 0.000 0.216 0.001 0.002 0.136 0.643 0.000 0.000 
 98 C_melap_RS4    (8)   13 :  0.004 0.002 0.282 0.002 0.001 0.075 0.633 0.001 0.000 
 99 C_melap_RS4    (8)   13 :  0.002 0.001 0.334 0.000 0.002 0.126 0.534 0.001 0.001 
100 C_melap_RS4    (8)   13 :  0.000 0.001 0.292 0.002 0.006 0.039 0.659 0.000 0.001 
101 C_melap_RS4   (23)   13 :  0.000 0.001 0.413 0.000 0.488 0.070 0.027 0.000 0.000 
102 C_melap_RS4    (7)   13 :  0.001 0.001 0.230 0.008 0.003 0.130 0.623 0.001 0.004 
103 C_melap_RS1   (23)   14 :  0.001 0.001 0.511 0.004 0.023 0.074 0.375 0.003 0.009 
104 C_melap_RS1   (41)   14 :  0.000 0.000 0.712 0.010 0.002 0.143 0.128 0.001 0.003 
105 C_melap_RS1   (14)   14 :  0.001 0.001 0.335 0.005 0.005 0.125 0.520 0.001 0.006 
106 C_melap_RS1   (13)   14 :  0.001 0.001 0.294 0.007 0.002 0.197 0.492 0.001 0.005 
107 C_melap_RS1   (12)   14 :  0.001 0.001 0.319 0.002 0.009 0.165 0.497 0.001 0.004 
108 C_melap_RS1   (13)   14 :  0.002 0.002 0.391 0.008 0.002 0.108 0.466 0.004 0.018 
109 C_melap_RS1   (18)   14 :  0.001 0.000 0.462 0.005 0.003 0.253 0.272 0.001 0.002 
110 C_melap_RS1   (14)   14 :  0.000 0.001 0.259 0.007 0.004 0.174 0.550 0.001 0.003 
111 C_melap_RS1   (12)   14 :  0.001 0.001 0.294 0.003 0.010 0.162 0.526 0.001 0.001 
112 C_melap_RS1   (13)   14 :  0.001 0.001 0.311 0.005 0.029 0.148 0.503 0.001 0.001 
113 C_melap_RS1   (12)   14 :  0.001 0.001 0.322 0.008 0.003 0.114 0.548 0.001 0.003 
114 C_melap_RS1   (24)   14 :  0.001 0.001 0.606 0.004 0.011 0.120 0.253 0.001 0.003 
115 C_melap_RS4    (3)   16 :  0.002 0.002 0.239 0.011 0.024 0.142 0.575 0.003 0.001 
116 C_melap_RS4    (4)   16 :  0.002 0.003 0.303 0.010 0.019 0.115 0.543 0.003 0.001 
117 C_melap_RS4   (13)   16 :  0.002 0.001 0.283 0.027 0.032 0.124 0.529 0.001 0.001 
118 C_melap_RS4   (10)   16 :  0.007 0.005 0.201 0.003 0.027 0.120 0.632 0.003 0.001 
119 C_melap_RS4    (3)   16 :  0.003 0.003 0.243 0.008 0.011 0.157 0.569 0.003 0.001 
120 C_melap_RS4    (5)   16 :  0.001 0.001 0.379 0.010 0.019 0.145 0.442 0.002 0.001 
121 C_melap_RS4    (3)   16 :  0.002 0.003 0.356 0.009 0.037 0.126 0.465 0.002 0.001 
122 C_melap_RS4    (2)   16 :  0.003 0.004 0.323 0.015 0.023 0.123 0.502 0.003 0.005 
123 C_melap_RS4    (6)   16 :  0.002 0.002 0.320 0.007 0.030 0.109 0.525 0.002 0.003 
124 C_melap_RS4    (8)   16 :  0.004 0.005 0.315 0.011 0.069 0.146 0.442 0.006 0.001 
125 C_melap_RS4   (16)   16 :  0.002 0.002 0.533 0.005 0.015 0.086 0.350 0.003 0.003 
126 C_melap_RS4    (4)   16 :  0.003 0.003 0.317 0.007 0.056 0.111 0.498 0.003 0.002 
127 C_melap_RS5    (2)   19 :  0.004 0.001 0.279 0.052 0.041 0.112 0.508 0.002 0.001 
128 C_melap_RS5    (2)   19 :  0.006 0.002 0.253 0.021 0.022 0.151 0.540 0.003 0.001 
129 C_melap_RS5   (14)   19 :  0.005 0.002 0.219 0.028 0.012 0.093 0.638 0.002 0.002 
130 C_melap_RS5   (11)   19 :  0.005 0.002 0.250 0.032 0.038 0.106 0.565 0.002 0.001 
131 C_melap_RS5    (2)   19 :  0.003 0.001 0.354 0.030 0.019 0.149 0.440 0.002 0.002 
132 C_melap_RS5    (6)   19 :  0.003 0.001 0.310 0.021 0.023 0.170 0.469 0.002 0.001 
133 C_melap_RS5    (3)   19 :  0.004 0.002 0.228 0.034 0.013 0.112 0.601 0.003 0.003 
134 C_melap_RS5    (8)   19 :  0.011 0.003 0.346 0.056 0.027 0.137 0.414 0.005 0.003 
135 C_melap_RS5    (2)   19 :  0.004 0.002 0.295 0.023 0.025 0.100 0.548 0.002 0.001 
136 C_melap_RS5    (4)   19 :  0.005 0.002 0.286 0.043 0.048 0.107 0.505 0.002 0.001 
137 C_melap_RS5    (2)   19 :  0.009 0.004 0.232 0.027 0.014 0.120 0.583 0.008 0.003 
138 C_melap_RS5    (7)   19 :  0.003 0.001 0.260 0.030 0.017 0.136 0.550 0.001 0.001 


Estimated Allele Frequencies in each cluster
First column gives estimated ancestral frequencies


Locus 1 : 
2 alleles
14.5% missing data
   1   (0.899) 0.913 0.931 0.975 0.796 0.230 0.982 0.957 0.847 0.921 
   3   (0.101) 0.087 0.069 0.025 0.204 0.770 0.018 0.043 0.153 0.079 

Locus 2 : 
2 alleles
14.5% missing data
   2   (0.435) 0.454 0.508 0.430 0.906 0.386 0.107 0.432 0.386 0.419 
   4   (0.565) 0.546 0.492 0.570 0.094 0.614 0.893 0.568 0.614 0.581 

Locus 3 : 
2 alleles
5.1% missing data
   1   (0.899) 0.945 0.883 0.950 0.993 0.989 0.979 0.949 0.808 0.911 
   4   (0.101) 0.055 0.117 0.050 0.007 0.011 0.021 0.051 0.192 0.089 

Locus 4 : 
2 alleles
10.1% missing data
   1   (0.106) 0.051 0.049 0.080 0.378 0.920 0.035 0.099 0.036 0.022 
   4   (0.894) 0.949 0.951 0.920 0.622 0.080 0.965 0.901 0.964 0.978 

Locus 5 : 
2 alleles
2.2% missing data
   2   (0.887) 0.927 0.923 0.919 0.975 0.960 0.717 0.900 0.960 0.995 
   4   (0.113) 0.073 0.077 0.081 0.025 0.040 0.283 0.100 0.040 0.005 

Locus 6 : 
2 alleles
5.1% missing data
   3   (0.899) 0.921 0.877 0.981 0.994 0.984 0.841 0.962 0.893 0.951 
   2   (0.101) 0.079 0.123 0.019 0.006 0.016 0.159 0.038 0.107 0.049 

Locus 7 : 
2 alleles
10.1% missing data
   1   (0.582) 0.447 0.500 0.915 0.594 0.592 0.641 0.730 0.351 0.481 
   3   (0.418) 0.553 0.500 0.085 0.406 0.408 0.359 0.270 0.649 0.519 

Locus 8 : 
2 alleles
15.9% missing data
   2   (0.794) 0.817 0.852 0.718 0.753 0.935 0.402 0.833 0.859 0.969 
   4   (0.206) 0.183 0.148 0.282 0.247 0.065 0.598 0.167 0.141 0.031 

Locus 9 : 
2 alleles
2.2% missing data
   3   (0.911) 0.925 0.949 0.973 0.914 0.944 0.977 0.901 0.959 0.992 
   1   (0.089) 0.075 0.051 0.027 0.086 0.056 0.023 0.099 0.041 0.008 

Locus 10 : 
2 alleles
7.2% missing data
   1   (0.546) 0.540 0.616 0.698 0.501 0.718 0.346 0.401 0.782 0.248 
   3   (0.454) 0.460 0.384 0.302 0.499 0.282 0.654 0.599 0.218 0.752 

Locus 11 : 
2 alleles
6.5% missing data
   4   (0.759) 0.878 0.816 0.883 0.050 0.941 0.196 0.809 0.730 0.765 
   1   (0.241) 0.122 0.184 0.117 0.950 0.059 0.804 0.191 0.270 0.235 

Locus 12 : 
2 alleles
5.8% missing data
   1   (0.298) 0.374 0.356 0.107 0.090 0.169 0.067 0.253 0.422 0.238 
   3   (0.702) 0.626 0.644 0.893 0.910 0.831 0.933 0.747 0.578 0.762 

Locus 13 : 
2 alleles
1.4% missing data
   3   (0.910) 0.948 0.954 0.870 0.994 0.971 0.975 0.882 0.975 0.985 
   4   (0.090) 0.052 0.046 0.130 0.006 0.029 0.025 0.118 0.025 0.015 

Locus 14 : 
2 alleles
18.1% missing data
   1   (0.876) 0.884 0.895 0.952 0.857 0.039 0.969 0.901 0.949 0.948 
   4   (0.124) 0.116 0.105 0.048 0.143 0.961 0.031 0.099 0.051 0.052 

Locus 15 : 
2 alleles
14.5% missing data
   2   (0.108) 0.080 0.100 0.024 0.013 0.071 0.223 0.075 0.056 0.115 
   4   (0.892) 0.920 0.900 0.976 0.987 0.929 0.777 0.925 0.944 0.885 

Locus 16 : 
2 alleles
19.6% missing data
   1   (0.907) 0.916 0.893 0.988 0.985 0.989 0.983 0.938 0.928 0.689 
   4   (0.093) 0.084 0.107 0.012 0.015 0.011 0.017 0.062 0.072 0.311 

Locus 17 : 
2 alleles
9.4% missing data
   1   (0.917) 0.964 0.971 0.960 0.994 0.972 0.682 0.917 0.975 0.997 
   3   (0.083) 0.036 0.029 0.040 0.006 0.028 0.318 0.083 0.025 0.003 

Locus 18 : 
2 alleles
6.5% missing data
   4   (0.785) 0.815 0.842 0.852 0.969 0.804 0.799 0.758 0.815 0.954 
   2   (0.215) 0.185 0.158 0.148 0.031 0.196 0.201 0.242 0.185 0.046 

Locus 19 : 
2 alleles
2.2% missing data
   2   (0.881) 0.913 0.906 0.948 0.903 0.985 0.954 0.883 0.899 0.950 
   1   (0.119) 0.087 0.094 0.052 0.097 0.015 0.046 0.117 0.101 0.050 

Locus 20 : 
2 alleles
17.4% missing data
   1   (0.921) 0.864 0.823 0.995 0.996 0.984 0.990 0.980 0.863 0.951 
   3   (0.079) 0.136 0.177 0.005 0.004 0.016 0.010 0.020 0.137 0.049 

Locus 21 : 
2 alleles
17.4% missing data
   3   (0.254) 0.246 0.257 0.197 0.033 0.051 0.073 0.265 0.201 0.835 
   4   (0.746) 0.754 0.743 0.803 0.967 0.949 0.927 0.735 0.799 0.165 

Locus 22 : 
2 alleles
3.6% missing data
   2   (0.138) 0.134 0.079 0.208 0.042 0.051 0.217 0.125 0.049 0.047 
   4   (0.862) 0.866 0.921 0.792 0.958 0.949 0.783 0.875 0.951 0.953 

Locus 23 : 
2 alleles
4.3% missing data
   2   (0.893) 0.887 0.924 0.973 0.984 0.982 0.969 0.861 0.948 0.996 
   1   (0.107) 0.113 0.076 0.027 0.016 0.018 0.031 0.139 0.052 0.004 

Locus 24 : 
2 alleles
12.3% missing data
   4   (0.734) 0.731 0.727 0.834 0.619 0.813 0.577 0.778 0.776 0.901 
   2   (0.266) 0.269 0.273 0.166 0.381 0.187 0.423 0.222 0.224 0.099 

Locus 25 : 
2 alleles
6.5% missing data
   2   (0.391) 0.357 0.308 0.639 0.357 0.079 0.439 0.439 0.333 0.266 
   4   (0.609) 0.643 0.692 0.361 0.643 0.921 0.561 0.561 0.667 0.734 

Locus 26 : 
2 alleles
8.0% missing data
   1   (0.855) 0.785 0.857 0.925 0.986 0.974 0.962 0.925 0.764 0.956 
   3   (0.145) 0.215 0.143 0.075 0.014 0.026 0.038 0.075 0.236 0.044 

Locus 27 : 
2 alleles
10.1% missing data
   2   (0.305) 0.333 0.274 0.356 0.036 0.387 0.242 0.340 0.205 0.075 
   3   (0.695) 0.667 0.726 0.644 0.964 0.613 0.758 0.660 0.795 0.925 

Locus 28 : 
2 alleles
3.6% missing data
   2   (0.358) 0.292 0.343 0.326 0.053 0.317 0.146 0.423 0.371 0.562 
   3   (0.642) 0.708 0.657 0.674 0.947 0.683 0.854 0.577 0.629 0.438 

Locus 29 : 
2 alleles
13.8% missing data
   4   (0.249) 0.260 0.226 0.098 0.235 0.232 0.057 0.249 0.335 0.344 
   2   (0.751) 0.740 0.774 0.902 0.765 0.768 0.943 0.751 0.665 0.656 

Locus 30 : 
2 alleles
10.9% missing data
   3   (0.871) 0.912 0.928 0.670 0.891 0.971 0.880 0.855 0.961 0.797 
   1   (0.129) 0.088 0.072 0.330 0.109 0.029 0.120 0.145 0.039 0.203 

Locus 31 : 
2 alleles
12.3% missing data
   2   (0.925) 0.927 0.896 0.989 0.952 0.978 0.988 0.971 0.949 0.757 
   4   (0.075) 0.073 0.104 0.011 0.048 0.022 0.012 0.029 0.051 0.243 

Locus 32 : 
2 alleles
8.0% missing data
   3   (0.807) 0.857 0.896 0.777 0.787 0.714 0.567 0.788 0.888 0.978 
   1   (0.193) 0.143 0.104 0.223 0.213 0.286 0.433 0.212 0.112 0.022 

Locus 33 : 
2 alleles
6.5% missing data
   4   (0.893) 0.830 0.924 0.977 0.989 0.967 0.971 0.884 0.955 0.934 
   2   (0.107) 0.170 0.076 0.023 0.011 0.033 0.029 0.116 0.045 0.066 

Locus 34 : 
2 alleles
5.1% missing data
   3   (0.769) 0.683 0.709 0.940 0.822 0.917 0.944 0.803 0.747 0.901 
   1   (0.231) 0.317 0.291 0.060 0.178 0.083 0.056 0.197 0.253 0.099 

Locus 35 : 
2 alleles
2.2% missing data
   2   (0.899) 0.889 0.935 0.970 0.237 0.984 0.970 0.932 0.947 0.992 
   4   (0.101) 0.111 0.065 0.030 0.763 0.016 0.030 0.068 0.053 0.008 

Locus 36 : 
2 alleles
13.8% missing data
   4   (0.193) 0.089 0.137 0.227 0.199 0.158 0.418 0.185 0.177 0.227 
   2   (0.807) 0.911 0.863 0.773 0.801 0.842 0.582 0.815 0.823 0.773 

Locus 37 : 
2 alleles
2.9% missing data
   1   (0.093) 0.135 0.075 0.046 0.012 0.011 0.024 0.066 0.042 0.045 
   3   (0.907) 0.865 0.925 0.954 0.988 0.989 0.976 0.934 0.958 0.955 

Locus 38 : 
2 alleles
2.2% missing data
   1   (0.192) 0.234 0.174 0.064 0.026 0.771 0.074 0.170 0.120 0.342 
   3   (0.808) 0.766 0.826 0.936 0.974 0.229 0.926 0.830 0.880 0.658 

Locus 39 : 
2 alleles
2.2% missing data
   3   (0.905) 0.935 0.942 0.948 0.960 0.974 0.747 0.935 0.962 0.972 
   1   (0.095) 0.065 0.058 0.052 0.040 0.026 0.253 0.065 0.038 0.028 

Locus 40 : 
2 alleles
19.6% missing data
   1   (0.882) 0.918 0.886 0.898 0.979 0.884 0.966 0.898 0.920 0.944 
   2   (0.118) 0.082 0.114 0.102 0.021 0.116 0.034 0.102 0.080 0.056 

Locus 41 : 
2 alleles
1.4% missing data
   1   (0.751) 0.802 0.809 0.895 0.971 0.885 0.525 0.713 0.760 0.842 
   4   (0.249) 0.198 0.191 0.105 0.029 0.115 0.475 0.287 0.240 0.158 

Locus 42 : 
2 alleles
2.2% missing data
   2   (0.831) 0.891 0.886 0.968 0.768 0.953 0.952 0.766 0.891 0.097 
   4   (0.169) 0.109 0.114 0.032 0.232 0.047 0.048 0.234 0.109 0.903 

Locus 43 : 
2 alleles
13.8% missing data
   1   (0.117) 0.085 0.078 0.078 0.117 0.018 0.055 0.152 0.052 0.015 
   3   (0.883) 0.915 0.922 0.922 0.883 0.982 0.945 0.848 0.948 0.985 

Locus 44 : 
2 alleles
2.2% missing data
   3   (0.918) 0.893 0.857 0.995 0.997 0.996 0.878 0.984 0.918 0.955 
   1   (0.082) 0.107 0.143 0.005 0.003 0.004 0.122 0.016 0.082 0.045 

Locus 45 : 
2 alleles
8.0% missing data
   1   (0.902) 0.792 0.952 0.935 0.948 0.860 0.966 0.906 0.975 0.990 
   3   (0.098) 0.208 0.048 0.065 0.052 0.140 0.034 0.094 0.025 0.010 

Locus 46 : 
2 alleles
10.1% missing data
   2   (0.887) 0.883 0.841 0.984 0.897 0.989 0.985 0.946 0.786 0.977 
   4   (0.113) 0.117 0.159 0.016 0.103 0.011 0.015 0.054 0.214 0.023 

Locus 47 : 
2 alleles
10.9% missing data
   1   (0.322) 0.340 0.319 0.363 0.439 0.298 0.075 0.270 0.444 0.145 
   3   (0.678) 0.660 0.681 0.637 0.561 0.702 0.925 0.730 0.556 0.855 

Locus 48 : 
2 alleles
10.1% missing data
   2   (0.831) 0.819 0.753 0.882 0.065 0.976 0.961 0.917 0.869 0.871 
   3   (0.169) 0.181 0.247 0.118 0.935 0.024 0.039 0.083 0.131 0.129 

Locus 49 : 
2 alleles
6.5% missing data
   2   (0.856) 0.849 0.847 0.965 0.978 0.971 0.957 0.887 0.882 0.532 
   4   (0.144) 0.151 0.153 0.035 0.022 0.029 0.043 0.113 0.118 0.468 

Locus 50 : 
2 alleles
5.1% missing data
   2   (0.897) 0.905 0.926 0.903 0.979 0.961 0.898 0.916 0.962 0.966 
   1   (0.103) 0.095 0.074 0.097 0.021 0.039 0.102 0.084 0.038 0.034 

Locus 51 : 
2 alleles
12.3% missing data
   2   (0.840) 0.871 0.857 0.867 0.800 0.908 0.943 0.826 0.899 0.930 
   4   (0.160) 0.129 0.143 0.133 0.200 0.092 0.057 0.174 0.101 0.070 

Locus 52 : 
2 alleles
5.1% missing data
   1   (0.859) 0.887 0.802 0.980 0.992 0.989 0.976 0.935 0.618 0.600 
   3   (0.141) 0.113 0.198 0.020 0.008 0.011 0.024 0.065 0.382 0.400 

Locus 53 : 
2 alleles
5.8% missing data
   2   (0.631) 0.626 0.690 0.811 0.919 0.546 0.887 0.528 0.619 0.558 
   4   (0.369) 0.374 0.310 0.189 0.081 0.454 0.113 0.472 0.381 0.442 

Locus 54 : 
2 alleles
2.9% missing data
   3   (0.910) 0.948 0.943 0.983 0.020 0.986 0.973 0.939 0.959 0.956 
   1   (0.090) 0.052 0.057 0.017 0.980 0.014 0.027 0.061 0.041 0.044 

Locus 55 : 
2 alleles
4.3% missing data
   2   (0.911) 0.931 0.923 0.982 0.984 0.978 0.981 0.933 0.919 0.929 
   4   (0.089) 0.069 0.077 0.018 0.016 0.022 0.019 0.067 0.081 0.071 

Locus 56 : 
2 alleles
3.6% missing data
   2   (0.846) 0.851 0.763 0.967 0.969 0.941 0.963 0.915 0.727 0.927 
   4   (0.154) 0.149 0.237 0.033 0.031 0.059 0.037 0.085 0.273 0.073 

Locus 57 : 
2 alleles
13.8% missing data
   2   (0.901) 0.958 0.952 0.950 0.992 0.983 0.629 0.888 0.967 0.981 
   4   (0.099) 0.042 0.048 0.050 0.008 0.017 0.371 0.112 0.033 0.019 

Locus 58 : 
2 alleles
9.4% missing data
   3   (0.871) 0.871 0.857 0.982 0.967 0.944 0.755 0.912 0.917 0.961 
   1   (0.129) 0.129 0.143 0.018 0.033 0.056 0.245 0.088 0.083 0.039 

Locus 59 : 
2 alleles
4.3% missing data
   2   (0.752) 0.871 0.835 0.829 0.155 0.221 0.210 0.726 0.892 0.940 
   4   (0.248) 0.129 0.165 0.171 0.845 0.779 0.790 0.274 0.108 0.060 

Locus 60 : 
2 alleles
6.5% missing data
   2   (0.436) 0.565 0.486 0.315 0.904 0.434 0.106 0.301 0.584 0.638 
   4   (0.564) 0.435 0.514 0.685 0.096 0.566 0.894 0.699 0.416 0.362 

Locus 61 : 
2 alleles
5.1% missing data
   4   (0.280) 0.280 0.321 0.113 0.423 0.419 0.072 0.215 0.411 0.273 
   2   (0.720) 0.720 0.679 0.887 0.577 0.581 0.928 0.785 0.589 0.727 

Locus 62 : 
2 alleles
11.6% missing data
   1   (0.911) 0.935 0.942 0.975 0.860 0.944 0.976 0.927 0.933 0.945 
   3   (0.089) 0.065 0.058 0.025 0.140 0.056 0.024 0.073 0.067 0.055 

Locus 63 : 
2 alleles
9.4% missing data
   1   (0.292) 0.247 0.200 0.220 0.325 0.860 0.773 0.310 0.168 0.043 
   3   (0.708) 0.753 0.800 0.780 0.675 0.140 0.227 0.690 0.832 0.957 

Locus 64 : 
2 alleles
2.9% missing data
   3   (0.874) 0.831 0.845 0.966 0.992 0.953 0.955 0.928 0.886 0.831 
   4   (0.126) 0.169 0.155 0.034 0.008 0.047 0.045 0.072 0.114 0.169 

Locus 65 : 
2 alleles
4.3% missing data
   4   (0.873) 0.760 0.913 0.980 0.904 0.970 0.978 0.866 0.913 0.963 
   2   (0.127) 0.240 0.087 0.020 0.096 0.030 0.022 0.134 0.087 0.037 

Locus 66 : 
2 alleles
13.8% missing data
   2   (0.658) 0.548 0.647 0.700 0.916 0.941 0.708 0.618 0.799 0.871 
   4   (0.342) 0.452 0.353 0.300 0.084 0.059 0.292 0.382 0.201 0.129 

Locus 67 : 
2 alleles
13.0% missing data
   1   (0.180) 0.253 0.166 0.265 0.117 0.306 0.107 0.081 0.190 0.344 
   3   (0.820) 0.747 0.834 0.735 0.883 0.694 0.893 0.919 0.810 0.656 

Locus 68 : 
2 alleles
4.3% missing data
   3   (0.826) 0.843 0.865 0.938 0.039 0.902 0.954 0.825 0.888 0.896 
   1   (0.174) 0.157 0.135 0.062 0.961 0.098 0.046 0.175 0.112 0.104 

Locus 69 : 
2 alleles
11.6% missing data
   1   (0.782) 0.635 0.668 0.973 0.860 0.444 0.762 0.926 0.641 0.896 
   2   (0.218) 0.365 0.332 0.027 0.140 0.556 0.238 0.074 0.359 0.104 

Locus 70 : 
2 alleles
13.0% missing data
   2   (0.859) 0.861 0.870 0.940 0.908 0.917 0.948 0.902 0.821 0.820 
   4   (0.141) 0.139 0.130 0.060 0.092 0.083 0.052 0.098 0.179 0.180 

Locus 71 : 
2 alleles
14.5% missing data
   2   (0.932) 0.979 0.977 0.919 0.991 0.938 0.895 0.916 0.984 0.996 
   4   (0.068) 0.021 0.023 0.081 0.009 0.062 0.105 0.084 0.016 0.004 

Locus 72 : 
2 alleles
7.2% missing data
   2   (0.222) 0.138 0.220 0.082 0.198 0.139 0.057 0.245 0.238 0.768 
   3   (0.778) 0.862 0.780 0.918 0.802 0.861 0.943 0.755 0.762 0.232 

Locus 73 : 
2 alleles
14.5% missing data
   1   (0.881) 0.908 0.891 0.945 0.988 0.989 0.969 0.891 0.894 0.856 
   3   (0.119) 0.092 0.109 0.055 0.012 0.011 0.031 0.109 0.106 0.144 

Locus 74 : 
2 alleles
13.0% missing data
   1   (0.628) 0.729 0.665 0.405 0.616 0.595 0.497 0.601 0.702 0.818 
   4   (0.372) 0.271 0.335 0.595 0.384 0.405 0.503 0.399 0.298 0.182 

Locus 75 : 
2 alleles
13.8% missing data
   2   (0.826) 0.852 0.852 0.852 0.806 0.943 0.945 0.812 0.856 0.917 
   4   (0.174) 0.148 0.148 0.148 0.194 0.057 0.055 0.188 0.144 0.083 

Locus 76 : 
2 alleles
13.8% missing data
   1   (0.877) 0.839 0.910 0.947 0.884 0.649 0.974 0.886 0.932 0.967 
   3   (0.123) 0.161 0.090 0.053 0.116 0.351 0.026 0.114 0.068 0.033 

Locus 77 : 
2 alleles
13.0% missing data
   1   (0.419) 0.308 0.409 0.615 0.348 0.300 0.415 0.446 0.394 0.540 
   2   (0.581) 0.692 0.591 0.385 0.652 0.700 0.585 0.554 0.606 0.460 

Locus 78 : 
2 alleles
10.9% missing data
   2   (0.883) 0.909 0.890 0.970 0.919 0.978 0.980 0.921 0.811 0.928 
   4   (0.117) 0.091 0.110 0.030 0.081 0.022 0.020 0.079 0.189 0.072 

Locus 79 : 
2 alleles
13.8% missing data
   4   (0.254) 0.266 0.296 0.129 0.225 0.513 0.055 0.180 0.261 0.881 
   2   (0.746) 0.734 0.704 0.871 0.775 0.487 0.945 0.820 0.739 0.119 

Locus 80 : 
2 alleles
5.1% missing data
   2   (0.899) 0.912 0.888 0.918 0.951 0.980 0.941 0.927 0.959 0.991 
   4   (0.101) 0.088 0.112 0.082 0.049 0.020 0.059 0.073 0.041 0.009 

Locus 81 : 
2 alleles
14.5% missing data
   2   (0.860) 0.905 0.896 0.912 0.961 0.942 0.951 0.807 0.904 0.981 
   4   (0.140) 0.095 0.104 0.088 0.039 0.058 0.049 0.193 0.096 0.019 

Locus 82 : 
2 alleles
1.4% missing data
   1   (0.913) 0.912 0.926 0.971 0.970 0.966 0.969 0.933 0.960 0.968 
   3   (0.087) 0.088 0.074 0.029 0.030 0.034 0.031 0.067 0.040 0.032 

Locus 83 : 
2 alleles
4.3% missing data
   2   (0.281) 0.409 0.285 0.099 0.060 0.056 0.589 0.248 0.210 0.126 
   4   (0.719) 0.591 0.715 0.901 0.940 0.944 0.411 0.752 0.790 0.874 

Locus 84 : 
2 alleles
10.1% missing data
   3   (0.918) 0.937 0.915 0.986 0.887 0.973 0.984 0.957 0.914 0.944 
   1   (0.082) 0.063 0.085 0.014 0.113 0.027 0.016 0.043 0.086 0.056 

Locus 85 : 
2 alleles
11.6% missing data
   4   (0.795) 0.821 0.814 0.921 0.782 0.931 0.266 0.859 0.793 0.855 
   3   (0.205) 0.179 0.186 0.079 0.218 0.069 0.734 0.141 0.207 0.145 

Locus 86 : 
2 alleles
2.9% missing data
   2   (0.902) 0.950 0.953 0.939 0.775 0.400 0.973 0.906 0.956 0.988 
   1   (0.098) 0.050 0.047 0.061 0.225 0.600 0.027 0.094 0.044 0.012 

Locus 87 : 
2 alleles
12.3% missing data
   3   (0.855) 0.925 0.894 0.782 0.147 0.515 0.958 0.844 0.962 0.834 
   1   (0.145) 0.075 0.106 0.218 0.853 0.485 0.042 0.156 0.038 0.166 

Locus 88 : 
2 alleles
5.8% missing data
   4   (0.910) 0.985 0.987 0.272 0.940 0.924 0.481 0.837 0.992 0.998 
   2   (0.090) 0.015 0.013 0.728 0.060 0.076 0.519 0.163 0.008 0.002 

Locus 89 : 
2 alleles
5.8% missing data
   2   (0.263) 0.212 0.263 0.245 0.474 0.053 0.097 0.273 0.222 0.532 
   4   (0.737) 0.788 0.737 0.755 0.526 0.947 0.903 0.727 0.778 0.468 

Locus 90 : 
2 alleles
8.0% missing data
   4   (0.243) 0.248 0.222 0.075 0.020 0.278 0.086 0.228 0.379 0.341 
   2   (0.757) 0.752 0.778 0.925 0.980 0.722 0.914 0.772 0.621 0.659 

Locus 91 : 
2 alleles
3.6% missing data
   2   (0.890) 0.912 0.932 0.928 0.982 0.971 0.669 0.905 0.965 0.959 
   4   (0.110) 0.088 0.068 0.072 0.018 0.029 0.331 0.095 0.035 0.041 

Locus 92 : 
2 alleles
10.9% missing data
   4   (0.788) 0.757 0.822 0.897 0.875 0.954 0.948 0.735 0.831 0.842 
   3   (0.212) 0.243 0.178 0.103 0.125 0.046 0.052 0.265 0.169 0.158 

Locus 93 : 
2 alleles
4.3% missing data
   1   (0.880) 0.880 0.935 0.910 0.985 0.980 0.620 0.922 0.916 0.980 
   3   (0.120) 0.120 0.065 0.090 0.015 0.020 0.380 0.078 0.084 0.020 

Locus 94 : 
2 alleles
9.4% missing data
   2   (0.956) 0.993 0.994 0.694 0.930 0.988 0.985 0.932 0.996 0.999 
   1   (0.044) 0.007 0.006 0.306 0.070 0.012 0.015 0.068 0.004 0.001 

Locus 95 : 
2 alleles
2.9% missing data
   2   (0.863) 0.903 0.892 0.762 0.828 0.965 0.941 0.874 0.933 0.821 
   4   (0.137) 0.097 0.108 0.238 0.172 0.035 0.059 0.126 0.067 0.179 

Locus 96 : 
2 alleles
2.9% missing data
   3   (0.910) 0.927 0.946 0.956 0.990 0.961 0.967 0.878 0.976 0.987 
   2   (0.090) 0.073 0.054 0.044 0.010 0.039 0.033 0.122 0.024 0.013 

Locus 97 : 
2 alleles
1.4% missing data
   1   (0.943) 0.875 0.902 0.997 0.998 0.994 0.995 0.989 0.922 0.963 
   3   (0.057) 0.125 0.098 0.003 0.002 0.006 0.005 0.011 0.078 0.037 

Locus 98 : 
2 alleles
13.0% missing data
   4   (0.907) 0.954 0.939 0.966 0.428 0.967 0.936 0.945 0.927 0.819 
   3   (0.093) 0.046 0.061 0.034 0.572 0.033 0.064 0.055 0.073 0.181 

Locus 99 : 
2 alleles
4.3% missing data
   4   (0.913) 0.959 0.947 0.952 0.962 0.985 0.963 0.913 0.957 0.734 
   2   (0.087) 0.041 0.053 0.048 0.038 0.015 0.037 0.087 0.043 0.266 

Locus 100 : 
2 alleles
13.0% missing data
   1   (0.741) 0.858 0.780 0.823 0.937 0.683 0.208 0.693 0.839 0.846 
   3   (0.259) 0.142 0.220 0.177 0.063 0.317 0.792 0.307 0.161 0.154 

Locus 101 : 
2 alleles
10.9% missing data
   4   (0.899) 0.957 0.926 0.928 0.924 0.965 0.942 0.888 0.946 0.973 
   2   (0.101) 0.043 0.074 0.072 0.076 0.035 0.058 0.112 0.054 0.027 

Locus 102 : 
2 alleles
16.7% missing data
   3   (0.860) 0.867 0.869 0.944 0.901 0.542 0.955 0.897 0.884 0.925 
   1   (0.140) 0.133 0.131 0.056 0.099 0.458 0.045 0.103 0.116 0.075 

Locus 103 : 
2 alleles
5.1% missing data
   2   (0.727) 0.754 0.756 0.739 0.954 0.876 0.874 0.638 0.794 0.894 
   4   (0.273) 0.246 0.244 0.261 0.046 0.124 0.126 0.362 0.206 0.106 

Locus 104 : 
2 alleles
14.5% missing data
   2   (0.446) 0.434 0.456 0.300 0.954 0.602 0.148 0.530 0.334 0.347 
   4   (0.554) 0.566 0.544 0.700 0.046 0.398 0.852 0.470 0.666 0.653 

Locus 105 : 
2 alleles
8.0% missing data
   2   (0.463) 0.416 0.366 0.459 0.927 0.067 0.559 0.539 0.359 0.881 
   4   (0.537) 0.584 0.634 0.541 0.073 0.933 0.441 0.461 0.641 0.119 

Locus 106 : 
2 alleles
5.1% missing data
   4   (0.885) 0.899 0.917 0.970 0.969 0.969 0.972 0.845 0.940 0.892 
   3   (0.115) 0.101 0.083 0.030 0.031 0.031 0.028 0.155 0.060 0.108 

Locus 107 : 
2 alleles
13.0% missing data
   1   (0.842) 0.908 0.770 0.958 0.903 0.963 0.968 0.845 0.827 0.848 
   2   (0.158) 0.092 0.230 0.042 0.097 0.037 0.032 0.155 0.173 0.152 

Locus 108 : 
2 alleles
11.6% missing data
   1   (0.786) 0.798 0.769 0.932 0.975 0.925 0.686 0.840 0.725 0.920 
   3   (0.214) 0.202 0.231 0.068 0.025 0.075 0.314 0.160 0.275 0.080 

Locus 109 : 
2 alleles
5.1% missing data
   3   (0.770) 0.843 0.820 0.885 0.669 0.622 0.904 0.763 0.747 0.369 
   1   (0.230) 0.157 0.180 0.115 0.331 0.378 0.096 0.237 0.253 0.631 

Locus 110 : 
2 alleles
10.9% missing data
   1   (0.883) 0.890 0.906 0.968 0.925 0.990 0.962 0.871 0.923 0.986 
   3   (0.117) 0.110 0.094 0.032 0.075 0.010 0.038 0.129 0.077 0.014 

Locus 111 : 
2 alleles
13.8% missing data
   1   (0.465) 0.501 0.468 0.631 0.392 0.395 0.551 0.461 0.334 0.498 
   3   (0.535) 0.499 0.532 0.369 0.608 0.605 0.449 0.539 0.666 0.502 

Locus 112 : 
2 alleles
13.0% missing data
   2   (0.636) 0.677 0.630 0.794 0.943 0.114 0.913 0.569 0.608 0.678 
   4   (0.364) 0.323 0.370 0.206 0.057 0.886 0.087 0.431 0.392 0.322 

Locus 113 : 
2 alleles
3.6% missing data
   3   (0.896) 0.948 0.944 0.944 0.964 0.975 0.960 0.810 0.963 0.936 
   1   (0.104) 0.052 0.056 0.056 0.036 0.025 0.040 0.190 0.037 0.064 

Locus 114 : 
2 alleles
10.1% missing data
   4   (0.914) 0.874 0.838 0.994 0.997 0.995 0.992 0.971 0.901 0.899 
   2   (0.086) 0.126 0.162 0.006 0.003 0.005 0.008 0.029 0.099 0.101 

Locus 115 : 
2 alleles
13.8% missing data
   2   (0.699) 0.710 0.695 0.620 0.949 0.708 0.659 0.725 0.758 0.563 
   4   (0.301) 0.290 0.305 0.380 0.051 0.292 0.341 0.275 0.242 0.437 

Locus 116 : 
2 alleles
5.1% missing data
   1   (0.645) 0.677 0.601 0.725 0.490 0.455 0.871 0.602 0.725 0.807 
   3   (0.355) 0.323 0.399 0.275 0.510 0.545 0.129 0.398 0.275 0.193 

Locus 117 : 
2 alleles
2.9% missing data
   1   (0.744) 0.680 0.734 0.672 0.966 0.946 0.896 0.767 0.793 0.720 
   4   (0.256) 0.320 0.266 0.328 0.034 0.054 0.104 0.233 0.207 0.280 

Locus 118 : 
2 alleles
5.1% missing data
   2   (0.370) 0.314 0.364 0.197 0.048 0.542 0.138 0.368 0.520 0.812 
   4   (0.630) 0.686 0.636 0.803 0.952 0.458 0.862 0.632 0.480 0.188 

Locus 119 : 
2 alleles
6.5% missing data
   2   (0.608) 0.579 0.522 0.779 0.903 0.088 0.271 0.743 0.608 0.396 
   4   (0.392) 0.421 0.478 0.221 0.097 0.912 0.729 0.257 0.392 0.604 

Locus 120 : 
2 alleles
9.4% missing data
   3   (0.805) 0.819 0.844 0.735 0.762 0.704 0.931 0.827 0.863 0.700 
   4   (0.195) 0.181 0.156 0.265 0.238 0.296 0.069 0.173 0.137 0.300 

Locus 121 : 
2 alleles
13.8% missing data
   4   (0.898) 0.939 0.915 0.970 0.952 0.939 0.984 0.901 0.900 0.971 
   2   (0.102) 0.061 0.085 0.030 0.048 0.061 0.016 0.099 0.100 0.029 

Locus 122 : 
2 alleles
3.6% missing data
   3   (0.810) 0.847 0.875 0.772 0.724 0.764 0.629 0.848 0.887 0.675 
   2   (0.190) 0.153 0.125 0.228 0.276 0.236 0.371 0.152 0.113 0.325 

Locus 123 : 
2 alleles
13.0% missing data
   3   (0.914) 0.906 0.870 0.982 0.895 0.950 0.978 0.957 0.954 0.966 
   1   (0.086) 0.094 0.130 0.018 0.105 0.050 0.022 0.043 0.046 0.034 

Locus 124 : 
2 alleles
10.1% missing data
   1   (0.178) 0.200 0.157 0.048 0.040 0.024 0.219 0.123 0.178 0.487 
   3   (0.822) 0.800 0.843 0.952 0.960 0.976 0.781 0.877 0.822 0.513 

Locus 125 : 
2 alleles
5.1% missing data
   3   (0.805) 0.857 0.877 0.931 0.601 0.856 0.898 0.731 0.865 0.513 
   1   (0.195) 0.143 0.123 0.069 0.399 0.144 0.102 0.269 0.135 0.487 

Locus 126 : 
2 alleles
5.1% missing data
   1   (0.805) 0.884 0.794 0.920 0.308 0.812 0.955 0.805 0.839 0.558 
   3   (0.195) 0.116 0.206 0.080 0.692 0.188 0.045 0.195 0.161 0.442 

Locus 127 : 
2 alleles
13.8% missing data
   3   (0.710) 0.762 0.716 0.789 0.418 0.864 0.809 0.702 0.691 0.845 
   1   (0.290) 0.238 0.284 0.211 0.582 0.136 0.191 0.298 0.309 0.155 

Locus 128 : 
2 alleles
13.0% missing data
   1   (0.521) 0.545 0.499 0.610 0.935 0.093 0.491 0.541 0.450 0.664 
   3   (0.479) 0.455 0.501 0.390 0.065 0.907 0.509 0.459 0.550 0.336 

Locus 129 : 
2 alleles
8.0% missing data
   2   (0.833) 0.703 0.806 0.930 0.986 0.929 0.951 0.900 0.780 0.955 
   4   (0.167) 0.297 0.194 0.070 0.014 0.071 0.049 0.100 0.220 0.045 

Locus 130 : 
2 alleles
14.5% missing data
   3   (0.903) 0.899 0.904 0.945 0.988 0.987 0.969 0.909 0.967 0.977 
   1   (0.097) 0.101 0.096 0.055 0.012 0.013 0.031 0.091 0.033 0.023 

Locus 131 : 
2 alleles
18.1% missing data
   1   (0.914) 0.895 0.914 0.978 0.945 0.967 0.974 0.937 0.956 0.998 
   4   (0.086) 0.105 0.086 0.022 0.055 0.033 0.026 0.063 0.044 0.002 

Locus 132 : 
2 alleles
3.6% missing data
   2   (0.928) 0.937 0.895 0.993 0.998 0.996 0.990 0.972 0.927 0.882 
   4   (0.072) 0.063 0.105 0.007 0.002 0.004 0.010 0.028 0.073 0.118 

Locus 133 : 
2 alleles
5.8% missing data
   3   (0.793) 0.775 0.797 0.872 0.963 0.964 0.871 0.775 0.852 0.922 
   1   (0.207) 0.225 0.203 0.128 0.037 0.036 0.129 0.225 0.148 0.078 

Locus 134 : 
2 alleles
12.3% missing data
   2   (0.897) 0.834 0.898 0.979 0.926 0.984 0.979 0.934 0.918 0.993 
   4   (0.103) 0.166 0.102 0.021 0.074 0.016 0.021 0.066 0.082 0.007 

Locus 135 : 
2 alleles
5.1% missing data
   2   (0.884) 0.944 0.935 0.967 0.989 0.980 0.734 0.886 0.910 0.948 
   4   (0.116) 0.056 0.065 0.033 0.011 0.020 0.266 0.114 0.090 0.052 

Locus 136 : 
2 alleles
5.1% missing data
   2   (0.830) 0.879 0.881 0.911 0.818 0.930 0.697 0.759 0.923 0.932 
   1   (0.170) 0.121 0.119 0.089 0.182 0.070 0.303 0.241 0.077 0.068 

Locus 137 : 
2 alleles
12.3% missing data
   3   (0.895) 0.871 0.917 0.942 0.917 0.932 0.967 0.920 0.928 0.974 
   1   (0.105) 0.129 0.083 0.058 0.083 0.068 0.033 0.080 0.072 0.026 

Locus 138 : 
2 alleles
13.0% missing data
   2   (0.333) 0.319 0.355 0.222 0.195 0.897 0.283 0.251 0.460 0.315 
   4   (0.667) 0.681 0.645 0.778 0.805 0.103 0.717 0.749 0.540 0.685 

Locus 139 : 
2 alleles
11.6% missing data
   1   (0.889) 0.913 0.888 0.966 0.897 0.934 0.968 0.911 0.913 0.951 
   2   (0.111) 0.087 0.112 0.034 0.103 0.066 0.032 0.089 0.087 0.049 

Locus 140 : 
2 alleles
2.2% missing data
   3   (0.831) 0.892 0.876 0.776 0.981 0.784 0.638 0.869 0.874 0.947 
   1   (0.169) 0.108 0.124 0.224 0.019 0.216 0.362 0.131 0.126 0.053 

Locus 141 : 
2 alleles
5.1% missing data
   2   (0.892) 0.816 0.863 0.966 0.994 0.948 0.978 0.927 0.950 0.978 
   4   (0.108) 0.184 0.137 0.034 0.006 0.052 0.022 0.073 0.050 0.022 

Locus 142 : 
2 alleles
9.4% missing data
   1   (0.070) 0.109 0.097 0.005 0.025 0.007 0.007 0.016 0.208 0.017 
   3   (0.930) 0.891 0.903 0.995 0.975 0.993 0.993 0.984 0.792 0.983 

Locus 143 : 
2 alleles
4.3% missing data
   1   (0.400) 0.305 0.357 0.668 0.400 0.784 0.440 0.404 0.330 0.216 
   3   (0.600) 0.695 0.643 0.332 0.600 0.216 0.560 0.596 0.670 0.784 

Locus 144 : 
2 alleles
16.7% missing data
   2   (0.145) 0.150 0.098 0.109 0.103 0.042 0.033 0.155 0.096 0.376 
   4   (0.855) 0.850 0.902 0.891 0.897 0.958 0.967 0.845 0.904 0.624 

Locus 145 : 
2 alleles
16.7% missing data
   3   (0.868) 0.886 0.932 0.936 0.972 0.074 0.962 0.885 0.956 0.140 
   1   (0.132) 0.114 0.068 0.064 0.028 0.926 0.038 0.115 0.044 0.860 

Locus 146 : 
2 alleles
3.6% missing data
   4   (0.852) 0.898 0.894 0.878 0.922 0.962 0.964 0.816 0.885 0.900 
   2   (0.148) 0.102 0.106 0.122 0.078 0.038 0.036 0.184 0.115 0.100 

Locus 147 : 
2 alleles
12.3% missing data
   2   (0.468) 0.446 0.555 0.242 0.670 0.306 0.827 0.409 0.412 0.591 
   1   (0.532) 0.554 0.445 0.758 0.330 0.694 0.173 0.591 0.588 0.409 

Locus 148 : 
2 alleles
12.3% missing data
   4   (0.901) 0.920 0.927 0.968 0.911 0.592 0.841 0.954 0.949 0.996 
   2   (0.099) 0.080 0.073 0.032 0.089 0.408 0.159 0.046 0.051 0.004 

Locus 149 : 
2 alleles
3.6% missing data
   1   (0.864) 0.863 0.856 0.964 0.988 0.906 0.964 0.869 0.917 0.675 
   4   (0.136) 0.137 0.144 0.036 0.012 0.094 0.036 0.131 0.083 0.325 

Locus 150 : 
2 alleles
4.3% missing data
   1   (0.895) 0.932 0.924 0.907 0.988 0.974 0.964 0.902 0.938 0.825 
   3   (0.105) 0.068 0.076 0.093 0.012 0.026 0.036 0.098 0.062 0.175 

Locus 151 : 
2 alleles
7.2% missing data
   3   (0.894) 0.925 0.948 0.908 0.862 0.113 0.949 0.909 0.964 0.979 
   1   (0.106) 0.075 0.052 0.092 0.138 0.887 0.051 0.091 0.036 0.021 

Locus 152 : 
2 alleles
2.9% missing data
   4   (0.925) 0.965 0.952 0.988 0.980 0.993 0.983 0.947 0.895 0.996 
   3   (0.075) 0.035 0.048 0.012 0.020 0.007 0.017 0.053 0.105 0.004 

Locus 153 : 
2 alleles
13.0% missing data
   3   (0.903) 0.915 0.934 0.953 0.959 0.956 0.972 0.933 0.902 0.959 
   1   (0.097) 0.085 0.066 0.047 0.041 0.044 0.028 0.067 0.098 0.041 

Locus 154 : 
2 alleles
10.9% missing data
   1   (0.865) 0.876 0.873 0.970 0.864 0.908 0.913 0.914 0.785 0.942 
   4   (0.135) 0.124 0.127 0.030 0.136 0.092 0.087 0.086 0.215 0.058 

Locus 155 : 
2 alleles
5.1% missing data
   2   (0.483) 0.485 0.472 0.386 0.363 0.812 0.820 0.415 0.465 0.849 
   4   (0.517) 0.515 0.528 0.614 0.637 0.188 0.180 0.585 0.535 0.151 

Locus 156 : 
2 alleles
12.3% missing data
   1   (0.790) 0.811 0.793 0.914 0.815 0.967 0.929 0.776 0.752 0.915 
   3   (0.210) 0.189 0.207 0.086 0.185 0.033 0.071 0.224 0.248 0.085 

Locus 157 : 
2 alleles
6.5% missing data
   2   (0.793) 0.750 0.826 0.715 0.967 0.188 0.953 0.873 0.829 0.295 
   1   (0.207) 0.250 0.174 0.285 0.033 0.812 0.047 0.127 0.171 0.705 

Locus 158 : 
2 alleles
15.9% missing data
   2   (0.875) 0.747 0.835 0.981 0.924 0.983 0.976 0.945 0.819 0.968 
   3   (0.125) 0.253 0.165 0.019 0.076 0.017 0.024 0.055 0.181 0.032 

Locus 159 : 
2 alleles
5.1% missing data
   1   (0.225) 0.167 0.136 0.145 0.502 0.556 0.075 0.261 0.163 0.743 
   3   (0.775) 0.833 0.864 0.855 0.498 0.444 0.925 0.739 0.837 0.257 

Locus 160 : 
2 alleles
14.5% missing data
   3   (0.881) 0.879 0.896 0.959 0.912 0.984 0.904 0.878 0.934 0.981 
   1   (0.119) 0.121 0.104 0.041 0.088 0.016 0.096 0.122 0.066 0.019 

Locus 161 : 
2 alleles
13.0% missing data
   3   (0.640) 0.608 0.643 0.739 0.922 0.905 0.891 0.614 0.528 0.778 
   1   (0.360) 0.392 0.357 0.261 0.078 0.095 0.109 0.386 0.472 0.222 

Locus 162 : 
2 alleles
2.2% missing data
   2   (0.910) 0.922 0.925 0.964 0.895 0.891 0.978 0.937 0.942 0.969 
   4   (0.090) 0.078 0.075 0.036 0.105 0.109 0.022 0.063 0.058 0.031 

Locus 163 : 
2 alleles
1.4% missing data
   2   (0.924) 0.918 0.885 0.989 0.992 0.987 0.984 0.963 0.953 0.979 
   1   (0.076) 0.082 0.115 0.011 0.008 0.013 0.016 0.037 0.047 0.021 

Locus 164 : 
2 alleles
18.8% missing data
   3   (0.366) 0.423 0.345 0.656 0.444 0.285 0.092 0.355 0.297 0.377 
   1   (0.634) 0.577 0.655 0.344 0.556 0.715 0.908 0.645 0.703 0.623 

Locus 165 : 
2 alleles
11.6% missing data
   2   (0.749) 0.850 0.833 0.689 0.666 0.711 0.297 0.715 0.853 0.916 
   4   (0.251) 0.150 0.167 0.311 0.334 0.289 0.703 0.285 0.147 0.084 

Locus 166 : 
2 alleles
3.6% missing data
   4   (0.890) 0.934 0.947 0.943 0.982 0.971 0.950 0.778 0.964 0.994 
   2   (0.110) 0.066 0.053 0.057 0.018 0.029 0.050 0.222 0.036 0.006 

Locus 167 : 
2 alleles
2.2% missing data
   2   (0.935) 0.795 0.894 0.996 0.998 0.996 0.995 0.987 0.919 0.891 
   4   (0.065) 0.205 0.106 0.004 0.002 0.004 0.005 0.013 0.081 0.109 

Locus 168 : 
2 alleles
13.8% missing data
   2   (0.916) 0.968 0.972 0.757 0.931 0.781 0.967 0.897 0.976 0.996 
   4   (0.084) 0.032 0.028 0.243 0.069 0.219 0.033 0.103 0.024 0.004 

Locus 169 : 
2 alleles
4.3% missing data
   2   (0.896) 0.956 0.951 0.911 0.470 0.955 0.949 0.883 0.952 0.960 
   4   (0.104) 0.044 0.049 0.089 0.530 0.045 0.051 0.117 0.048 0.040 

Locus 170 : 
2 alleles
4.3% missing data
   1   (0.442) 0.471 0.487 0.286 0.045 0.436 0.142 0.509 0.364 0.946 
   2   (0.558) 0.529 0.513 0.714 0.955 0.564 0.858 0.491 0.636 0.054 

Locus 171 : 
2 alleles
2.9% missing data
   2   (0.750) 0.819 0.817 0.744 0.676 0.385 0.593 0.760 0.873 0.330 
   3   (0.250) 0.181 0.183 0.256 0.324 0.615 0.407 0.240 0.127 0.670 

Locus 172 : 
2 alleles
8.0% missing data
   2   (0.852) 0.843 0.828 0.963 0.974 0.731 0.970 0.907 0.770 0.972 
   4   (0.148) 0.157 0.172 0.037 0.026 0.269 0.030 0.093 0.230 0.028 

Locus 173 : 
2 alleles
5.1% missing data
   2   (0.690) 0.761 0.717 0.735 0.934 0.486 0.559 0.679 0.713 0.819 
   4   (0.310) 0.239 0.283 0.265 0.066 0.514 0.441 0.321 0.287 0.181 

Locus 174 : 
2 alleles
4.3% missing data
   4   (0.910) 0.944 0.915 0.980 0.990 0.982 0.985 0.914 0.934 0.984 
   2   (0.090) 0.056 0.085 0.020 0.010 0.018 0.015 0.086 0.066 0.016 

Locus 175 : 
2 alleles
13.0% missing data
   3   (0.929) 0.937 0.938 0.990 0.959 0.988 0.983 0.971 0.896 0.965 
   1   (0.071) 0.063 0.062 0.010 0.041 0.012 0.017 0.029 0.104 0.035 

Locus 176 : 
2 alleles
10.1% missing data
   1   (0.537) 0.558 0.596 0.482 0.521 0.905 0.147 0.489 0.694 0.406 
   3   (0.463) 0.442 0.404 0.518 0.479 0.095 0.853 0.511 0.306 0.594 

Locus 177 : 
2 alleles
4.3% missing data
   2   (0.729) 0.716 0.781 0.607 0.961 0.689 0.596 0.722 0.863 0.746 
   1   (0.271) 0.284 0.219 0.393 0.039 0.311 0.404 0.278 0.137 0.254 

Locus 178 : 
2 alleles
1.4% missing data
   1   (0.737) 0.635 0.758 0.832 0.912 0.906 0.503 0.758 0.840 0.844 
   4   (0.263) 0.365 0.242 0.168 0.088 0.094 0.497 0.242 0.160 0.156 

Locus 179 : 
2 alleles
10.9% missing data
   3   (0.898) 0.937 0.914 0.951 0.916 0.961 0.973 0.917 0.912 0.947 
   1   (0.102) 0.063 0.086 0.049 0.084 0.039 0.027 0.083 0.088 0.053 

Locus 180 : 
2 alleles
2.2% missing data
   1   (0.897) 0.934 0.928 0.974 0.978 0.925 0.970 0.912 0.853 0.981 
   4   (0.103) 0.066 0.072 0.026 0.022 0.075 0.030 0.088 0.147 0.019 

Locus 181 : 
2 alleles
15.9% missing data
   2   (0.887) 0.884 0.889 0.976 0.823 0.965 0.974 0.919 0.886 0.938 
   3   (0.113) 0.116 0.111 0.024 0.177 0.035 0.026 0.081 0.114 0.062 

Locus 182 : 
2 alleles
1.4% missing data
   1   (0.902) 0.926 0.925 0.913 0.926 0.988 0.952 0.951 0.892 0.990 
   3   (0.098) 0.074 0.075 0.087 0.074 0.012 0.048 0.049 0.108 0.010 

Locus 183 : 
2 alleles
10.1% missing data
   1   (0.884) 0.900 0.926 0.914 0.857 0.977 0.962 0.888 0.919 0.932 
   3   (0.116) 0.100 0.074 0.086 0.143 0.023 0.038 0.112 0.081 0.068 

Locus 184 : 
2 alleles
2.2% missing data
   4   (0.858) 0.855 0.794 0.981 0.884 0.969 0.973 0.929 0.675 0.985 
   2   (0.142) 0.145 0.206 0.019 0.116 0.031 0.027 0.071 0.325 0.015 

Locus 185 : 
2 alleles
12.3% missing data
   2   (0.827) 0.801 0.798 0.935 0.973 0.974 0.960 0.864 0.871 0.368 
   4   (0.173) 0.199 0.202 0.065 0.027 0.026 0.040 0.136 0.129 0.632 

Locus 186 : 
2 alleles
9.4% missing data
   2   (0.903) 0.943 0.941 0.891 0.832 0.983 0.958 0.883 0.971 0.960 
   4   (0.097) 0.057 0.059 0.109 0.168 0.017 0.042 0.117 0.029 0.040 

Locus 187 : 
2 alleles
9.4% missing data
   2   (0.871) 0.927 0.948 0.882 0.467 0.697 0.742 0.831 0.967 0.841 
   4   (0.129) 0.073 0.052 0.118 0.533 0.303 0.258 0.169 0.033 0.159 

Locus 188 : 
2 alleles
3.6% missing data
   3   (0.718) 0.814 0.780 0.578 0.684 0.720 0.864 0.642 0.794 0.539 
   4   (0.282) 0.186 0.220 0.422 0.316 0.280 0.136 0.358 0.206 0.461 

Locus 189 : 
2 alleles
5.1% missing data
   2   (0.809) 0.859 0.871 0.877 0.965 0.896 0.947 0.750 0.802 0.710 
   4   (0.191) 0.141 0.129 0.123 0.035 0.104 0.053 0.250 0.198 0.290 

Locus 190 : 
2 alleles
3.6% missing data
   2   (0.700) 0.809 0.695 0.878 0.377 0.883 0.659 0.719 0.542 0.940 
   4   (0.300) 0.191 0.305 0.122 0.623 0.117 0.341 0.281 0.458 0.060 

Locus 191 : 
2 alleles
4.3% missing data
   2   (0.915) 0.931 0.938 0.985 0.007 0.975 0.982 0.958 0.955 0.993 
   4   (0.085) 0.069 0.062 0.015 0.993 0.025 0.018 0.042 0.045 0.007 

Locus 192 : 
2 alleles
12.3% missing data
   1   (0.768) 0.643 0.799 0.916 0.962 0.972 0.632 0.785 0.842 0.875 
   3   (0.232) 0.357 0.201 0.084 0.038 0.028 0.368 0.215 0.158 0.125 

Locus 193 : 
2 alleles
8.0% missing data
   4   (0.498) 0.560 0.408 0.412 0.067 0.451 0.136 0.578 0.627 0.560 
   2   (0.502) 0.440 0.592 0.588 0.933 0.549 0.864 0.422 0.373 0.440 

Locus 194 : 
2 alleles
13.0% missing data
   1   (0.900) 0.869 0.913 0.981 0.995 0.971 0.979 0.898 0.939 0.958 
   4   (0.100) 0.131 0.087 0.019 0.005 0.029 0.021 0.102 0.061 0.042 

Locus 195 : 
2 alleles
4.3% missing data
   4   (0.908) 0.961 0.943 0.958 0.826 0.954 0.615 0.938 0.968 0.853 
   2   (0.092) 0.039 0.057 0.042 0.174 0.046 0.385 0.062 0.032 0.147 

Locus 196 : 
2 alleles
15.9% missing data
   3   (0.720) 0.804 0.691 0.721 0.445 0.911 0.885 0.663 0.800 0.783 
   1   (0.280) 0.196 0.309 0.279 0.555 0.089 0.115 0.337 0.200 0.217 

Locus 197 : 
2 alleles
13.0% missing data
   4   (0.709) 0.706 0.754 0.652 0.696 0.126 0.866 0.714 0.819 0.506 
   2   (0.291) 0.294 0.246 0.348 0.304 0.874 0.134 0.286 0.181 0.494 

Locus 198 : 
2 alleles
12.3% missing data
   1   (0.902) 0.925 0.924 0.939 0.893 0.978 0.975 0.942 0.888 0.943 
   4   (0.098) 0.075 0.076 0.061 0.107 0.022 0.025 0.058 0.112 0.057 

Locus 199 : 
2 alleles
13.0% missing data
   1   (0.776) 0.797 0.807 0.791 0.880 0.723 0.688 0.776 0.888 0.453 
   3   (0.224) 0.203 0.193 0.209 0.120 0.277 0.312 0.224 0.112 0.547 

Locus 200 : 
2 alleles
2.9% missing data
   4   (0.900) 0.896 0.846 0.990 0.009 0.989 0.987 0.972 0.867 0.984 
   2   (0.100) 0.104 0.154 0.010 0.991 0.011 0.013 0.028 0.133 0.016 

Locus 201 : 
2 alleles
3.6% missing data
   4   (0.222) 0.200 0.177 0.105 0.451 0.908 0.065 0.214 0.155 0.423 
   3   (0.778) 0.800 0.823 0.895 0.549 0.092 0.935 0.786 0.845 0.577 

Locus 202 : 
2 alleles
15.2% missing data
   1   (0.529) 0.422 0.400 0.780 0.377 0.874 0.784 0.601 0.439 0.481 
   3   (0.471) 0.578 0.600 0.220 0.623 0.126 0.216 0.399 0.561 0.519 

Locus 203 : 
2 alleles
14.5% missing data
   2   (0.675) 0.642 0.619 0.701 0.946 0.650 0.916 0.671 0.705 0.766 
   1   (0.325) 0.358 0.381 0.299 0.054 0.350 0.084 0.329 0.295 0.234 

Locus 204 : 
2 alleles
0.7% missing data
   4   (0.879) 0.928 0.925 0.951 0.984 0.960 0.792 0.912 0.955 0.099 
   1   (0.121) 0.072 0.075 0.049 0.016 0.040 0.208 0.088 0.045 0.901 

Locus 205 : 
2 alleles
2.9% missing data
   4   (0.108) 0.214 0.291 0.006 0.003 0.007 0.009 0.021 0.278 0.064 
   2   (0.892) 0.786 0.709 0.994 0.997 0.993 0.991 0.979 0.722 0.936 

Locus 206 : 
2 alleles
3.6% missing data
   4   (0.876) 0.855 0.888 0.982 0.957 0.952 0.674 0.938 0.887 0.927 
   2   (0.124) 0.145 0.112 0.018 0.043 0.048 0.326 0.062 0.113 0.073 

Locus 207 : 
2 alleles
13.8% missing data
   2   (0.923) 0.940 0.916 0.988 0.961 0.985 0.983 0.970 0.862 0.988 
   4   (0.077) 0.060 0.084 0.012 0.039 0.015 0.017 0.030 0.138 0.012 

Locus 208 : 
2 alleles
5.1% missing data
   3   (0.341) 0.254 0.319 0.227 0.245 0.108 0.138 0.382 0.455 0.647 
   4   (0.659) 0.746 0.681 0.773 0.755 0.892 0.862 0.618 0.545 0.353 

Locus 209 : 
2 alleles
16.7% missing data
   4   (0.741) 0.756 0.753 0.696 0.960 0.626 0.934 0.745 0.753 0.675 
   2   (0.259) 0.244 0.247 0.304 0.040 0.374 0.066 0.255 0.247 0.325 

Locus 210 : 
2 alleles
9.4% missing data
   1   (0.349) 0.305 0.311 0.505 0.322 0.512 0.154 0.379 0.302 0.335 
   3   (0.651) 0.695 0.689 0.495 0.678 0.488 0.846 0.621 0.698 0.665 

Locus 211 : 
2 alleles
11.6% missing data
   1   (0.917) 0.961 0.948 0.958 0.939 0.985 0.969 0.918 0.950 0.872 
   3   (0.083) 0.039 0.052 0.042 0.061 0.015 0.031 0.082 0.050 0.128 

Locus 212 : 
2 alleles
7.2% missing data
   3   (0.442) 0.486 0.484 0.094 0.390 0.085 0.362 0.424 0.595 0.700 
   4   (0.558) 0.514 0.516 0.906 0.610 0.915 0.638 0.576 0.405 0.300 

Locus 213 : 
2 alleles
3.6% missing data
   2   (0.556) 0.506 0.517 0.463 0.951 0.200 0.842 0.578 0.534 0.804 
   4   (0.444) 0.494 0.483 0.537 0.049 0.800 0.158 0.422 0.466 0.196 

Locus 214 : 
2 alleles
6.5% missing data
   1   (0.812) 0.855 0.875 0.833 0.926 0.525 0.584 0.838 0.862 0.952 
   3   (0.188) 0.145 0.125 0.167 0.074 0.475 0.416 0.162 0.138 0.048 

Locus 215 : 
2 alleles
5.8% missing data
   4   (0.849) 0.683 0.698 0.988 0.972 0.984 0.983 0.958 0.668 0.771 
   2   (0.151) 0.317 0.302 0.012 0.028 0.016 0.017 0.042 0.332 0.229 

Locus 216 : 
2 alleles
2.2% missing data
   2   (0.945) 0.932 0.893 0.997 0.997 0.997 0.995 0.989 0.902 0.984 
   4   (0.055) 0.068 0.107 0.003 0.003 0.003 0.005 0.011 0.098 0.016 

Locus 217 : 
2 alleles
4.3% missing data
   2   (0.786) 0.801 0.779 0.735 0.919 0.947 0.921 0.812 0.793 0.850 
   4   (0.214) 0.199 0.221 0.265 0.081 0.053 0.079 0.188 0.207 0.150 

Locus 218 : 
2 alleles
10.1% missing data
   2   (0.594) 0.611 0.596 0.633 0.526 0.813 0.887 0.561 0.491 0.778 
   4   (0.406) 0.389 0.404 0.367 0.474 0.187 0.113 0.439 0.509 0.222 

Locus 219 : 
2 alleles
14.5% missing data
   2   (0.798) 0.816 0.832 0.654 0.980 0.929 0.938 0.745 0.887 0.938 
   4   (0.202) 0.184 0.168 0.346 0.020 0.071 0.062 0.255 0.113 0.062 

Locus 220 : 
2 alleles
17.4% missing data
   4   (0.857) 0.791 0.692 0.987 0.976 0.989 0.982 0.958 0.597 0.946 
   3   (0.143) 0.209 0.308 0.013 0.024 0.011 0.018 0.042 0.403 0.054 

Locus 221 : 
2 alleles
2.9% missing data
   2   (0.094) 0.067 0.071 0.023 0.015 0.082 0.019 0.056 0.056 0.849 
   4   (0.906) 0.933 0.929 0.977 0.985 0.918 0.981 0.944 0.944 0.151 

Locus 222 : 
2 alleles
4.3% missing data
   2   (0.927) 0.901 0.941 0.990 0.992 0.991 0.986 0.961 0.961 0.728 
   4   (0.073) 0.099 0.059 0.010 0.008 0.009 0.014 0.039 0.039 0.272 

Locus 223 : 
2 alleles
13.0% missing data
   2   (0.887) 0.893 0.914 0.930 0.992 0.941 0.891 0.913 0.923 0.928 
   4   (0.113) 0.107 0.086 0.070 0.008 0.059 0.109 0.087 0.077 0.072 

Locus 224 : 
2 alleles
12.3% missing data
   1   (0.868) 0.928 0.934 0.879 0.819 0.784 0.958 0.764 0.950 0.953 
   3   (0.132) 0.072 0.066 0.121 0.181 0.216 0.042 0.236 0.050 0.047 

Locus 225 : 
2 alleles
10.9% missing data
   3   (0.705) 0.564 0.686 0.783 0.686 0.944 0.892 0.734 0.747 0.813 
   1   (0.295) 0.436 0.314 0.217 0.314 0.056 0.108 0.266 0.253 0.187 

Locus 226 : 
2 alleles
11.6% missing data
   3   (0.839) 0.904 0.890 0.926 0.832 0.975 0.956 0.799 0.771 0.935 
   1   (0.161) 0.096 0.110 0.074 0.168 0.025 0.044 0.201 0.229 0.065 

Locus 227 : 
2 alleles
6.5% missing data
   1   (0.839) 0.822 0.887 0.841 0.774 0.869 0.934 0.838 0.921 0.676 
   3   (0.161) 0.178 0.113 0.159 0.226 0.131 0.066 0.162 0.079 0.324 

Locus 228 : 
2 alleles
18.1% missing data
   2   (0.925) 0.958 0.963 0.974 0.971 0.932 0.978 0.919 0.956 0.992 
   4   (0.075) 0.042 0.037 0.026 0.029 0.068 0.022 0.081 0.044 0.008 

Locus 229 : 
2 alleles
3.6% missing data
   2   (0.783) 0.842 0.848 0.518 0.185 0.704 0.924 0.799 0.857 0.887 
   4   (0.217) 0.158 0.152 0.482 0.815 0.296 0.076 0.201 0.143 0.113 

Locus 230 : 
2 alleles
12.3% missing data
   4   (0.811) 0.868 0.870 0.761 0.965 0.959 0.945 0.668 0.918 0.938 
   2   (0.189) 0.132 0.130 0.239 0.035 0.041 0.055 0.332 0.082 0.062 

Locus 231 : 
2 alleles
2.2% missing data
   2   (0.665) 0.652 0.593 0.859 0.959 0.945 0.878 0.602 0.702 0.644 
   4   (0.335) 0.348 0.407 0.141 0.041 0.055 0.122 0.398 0.298 0.356 

Locus 232 : 
2 alleles
4.3% missing data
   3   (0.465) 0.507 0.447 0.393 0.530 0.517 0.503 0.504 0.338 0.550 
   4   (0.535) 0.493 0.553 0.607 0.470 0.483 0.497 0.496 0.662 0.450 

Locus 233 : 
2 alleles
7.2% missing data
   3   (0.886) 0.951 0.934 0.489 0.985 0.988 0.961 0.881 0.952 0.851 
   4   (0.114) 0.049 0.066 0.511 0.015 0.012 0.039 0.119 0.048 0.149 

Locus 234 : 
2 alleles
2.9% missing data
   4   (0.854) 0.879 0.813 0.965 0.985 0.858 0.964 0.864 0.902 0.643 
   2   (0.146) 0.121 0.187 0.035 0.015 0.142 0.036 0.136 0.098 0.357 

Locus 235 : 
2 alleles
6.5% missing data
   2   (0.696) 0.721 0.733 0.830 0.917 0.907 0.549 0.644 0.792 0.434 
   1   (0.304) 0.279 0.267 0.170 0.083 0.093 0.451 0.356 0.208 0.566 

Locus 236 : 
2 alleles
6.5% missing data
   4   (0.534) 0.619 0.516 0.453 0.917 0.171 0.841 0.514 0.413 0.613 
   1   (0.466) 0.381 0.484 0.547 0.083 0.829 0.159 0.486 0.587 0.387 

Locus 237 : 
2 alleles
3.6% missing data
   4   (0.734) 0.697 0.756 0.824 0.919 0.819 0.913 0.754 0.631 0.867 
   1   (0.266) 0.303 0.244 0.176 0.081 0.181 0.087 0.246 0.369 0.133 

Locus 238 : 
2 alleles
18.8% missing data
   1   (0.208) 0.212 0.219 0.099 0.150 0.056 0.078 0.221 0.173 0.176 
   3   (0.792) 0.788 0.781 0.901 0.850 0.944 0.922 0.779 0.827 0.824 

Locus 239 : 
2 alleles
4.3% missing data
   3   (0.887) 0.915 0.927 0.949 0.731 0.955 0.975 0.885 0.931 0.798 
   4   (0.113) 0.085 0.073 0.051 0.269 0.045 0.025 0.115 0.069 0.202 

Locus 240 : 
2 alleles
1.4% missing data
   2   (0.729) 0.843 0.813 0.397 0.810 0.586 0.897 0.613 0.825 0.904 
   3   (0.271) 0.157 0.187 0.603 0.190 0.414 0.103 0.387 0.175 0.096 

Locus 241 : 
2 alleles
8.7% missing data
   1   (0.873) 0.877 0.882 0.930 0.922 0.459 0.970 0.898 0.952 0.789 
   3   (0.127) 0.123 0.118 0.070 0.078 0.541 0.030 0.102 0.048 0.211 

Locus 242 : 
2 alleles
2.2% missing data
   3   (0.855) 0.892 0.860 0.682 0.894 0.892 0.963 0.888 0.885 0.974 
   1   (0.145) 0.108 0.140 0.318 0.106 0.108 0.037 0.112 0.115 0.026 

Locus 243 : 
2 alleles
10.9% missing data
   3   (0.480) 0.500 0.639 0.342 0.303 0.061 0.750 0.287 0.645 0.875 
   1   (0.520) 0.500 0.361 0.658 0.697 0.939 0.250 0.713 0.355 0.125 

Locus 244 : 
2 alleles
5.8% missing data
   2   (0.864) 0.848 0.854 0.963 0.981 0.959 0.964 0.906 0.863 0.725 
   4   (0.136) 0.152 0.146 0.037 0.019 0.041 0.036 0.094 0.137 0.275 

Locus 245 : 
2 alleles
2.9% missing data
   2   (0.838) 0.806 0.885 0.942 0.985 0.725 0.965 0.777 0.922 0.677 
   4   (0.162) 0.194 0.115 0.058 0.015 0.275 0.035 0.223 0.078 0.323 

Locus 246 : 
2 alleles
4.3% missing data
   4   (0.782) 0.828 0.805 0.928 0.738 0.951 0.760 0.741 0.833 0.923 
   2   (0.218) 0.172 0.195 0.072 0.262 0.049 0.240 0.259 0.167 0.077 

Locus 247 : 
2 alleles
14.5% missing data
   2   (0.666) 0.665 0.715 0.616 0.070 0.204 0.893 0.696 0.677 0.870 
   4   (0.334) 0.335 0.285 0.384 0.930 0.796 0.107 0.304 0.323 0.130 

Locus 248 : 
2 alleles
8.0% missing data
   2   (0.162) 0.130 0.112 0.139 0.387 0.039 0.370 0.120 0.085 0.323 
   3   (0.838) 0.870 0.888 0.861 0.613 0.961 0.630 0.880 0.915 0.677 

Locus 249 : 
2 alleles
13.8% missing data
   2   (0.937) 0.939 0.860 0.995 0.997 0.996 0.993 0.984 0.896 0.949 
   1   (0.063) 0.061 0.140 0.005 0.003 0.004 0.007 0.016 0.104 0.051 

Locus 250 : 
2 alleles
1.4% missing data
   2   (0.776) 0.808 0.832 0.845 0.078 0.942 0.712 0.811 0.816 0.881 
   3   (0.224) 0.192 0.168 0.155 0.922 0.058 0.288 0.189 0.184 0.119 

Locus 251 : 
2 alleles
5.1% missing data
   3   (0.355) 0.395 0.376 0.097 0.653 0.334 0.760 0.284 0.336 0.268 
   4   (0.645) 0.605 0.624 0.903 0.347 0.666 0.240 0.716 0.664 0.732 

Locus 252 : 
2 alleles
15.9% missing data
   2   (0.256) 0.207 0.187 0.220 0.053 0.339 0.220 0.264 0.322 0.276 
   4   (0.744) 0.793 0.813 0.780 0.947 0.661 0.780 0.736 0.678 0.724 

Locus 253 : 
2 alleles
15.2% missing data
   4   (0.877) 0.936 0.891 0.950 0.981 0.981 0.953 0.806 0.939 0.987 
   2   (0.123) 0.064 0.109 0.050 0.019 0.019 0.047 0.194 0.061 0.013 

Locus 254 : 
2 alleles
8.0% missing data
   1   (0.317) 0.266 0.341 0.267 0.103 0.071 0.119 0.311 0.360 0.857 
   2   (0.683) 0.734 0.659 0.733 0.897 0.929 0.881 0.689 0.640 0.143 

Locus 255 : 
2 alleles
16.7% missing data
   1   (0.655) 0.614 0.692 0.347 0.648 0.480 0.648 0.737 0.639 0.950 
   2   (0.345) 0.386 0.308 0.653 0.352 0.520 0.352 0.263 0.361 0.050 

Locus 256 : 
2 alleles
7.2% missing data
   1   (0.669) 0.735 0.702 0.724 0.978 0.694 0.194 0.627 0.779 0.878 
   2   (0.331) 0.265 0.298 0.276 0.022 0.306 0.806 0.373 0.221 0.122 

Locus 257 : 
2 alleles
10.9% missing data
   1   (0.921) 0.960 0.955 0.973 0.929 0.946 0.976 0.930 0.939 0.992 
   2   (0.079) 0.040 0.045 0.027 0.071 0.054 0.024 0.070 0.061 0.008 

Locus 258 : 
2 alleles
15.9% missing data
   3   (0.916) 0.951 0.965 0.928 0.986 0.784 0.935 0.892 0.975 0.975 
   1   (0.084) 0.049 0.035 0.072 0.014 0.216 0.065 0.108 0.025 0.025 

Locus 259 : 
2 alleles
10.9% missing data
   2   (0.858) 0.900 0.850 0.980 0.992 0.978 0.751 0.925 0.762 0.780 
   4   (0.142) 0.100 0.150 0.020 0.008 0.022 0.249 0.075 0.238 0.220 

Locus 260 : 
2 alleles
11.6% missing data
   1   (0.854) 0.728 0.822 0.963 0.430 0.955 0.966 0.917 0.911 0.949 
   3   (0.146) 0.272 0.178 0.037 0.570 0.045 0.034 0.083 0.089 0.051 

Locus 261 : 
2 alleles
15.9% missing data
   1   (0.488) 0.489 0.510 0.535 0.416 0.125 0.537 0.492 0.474 0.412 
   3   (0.512) 0.511 0.490 0.465 0.584 0.875 0.463 0.508 0.526 0.588 

Locus 262 : 
2 alleles
13.8% missing data
   4   (0.129) 0.083 0.127 0.045 0.177 0.081 0.034 0.089 0.125 0.629 
   2   (0.871) 0.917 0.873 0.955 0.823 0.919 0.966 0.911 0.875 0.371 

Locus 263 : 
2 alleles
1.4% missing data
   1   (0.904) 0.940 0.942 0.908 0.984 0.954 0.974 0.905 0.944 0.983 
   2   (0.096) 0.060 0.058 0.092 0.016 0.046 0.026 0.095 0.056 0.017 

Locus 264 : 
2 alleles
3.6% missing data
   2   (0.963) 0.994 0.995 0.551 0.951 0.997 0.989 0.976 0.997 0.999 
   4   (0.037) 0.006 0.005 0.449 0.049 0.003 0.011 0.024 0.003 0.001 

Locus 265 : 
2 alleles
7.2% missing data
   3   (0.711) 0.611 0.679 0.904 0.455 0.719 0.608 0.765 0.796 0.899 
   2   (0.289) 0.389 0.321 0.096 0.545 0.281 0.392 0.235 0.204 0.101 

Locus 266 : 
2 alleles
5.1% missing data
   2   (0.483) 0.359 0.420 0.632 0.022 0.297 0.745 0.504 0.563 0.643 
   4   (0.517) 0.641 0.580 0.368 0.978 0.703 0.255 0.496 0.437 0.357 

Locus 267 : 
2 alleles
2.9% missing data
   2   (0.914) 0.900 0.920 0.979 0.992 0.994 0.980 0.952 0.910 0.981 
   4   (0.086) 0.100 0.080 0.021 0.008 0.006 0.020 0.048 0.090 0.019 

Locus 268 : 
2 alleles
15.2% missing data
   1   (0.190) 0.144 0.180 0.078 0.029 0.050 0.090 0.209 0.260 0.092 
   3   (0.810) 0.856 0.820 0.922 0.971 0.950 0.910 0.791 0.740 0.908 

Locus 269 : 
2 alleles
4.3% missing data
   1   (0.896) 0.940 0.847 0.985 0.879 0.886 0.982 0.949 0.772 0.951 
   3   (0.104) 0.060 0.153 0.015 0.121 0.114 0.018 0.051 0.228 0.049 

Locus 270 : 
2 alleles
6.5% missing data
   4   (0.909) 0.935 0.932 0.919 0.857 0.981 0.966 0.925 0.960 0.983 
   1   (0.091) 0.065 0.068 0.081 0.143 0.019 0.034 0.075 0.040 0.017 

Locus 271 : 
2 alleles
2.2% missing data
   2   (0.891) 0.938 0.941 0.870 0.988 0.889 0.965 0.809 0.971 0.992 
   4   (0.109) 0.062 0.059 0.130 0.012 0.111 0.035 0.191 0.029 0.008 

Locus 272 : 
2 alleles
2.9% missing data
   4   (0.851) 0.881 0.890 0.942 0.964 0.953 0.935 0.824 0.864 0.878 
   2   (0.149) 0.119 0.110 0.058 0.036 0.047 0.065 0.176 0.136 0.122 

Locus 273 : 
2 alleles
1.4% missing data
   2   (0.868) 0.881 0.874 0.954 0.986 0.959 0.969 0.868 0.886 0.917 
   4   (0.132) 0.119 0.126 0.046 0.014 0.041 0.031 0.132 0.114 0.083 

Locus 274 : 
2 alleles
8.0% missing data
   1   (0.131) 0.099 0.096 0.131 0.018 0.027 0.064 0.101 0.108 0.650 
   3   (0.869) 0.901 0.904 0.869 0.982 0.973 0.936 0.899 0.892 0.350 

Locus 275 : 
2 alleles
2.9% missing data
   1   (0.611) 0.728 0.648 0.688 0.078 0.933 0.207 0.648 0.503 0.880 
   4   (0.389) 0.272 0.352 0.312 0.922 0.067 0.793 0.352 0.497 0.120 

Locus 276 : 
2 alleles
18.1% missing data
   2   (0.358) 0.523 0.392 0.280 0.554 0.628 0.142 0.328 0.239 0.080 
   3   (0.642) 0.477 0.608 0.720 0.446 0.372 0.858 0.672 0.761 0.920 

Locus 277 : 
2 alleles
10.9% missing data
   1   (0.906) 0.908 0.895 0.981 0.799 0.957 0.980 0.925 0.958 0.990 
   4   (0.094) 0.092 0.105 0.019 0.201 0.043 0.020 0.075 0.042 0.010 

Locus 278 : 
2 alleles
3.6% missing data
   3   (0.782) 0.794 0.772 0.950 0.976 0.854 0.957 0.746 0.822 0.276 
   1   (0.218) 0.206 0.228 0.050 0.024 0.146 0.043 0.254 0.178 0.724 

Locus 279 : 
2 alleles
3.6% missing data
   1   (0.876) 0.837 0.908 0.975 0.954 0.977 0.951 0.878 0.906 0.925 
   3   (0.124) 0.163 0.092 0.025 0.046 0.023 0.049 0.122 0.094 0.075 

Locus 280 : 
2 alleles
2.2% missing data
   3   (0.165) 0.159 0.141 0.325 0.042 0.170 0.086 0.148 0.087 0.080 
   4   (0.835) 0.841 0.859 0.675 0.958 0.830 0.914 0.852 0.913 0.920 

Locus 281 : 
2 alleles
14.5% missing data
   1   (0.738) 0.739 0.721 0.826 0.604 0.920 0.851 0.751 0.757 0.760 
   2   (0.262) 0.261 0.279 0.174 0.396 0.080 0.149 0.249 0.243 0.240 

Locus 282 : 
2 alleles
18.1% missing data
   3   (0.827) 0.853 0.860 0.923 0.981 0.948 0.823 0.807 0.838 0.971 
   4   (0.173) 0.147 0.140 0.077 0.019 0.052 0.177 0.193 0.162 0.029 

Locus 283 : 
2 alleles
5.1% missing data
   1   (0.896) 0.950 0.902 0.967 0.984 0.981 0.967 0.878 0.947 0.807 
   2   (0.104) 0.050 0.098 0.033 0.016 0.019 0.033 0.122 0.053 0.193 

Locus 284 : 
2 alleles
5.1% missing data
   1   (0.887) 0.903 0.887 0.980 0.993 0.951 0.843 0.947 0.873 0.941 
   2   (0.113) 0.097 0.113 0.020 0.007 0.049 0.157 0.053 0.127 0.059 

Locus 285 : 
2 alleles
10.9% missing data
   4   (0.913) 0.955 0.949 0.969 0.982 0.983 0.971 0.849 0.974 0.992 
   2   (0.087) 0.045 0.051 0.031 0.018 0.017 0.029 0.151 0.026 0.008 

Locus 286 : 
2 alleles
8.0% missing data
   4   (0.351) 0.377 0.374 0.595 0.085 0.347 0.194 0.371 0.195 0.404 
   2   (0.649) 0.623 0.626 0.405 0.915 0.653 0.806 0.629 0.805 0.596 

Locus 287 : 
2 alleles
14.5% missing data
   1   (0.389) 0.377 0.478 0.645 0.386 0.828 0.108 0.277 0.391 0.652 
   3   (0.611) 0.623 0.522 0.355 0.614 0.172 0.892 0.723 0.609 0.348 

Locus 288 : 
2 alleles
2.2% missing data
   2   (0.056) 0.075 0.133 0.003 0.010 0.008 0.005 0.011 0.070 0.022 
   3   (0.944) 0.925 0.867 0.997 0.990 0.992 0.995 0.989 0.930 0.978 

Locus 289 : 
2 alleles
15.9% missing data
   4   (0.914) 0.902 0.847 0.995 0.997 0.994 0.866 0.981 0.907 0.945 
   2   (0.086) 0.098 0.153 0.005 0.003 0.006 0.134 0.019 0.093 0.055 

Locus 290 : 
2 alleles
6.5% missing data
   2   (0.877) 0.941 0.940 0.657 0.959 0.982 0.957 0.821 0.946 0.987 
   4   (0.123) 0.059 0.060 0.343 0.041 0.018 0.043 0.179 0.054 0.013 

Locus 291 : 
2 alleles
18.1% missing data
   4   (0.894) 0.912 0.886 0.965 0.987 0.991 0.963 0.936 0.873 0.922 
   2   (0.106) 0.088 0.114 0.035 0.013 0.009 0.037 0.064 0.127 0.078 

Locus 292 : 
2 alleles
7.2% missing data
   2   (0.708) 0.700 0.607 0.844 0.505 0.944 0.926 0.786 0.636 0.483 
   4   (0.292) 0.300 0.393 0.156 0.495 0.056 0.074 0.214 0.364 0.517 

Locus 293 : 
2 alleles
3.6% missing data
   1   (0.902) 0.836 0.808 0.994 0.996 0.994 0.991 0.980 0.721 0.680 
   3   (0.098) 0.164 0.192 0.006 0.004 0.006 0.009 0.020 0.279 0.320 

Locus 294 : 
2 alleles
10.9% missing data
   2   (0.848) 0.880 0.894 0.910 0.821 0.976 0.717 0.837 0.939 0.865 
   1   (0.152) 0.120 0.106 0.090 0.179 0.024 0.283 0.163 0.061 0.135 

Locus 295 : 
2 alleles
5.1% missing data
   1   (0.792) 0.784 0.726 0.920 0.793 0.921 0.937 0.832 0.776 0.865 
   2   (0.208) 0.216 0.274 0.080 0.207 0.079 0.063 0.168 0.224 0.135 

Locus 296 : 
2 alleles
5.8% missing data
   1   (0.621) 0.746 0.765 0.143 0.118 0.301 0.410 0.564 0.851 0.353 
   3   (0.379) 0.254 0.235 0.857 0.882 0.699 0.590 0.436 0.149 0.647 

Locus 297 : 
2 alleles
4.3% missing data
   4   (0.921) 0.955 0.964 0.950 0.953 0.826 0.975 0.891 0.979 0.918 
   2   (0.079) 0.045 0.036 0.050 0.047 0.174 0.025 0.109 0.021 0.082 

Locus 298 : 
2 alleles
11.6% missing data
   2   (0.653) 0.683 0.711 0.487 0.559 0.890 0.903 0.568 0.709 0.670 
   4   (0.347) 0.317 0.289 0.513 0.441 0.110 0.097 0.432 0.291 0.330 

Locus 299 : 
2 alleles
8.0% missing data
   2   (0.208) 0.167 0.201 0.069 0.043 0.090 0.234 0.159 0.317 0.260 
   4   (0.792) 0.833 0.799 0.931 0.957 0.910 0.766 0.841 0.683 0.740 

Locus 300 : 
2 alleles
3.6% missing data
   2   (0.807) 0.863 0.768 0.942 0.899 0.958 0.940 0.777 0.819 0.773 
   4   (0.193) 0.137 0.232 0.058 0.101 0.042 0.060 0.223 0.181 0.227 

Locus 301 : 
2 alleles
5.8% missing data
   2   (0.492) 0.424 0.555 0.437 0.424 0.109 0.654 0.476 0.554 0.506 
   4   (0.508) 0.576 0.445 0.563 0.576 0.891 0.346 0.524 0.446 0.494 

Locus 302 : 
2 alleles
13.8% missing data
   4   (0.475) 0.424 0.448 0.519 0.343 0.835 0.731 0.417 0.552 0.297 
   3   (0.525) 0.576 0.552 0.481 0.657 0.165 0.269 0.583 0.448 0.703 

Locus 303 : 
2 alleles
6.5% missing data
   4   (0.898) 0.941 0.916 0.895 0.988 0.898 0.944 0.913 0.941 0.987 
   2   (0.102) 0.059 0.084 0.105 0.012 0.102 0.056 0.087 0.059 0.013 

Locus 304 : 
2 alleles
14.5% missing data
   3   (0.918) 0.959 0.943 0.981 0.755 0.861 0.980 0.918 0.959 0.989 
   1   (0.082) 0.041 0.057 0.019 0.245 0.139 0.020 0.082 0.041 0.011 

Locus 305 : 
2 alleles
2.2% missing data
   4   (0.838) 0.874 0.836 0.970 0.984 0.964 0.746 0.895 0.751 0.909 
   3   (0.162) 0.126 0.164 0.030 0.016 0.036 0.254 0.105 0.249 0.091 

Locus 306 : 
2 alleles
5.1% missing data
   2   (0.912) 0.969 0.952 0.951 0.954 0.940 0.967 0.860 0.963 0.973 
   3   (0.088) 0.031 0.048 0.049 0.046 0.060 0.033 0.140 0.037 0.027 

Locus 307 : 
2 alleles
13.0% missing data
   3   (0.747) 0.702 0.771 0.763 0.780 0.463 0.923 0.788 0.778 0.514 
   1   (0.253) 0.298 0.229 0.237 0.220 0.537 0.077 0.212 0.222 0.486 

Locus 308 : 
2 alleles
5.1% missing data
   3   (0.914) 0.937 0.913 0.976 0.944 0.077 0.976 0.955 0.972 0.977 
   1   (0.086) 0.063 0.087 0.024 0.056 0.923 0.024 0.045 0.028 0.023 

Locus 309 : 
2 alleles
2.2% missing data
   2   (0.791) 0.898 0.825 0.882 0.473 0.966 0.938 0.700 0.859 0.512 
   3   (0.209) 0.102 0.175 0.118 0.527 0.034 0.062 0.300 0.141 0.488 

Locus 310 : 
2 alleles
5.8% missing data
   4   (0.886) 0.886 0.934 0.744 0.985 0.933 0.925 0.912 0.943 0.958 
   2   (0.114) 0.114 0.066 0.256 0.015 0.067 0.075 0.088 0.057 0.042 

Locus 311 : 
2 alleles
15.2% missing data
   3   (0.836) 0.851 0.899 0.870 0.471 0.925 0.939 0.791 0.915 0.931 
   1   (0.164) 0.149 0.101 0.130 0.529 0.075 0.061 0.209 0.085 0.069 

Locus 312 : 
2 alleles
5.1% missing data
   2   (0.891) 0.858 0.900 0.984 0.874 0.898 0.973 0.919 0.906 0.926 
   3   (0.109) 0.142 0.100 0.016 0.126 0.102 0.027 0.081 0.094 0.074 

Locus 313 : 
2 alleles
2.2% missing data
   3   (0.098) 0.059 0.077 0.032 0.017 0.019 0.024 0.101 0.072 0.075 
   4   (0.902) 0.941 0.923 0.968 0.983 0.981 0.976 0.899 0.928 0.925 

Locus 314 : 
2 alleles
9.4% missing data
   2   (0.922) 0.898 0.903 0.988 0.931 0.994 0.987 0.954 0.963 0.963 
   4   (0.078) 0.102 0.097 0.012 0.069 0.006 0.013 0.046 0.037 0.037 

Locus 315 : 
2 alleles
2.2% missing data
   2   (0.635) 0.584 0.636 0.845 0.936 0.603 0.590 0.721 0.472 0.496 
   4   (0.365) 0.416 0.364 0.155 0.064 0.397 0.410 0.279 0.528 0.504 

Locus 316 : 
2 alleles
2.9% missing data
   1   (0.927) 0.806 0.915 0.992 0.996 0.994 0.989 0.974 0.961 0.979 
   3   (0.073) 0.194 0.085 0.008 0.004 0.006 0.011 0.026 0.039 0.021 

Locus 317 : 
2 alleles
5.8% missing data
   4   (0.911) 0.946 0.956 0.936 0.984 0.992 0.954 0.883 0.971 0.971 
   2   (0.089) 0.054 0.044 0.064 0.016 0.008 0.046 0.117 0.029 0.029 

Locus 318 : 
2 alleles
6.5% missing data
   2   (0.897) 0.902 0.898 0.986 0.986 0.989 0.845 0.949 0.928 0.799 
   4   (0.103) 0.098 0.102 0.014 0.014 0.011 0.155 0.051 0.072 0.201 

Locus 319 : 
2 alleles
4.3% missing data
   2   (0.625) 0.666 0.686 0.686 0.595 0.151 0.826 0.541 0.762 0.167 
   4   (0.375) 0.334 0.314 0.314 0.405 0.849 0.174 0.459 0.238 0.833 

Locus 320 : 
2 alleles
5.1% missing data
   2   (0.378) 0.303 0.376 0.123 0.382 0.490 0.388 0.365 0.525 0.568 
   4   (0.622) 0.697 0.624 0.877 0.618 0.510 0.612 0.635 0.475 0.432 

Locus 321 : 
2 alleles
10.9% missing data
   2   (0.833) 0.919 0.872 0.790 0.963 0.557 0.928 0.817 0.865 0.872 
   4   (0.167) 0.081 0.128 0.210 0.037 0.443 0.072 0.183 0.135 0.128 

Locus 322 : 
2 alleles
6.5% missing data
   1   (0.264) 0.238 0.167 0.272 0.463 0.278 0.102 0.325 0.264 0.082 
   3   (0.736) 0.762 0.833 0.728 0.537 0.722 0.898 0.675 0.736 0.918 

Locus 323 : 
2 alleles
18.8% missing data
   3   (0.929) 0.976 0.980 0.873 0.977 0.969 0.977 0.879 0.986 0.994 
   1   (0.071) 0.024 0.020 0.127 0.023 0.031 0.023 0.121 0.014 0.006 

Locus 324 : 
2 alleles
3.6% missing data
   3   (0.797) 0.761 0.703 0.969 0.039 0.958 0.780 0.902 0.805 0.881 
   1   (0.203) 0.239 0.297 0.031 0.961 0.042 0.220 0.098 0.195 0.119 

Locus 325 : 
2 alleles
14.5% missing data
   1   (0.858) 0.910 0.888 0.921 0.962 0.809 0.888 0.834 0.899 0.938 
   3   (0.142) 0.090 0.112 0.079 0.038 0.191 0.112 0.166 0.101 0.062 

Locus 326 : 
2 alleles
13.8% missing data
   4   (0.605) 0.652 0.645 0.521 0.546 0.563 0.166 0.632 0.725 0.418 
   2   (0.395) 0.348 0.355 0.479 0.454 0.437 0.834 0.368 0.275 0.582 

Locus 327 : 
2 alleles
5.8% missing data
   1   (0.147) 0.113 0.120 0.034 0.022 0.045 0.366 0.129 0.085 0.344 
   3   (0.853) 0.887 0.880 0.966 0.978 0.955 0.634 0.871 0.915 0.656 

Locus 328 : 
2 alleles
0.7% missing data
   4   (0.881) 0.934 0.938 0.973 0.982 0.954 0.977 0.788 0.898 0.991 
   2   (0.119) 0.066 0.062 0.027 0.018 0.046 0.023 0.212 0.102 0.009 

Locus 329 : 
2 alleles
5.1% missing data
   4   (0.348) 0.417 0.403 0.290 0.368 0.087 0.100 0.301 0.327 0.783 
   2   (0.652) 0.583 0.597 0.710 0.632 0.913 0.900 0.699 0.673 0.217 

Locus 330 : 
2 alleles
3.6% missing data
   3   (0.905) 0.974 0.964 0.921 0.958 0.980 0.972 0.729 0.977 0.986 
   1   (0.095) 0.026 0.036 0.079 0.042 0.020 0.028 0.271 0.023 0.014 

Locus 331 : 
2 alleles
15.2% missing data
   4   (0.904) 0.966 0.976 0.829 0.694 0.967 0.957 0.755 0.982 0.996 
   2   (0.096) 0.034 0.024 0.171 0.306 0.033 0.043 0.245 0.018 0.004 

Locus 332 : 
2 alleles
6.5% missing data
   1   (0.292) 0.271 0.208 0.609 0.832 0.374 0.088 0.289 0.179 0.638 
   3   (0.708) 0.729 0.792 0.391 0.168 0.626 0.912 0.711 0.821 0.362 

Locus 333 : 
2 alleles
5.1% missing data
   4   (0.912) 0.866 0.903 0.965 0.981 0.926 0.970 0.964 0.946 0.915 
   1   (0.088) 0.134 0.097 0.035 0.019 0.074 0.030 0.036 0.054 0.085 

Locus 334 : 
2 alleles
2.2% missing data
   1   (0.915) 0.939 0.946 0.749 0.992 0.975 0.980 0.965 0.955 0.585 
   3   (0.085) 0.061 0.054 0.251 0.008 0.025 0.020 0.035 0.045 0.415 

Locus 335 : 
2 alleles
15.9% missing data
   1   (0.895) 0.907 0.909 0.981 0.994 0.965 0.874 0.957 0.863 0.874 
   2   (0.105) 0.093 0.091 0.019 0.006 0.035 0.126 0.043 0.137 0.126 

Locus 336 : 
2 alleles
15.9% missing data
   4   (0.921) 0.877 0.940 0.980 0.910 0.975 0.978 0.960 0.955 0.819 
   1   (0.079) 0.123 0.060 0.020 0.090 0.025 0.022 0.040 0.045 0.181 

Locus 337 : 
2 alleles
13.0% missing data
   2   (0.556) 0.564 0.503 0.721 0.522 0.398 0.727 0.533 0.618 0.437 
   4   (0.444) 0.436 0.497 0.279 0.478 0.602 0.273 0.467 0.382 0.563 

Locus 338 : 
2 alleles
13.8% missing data
   3   (0.853) 0.840 0.904 0.823 0.986 0.832 0.861 0.834 0.935 0.979 
   1   (0.147) 0.160 0.096 0.177 0.014 0.168 0.139 0.166 0.065 0.021 

Locus 339 : 
2 alleles
5.1% missing data
   1   (0.669) 0.757 0.758 0.654 0.598 0.821 0.299 0.596 0.798 0.425 
   3   (0.331) 0.243 0.242 0.346 0.402 0.179 0.701 0.404 0.202 0.575 

Locus 340 : 
2 alleles
1.4% missing data
   4   (0.905) 0.898 0.930 0.982 0.797 0.938 0.976 0.914 0.948 0.995 
   2   (0.095) 0.102 0.070 0.018 0.203 0.062 0.024 0.086 0.052 0.005 

Locus 341 : 
2 alleles
13.0% missing data
   4   (0.890) 0.910 0.914 0.971 0.986 0.953 0.976 0.896 0.875 0.980 
   1   (0.110) 0.090 0.086 0.029 0.014 0.047 0.024 0.104 0.125 0.020 

Locus 342 : 
2 alleles
6.5% missing data
   2   (0.753) 0.728 0.760 0.871 0.976 0.900 0.557 0.750 0.847 0.797 
   3   (0.247) 0.272 0.240 0.129 0.024 0.100 0.443 0.250 0.153 0.203 

Locus 343 : 
2 alleles
10.1% missing data
   2   (0.824) 0.809 0.817 0.948 0.833 0.962 0.953 0.807 0.855 0.964 
   4   (0.176) 0.191 0.183 0.052 0.167 0.038 0.047 0.193 0.145 0.036 

Locus 344 : 
2 alleles
11.6% missing data
   1   (0.909) 0.928 0.945 0.960 0.864 0.941 0.971 0.902 0.962 0.992 
   3   (0.091) 0.072 0.055 0.040 0.136 0.059 0.029 0.098 0.038 0.008 

Locus 345 : 
2 alleles
15.9% missing data
   4   (0.844) 0.897 0.864 0.864 0.971 0.888 0.784 0.831 0.898 0.985 
   2   (0.156) 0.103 0.136 0.136 0.029 0.112 0.216 0.169 0.102 0.015 

Locus 346 : 
2 alleles
5.8% missing data
   2   (0.897) 0.890 0.917 0.965 0.986 0.977 0.947 0.932 0.922 0.839 
   4   (0.103) 0.110 0.083 0.035 0.014 0.023 0.053 0.068 0.078 0.161 

Locus 347 : 
2 alleles
5.8% missing data
   2   (0.912) 0.958 0.919 0.971 0.966 0.956 0.979 0.927 0.921 0.918 
   4   (0.088) 0.042 0.081 0.029 0.034 0.044 0.021 0.073 0.079 0.082 

Locus 348 : 
2 alleles
1.4% missing data
   3   (0.884) 0.890 0.886 0.898 0.978 0.587 0.968 0.950 0.874 0.963 
   2   (0.116) 0.110 0.114 0.102 0.022 0.413 0.032 0.050 0.126 0.037 

Locus 349 : 
2 alleles
4.3% missing data
   4   (0.929) 0.969 0.975 0.905 0.959 0.981 0.943 0.890 0.988 0.997 
   2   (0.071) 0.031 0.025 0.095 0.041 0.019 0.057 0.110 0.012 0.003 

Locus 350 : 
2 alleles
5.1% missing data
   1   (0.910) 0.836 0.895 0.988 0.976 0.967 0.982 0.959 0.928 0.977 
   3   (0.090) 0.164 0.105 0.012 0.024 0.033 0.018 0.041 0.072 0.023 

Locus 351 : 
2 alleles
14.5% missing data
   1   (0.577) 0.584 0.646 0.713 0.594 0.847 0.227 0.551 0.653 0.193 
   3   (0.423) 0.416 0.354 0.287 0.406 0.153 0.773 0.449 0.347 0.807 

Locus 352 : 
2 alleles
2.2% missing data
   3   (0.910) 0.909 0.924 0.978 0.977 0.978 0.976 0.940 0.933 0.958 
   1   (0.090) 0.091 0.076 0.022 0.023 0.022 0.024 0.060 0.067 0.042 

Locus 353 : 
2 alleles
2.2% missing data
   3   (0.860) 0.836 0.825 0.976 0.983 0.935 0.975 0.887 0.862 0.834 
   1   (0.140) 0.164 0.175 0.024 0.017 0.065 0.025 0.113 0.138 0.166 

Locus 354 : 
2 alleles
0.7% missing data
   2   (0.896) 0.939 0.887 0.979 0.992 0.959 0.982 0.920 0.883 0.836 
   4   (0.104) 0.061 0.113 0.021 0.008 0.041 0.018 0.080 0.117 0.164 

Locus 355 : 
2 alleles
13.8% missing data
   3   (0.887) 0.911 0.924 0.964 0.881 0.965 0.969 0.873 0.933 0.748 
   1   (0.113) 0.089 0.076 0.036 0.119 0.035 0.031 0.127 0.067 0.252 

Locus 356 : 
2 alleles
11.6% missing data
   2   (0.925) 0.922 0.948 0.989 0.963 0.990 0.970 0.956 0.935 0.992 
   4   (0.075) 0.078 0.052 0.011 0.037 0.010 0.030 0.044 0.065 0.008 

Locus 357 : 
2 alleles
3.6% missing data
   4   (0.885) 0.922 0.957 0.783 0.991 0.909 0.954 0.767 0.978 0.995 
   2   (0.115) 0.078 0.043 0.217 0.009 0.091 0.046 0.233 0.022 0.005 

Locus 358 : 
2 alleles
5.8% missing data
   2   (0.743) 0.724 0.805 0.769 0.774 0.804 0.858 0.649 0.872 0.771 
   4   (0.257) 0.276 0.195 0.231 0.226 0.196 0.142 0.351 0.128 0.229 

Locus 359 : 
2 alleles
1.4% missing data
   3   (0.916) 0.872 0.884 0.976 0.995 0.994 0.973 0.971 0.937 0.937 
   1   (0.084) 0.128 0.116 0.024 0.005 0.006 0.027 0.029 0.063 0.063 

Locus 360 : 
2 alleles
2.9% missing data
   3   (0.905) 0.875 0.936 0.895 0.980 0.993 0.969 0.948 0.927 0.978 
   1   (0.095) 0.125 0.064 0.105 0.020 0.007 0.031 0.052 0.073 0.022 

Locus 361 : 
2 alleles
5.1% missing data
   1   (0.392) 0.448 0.349 0.197 0.428 0.352 0.817 0.324 0.396 0.573 
   3   (0.608) 0.552 0.651 0.803 0.572 0.648 0.183 0.676 0.604 0.427 

Locus 362 : 
2 alleles
4.3% missing data
   1   (0.879) 0.885 0.922 0.977 0.983 0.948 0.779 0.872 0.958 0.894 
   2   (0.121) 0.115 0.078 0.023 0.017 0.052 0.221 0.128 0.042 0.106 

Locus 363 : 
2 alleles
4.3% missing data
   3   (0.919) 0.972 0.970 0.926 0.910 0.968 0.958 0.852 0.978 0.980 
   1   (0.081) 0.028 0.030 0.074 0.090 0.032 0.042 0.148 0.022 0.020 

Locus 364 : 
2 alleles
11.6% missing data
   2   (0.895) 0.943 0.941 0.885 0.982 0.938 0.850 0.908 0.923 0.994 
   4   (0.105) 0.057 0.059 0.115 0.018 0.062 0.150 0.092 0.077 0.006 

Locus 365 : 
2 alleles
2.9% missing data
   1   (0.818) 0.832 0.810 0.875 0.982 0.935 0.958 0.799 0.850 0.900 
   3   (0.182) 0.168 0.190 0.125 0.018 0.065 0.042 0.201 0.150 0.100 

Locus 366 : 
2 alleles
5.1% missing data
   4   (0.488) 0.474 0.492 0.309 0.508 0.339 0.494 0.531 0.460 0.713 
   2   (0.512) 0.526 0.508 0.691 0.492 0.661 0.506 0.469 0.540 0.287 

Locus 367 : 
2 alleles
9.4% missing data
   2   (0.924) 0.930 0.859 0.992 0.997 0.969 0.990 0.958 0.960 0.969 
   3   (0.076) 0.070 0.141 0.008 0.003 0.031 0.010 0.042 0.040 0.031 

Locus 368 : 
2 alleles
6.5% missing data
   2   (0.479) 0.506 0.530 0.657 0.042 0.416 0.822 0.409 0.377 0.616 
   4   (0.521) 0.494 0.470 0.343 0.958 0.584 0.178 0.591 0.623 0.384 

Locus 369 : 
2 alleles
5.8% missing data
   4   (0.906) 0.953 0.967 0.958 0.938 0.037 0.956 0.874 0.979 0.984 
   1   (0.094) 0.047 0.033 0.042 0.062 0.963 0.044 0.126 0.021 0.016 

Locus 370 : 
2 alleles
5.8% missing data
   2   (0.240) 0.188 0.169 0.144 0.026 0.066 0.071 0.345 0.260 0.269 
   4   (0.760) 0.812 0.831 0.856 0.974 0.934 0.929 0.655 0.740 0.731 

Locus 371 : 
2 alleles
1.4% missing data
   1   (0.872) 0.915 0.905 0.836 0.971 0.979 0.956 0.898 0.847 0.978 
   3   (0.128) 0.085 0.095 0.164 0.029 0.021 0.044 0.102 0.153 0.022 

Locus 372 : 
2 alleles
0.7% missing data
   1   (0.310) 0.309 0.279 0.188 0.039 0.063 0.095 0.327 0.420 0.535 
   3   (0.690) 0.691 0.721 0.812 0.961 0.937 0.905 0.673 0.580 0.465 

Locus 373 : 
2 alleles
2.2% missing data
   4   (0.933) 0.912 0.883 0.994 0.990 0.987 0.992 0.976 0.955 0.992 
   2   (0.067) 0.088 0.117 0.006 0.010 0.013 0.008 0.024 0.045 0.008 

Locus 374 : 
2 alleles
19.6% missing data
   2   (0.643) 0.514 0.567 0.604 0.687 0.647 0.780 0.771 0.639 0.550 
   4   (0.357) 0.486 0.433 0.396 0.313 0.353 0.220 0.229 0.361 0.450 

Locus 375 : 
2 alleles
15.9% missing data
   2   (0.913) 0.939 0.940 0.981 0.994 0.922 0.929 0.941 0.900 0.915 
   4   (0.087) 0.061 0.060 0.019 0.006 0.078 0.071 0.059 0.100 0.085 

Locus 376 : 
2 alleles
2.2% missing data
   2   (0.870) 0.916 0.939 0.754 0.086 0.645 0.957 0.889 0.950 0.994 
   3   (0.130) 0.084 0.061 0.246 0.914 0.355 0.043 0.111 0.050 0.006 

Locus 377 : 
2 alleles
4.3% missing data
   1   (0.582) 0.557 0.536 0.326 0.539 0.187 0.772 0.664 0.623 0.610 
   3   (0.418) 0.443 0.464 0.674 0.461 0.813 0.228 0.336 0.377 0.390 

Locus 378 : 
2 alleles
15.9% missing data
   2   (0.196) 0.256 0.311 0.039 0.015 0.056 0.034 0.091 0.365 0.565 
   4   (0.804) 0.744 0.689 0.961 0.985 0.944 0.966 0.909 0.635 0.435 

Locus 379 : 
2 alleles
14.5% missing data
   2   (0.654) 0.706 0.671 0.723 0.957 0.557 0.528 0.642 0.666 0.701 
   4   (0.346) 0.294 0.329 0.277 0.043 0.443 0.472 0.358 0.334 0.299 

Locus 380 : 
2 alleles
2.9% missing data
   2   (0.895) 0.941 0.942 0.797 0.985 0.950 0.967 0.875 0.954 0.991 
   4   (0.105) 0.059 0.058 0.203 0.015 0.050 0.033 0.125 0.046 0.009 

Locus 381 : 
2 alleles
7.2% missing data
   4   (0.871) 0.831 0.903 0.849 0.778 0.982 0.895 0.919 0.919 0.977 
   2   (0.129) 0.169 0.097 0.151 0.222 0.018 0.105 0.081 0.081 0.023 

Locus 382 : 
2 alleles
5.8% missing data
   4   (0.898) 0.928 0.909 0.959 0.987 0.919 0.667 0.937 0.960 0.983 
   2   (0.102) 0.072 0.091 0.041 0.013 0.081 0.333 0.063 0.040 0.017 

Locus 383 : 
2 alleles
14.5% missing data
   1   (0.268) 0.223 0.284 0.107 0.227 0.148 0.077 0.214 0.557 0.210 
   3   (0.732) 0.777 0.716 0.893 0.773 0.852 0.923 0.786 0.443 0.790 

Locus 384 : 
2 alleles
8.7% missing data
   1   (0.874) 0.908 0.909 0.869 0.988 0.873 0.958 0.892 0.896 0.792 
   3   (0.126) 0.092 0.091 0.131 0.012 0.127 0.042 0.108 0.104 0.208 

Locus 385 : 
2 alleles
10.9% missing data
   2   (0.901) 0.958 0.953 0.952 0.941 0.916 0.905 0.899 0.971 0.094 
   4   (0.099) 0.042 0.047 0.048 0.059 0.084 0.095 0.101 0.029 0.906 

Locus 386 : 
2 alleles
11.6% missing data
   2   (0.862) 0.929 0.915 0.934 0.986 0.790 0.923 0.831 0.934 0.220 
   1   (0.138) 0.071 0.085 0.066 0.014 0.210 0.077 0.169 0.066 0.780 

Locus 387 : 
2 alleles
7.2% missing data
   2   (0.812) 0.858 0.884 0.667 0.817 0.973 0.879 0.753 0.893 0.967 
   3   (0.188) 0.142 0.116 0.333 0.183 0.027 0.121 0.247 0.107 0.033 

Locus 388 : 
2 alleles
6.5% missing data
   3   (0.815) 0.814 0.770 0.893 0.862 0.815 0.698 0.870 0.900 0.792 
   1   (0.185) 0.186 0.230 0.107 0.138 0.185 0.302 0.130 0.100 0.208 

Locus 389 : 
2 alleles
4.3% missing data
   1   (0.786) 0.786 0.761 0.896 0.048 0.937 0.913 0.838 0.801 0.939 
   3   (0.214) 0.214 0.239 0.104 0.952 0.063 0.087 0.162 0.199 0.061 

Locus 390 : 
2 alleles
15.9% missing data
   1   (0.693) 0.594 0.617 0.761 0.941 0.669 0.761 0.784 0.652 0.936 
   3   (0.307) 0.406 0.383 0.239 0.059 0.331 0.239 0.216 0.348 0.064 

Locus 391 : 
2 alleles
4.3% missing data
   4   (0.736) 0.775 0.763 0.859 0.967 0.918 0.561 0.673 0.827 0.847 
   2   (0.264) 0.225 0.237 0.141 0.033 0.082 0.439 0.327 0.173 0.153 

Locus 392 : 
2 alleles
15.9% missing data
   3   (0.944) 0.986 0.988 0.956 0.789 0.951 0.681 0.937 0.990 0.999 
   1   (0.056) 0.014 0.012 0.044 0.211 0.049 0.319 0.063 0.010 0.001 

Locus 393 : 
2 alleles
15.2% missing data
   3   (0.891) 0.913 0.907 0.901 0.990 0.947 0.964 0.894 0.952 0.972 
   1   (0.109) 0.087 0.093 0.099 0.010 0.053 0.036 0.106 0.048 0.028 

Locus 394 : 
2 alleles
10.1% missing data
   2   (0.878) 0.901 0.900 0.945 0.818 0.972 0.954 0.863 0.956 0.664 
   4   (0.122) 0.099 0.100 0.055 0.182 0.028 0.046 0.137 0.044 0.336 

Locus 395 : 
2 alleles
11.6% missing data
   2   (0.297) 0.309 0.259 0.154 0.273 0.196 0.586 0.301 0.263 0.049 
   4   (0.703) 0.691 0.741 0.846 0.727 0.804 0.414 0.699 0.737 0.951 

Locus 396 : 
2 alleles
12.3% missing data
   3   (0.785) 0.821 0.855 0.915 0.803 0.942 0.549 0.670 0.910 0.947 
   1   (0.215) 0.179 0.145 0.085 0.197 0.058 0.451 0.330 0.090 0.053 

Locus 397 : 
2 alleles
6.5% missing data
   2   (0.512) 0.518 0.542 0.603 0.839 0.120 0.452 0.406 0.618 0.951 
   3   (0.488) 0.482 0.458 0.397 0.161 0.880 0.548 0.594 0.382 0.049 

Locus 398 : 
2 alleles
11.6% missing data
   2   (0.522) 0.416 0.496 0.647 0.508 0.591 0.874 0.556 0.385 0.587 
   4   (0.478) 0.584 0.504 0.353 0.492 0.409 0.126 0.444 0.615 0.413 

Locus 399 : 
2 alleles
2.9% missing data
   3   (0.910) 0.933 0.915 0.979 0.976 0.849 0.969 0.946 0.913 0.988 
   1   (0.090) 0.067 0.085 0.021 0.024 0.151 0.031 0.054 0.087 0.012 

Locus 400 : 
2 alleles
5.1% missing data
   1   (0.719) 0.731 0.684 0.686 0.763 0.717 0.923 0.711 0.774 0.838 
   3   (0.281) 0.269 0.316 0.314 0.237 0.283 0.077 0.289 0.226 0.162 

Locus 401 : 
2 alleles
13.0% missing data
   1   (0.841) 0.825 0.815 0.938 0.881 0.921 0.961 0.877 0.834 0.899 
   2   (0.159) 0.175 0.185 0.062 0.119 0.079 0.039 0.123 0.166 0.101 

Locus 402 : 
2 alleles
5.1% missing data
   2   (0.787) 0.830 0.864 0.843 0.729 0.933 0.496 0.714 0.919 0.797 
   4   (0.213) 0.170 0.136 0.157 0.271 0.067 0.504 0.286 0.081 0.203 

Locus 403 : 
2 alleles
3.6% missing data
   4   (0.837) 0.874 0.899 0.731 0.437 0.769 0.947 0.857 0.934 0.368 
   2   (0.163) 0.126 0.101 0.269 0.563 0.231 0.053 0.143 0.066 0.632 

Locus 404 : 
2 alleles
12.3% missing data
   2   (0.848) 0.896 0.897 0.846 0.784 0.884 0.682 0.874 0.906 0.971 
   4   (0.152) 0.104 0.103 0.154 0.216 0.116 0.318 0.126 0.094 0.029 

Locus 405 : 
2 alleles
2.2% missing data
   2   (0.745) 0.684 0.785 0.836 0.975 0.946 0.540 0.735 0.834 0.905 
   3   (0.255) 0.316 0.215 0.164 0.025 0.054 0.460 0.265 0.166 0.095 

Locus 406 : 
2 alleles
11.6% missing data
   2   (0.905) 0.944 0.953 0.866 0.902 0.982 0.950 0.862 0.974 0.997 
   4   (0.095) 0.056 0.047 0.134 0.098 0.018 0.050 0.138 0.026 0.003 

Locus 407 : 
2 alleles
3.6% missing data
   2   (0.828) 0.764 0.817 0.944 0.978 0.859 0.963 0.889 0.738 0.948 
   4   (0.172) 0.236 0.183 0.056 0.022 0.141 0.037 0.111 0.262 0.052 

Locus 408 : 
2 alleles
13.0% missing data
   2   (0.863) 0.864 0.911 0.904 0.866 0.978 0.959 0.810 0.946 0.877 
   4   (0.137) 0.136 0.089 0.096 0.134 0.022 0.041 0.190 0.054 0.123 

Locus 409 : 
2 alleles
2.2% missing data
   2   (0.114) 0.149 0.185 0.012 0.011 0.094 0.015 0.044 0.215 0.100 
   4   (0.886) 0.851 0.815 0.988 0.989 0.906 0.985 0.956 0.785 0.900 

Locus 410 : 
2 alleles
5.1% missing data
   2   (0.912) 0.933 0.952 0.955 0.984 0.732 0.974 0.902 0.967 0.986 
   4   (0.088) 0.067 0.048 0.045 0.016 0.268 0.026 0.098 0.033 0.014 

Locus 411 : 
2 alleles
18.1% missing data
   2   (0.866) 0.858 0.874 0.928 0.988 0.971 0.958 0.877 0.903 0.880 
   4   (0.134) 0.142 0.126 0.072 0.012 0.029 0.042 0.123 0.097 0.120 

Locus 412 : 
2 alleles
14.5% missing data
   1   (0.890) 0.867 0.883 0.969 0.983 0.957 0.917 0.945 0.881 0.922 
   2   (0.110) 0.133 0.117 0.031 0.017 0.043 0.083 0.055 0.119 0.078 

Locus 413 : 
2 alleles
14.5% missing data
   1   (0.941) 0.938 0.917 0.995 0.997 0.995 0.994 0.985 0.863 0.984 
   3   (0.059) 0.062 0.083 0.005 0.003 0.005 0.006 0.015 0.137 0.016 

Locus 414 : 
2 alleles
13.0% missing data
   4   (0.901) 0.910 0.870 0.984 0.951 0.981 0.977 0.934 0.920 0.913 
   2   (0.099) 0.090 0.130 0.016 0.049 0.019 0.023 0.066 0.080 0.087 

Locus 415 : 
2 alleles
3.6% missing data
   1   (0.125) 0.077 0.102 0.050 0.108 0.045 0.029 0.114 0.162 0.024 
   3   (0.875) 0.923 0.898 0.950 0.892 0.955 0.971 0.886 0.838 0.976 

Locus 416 : 
2 alleles
3.6% missing data
   3   (0.858) 0.876 0.854 0.950 0.982 0.914 0.952 0.878 0.847 0.943 
   1   (0.142) 0.124 0.146 0.050 0.018 0.086 0.048 0.122 0.153 0.057 

Locus 417 : 
2 alleles
10.1% missing data
   3   (0.910) 0.936 0.942 0.974 0.994 0.990 0.983 0.922 0.967 0.217 
   4   (0.090) 0.064 0.058 0.026 0.006 0.010 0.017 0.078 0.033 0.783 

Locus 418 : 
2 alleles
5.1% missing data
   2   (0.777) 0.739 0.795 0.918 0.859 0.965 0.918 0.725 0.828 0.883 
   4   (0.223) 0.261 0.205 0.082 0.141 0.035 0.082 0.275 0.172 0.117 

Locus 419 : 
2 alleles
2.9% missing data
   3   (0.731) 0.720 0.705 0.797 0.843 0.962 0.909 0.732 0.748 0.638 
   4   (0.269) 0.280 0.295 0.203 0.157 0.038 0.091 0.268 0.252 0.362 

Locus 420 : 
2 alleles
13.8% missing data
   1   (0.265) 0.282 0.224 0.215 0.557 0.436 0.309 0.243 0.173 0.331 
   4   (0.735) 0.718 0.776 0.785 0.443 0.564 0.691 0.757 0.827 0.669 

Locus 421 : 
2 alleles
11.6% missing data
   2   (0.936) 0.855 0.922 0.995 0.997 0.996 0.994 0.985 0.885 0.977 
   4   (0.064) 0.145 0.078 0.005 0.003 0.004 0.006 0.015 0.115 0.023 

Locus 422 : 
2 alleles
5.1% missing data
   2   (0.864) 0.843 0.820 0.977 0.972 0.971 0.486 0.941 0.895 0.749 
   4   (0.136) 0.157 0.180 0.023 0.028 0.029 0.514 0.059 0.105 0.251 

Locus 423 : 
2 alleles
14.5% missing data
   3   (0.649) 0.722 0.717 0.331 0.962 0.631 0.298 0.659 0.740 0.513 
   2   (0.351) 0.278 0.283 0.669 0.038 0.369 0.702 0.341 0.260 0.487 

Locus 424 : 
2 alleles
13.0% missing data
   2   (0.877) 0.905 0.928 0.942 0.938 0.341 0.968 0.873 0.942 0.865 
   4   (0.123) 0.095 0.072 0.058 0.062 0.659 0.032 0.127 0.058 0.135 

Locus 425 : 
2 alleles
2.9% missing data
   2   (0.882) 0.935 0.947 0.671 0.785 0.886 0.941 0.849 0.963 0.956 
   4   (0.118) 0.065 0.053 0.329 0.215 0.114 0.059 0.151 0.037 0.044 

Locus 426 : 
2 alleles
5.8% missing data
   3   (0.836) 0.786 0.744 0.973 0.934 0.797 0.969 0.912 0.750 0.871 
   2   (0.164) 0.214 0.256 0.027 0.066 0.203 0.031 0.088 0.250 0.129 

Locus 427 : 
2 alleles
18.8% missing data
   4   (0.890) 0.924 0.866 0.971 0.995 0.968 0.976 0.894 0.926 0.864 
   2   (0.110) 0.076 0.134 0.029 0.005 0.032 0.024 0.106 0.074 0.136 

Locus 428 : 
2 alleles
5.8% missing data
   2   (0.922) 0.949 0.963 0.926 0.991 0.991 0.972 0.910 0.977 0.991 
   4   (0.078) 0.051 0.037 0.074 0.009 0.009 0.028 0.090 0.023 0.009 

Locus 429 : 
2 alleles
15.2% missing data
   2   (0.744) 0.821 0.742 0.723 0.970 0.720 0.839 0.771 0.681 0.582 
   3   (0.256) 0.179 0.258 0.277 0.030 0.280 0.161 0.229 0.319 0.418 

Locus 430 : 
2 alleles
4.3% missing data
   4   (0.792) 0.811 0.776 0.884 0.912 0.946 0.627 0.824 0.855 0.803 
   2   (0.208) 0.189 0.224 0.116 0.088 0.054 0.373 0.176 0.145 0.197 

Locus 431 : 
2 alleles
2.9% missing data
   1   (0.351) 0.254 0.248 0.589 0.301 0.725 0.439 0.338 0.353 0.438 
   3   (0.649) 0.746 0.752 0.411 0.699 0.275 0.561 0.662 0.647 0.562 

Locus 432 : 
2 alleles
0.7% missing data
   1   (0.496) 0.493 0.455 0.278 0.042 0.626 0.822 0.526 0.497 0.545 
   4   (0.504) 0.507 0.545 0.722 0.958 0.374 0.178 0.474 0.503 0.455 

Locus 433 : 
2 alleles
13.8% missing data
   2   (0.830) 0.715 0.782 0.920 0.795 0.964 0.949 0.880 0.882 0.977 
   4   (0.170) 0.285 0.218 0.080 0.205 0.036 0.051 0.120 0.118 0.023 

Locus 434 : 
2 alleles
14.5% missing data
   3   (0.747) 0.714 0.753 0.911 0.788 0.931 0.562 0.741 0.828 0.926 
   2   (0.253) 0.286 0.247 0.089 0.212 0.069 0.438 0.259 0.172 0.074 

Locus 435 : 
2 alleles
3.6% missing data
   4   (0.814) 0.805 0.796 0.935 0.860 0.933 0.929 0.839 0.778 0.986 
   2   (0.186) 0.195 0.204 0.065 0.140 0.067 0.071 0.161 0.222 0.014 

Locus 436 : 
2 alleles
8.0% missing data
   4   (0.754) 0.804 0.691 0.892 0.280 0.762 0.945 0.723 0.817 0.927 
   2   (0.246) 0.196 0.309 0.108 0.720 0.238 0.055 0.277 0.183 0.073 

Locus 437 : 
2 alleles
2.9% missing data
   1   (0.915) 0.948 0.947 0.892 0.994 0.616 0.962 0.947 0.967 0.982 
   3   (0.085) 0.052 0.053 0.108 0.006 0.384 0.038 0.053 0.033 0.018 

Locus 438 : 
2 alleles
5.1% missing data
   2   (0.936) 0.907 0.897 0.996 0.986 0.997 0.994 0.987 0.831 0.997 
   4   (0.064) 0.093 0.103 0.004 0.014 0.003 0.006 0.013 0.169 0.003 

Locus 439 : 
2 alleles
2.2% missing data
   3   (0.907) 0.917 0.890 0.974 0.990 0.985 0.984 0.939 0.928 0.933 
   4   (0.093) 0.083 0.110 0.026 0.010 0.015 0.016 0.061 0.072 0.067 

Locus 440 : 
2 alleles
3.6% missing data
   3   (0.820) 0.818 0.807 0.962 0.974 0.948 0.937 0.831 0.756 0.940 
   1   (0.180) 0.182 0.193 0.038 0.026 0.052 0.063 0.169 0.244 0.060 

Locus 441 : 
2 alleles
1.4% missing data
   2   (0.888) 0.933 0.916 0.976 0.685 0.985 0.633 0.911 0.952 0.991 
   4   (0.112) 0.067 0.084 0.024 0.315 0.015 0.367 0.089 0.048 0.009 

Locus 442 : 
2 alleles
6.5% missing data
   3   (0.877) 0.906 0.884 0.975 0.992 0.977 0.979 0.911 0.739 0.916 
   1   (0.123) 0.094 0.116 0.025 0.008 0.023 0.021 0.089 0.261 0.084 

Locus 443 : 
2 alleles
2.2% missing data
   4   (0.687) 0.652 0.678 0.834 0.938 0.943 0.835 0.628 0.709 0.934 
   2   (0.313) 0.348 0.322 0.166 0.062 0.057 0.165 0.372 0.291 0.066 

Locus 444 : 
2 alleles
3.6% missing data
   3   (0.868) 0.898 0.873 0.956 0.324 0.968 0.936 0.900 0.905 0.951 
   2   (0.132) 0.102 0.127 0.044 0.676 0.032 0.064 0.100 0.095 0.049 

Locus 445 : 
2 alleles
13.8% missing data
   3   (0.420) 0.465 0.512 0.365 0.118 0.400 0.138 0.446 0.298 0.833 
   1   (0.580) 0.535 0.488 0.635 0.882 0.600 0.862 0.554 0.702 0.167 

Locus 446 : 
2 alleles
4.3% missing data
   1   (0.241) 0.258 0.221 0.101 0.173 0.303 0.067 0.246 0.290 0.222 
   3   (0.759) 0.742 0.779 0.899 0.827 0.697 0.933 0.754 0.710 0.778 

Locus 447 : 
2 alleles
5.1% missing data
   3   (0.714) 0.784 0.728 0.643 0.965 0.556 0.778 0.721 0.680 0.940 
   2   (0.286) 0.216 0.272 0.357 0.035 0.444 0.222 0.279 0.320 0.060 

Locus 448 : 
2 alleles
12.3% missing data
   1   (0.080) 0.109 0.108 0.012 0.024 0.081 0.017 0.029 0.079 0.071 
   3   (0.920) 0.891 0.892 0.988 0.976 0.919 0.983 0.971 0.921 0.929 

Locus 449 : 
2 alleles
5.1% missing data
   2   (0.405) 0.401 0.375 0.682 0.467 0.069 0.495 0.456 0.199 0.476 
   4   (0.595) 0.599 0.625 0.318 0.533 0.931 0.505 0.544 0.801 0.524 

Locus 450 : 
2 alleles
13.0% missing data
   2   (0.855) 0.910 0.912 0.393 0.984 0.453 0.956 0.871 0.929 0.989 
   4   (0.145) 0.090 0.088 0.607 0.016 0.547 0.044 0.129 0.071 0.011 

Locus 451 : 
2 alleles
2.9% missing data
   2   (0.816) 0.812 0.862 0.771 0.984 0.893 0.896 0.803 0.874 0.974 
   4   (0.184) 0.188 0.138 0.229 0.016 0.107 0.104 0.197 0.126 0.026 

Locus 452 : 
2 alleles
2.2% missing data
   2   (0.610) 0.663 0.598 0.716 0.910 0.083 0.687 0.590 0.637 0.636 
   4   (0.390) 0.337 0.402 0.284 0.090 0.917 0.313 0.410 0.363 0.364 

Locus 453 : 
2 alleles
8.0% missing data
   4   (0.338) 0.307 0.361 0.128 0.601 0.351 0.088 0.347 0.442 0.289 
   2   (0.662) 0.693 0.639 0.872 0.399 0.649 0.912 0.653 0.558 0.711 

Locus 454 : 
2 alleles
2.9% missing data
   4   (0.922) 0.949 0.926 0.985 0.966 0.960 0.981 0.953 0.924 0.954 
   2   (0.078) 0.051 0.074 0.015 0.034 0.040 0.019 0.047 0.076 0.046 

Locus 455 : 
2 alleles
11.6% missing data
   1   (0.909) 0.929 0.927 0.983 0.986 0.927 0.954 0.941 0.925 0.688 
   3   (0.091) 0.071 0.073 0.017 0.014 0.073 0.046 0.059 0.075 0.312 

Locus 456 : 
2 alleles
2.9% missing data
   4   (0.878) 0.882 0.879 0.856 0.960 0.921 0.931 0.899 0.954 0.912 
   2   (0.122) 0.118 0.121 0.144 0.040 0.079 0.069 0.101 0.046 0.088 

Locus 457 : 
2 alleles
11.6% missing data
   3   (0.910) 0.957 0.944 0.936 0.986 0.981 0.971 0.868 0.969 0.993 
   2   (0.090) 0.043 0.056 0.064 0.014 0.019 0.029 0.132 0.031 0.007 

Locus 458 : 
2 alleles
13.0% missing data
   1   (0.852) 0.888 0.853 0.953 0.893 0.942 0.740 0.897 0.867 0.955 
   3   (0.148) 0.112 0.147 0.047 0.107 0.058 0.260 0.103 0.133 0.045 

Locus 459 : 
2 alleles
12.3% missing data
   3   (0.938) 0.788 0.913 0.995 0.972 0.995 0.994 0.986 0.953 0.895 
   4   (0.062) 0.212 0.087 0.005 0.028 0.005 0.006 0.014 0.047 0.105 

Locus 460 : 
2 alleles
6.5% missing data
   1   (0.860) 0.889 0.883 0.811 0.930 0.981 0.822 0.876 0.931 0.872 
   3   (0.140) 0.111 0.117 0.189 0.070 0.019 0.178 0.124 0.069 0.128 

Locus 461 : 
2 alleles
7.2% missing data
   2   (0.777) 0.794 0.839 0.690 0.968 0.270 0.826 0.832 0.767 0.914 
   4   (0.223) 0.206 0.161 0.310 0.032 0.730 0.174 0.168 0.233 0.086 

Locus 462 : 
2 alleles
3.6% missing data
   2   (0.649) 0.704 0.665 0.843 0.173 0.880 0.898 0.580 0.660 0.308 
   4   (0.351) 0.296 0.335 0.157 0.827 0.120 0.102 0.420 0.340 0.692 

Locus 463 : 
2 alleles
8.0% missing data
   1   (0.679) 0.717 0.673 0.632 0.923 0.800 0.906 0.604 0.758 0.556 
   3   (0.321) 0.283 0.327 0.368 0.077 0.200 0.094 0.396 0.242 0.444 

Locus 464 : 
2 alleles
4.3% missing data
   3   (0.908) 0.948 0.930 0.976 0.985 0.071 0.978 0.933 0.965 0.954 
   1   (0.092) 0.052 0.070 0.024 0.015 0.929 0.022 0.067 0.035 0.046 

Locus 465 : 
2 alleles
15.9% missing data
   1   (0.916) 0.961 0.926 0.975 0.758 0.839 0.972 0.939 0.960 0.614 
   3   (0.084) 0.039 0.074 0.025 0.242 0.161 0.028 0.061 0.040 0.386 

Locus 466 : 
2 alleles
13.0% missing data
   3   (0.801) 0.792 0.835 0.887 0.969 0.960 0.893 0.799 0.775 0.926 
   1   (0.199) 0.208 0.165 0.113 0.031 0.040 0.107 0.201 0.225 0.074 

Locus 467 : 
2 alleles
11.6% missing data
   1   (0.828) 0.730 0.818 0.945 0.609 0.909 0.954 0.886 0.824 0.822 
   3   (0.172) 0.270 0.182 0.055 0.391 0.091 0.046 0.114 0.176 0.178 

Locus 468 : 
2 alleles
3.6% missing data
   1   (0.183) 0.288 0.173 0.108 0.303 0.135 0.055 0.137 0.146 0.113 
   3   (0.817) 0.712 0.827 0.892 0.697 0.865 0.945 0.863 0.854 0.887 

Locus 469 : 
2 alleles
5.8% missing data
   2   (0.914) 0.952 0.944 0.974 0.971 0.859 0.969 0.914 0.950 0.980 
   4   (0.086) 0.048 0.056 0.026 0.029 0.141 0.031 0.086 0.050 0.020 

Locus 470 : 
2 alleles
5.1% missing data
   2   (0.364) 0.417 0.329 0.393 0.045 0.108 0.617 0.329 0.375 0.154 
   4   (0.636) 0.583 0.671 0.607 0.955 0.892 0.383 0.671 0.625 0.846 

Locus 471 : 
2 alleles
5.8% missing data
   2   (0.519) 0.582 0.552 0.545 0.929 0.102 0.269 0.520 0.507 0.531 
   4   (0.481) 0.418 0.448 0.455 0.071 0.898 0.731 0.480 0.493 0.469 

Locus 472 : 
2 alleles
3.6% missing data
   3   (0.853) 0.845 0.851 0.934 0.958 0.948 0.959 0.867 0.882 0.969 
   4   (0.147) 0.155 0.149 0.066 0.042 0.052 0.041 0.133 0.118 0.031 

Locus 473 : 
2 alleles
2.9% missing data
   4   (0.885) 0.920 0.891 0.950 0.984 0.985 0.961 0.873 0.939 0.933 
   2   (0.115) 0.080 0.109 0.050 0.016 0.015 0.039 0.127 0.061 0.067 

Locus 474 : 
2 alleles
15.2% missing data
   1   (0.469) 0.557 0.547 0.461 0.466 0.379 0.425 0.403 0.464 0.273 
   3   (0.531) 0.443 0.453 0.539 0.534 0.621 0.575 0.597 0.536 0.727 

Locus 475 : 
2 alleles
11.6% missing data
   3   (0.881) 0.929 0.917 0.923 0.878 0.855 0.968 0.847 0.936 0.951 
   1   (0.119) 0.071 0.083 0.077 0.122 0.145 0.032 0.153 0.064 0.049 

Locus 476 : 
2 alleles
13.0% missing data
   4   (0.915) 0.785 0.767 0.994 0.967 0.993 0.992 0.980 0.906 0.964 
   2   (0.085) 0.215 0.233 0.006 0.033 0.007 0.008 0.020 0.094 0.036 

Locus 477 : 
2 alleles
15.2% missing data
   2   (0.199) 0.160 0.135 0.215 0.029 0.299 0.066 0.254 0.133 0.266 
   4   (0.801) 0.840 0.865 0.785 0.971 0.701 0.934 0.746 0.867 0.734 

Locus 478 : 
2 alleles
6.5% missing data
   4   (0.943) 0.935 0.882 0.997 0.997 0.989 0.995 0.988 0.906 0.879 
   2   (0.057) 0.065 0.118 0.003 0.003 0.011 0.005 0.012 0.094 0.121 

Locus 479 : 
2 alleles
11.6% missing data
   1   (0.867) 0.893 0.878 0.964 0.898 0.972 0.970 0.843 0.900 0.972 
   4   (0.133) 0.107 0.122 0.036 0.102 0.028 0.030 0.157 0.100 0.028 

Locus 480 : 
2 alleles
4.3% missing data
   1   (0.279) 0.328 0.374 0.062 0.971 0.054 0.198 0.111 0.572 0.289 
   3   (0.721) 0.672 0.626 0.938 0.029 0.946 0.802 0.889 0.428 0.711 

Locus 481 : 
2 alleles
2.2% missing data
   3   (0.888) 0.922 0.927 0.904 0.987 0.926 0.980 0.872 0.930 0.977 
   4   (0.112) 0.078 0.073 0.096 0.013 0.074 0.020 0.128 0.070 0.023 

Locus 482 : 
2 alleles
0.7% missing data
   2   (0.158) 0.115 0.101 0.083 0.033 0.710 0.078 0.206 0.084 0.097 
   4   (0.842) 0.885 0.899 0.917 0.967 0.290 0.922 0.794 0.916 0.903 

Locus 483 : 
2 alleles
13.0% missing data
   4   (0.746) 0.837 0.756 0.792 0.775 0.921 0.554 0.738 0.827 0.447 
   2   (0.254) 0.163 0.244 0.208 0.225 0.079 0.446 0.262 0.173 0.553 

Locus 484 : 
2 alleles
12.3% missing data
   3   (0.908) 0.943 0.928 0.971 0.865 0.989 0.962 0.928 0.932 0.900 
   1   (0.092) 0.057 0.072 0.029 0.135 0.011 0.038 0.072 0.068 0.100 

Locus 485 : 
2 alleles
13.0% missing data
   3   (0.845) 0.894 0.856 0.946 0.845 0.972 0.948 0.809 0.891 0.802 
   1   (0.155) 0.106 0.144 0.054 0.155 0.028 0.052 0.191 0.109 0.198 

Locus 486 : 
2 alleles
3.6% missing data
   4   (0.919) 0.952 0.941 0.988 0.955 0.989 0.699 0.963 0.940 0.986 
   2   (0.081) 0.048 0.059 0.012 0.045 0.011 0.301 0.037 0.060 0.014 

Locus 487 : 
2 alleles
2.9% missing data
   2   (0.148) 0.100 0.098 0.368 0.016 0.277 0.048 0.169 0.067 0.037 
   3   (0.852) 0.900 0.902 0.632 0.984 0.723 0.952 0.831 0.933 0.963 

Locus 488 : 
2 alleles
5.8% missing data
   2   (0.827) 0.864 0.825 0.937 0.884 0.862 0.956 0.837 0.805 0.754 
   4   (0.173) 0.136 0.175 0.063 0.116 0.138 0.044 0.163 0.195 0.246 

Locus 489 : 
2 alleles
12.3% missing data
   1   (0.490) 0.392 0.411 0.793 0.504 0.817 0.538 0.502 0.495 0.245 
   3   (0.510) 0.608 0.589 0.207 0.496 0.183 0.462 0.498 0.505 0.755 

Locus 490 : 
2 alleles
3.6% missing data
   2   (0.893) 0.923 0.925 0.920 0.884 0.985 0.965 0.878 0.950 0.978 
   4   (0.107) 0.077 0.075 0.080 0.116 0.015 0.035 0.122 0.050 0.022 

Locus 491 : 
2 alleles
5.1% missing data
   3   (0.072) 0.101 0.105 0.007 0.013 0.017 0.010 0.025 0.060 0.082 
   1   (0.928) 0.899 0.895 0.993 0.987 0.983 0.990 0.975 0.940 0.918 

Locus 492 : 
2 alleles
1.4% missing data
   1   (0.909) 0.901 0.926 0.982 0.934 0.981 0.977 0.907 0.965 0.996 
   3   (0.091) 0.099 0.074 0.018 0.066 0.019 0.023 0.093 0.035 0.004 

Locus 493 : 
2 alleles
10.9% missing data
   2   (0.860) 0.863 0.855 0.967 0.949 0.953 0.931 0.863 0.890 0.969 
   4   (0.140) 0.137 0.145 0.033 0.051 0.047 0.069 0.137 0.110 0.031 

Locus 494 : 
2 alleles
2.9% missing data
   4   (0.843) 0.813 0.909 0.777 0.977 0.515 0.945 0.831 0.925 0.985 
   3   (0.157) 0.187 0.091 0.223 0.023 0.485 0.055 0.169 0.075 0.015 

Locus 495 : 
2 alleles
14.5% missing data
   2   (0.809) 0.887 0.886 0.830 0.973 0.935 0.247 0.788 0.893 0.712 
   4   (0.191) 0.113 0.114 0.170 0.027 0.065 0.753 0.212 0.107 0.288 

Locus 496 : 
2 alleles
2.9% missing data
   4   (0.859) 0.871 0.880 0.937 0.698 0.728 0.964 0.867 0.916 0.912 
   2   (0.141) 0.129 0.120 0.063 0.302 0.272 0.036 0.133 0.084 0.088 

Locus 497 : 
2 alleles
4.3% missing data
   1   (0.852) 0.863 0.839 0.953 0.969 0.965 0.964 0.878 0.845 0.748 
   3   (0.148) 0.137 0.161 0.047 0.031 0.035 0.036 0.122 0.155 0.252 

Locus 498 : 
2 alleles
12.3% missing data
   3   (0.884) 0.886 0.884 0.939 0.915 0.498 0.972 0.935 0.917 0.978 
   2   (0.116) 0.114 0.116 0.061 0.085 0.502 0.028 0.065 0.083 0.022 

Locus 499 : 
2 alleles
4.3% missing data
   4   (0.912) 0.954 0.966 0.944 0.291 0.989 0.969 0.912 0.968 0.996 
   2   (0.088) 0.046 0.034 0.056 0.709 0.011 0.031 0.088 0.032 0.004 

Locus 500 : 
2 alleles
15.2% missing data
   1   (0.846) 0.896 0.881 0.920 0.979 0.966 0.954 0.768 0.886 0.986 
   3   (0.154) 0.104 0.119 0.080 0.021 0.034 0.046 0.232 0.114 0.014 

Locus 501 : 
2 alleles
1.4% missing data
   1   (0.701) 0.768 0.693 0.742 0.963 0.677 0.908 0.659 0.673 0.803 
   2   (0.299) 0.232 0.307 0.258 0.037 0.323 0.092 0.341 0.327 0.197 

Locus 502 : 
2 alleles
10.9% missing data
   2   (0.947) 0.956 0.940 0.996 0.980 0.996 0.995 0.987 0.874 0.993 
   4   (0.053) 0.044 0.060 0.004 0.020 0.004 0.005 0.013 0.126 0.007 

Locus 503 : 
2 alleles
16.7% missing data
   4   (0.828) 0.857 0.856 0.940 0.971 0.924 0.946 0.722 0.899 0.982 
   3   (0.172) 0.143 0.144 0.060 0.029 0.076 0.054 0.278 0.101 0.018 

Locus 504 : 
2 alleles
6.5% missing data
   1   (0.798) 0.871 0.842 0.917 0.961 0.972 0.892 0.742 0.710 0.934 
   3   (0.202) 0.129 0.158 0.083 0.039 0.028 0.108 0.258 0.290 0.066 

Locus 505 : 
2 alleles
11.6% missing data
   1   (0.392) 0.400 0.453 0.177 0.472 0.911 0.456 0.285 0.529 0.050 
   3   (0.608) 0.600 0.547 0.823 0.528 0.089 0.544 0.715 0.471 0.950 

Locus 506 : 
2 alleles
3.6% missing data
   4   (0.910) 0.918 0.917 0.983 0.952 0.969 0.982 0.931 0.940 0.904 
   2   (0.090) 0.082 0.083 0.017 0.048 0.031 0.018 0.069 0.060 0.096 

Locus 507 : 
2 alleles
5.8% missing data
   4   (0.614) 0.517 0.668 0.598 0.641 0.780 0.259 0.653 0.700 0.762 
   1   (0.386) 0.483 0.332 0.402 0.359 0.220 0.741 0.347 0.300 0.238 

Locus 508 : 
2 alleles
18.1% missing data
   3   (0.914) 0.950 0.911 0.987 0.924 0.901 0.987 0.950 0.876 0.949 
   4   (0.086) 0.050 0.089 0.013 0.076 0.099 0.013 0.050 0.124 0.051 

Locus 509 : 
2 alleles
17.4% missing data
   1   (0.838) 0.845 0.835 0.937 0.983 0.964 0.968 0.816 0.863 0.924 
   3   (0.162) 0.155 0.165 0.063 0.017 0.036 0.032 0.184 0.137 0.076 

Locus 510 : 
2 alleles
4.3% missing data
   1   (0.709) 0.784 0.746 0.878 0.936 0.076 0.926 0.627 0.773 0.200 
   4   (0.291) 0.216 0.254 0.122 0.064 0.924 0.074 0.373 0.227 0.800 

Locus 511 : 
2 alleles
15.9% missing data
   1   (0.906) 0.932 0.956 0.816 0.978 0.921 0.971 0.888 0.969 0.994 
   3   (0.094) 0.068 0.044 0.184 0.022 0.079 0.029 0.112 0.031 0.006 

Locus 512 : 
2 alleles
15.9% missing data
   3   (0.908) 0.928 0.938 0.969 0.995 0.989 0.773 0.947 0.952 0.927 
   1   (0.092) 0.072 0.062 0.031 0.005 0.011 0.227 0.053 0.048 0.073 

Locus 513 : 
2 alleles
3.6% missing data
   2   (0.761) 0.831 0.792 0.729 0.938 0.888 0.743 0.708 0.854 0.901 
   4   (0.239) 0.169 0.208 0.271 0.062 0.112 0.257 0.292 0.146 0.099 

Locus 514 : 
2 alleles
10.1% missing data
   1   (0.773) 0.767 0.750 0.933 0.934 0.964 0.944 0.702 0.850 0.676 
   3   (0.227) 0.233 0.250 0.067 0.066 0.036 0.056 0.298 0.150 0.324 

Locus 515 : 
2 alleles
3.6% missing data
   4   (0.874) 0.883 0.899 0.952 0.984 0.973 0.964 0.825 0.949 0.878 
   1   (0.126) 0.117 0.101 0.048 0.016 0.027 0.036 0.175 0.051 0.122 

Locus 516 : 
2 alleles
13.8% missing data
   2   (0.872) 0.866 0.876 0.966 0.976 0.948 0.978 0.888 0.852 0.988 
   4   (0.128) 0.134 0.124 0.034 0.024 0.052 0.022 0.112 0.148 0.012 

Locus 517 : 
2 alleles
3.6% missing data
   1   (0.742) 0.696 0.771 0.879 0.670 0.948 0.944 0.728 0.772 0.248 
   4   (0.258) 0.304 0.229 0.121 0.330 0.052 0.056 0.272 0.228 0.752 

Locus 518 : 
2 alleles
6.5% missing data
   4   (0.776) 0.791 0.809 0.784 0.958 0.865 0.927 0.758 0.787 0.710 
   3   (0.224) 0.209 0.191 0.216 0.042 0.135 0.073 0.242 0.213 0.290 

Locus 519 : 
2 alleles
2.9% missing data
   3   (0.726) 0.840 0.783 0.673 0.943 0.895 0.875 0.625 0.746 0.537 
   1   (0.274) 0.160 0.217 0.327 0.057 0.105 0.125 0.375 0.254 0.463 

Locus 520 : 
2 alleles
5.1% missing data
   3   (0.726) 0.905 0.887 0.312 0.984 0.403 0.176 0.552 0.897 0.819 
   4   (0.274) 0.095 0.113 0.688 0.016 0.597 0.824 0.448 0.103 0.181 

Locus 521 : 
2 alleles
3.6% missing data
   2   (0.900) 0.963 0.963 0.650 0.989 0.741 0.970 0.887 0.955 0.977 
   4   (0.100) 0.037 0.037 0.350 0.011 0.259 0.030 0.113 0.045 0.023 

Locus 522 : 
2 alleles
13.8% missing data
   2   (0.900) 0.799 0.841 0.987 0.938 0.978 0.986 0.965 0.894 0.938 
   4   (0.100) 0.201 0.159 0.013 0.062 0.022 0.014 0.035 0.106 0.062 

Locus 523 : 
2 alleles
7.2% missing data
   4   (0.870) 0.807 0.875 0.964 0.768 0.949 0.971 0.888 0.898 0.988 
   3   (0.130) 0.193 0.125 0.036 0.232 0.051 0.029 0.112 0.102 0.012 

Locus 524 : 
2 alleles
13.0% missing data
   1   (0.901) 0.948 0.941 0.947 0.989 0.933 0.973 0.860 0.951 0.984 
   3   (0.099) 0.052 0.059 0.053 0.011 0.067 0.027 0.140 0.049 0.016 

Locus 525 : 
2 alleles
8.0% missing data
   2   (0.921) 0.959 0.969 0.884 0.969 0.831 0.971 0.888 0.984 0.992 
   4   (0.079) 0.041 0.031 0.116 0.031 0.169 0.029 0.112 0.016 0.008 

Locus 526 : 
2 alleles
5.1% missing data
   2   (0.406) 0.420 0.456 0.391 0.430 0.102 0.471 0.374 0.377 0.372 
   3   (0.594) 0.580 0.544 0.609 0.570 0.898 0.529 0.626 0.623 0.628 

Locus 527 : 
2 alleles
5.1% missing data
   2   (0.875) 0.919 0.911 0.975 0.939 0.975 0.630 0.908 0.881 0.972 
   4   (0.125) 0.081 0.089 0.025 0.061 0.025 0.370 0.092 0.119 0.028 

Locus 528 : 
2 alleles
12.3% missing data
   4   (0.887) 0.836 0.895 0.910 0.858 0.530 0.969 0.951 0.922 0.991 
   1   (0.113) 0.164 0.105 0.090 0.142 0.470 0.031 0.049 0.078 0.009 

Locus 529 : 
2 alleles
12.3% missing data
   2   (0.886) 0.923 0.920 0.954 0.893 0.946 0.960 0.865 0.919 0.985 
   4   (0.114) 0.077 0.080 0.046 0.107 0.054 0.040 0.135 0.081 0.015 

Locus 530 : 
2 alleles
2.9% missing data
   1   (0.908) 0.929 0.910 0.981 0.984 0.958 0.981 0.932 0.919 0.985 
   4   (0.092) 0.071 0.090 0.019 0.016 0.042 0.019 0.068 0.081 0.015 

Locus 531 : 
2 alleles
4.3% missing data
   1   (0.748) 0.639 0.646 0.897 0.632 0.814 0.913 0.827 0.733 0.949 
   3   (0.252) 0.361 0.354 0.103 0.368 0.186 0.087 0.173 0.267 0.051 

Locus 532 : 
2 alleles
12.3% missing data
   1   (0.561) 0.385 0.381 0.875 0.895 0.618 0.897 0.696 0.381 0.356 
   4   (0.439) 0.615 0.619 0.125 0.105 0.382 0.103 0.304 0.619 0.644 

Locus 533 : 
2 alleles
5.1% missing data
   1   (0.881) 0.872 0.864 0.978 0.990 0.990 0.970 0.895 0.909 0.986 
   4   (0.119) 0.128 0.136 0.022 0.010 0.010 0.030 0.105 0.091 0.014 

Locus 534 : 
2 alleles
12.3% missing data
   2   (0.867) 0.809 0.867 0.963 0.980 0.968 0.970 0.912 0.836 0.956 
   4   (0.133) 0.191 0.133 0.037 0.020 0.032 0.030 0.088 0.164 0.044 

Locus 535 : 
2 alleles
17.4% missing data
   3   (0.685) 0.640 0.639 0.792 0.710 0.669 0.914 0.677 0.751 0.650 
   1   (0.315) 0.360 0.361 0.208 0.290 0.331 0.086 0.323 0.249 0.350 

Locus 536 : 
2 alleles
2.9% missing data
   1   (0.872) 0.929 0.896 0.901 0.974 0.947 0.950 0.876 0.914 0.531 
   3   (0.128) 0.071 0.104 0.099 0.026 0.053 0.050 0.124 0.086 0.469 

Locus 537 : 
2 alleles
3.6% missing data
   2   (0.436) 0.414 0.445 0.511 0.425 0.928 0.112 0.395 0.513 0.573 
   4   (0.564) 0.586 0.555 0.489 0.575 0.072 0.888 0.605 0.487 0.427 

Locus 538 : 
2 alleles
15.9% missing data
   3   (0.812) 0.854 0.868 0.861 0.660 0.969 0.909 0.736 0.882 0.972 
   1   (0.188) 0.146 0.132 0.139 0.340 0.031 0.091 0.264 0.118 0.028 

Locus 539 : 
2 alleles
13.8% missing data
   2   (0.801) 0.880 0.819 0.700 0.977 0.836 0.892 0.793 0.851 0.538 
   4   (0.199) 0.120 0.181 0.300 0.023 0.164 0.108 0.207 0.149 0.462 

Locus 540 : 
2 alleles
10.1% missing data
   2   (0.785) 0.834 0.833 0.913 0.958 0.888 0.564 0.730 0.867 0.782 
   4   (0.215) 0.166 0.167 0.087 0.042 0.112 0.436 0.270 0.133 0.218 

Locus 541 : 
2 alleles
11.6% missing data
   3   (0.626) 0.609 0.617 0.687 0.906 0.538 0.632 0.661 0.558 0.822 
   4   (0.374) 0.391 0.383 0.313 0.094 0.462 0.368 0.339 0.442 0.178 

Locus 542 : 
2 alleles
3.6% missing data
   1   (0.903) 0.964 0.967 0.876 0.110 0.908 0.972 0.864 0.980 0.982 
   3   (0.097) 0.036 0.033 0.124 0.890 0.092 0.028 0.136 0.020 0.018 

Locus 543 : 
2 alleles
10.1% missing data
   1   (0.926) 0.902 0.919 0.992 0.973 0.977 0.991 0.969 0.917 0.991 
   3   (0.074) 0.098 0.081 0.008 0.027 0.023 0.009 0.031 0.083 0.009 

Locus 544 : 
2 alleles
5.1% missing data
   1   (0.916) 0.964 0.929 0.970 0.991 0.978 0.971 0.912 0.955 0.975 
   3   (0.084) 0.036 0.071 0.030 0.009 0.022 0.029 0.088 0.045 0.025 

Locus 545 : 
2 alleles
2.9% missing data
   2   (0.834) 0.822 0.819 0.950 0.914 0.956 0.971 0.867 0.801 0.764 
   1   (0.166) 0.178 0.181 0.050 0.086 0.044 0.029 0.133 0.199 0.236 

Locus 546 : 
2 alleles
4.3% missing data
   2   (0.892) 0.914 0.877 0.965 0.991 0.978 0.926 0.919 0.923 0.962 
   4   (0.108) 0.086 0.123 0.035 0.009 0.022 0.074 0.081 0.077 0.038 

Locus 547 : 
2 alleles
5.8% missing data
   4   (0.745) 0.735 0.669 0.907 0.776 0.958 0.865 0.795 0.717 0.599 
   2   (0.255) 0.265 0.331 0.093 0.224 0.042 0.135 0.205 0.283 0.401 

Locus 548 : 
2 alleles
5.8% missing data
   3   (0.888) 0.918 0.919 0.895 0.988 0.973 0.954 0.872 0.952 0.985 
   1   (0.112) 0.082 0.081 0.105 0.012 0.027 0.046 0.128 0.048 0.015 

Locus 549 : 
2 alleles
2.9% missing data
   1   (0.108) 0.102 0.091 0.032 0.048 0.037 0.021 0.106 0.082 0.037 
   3   (0.892) 0.898 0.909 0.968 0.952 0.963 0.979 0.894 0.918 0.963 

Locus 550 : 
2 alleles
2.2% missing data
   1   (0.632) 0.623 0.617 0.583 0.515 0.540 0.886 0.637 0.644 0.778 
   4   (0.368) 0.377 0.383 0.417 0.485 0.460 0.114 0.363 0.356 0.222 

Locus 551 : 
2 alleles
2.9% missing data
   4   (0.904) 0.901 0.928 0.980 0.852 0.979 0.970 0.924 0.935 0.979 
   1   (0.096) 0.099 0.072 0.020 0.148 0.021 0.030 0.076 0.065 0.021 

Locus 552 : 
2 alleles
8.0% missing data
   2   (0.891) 0.859 0.794 0.987 0.992 0.956 0.984 0.951 0.866 0.921 
   4   (0.109) 0.141 0.206 0.013 0.008 0.044 0.016 0.049 0.134 0.079 

Locus 553 : 
2 alleles
10.1% missing data
   2   (0.818) 0.854 0.848 0.782 0.932 0.164 0.947 0.856 0.856 0.787 
   1   (0.182) 0.146 0.152 0.218 0.068 0.836 0.053 0.144 0.144 0.213 

Locus 554 : 
2 alleles
4.3% missing data
   1   (0.855) 0.903 0.918 0.855 0.986 0.665 0.938 0.756 0.943 0.990 
   3   (0.145) 0.097 0.082 0.145 0.014 0.335 0.062 0.244 0.057 0.010 

Locus 555 : 
2 alleles
11.6% missing data
   2   (0.869) 0.868 0.898 0.958 0.813 0.645 0.973 0.893 0.883 0.901 
   4   (0.131) 0.132 0.102 0.042 0.187 0.355 0.027 0.107 0.117 0.099 

Locus 556 : 
2 alleles
5.8% missing data
   4   (0.560) 0.714 0.791 0.117 0.433 0.092 0.440 0.341 0.794 0.917 
   2   (0.440) 0.286 0.209 0.883 0.567 0.908 0.560 0.659 0.206 0.083 

Locus 557 : 
2 alleles
14.5% missing data
   1   (0.828) 0.773 0.810 0.937 0.862 0.941 0.945 0.839 0.854 0.925 
   3   (0.172) 0.227 0.190 0.063 0.138 0.059 0.055 0.161 0.146 0.075 

Locus 558 : 
2 alleles
10.9% missing data
   1   (0.898) 0.956 0.953 0.833 0.924 0.918 0.708 0.927 0.953 0.947 
   2   (0.102) 0.044 0.047 0.167 0.076 0.082 0.292 0.073 0.047 0.053 

Locus 559 : 
2 alleles
2.2% missing data
   1   (0.914) 0.930 0.931 0.984 0.963 0.966 0.982 0.936 0.929 0.984 
   4   (0.086) 0.070 0.069 0.016 0.037 0.034 0.018 0.064 0.071 0.016 

Locus 560 : 
2 alleles
13.8% missing data
   2   (0.715) 0.698 0.742 0.713 0.482 0.169 0.558 0.746 0.873 0.781 
   4   (0.285) 0.302 0.258 0.287 0.518 0.831 0.442 0.254 0.127 0.219 

Locus 561 : 
2 alleles
5.8% missing data
   1   (0.500) 0.499 0.500 0.498 0.505 0.504 0.501 0.500 0.500 0.505 
   3   (0.500) 0.501 0.500 0.502 0.495 0.496 0.499 0.500 0.500 0.495 

Locus 562 : 
2 alleles
2.2% missing data
   2   (0.924) 0.915 0.952 0.977 0.984 0.929 0.975 0.944 0.968 0.981 
   4   (0.076) 0.085 0.048 0.023 0.016 0.071 0.025 0.056 0.032 0.019 

Locus 563 : 
2 alleles
1.4% missing data
   1   (0.891) 0.777 0.891 0.987 0.995 0.992 0.981 0.926 0.919 0.988 
   4   (0.109) 0.223 0.109 0.013 0.005 0.008 0.019 0.074 0.081 0.012 

Locus 564 : 
2 alleles
13.0% missing data
   4   (0.943) 0.841 0.928 0.996 0.998 0.997 0.994 0.986 0.930 0.995 
   3   (0.057) 0.159 0.072 0.004 0.002 0.003 0.006 0.014 0.070 0.005 

Locus 565 : 
2 alleles
1.4% missing data
   3   (0.890) 0.859 0.722 0.990 0.972 0.993 0.983 0.954 0.882 0.935 
   1   (0.110) 0.141 0.278 0.010 0.028 0.007 0.017 0.046 0.118 0.065 

Locus 566 : 
2 alleles
7.2% missing data
   1   (0.890) 0.884 0.927 0.971 0.969 0.978 0.947 0.877 0.931 0.992 
   3   (0.110) 0.116 0.073 0.029 0.031 0.022 0.053 0.123 0.069 0.008 

Locus 567 : 
2 alleles
10.9% missing data
   2   (0.723) 0.670 0.763 0.817 0.976 0.857 0.645 0.743 0.711 0.805 
   4   (0.277) 0.330 0.237 0.183 0.024 0.143 0.355 0.257 0.289 0.195 

Locus 568 : 
2 alleles
10.1% missing data
   3   (0.561) 0.598 0.586 0.622 0.470 0.434 0.501 0.557 0.594 0.402 
   4   (0.439) 0.402 0.414 0.378 0.530 0.566 0.499 0.443 0.406 0.598 

Locus 569 : 
2 alleles
12.3% missing data
   4   (0.852) 0.840 0.881 0.907 0.780 0.718 0.960 0.869 0.887 0.918 
   1   (0.148) 0.160 0.119 0.093 0.220 0.282 0.040 0.131 0.113 0.082 

Locus 570 : 
2 alleles
1.4% missing data
   2   (0.858) 0.909 0.900 0.961 0.968 0.967 0.622 0.851 0.910 0.978 
   3   (0.142) 0.091 0.100 0.039 0.032 0.033 0.378 0.149 0.090 0.022 

Locus 571 : 
2 alleles
16.7% missing data
   3   (0.923) 0.960 0.964 0.921 0.984 0.985 0.673 0.955 0.978 0.971 
   2   (0.077) 0.040 0.036 0.079 0.016 0.015 0.327 0.045 0.022 0.029 

Locus 572 : 
2 alleles
10.1% missing data
   2   (0.615) 0.619 0.687 0.785 0.894 0.615 0.427 0.486 0.711 0.911 
   1   (0.385) 0.381 0.313 0.215 0.106 0.385 0.573 0.514 0.289 0.089 

Locus 573 : 
2 alleles
13.8% missing data
   2   (0.746) 0.552 0.598 0.943 0.731 0.897 0.956 0.888 0.549 0.716 
   4   (0.254) 0.448 0.402 0.057 0.269 0.103 0.044 0.112 0.451 0.284 

Locus 574 : 
2 alleles
3.6% missing data
   3   (0.900) 0.925 0.944 0.954 0.901 0.789 0.971 0.870 0.965 0.969 
   1   (0.100) 0.075 0.056 0.046 0.099 0.211 0.029 0.130 0.035 0.031 

Locus 575 : 
2 alleles
12.3% missing data
   1   (0.902) 0.942 0.947 0.964 0.816 0.925 0.962 0.853 0.963 0.983 
   3   (0.098) 0.058 0.053 0.036 0.184 0.075 0.038 0.147 0.037 0.017 

Locus 576 : 
2 alleles
10.9% missing data
   1   (0.809) 0.765 0.702 0.957 0.981 0.972 0.763 0.867 0.858 0.895 
   4   (0.191) 0.235 0.298 0.043 0.019 0.028 0.237 0.133 0.142 0.105 

Locus 577 : 
2 alleles
4.3% missing data
   1   (0.911) 0.943 0.925 0.983 0.977 0.970 0.979 0.901 0.953 0.978 
   2   (0.089) 0.057 0.075 0.017 0.023 0.030 0.021 0.099 0.047 0.022 

Locus 578 : 
2 alleles
14.5% missing data
   2   (0.144) 0.086 0.096 0.074 0.011 0.022 0.048 0.160 0.096 0.884 
   4   (0.856) 0.914 0.904 0.926 0.989 0.978 0.952 0.840 0.904 0.116 

Locus 579 : 
2 alleles
15.2% missing data
   1   (0.919) 0.964 0.965 0.980 0.988 0.987 0.680 0.945 0.950 0.992 
   4   (0.081) 0.036 0.035 0.020 0.012 0.013 0.320 0.055 0.050 0.008 

Locus 580 : 
2 alleles
9.4% missing data
   2   (0.901) 0.955 0.965 0.852 0.774 0.598 0.956 0.870 0.973 0.995 
   4   (0.099) 0.045 0.035 0.148 0.226 0.402 0.044 0.130 0.027 0.005 

Locus 581 : 
2 alleles
5.1% missing data
   1   (0.833) 0.882 0.899 0.935 0.940 0.892 0.588 0.828 0.869 0.818 
   3   (0.167) 0.118 0.101 0.065 0.060 0.108 0.412 0.172 0.131 0.182 

Locus 582 : 
2 alleles
2.9% missing data
   3   (0.921) 0.946 0.957 0.980 0.992 0.987 0.960 0.900 0.976 0.914 
   1   (0.079) 0.054 0.043 0.020 0.008 0.013 0.040 0.100 0.024 0.086 

Locus 583 : 
2 alleles
4.3% missing data
   3   (0.093) 0.158 0.099 0.018 0.006 0.012 0.033 0.052 0.051 0.053 
   4   (0.907) 0.842 0.901 0.982 0.994 0.988 0.967 0.948 0.949 0.947 

Locus 584 : 
2 alleles
4.3% missing data
   3   (0.903) 0.965 0.966 0.935 0.978 0.775 0.248 0.894 0.977 0.992 
   2   (0.097) 0.035 0.034 0.065 0.022 0.225 0.752 0.106 0.023 0.008 

Locus 585 : 
2 alleles
6.5% missing data
   2   (0.393) 0.661 0.661 0.060 0.080 0.073 0.065 0.159 0.712 0.830 
   4   (0.607) 0.339 0.339 0.940 0.920 0.927 0.935 0.841 0.288 0.170 

Locus 586 : 
2 alleles
12.3% missing data
   1   (0.258) 0.195 0.246 0.241 0.327 0.129 0.091 0.302 0.252 0.102 
   3   (0.742) 0.805 0.754 0.759 0.673 0.871 0.909 0.698 0.748 0.898 

Locus 587 : 
2 alleles
1.4% missing data
   2   (0.850) 0.897 0.909 0.890 0.979 0.903 0.560 0.803 0.954 0.983 
   4   (0.150) 0.103 0.091 0.110 0.021 0.097 0.440 0.197 0.046 0.017 

Locus 588 : 
2 alleles
13.0% missing data
   2   (0.913) 0.965 0.960 0.890 0.936 0.479 0.973 0.910 0.974 0.917 
   1   (0.087) 0.035 0.040 0.110 0.064 0.521 0.027 0.090 0.026 0.083 

Locus 589 : 
2 alleles
16.7% missing data
   1   (0.657) 0.668 0.778 0.682 0.947 0.133 0.543 0.587 0.708 0.918 
   3   (0.343) 0.332 0.222 0.318 0.053 0.867 0.457 0.413 0.292 0.082 

Locus 590 : 
2 alleles
5.8% missing data
   3   (0.908) 0.957 0.938 0.964 0.642 0.952 0.981 0.904 0.967 0.732 
   2   (0.092) 0.043 0.062 0.036 0.358 0.048 0.019 0.096 0.033 0.268 

Locus 591 : 
2 alleles
1.4% missing data
   2   (0.917) 0.961 0.961 0.974 0.975 0.967 0.971 0.840 0.977 0.991 
   4   (0.083) 0.039 0.039 0.026 0.025 0.033 0.029 0.160 0.023 0.009 

Locus 592 : 
2 alleles
10.9% missing data
   4   (0.892) 0.862 0.870 0.976 0.969 0.977 0.973 0.935 0.916 0.800 
   2   (0.108) 0.138 0.130 0.024 0.031 0.023 0.027 0.065 0.084 0.200 

Locus 593 : 
2 alleles
13.8% missing data
   1   (0.841) 0.877 0.867 0.734 0.889 0.789 0.921 0.834 0.920 0.959 
   3   (0.159) 0.123 0.133 0.266 0.111 0.211 0.079 0.166 0.080 0.041 

Locus 594 : 
2 alleles
18.8% missing data
   1   (0.094) 0.099 0.135 0.013 0.024 0.011 0.017 0.043 0.100 0.263 
   4   (0.906) 0.901 0.865 0.987 0.976 0.989 0.983 0.957 0.900 0.737 

Locus 595 : 
2 alleles
10.1% missing data
   4   (0.895) 0.951 0.961 0.803 0.989 0.705 0.949 0.861 0.958 0.982 
   2   (0.105) 0.049 0.039 0.197 0.011 0.295 0.051 0.139 0.042 0.018 

Locus 596 : 
2 alleles
14.5% missing data
   2   (0.826) 0.845 0.885 0.946 0.073 0.973 0.644 0.852 0.907 0.874 
   4   (0.174) 0.155 0.115 0.054 0.927 0.027 0.356 0.148 0.093 0.126 

Locus 597 : 
2 alleles
12.3% missing data
   1   (0.269) 0.247 0.300 0.193 0.088 0.287 0.277 0.239 0.268 0.239 
   4   (0.731) 0.753 0.700 0.807 0.912 0.713 0.723 0.761 0.732 0.761 

Locus 598 : 
2 alleles
14.5% missing data
   1   (0.764) 0.761 0.853 0.854 0.111 0.521 0.639 0.770 0.876 0.889 
   3   (0.236) 0.239 0.147 0.146 0.889 0.479 0.361 0.230 0.124 0.111 

Locus 599 : 
2 alleles
13.0% missing data
   3   (0.662) 0.630 0.674 0.841 0.620 0.062 0.626 0.691 0.717 0.793 
   1   (0.338) 0.370 0.326 0.159 0.380 0.938 0.374 0.309 0.283 0.207 

Locus 600 : 
2 alleles
2.9% missing data
   3   (0.837) 0.808 0.854 0.936 0.978 0.965 0.693 0.882 0.881 0.886 
   4   (0.163) 0.192 0.146 0.064 0.022 0.035 0.307 0.118 0.119 0.114 

Locus 601 : 
2 alleles
14.5% missing data
   3   (0.207) 0.261 0.234 0.080 0.206 0.056 0.065 0.186 0.166 0.308 
   1   (0.793) 0.739 0.766 0.920 0.794 0.944 0.935 0.814 0.834 0.692 

Locus 602 : 
2 alleles
8.0% missing data
   1   (0.095) 0.121 0.197 0.007 0.007 0.041 0.162 0.024 0.076 0.048 
   3   (0.905) 0.879 0.803 0.993 0.993 0.959 0.838 0.976 0.924 0.952 

Locus 603 : 
2 alleles
5.1% missing data
   1   (0.841) 0.920 0.915 0.718 0.774 0.846 0.946 0.701 0.961 0.723 
   2   (0.159) 0.080 0.085 0.282 0.226 0.154 0.054 0.299 0.039 0.277 

Locus 604 : 
2 alleles
5.8% missing data
   3   (0.722) 0.796 0.771 0.843 0.969 0.711 0.555 0.653 0.761 0.936 
   1   (0.278) 0.204 0.229 0.157 0.031 0.289 0.445 0.347 0.239 0.064 

Locus 605 : 
2 alleles
7.2% missing data
   4   (0.847) 0.875 0.878 0.898 0.959 0.965 0.955 0.859 0.819 0.863 
   2   (0.153) 0.125 0.122 0.102 0.041 0.035 0.045 0.141 0.181 0.137 

Locus 606 : 
2 alleles
10.9% missing data
   1   (0.749) 0.828 0.824 0.703 0.819 0.912 0.541 0.744 0.748 0.839 
   2   (0.251) 0.172 0.176 0.297 0.181 0.088 0.459 0.256 0.252 0.161 

Locus 607 : 
2 alleles
5.1% missing data
   3   (0.832) 0.898 0.894 0.843 0.964 0.974 0.911 0.762 0.936 0.161 
   1   (0.168) 0.102 0.106 0.157 0.036 0.026 0.089 0.238 0.064 0.839 

Locus 608 : 
2 alleles
2.9% missing data
   3   (0.942) 0.869 0.885 0.997 0.998 0.997 0.995 0.988 0.942 0.991 
   4   (0.058) 0.131 0.115 0.003 0.002 0.003 0.005 0.012 0.058 0.009 

Locus 609 : 
2 alleles
6.5% missing data
   3   (0.918) 0.978 0.975 0.889 0.984 0.559 0.968 0.862 0.982 0.995 
   1   (0.082) 0.022 0.025 0.111 0.016 0.441 0.032 0.138 0.018 0.005 

Locus 610 : 
2 alleles
0.7% missing data
   1   (0.619) 0.587 0.549 0.726 0.968 0.641 0.504 0.690 0.614 0.499 
   3   (0.381) 0.413 0.451 0.274 0.032 0.359 0.496 0.310 0.386 0.501 

Locus 611 : 
2 alleles
3.6% missing data
   4   (0.821) 0.884 0.820 0.902 0.900 0.963 0.936 0.780 0.848 0.965 
   3   (0.179) 0.116 0.180 0.098 0.100 0.037 0.064 0.220 0.152 0.035 

Locus 612 : 
2 alleles
2.9% missing data
   2   (0.946) 0.925 0.911 0.997 0.998 0.991 0.995 0.989 0.928 0.885 
   4   (0.054) 0.075 0.089 0.003 0.002 0.009 0.005 0.011 0.072 0.115 

Locus 613 : 
2 alleles
8.0% missing data
   3   (0.080) 0.150 0.070 0.009 0.005 0.010 0.008 0.030 0.101 0.235 
   4   (0.920) 0.850 0.930 0.991 0.995 0.990 0.992 0.970 0.899 0.765 

Locus 614 : 
2 alleles
13.8% missing data
   3   (0.911) 0.961 0.955 0.769 0.916 0.907 0.960 0.891 0.979 0.988 
   1   (0.089) 0.039 0.045 0.231 0.084 0.093 0.040 0.109 0.021 0.012 

Locus 615 : 
2 alleles
2.9% missing data
   2   (0.811) 0.883 0.859 0.636 0.967 0.942 0.934 0.783 0.838 0.800 
   4   (0.189) 0.117 0.141 0.364 0.033 0.058 0.066 0.217 0.162 0.200 

Locus 616 : 
2 alleles
11.6% missing data
   3   (0.858) 0.798 0.884 0.872 0.973 0.587 0.960 0.885 0.934 0.983 
   4   (0.142) 0.202 0.116 0.128 0.027 0.413 0.040 0.115 0.066 0.017 

Locus 617 : 
2 alleles
0.7% missing data
   2   (0.917) 0.930 0.947 0.978 0.987 0.960 0.980 0.912 0.969 0.862 
   4   (0.083) 0.070 0.053 0.022 0.013 0.040 0.020 0.088 0.031 0.138 

Locus 618 : 
2 alleles
13.8% missing data
   1   (0.060) 0.075 0.112 0.005 0.003 0.006 0.009 0.015 0.094 0.013 
   3   (0.940) 0.925 0.888 0.995 0.997 0.994 0.991 0.985 0.906 0.987 

Locus 619 : 
2 alleles
0.7% missing data
   2   (0.849) 0.844 0.844 0.840 0.989 0.955 0.956 0.882 0.879 0.955 
   4   (0.151) 0.156 0.156 0.160 0.011 0.045 0.044 0.118 0.121 0.045 

Locus 620 : 
2 alleles
11.6% missing data
   1   (0.811) 0.814 0.856 0.904 0.965 0.945 0.947 0.762 0.797 0.986 
   4   (0.189) 0.186 0.144 0.096 0.035 0.055 0.053 0.238 0.203 0.014 

Locus 621 : 
2 alleles
15.2% missing data
   1   (0.885) 0.902 0.933 0.922 0.727 0.895 0.922 0.860 0.958 0.991 
   3   (0.115) 0.098 0.067 0.078 0.273 0.105 0.078 0.140 0.042 0.009 

Locus 622 : 
2 alleles
4.3% missing data
   3   (0.610) 0.600 0.652 0.808 0.562 0.770 0.823 0.531 0.622 0.315 
   1   (0.390) 0.400 0.348 0.192 0.438 0.230 0.177 0.469 0.378 0.685 

Locus 623 : 
2 alleles
6.5% missing data
   1   (0.905) 0.939 0.932 0.952 0.967 0.845 0.966 0.889 0.967 0.974 
   3   (0.095) 0.061 0.068 0.048 0.033 0.155 0.034 0.111 0.033 0.026 

Locus 624 : 
2 alleles
13.0% missing data
   3   (0.789) 0.768 0.775 0.677 0.700 0.787 0.806 0.854 0.852 0.891 
   4   (0.211) 0.232 0.225 0.323 0.300 0.213 0.194 0.146 0.148 0.109 

Locus 625 : 
2 alleles
11.6% missing data
   1   (0.788) 0.862 0.797 0.942 0.937 0.652 0.869 0.757 0.712 0.886 
   3   (0.212) 0.138 0.203 0.058 0.063 0.348 0.131 0.243 0.288 0.114 

Locus 626 : 
2 alleles
7.2% missing data
   1   (0.890) 0.906 0.937 0.972 0.974 0.987 0.957 0.858 0.924 0.977 
   2   (0.110) 0.094 0.063 0.028 0.026 0.013 0.043 0.142 0.076 0.023 

Locus 627 : 
2 alleles
16.7% missing data
   2   (0.298) 0.343 0.389 0.112 0.955 0.146 0.067 0.267 0.247 0.322 
   4   (0.702) 0.657 0.611 0.888 0.045 0.854 0.933 0.733 0.753 0.678 

Locus 628 : 
2 alleles
3.6% missing data
   1   (0.438) 0.449 0.537 0.178 0.976 0.371 0.146 0.424 0.444 0.548 
   3   (0.562) 0.551 0.463 0.822 0.024 0.629 0.854 0.576 0.556 0.452 

Locus 629 : 
2 alleles
10.9% missing data
   1   (0.872) 0.940 0.889 0.886 0.871 0.781 0.923 0.869 0.923 0.943 
   3   (0.128) 0.060 0.111 0.114 0.129 0.219 0.077 0.131 0.077 0.057 

Locus 630 : 
2 alleles
1.4% missing data
   2   (0.075) 0.057 0.068 0.019 0.035 0.060 0.018 0.059 0.030 0.025 
   4   (0.925) 0.943 0.932 0.981 0.965 0.940 0.982 0.941 0.970 0.975 

Locus 631 : 
2 alleles
15.2% missing data
   2   (0.865) 0.923 0.926 0.756 0.949 0.910 0.952 0.775 0.951 0.960 
   4   (0.135) 0.077 0.074 0.244 0.051 0.090 0.048 0.225 0.049 0.040 

Locus 632 : 
2 alleles
4.3% missing data
   4   (0.811) 0.689 0.724 0.958 0.897 0.968 0.962 0.872 0.803 0.930 
   1   (0.189) 0.311 0.276 0.042 0.103 0.032 0.038 0.128 0.197 0.070 

Locus 633 : 
2 alleles
6.5% missing data
   1   (0.908) 0.924 0.950 0.906 0.989 0.985 0.926 0.942 0.922 0.992 
   3   (0.092) 0.076 0.050 0.094 0.011 0.015 0.074 0.058 0.078 0.008 

Locus 634 : 
2 alleles
1.4% missing data
   4   (0.914) 0.950 0.959 0.971 0.763 0.593 0.813 0.954 0.974 0.911 
   2   (0.086) 0.050 0.041 0.029 0.237 0.407 0.187 0.046 0.026 0.089 

Locus 635 : 
2 alleles
11.6% missing data
   2   (0.121) 0.102 0.117 0.044 0.133 0.035 0.026 0.087 0.149 0.104 
   4   (0.879) 0.898 0.883 0.956 0.867 0.965 0.974 0.913 0.851 0.896 

Locus 636 : 
2 alleles
15.9% missing data
   1   (0.895) 0.902 0.886 0.961 0.975 0.915 0.968 0.929 0.905 0.985 
   3   (0.105) 0.098 0.114 0.039 0.025 0.085 0.032 0.071 0.095 0.015 

Locus 637 : 
2 alleles
10.9% missing data
   3   (0.904) 0.966 0.956 0.813 0.930 0.991 0.894 0.889 0.974 0.516 
   1   (0.096) 0.034 0.044 0.187 0.070 0.009 0.106 0.111 0.026 0.484 

Locus 638 : 
2 alleles
4.3% missing data
   4   (0.894) 0.841 0.861 0.988 0.990 0.977 0.986 0.972 0.828 0.047 
   2   (0.106) 0.159 0.139 0.012 0.010 0.023 0.014 0.028 0.172 0.953 

Locus 639 : 
2 alleles
10.9% missing data
   3   (0.753) 0.788 0.819 0.884 0.959 0.896 0.853 0.714 0.622 0.800 
   1   (0.247) 0.212 0.181 0.116 0.041 0.104 0.147 0.286 0.378 0.200 

Locus 640 : 
2 alleles
9.4% missing data
   2   (0.827) 0.904 0.892 0.836 0.659 0.934 0.938 0.748 0.879 0.863 
   1   (0.173) 0.096 0.108 0.164 0.341 0.066 0.062 0.252 0.121 0.137 

Locus 641 : 
2 alleles
6.5% missing data
   1   (0.908) 0.932 0.920 0.980 0.993 0.978 0.968 0.949 0.847 0.961 
   3   (0.092) 0.068 0.080 0.020 0.007 0.022 0.032 0.051 0.153 0.039 

Locus 642 : 
2 alleles
13.0% missing data
   1   (0.897) 0.873 0.895 0.982 0.993 0.980 0.983 0.929 0.918 0.855 
   4   (0.103) 0.127 0.105 0.018 0.007 0.020 0.017 0.071 0.082 0.145 

Locus 643 : 
2 alleles
1.4% missing data
   2   (0.662) 0.757 0.711 0.361 0.633 0.898 0.498 0.644 0.773 0.557 
   4   (0.338) 0.243 0.289 0.639 0.367 0.102 0.502 0.356 0.227 0.443 

Locus 644 : 
2 alleles
5.8% missing data
   3   (0.883) 0.926 0.922 0.916 0.986 0.596 0.968 0.877 0.943 0.876 
   4   (0.117) 0.074 0.078 0.084 0.014 0.404 0.032 0.123 0.057 0.124 

Locus 645 : 
2 alleles
2.2% missing data
   3   (0.897) 0.947 0.919 0.923 0.975 0.935 0.961 0.916 0.896 0.976 
   2   (0.103) 0.053 0.081 0.077 0.025 0.065 0.039 0.084 0.104 0.024 

Locus 646 : 
2 alleles
16.7% missing data
   3   (0.897) 0.967 0.949 0.744 0.913 0.953 0.939 0.877 0.939 0.958 
   2   (0.103) 0.033 0.051 0.256 0.087 0.047 0.061 0.123 0.061 0.042 

Locus 647 : 
2 alleles
1.4% missing data
   1   (0.846) 0.850 0.883 0.949 0.968 0.970 0.807 0.860 0.884 0.926 
   2   (0.154) 0.150 0.117 0.051 0.032 0.030 0.193 0.140 0.116 0.074 

Locus 648 : 
2 alleles
11.6% missing data
   4   (0.925) 0.938 0.908 0.989 0.966 0.986 0.987 0.971 0.885 0.982 
   2   (0.075) 0.062 0.092 0.011 0.034 0.014 0.013 0.029 0.115 0.018 

Locus 649 : 
2 alleles
8.7% missing data
   2   (0.359) 0.288 0.335 0.521 0.442 0.343 0.466 0.318 0.367 0.281 
   4   (0.641) 0.712 0.665 0.479 0.558 0.657 0.534 0.682 0.633 0.719 

Locus 650 : 
2 alleles
15.2% missing data
   2   (0.804) 0.846 0.848 0.928 0.048 0.934 0.579 0.782 0.929 0.962 
   3   (0.196) 0.154 0.152 0.072 0.952 0.066 0.421 0.218 0.071 0.038 

Locus 651 : 
2 alleles
9.4% missing data
   1   (0.117) 0.153 0.132 0.025 0.058 0.032 0.020 0.063 0.176 0.032 
   4   (0.883) 0.847 0.868 0.975 0.942 0.968 0.980 0.937 0.824 0.968 

Locus 652 : 
2 alleles
10.1% missing data
   2   (0.950) 0.955 0.895 0.996 0.979 0.996 0.995 0.989 0.943 0.994 
   4   (0.050) 0.045 0.105 0.004 0.021 0.004 0.005 0.011 0.057 0.006 

Locus 653 : 
2 alleles
13.0% missing data
   1   (0.894) 0.940 0.898 0.949 0.902 0.873 0.958 0.871 0.962 0.962 
   3   (0.106) 0.060 0.102 0.051 0.098 0.127 0.042 0.129 0.038 0.038 

Locus 654 : 
2 alleles
10.1% missing data
   3   (0.846) 0.867 0.840 0.910 0.894 0.856 0.965 0.844 0.908 0.864 
   1   (0.154) 0.133 0.160 0.090 0.106 0.144 0.035 0.156 0.092 0.136 

Locus 655 : 
2 alleles
1.4% missing data
   3   (0.942) 0.859 0.907 0.997 0.998 0.997 0.995 0.989 0.929 0.968 
   2   (0.058) 0.141 0.093 0.003 0.002 0.003 0.005 0.011 0.071 0.032 

Locus 656 : 
2 alleles
2.2% missing data
   3   (0.776) 0.615 0.685 0.954 0.981 0.971 0.406 0.859 0.857 0.918 
   4   (0.224) 0.385 0.315 0.046 0.019 0.029 0.594 0.141 0.143 0.082 

Locus 657 : 
2 alleles
13.8% missing data
   4   (0.625) 0.667 0.670 0.769 0.650 0.700 0.544 0.561 0.652 0.759 
   2   (0.375) 0.333 0.330 0.231 0.350 0.300 0.456 0.439 0.348 0.241 

Locus 658 : 
2 alleles
18.1% missing data
   4   (0.892) 0.903 0.911 0.922 0.986 0.961 0.965 0.884 0.958 0.980 
   2   (0.108) 0.097 0.089 0.078 0.014 0.039 0.035 0.116 0.042 0.020 

Locus 659 : 
2 alleles
5.1% missing data
   2   (0.849) 0.901 0.869 0.922 0.981 0.970 0.560 0.879 0.896 0.862 
   4   (0.151) 0.099 0.131 0.078 0.019 0.030 0.440 0.121 0.104 0.138 

Locus 660 : 
2 alleles
4.3% missing data
   4   (0.900) 0.934 0.926 0.950 0.973 0.530 0.970 0.950 0.895 0.854 
   2   (0.100) 0.066 0.074 0.050 0.027 0.470 0.030 0.050 0.105 0.146 

Locus 661 : 
2 alleles
13.8% missing data
   1   (0.828) 0.891 0.876 0.661 0.882 0.770 0.576 0.861 0.914 0.892 
   3   (0.172) 0.109 0.124 0.339 0.118 0.230 0.424 0.139 0.086 0.108 

Locus 662 : 
2 alleles
2.2% missing data
   2   (0.901) 0.896 0.918 0.979 0.995 0.866 0.806 0.939 0.957 0.979 
   4   (0.099) 0.104 0.082 0.021 0.005 0.134 0.194 0.061 0.043 0.021 

Locus 663 : 
2 alleles
2.9% missing data
   3   (0.901) 0.947 0.947 0.981 0.970 0.981 0.978 0.876 0.965 0.103 
   1   (0.099) 0.053 0.053 0.019 0.030 0.019 0.022 0.124 0.035 0.897 

Locus 664 : 
2 alleles
15.9% missing data
   2   (0.894) 0.909 0.914 0.972 0.957 0.915 0.980 0.938 0.775 0.967 
   4   (0.106) 0.091 0.086 0.028 0.043 0.085 0.020 0.062 0.225 0.033 

Locus 665 : 
2 alleles
5.8% missing data
   1   (0.854) 0.907 0.898 0.615 0.977 0.932 0.936 0.878 0.878 0.726 
   3   (0.146) 0.093 0.102 0.385 0.023 0.068 0.064 0.122 0.122 0.274 

Locus 666 : 
2 alleles
5.1% missing data
   2   (0.889) 0.880 0.927 0.955 0.983 0.972 0.947 0.886 0.926 0.995 
   4   (0.111) 0.120 0.073 0.045 0.017 0.028 0.053 0.114 0.074 0.005 

Locus 667 : 
2 alleles
2.9% missing data
   3   (0.871) 0.931 0.942 0.901 0.887 0.954 0.950 0.745 0.944 0.906 
   1   (0.129) 0.069 0.058 0.099 0.113 0.046 0.050 0.255 0.056 0.094 

Locus 668 : 
2 alleles
5.1% missing data
   2   (0.802) 0.783 0.802 0.745 0.543 0.959 0.937 0.821 0.888 0.858 
   4   (0.198) 0.217 0.198 0.255 0.457 0.041 0.063 0.179 0.112 0.142 

Locus 669 : 
2 alleles
5.8% missing data
   1   (0.698) 0.548 0.637 0.942 0.645 0.929 0.729 0.782 0.713 0.354 
   3   (0.302) 0.452 0.363 0.058 0.355 0.071 0.271 0.218 0.287 0.646 

Locus 670 : 
2 alleles
3.6% missing data
   1   (0.837) 0.763 0.749 0.974 0.934 0.822 0.967 0.901 0.841 0.815 
   3   (0.163) 0.237 0.251 0.026 0.066 0.178 0.033 0.099 0.159 0.185 

Locus 671 : 
2 alleles
12.3% missing data
   2   (0.739) 0.794 0.752 0.754 0.962 0.847 0.533 0.763 0.740 0.855 
   4   (0.261) 0.206 0.248 0.246 0.038 0.153 0.467 0.237 0.260 0.145 

Locus 672 : 
2 alleles
16.7% missing data
   3   (0.871) 0.888 0.925 0.968 0.411 0.892 0.913 0.867 0.918 0.954 
   4   (0.129) 0.112 0.075 0.032 0.589 0.108 0.087 0.133 0.082 0.046 

Locus 673 : 
2 alleles
3.6% missing data
   1   (0.229) 0.259 0.188 0.072 0.055 0.142 0.386 0.234 0.162 0.360 
   4   (0.771) 0.741 0.812 0.928 0.945 0.858 0.614 0.766 0.838 0.640 

Locus 674 : 
2 alleles
13.0% missing data
   2   (0.720) 0.609 0.660 0.924 0.645 0.906 0.696 0.785 0.746 0.892 
   4   (0.280) 0.391 0.340 0.076 0.355 0.094 0.304 0.215 0.254 0.108 

Locus 675 : 
2 alleles
2.9% missing data
   1   (0.904) 0.942 0.947 0.975 0.496 0.986 0.972 0.879 0.968 0.951 
   3   (0.096) 0.058 0.053 0.025 0.504 0.014 0.028 0.121 0.032 0.049 

Locus 676 : 
2 alleles
11.6% missing data
   1   (0.647) 0.646 0.613 0.831 0.626 0.900 0.492 0.656 0.637 0.938 
   3   (0.353) 0.354 0.387 0.169 0.374 0.100 0.508 0.344 0.363 0.062 

Locus 677 : 
2 alleles
1.4% missing data
   3   (0.809) 0.740 0.755 0.957 0.939 0.969 0.563 0.869 0.864 0.986 
   1   (0.191) 0.260 0.245 0.043 0.061 0.031 0.437 0.131 0.136 0.014 

Locus 678 : 
2 alleles
2.2% missing data
   2   (0.915) 0.965 0.973 0.964 0.977 0.981 0.668 0.893 0.978 0.998 
   4   (0.085) 0.035 0.027 0.036 0.023 0.019 0.332 0.107 0.022 0.002 

Locus 679 : 
2 alleles
9.4% missing data
   1   (0.544) 0.524 0.584 0.592 0.412 0.070 0.756 0.471 0.652 0.638 
   3   (0.456) 0.476 0.416 0.408 0.588 0.930 0.244 0.529 0.348 0.362 

Locus 680 : 
2 alleles
4.3% missing data
   4   (0.903) 0.952 0.958 0.906 0.949 0.973 0.960 0.846 0.962 0.989 
   2   (0.097) 0.048 0.042 0.094 0.051 0.027 0.040 0.154 0.038 0.011 

Locus 681 : 
2 alleles
13.0% missing data
   1   (0.489) 0.404 0.496 0.228 0.475 0.932 0.129 0.555 0.606 0.638 
   4   (0.511) 0.596 0.504 0.772 0.525 0.068 0.871 0.445 0.394 0.362 

Locus 682 : 
2 alleles
16.7% missing data
   1   (0.821) 0.804 0.816 0.927 0.985 0.975 0.851 0.888 0.710 0.792 
   3   (0.179) 0.196 0.184 0.073 0.015 0.025 0.149 0.112 0.290 0.208 

Locus 683 : 
2 alleles
11.6% missing data
   4   (0.877) 0.888 0.889 0.971 0.776 0.978 0.644 0.907 0.953 0.964 
   2   (0.123) 0.112 0.111 0.029 0.224 0.022 0.356 0.093 0.047 0.036 

Locus 684 : 
2 alleles
12.3% missing data
   2   (0.864) 0.911 0.917 0.928 0.974 0.852 0.852 0.856 0.901 0.735 
   4   (0.136) 0.089 0.083 0.072 0.026 0.148 0.148 0.144 0.099 0.265 

Locus 685 : 
2 alleles
17.4% missing data
   1   (0.438) 0.435 0.383 0.765 0.457 0.793 0.430 0.472 0.258 0.214 
   4   (0.562) 0.565 0.617 0.235 0.543 0.207 0.570 0.528 0.742 0.786 

Locus 686 : 
2 alleles
17.4% missing data
   3   (0.100) 0.069 0.062 0.070 0.014 0.073 0.029 0.097 0.066 0.139 
   4   (0.900) 0.931 0.938 0.930 0.986 0.927 0.971 0.903 0.934 0.861 

Locus 687 : 
2 alleles
18.1% missing data
   1   (0.058) 0.052 0.093 0.004 0.003 0.012 0.005 0.012 0.167 0.073 
   3   (0.942) 0.948 0.907 0.996 0.997 0.988 0.995 0.988 0.833 0.927 

Locus 688 : 
2 alleles
3.6% missing data
   1   (0.501) 0.511 0.450 0.463 0.102 0.357 0.786 0.472 0.658 0.181 
   4   (0.499) 0.489 0.550 0.537 0.898 0.643 0.214 0.528 0.342 0.819 

Locus 689 : 
2 alleles
2.2% missing data
   1   (0.098) 0.154 0.083 0.013 0.042 0.009 0.016 0.070 0.075 0.017 
   3   (0.902) 0.846 0.917 0.987 0.958 0.991 0.984 0.930 0.925 0.983 

Locus 690 : 
2 alleles
5.1% missing data
   4   (0.847) 0.867 0.875 0.952 0.872 0.940 0.963 0.866 0.814 0.622 
   1   (0.153) 0.133 0.125 0.048 0.128 0.060 0.037 0.134 0.186 0.378 

Locus 691 : 
2 alleles
10.1% missing data
   3   (0.782) 0.800 0.767 0.863 0.980 0.886 0.895 0.799 0.745 0.852 
   1   (0.218) 0.200 0.233 0.137 0.020 0.114 0.105 0.201 0.255 0.148 

Locus 692 : 
2 alleles
13.0% missing data
   2   (0.890) 0.802 0.902 0.965 0.985 0.929 0.940 0.908 0.960 0.995 
   3   (0.110) 0.198 0.098 0.035 0.015 0.071 0.060 0.092 0.040 0.005 

Locus 693 : 
2 alleles
1.4% missing data
   3   (0.206) 0.241 0.200 0.072 0.167 0.093 0.053 0.203 0.144 0.646 
   2   (0.794) 0.759 0.800 0.928 0.833 0.907 0.947 0.797 0.856 0.354 

Locus 694 : 
2 alleles
4.3% missing data
   4   (0.867) 0.838 0.855 0.966 0.978 0.809 0.765 0.943 0.897 0.756 
   2   (0.133) 0.162 0.145 0.034 0.022 0.191 0.235 0.057 0.103 0.244 

Locus 695 : 
2 alleles
12.3% missing data
   4   (0.927) 0.936 0.930 0.991 0.963 0.991 0.984 0.970 0.887 0.951 
   1   (0.073) 0.064 0.070 0.009 0.037 0.009 0.016 0.030 0.113 0.049 

Locus 696 : 
2 alleles
3.6% missing data
   2   (0.921) 0.956 0.926 0.985 0.993 0.992 0.979 0.947 0.927 0.936 
   4   (0.079) 0.044 0.074 0.015 0.007 0.008 0.021 0.053 0.073 0.064 

Locus 697 : 
2 alleles
10.9% missing data
   3   (0.767) 0.692 0.730 0.742 0.787 0.565 0.941 0.805 0.878 0.725 
   4   (0.233) 0.308 0.270 0.258 0.213 0.435 0.059 0.195 0.122 0.275 

Locus 698 : 
2 alleles
5.8% missing data
   3   (0.921) 0.830 0.925 0.993 0.991 0.993 0.991 0.971 0.928 0.677 
   1   (0.079) 0.170 0.075 0.007 0.009 0.007 0.009 0.029 0.072 0.323 

Locus 699 : 
2 alleles
10.9% missing data
   1   (0.111) 0.045 0.051 0.030 0.124 0.034 0.339 0.125 0.056 0.124 
   3   (0.889) 0.955 0.949 0.970 0.876 0.966 0.661 0.875 0.944 0.876 

Locus 700 : 
2 alleles
7.2% missing data
   2   (0.196) 0.114 0.122 0.109 0.016 0.023 0.355 0.221 0.211 0.330 
   3   (0.804) 0.886 0.878 0.891 0.984 0.977 0.645 0.779 0.789 0.670 

Locus 701 : 
2 alleles
1.4% missing data
   4   (0.117) 0.074 0.114 0.024 0.047 0.340 0.027 0.078 0.140 0.432 
   2   (0.883) 0.926 0.886 0.976 0.953 0.660 0.973 0.922 0.860 0.568 

Locus 702 : 
2 alleles
6.5% missing data
   1   (0.497) 0.516 0.478 0.245 0.071 0.121 0.506 0.541 0.615 0.769 
   3   (0.503) 0.484 0.522 0.755 0.929 0.879 0.494 0.459 0.385 0.231 

Locus 703 : 
2 alleles
1.4% missing data
   3   (0.882) 0.916 0.865 0.985 0.993 0.940 0.725 0.938 0.879 0.863 
   2   (0.118) 0.084 0.135 0.015 0.007 0.060 0.275 0.062 0.121 0.137 

Locus 704 : 
2 alleles
4.3% missing data
   3   (0.946) 0.991 0.992 0.948 0.985 0.955 0.967 0.758 0.995 0.999 
   2   (0.054) 0.009 0.008 0.052 0.015 0.045 0.033 0.242 0.005 0.001 

Locus 705 : 
2 alleles
6.5% missing data
   3   (0.708) 0.728 0.747 0.735 0.115 0.745 0.491 0.709 0.849 0.890 
   4   (0.292) 0.272 0.253 0.265 0.885 0.255 0.509 0.291 0.151 0.110 

Locus 706 : 
2 alleles
1.4% missing data
   3   (0.912) 0.943 0.936 0.950 0.990 0.989 0.959 0.915 0.962 0.992 
   4   (0.088) 0.057 0.064 0.050 0.010 0.011 0.041 0.085 0.038 0.008 

Locus 707 : 
2 alleles
9.4% missing data
   2   (0.667) 0.694 0.681 0.754 0.949 0.470 0.473 0.649 0.740 0.738 
   4   (0.333) 0.306 0.319 0.246 0.051 0.530 0.527 0.351 0.260 0.262 

Locus 708 : 
2 alleles
13.0% missing data
   1   (0.218) 0.188 0.167 0.163 0.216 0.577 0.359 0.226 0.128 0.038 
   3   (0.782) 0.812 0.833 0.837 0.784 0.423 0.641 0.774 0.872 0.962 

Locus 709 : 
2 alleles
15.9% missing data
   4   (0.899) 0.958 0.956 0.903 0.978 0.938 0.799 0.862 0.954 0.993 
   3   (0.101) 0.042 0.044 0.097 0.022 0.062 0.201 0.138 0.046 0.007 

Locus 710 : 
2 alleles
8.0% missing data
   2   (0.791) 0.822 0.796 0.701 0.964 0.734 0.940 0.776 0.887 0.690 
   4   (0.209) 0.178 0.204 0.299 0.036 0.266 0.060 0.224 0.113 0.310 

Locus 711 : 
2 alleles
12.3% missing data
   4   (0.903) 0.858 0.852 0.975 0.991 0.994 0.979 0.955 0.928 0.992 
   2   (0.097) 0.142 0.148 0.025 0.009 0.006 0.021 0.045 0.072 0.008 

Locus 712 : 
2 alleles
14.5% missing data
   1   (0.363) 0.465 0.367 0.324 0.399 0.518 0.122 0.321 0.404 0.114 
   3   (0.637) 0.535 0.633 0.676 0.601 0.482 0.878 0.679 0.596 0.886 

Locus 713 : 
2 alleles
5.8% missing data
   2   (0.771) 0.733 0.722 0.931 0.977 0.854 0.946 0.856 0.644 0.349 
   4   (0.229) 0.267 0.278 0.069 0.023 0.146 0.054 0.144 0.356 0.651 

Locus 714 : 
2 alleles
13.0% missing data
   3   (0.438) 0.481 0.447 0.576 0.049 0.380 0.858 0.406 0.250 0.635 
   1   (0.562) 0.519 0.553 0.424 0.951 0.620 0.142 0.594 0.750 0.365 

Locus 715 : 
2 alleles
3.6% missing data
   2   (0.843) 0.754 0.723 0.953 0.970 0.976 0.963 0.938 0.772 0.894 
   4   (0.157) 0.246 0.277 0.047 0.030 0.024 0.037 0.062 0.228 0.106 

Locus 716 : 
2 alleles
2.9% missing data
   2   (0.876) 0.903 0.912 0.910 0.955 0.842 0.952 0.882 0.909 0.949 
   4   (0.124) 0.097 0.088 0.090 0.045 0.158 0.048 0.118 0.091 0.051 

Locus 717 : 
2 alleles
3.6% missing data
   2   (0.887) 0.939 0.924 0.934 0.972 0.978 0.958 0.837 0.941 0.960 
   4   (0.113) 0.061 0.076 0.066 0.028 0.022 0.042 0.163 0.059 0.040 

Locus 718 : 
2 alleles
10.1% missing data
   3   (0.697) 0.799 0.725 0.735 0.828 0.658 0.629 0.703 0.724 0.206 
   4   (0.303) 0.201 0.275 0.265 0.172 0.342 0.371 0.297 0.276 0.794 

Locus 719 : 
2 alleles
4.3% missing data
   2   (0.141) 0.143 0.145 0.064 0.079 0.361 0.034 0.078 0.195 0.082 
   4   (0.859) 0.857 0.855 0.936 0.921 0.639 0.966 0.922 0.805 0.918 

Locus 720 : 
2 alleles
3.6% missing data
   3   (0.897) 0.936 0.884 0.981 0.991 0.981 0.982 0.914 0.919 0.590 
   4   (0.103) 0.064 0.116 0.019 0.009 0.019 0.018 0.086 0.081 0.410 

Locus 721 : 
2 alleles
13.0% missing data
   4   (0.852) 0.929 0.925 0.862 0.067 0.872 0.757 0.820 0.948 0.985 
   2   (0.148) 0.071 0.075 0.138 0.933 0.128 0.243 0.180 0.052 0.015 

Locus 722 : 
2 alleles
14.5% missing data
   3   (0.917) 0.915 0.942 0.970 0.989 0.921 0.980 0.943 0.937 0.993 
   4   (0.083) 0.085 0.058 0.030 0.011 0.079 0.020 0.057 0.063 0.007 

Locus 723 : 
2 alleles
2.9% missing data
   3   (0.920) 0.967 0.965 0.913 0.993 0.797 0.696 0.960 0.968 0.998 
   1   (0.080) 0.033 0.035 0.087 0.007 0.203 0.304 0.040 0.032 0.002 

Locus 724 : 
2 alleles
10.1% missing data
   1   (0.276) 0.378 0.346 0.053 0.055 0.100 0.046 0.178 0.562 0.316 
   3   (0.724) 0.622 0.654 0.947 0.945 0.900 0.954 0.822 0.438 0.684 

Locus 725 : 
2 alleles
13.8% missing data
   1   (0.790) 0.685 0.831 0.892 0.670 0.896 0.929 0.730 0.902 0.986 
   3   (0.210) 0.315 0.169 0.108 0.330 0.104 0.071 0.270 0.098 0.014 

Locus 726 : 
2 alleles
12.3% missing data
   3   (0.917) 0.914 0.939 0.986 0.994 0.871 0.974 0.954 0.915 0.864 
   1   (0.083) 0.086 0.061 0.014 0.006 0.129 0.026 0.046 0.085 0.136 

Locus 727 : 
2 alleles
11.6% missing data
   3   (0.698) 0.765 0.830 0.192 0.770 0.244 0.490 0.626 0.894 0.916 
   1   (0.302) 0.235 0.170 0.808 0.230 0.756 0.510 0.374 0.106 0.084 

Locus 728 : 
2 alleles
13.8% missing data
   4   (0.744) 0.744 0.810 0.560 0.169 0.821 0.812 0.740 0.854 0.876 
   3   (0.256) 0.256 0.190 0.440 0.831 0.179 0.188 0.260 0.146 0.124 

Locus 729 : 
2 alleles
17.4% missing data
   3   (0.904) 0.930 0.943 0.897 0.937 0.983 0.960 0.886 0.971 0.939 
   4   (0.096) 0.070 0.057 0.103 0.063 0.017 0.040 0.114 0.029 0.061 

Locus 730 : 
2 alleles
10.1% missing data
   3   (0.872) 0.875 0.883 0.963 0.937 0.988 0.973 0.887 0.930 0.404 
   1   (0.128) 0.125 0.117 0.037 0.063 0.012 0.027 0.113 0.070 0.596 

Locus 731 : 
2 alleles
5.1% missing data
   2   (0.661) 0.687 0.684 0.766 0.068 0.660 0.555 0.615 0.815 0.895 
   4   (0.339) 0.313 0.316 0.234 0.932 0.340 0.445 0.385 0.185 0.105 

Locus 732 : 
2 alleles
10.1% missing data
   4   (0.898) 0.820 0.918 0.971 0.922 0.982 0.975 0.926 0.942 0.951 
   1   (0.102) 0.180 0.082 0.029 0.078 0.018 0.025 0.074 0.058 0.049 

Locus 733 : 
2 alleles
2.2% missing data
   3   (0.711) 0.746 0.652 0.773 0.942 0.926 0.600 0.763 0.721 0.713 
   1   (0.289) 0.254 0.348 0.227 0.058 0.074 0.400 0.237 0.279 0.287 

Locus 734 : 
2 alleles
2.2% missing data
   3   (0.646) 0.756 0.667 0.374 0.981 0.782 0.897 0.565 0.628 0.791 
   1   (0.354) 0.244 0.333 0.626 0.019 0.218 0.103 0.435 0.372 0.209 

Locus 735 : 
2 alleles
11.6% missing data
   3   (0.910) 0.930 0.941 0.985 0.964 0.988 0.682 0.942 0.965 0.900 
   1   (0.090) 0.070 0.059 0.015 0.036 0.012 0.318 0.058 0.035 0.100 

Locus 736 : 
2 alleles
5.1% missing data
   2   (0.104) 0.093 0.098 0.016 0.036 0.600 0.104 0.033 0.099 0.103 
   4   (0.896) 0.907 0.902 0.984 0.964 0.400 0.896 0.967 0.901 0.897 

Locus 737 : 
2 alleles
13.8% missing data
   1   (0.506) 0.522 0.612 0.253 0.903 0.427 0.426 0.481 0.429 0.868 
   4   (0.494) 0.478 0.388 0.747 0.097 0.573 0.574 0.519 0.571 0.132 

Locus 738 : 
2 alleles
5.8% missing data
   4   (0.530) 0.447 0.559 0.785 0.445 0.454 0.858 0.462 0.456 0.833 
   2   (0.470) 0.553 0.441 0.215 0.555 0.546 0.142 0.538 0.544 0.167 

Locus 739 : 
2 alleles
10.9% missing data
   3   (0.913) 0.877 0.912 0.985 0.959 0.986 0.982 0.934 0.965 0.982 
   1   (0.087) 0.123 0.088 0.015 0.041 0.014 0.018 0.066 0.035 0.018 

Locus 740 : 
2 alleles
2.2% missing data
   2   (0.914) 0.930 0.859 0.989 0.994 0.993 0.986 0.959 0.911 0.908 
   4   (0.086) 0.070 0.141 0.011 0.006 0.007 0.014 0.041 0.089 0.092 

Locus 741 : 
2 alleles
5.8% missing data
   2   (0.847) 0.876 0.881 0.897 0.960 0.949 0.958 0.808 0.910 0.812 
   4   (0.153) 0.124 0.119 0.103 0.040 0.051 0.042 0.192 0.090 0.188 

Locus 742 : 
2 alleles
6.5% missing data
   4   (0.924) 0.972 0.976 0.952 0.994 0.973 0.971 0.822 0.983 0.997 
   2   (0.076) 0.028 0.024 0.048 0.006 0.027 0.029 0.178 0.017 0.003 

Locus 743 : 
2 alleles
2.9% missing data
   2   (0.164) 0.122 0.157 0.049 0.043 0.035 0.060 0.194 0.129 0.409 
   4   (0.836) 0.878 0.843 0.951 0.957 0.965 0.940 0.806 0.871 0.591 

Locus 744 : 
2 alleles
3.6% missing data
   1   (0.701) 0.818 0.789 0.722 0.507 0.921 0.901 0.476 0.799 0.927 
   3   (0.299) 0.182 0.211 0.278 0.493 0.079 0.099 0.524 0.201 0.073 

Locus 745 : 
2 alleles
4.3% missing data
   3   (0.838) 0.835 0.818 0.950 0.977 0.952 0.942 0.886 0.756 0.805 
   1   (0.162) 0.165 0.182 0.050 0.023 0.048 0.058 0.114 0.244 0.195 

Locus 746 : 
2 alleles
2.9% missing data
   3   (0.860) 0.839 0.868 0.963 0.941 0.902 0.960 0.900 0.847 0.781 
   1   (0.140) 0.161 0.132 0.037 0.059 0.098 0.040 0.100 0.153 0.219 

Locus 747 : 
2 alleles
2.9% missing data
   2   (0.076) 0.150 0.093 0.007 0.011 0.008 0.010 0.027 0.064 0.120 
   4   (0.924) 0.850 0.907 0.993 0.989 0.992 0.990 0.973 0.936 0.880 

Locus 748 : 
2 alleles
1.4% missing data
   2   (0.913) 0.951 0.943 0.965 0.990 0.944 0.974 0.919 0.938 0.987 
   4   (0.087) 0.049 0.057 0.035 0.010 0.056 0.026 0.081 0.062 0.013 

Locus 749 : 
2 alleles
8.0% missing data
   3   (0.260) 0.286 0.303 0.252 0.033 0.073 0.066 0.213 0.363 0.044 
   1   (0.740) 0.714 0.697 0.748 0.967 0.927 0.934 0.787 0.637 0.956 

Locus 750 : 
2 alleles
11.6% missing data
   3   (0.915) 0.936 0.899 0.965 0.937 0.970 0.980 0.947 0.956 0.968 
   1   (0.085) 0.064 0.101 0.035 0.063 0.030 0.020 0.053 0.044 0.032 

Locus 751 : 
2 alleles
13.8% missing data
   1   (0.225) 0.144 0.141 0.260 0.178 0.890 0.101 0.234 0.277 0.035 
   4   (0.775) 0.856 0.859 0.740 0.822 0.110 0.899 0.766 0.723 0.965 

Locus 752 : 
2 alleles
7.2% missing data
   3   (0.710) 0.638 0.640 0.901 0.284 0.716 0.934 0.776 0.702 0.614 
   4   (0.290) 0.362 0.360 0.099 0.716 0.284 0.066 0.224 0.298 0.386 

Locus 753 : 
2 alleles
3.6% missing data
   2   (0.794) 0.810 0.840 0.795 0.527 0.950 0.575 0.846 0.837 0.965 
   4   (0.206) 0.190 0.160 0.205 0.473 0.050 0.425 0.154 0.163 0.035 

Locus 754 : 
2 alleles
10.9% missing data
   1   (0.863) 0.841 0.842 0.969 0.985 0.242 0.967 0.916 0.875 0.963 
   3   (0.137) 0.159 0.158 0.031 0.015 0.758 0.033 0.084 0.125 0.037 

Locus 755 : 
2 alleles
2.2% missing data
   2   (0.786) 0.778 0.834 0.930 0.052 0.945 0.596 0.830 0.840 0.913 
   4   (0.214) 0.222 0.166 0.070 0.948 0.055 0.404 0.170 0.160 0.087 

Locus 756 : 
2 alleles
2.9% missing data
   4   (0.929) 0.986 0.984 0.895 0.124 0.974 0.972 0.898 0.989 0.996 
   2   (0.071) 0.014 0.016 0.105 0.876 0.026 0.028 0.102 0.011 0.004 

Locus 757 : 
2 alleles
5.8% missing data
   1   (0.569) 0.681 0.611 0.462 0.934 0.166 0.504 0.552 0.549 0.477 
   3   (0.431) 0.319 0.389 0.538 0.066 0.834 0.496 0.448 0.451 0.523 

Locus 758 : 
2 alleles
5.8% missing data
   4   (0.820) 0.828 0.801 0.849 0.955 0.864 0.899 0.871 0.815 0.873 
   1   (0.180) 0.172 0.199 0.151 0.045 0.136 0.101 0.129 0.185 0.127 

Locus 759 : 
2 alleles
14.5% missing data
   4   (0.560) 0.574 0.521 0.732 0.633 0.910 0.692 0.531 0.466 0.676 
   2   (0.440) 0.426 0.479 0.268 0.367 0.090 0.308 0.469 0.534 0.324 

Locus 760 : 
2 alleles
5.1% missing data
   2   (0.811) 0.799 0.776 0.881 0.948 0.916 0.935 0.785 0.892 0.841 
   3   (0.189) 0.201 0.224 0.119 0.052 0.084 0.065 0.215 0.108 0.159 

Locus 761 : 
2 alleles
10.1% missing data
   2   (0.892) 0.946 0.887 0.969 0.939 0.986 0.959 0.848 0.959 0.855 
   4   (0.108) 0.054 0.113 0.031 0.061 0.014 0.041 0.152 0.041 0.145 

Locus 762 : 
2 alleles
7.2% missing data
   1   (0.858) 0.871 0.882 0.961 0.840 0.974 0.962 0.886 0.749 0.986 
   2   (0.142) 0.129 0.118 0.039 0.160 0.026 0.038 0.114 0.251 0.014 

Locus 763 : 
2 alleles
3.6% missing data
   4   (0.908) 0.941 0.897 0.989 0.996 0.991 0.665 0.964 0.923 0.849 
   2   (0.092) 0.059 0.103 0.011 0.004 0.009 0.335 0.036 0.077 0.151 

Locus 764 : 
2 alleles
5.1% missing data
   2   (0.841) 0.835 0.889 0.920 0.946 0.892 0.938 0.801 0.892 0.969 
   4   (0.159) 0.165 0.111 0.080 0.054 0.108 0.062 0.199 0.108 0.031 

Locus 765 : 
2 alleles
17.4% missing data
   4   (0.519) 0.533 0.614 0.450 0.886 0.369 0.306 0.442 0.582 0.753 
   2   (0.481) 0.467 0.386 0.550 0.114 0.631 0.694 0.558 0.418 0.247 

Locus 766 : 
2 alleles
9.4% missing data
   2   (0.905) 0.919 0.873 0.970 0.948 0.986 0.985 0.942 0.913 0.978 
   4   (0.095) 0.081 0.127 0.030 0.052 0.014 0.015 0.058 0.087 0.022 

Locus 767 : 
2 alleles
5.1% missing data
   4   (0.365) 0.343 0.399 0.177 0.222 0.220 0.112 0.448 0.316 0.695 
   2   (0.635) 0.657 0.601 0.823 0.778 0.780 0.888 0.552 0.684 0.305 

Locus 768 : 
2 alleles
2.9% missing data
   2   (0.900) 0.925 0.918 0.975 0.973 0.921 0.968 0.895 0.944 0.934 
   1   (0.100) 0.075 0.082 0.025 0.027 0.079 0.032 0.105 0.056 0.066 

Locus 769 : 
2 alleles
3.6% missing data
   3   (0.750) 0.773 0.782 0.829 0.944 0.959 0.864 0.722 0.717 0.752 
   1   (0.250) 0.227 0.218 0.171 0.056 0.041 0.136 0.278 0.283 0.248 

Locus 770 : 
2 alleles
6.5% missing data
   1   (0.807) 0.766 0.740 0.942 0.978 0.438 0.923 0.874 0.816 0.902 
   3   (0.193) 0.234 0.260 0.058 0.022 0.562 0.077 0.126 0.184 0.098 

Locus 771 : 
2 alleles
7.2% missing data
   3   (0.915) 0.955 0.963 0.954 0.988 0.968 0.975 0.848 0.975 0.981 
   1   (0.085) 0.045 0.037 0.046 0.012 0.032 0.025 0.152 0.025 0.019 

Locus 772 : 
2 alleles
13.0% missing data
   2   (0.845) 0.843 0.862 0.958 0.800 0.949 0.961 0.845 0.857 0.809 
   4   (0.155) 0.157 0.138 0.042 0.200 0.051 0.039 0.155 0.143 0.191 

Locus 773 : 
2 alleles
15.9% missing data
   2   (0.396) 0.480 0.436 0.308 0.124 0.161 0.412 0.295 0.566 0.203 
   4   (0.604) 0.520 0.564 0.692 0.876 0.839 0.588 0.705 0.434 0.797 

Locus 774 : 
2 alleles
10.9% missing data
   3   (0.919) 0.893 0.878 0.988 0.969 0.989 0.987 0.968 0.931 0.954 
   1   (0.081) 0.107 0.122 0.012 0.031 0.011 0.013 0.032 0.069 0.046 

Locus 775 : 
2 alleles
15.9% missing data
   3   (0.920) 0.921 0.933 0.988 0.992 0.989 0.982 0.947 0.924 0.962 
   1   (0.080) 0.079 0.067 0.012 0.008 0.011 0.018 0.053 0.076 0.038 

Locus 776 : 
2 alleles
13.0% missing data
   4   (0.592) 0.522 0.510 0.820 0.775 0.710 0.913 0.632 0.441 0.511 
   2   (0.408) 0.478 0.490 0.180 0.225 0.290 0.087 0.368 0.559 0.489 

Locus 777 : 
2 alleles
6.5% missing data
   1   (0.428) 0.454 0.345 0.242 0.091 0.931 0.471 0.499 0.396 0.269 
   4   (0.572) 0.546 0.655 0.758 0.909 0.069 0.529 0.501 0.604 0.731 

Locus 778 : 
2 alleles
5.8% missing data
   1   (0.912) 0.948 0.946 0.963 0.946 0.961 0.966 0.860 0.974 0.998 
   4   (0.088) 0.052 0.054 0.037 0.054 0.039 0.034 0.140 0.026 0.002 

Locus 779 : 
2 alleles
13.0% missing data
   2   (0.302) 0.330 0.280 0.132 0.107 0.141 0.122 0.431 0.196 0.250 
   4   (0.698) 0.670 0.720 0.868 0.893 0.859 0.878 0.569 0.804 0.750 

Locus 780 : 
2 alleles
6.5% missing data
   1   (0.677) 0.633 0.722 0.550 0.695 0.931 0.809 0.669 0.713 0.808 
   3   (0.323) 0.367 0.278 0.450 0.305 0.069 0.191 0.331 0.287 0.192 

Locus 781 : 
2 alleles
5.8% missing data
   3   (0.706) 0.716 0.697 0.677 0.964 0.931 0.904 0.731 0.577 0.914 
   1   (0.294) 0.284 0.303 0.323 0.036 0.069 0.096 0.269 0.423 0.086 

Locus 782 : 
2 alleles
12.3% missing data
   3   (0.862) 0.924 0.931 0.562 0.979 0.980 0.947 0.758 0.963 0.985 
   1   (0.138) 0.076 0.069 0.438 0.021 0.020 0.053 0.242 0.037 0.015 

Locus 783 : 
2 alleles
14.5% missing data
   3   (0.862) 0.830 0.887 0.938 0.854 0.889 0.964 0.876 0.883 0.974 
   1   (0.138) 0.170 0.113 0.062 0.146 0.111 0.036 0.124 0.117 0.026 

Locus 784 : 
2 alleles
12.3% missing data
   4   (0.769) 0.717 0.783 0.949 0.622 0.943 0.437 0.810 0.830 0.697 
   3   (0.231) 0.283 0.217 0.051 0.378 0.057 0.563 0.190 0.170 0.303 

Locus 785 : 
2 alleles
1.4% missing data
   2   (0.685) 0.758 0.708 0.807 0.888 0.896 0.731 0.621 0.663 0.658 
   4   (0.315) 0.242 0.292 0.193 0.112 0.104 0.269 0.379 0.337 0.342 

Locus 786 : 
2 alleles
13.8% missing data
   3   (0.879) 0.911 0.874 0.976 0.973 0.974 0.973 0.870 0.899 0.942 
   1   (0.121) 0.089 0.126 0.024 0.027 0.026 0.027 0.130 0.101 0.058 

Locus 787 : 
2 alleles
5.8% missing data
   3   (0.915) 0.822 0.874 0.991 0.995 0.972 0.987 0.973 0.909 0.953 
   4   (0.085) 0.178 0.126 0.009 0.005 0.028 0.013 0.027 0.091 0.047 

Locus 788 : 
2 alleles
13.0% missing data
   1   (0.916) 0.905 0.932 0.984 0.906 0.985 0.983 0.932 0.961 0.949 
   2   (0.084) 0.095 0.068 0.016 0.094 0.015 0.017 0.068 0.039 0.051 

Locus 789 : 
2 alleles
1.4% missing data
   3   (0.868) 0.838 0.847 0.880 0.869 0.968 0.961 0.908 0.924 0.992 
   1   (0.132) 0.162 0.153 0.120 0.131 0.032 0.039 0.092 0.076 0.008 

Locus 790 : 
2 alleles
10.9% missing data
   3   (0.888) 0.901 0.888 0.974 0.869 0.968 0.978 0.940 0.846 0.594 
   1   (0.112) 0.099 0.112 0.026 0.131 0.032 0.022 0.060 0.154 0.406 

Locus 791 : 
2 alleles
4.3% missing data
   1   (0.682) 0.698 0.755 0.367 0.736 0.392 0.815 0.660 0.793 0.730 
   3   (0.318) 0.302 0.245 0.633 0.264 0.608 0.185 0.340 0.207 0.270 

Locus 792 : 
2 alleles
12.3% missing data
   1   (0.897) 0.937 0.921 0.980 0.911 0.972 0.980 0.895 0.896 0.889 
   3   (0.103) 0.063 0.079 0.020 0.089 0.028 0.020 0.105 0.104 0.111 

Locus 793 : 
2 alleles
0.0% missing data
   1   (0.072) 0.056 0.117 0.007 0.004 0.011 0.009 0.024 0.113 0.080 
   3   (0.928) 0.944 0.883 0.993 0.996 0.989 0.991 0.976 0.887 0.920 

Locus 794 : 
2 alleles
13.8% missing data
   2   (0.557) 0.568 0.524 0.497 0.091 0.550 0.518 0.617 0.546 0.865 
   4   (0.443) 0.432 0.476 0.503 0.909 0.450 0.482 0.383 0.454 0.135 

Locus 795 : 
2 alleles
0.7% missing data
   2   (0.846) 0.775 0.815 0.960 0.912 0.884 0.970 0.885 0.875 0.948 
   3   (0.154) 0.225 0.185 0.040 0.088 0.116 0.030 0.115 0.125 0.052 

Locus 796 : 
2 alleles
13.0% missing data
   1   (0.731) 0.829 0.785 0.561 0.641 0.735 0.590 0.694 0.826 0.881 
   2   (0.269) 0.171 0.215 0.439 0.359 0.265 0.410 0.306 0.174 0.119 

Locus 797 : 
2 alleles
5.1% missing data
   3   (0.891) 0.932 0.926 0.850 0.985 0.992 0.972 0.884 0.934 0.970 
   4   (0.109) 0.068 0.074 0.150 0.015 0.008 0.028 0.116 0.066 0.030 

Locus 798 : 
2 alleles
5.1% missing data
   3   (0.888) 0.847 0.915 0.964 0.987 0.557 0.973 0.920 0.937 0.994 
   1   (0.112) 0.153 0.085 0.036 0.013 0.443 0.027 0.080 0.063 0.006 

Locus 799 : 
2 alleles
11.6% missing data
   2   (0.857) 0.866 0.844 0.954 0.929 0.922 0.964 0.888 0.898 0.455 
   4   (0.143) 0.134 0.156 0.046 0.071 0.078 0.036 0.112 0.102 0.545 

Locus 800 : 
2 alleles
5.1% missing data
   3   (0.906) 0.945 0.948 0.964 0.971 0.971 0.972 0.897 0.917 0.969 
   1   (0.094) 0.055 0.052 0.036 0.029 0.029 0.028 0.103 0.083 0.031 

Locus 801 : 
2 alleles
0.0% missing data
   1   (0.908) 0.922 0.891 0.980 0.993 0.980 0.972 0.924 0.956 0.983 
   2   (0.092) 0.078 0.109 0.020 0.007 0.020 0.028 0.076 0.044 0.017 

Locus 802 : 
2 alleles
8.0% missing data
   1   (0.883) 0.920 0.919 0.979 0.659 0.980 0.677 0.911 0.948 0.746 
   3   (0.117) 0.080 0.081 0.021 0.341 0.020 0.323 0.089 0.052 0.254 

Locus 803 : 
2 alleles
11.6% missing data
   1   (0.891) 0.901 0.864 0.962 0.913 0.901 0.968 0.934 0.909 0.966 
   3   (0.109) 0.099 0.136 0.038 0.087 0.099 0.032 0.066 0.091 0.034 

Locus 804 : 
2 alleles
2.9% missing data
   3   (0.937) 0.984 0.987 0.716 0.972 0.985 0.964 0.900 0.989 0.997 
   4   (0.063) 0.016 0.013 0.284 0.028 0.015 0.036 0.100 0.011 0.003 

Locus 805 : 
2 alleles
12.3% missing data
   1   (0.790) 0.848 0.838 0.936 0.042 0.891 0.457 0.834 0.833 0.698 
   3   (0.210) 0.152 0.162 0.064 0.958 0.109 0.543 0.166 0.167 0.302 

Locus 806 : 
2 alleles
4.3% missing data
   1   (0.090) 0.098 0.048 0.017 0.010 0.022 0.019 0.132 0.031 0.017 
   2   (0.910) 0.902 0.952 0.983 0.990 0.978 0.981 0.868 0.969 0.983 

Locus 807 : 
2 alleles
3.6% missing data
   1   (0.703) 0.646 0.615 0.799 0.951 0.958 0.916 0.747 0.658 0.721 
   3   (0.297) 0.354 0.385 0.201 0.049 0.042 0.084 0.253 0.342 0.279 

Locus 808 : 
2 alleles
14.5% missing data
   4   (0.913) 0.923 0.947 0.966 0.910 0.981 0.293 0.963 0.966 0.991 
   2   (0.087) 0.077 0.053 0.034 0.090 0.019 0.707 0.037 0.034 0.009 

Locus 809 : 
2 alleles
4.3% missing data
   2   (0.869) 0.824 0.806 0.958 0.986 0.959 0.961 0.916 0.902 0.929 
   3   (0.131) 0.176 0.194 0.042 0.014 0.041 0.039 0.084 0.098 0.071 

Locus 810 : 
2 alleles
5.8% missing data
   3   (0.931) 0.985 0.985 0.936 0.965 0.974 0.966 0.755 0.990 0.999 
   2   (0.069) 0.015 0.015 0.064 0.035 0.026 0.034 0.245 0.010 0.001 

Locus 811 : 
2 alleles
14.5% missing data
   3   (0.595) 0.642 0.686 0.481 0.962 0.670 0.505 0.529 0.576 0.868 
   1   (0.405) 0.358 0.314 0.519 0.038 0.330 0.495 0.471 0.424 0.132 

Locus 812 : 
2 alleles
5.1% missing data
   3   (0.932) 0.967 0.973 0.983 0.996 0.993 0.513 0.957 0.980 0.998 
   1   (0.068) 0.033 0.027 0.017 0.004 0.007 0.487 0.043 0.020 0.002 

Locus 813 : 
2 alleles
10.9% missing data
   2   (0.899) 0.891 0.827 0.987 0.951 0.993 0.984 0.967 0.826 0.755 
   3   (0.101) 0.109 0.173 0.013 0.049 0.007 0.016 0.033 0.174 0.245 

Locus 814 : 
2 alleles
3.6% missing data
   1   (0.215) 0.165 0.143 0.212 0.036 0.393 0.498 0.228 0.150 0.030 
   4   (0.785) 0.835 0.857 0.788 0.964 0.607 0.502 0.772 0.850 0.970 

Locus 815 : 
2 alleles
2.9% missing data
   1   (0.832) 0.787 0.709 0.913 0.985 0.988 0.955 0.930 0.764 0.846 
   2   (0.168) 0.213 0.291 0.087 0.015 0.012 0.045 0.070 0.236 0.154 

Locus 816 : 
2 alleles
7.2% missing data
   2   (0.896) 0.893 0.912 0.980 0.991 0.984 0.980 0.912 0.892 0.989 
   1   (0.104) 0.107 0.088 0.020 0.009 0.016 0.020 0.088 0.108 0.011 

Locus 817 : 
2 alleles
13.0% missing data
   4   (0.669) 0.690 0.694 0.485 0.700 0.677 0.909 0.622 0.732 0.813 
   1   (0.331) 0.310 0.306 0.515 0.300 0.323 0.091 0.378 0.268 0.187 

Locus 818 : 
2 alleles
14.5% missing data
   1   (0.174) 0.170 0.238 0.156 0.110 0.448 0.034 0.091 0.221 0.069 
   2   (0.826) 0.830 0.762 0.844 0.890 0.552 0.966 0.909 0.779 0.931 

Locus 819 : 
2 alleles
12.3% missing data
   1   (0.881) 0.889 0.915 0.957 0.986 0.968 0.965 0.833 0.944 0.948 
   3   (0.119) 0.111 0.085 0.043 0.014 0.032 0.035 0.167 0.056 0.052 

Locus 820 : 
2 alleles
3.6% missing data
   3   (0.527) 0.460 0.570 0.247 0.979 0.657 0.170 0.507 0.733 0.569 
   1   (0.473) 0.540 0.430 0.753 0.021 0.343 0.830 0.493 0.267 0.431 

Locus 821 : 
2 alleles
3.6% missing data
   3   (0.805) 0.813 0.862 0.878 0.344 0.943 0.912 0.742 0.902 0.957 
   1   (0.195) 0.187 0.138 0.122 0.656 0.057 0.088 0.258 0.098 0.043 

Locus 822 : 
2 alleles
13.0% missing data
   2   (0.115) 0.071 0.055 0.158 0.021 0.641 0.061 0.130 0.041 0.010 
   4   (0.885) 0.929 0.945 0.842 0.979 0.359 0.939 0.870 0.959 0.990 

Locus 823 : 
2 alleles
12.3% missing data
   2   (0.918) 0.919 0.940 0.989 0.008 0.965 0.978 0.966 0.946 0.951 
   4   (0.082) 0.081 0.060 0.011 0.992 0.035 0.022 0.034 0.054 0.049 

Locus 824 : 
2 alleles
11.6% missing data
   2   (0.925) 0.920 0.874 0.994 0.973 0.994 0.992 0.983 0.742 0.974 
   3   (0.075) 0.080 0.126 0.006 0.027 0.006 0.008 0.017 0.258 0.026 

Locus 825 : 
2 alleles
1.4% missing data
   1   (0.876) 0.859 0.883 0.889 0.974 0.967 0.954 0.919 0.899 0.988 
   3   (0.124) 0.141 0.117 0.111 0.026 0.033 0.046 0.081 0.101 0.012 

Locus 826 : 
2 alleles
2.9% missing data
   2   (0.908) 0.946 0.935 0.974 0.984 0.985 0.967 0.895 0.948 0.951 
   1   (0.092) 0.054 0.065 0.026 0.016 0.015 0.033 0.105 0.052 0.049 

Locus 827 : 
2 alleles
5.1% missing data
   1   (0.903) 0.948 0.949 0.869 0.970 0.617 0.981 0.941 0.969 0.075 
   4   (0.097) 0.052 0.051 0.131 0.030 0.383 0.019 0.059 0.031 0.925 

Locus 828 : 
2 alleles
7.2% missing data
   4   (0.677) 0.711 0.638 0.686 0.610 0.725 0.545 0.703 0.754 0.865 
   3   (0.323) 0.289 0.362 0.314 0.390 0.275 0.455 0.297 0.246 0.135 

Locus 829 : 
2 alleles
10.9% missing data
   3   (0.813) 0.733 0.686 0.954 0.975 0.974 0.957 0.857 0.842 0.922 
   1   (0.187) 0.267 0.314 0.046 0.025 0.026 0.043 0.143 0.158 0.078 

Locus 830 : 
2 alleles
2.9% missing data
   2   (0.754) 0.702 0.786 0.917 0.940 0.403 0.941 0.740 0.752 0.837 
   3   (0.246) 0.298 0.214 0.083 0.060 0.597 0.059 0.260 0.248 0.163 

Locus 831 : 
2 alleles
1.4% missing data
   2   (0.911) 0.903 0.899 0.977 0.995 0.404 0.988 0.966 0.938 0.959 
   4   (0.089) 0.097 0.101 0.023 0.005 0.596 0.012 0.034 0.062 0.041 

Locus 832 : 
2 alleles
10.9% missing data
   2   (0.680) 0.708 0.718 0.574 0.662 0.806 0.561 0.716 0.780 0.181 
   4   (0.320) 0.292 0.282 0.426 0.338 0.194 0.439 0.284 0.220 0.819 

Locus 833 : 
2 alleles
15.2% missing data
   4   (0.888) 0.867 0.878 0.955 0.893 0.977 0.960 0.930 0.908 0.978 
   2   (0.112) 0.133 0.122 0.045 0.107 0.023 0.040 0.070 0.092 0.022 

Locus 834 : 
2 alleles
14.5% missing data
   2   (0.756) 0.726 0.682 0.938 0.837 0.935 0.935 0.771 0.710 0.910 
   4   (0.244) 0.274 0.318 0.062 0.163 0.065 0.065 0.229 0.290 0.090 

Locus 835 : 
2 alleles
10.9% missing data
   4   (0.914) 0.960 0.949 0.975 0.929 0.990 0.978 0.911 0.965 0.376 
   2   (0.086) 0.040 0.051 0.025 0.071 0.010 0.022 0.089 0.035 0.624 

Locus 836 : 
2 alleles
5.1% missing data
   2   (0.455) 0.395 0.412 0.376 0.946 0.104 0.476 0.415 0.654 0.337 
   4   (0.545) 0.605 0.588 0.624 0.054 0.896 0.524 0.585 0.346 0.663 

Locus 837 : 
2 alleles
7.2% missing data
   2   (0.882) 0.918 0.902 0.940 0.976 0.984 0.942 0.890 0.914 0.864 
   4   (0.118) 0.082 0.098 0.060 0.024 0.016 0.058 0.110 0.086 0.136 

Locus 838 : 
2 alleles
5.1% missing data
   1   (0.890) 0.955 0.954 0.621 0.985 0.971 0.944 0.808 0.975 0.994 
   2   (0.110) 0.045 0.046 0.379 0.015 0.029 0.056 0.192 0.025 0.006 

Locus 839 : 
2 alleles
5.1% missing data
   1   (0.878) 0.910 0.934 0.771 0.990 0.981 0.953 0.847 0.957 0.780 
   4   (0.122) 0.090 0.066 0.229 0.010 0.019 0.047 0.153 0.043 0.220 

Locus 840 : 
2 alleles
2.9% missing data
   3   (0.901) 0.717 0.778 0.994 0.996 0.982 0.992 0.980 0.800 0.946 
   1   (0.099) 0.283 0.222 0.006 0.004 0.018 0.008 0.020 0.200 0.054 

Locus 841 : 
2 alleles
10.9% missing data
   2   (0.918) 0.961 0.962 0.864 0.961 0.825 0.959 0.923 0.974 0.995 
   4   (0.082) 0.039 0.038 0.136 0.039 0.175 0.041 0.077 0.026 0.005 

Locus 842 : 
2 alleles
5.1% missing data
   2   (0.908) 0.963 0.937 0.969 0.959 0.964 0.969 0.897 0.942 0.821 
   4   (0.092) 0.037 0.063 0.031 0.041 0.036 0.031 0.103 0.058 0.179 

Locus 843 : 
2 alleles
12.3% missing data
   2   (0.804) 0.746 0.825 0.932 0.958 0.957 0.952 0.830 0.727 0.828 
   4   (0.196) 0.254 0.175 0.068 0.042 0.043 0.048 0.170 0.273 0.172 

Locus 844 : 
2 alleles
2.9% missing data
   3   (0.911) 0.963 0.954 0.961 0.953 0.983 0.715 0.925 0.966 0.977 
   1   (0.089) 0.037 0.046 0.039 0.047 0.017 0.285 0.075 0.034 0.023 

Locus 845 : 
2 alleles
13.8% missing data
   1   (0.812) 0.796 0.820 0.951 0.494 0.894 0.949 0.886 0.690 0.597 
   3   (0.188) 0.204 0.180 0.049 0.506 0.106 0.051 0.114 0.310 0.403 

Locus 846 : 
2 alleles
12.3% missing data
   1   (0.863) 0.809 0.897 0.968 0.989 0.974 0.632 0.897 0.910 0.983 
   4   (0.137) 0.191 0.103 0.032 0.011 0.026 0.368 0.103 0.090 0.017 

Locus 847 : 
2 alleles
4.3% missing data
   1   (0.768) 0.824 0.773 0.830 0.978 0.391 0.931 0.827 0.553 0.963 
   3   (0.232) 0.176 0.227 0.170 0.022 0.609 0.069 0.173 0.447 0.037 

Locus 848 : 
2 alleles
8.0% missing data
   1   (0.497) 0.479 0.467 0.608 0.514 0.453 0.516 0.457 0.620 0.283 
   3   (0.503) 0.521 0.533 0.392 0.486 0.547 0.484 0.543 0.380 0.717 

Locus 849 : 
2 alleles
8.7% missing data
   3   (0.934) 0.861 0.901 0.995 0.974 0.996 0.994 0.985 0.891 0.965 
   2   (0.066) 0.139 0.099 0.005 0.026 0.004 0.006 0.015 0.109 0.035 

Locus 850 : 
2 alleles
10.9% missing data
   1   (0.748) 0.823 0.777 0.888 0.068 0.947 0.574 0.749 0.876 0.130 
   3   (0.252) 0.177 0.223 0.112 0.932 0.053 0.426 0.251 0.124 0.870 

Locus 851 : 
2 alleles
5.8% missing data
   2   (0.897) 0.920 0.896 0.972 0.987 0.985 0.977 0.906 0.933 0.877 
   4   (0.103) 0.080 0.104 0.028 0.013 0.015 0.023 0.094 0.067 0.123 

Locus 852 : 
2 alleles
4.3% missing data
   4   (0.902) 0.915 0.936 0.975 0.987 0.984 0.974 0.880 0.952 0.975 
   2   (0.098) 0.085 0.064 0.025 0.013 0.016 0.026 0.120 0.048 0.025 

Locus 853 : 
2 alleles
2.9% missing data
   1   (0.225) 0.241 0.168 0.106 0.053 0.056 0.059 0.363 0.144 0.059 
   3   (0.775) 0.759 0.832 0.894 0.947 0.944 0.941 0.637 0.856 0.941 

Locus 854 : 
2 alleles
5.8% missing data
   1   (0.889) 0.876 0.910 0.955 0.987 0.703 0.968 0.933 0.913 0.957 
   3   (0.111) 0.124 0.090 0.045 0.013 0.297 0.032 0.067 0.087 0.043 

Locus 855 : 
2 alleles
10.9% missing data
   1   (0.123) 0.092 0.125 0.047 0.104 0.052 0.031 0.123 0.086 0.068 
   3   (0.877) 0.908 0.875 0.953 0.896 0.948 0.969 0.877 0.914 0.932 

Locus 856 : 
2 alleles
1.4% missing data
   1   (0.677) 0.636 0.583 0.928 0.941 0.901 0.930 0.692 0.586 0.449 
   3   (0.323) 0.364 0.417 0.072 0.059 0.099 0.070 0.308 0.414 0.551 

Locus 857 : 
2 alleles
3.6% missing data
   1   (0.193) 0.143 0.195 0.085 0.017 0.115 0.055 0.216 0.176 0.406 
   3   (0.807) 0.857 0.805 0.915 0.983 0.885 0.945 0.784 0.824 0.594 

Locus 858 : 
2 alleles
13.0% missing data
   3   (0.192) 0.175 0.145 0.112 0.077 0.065 0.078 0.202 0.256 0.102 
   4   (0.808) 0.825 0.855 0.888 0.923 0.935 0.922 0.798 0.744 0.898 

Locus 859 : 
2 alleles
12.3% missing data
   4   (0.880) 0.837 0.935 0.917 0.949 0.498 0.963 0.881 0.956 0.987 
   2   (0.120) 0.163 0.065 0.083 0.051 0.502 0.037 0.119 0.044 0.013 

Locus 860 : 
2 alleles
8.0% missing data
   3   (0.830) 0.814 0.849 0.880 0.907 0.919 0.954 0.858 0.849 0.725 
   1   (0.170) 0.186 0.151 0.120 0.093 0.081 0.046 0.142 0.151 0.275 

Locus 861 : 
2 alleles
5.1% missing data
   2   (0.153) 0.088 0.100 0.433 0.022 0.027 0.060 0.152 0.084 0.562 
   4   (0.847) 0.912 0.900 0.567 0.978 0.973 0.940 0.848 0.916 0.438 

Locus 862 : 
2 alleles
5.8% missing data
   4   (0.288) 0.229 0.325 0.112 0.032 0.077 0.350 0.264 0.384 0.228 
   1   (0.712) 0.771 0.675 0.888 0.968 0.923 0.650 0.736 0.616 0.772 

Locus 863 : 
2 alleles
4.3% missing data
   3   (0.935) 0.989 0.991 0.573 0.970 0.964 0.956 0.802 0.994 0.999 
   1   (0.065) 0.011 0.009 0.427 0.030 0.036 0.044 0.198 0.006 0.001 

Locus 864 : 
2 alleles
4.3% missing data
   4   (0.887) 0.916 0.851 0.975 0.972 0.184 0.981 0.947 0.899 0.770 
   3   (0.113) 0.084 0.149 0.025 0.028 0.816 0.019 0.053 0.101 0.230 

Locus 865 : 
2 alleles
1.4% missing data
   1   (0.149) 0.147 0.171 0.124 0.028 0.076 0.052 0.109 0.122 0.060 
   3   (0.851) 0.853 0.829 0.876 0.972 0.924 0.948 0.891 0.878 0.940 

Locus 866 : 
2 alleles
9.4% missing data
   2   (0.913) 0.958 0.960 0.894 0.906 0.954 0.968 0.857 0.980 0.990 
   1   (0.087) 0.042 0.040 0.106 0.094 0.046 0.032 0.143 0.020 0.010 

Locus 867 : 
2 alleles
2.2% missing data
   1   (0.089) 0.047 0.070 0.061 0.010 0.060 0.030 0.065 0.050 0.286 
   2   (0.911) 0.953 0.930 0.939 0.990 0.940 0.970 0.935 0.950 0.714 

Locus 868 : 
2 alleles
3.6% missing data
   3   (0.847) 0.897 0.921 0.719 0.983 0.959 0.740 0.809 0.947 0.970 
   4   (0.153) 0.103 0.079 0.281 0.017 0.041 0.260 0.191 0.053 0.030 

Locus 869 : 
2 alleles
4.3% missing data
   4   (0.901) 0.937 0.938 0.977 0.986 0.992 0.752 0.912 0.964 0.921 
   2   (0.099) 0.063 0.062 0.023 0.014 0.008 0.248 0.088 0.036 0.079 

Locus 870 : 
2 alleles
5.1% missing data
   2   (0.895) 0.898 0.914 0.958 0.825 0.719 0.972 0.918 0.947 0.950 
   4   (0.105) 0.102 0.086 0.042 0.175 0.281 0.028 0.082 0.053 0.050 

Locus 871 : 
2 alleles
14.5% missing data
   1   (0.660) 0.663 0.596 0.848 0.400 0.753 0.567 0.695 0.704 0.783 
   4   (0.340) 0.337 0.404 0.152 0.600 0.247 0.433 0.305 0.296 0.217 

Locus 872 : 
2 alleles
6.5% missing data
   4   (0.896) 0.949 0.949 0.829 0.956 0.957 0.716 0.923 0.956 0.992 
   2   (0.104) 0.051 0.051 0.171 0.044 0.043 0.284 0.077 0.044 0.008 

Locus 873 : 
2 alleles
12.3% missing data
   1   (0.888) 0.921 0.923 0.947 0.918 0.851 0.964 0.872 0.934 0.969 
   2   (0.112) 0.079 0.077 0.053 0.082 0.149 0.036 0.128 0.066 0.031 

Locus 874 : 
2 alleles
1.4% missing data
   1   (0.865) 0.797 0.872 0.942 0.949 0.857 0.964 0.875 0.941 0.967 
   3   (0.135) 0.203 0.128 0.058 0.051 0.143 0.036 0.125 0.059 0.033 

Locus 875 : 
2 alleles
8.7% missing data
   2   (0.879) 0.865 0.886 0.952 0.980 0.921 0.971 0.900 0.915 0.929 
   4   (0.121) 0.135 0.114 0.048 0.020 0.079 0.029 0.100 0.085 0.071 

Locus 876 : 
2 alleles
2.9% missing data
   3   (0.903) 0.927 0.961 0.714 0.994 0.937 0.971 0.875 0.975 0.994 
   1   (0.097) 0.073 0.039 0.286 0.006 0.063 0.029 0.125 0.025 0.006 

Locus 877 : 
2 alleles
0.7% missing data
   1   (0.055) 0.071 0.098 0.003 0.002 0.003 0.005 0.011 0.099 0.084 
   2   (0.945) 0.929 0.902 0.997 0.998 0.997 0.995 0.989 0.901 0.916 

Locus 878 : 
2 alleles
12.3% missing data
   3   (0.748) 0.786 0.768 0.647 0.969 0.854 0.694 0.832 0.596 0.936 
   2   (0.252) 0.214 0.232 0.353 0.031 0.146 0.306 0.168 0.404 0.064 

Locus 879 : 
2 alleles
2.9% missing data
   1   (0.926) 0.977 0.968 0.977 0.994 0.968 0.621 0.940 0.976 0.988 
   3   (0.074) 0.023 0.032 0.023 0.006 0.032 0.379 0.060 0.024 0.012 

Locus 880 : 
2 alleles
9.4% missing data
   1   (0.687) 0.704 0.711 0.737 0.417 0.150 0.901 0.662 0.810 0.475 
   4   (0.313) 0.296 0.289 0.263 0.583 0.850 0.099 0.338 0.190 0.525 

Locus 881 : 
2 alleles
13.0% missing data
   2   (0.913) 0.875 0.891 0.989 0.967 0.973 0.984 0.966 0.896 0.955 
   4   (0.087) 0.125 0.109 0.011 0.033 0.027 0.016 0.034 0.104 0.045 

Locus 882 : 
2 alleles
15.9% missing data
   3   (0.882) 0.864 0.892 0.978 0.992 0.964 0.969 0.926 0.838 0.765 
   1   (0.118) 0.136 0.108 0.022 0.008 0.036 0.031 0.074 0.162 0.235 

Locus 883 : 
2 alleles
2.9% missing data
   3   (0.914) 0.949 0.959 0.936 0.775 0.964 0.973 0.899 0.968 0.998 
   1   (0.086) 0.051 0.041 0.064 0.225 0.036 0.027 0.101 0.032 0.002 

Locus 884 : 
2 alleles
3.6% missing data
   1   (0.794) 0.898 0.832 0.906 0.968 0.936 0.558 0.746 0.838 0.739 
   3   (0.206) 0.102 0.168 0.094 0.032 0.064 0.442 0.254 0.162 0.261 

Locus 885 : 
2 alleles
13.0% missing data
   2   (0.879) 0.832 0.848 0.976 0.988 0.929 0.961 0.931 0.869 0.986 
   4   (0.121) 0.168 0.152 0.024 0.012 0.071 0.039 0.069 0.131 0.014 

Locus 886 : 
2 alleles
11.6% missing data
   2   (0.914) 0.945 0.952 0.947 0.977 0.883 0.981 0.933 0.947 0.665 
   4   (0.086) 0.055 0.048 0.053 0.023 0.117 0.019 0.067 0.053 0.335 

Locus 887 : 
2 alleles
13.0% missing data
   1   (0.921) 0.952 0.942 0.980 0.938 0.991 0.980 0.941 0.965 0.563 
   2   (0.079) 0.048 0.058 0.020 0.062 0.009 0.020 0.059 0.035 0.437 

Locus 888 : 
2 alleles
17.4% missing data
   1   (0.713) 0.714 0.783 0.521 0.525 0.953 0.861 0.627 0.838 0.943 
   3   (0.287) 0.286 0.217 0.479 0.475 0.047 0.139 0.373 0.162 0.057 

Locus 889 : 
2 alleles
3.6% missing data
   3   (0.880) 0.862 0.874 0.946 0.993 0.980 0.956 0.891 0.937 0.951 
   1   (0.120) 0.138 0.126 0.054 0.007 0.020 0.044 0.109 0.063 0.049 

Locus 890 : 
2 alleles
6.5% missing data
   4   (0.673) 0.638 0.724 0.366 0.968 0.220 0.878 0.686 0.739 0.757 
   2   (0.327) 0.362 0.276 0.634 0.032 0.780 0.122 0.314 0.261 0.243 

Locus 891 : 
2 alleles
5.8% missing data
   2   (0.451) 0.508 0.426 0.241 0.654 0.605 0.501 0.389 0.552 0.451 
   4   (0.549) 0.492 0.574 0.759 0.346 0.395 0.499 0.611 0.448 0.549 

Locus 892 : 
2 alleles
5.8% missing data
   2   (0.840) 0.919 0.896 0.822 0.612 0.931 0.948 0.798 0.882 0.894 
   1   (0.160) 0.081 0.104 0.178 0.388 0.069 0.052 0.202 0.118 0.106 

Locus 893 : 
2 alleles
13.8% missing data
   4   (0.720) 0.608 0.658 0.871 0.964 0.894 0.843 0.765 0.734 0.605 
   2   (0.280) 0.392 0.342 0.129 0.036 0.106 0.157 0.235 0.266 0.395 

Locus 894 : 
2 alleles
13.0% missing data
   3   (0.547) 0.518 0.527 0.511 0.083 0.646 0.589 0.613 0.547 0.557 
   4   (0.453) 0.482 0.473 0.489 0.917 0.354 0.411 0.387 0.453 0.443 

Locus 895 : 
2 alleles
3.6% missing data
   1   (0.939) 0.867 0.895 0.996 0.998 0.997 0.995 0.987 0.925 0.926 
   3   (0.061) 0.133 0.105 0.004 0.002 0.003 0.005 0.013 0.075 0.074 

Locus 896 : 
2 alleles
13.0% missing data
   2   (0.747) 0.734 0.723 0.933 0.975 0.790 0.644 0.776 0.751 0.850 
   3   (0.253) 0.266 0.277 0.067 0.025 0.210 0.356 0.224 0.249 0.150 

Locus 897 : 
2 alleles
15.2% missing data
   3   (0.784) 0.777 0.826 0.740 0.978 0.916 0.931 0.778 0.756 0.954 
   4   (0.216) 0.223 0.174 0.260 0.022 0.084 0.069 0.222 0.244 0.046 

Locus 898 : 
2 alleles
1.4% missing data
   1   (0.893) 0.931 0.941 0.609 0.987 0.840 0.958 0.907 0.962 0.971 
   3   (0.107) 0.069 0.059 0.391 0.013 0.160 0.042 0.093 0.038 0.029 

Locus 899 : 
2 alleles
13.8% missing data
   1   (0.866) 0.885 0.828 0.937 0.972 0.949 0.893 0.913 0.896 0.681 
   3   (0.134) 0.115 0.172 0.063 0.028 0.051 0.107 0.087 0.104 0.319 

Locus 900 : 
2 alleles
2.9% missing data
   3   (0.932) 0.951 0.901 0.994 0.992 0.994 0.991 0.976 0.874 0.987 
   1   (0.068) 0.049 0.099 0.006 0.008 0.006 0.009 0.024 0.126 0.013 

Locus 901 : 
2 alleles
4.3% missing data
   3   (0.888) 0.849 0.908 0.943 0.983 0.985 0.972 0.919 0.917 0.964 
   2   (0.112) 0.151 0.092 0.057 0.017 0.015 0.028 0.081 0.083 0.036 

Locus 902 : 
2 alleles
12.3% missing data
   4   (0.921) 0.921 0.872 0.991 0.960 0.992 0.988 0.968 0.924 0.970 
   1   (0.079) 0.079 0.128 0.009 0.040 0.008 0.012 0.032 0.076 0.030 

Locus 903 : 
2 alleles
13.0% missing data
   4   (0.636) 0.579 0.627 0.845 0.490 0.589 0.617 0.662 0.678 0.512 
   2   (0.364) 0.421 0.373 0.155 0.510 0.411 0.383 0.338 0.322 0.488 

Locus 904 : 
2 alleles
8.7% missing data
   4   (0.477) 0.514 0.525 0.641 0.464 0.397 0.629 0.395 0.435 0.411 
   2   (0.523) 0.486 0.475 0.359 0.536 0.603 0.371 0.605 0.565 0.589 

Locus 905 : 
2 alleles
6.5% missing data
   1   (0.888) 0.895 0.880 0.970 0.991 0.983 0.972 0.937 0.807 0.967 
   3   (0.112) 0.105 0.120 0.030 0.009 0.017 0.028 0.063 0.193 0.033 

Locus 906 : 
2 alleles
12.3% missing data
   2   (0.917) 0.950 0.956 0.975 0.926 0.982 0.683 0.942 0.972 0.991 
   4   (0.083) 0.050 0.044 0.025 0.074 0.018 0.317 0.058 0.028 0.009 

Locus 907 : 
2 alleles
1.4% missing data
   1   (0.906) 0.922 0.922 0.976 0.987 0.972 0.978 0.926 0.926 0.970 
   2   (0.094) 0.078 0.078 0.024 0.013 0.028 0.022 0.074 0.074 0.030 

Locus 908 : 
2 alleles
12.3% missing data
   3   (0.797) 0.804 0.822 0.847 0.976 0.843 0.872 0.825 0.752 0.857 
   1   (0.203) 0.196 0.178 0.153 0.024 0.157 0.128 0.175 0.248 0.143 

Locus 909 : 
2 alleles
3.6% missing data
   1   (0.734) 0.773 0.778 0.804 0.969 0.919 0.204 0.667 0.865 0.945 
   4   (0.266) 0.227 0.222 0.196 0.031 0.081 0.796 0.333 0.135 0.055 

Locus 910 : 
2 alleles
12.3% missing data
   4   (0.606) 0.621 0.604 0.354 0.655 0.689 0.515 0.656 0.629 0.710 
   1   (0.394) 0.379 0.396 0.646 0.345 0.311 0.485 0.344 0.371 0.290 

Locus 911 : 
2 alleles
15.9% missing data
   3   (0.855) 0.777 0.716 0.986 0.993 0.969 0.969 0.950 0.710 0.821 
   1   (0.145) 0.223 0.284 0.014 0.007 0.031 0.031 0.050 0.290 0.179 

Locus 912 : 
2 alleles
2.9% missing data
   1   (0.923) 0.857 0.920 0.994 0.957 0.991 0.835 0.982 0.958 0.991 
   3   (0.077) 0.143 0.080 0.006 0.043 0.009 0.165 0.018 0.042 0.009 

Locus 913 : 
2 alleles
18.8% missing data
   1   (0.855) 0.910 0.884 0.936 0.963 0.908 0.829 0.817 0.898 0.945 
   3   (0.145) 0.090 0.116 0.064 0.037 0.092 0.171 0.183 0.102 0.055 

Locus 914 : 
2 alleles
10.1% missing data
   3   (0.807) 0.789 0.747 0.900 0.881 0.566 0.952 0.858 0.848 0.808 
   1   (0.193) 0.211 0.253 0.100 0.119 0.434 0.048 0.142 0.152 0.192 

Locus 915 : 
2 alleles
5.1% missing data
   1   (0.843) 0.909 0.876 0.903 0.759 0.959 0.924 0.779 0.900 0.991 
   3   (0.157) 0.091 0.124 0.097 0.241 0.041 0.076 0.221 0.100 0.009 

Locus 916 : 
2 alleles
4.3% missing data
   2   (0.713) 0.762 0.763 0.625 0.952 0.095 0.879 0.689 0.757 0.878 
   4   (0.287) 0.238 0.237 0.375 0.048 0.905 0.121 0.311 0.243 0.122 

Locus 917 : 
2 alleles
1.4% missing data
   2   (0.790) 0.748 0.737 0.950 0.078 0.929 0.703 0.876 0.854 0.843 
   4   (0.210) 0.252 0.263 0.050 0.922 0.071 0.297 0.124 0.146 0.157 

Locus 918 : 
2 alleles
2.9% missing data
   2   (0.845) 0.904 0.891 0.931 0.054 0.968 0.950 0.809 0.919 0.940 
   4   (0.155) 0.096 0.109 0.069 0.946 0.032 0.050 0.191 0.081 0.060 

Locus 919 : 
2 alleles
2.9% missing data
   4   (0.650) 0.701 0.666 0.829 0.650 0.853 0.881 0.556 0.646 0.471 
   1   (0.350) 0.299 0.334 0.171 0.350 0.147 0.119 0.444 0.354 0.529 

Locus 920 : 
2 alleles
12.3% missing data
   3   (0.905) 0.933 0.934 0.944 0.949 0.965 0.968 0.903 0.953 0.994 
   1   (0.095) 0.067 0.066 0.056 0.051 0.035 0.032 0.097 0.047 0.006 

Locus 921 : 
2 alleles
13.0% missing data
   3   (0.837) 0.833 0.863 0.537 0.699 0.959 0.954 0.887 0.878 0.981 
   1   (0.163) 0.167 0.137 0.463 0.301 0.041 0.046 0.113 0.122 0.019 

Locus 922 : 
2 alleles
9.4% missing data
   2   (0.902) 0.895 0.848 0.979 0.995 0.987 0.980 0.937 0.946 0.976 
   4   (0.098) 0.105 0.152 0.021 0.005 0.013 0.020 0.063 0.054 0.024 

Locus 923 : 
2 alleles
5.1% missing data
   4   (0.695) 0.679 0.653 0.900 0.916 0.942 0.845 0.674 0.745 0.155 
   3   (0.305) 0.321 0.347 0.100 0.084 0.058 0.155 0.326 0.255 0.845 

Locus 924 : 
2 alleles
13.8% missing data
   3   (0.875) 0.925 0.890 0.971 0.934 0.920 0.928 0.877 0.856 0.939 
   1   (0.125) 0.075 0.110 0.029 0.066 0.080 0.072 0.123 0.144 0.061 

Locus 925 : 
2 alleles
2.9% missing data
   3   (0.802) 0.887 0.825 0.906 0.974 0.949 0.611 0.815 0.838 0.396 
   1   (0.198) 0.113 0.175 0.094 0.026 0.051 0.389 0.185 0.162 0.604 

Locus 926 : 
2 alleles
5.1% missing data
   4   (0.750) 0.776 0.778 0.876 0.952 0.912 0.926 0.637 0.781 0.897 
   2   (0.250) 0.224 0.222 0.124 0.048 0.088 0.074 0.363 0.219 0.103 

Locus 927 : 
2 alleles
8.0% missing data
   1   (0.462) 0.371 0.460 0.648 0.068 0.850 0.315 0.473 0.429 0.782 
   3   (0.538) 0.629 0.540 0.352 0.932 0.150 0.685 0.527 0.571 0.218 

Locus 928 : 
2 alleles
3.6% missing data
   3   (0.842) 0.750 0.777 0.977 0.982 0.937 0.724 0.930 0.845 0.899 
   4   (0.158) 0.250 0.223 0.023 0.018 0.063 0.276 0.070 0.155 0.101 

Locus 929 : 
2 alleles
1.4% missing data
   2   (0.889) 0.934 0.913 0.844 0.990 0.965 0.976 0.892 0.940 0.927 
   4   (0.111) 0.066 0.087 0.156 0.010 0.035 0.024 0.108 0.060 0.073 

Locus 930 : 
2 alleles
14.5% missing data
   3   (0.918) 0.920 0.949 0.981 0.990 0.982 0.659 0.952 0.976 0.996 
   4   (0.082) 0.080 0.051 0.019 0.010 0.018 0.341 0.048 0.024 0.004 

Locus 931 : 
2 alleles
2.9% missing data
   2   (0.900) 0.917 0.929 0.977 0.992 0.987 0.978 0.935 0.813 0.959 
   4   (0.100) 0.083 0.071 0.023 0.008 0.013 0.022 0.065 0.187 0.041 

Locus 932 : 
2 alleles
3.6% missing data
   1   (0.134) 0.120 0.126 0.028 0.011 0.049 0.167 0.076 0.157 0.221 
   3   (0.866) 0.880 0.874 0.972 0.989 0.951 0.833 0.924 0.843 0.779 

Locus 933 : 
2 alleles
12.3% missing data
   1   (0.843) 0.889 0.880 0.906 0.896 0.954 0.801 0.878 0.885 0.521 
   4   (0.157) 0.111 0.120 0.094 0.104 0.046 0.199 0.122 0.115 0.479 

Locus 934 : 
2 alleles
11.6% missing data
   2   (0.896) 0.972 0.976 0.802 0.979 0.685 0.586 0.786 0.983 0.996 
   3   (0.104) 0.028 0.024 0.198 0.021 0.315 0.414 0.214 0.017 0.004 

Locus 935 : 
2 alleles
10.1% missing data
   1   (0.550) 0.510 0.496 0.619 0.643 0.233 0.158 0.668 0.633 0.368 
   4   (0.450) 0.490 0.504 0.381 0.357 0.767 0.842 0.332 0.367 0.632 

Locus 936 : 
2 alleles
8.7% missing data
   2   (0.617) 0.657 0.690 0.247 0.067 0.705 0.478 0.655 0.752 0.477 
   3   (0.383) 0.343 0.310 0.753 0.933 0.295 0.522 0.345 0.248 0.523 

Locus 937 : 
2 alleles
12.3% missing data
   1   (0.922) 0.947 0.872 0.994 0.997 0.995 0.992 0.981 0.608 0.910 
   4   (0.078) 0.053 0.128 0.006 0.003 0.005 0.008 0.019 0.392 0.090 

Locus 938 : 
2 alleles
5.1% missing data
   1   (0.808) 0.839 0.862 0.919 0.801 0.768 0.707 0.812 0.827 0.952 
   4   (0.192) 0.161 0.138 0.081 0.199 0.232 0.293 0.188 0.173 0.048 

Locus 939 : 
2 alleles
5.1% missing data
   1   (0.735) 0.798 0.818 0.782 0.653 0.709 0.912 0.594 0.833 0.688 
   2   (0.265) 0.202 0.182 0.218 0.347 0.291 0.088 0.406 0.167 0.312 

Locus 940 : 
2 alleles
0.7% missing data
   3   (0.898) 0.928 0.917 0.966 0.989 0.986 0.969 0.874 0.952 0.983 
   1   (0.102) 0.072 0.083 0.034 0.011 0.014 0.031 0.126 0.048 0.017 

Locus 941 : 
2 alleles
6.5% missing data
   3   (0.462) 0.461 0.510 0.133 0.527 0.114 0.763 0.393 0.644 0.274 
   4   (0.538) 0.539 0.490 0.867 0.473 0.886 0.237 0.607 0.356 0.726 

Locus 942 : 
2 alleles
5.8% missing data
   2   (0.854) 0.862 0.852 0.952 0.866 0.809 0.713 0.916 0.882 0.932 
   4   (0.146) 0.138 0.148 0.048 0.134 0.191 0.287 0.084 0.118 0.068 

Locus 943 : 
2 alleles
3.6% missing data
   2   (0.924) 0.964 0.970 0.960 0.974 0.840 0.649 0.957 0.972 0.935 
   4   (0.076) 0.036 0.030 0.040 0.026 0.160 0.351 0.043 0.028 0.065 

Locus 944 : 
2 alleles
2.9% missing data
   4   (0.660) 0.618 0.657 0.736 0.949 0.926 0.871 0.579 0.702 0.911 
   1   (0.340) 0.382 0.343 0.264 0.051 0.074 0.129 0.421 0.298 0.089 

Locus 945 : 
2 alleles
3.6% missing data
   3   (0.885) 0.911 0.940 0.907 0.852 0.570 0.964 0.871 0.957 0.994 
   1   (0.115) 0.089 0.060 0.093 0.148 0.430 0.036 0.129 0.043 0.006 

Locus 946 : 
2 alleles
12.3% missing data
   2   (0.951) 0.992 0.993 0.920 0.993 0.983 0.988 0.809 0.996 0.999 
   1   (0.049) 0.008 0.007 0.080 0.007 0.017 0.012 0.191 0.004 0.001 

Locus 947 : 
2 alleles
3.6% missing data
   2   (0.906) 0.926 0.946 0.978 0.990 0.705 0.683 0.960 0.940 0.816 
   4   (0.094) 0.074 0.054 0.022 0.010 0.295 0.317 0.040 0.060 0.184 

Locus 948 : 
2 alleles
15.2% missing data
   3   (0.354) 0.390 0.361 0.280 0.453 0.223 0.154 0.359 0.322 0.419 
   4   (0.646) 0.610 0.639 0.720 0.547 0.777 0.846 0.641 0.678 0.581 

Locus 949 : 
2 alleles
5.1% missing data
   1   (0.800) 0.799 0.746 0.928 0.972 0.839 0.944 0.812 0.825 0.772 
   3   (0.200) 0.201 0.254 0.072 0.028 0.161 0.056 0.188 0.175 0.228 

Locus 950 : 
2 alleles
10.1% missing data
   1   (0.873) 0.838 0.743 0.987 0.891 0.987 0.983 0.960 0.711 0.881 
   3   (0.127) 0.162 0.257 0.013 0.109 0.013 0.017 0.040 0.289 0.119 

Locus 951 : 
2 alleles
2.2% missing data
   1   (0.895) 0.863 0.919 0.986 0.995 0.976 0.974 0.903 0.923 0.981 
   3   (0.105) 0.137 0.081 0.014 0.005 0.024 0.026 0.097 0.077 0.019 

Locus 952 : 
2 alleles
12.3% missing data
   1   (0.941) 0.926 0.870 0.995 0.978 0.996 0.994 0.986 0.932 0.987 
   3   (0.059) 0.074 0.130 0.005 0.022 0.004 0.006 0.014 0.068 0.013 

Locus 953 : 
2 alleles
3.6% missing data
   4   (0.763) 0.850 0.832 0.759 0.838 0.821 0.905 0.726 0.785 0.100 
   2   (0.237) 0.150 0.168 0.241 0.162 0.179 0.095 0.274 0.215 0.900 

Locus 954 : 
2 alleles
12.3% missing data
   1   (0.173) 0.273 0.326 0.022 0.100 0.075 0.022 0.067 0.341 0.201 
   2   (0.827) 0.727 0.674 0.978 0.900 0.925 0.978 0.933 0.659 0.799 

Locus 955 : 
2 alleles
2.9% missing data
   1   (0.334) 0.292 0.293 0.385 0.028 0.816 0.437 0.327 0.274 0.297 
   3   (0.666) 0.708 0.707 0.615 0.972 0.184 0.563 0.673 0.726 0.703 

Locus 956 : 
2 alleles
7.2% missing data
   2   (0.891) 0.910 0.844 0.971 0.876 0.987 0.946 0.909 0.951 0.977 
   4   (0.109) 0.090 0.156 0.029 0.124 0.013 0.054 0.091 0.049 0.023 

Locus 957 : 
2 alleles
4.3% missing data
   4   (0.899) 0.918 0.888 0.972 0.986 0.975 0.981 0.922 0.923 0.936 
   2   (0.101) 0.082 0.112 0.028 0.014 0.025 0.019 0.078 0.077 0.064 

Locus 958 : 
2 alleles
9.4% missing data
   3   (0.521) 0.440 0.492 0.717 0.373 0.779 0.883 0.554 0.306 0.748 
   1   (0.479) 0.560 0.508 0.283 0.627 0.221 0.117 0.446 0.694 0.252 

Locus 959 : 
2 alleles
1.4% missing data
   3   (0.924) 0.943 0.936 0.991 0.985 0.988 0.985 0.962 0.880 0.967 
   4   (0.076) 0.057 0.064 0.009 0.015 0.012 0.015 0.038 0.120 0.033 

Locus 960 : 
2 alleles
4.3% missing data
   3   (0.616) 0.541 0.601 0.658 0.952 0.145 0.893 0.644 0.564 0.858 
   1   (0.384) 0.459 0.399 0.342 0.048 0.855 0.107 0.356 0.436 0.142 

Locus 961 : 
2 alleles
6.5% missing data
   2   (0.828) 0.765 0.820 0.940 0.682 0.967 0.946 0.813 0.920 0.949 
   3   (0.172) 0.235 0.180 0.060 0.318 0.033 0.054 0.187 0.080 0.051 

Locus 962 : 
2 alleles
12.3% missing data
   3   (0.881) 0.882 0.917 0.960 0.989 0.983 0.426 0.901 0.959 0.974 
   1   (0.119) 0.118 0.083 0.040 0.011 0.017 0.574 0.099 0.041 0.026 

Locus 963 : 
2 alleles
5.8% missing data
   1   (0.635) 0.735 0.710 0.653 0.717 0.119 0.847 0.531 0.640 0.810 
   3   (0.365) 0.265 0.290 0.347 0.283 0.881 0.153 0.469 0.360 0.190 

Locus 964 : 
2 alleles
3.6% missing data
   3   (0.884) 0.871 0.919 0.953 0.994 0.686 0.960 0.901 0.931 0.879 
   4   (0.116) 0.129 0.081 0.047 0.006 0.314 0.040 0.099 0.069 0.121 

Locus 965 : 
2 alleles
7.2% missing data
   4   (0.375) 0.533 0.491 0.140 0.959 0.522 0.084 0.249 0.438 0.270 
   1   (0.625) 0.467 0.509 0.860 0.041 0.478 0.916 0.751 0.562 0.730 

Locus 966 : 
2 alleles
11.6% missing data
   3   (0.915) 0.965 0.964 0.945 0.406 0.847 0.972 0.925 0.967 0.766 
   1   (0.085) 0.035 0.036 0.055 0.594 0.153 0.028 0.075 0.033 0.234 

Locus 967 : 
2 alleles
3.6% missing data
   1   (0.336) 0.435 0.322 0.275 0.069 0.123 0.174 0.350 0.268 0.530 
   4   (0.664) 0.565 0.678 0.725 0.931 0.877 0.826 0.650 0.732 0.470 

Locus 968 : 
2 alleles
2.2% missing data
   3   (0.866) 0.772 0.906 0.962 0.985 0.949 0.536 0.921 0.912 0.981 
   1   (0.134) 0.228 0.094 0.038 0.015 0.051 0.464 0.079 0.088 0.019 

Locus 969 : 
2 alleles
8.0% missing data
   1   (0.920) 0.941 0.953 0.966 0.776 0.988 0.970 0.950 0.971 0.385 
   3   (0.080) 0.059 0.047 0.034 0.224 0.012 0.030 0.050 0.029 0.615 

Locus 970 : 
2 alleles
10.9% missing data
   1   (0.118) 0.191 0.146 0.021 0.110 0.023 0.026 0.062 0.066 0.610 
   2   (0.882) 0.809 0.854 0.979 0.890 0.977 0.974 0.938 0.934 0.390 

Locus 971 : 
2 alleles
13.0% missing data
   4   (0.899) 0.935 0.938 0.956 0.865 0.927 0.969 0.874 0.950 0.968 
   2   (0.101) 0.065 0.062 0.044 0.135 0.073 0.031 0.126 0.050 0.032 

Locus 972 : 
2 alleles
5.1% missing data
   4   (0.916) 0.956 0.943 0.978 0.985 0.990 0.603 0.946 0.968 0.993 
   3   (0.084) 0.044 0.057 0.022 0.015 0.010 0.397 0.054 0.032 0.007 

Locus 973 : 
2 alleles
12.3% missing data
   4   (0.832) 0.872 0.905 0.835 0.958 0.854 0.887 0.750 0.897 0.981 
   1   (0.168) 0.128 0.095 0.165 0.042 0.146 0.113 0.250 0.103 0.019 

Locus 974 : 
2 alleles
1.4% missing data
   2   (0.934) 0.832 0.874 0.996 0.997 0.996 0.994 0.987 0.918 0.977 
   3   (0.066) 0.168 0.126 0.004 0.003 0.004 0.006 0.013 0.082 0.023 

Locus 975 : 
2 alleles
9.4% missing data
   1   (0.895) 0.961 0.966 0.900 0.984 0.731 0.615 0.853 0.976 0.995 
   3   (0.105) 0.039 0.034 0.100 0.016 0.269 0.385 0.147 0.024 0.005 

Locus 976 : 
2 alleles
2.2% missing data
   2   (0.910) 0.958 0.950 0.887 0.977 0.964 0.953 0.881 0.970 0.985 
   4   (0.090) 0.042 0.050 0.113 0.023 0.036 0.047 0.119 0.030 0.015 

Locus 977 : 
2 alleles
1.4% missing data
   2   (0.790) 0.737 0.609 0.975 0.969 0.973 0.760 0.909 0.724 0.565 
   3   (0.210) 0.263 0.391 0.025 0.031 0.027 0.240 0.091 0.276 0.435 

Locus 978 : 
2 alleles
5.1% missing data
   4   (0.773) 0.794 0.834 0.692 0.963 0.759 0.932 0.715 0.863 0.563 
   2   (0.227) 0.206 0.166 0.308 0.037 0.241 0.068 0.285 0.137 0.437 

Locus 979 : 
2 alleles
15.2% missing data
   4   (0.775) 0.747 0.762 0.893 0.948 0.343 0.940 0.812 0.777 0.769 
   2   (0.225) 0.253 0.238 0.107 0.052 0.657 0.060 0.188 0.223 0.231 

Locus 980 : 
2 alleles
11.6% missing data
   2   (0.895) 0.943 0.940 0.901 0.940 0.979 0.958 0.889 0.927 0.963 
   4   (0.105) 0.057 0.060 0.099 0.060 0.021 0.042 0.111 0.073 0.037 

Locus 981 : 
2 alleles
4.3% missing data
   2   (0.152) 0.191 0.122 0.063 0.184 0.035 0.038 0.124 0.179 0.031 
   4   (0.848) 0.809 0.878 0.937 0.816 0.965 0.962 0.876 0.821 0.969 

Locus 982 : 
2 alleles
19.6% missing data
   2   (0.888) 0.957 0.936 0.828 0.981 0.953 0.954 0.801 0.962 0.990 
   1   (0.112) 0.043 0.064 0.172 0.019 0.047 0.046 0.199 0.038 0.010 

Locus 983 : 
2 alleles
2.2% missing data
   3   (0.901) 0.947 0.960 0.942 0.802 0.982 0.953 0.853 0.951 0.988 
   1   (0.099) 0.053 0.040 0.058 0.198 0.018 0.047 0.147 0.049 0.012 

Locus 984 : 
2 alleles
9.4% missing data
   4   (0.854) 0.860 0.849 0.887 0.971 0.964 0.948 0.887 0.866 0.966 
   1   (0.146) 0.140 0.151 0.113 0.029 0.036 0.052 0.113 0.134 0.034 

Locus 985 : 
2 alleles
3.6% missing data
   2   (0.150) 0.166 0.180 0.047 0.027 0.038 0.042 0.147 0.097 0.075 
   4   (0.850) 0.834 0.820 0.953 0.973 0.962 0.958 0.853 0.903 0.925 

Locus 986 : 
2 alleles
2.9% missing data
   1   (0.905) 0.911 0.822 0.985 0.993 0.994 0.987 0.964 0.869 0.774 
   2   (0.095) 0.089 0.178 0.015 0.007 0.006 0.013 0.036 0.131 0.226 

Locus 987 : 
2 alleles
10.1% missing data
   1   (0.908) 0.920 0.950 0.923 0.989 0.963 0.917 0.912 0.962 0.991 
   3   (0.092) 0.080 0.050 0.077 0.011 0.037 0.083 0.088 0.038 0.009 

Locus 988 : 
2 alleles
4.3% missing data
   1   (0.150) 0.343 0.237 0.019 0.029 0.030 0.023 0.063 0.190 0.101 
   4   (0.850) 0.657 0.763 0.981 0.971 0.970 0.977 0.937 0.810 0.899 

Locus 989 : 
2 alleles
2.9% missing data
   2   (0.764) 0.802 0.753 0.843 0.962 0.856 0.586 0.743 0.865 0.908 
   4   (0.236) 0.198 0.247 0.157 0.038 0.144 0.414 0.257 0.135 0.092 

Locus 990 : 
2 alleles
5.1% missing data
   1   (0.150) 0.102 0.119 0.099 0.030 0.060 0.336 0.128 0.103 0.037 
   3   (0.850) 0.898 0.881 0.901 0.970 0.940 0.664 0.872 0.897 0.963 

Locus 991 : 
2 alleles
15.9% missing data
   1   (0.951) 0.914 0.915 0.996 0.977 0.993 0.995 0.988 0.973 0.993 
   2   (0.049) 0.086 0.085 0.004 0.023 0.007 0.005 0.012 0.027 0.007 

Locus 992 : 
2 alleles
5.8% missing data
   1   (0.815) 0.858 0.806 0.878 0.798 0.932 0.944 0.836 0.813 0.660 
   3   (0.185) 0.142 0.194 0.122 0.202 0.068 0.056 0.164 0.187 0.340 

Locus 993 : 
2 alleles
0.7% missing data
   1   (0.927) 0.953 0.962 0.969 0.992 0.986 0.984 0.903 0.982 0.973 
   2   (0.073) 0.047 0.038 0.031 0.008 0.014 0.016 0.097 0.018 0.027 

Locus 994 : 
2 alleles
10.9% missing data
   1   (0.863) 0.917 0.944 0.846 0.967 0.773 0.805 0.754 0.959 0.988 
   3   (0.137) 0.083 0.056 0.154 0.033 0.227 0.195 0.246 0.041 0.012 

Locus 995 : 
2 alleles
5.8% missing data
   3   (0.753) 0.744 0.746 0.724 0.589 0.898 0.915 0.680 0.896 0.966 
   1   (0.247) 0.256 0.254 0.276 0.411 0.102 0.085 0.320 0.104 0.034 

Locus 996 : 
2 alleles
12.3% missing data
   1   (0.888) 0.820 0.882 0.980 0.988 0.954 0.956 0.935 0.877 0.943 
   4   (0.112) 0.180 0.118 0.020 0.012 0.046 0.044 0.065 0.123 0.057 

Locus 997 : 
2 alleles
9.4% missing data
   1   (0.204) 0.117 0.111 0.139 0.043 0.374 0.364 0.285 0.129 0.422 
   4   (0.796) 0.883 0.889 0.861 0.957 0.626 0.636 0.715 0.871 0.578 

Locus 998 : 
2 alleles
2.2% missing data
   4   (0.907) 0.947 0.937 0.943 0.979 0.978 0.957 0.890 0.958 0.971 
   3   (0.093) 0.053 0.063 0.057 0.021 0.022 0.043 0.110 0.042 0.029 

Locus 999 : 
2 alleles
18.1% missing data
   3   (0.792) 0.780 0.822 0.573 0.979 0.376 0.894 0.804 0.902 0.916 
   2   (0.208) 0.220 0.178 0.427 0.021 0.624 0.106 0.196 0.098 0.084 

Locus 1000 : 
2 alleles
10.9% missing data
   4   (0.866) 0.830 0.844 0.961 0.973 0.969 0.973 0.907 0.874 0.836 
   3   (0.134) 0.170 0.156 0.039 0.027 0.031 0.027 0.093 0.126 0.164 

Locus 1001 : 
2 alleles
5.1% missing data
   3   (0.702) 0.791 0.763 0.610 0.643 0.703 0.876 0.652 0.726 0.493 
   4   (0.298) 0.209 0.237 0.390 0.357 0.297 0.124 0.348 0.274 0.507 

Locus 1002 : 
2 alleles
2.2% missing data
   1   (0.853) 0.945 0.940 0.402 0.988 0.975 0.931 0.738 0.943 0.992 
   3   (0.147) 0.055 0.060 0.598 0.012 0.025 0.069 0.262 0.057 0.008 

Locus 1003 : 
2 alleles
7.2% missing data
   2   (0.799) 0.709 0.804 0.906 0.973 0.701 0.952 0.815 0.859 0.651 
   3   (0.201) 0.291 0.196 0.094 0.027 0.299 0.048 0.185 0.141 0.349 

Locus 1004 : 
2 alleles
11.6% missing data
   1   (0.308) 0.372 0.341 0.227 0.284 0.168 0.098 0.306 0.301 0.050 
   3   (0.692) 0.628 0.659 0.773 0.716 0.832 0.902 0.694 0.699 0.950 

Locus 1005 : 
2 alleles
2.9% missing data
   1   (0.846) 0.861 0.893 0.835 0.895 0.977 0.955 0.790 0.925 0.973 
   3   (0.154) 0.139 0.107 0.165 0.105 0.023 0.045 0.210 0.075 0.027 

Locus 1006 : 
2 alleles
4.3% missing data
   3   (0.914) 0.940 0.935 0.986 0.479 0.981 0.708 0.966 0.964 0.991 
   1   (0.086) 0.060 0.065 0.014 0.521 0.019 0.292 0.034 0.036 0.009 

Locus 1007 : 
2 alleles
4.3% missing data
   1   (0.079) 0.080 0.071 0.014 0.020 0.019 0.014 0.054 0.061 0.049 
   3   (0.921) 0.920 0.929 0.986 0.980 0.981 0.986 0.946 0.939 0.951 

Locus 1008 : 
2 alleles
3.6% missing data
   4   (0.939) 0.984 0.987 0.927 0.997 0.963 0.987 0.852 0.989 0.995 
   1   (0.061) 0.016 0.013 0.073 0.003 0.037 0.013 0.148 0.011 0.005 

Locus 1009 : 
2 alleles
5.1% missing data
   1   (0.855) 0.877 0.899 0.954 0.977 0.979 0.496 0.849 0.929 0.991 
   4   (0.145) 0.123 0.101 0.046 0.023 0.021 0.504 0.151 0.071 0.009 

Locus 1010 : 
2 alleles
6.5% missing data
   2   (0.731) 0.736 0.763 0.796 0.934 0.628 0.624 0.718 0.808 0.930 
   4   (0.269) 0.264 0.237 0.204 0.066 0.372 0.376 0.282 0.192 0.070 

Locus 1011 : 
2 alleles
12.3% missing data
   4   (0.876) 0.953 0.940 0.914 0.988 0.102 0.944 0.809 0.953 0.986 
   2   (0.124) 0.047 0.060 0.086 0.012 0.898 0.056 0.191 0.047 0.014 

Locus 1012 : 
2 alleles
19.6% missing data
   2   (0.870) 0.884 0.885 0.922 0.982 0.815 0.938 0.879 0.920 0.900 
   4   (0.130) 0.116 0.115 0.078 0.018 0.185 0.062 0.121 0.080 0.100 

Locus 1013 : 
2 alleles
10.9% missing data
   2   (0.703) 0.568 0.668 0.831 0.911 0.748 0.922 0.736 0.694 0.774 
   4   (0.297) 0.432 0.332 0.169 0.089 0.252 0.078 0.264 0.306 0.226 

Locus 1014 : 
2 alleles
2.9% missing data
   3   (0.912) 0.976 0.978 0.899 0.974 0.961 0.629 0.878 0.978 0.998 
   2   (0.088) 0.024 0.022 0.101 0.026 0.039 0.371 0.122 0.022 0.002 

Locus 1015 : 
2 alleles
11.6% missing data
   4   (0.906) 0.952 0.941 0.915 0.980 0.974 0.976 0.864 0.964 0.972 
   2   (0.094) 0.048 0.059 0.085 0.020 0.026 0.024 0.136 0.036 0.028 

Locus 1016 : 
2 alleles
10.1% missing data
   2   (0.871) 0.904 0.839 0.966 0.903 0.984 0.965 0.890 0.886 0.918 
   4   (0.129) 0.096 0.161 0.034 0.097 0.016 0.035 0.110 0.114 0.082 

Locus 1017 : 
2 alleles
3.6% missing data
   3   (0.788) 0.823 0.856 0.493 0.971 0.915 0.774 0.783 0.867 0.926 
   2   (0.212) 0.177 0.144 0.507 0.029 0.085 0.226 0.217 0.133 0.074 

Locus 1018 : 
2 alleles
4.3% missing data
   2   (0.480) 0.432 0.392 0.634 0.533 0.644 0.493 0.506 0.491 0.404 
   4   (0.520) 0.568 0.608 0.366 0.467 0.356 0.507 0.494 0.509 0.596 

Locus 1019 : 
2 alleles
12.3% missing data
   2   (0.859) 0.916 0.912 0.856 0.612 0.923 0.949 0.840 0.892 0.986 
   1   (0.141) 0.084 0.088 0.144 0.388 0.077 0.051 0.160 0.108 0.014 

Locus 1020 : 
2 alleles
15.9% missing data
   2   (0.759) 0.735 0.708 0.810 0.801 0.434 0.944 0.865 0.621 0.756 
   4   (0.241) 0.265 0.292 0.190 0.199 0.566 0.056 0.135 0.379 0.244 

Locus 1021 : 
2 alleles
2.2% missing data
   4   (0.908) 0.851 0.895 0.986 0.992 0.992 0.985 0.961 0.892 0.914 
   2   (0.092) 0.149 0.105 0.014 0.008 0.008 0.015 0.039 0.108 0.086 

Locus 1022 : 
2 alleles
15.2% missing data
   3   (0.914) 0.937 0.943 0.972 0.954 0.914 0.974 0.942 0.911 0.981 
   1   (0.086) 0.063 0.057 0.028 0.046 0.086 0.026 0.058 0.089 0.019 

Locus 1023 : 
2 alleles
9.4% missing data
   4   (0.678) 0.678 0.685 0.781 0.087 0.673 0.891 0.741 0.588 0.571 
   1   (0.322) 0.322 0.315 0.219 0.913 0.327 0.109 0.259 0.412 0.429 

Locus 1024 : 
2 alleles
8.0% missing data
   1   (0.909) 0.950 0.919 0.967 0.939 0.030 0.986 0.944 0.961 0.912 
   2   (0.091) 0.050 0.081 0.033 0.061 0.970 0.014 0.056 0.039 0.088 

Locus 1025 : 
2 alleles
5.1% missing data
   1   (0.904) 0.949 0.948 0.953 0.992 0.956 0.968 0.808 0.974 0.991 
   3   (0.096) 0.051 0.052 0.047 0.008 0.044 0.032 0.192 0.026 0.009 

Locus 1026 : 
2 alleles
4.3% missing data
   4   (0.904) 0.954 0.954 0.738 0.982 0.640 0.968 0.907 0.972 0.911 
   2   (0.096) 0.046 0.046 0.262 0.018 0.360 0.032 0.093 0.028 0.089 

Locus 1027 : 
2 alleles
13.8% missing data
   1   (0.742) 0.736 0.713 0.877 0.797 0.856 0.939 0.739 0.764 0.494 
   4   (0.258) 0.264 0.287 0.123 0.203 0.144 0.061 0.261 0.236 0.506 

Locus 1028 : 
2 alleles
1.4% missing data
   2   (0.883) 0.827 0.912 0.948 0.976 0.909 0.965 0.881 0.939 0.992 
   4   (0.117) 0.173 0.088 0.052 0.024 0.091 0.035 0.119 0.061 0.008 

Locus 1029 : 
2 alleles
2.2% missing data
   2   (0.489) 0.465 0.571 0.504 0.971 0.586 0.489 0.409 0.460 0.550 
   4   (0.511) 0.535 0.429 0.496 0.029 0.414 0.511 0.591 0.540 0.450 

Locus 1030 : 
2 alleles
11.6% missing data
   4   (0.906) 0.943 0.904 0.980 0.953 0.979 0.976 0.920 0.933 0.910 
   1   (0.094) 0.057 0.096 0.020 0.047 0.021 0.024 0.080 0.067 0.090 

Locus 1031 : 
2 alleles
0.7% missing data
   2   (0.902) 0.879 0.944 0.936 0.980 0.028 0.970 0.945 0.961 0.984 
   4   (0.098) 0.121 0.056 0.064 0.020 0.972 0.030 0.055 0.039 0.016 

Locus 1032 : 
2 alleles
5.8% missing data
   3   (0.797) 0.805 0.814 0.920 0.116 0.981 0.412 0.874 0.840 0.908 
   2   (0.203) 0.195 0.186 0.080 0.884 0.019 0.588 0.126 0.160 0.092 

Locus 1033 : 
2 alleles
3.6% missing data
   3   (0.939) 0.981 0.985 0.974 0.867 0.950 0.599 0.944 0.992 0.997 
   1   (0.061) 0.019 0.015 0.026 0.133 0.050 0.401 0.056 0.008 0.003 

Locus 1034 : 
2 alleles
12.3% missing data
   2   (0.877) 0.914 0.920 0.901 0.919 0.949 0.951 0.870 0.909 0.978 
   1   (0.123) 0.086 0.080 0.099 0.081 0.051 0.049 0.130 0.091 0.022 

Locus 1035 : 
2 alleles
0.7% missing data
   3   (0.890) 0.850 0.903 0.978 0.981 0.991 0.977 0.905 0.923 0.961 
   4   (0.110) 0.150 0.097 0.022 0.019 0.009 0.023 0.095 0.077 0.039 

Locus 1036 : 
2 alleles
5.1% missing data
   1   (0.871) 0.870 0.926 0.910 0.978 0.964 0.955 0.836 0.922 0.986 
   3   (0.129) 0.130 0.074 0.090 0.022 0.036 0.045 0.164 0.078 0.014 

Locus 1037 : 
2 alleles
12.3% missing data
   4   (0.837) 0.880 0.911 0.848 0.956 0.853 0.741 0.781 0.930 0.950 
   2   (0.163) 0.120 0.089 0.152 0.044 0.147 0.259 0.219 0.070 0.050 

Locus 1038 : 
2 alleles
5.8% missing data
   1   (0.667) 0.669 0.756 0.821 0.936 0.143 0.525 0.540 0.819 0.933 
   3   (0.333) 0.331 0.244 0.179 0.064 0.857 0.475 0.460 0.181 0.067 

Locus 1039 : 
2 alleles
6.5% missing data
   3   (0.808) 0.755 0.812 0.935 0.948 0.948 0.951 0.807 0.804 0.966 
   1   (0.192) 0.245 0.188 0.065 0.052 0.052 0.049 0.193 0.196 0.034 

Locus 1040 : 
2 alleles
2.9% missing data
   4   (0.859) 0.762 0.831 0.953 0.987 0.876 0.974 0.894 0.900 0.986 
   2   (0.141) 0.238 0.169 0.047 0.013 0.124 0.026 0.106 0.100 0.014 

Locus 1041 : 
2 alleles
1.4% missing data
   2   (0.893) 0.924 0.926 0.982 0.989 0.979 0.979 0.886 0.912 0.622 
   4   (0.107) 0.076 0.074 0.018 0.011 0.021 0.021 0.114 0.088 0.378 

Locus 1042 : 
2 alleles
1.4% missing data
   2   (0.873) 0.863 0.891 0.953 0.980 0.982 0.975 0.899 0.833 0.988 
   1   (0.127) 0.137 0.109 0.047 0.020 0.018 0.025 0.101 0.167 0.012 

Locus 1043 : 
2 alleles
2.2% missing data
   1   (0.911) 0.939 0.955 0.980 0.991 0.871 0.666 0.926 0.977 0.988 
   3   (0.089) 0.061 0.045 0.020 0.009 0.129 0.334 0.074 0.023 0.012 

Locus 1044 : 
2 alleles
1.4% missing data
   2   (0.601) 0.643 0.648 0.271 0.656 0.948 0.716 0.516 0.726 0.825 
   4   (0.399) 0.357 0.352 0.729 0.344 0.052 0.284 0.484 0.274 0.175 

Locus 1045 : 
2 alleles
17.4% missing data
   1   (0.889) 0.932 0.916 0.973 0.973 0.940 0.889 0.848 0.941 0.982 
   3   (0.111) 0.068 0.084 0.027 0.027 0.060 0.111 0.152 0.059 0.018 

Locus 1046 : 
2 alleles
18.1% missing data
   3   (0.886) 0.932 0.935 0.745 0.985 0.955 0.957 0.874 0.937 0.989 
   1   (0.114) 0.068 0.065 0.255 0.015 0.045 0.043 0.126 0.063 0.011 

Locus 1047 : 
2 alleles
3.6% missing data
   1   (0.266) 0.218 0.233 0.318 0.255 0.116 0.098 0.321 0.243 0.111 
   4   (0.734) 0.782 0.767 0.682 0.745 0.884 0.902 0.679 0.757 0.889 

Locus 1048 : 
2 alleles
15.2% missing data
   3   (0.873) 0.787 0.804 0.963 0.810 0.971 0.962 0.941 0.872 0.859 
   1   (0.127) 0.213 0.196 0.037 0.190 0.029 0.038 0.059 0.128 0.141 

Locus 1049 : 
2 alleles
2.2% missing data
   4   (0.924) 0.970 0.941 0.991 0.998 0.993 0.990 0.960 0.925 0.292 
   2   (0.076) 0.030 0.059 0.009 0.002 0.007 0.010 0.040 0.075 0.708 

Locus 1050 : 
2 alleles
0.0% missing data
   4   (0.907) 0.874 0.890 0.990 0.995 0.990 0.788 0.968 0.943 0.950 
   2   (0.093) 0.126 0.110 0.010 0.005 0.010 0.212 0.032 0.057 0.050 

Locus 1051 : 
2 alleles
4.3% missing data
   2   (0.923) 0.966 0.963 0.835 0.989 0.765 0.969 0.945 0.977 0.834 
   4   (0.077) 0.034 0.037 0.165 0.011 0.235 0.031 0.055 0.023 0.166 

Locus 1052 : 
2 alleles
13.8% missing data
   2   (0.388) 0.397 0.383 0.531 0.062 0.523 0.304 0.436 0.291 0.117 
   4   (0.612) 0.603 0.617 0.469 0.938 0.477 0.696 0.564 0.709 0.883 

Locus 1053 : 
2 alleles
7.2% missing data
   2   (0.818) 0.818 0.849 0.765 0.983 0.214 0.962 0.850 0.865 0.884 
   4   (0.182) 0.182 0.151 0.235 0.017 0.786 0.038 0.150 0.135 0.116 

Locus 1054 : 
2 alleles
2.2% missing data
   2   (0.908) 0.922 0.940 0.903 0.853 0.989 0.968 0.910 0.971 0.992 
   4   (0.092) 0.078 0.060 0.097 0.147 0.011 0.032 0.090 0.029 0.008 

Locus 1055 : 
2 alleles
11.6% missing data
   1   (0.922) 0.940 0.904 0.975 0.980 0.971 0.975 0.961 0.951 0.990 
   3   (0.078) 0.060 0.096 0.025 0.020 0.029 0.025 0.039 0.049 0.010 

Locus 1056 : 
2 alleles
13.0% missing data
   4   (0.915) 0.963 0.955 0.975 0.984 0.946 0.923 0.911 0.935 0.988 
   2   (0.085) 0.037 0.045 0.025 0.016 0.054 0.077 0.089 0.065 0.012 

Locus 1057 : 
2 alleles
3.6% missing data
   3   (0.920) 0.970 0.972 0.931 0.971 0.902 0.966 0.865 0.977 0.981 
   1   (0.080) 0.030 0.028 0.069 0.029 0.098 0.034 0.135 0.023 0.019 

Locus 1058 : 
2 alleles
12.3% missing data
   4   (0.280) 0.233 0.191 0.236 0.964 0.172 0.087 0.353 0.212 0.453 
   2   (0.720) 0.767 0.809 0.764 0.036 0.828 0.913 0.647 0.788 0.547 

Locus 1059 : 
2 alleles
15.2% missing data
   1   (0.739) 0.671 0.777 0.699 0.967 0.787 0.926 0.679 0.867 0.603 
   4   (0.261) 0.329 0.223 0.301 0.033 0.213 0.074 0.321 0.133 0.397 

Locus 1060 : 
2 alleles
12.3% missing data
   4   (0.907) 0.860 0.854 0.985 0.932 0.988 0.986 0.950 0.940 0.993 
   2   (0.093) 0.140 0.146 0.015 0.068 0.012 0.014 0.050 0.060 0.007 

Locus 1061 : 
2 alleles
10.9% missing data
   1   (0.103) 0.097 0.106 0.017 0.099 0.065 0.020 0.046 0.203 0.195 
   3   (0.897) 0.903 0.894 0.983 0.901 0.935 0.980 0.954 0.797 0.805 

Locus 1062 : 
2 alleles
17.4% missing data
   4   (0.760) 0.808 0.809 0.817 0.667 0.850 0.557 0.763 0.801 0.928 
   2   (0.240) 0.192 0.191 0.183 0.333 0.150 0.443 0.237 0.199 0.072 

Locus 1063 : 
2 alleles
11.6% missing data
   1   (0.917) 0.919 0.910 0.981 0.996 0.333 0.987 0.975 0.901 0.985 
   2   (0.083) 0.081 0.090 0.019 0.004 0.667 0.013 0.025 0.099 0.015 

Locus 1064 : 
2 alleles
13.8% missing data
   2   (0.877) 0.930 0.890 0.927 0.983 0.977 0.968 0.878 0.927 0.438 
   4   (0.123) 0.070 0.110 0.073 0.017 0.023 0.032 0.122 0.073 0.562 

Locus 1065 : 
2 alleles
2.2% missing data
   4   (0.832) 0.742 0.857 0.961 0.964 0.665 0.742 0.883 0.884 0.965 
   2   (0.168) 0.258 0.143 0.039 0.036 0.335 0.258 0.117 0.116 0.035 

Locus 1066 : 
2 alleles
2.9% missing data
   3   (0.923) 0.895 0.863 0.989 0.996 0.991 0.990 0.976 0.923 0.930 
   1   (0.077) 0.105 0.137 0.011 0.004 0.009 0.010 0.024 0.077 0.070 

Locus 1067 : 
2 alleles
10.1% missing data
   2   (0.944) 0.938 0.911 0.996 0.974 0.996 0.994 0.987 0.896 0.982 
   4   (0.056) 0.062 0.089 0.004 0.026 0.004 0.006 0.013 0.104 0.018 

Locus 1068 : 
2 alleles
4.3% missing data
   3   (0.913) 0.941 0.961 0.950 0.995 0.899 0.975 0.874 0.972 0.982 
   2   (0.087) 0.059 0.039 0.050 0.005 0.101 0.025 0.126 0.028 0.018 

Locus 1069 : 
2 alleles
5.1% missing data
   4   (0.747) 0.959 0.965 0.099 0.146 0.360 0.107 0.312 0.978 0.996 
   1   (0.253) 0.041 0.035 0.901 0.854 0.640 0.893 0.688 0.022 0.004 

Locus 1070 : 
2 alleles
13.0% missing data
   3   (0.903) 0.928 0.947 0.948 0.977 0.955 0.970 0.843 0.971 0.997 
   4   (0.097) 0.072 0.053 0.052 0.023 0.045 0.030 0.157 0.029 0.003 

Locus 1071 : 
2 alleles
9.4% missing data
   2   (0.683) 0.707 0.671 0.587 0.960 0.904 0.872 0.663 0.662 0.874 
   4   (0.317) 0.293 0.329 0.413 0.040 0.096 0.128 0.337 0.338 0.126 

Locus 1072 : 
2 alleles
1.4% missing data
   2   (0.867) 0.789 0.830 0.980 0.963 0.820 0.977 0.934 0.854 0.694 
   3   (0.133) 0.211 0.170 0.020 0.037 0.180 0.023 0.066 0.146 0.306 

Locus 1073 : 
2 alleles
3.6% missing data
   2   (0.906) 0.868 0.833 0.993 0.952 0.990 0.990 0.970 0.853 0.774 
   1   (0.094) 0.132 0.167 0.007 0.048 0.010 0.010 0.030 0.147 0.226 

Locus 1074 : 
2 alleles
4.3% missing data
   2   (0.097) 0.067 0.041 0.031 0.093 0.023 0.033 0.150 0.053 0.053 
   4   (0.903) 0.933 0.959 0.969 0.907 0.977 0.967 0.850 0.947 0.947 

Locus 1075 : 
2 alleles
20.3% missing data
   3   (0.895) 0.944 0.909 0.985 0.974 0.991 0.835 0.940 0.875 0.855 
   2   (0.105) 0.056 0.091 0.015 0.026 0.009 0.165 0.060 0.125 0.145 

Locus 1076 : 
2 alleles
2.9% missing data
   2   (0.837) 0.841 0.868 0.915 0.981 0.901 0.948 0.818 0.881 0.810 
   4   (0.163) 0.159 0.132 0.085 0.019 0.099 0.052 0.182 0.119 0.190 

Locus 1077 : 
2 alleles
4.3% missing data
   1   (0.871) 0.856 0.898 0.970 0.990 0.972 0.959 0.834 0.920 0.995 
   3   (0.129) 0.144 0.102 0.030 0.010 0.028 0.041 0.166 0.080 0.005 

Locus 1078 : 
2 alleles
5.1% missing data
   3   (0.906) 0.941 0.954 0.923 0.990 0.963 0.966 0.871 0.961 0.995 
   1   (0.094) 0.059 0.046 0.077 0.010 0.037 0.034 0.129 0.039 0.005 

Locus 1079 : 
2 alleles
14.5% missing data
   2   (0.670) 0.662 0.688 0.823 0.748 0.457 0.866 0.608 0.706 0.832 
   1   (0.330) 0.338 0.312 0.177 0.252 0.543 0.134 0.392 0.294 0.168 

Locus 1080 : 
2 alleles
15.2% missing data
   3   (0.741) 0.847 0.818 0.556 0.762 0.946 0.193 0.727 0.832 0.927 
   1   (0.259) 0.153 0.182 0.444 0.238 0.054 0.807 0.273 0.168 0.073 

Locus 1081 : 
2 alleles
12.3% missing data
   4   (0.911) 0.959 0.954 0.956 0.981 0.966 0.917 0.871 0.970 0.896 
   2   (0.089) 0.041 0.046 0.044 0.019 0.034 0.083 0.129 0.030 0.104 

Locus 1082 : 
2 alleles
3.6% missing data
   4   (0.902) 0.929 0.927 0.977 0.872 0.976 0.976 0.926 0.888 0.907 
   1   (0.098) 0.071 0.073 0.023 0.128 0.024 0.024 0.074 0.112 0.093 

Locus 1083 : 
2 alleles
4.3% missing data
   3   (0.873) 0.865 0.885 0.973 0.978 0.939 0.924 0.899 0.840 0.889 
   4   (0.127) 0.135 0.115 0.027 0.022 0.061 0.076 0.101 0.160 0.111 

Locus 1084 : 
2 alleles
5.1% missing data
   4   (0.860) 0.860 0.889 0.936 0.980 0.962 0.776 0.838 0.959 0.985 
   2   (0.140) 0.140 0.111 0.064 0.020 0.038 0.224 0.162 0.041 0.015 

Locus 1085 : 
2 alleles
1.4% missing data
   4   (0.906) 0.880 0.914 0.988 0.991 0.985 0.982 0.946 0.885 0.947 
   1   (0.094) 0.120 0.086 0.012 0.009 0.015 0.018 0.054 0.115 0.053 

Locus 1086 : 
2 alleles
13.8% missing data
   3   (0.074) 0.138 0.144 0.006 0.028 0.017 0.007 0.017 0.140 0.067 
   4   (0.926) 0.862 0.856 0.994 0.972 0.983 0.993 0.983 0.860 0.933 

Locus 1087 : 
2 alleles
12.3% missing data
   2   (0.138) 0.169 0.147 0.035 0.015 0.031 0.173 0.087 0.077 0.260 
   4   (0.862) 0.831 0.853 0.965 0.985 0.969 0.827 0.913 0.923 0.740 

Locus 1088 : 
2 alleles
5.8% missing data
   1   (0.894) 0.924 0.941 0.861 0.980 0.937 0.968 0.882 0.942 0.989 
   4   (0.106) 0.076 0.059 0.139 0.020 0.063 0.032 0.118 0.058 0.011 

Locus 1089 : 
2 alleles
17.4% missing data
   1   (0.679) 0.757 0.758 0.634 0.425 0.919 0.797 0.586 0.722 0.693 
   4   (0.321) 0.243 0.242 0.366 0.575 0.081 0.203 0.414 0.278 0.307 

Locus 1090 : 
2 alleles
8.7% missing data
   3   (0.882) 0.886 0.915 0.966 0.979 0.974 0.970 0.863 0.928 0.767 
   1   (0.118) 0.114 0.085 0.034 0.021 0.026 0.030 0.137 0.072 0.233 

Locus 1091 : 
2 alleles
17.4% missing data
   1   (0.869) 0.866 0.915 0.970 0.818 0.965 0.955 0.864 0.864 0.975 
   3   (0.131) 0.134 0.085 0.030 0.182 0.035 0.045 0.136 0.136 0.025 

Locus 1092 : 
2 alleles
19.6% missing data
   3   (0.888) 0.795 0.911 0.983 0.984 0.964 0.665 0.940 0.939 0.983 
   1   (0.112) 0.205 0.089 0.017 0.016 0.036 0.335 0.060 0.061 0.017 

Locus 1093 : 
2 alleles
13.8% missing data
   3   (0.844) 0.907 0.898 0.940 0.972 0.794 0.934 0.702 0.934 0.748 
   1   (0.156) 0.093 0.102 0.060 0.028 0.206 0.066 0.298 0.066 0.252 

Locus 1094 : 
2 alleles
8.7% missing data
   3   (0.943) 0.923 0.888 0.997 0.997 0.996 0.995 0.988 0.905 0.986 
   1   (0.057) 0.077 0.112 0.003 0.003 0.004 0.005 0.012 0.095 0.014 

Locus 1095 : 
2 alleles
3.6% missing data
   2   (0.781) 0.750 0.758 0.873 0.742 0.725 0.949 0.789 0.810 0.893 
   4   (0.219) 0.250 0.242 0.127 0.258 0.275 0.051 0.211 0.190 0.107 

Locus 1096 : 
2 alleles
13.8% missing data
   2   (0.762) 0.822 0.812 0.816 0.683 0.549 0.617 0.799 0.805 0.538 
   4   (0.238) 0.178 0.188 0.184 0.317 0.451 0.383 0.201 0.195 0.462 

Locus 1097 : 
2 alleles
3.6% missing data
   3   (0.760) 0.790 0.805 0.882 0.799 0.376 0.596 0.754 0.907 0.132 
   2   (0.240) 0.210 0.195 0.118 0.201 0.624 0.404 0.246 0.093 0.868 

Locus 1098 : 
2 alleles
3.6% missing data
   4   (0.893) 0.941 0.941 0.949 0.988 0.957 0.971 0.813 0.953 0.974 
   2   (0.107) 0.059 0.059 0.051 0.012 0.043 0.029 0.187 0.047 0.026 

Locus 1099 : 
2 alleles
13.0% missing data
   2   (0.912) 0.940 0.941 0.966 0.995 0.940 0.982 0.923 0.927 0.992 
   4   (0.088) 0.060 0.059 0.034 0.005 0.060 0.018 0.077 0.073 0.008 

Locus 1100 : 
2 alleles
7.2% missing data
   3   (0.905) 0.909 0.915 0.928 0.992 0.912 0.943 0.944 0.947 0.928 
   1   (0.095) 0.091 0.085 0.072 0.008 0.088 0.057 0.056 0.053 0.072 

Locus 1101 : 
2 alleles
10.1% missing data
   3   (0.937) 0.918 0.894 0.995 0.975 0.995 0.994 0.986 0.876 0.938 
   1   (0.063) 0.082 0.106 0.005 0.025 0.005 0.006 0.014 0.124 0.062 

Locus 1102 : 
2 alleles
14.5% missing data
   2   (0.079) 0.033 0.049 0.017 0.013 0.029 0.023 0.050 0.127 0.290 
   3   (0.921) 0.967 0.951 0.983 0.987 0.971 0.977 0.950 0.873 0.710 

Locus 1103 : 
2 alleles
4.3% missing data
   2   (0.882) 0.893 0.889 0.951 0.992 0.959 0.967 0.916 0.846 0.979 
   4   (0.118) 0.107 0.111 0.049 0.008 0.041 0.033 0.084 0.154 0.021 

Locus 1104 : 
2 alleles
14.5% missing data
   2   (0.856) 0.877 0.880 0.856 0.884 0.844 0.752 0.915 0.895 0.902 
   1   (0.144) 0.123 0.120 0.144 0.116 0.156 0.248 0.085 0.105 0.098 

Locus 1105 : 
2 alleles
11.6% missing data
   4   (0.927) 0.975 0.980 0.605 0.861 0.939 0.976 0.919 0.984 0.995 
   2   (0.073) 0.025 0.020 0.395 0.139 0.061 0.024 0.081 0.016 0.005 

Locus 1106 : 
2 alleles
18.8% missing data
   2   (0.811) 0.831 0.753 0.966 0.884 0.980 0.952 0.805 0.798 0.773 
   4   (0.189) 0.169 0.247 0.034 0.116 0.020 0.048 0.195 0.202 0.227 

Locus 1107 : 
2 alleles
12.3% missing data
   4   (0.952) 0.992 0.993 0.654 0.991 0.987 0.978 0.908 0.996 0.999 
   2   (0.048) 0.008 0.007 0.346 0.009 0.013 0.022 0.092 0.004 0.001 

Locus 1108 : 
2 alleles
3.6% missing data
   1   (0.109) 0.114 0.139 0.009 0.005 0.008 0.247 0.029 0.219 0.031 
   4   (0.891) 0.886 0.861 0.991 0.995 0.992 0.753 0.971 0.781 0.969 

Locus 1109 : 
2 alleles
2.9% missing data
   3   (0.914) 0.947 0.959 0.954 0.990 0.976 0.972 0.878 0.969 0.994 
   2   (0.086) 0.053 0.041 0.046 0.010 0.024 0.028 0.122 0.031 0.006 

Locus 1110 : 
2 alleles
5.8% missing data
   3   (0.838) 0.879 0.877 0.896 0.866 0.851 0.964 0.713 0.942 0.951 
   4   (0.162) 0.121 0.123 0.104 0.134 0.149 0.036 0.287 0.058 0.049 

Locus 1111 : 
2 alleles
7.2% missing data
   2   (0.107) 0.085 0.147 0.018 0.008 0.010 0.476 0.047 0.073 0.099 
   4   (0.893) 0.915 0.853 0.982 0.992 0.990 0.524 0.953 0.927 0.901 

Locus 1112 : 
2 alleles
2.9% missing data
   2   (0.906) 0.962 0.964 0.767 0.751 0.728 0.973 0.897 0.970 0.993 
   4   (0.094) 0.038 0.036 0.233 0.249 0.272 0.027 0.103 0.030 0.007 

Locus 1113 : 
2 alleles
2.9% missing data
   3   (0.898) 0.901 0.896 0.978 0.989 0.979 0.982 0.946 0.829 0.979 
   1   (0.102) 0.099 0.104 0.022 0.011 0.021 0.018 0.054 0.171 0.021 

Locus 1114 : 
2 alleles
4.3% missing data
   2   (0.853) 0.848 0.859 0.930 0.936 0.974 0.944 0.836 0.919 0.963 
   4   (0.147) 0.152 0.141 0.070 0.064 0.026 0.056 0.164 0.081 0.037 

Locus 1115 : 
2 alleles
10.9% missing data
   4   (0.877) 0.890 0.872 0.902 0.987 0.921 0.876 0.900 0.946 0.960 
   2   (0.123) 0.110 0.128 0.098 0.013 0.079 0.124 0.100 0.054 0.040 

Locus 1116 : 
2 alleles
12.3% missing data
   1   (0.865) 0.897 0.919 0.931 0.905 0.987 0.744 0.829 0.958 0.955 
   2   (0.135) 0.103 0.081 0.069 0.095 0.013 0.256 0.171 0.042 0.045 

Locus 1117 : 
2 alleles
13.0% missing data
   4   (0.925) 0.980 0.984 0.948 0.853 0.982 0.478 0.889 0.989 0.999 
   1   (0.075) 0.020 0.016 0.052 0.147 0.018 0.522 0.111 0.011 0.001 

Locus 1118 : 
2 alleles
13.0% missing data
   2   (0.282) 0.256 0.245 0.191 0.064 0.518 0.090 0.357 0.226 0.500 
   4   (0.718) 0.744 0.755 0.809 0.936 0.482 0.910 0.643 0.774 0.500 

Locus 1119 : 
2 alleles
6.5% missing data
   4   (0.846) 0.832 0.869 0.921 0.962 0.873 0.959 0.850 0.870 0.941 
   2   (0.154) 0.168 0.131 0.079 0.038 0.127 0.041 0.150 0.130 0.059 

Locus 1120 : 
2 alleles
3.6% missing data
   2   (0.938) 0.886 0.928 0.996 0.997 0.996 0.995 0.987 0.819 0.875 
   1   (0.062) 0.114 0.072 0.004 0.003 0.004 0.005 0.013 0.181 0.125 

Locus 1121 : 
2 alleles
8.7% missing data
   1   (0.833) 0.782 0.835 0.952 0.982 0.900 0.963 0.882 0.853 0.242 
   2   (0.167) 0.218 0.165 0.048 0.018 0.100 0.037 0.118 0.147 0.758 

Locus 1122 : 
2 alleles
11.6% missing data
   1   (0.765) 0.780 0.781 0.770 0.788 0.562 0.904 0.754 0.849 0.705 
   3   (0.235) 0.220 0.219 0.230 0.212 0.438 0.096 0.246 0.151 0.295 

Locus 1123 : 
2 alleles
4.3% missing data
   3   (0.870) 0.896 0.919 0.839 0.990 0.631 0.967 0.921 0.785 0.978 
   4   (0.130) 0.104 0.081 0.161 0.010 0.369 0.033 0.079 0.215 0.022 

Locus 1124 : 
2 alleles
16.7% missing data
   2   (0.868) 0.922 0.945 0.806 0.983 0.900 0.952 0.736 0.955 0.963 
   4   (0.132) 0.078 0.055 0.194 0.017 0.100 0.048 0.264 0.045 0.037 

Locus 1125 : 
2 alleles
5.8% missing data
   2   (0.902) 0.961 0.967 0.856 0.977 0.700 0.581 0.900 0.980 0.993 
   1   (0.098) 0.039 0.033 0.144 0.023 0.300 0.419 0.100 0.020 0.007 

Locus 1126 : 
2 alleles
9.4% missing data
   4   (0.918) 0.887 0.921 0.975 0.996 0.471 0.986 0.975 0.928 0.941 
   3   (0.082) 0.113 0.079 0.025 0.004 0.529 0.014 0.025 0.072 0.059 

Locus 1127 : 
2 alleles
3.6% missing data
   4   (0.824) 0.826 0.822 0.931 0.826 0.957 0.942 0.828 0.896 0.397 
   2   (0.176) 0.174 0.178 0.069 0.174 0.043 0.058 0.172 0.104 0.603 

Locus 1128 : 
2 alleles
5.1% missing data
   1   (0.288) 0.274 0.352 0.074 0.268 0.173 0.701 0.174 0.325 0.777 
   3   (0.712) 0.726 0.648 0.926 0.732 0.827 0.299 0.826 0.675 0.223 

Locus 1129 : 
2 alleles
15.2% missing data
   1   (0.717) 0.698 0.757 0.854 0.933 0.931 0.870 0.679 0.689 0.525 
   4   (0.283) 0.302 0.243 0.146 0.067 0.069 0.130 0.321 0.311 0.475 

Locus 1130 : 
2 alleles
5.8% missing data
   2   (0.880) 0.912 0.884 0.966 0.988 0.951 0.959 0.879 0.911 0.924 
   4   (0.120) 0.088 0.116 0.034 0.012 0.049 0.041 0.121 0.089 0.076 

Locus 1131 : 
2 alleles
2.9% missing data
   4   (0.227) 0.255 0.421 0.044 0.023 0.031 0.048 0.094 0.510 0.506 
   2   (0.773) 0.745 0.579 0.956 0.977 0.969 0.952 0.906 0.490 0.494 

Locus 1132 : 
2 alleles
2.9% missing data
   3   (0.944) 0.991 0.992 0.968 0.993 0.987 0.672 0.885 0.995 0.999 
   1   (0.056) 0.009 0.008 0.032 0.007 0.013 0.328 0.115 0.005 0.001 

Locus 1133 : 
2 alleles
2.9% missing data
   4   (0.912) 0.956 0.961 0.952 0.975 0.955 0.962 0.871 0.961 0.979 
   1   (0.088) 0.044 0.039 0.048 0.025 0.045 0.038 0.129 0.039 0.021 

Locus 1134 : 
2 alleles
13.8% missing data
   3   (0.786) 0.735 0.712 0.915 0.840 0.960 0.932 0.837 0.772 0.930 
   1   (0.214) 0.265 0.288 0.085 0.160 0.040 0.068 0.163 0.228 0.070 

Locus 1135 : 
2 alleles
3.6% missing data
   3   (0.812) 0.886 0.900 0.841 0.696 0.855 0.557 0.734 0.913 0.952 
   2   (0.188) 0.114 0.100 0.159 0.304 0.145 0.443 0.266 0.087 0.048 

Locus 1136 : 
2 alleles
2.9% missing data
   1   (0.921) 0.889 0.930 0.974 0.991 0.917 0.986 0.956 0.959 0.955 
   4   (0.079) 0.111 0.070 0.026 0.009 0.083 0.014 0.044 0.041 0.045 

Locus 1137 : 
2 alleles
10.9% missing data
   3   (0.894) 0.917 0.921 0.912 0.889 0.980 0.966 0.886 0.957 0.973 
   1   (0.106) 0.083 0.079 0.088 0.111 0.020 0.034 0.114 0.043 0.027 

Locus 1138 : 
2 alleles
5.8% missing data
   2   (0.730) 0.779 0.662 0.665 0.769 0.970 0.887 0.730 0.791 0.716 
   4   (0.270) 0.221 0.338 0.335 0.231 0.030 0.113 0.270 0.209 0.284 

Locus 1139 : 
2 alleles
10.1% missing data
   2   (0.898) 0.886 0.906 0.985 0.886 0.961 0.983 0.954 0.862 0.549 
   4   (0.102) 0.114 0.094 0.015 0.114 0.039 0.017 0.046 0.138 0.451 

Locus 1140 : 
2 alleles
6.5% missing data
   2   (0.465) 0.514 0.491 0.219 0.932 0.858 0.436 0.294 0.664 0.812 
   4   (0.535) 0.486 0.509 0.781 0.068 0.142 0.564 0.706 0.336 0.188 

Locus 1141 : 
2 alleles
2.9% missing data
   4   (0.843) 0.926 0.945 0.878 0.954 0.920 0.761 0.624 0.961 0.953 
   3   (0.157) 0.074 0.055 0.122 0.046 0.080 0.239 0.376 0.039 0.047 

Locus 1142 : 
2 alleles
12.3% missing data
   4   (0.805) 0.847 0.725 0.935 0.981 0.905 0.839 0.867 0.720 0.671 
   2   (0.195) 0.153 0.275 0.065 0.019 0.095 0.161 0.133 0.280 0.329 

Locus 1143 : 
2 alleles
4.3% missing data
   1   (0.861) 0.870 0.817 0.972 0.971 0.948 0.969 0.906 0.900 0.275 
   3   (0.139) 0.130 0.183 0.028 0.029 0.052 0.031 0.094 0.100 0.725 

Locus 1144 : 
2 alleles
8.0% missing data
   2   (0.921) 0.917 0.926 0.990 0.997 0.994 0.726 0.977 0.944 0.924 
   4   (0.079) 0.083 0.074 0.010 0.003 0.006 0.274 0.023 0.056 0.076 

Locus 1145 : 
2 alleles
5.1% missing data
   1   (0.174) 0.189 0.161 0.055 0.034 0.061 0.076 0.206 0.141 0.032 
   3   (0.826) 0.811 0.839 0.945 0.966 0.939 0.924 0.794 0.859 0.968 

Locus 1146 : 
2 alleles
10.9% missing data
   1   (0.909) 0.970 0.977 0.781 0.781 0.955 0.600 0.909 0.982 0.953 
   3   (0.091) 0.030 0.023 0.219 0.219 0.045 0.400 0.091 0.018 0.047 

Locus 1147 : 
2 alleles
2.9% missing data
   1   (0.907) 0.910 0.907 0.986 0.990 0.982 0.985 0.944 0.885 0.969 
   3   (0.093) 0.090 0.093 0.014 0.010 0.018 0.015 0.056 0.115 0.031 

Locus 1148 : 
2 alleles
3.6% missing data
   1   (0.903) 0.790 0.897 0.984 0.995 0.944 0.983 0.947 0.935 0.968 
   3   (0.097) 0.210 0.103 0.016 0.005 0.056 0.017 0.053 0.065 0.032 

Locus 1149 : 
2 alleles
15.2% missing data
   2   (0.468) 0.455 0.529 0.440 0.543 0.242 0.126 0.408 0.662 0.612 
   4   (0.532) 0.545 0.471 0.560 0.457 0.758 0.874 0.592 0.338 0.388 

Locus 1150 : 
2 alleles
4.3% missing data
   2   (0.925) 0.934 0.946 0.989 0.995 0.992 0.989 0.966 0.954 0.193 
   3   (0.075) 0.066 0.054 0.011 0.005 0.008 0.011 0.034 0.046 0.807 

Locus 1151 : 
2 alleles
15.2% missing data
   4   (0.951) 0.922 0.941 0.996 0.998 0.992 0.993 0.988 0.948 0.960 
   2   (0.049) 0.078 0.059 0.004 0.002 0.008 0.007 0.012 0.052 0.040 

Locus 1152 : 
2 alleles
13.0% missing data
   4   (0.902) 0.824 0.844 0.986 0.958 0.970 0.984 0.948 0.944 0.981 
   3   (0.098) 0.176 0.156 0.014 0.042 0.030 0.016 0.052 0.056 0.019 

Locus 1153 : 
2 alleles
13.8% missing data
   3   (0.896) 0.947 0.933 0.967 0.985 0.815 0.943 0.915 0.910 0.458 
   4   (0.104) 0.053 0.067 0.033 0.015 0.185 0.057 0.085 0.090 0.542 

Locus 1154 : 
2 alleles
6.5% missing data
   1   (0.921) 0.840 0.908 0.987 0.996 0.994 0.981 0.961 0.967 0.989 
   3   (0.079) 0.160 0.092 0.013 0.004 0.006 0.019 0.039 0.033 0.011 

Locus 1155 : 
2 alleles
13.8% missing data
   3   (0.819) 0.856 0.808 0.958 0.875 0.970 0.588 0.874 0.790 0.884 
   1   (0.181) 0.144 0.192 0.042 0.125 0.030 0.412 0.126 0.210 0.116 

Locus 1156 : 
2 alleles
10.9% missing data
   3   (0.821) 0.844 0.892 0.822 0.698 0.948 0.937 0.701 0.930 0.966 
   1   (0.179) 0.156 0.108 0.178 0.302 0.052 0.063 0.299 0.070 0.034 

Locus 1157 : 
2 alleles
6.5% missing data
   1   (0.842) 0.839 0.839 0.940 0.982 0.965 0.920 0.904 0.733 0.800 
   3   (0.158) 0.161 0.161 0.060 0.018 0.035 0.080 0.096 0.267 0.200 

Locus 1158 : 
2 alleles
1.4% missing data
   1   (0.785) 0.788 0.775 0.860 0.966 0.962 0.939 0.829 0.643 0.958 
   2   (0.215) 0.212 0.225 0.140 0.034 0.038 0.061 0.171 0.357 0.042 

Locus 1159 : 
2 alleles
5.1% missing data
   1   (0.765) 0.795 0.796 0.887 0.693 0.874 0.930 0.706 0.774 0.911 
   3   (0.235) 0.205 0.204 0.113 0.307 0.126 0.070 0.294 0.226 0.089 

Locus 1160 : 
2 alleles
7.2% missing data
   4   (0.851) 0.851 0.864 0.945 0.984 0.864 0.951 0.840 0.895 0.883 
   2   (0.149) 0.149 0.136 0.055 0.016 0.136 0.049 0.160 0.105 0.117 

Locus 1161 : 
2 alleles
21.0% missing data
   1   (0.693) 0.780 0.706 0.320 0.643 0.768 0.908 0.741 0.606 0.656 
   3   (0.307) 0.220 0.294 0.680 0.357 0.232 0.092 0.259 0.394 0.344 

Locus 1162 : 
2 alleles
3.6% missing data
   2   (0.159) 0.199 0.145 0.056 0.165 0.117 0.043 0.139 0.153 0.046 
   3   (0.841) 0.801 0.855 0.944 0.835 0.883 0.957 0.861 0.847 0.954 

Locus 1163 : 
2 alleles
17.4% missing data
   2   (0.925) 0.920 0.892 0.991 0.957 0.993 0.986 0.968 0.924 0.973 
   4   (0.075) 0.080 0.108 0.009 0.043 0.007 0.014 0.032 0.076 0.027 

Locus 1164 : 
2 alleles
5.8% missing data
   2   (0.561) 0.606 0.622 0.355 0.969 0.105 0.501 0.665 0.380 0.356 
   4   (0.439) 0.394 0.378 0.645 0.031 0.895 0.499 0.335 0.620 0.644 

Locus 1165 : 
2 alleles
5.1% missing data
   3   (0.762) 0.767 0.781 0.831 0.042 0.962 0.932 0.757 0.831 0.872 
   1   (0.238) 0.233 0.219 0.169 0.958 0.038 0.068 0.243 0.169 0.128 

Locus 1166 : 
2 alleles
5.8% missing data
   1   (0.843) 0.819 0.796 0.794 0.974 0.974 0.929 0.917 0.857 0.940 
   3   (0.157) 0.181 0.204 0.206 0.026 0.026 0.071 0.083 0.143 0.060 

Locus 1167 : 
2 alleles
3.6% missing data
   3   (0.897) 0.909 0.947 0.867 0.970 0.755 0.964 0.901 0.954 0.988 
   1   (0.103) 0.091 0.053 0.133 0.030 0.245 0.036 0.099 0.046 0.012 

Locus 1168 : 
2 alleles
9.4% missing data
   1   (0.896) 0.906 0.878 0.986 0.991 0.991 0.795 0.951 0.912 0.976 
   3   (0.104) 0.094 0.122 0.014 0.009 0.009 0.205 0.049 0.088 0.024 

Locus 1169 : 
2 alleles
12.3% missing data
   1   (0.904) 0.928 0.926 0.970 0.820 0.977 0.972 0.895 0.960 0.992 
   3   (0.096) 0.072 0.074 0.030 0.180 0.023 0.028 0.105 0.040 0.008 

Locus 1170 : 
2 alleles
5.8% missing data
   1   (0.899) 0.934 0.917 0.754 0.982 0.988 0.966 0.932 0.946 0.962 
   4   (0.101) 0.066 0.083 0.246 0.018 0.012 0.034 0.068 0.054 0.038 

Locus 1171 : 
2 alleles
5.8% missing data
   3   (0.390) 0.437 0.354 0.144 0.385 0.154 0.809 0.438 0.291 0.225 
   4   (0.610) 0.563 0.646 0.856 0.615 0.846 0.191 0.562 0.709 0.775 

Locus 1172 : 
2 alleles
13.8% missing data
   2   (0.925) 0.977 0.971 0.975 0.980 0.826 0.939 0.884 0.972 0.997 
   3   (0.075) 0.023 0.029 0.025 0.020 0.174 0.061 0.116 0.028 0.003 

Locus 1173 : 
2 alleles
3.6% missing data
   1   (0.623) 0.492 0.609 0.894 0.931 0.855 0.623 0.614 0.646 0.533 
   2   (0.377) 0.508 0.391 0.106 0.069 0.145 0.377 0.386 0.354 0.467 

Locus 1174 : 
2 alleles
13.0% missing data
   3   (0.863) 0.860 0.822 0.976 0.986 0.967 0.977 0.927 0.688 0.880 
   1   (0.137) 0.140 0.178 0.024 0.014 0.033 0.023 0.073 0.312 0.120 

Locus 1175 : 
2 alleles
2.2% missing data
   1   (0.857) 0.921 0.916 0.736 0.777 0.936 0.951 0.799 0.937 0.988 
   3   (0.143) 0.079 0.084 0.264 0.223 0.064 0.049 0.201 0.063 0.012 

Locus 1176 : 
2 alleles
7.2% missing data
   1   (0.878) 0.900 0.893 0.885 0.981 0.928 0.969 0.885 0.927 0.883 
   3   (0.122) 0.100 0.107 0.115 0.019 0.072 0.031 0.115 0.073 0.117 

Locus 1177 : 
2 alleles
13.0% missing data
   3   (0.920) 0.927 0.935 0.975 0.913 0.968 0.981 0.941 0.959 0.990 
   1   (0.080) 0.073 0.065 0.025 0.087 0.032 0.019 0.059 0.041 0.010 

Locus 1178 : 
2 alleles
2.9% missing data
   3   (0.872) 0.917 0.899 0.940 0.989 0.983 0.936 0.883 0.846 0.887 
   1   (0.128) 0.083 0.101 0.060 0.011 0.017 0.064 0.117 0.154 0.113 

Locus 1179 : 
2 alleles
10.9% missing data
   2   (0.824) 0.785 0.798 0.930 0.968 0.947 0.940 0.848 0.857 0.750 
   4   (0.176) 0.215 0.202 0.070 0.032 0.053 0.060 0.152 0.143 0.250 

Locus 1180 : 
2 alleles
7.2% missing data
   1   (0.176) 0.173 0.133 0.100 0.033 0.050 0.047 0.256 0.103 0.098 
   3   (0.824) 0.827 0.867 0.900 0.967 0.950 0.953 0.744 0.897 0.902 

Locus 1181 : 
2 alleles
11.6% missing data
   3   (0.915) 0.933 0.898 0.991 0.926 0.991 0.986 0.969 0.854 0.651 
   1   (0.085) 0.067 0.102 0.009 0.074 0.009 0.014 0.031 0.146 0.349 

Locus 1182 : 
2 alleles
11.6% missing data
   2   (0.893) 0.925 0.938 0.968 0.919 0.973 0.975 0.871 0.904 0.980 
   4   (0.107) 0.075 0.062 0.032 0.081 0.027 0.025 0.129 0.096 0.020 

Locus 1183 : 
2 alleles
2.9% missing data
   4   (0.907) 0.923 0.889 0.989 0.994 0.974 0.988 0.941 0.902 0.894 
   3   (0.093) 0.077 0.111 0.011 0.006 0.026 0.012 0.059 0.098 0.106 

Locus 1184 : 
2 alleles
10.9% missing data
   4   (0.725) 0.721 0.760 0.897 0.930 0.733 0.805 0.675 0.771 0.431 
   2   (0.275) 0.279 0.240 0.103 0.070 0.267 0.195 0.325 0.229 0.569 

Locus 1185 : 
2 alleles
13.8% missing data
   4   (0.908) 0.847 0.910 0.983 0.941 0.989 0.980 0.949 0.936 0.969 
   2   (0.092) 0.153 0.090 0.017 0.059 0.011 0.020 0.051 0.064 0.031 

Locus 1186 : 
2 alleles
0.7% missing data
   4   (0.843) 0.896 0.908 0.899 0.745 0.958 0.943 0.776 0.875 0.977 
   2   (0.157) 0.104 0.092 0.101 0.255 0.042 0.057 0.224 0.125 0.023 

Locus 1187 : 
2 alleles
12.3% missing data
   3   (0.884) 0.945 0.936 0.932 0.980 0.882 0.960 0.819 0.922 0.980 
   1   (0.116) 0.055 0.064 0.068 0.020 0.118 0.040 0.181 0.078 0.020 

Locus 1188 : 
2 alleles
11.6% missing data
   2   (0.860) 0.899 0.828 0.970 0.840 0.982 0.943 0.922 0.722 0.773 
   3   (0.140) 0.101 0.172 0.030 0.160 0.018 0.057 0.078 0.278 0.227 

Locus 1189 : 
2 alleles
5.1% missing data
   2   (0.817) 0.832 0.787 0.923 0.986 0.731 0.284 0.908 0.875 0.554 
   1   (0.183) 0.168 0.213 0.077 0.014 0.269 0.716 0.092 0.125 0.446 

Locus 1190 : 
2 alleles
13.8% missing data
   2   (0.569) 0.618 0.601 0.442 0.497 0.192 0.300 0.597 0.657 0.644 
   4   (0.431) 0.382 0.399 0.558 0.503 0.808 0.700 0.403 0.343 0.356 

Locus 1191 : 
2 alleles
5.8% missing data
   3   (0.899) 0.886 0.909 0.910 0.994 0.988 0.967 0.923 0.960 0.905 
   4   (0.101) 0.114 0.091 0.090 0.006 0.012 0.033 0.077 0.040 0.095 

Locus 1192 : 
2 alleles
3.6% missing data
   2   (0.922) 0.974 0.976 0.872 0.971 0.978 0.958 0.846 0.984 0.989 
   4   (0.078) 0.026 0.024 0.128 0.029 0.022 0.042 0.154 0.016 0.011 

Locus 1193 : 
2 alleles
2.9% missing data
   3   (0.882) 0.881 0.867 0.975 0.987 0.949 0.965 0.878 0.934 0.917 
   1   (0.118) 0.119 0.133 0.025 0.013 0.051 0.035 0.122 0.066 0.083 

Locus 1194 : 
2 alleles
2.9% missing data
   2   (0.111) 0.055 0.037 0.345 0.013 0.135 0.272 0.133 0.022 0.014 
   4   (0.889) 0.945 0.963 0.655 0.987 0.865 0.728 0.867 0.978 0.986 

Locus 1195 : 
2 alleles
14.5% missing data
   2   (0.873) 0.924 0.907 0.949 0.875 0.942 0.950 0.849 0.941 0.389 
   4   (0.127) 0.076 0.093 0.051 0.125 0.058 0.050 0.151 0.059 0.611 

Locus 1196 : 
2 alleles
13.0% missing data
   4   (0.570) 0.605 0.521 0.592 0.893 0.164 0.215 0.621 0.622 0.771 
   2   (0.430) 0.395 0.479 0.408 0.107 0.836 0.785 0.379 0.378 0.229 

Locus 1197 : 
2 alleles
3.6% missing data
   2   (0.900) 0.837 0.917 0.986 0.990 0.985 0.802 0.956 0.934 0.987 
   4   (0.100) 0.163 0.083 0.014 0.010 0.015 0.198 0.044 0.066 0.013 

Locus 1198 : 
2 alleles
4.3% missing data
   3   (0.943) 0.925 0.895 0.997 0.998 0.997 0.995 0.988 0.898 0.951 
   4   (0.057) 0.075 0.105 0.003 0.002 0.003 0.005 0.012 0.102 0.049 

Locus 1199 : 
2 alleles
5.8% missing data
   3   (0.784) 0.806 0.809 0.895 0.939 0.953 0.884 0.729 0.805 0.955 
   1   (0.216) 0.194 0.191 0.105 0.061 0.047 0.116 0.271 0.195 0.045 

Locus 1200 : 
2 alleles
5.1% missing data
   3   (0.521) 0.530 0.559 0.544 0.098 0.520 0.538 0.406 0.705 0.885 
   1   (0.479) 0.470 0.441 0.456 0.902 0.480 0.462 0.594 0.295 0.115 

Locus 1201 : 
2 alleles
2.9% missing data
   1   (0.807) 0.801 0.816 0.926 0.032 0.406 0.952 0.881 0.830 0.747 
   2   (0.193) 0.199 0.184 0.074 0.968 0.594 0.048 0.119 0.170 0.253 

Locus 1202 : 
2 alleles
5.8% missing data
   4   (0.567) 0.611 0.527 0.746 0.920 0.328 0.463 0.614 0.446 0.551 
   2   (0.433) 0.389 0.473 0.254 0.080 0.672 0.537 0.386 0.554 0.449 

Locus 1203 : 
2 alleles
3.6% missing data
   2   (0.917) 0.967 0.957 0.905 0.898 0.991 0.956 0.896 0.975 0.982 
   4   (0.083) 0.033 0.043 0.095 0.102 0.009 0.044 0.104 0.025 0.018 

Locus 1204 : 
2 alleles
0.7% missing data
   1   (0.830) 0.829 0.841 0.910 0.986 0.330 0.961 0.865 0.851 0.765 
   3   (0.170) 0.171 0.159 0.090 0.014 0.670 0.039 0.135 0.149 0.235 

Locus 1205 : 
2 alleles
1.4% missing data
   3   (0.894) 0.917 0.942 0.941 0.989 0.599 0.970 0.898 0.940 0.973 
   1   (0.106) 0.083 0.058 0.059 0.011 0.401 0.030 0.102 0.060 0.027 

Locus 1206 : 
2 alleles
2.9% missing data
   3   (0.950) 0.992 0.993 0.892 0.980 0.974 0.983 0.835 0.995 0.999 
   1   (0.050) 0.008 0.007 0.108 0.020 0.026 0.017 0.165 0.005 0.001 

Locus 1207 : 
2 alleles
5.8% missing data
   2   (0.823) 0.886 0.877 0.879 0.968 0.896 0.857 0.755 0.866 0.916 
   4   (0.177) 0.114 0.123 0.121 0.032 0.104 0.143 0.245 0.134 0.084 

Locus 1208 : 
2 alleles
3.6% missing data
   1   (0.847) 0.865 0.890 0.879 0.802 0.978 0.917 0.803 0.927 0.964 
   3   (0.153) 0.135 0.110 0.121 0.198 0.022 0.083 0.197 0.073 0.036 

Locus 1209 : 
2 alleles
10.1% missing data
   1   (0.900) 0.910 0.918 0.974 0.995 0.988 0.981 0.937 0.836 0.951 
   4   (0.100) 0.090 0.082 0.026 0.005 0.012 0.019 0.063 0.164 0.049 

Locus 1210 : 
2 alleles
3.6% missing data
   3   (0.891) 0.935 0.933 0.971 0.680 0.791 0.975 0.897 0.920 0.774 
   2   (0.109) 0.065 0.067 0.029 0.320 0.209 0.025 0.103 0.080 0.226 

Locus 1211 : 
2 alleles
4.3% missing data
   4   (0.822) 0.853 0.857 0.870 0.777 0.983 0.916 0.814 0.830 0.941 
   2   (0.178) 0.147 0.143 0.130 0.223 0.017 0.084 0.186 0.170 0.059 

Locus 1212 : 
2 alleles
12.3% missing data
   1   (0.882) 0.884 0.926 0.965 0.915 0.849 0.836 0.931 0.877 0.973 
   3   (0.118) 0.116 0.074 0.035 0.085 0.151 0.164 0.069 0.123 0.027 

Locus 1213 : 
2 alleles
0.7% missing data
   4   (0.914) 0.948 0.925 0.988 0.975 0.983 0.988 0.931 0.912 0.976 
   2   (0.086) 0.052 0.075 0.012 0.025 0.017 0.012 0.069 0.088 0.024 

Locus 1214 : 
2 alleles
5.1% missing data
   1   (0.901) 0.964 0.915 0.941 0.979 0.944 0.803 0.942 0.930 0.842 
   2   (0.099) 0.036 0.085 0.059 0.021 0.056 0.197 0.058 0.070 0.158 

Locus 1215 : 
2 alleles
5.1% missing data
   2   (0.834) 0.973 0.976 0.210 0.800 0.811 0.145 0.501 0.985 0.997 
   4   (0.166) 0.027 0.024 0.790 0.200 0.189 0.855 0.499 0.015 0.003 

Locus 1216 : 
2 alleles
4.3% missing data
   3   (0.915) 0.958 0.974 0.909 0.942 0.931 0.952 0.842 0.978 0.996 
   4   (0.085) 0.042 0.026 0.091 0.058 0.069 0.048 0.158 0.022 0.004 

Locus 1217 : 
2 alleles
5.1% missing data
   1   (0.777) 0.749 0.789 0.933 0.967 0.855 0.941 0.769 0.721 0.818 
   4   (0.223) 0.251 0.211 0.067 0.033 0.145 0.059 0.231 0.279 0.182 

Locus 1218 : 
2 alleles
5.1% missing data
   4   (0.576) 0.641 0.599 0.793 0.687 0.908 0.149 0.554 0.512 0.824 
   2   (0.424) 0.359 0.401 0.207 0.313 0.092 0.851 0.446 0.488 0.176 

Locus 1219 : 
2 alleles
2.9% missing data
   1   (0.877) 0.911 0.911 0.907 0.982 0.967 0.943 0.859 0.933 0.985 
   2   (0.123) 0.089 0.089 0.093 0.018 0.033 0.057 0.141 0.067 0.015 

Locus 1220 : 
2 alleles
13.0% missing data
   1   (0.890) 0.927 0.930 0.951 0.862 0.974 0.953 0.879 0.940 0.653 
   3   (0.110) 0.073 0.070 0.049 0.138 0.026 0.047 0.121 0.060 0.347 

Locus 1221 : 
2 alleles
4.3% missing data
   2   (0.909) 0.911 0.904 0.985 0.988 0.979 0.984 0.942 0.925 0.885 
   4   (0.091) 0.089 0.096 0.015 0.012 0.021 0.016 0.058 0.075 0.115 

Locus 1222 : 
2 alleles
13.0% missing data
   2   (0.375) 0.382 0.358 0.466 0.365 0.105 0.599 0.294 0.347 0.871 
   4   (0.625) 0.618 0.642 0.534 0.635 0.895 0.401 0.706 0.653 0.129 

Locus 1223 : 
2 alleles
1.4% missing data
   1   (0.867) 0.923 0.930 0.925 0.980 0.979 0.961 0.665 0.963 0.991 
   3   (0.133) 0.077 0.070 0.075 0.020 0.021 0.039 0.335 0.037 0.009 

Locus 1224 : 
2 alleles
2.9% missing data
   4   (0.891) 0.916 0.917 0.904 0.907 0.967 0.966 0.907 0.930 0.978 
   2   (0.109) 0.084 0.083 0.096 0.093 0.033 0.034 0.093 0.070 0.022 

Locus 1225 : 
2 alleles
12.3% missing data
   1   (0.879) 0.831 0.858 0.970 0.851 0.954 0.969 0.907 0.936 0.939 
   3   (0.121) 0.169 0.142 0.030 0.149 0.046 0.031 0.093 0.064 0.061 

Locus 1226 : 
2 alleles
3.6% missing data
   3   (0.887) 0.925 0.945 0.912 0.990 0.936 0.970 0.793 0.971 0.750 
   4   (0.113) 0.075 0.055 0.088 0.010 0.064 0.030 0.207 0.029 0.250 

Locus 1227 : 
2 alleles
14.5% missing data
   1   (0.332) 0.488 0.341 0.251 0.053 0.057 0.369 0.302 0.258 0.140 
   3   (0.668) 0.512 0.659 0.749 0.947 0.943 0.631 0.698 0.742 0.860 

Locus 1228 : 
2 alleles
10.9% missing data
   3   (0.946) 0.915 0.936 0.996 0.977 0.995 0.995 0.987 0.923 0.867 
   4   (0.054) 0.085 0.064 0.004 0.023 0.005 0.005 0.013 0.077 0.133 

Locus 1229 : 
2 alleles
3.6% missing data
   1   (0.842) 0.891 0.863 0.794 0.070 0.893 0.963 0.886 0.893 0.868 
   2   (0.158) 0.109 0.137 0.206 0.930 0.107 0.037 0.114 0.107 0.132 

Locus 1230 : 
2 alleles
11.6% missing data
   1   (0.714) 0.790 0.783 0.541 0.958 0.500 0.924 0.640 0.715 0.886 
   2   (0.286) 0.210 0.217 0.459 0.042 0.500 0.076 0.360 0.285 0.114 

Locus 1231 : 
2 alleles
3.6% missing data
   1   (0.558) 0.536 0.548 0.204 0.690 0.335 0.529 0.577 0.776 0.318 
   3   (0.442) 0.464 0.452 0.796 0.310 0.665 0.471 0.423 0.224 0.682 

Locus 1232 : 
2 alleles
13.0% missing data
   1   (0.150) 0.124 0.172 0.059 0.023 0.074 0.036 0.123 0.182 0.081 
   3   (0.850) 0.876 0.828 0.941 0.977 0.926 0.964 0.877 0.818 0.919 

Locus 1233 : 
2 alleles
3.6% missing data
   4   (0.917) 0.935 0.940 0.984 0.995 0.802 0.697 0.968 0.952 0.971 
   2   (0.083) 0.065 0.060 0.016 0.005 0.198 0.303 0.032 0.048 0.029 

Locus 1234 : 
2 alleles
4.3% missing data
   2   (0.265) 0.212 0.192 0.276 0.963 0.895 0.076 0.331 0.125 0.111 
   4   (0.735) 0.788 0.808 0.724 0.037 0.105 0.924 0.669 0.875 0.889 

Locus 1235 : 
2 alleles
10.9% missing data
   4   (0.895) 0.857 0.869 0.971 0.958 0.984 0.947 0.941 0.926 0.988 
   2   (0.105) 0.143 0.131 0.029 0.042 0.016 0.053 0.059 0.074 0.012 

Locus 1236 : 
2 alleles
11.6% missing data
   2   (0.122) 0.107 0.127 0.039 0.097 0.046 0.031 0.090 0.112 0.222 
   4   (0.878) 0.893 0.873 0.961 0.903 0.954 0.969 0.910 0.888 0.778 

Locus 1237 : 
2 alleles
13.0% missing data
   3   (0.908) 0.878 0.873 0.974 0.996 0.988 0.983 0.954 0.936 0.941 
   2   (0.092) 0.122 0.127 0.026 0.004 0.012 0.017 0.046 0.064 0.059 

Locus 1238 : 
2 alleles
4.3% missing data
   2   (0.725) 0.664 0.673 0.893 0.822 0.106 0.721 0.801 0.828 0.490 
   4   (0.275) 0.336 0.327 0.107 0.178 0.894 0.279 0.199 0.172 0.510 

Locus 1239 : 
2 alleles
2.9% missing data
   2   (0.875) 0.903 0.913 0.893 0.983 0.958 0.959 0.864 0.908 0.950 
   4   (0.125) 0.097 0.087 0.107 0.017 0.042 0.041 0.136 0.092 0.050 

Locus 1240 : 
2 alleles
2.9% missing data
   1   (0.888) 0.895 0.903 0.961 0.860 0.944 0.966 0.908 0.907 0.970 
   3   (0.112) 0.105 0.097 0.039 0.140 0.056 0.034 0.092 0.093 0.030 

Locus 1241 : 
2 alleles
5.8% missing data
   4   (0.620) 0.505 0.523 0.853 0.632 0.693 0.861 0.706 0.465 0.864 
   1   (0.380) 0.495 0.477 0.147 0.368 0.307 0.139 0.294 0.535 0.136 

Locus 1242 : 
2 alleles
5.8% missing data
   1   (0.924) 0.885 0.903 0.991 0.995 0.995 0.988 0.974 0.900 0.988 
   2   (0.076) 0.115 0.097 0.009 0.005 0.005 0.012 0.026 0.100 0.012 

Locus 1243 : 
2 alleles
3.6% missing data
   2   (0.199) 0.336 0.248 0.062 0.523 0.045 0.059 0.141 0.137 0.128 
   4   (0.801) 0.664 0.752 0.938 0.477 0.955 0.941 0.859 0.863 0.872 

Locus 1244 : 
2 alleles
2.2% missing data
   3   (0.871) 0.946 0.912 0.967 0.987 0.983 0.960 0.808 0.886 0.677 
   1   (0.129) 0.054 0.088 0.033 0.013 0.017 0.040 0.192 0.114 0.323 

Locus 1245 : 
2 alleles
10.1% missing data
   3   (0.160) 0.166 0.204 0.024 0.146 0.085 0.028 0.088 0.308 0.390 
   1   (0.840) 0.834 0.796 0.976 0.854 0.915 0.972 0.912 0.692 0.610 

Locus 1246 : 
2 alleles
13.8% missing data
   4   (0.906) 0.956 0.964 0.572 0.995 0.933 0.974 0.875 0.974 0.994 
   2   (0.094) 0.044 0.036 0.428 0.005 0.067 0.026 0.125 0.026 0.006 

Locus 1247 : 
2 alleles
4.3% missing data
   1   (0.771) 0.683 0.718 0.934 0.978 0.955 0.816 0.854 0.745 0.693 
   3   (0.229) 0.317 0.282 0.066 0.022 0.045 0.184 0.146 0.255 0.307 

Locus 1248 : 
2 alleles
10.9% missing data
   3   (0.809) 0.839 0.822 0.902 0.838 0.935 0.692 0.867 0.785 0.853 
   1   (0.191) 0.161 0.178 0.098 0.162 0.065 0.308 0.133 0.215 0.147 

Locus 1249 : 
2 alleles
6.5% missing data
   1   (0.798) 0.875 0.886 0.700 0.972 0.932 0.739 0.641 0.937 0.985 
   3   (0.202) 0.125 0.114 0.300 0.028 0.068 0.261 0.359 0.063 0.015 

Locus 1250 : 
2 alleles
4.3% missing data
   3   (0.902) 0.913 0.914 0.981 0.995 0.972 0.975 0.912 0.927 0.934 
   1   (0.098) 0.087 0.086 0.019 0.005 0.028 0.025 0.088 0.073 0.066 

Locus 1251 : 
2 alleles
19.6% missing data
   2   (0.631) 0.511 0.469 0.515 0.956 0.628 0.922 0.803 0.470 0.594 
   4   (0.369) 0.489 0.531 0.485 0.044 0.372 0.078 0.197 0.530 0.406 

Locus 1252 : 
2 alleles
13.0% missing data
   4   (0.869) 0.915 0.912 0.943 0.848 0.932 0.612 0.916 0.863 0.966 
   1   (0.131) 0.085 0.088 0.057 0.152 0.068 0.388 0.084 0.137 0.034 

Locus 1253 : 
2 alleles
11.6% missing data
   2   (0.854) 0.905 0.888 0.919 0.869 0.948 0.912 0.804 0.905 0.994 
   4   (0.146) 0.095 0.112 0.081 0.131 0.052 0.088 0.196 0.095 0.006 

Locus 1254 : 
2 alleles
1.4% missing data
   1   (0.926) 0.940 0.910 0.993 0.996 0.990 0.990 0.974 0.935 0.488 
   3   (0.074) 0.060 0.090 0.007 0.004 0.010 0.010 0.026 0.065 0.512 

Locus 1255 : 
2 alleles
10.1% missing data
   2   (0.431) 0.395 0.362 0.553 0.447 0.411 0.733 0.470 0.311 0.234 
   4   (0.569) 0.605 0.638 0.447 0.553 0.589 0.267 0.530 0.689 0.766 

Locus 1256 : 
2 alleles
5.1% missing data
   3   (0.775) 0.784 0.833 0.734 0.980 0.908 0.631 0.770 0.847 0.931 
   1   (0.225) 0.216 0.167 0.266 0.020 0.092 0.369 0.230 0.153 0.069 

Locus 1257 : 
2 alleles
2.9% missing data
   2   (0.599) 0.754 0.795 0.199 0.140 0.187 0.273 0.442 0.815 0.931 
   4   (0.401) 0.246 0.205 0.801 0.860 0.813 0.727 0.558 0.185 0.069 

Locus 1258 : 
2 alleles
12.3% missing data
   1   (0.889) 0.865 0.888 0.971 0.994 0.968 0.978 0.931 0.855 0.905 
   3   (0.111) 0.135 0.112 0.029 0.006 0.032 0.022 0.069 0.145 0.095 

Locus 1259 : 
2 alleles
14.5% missing data
   1   (0.115) 0.153 0.142 0.028 0.087 0.013 0.032 0.064 0.104 0.078 
   2   (0.885) 0.847 0.858 0.972 0.913 0.987 0.968 0.936 0.896 0.922 

Locus 1260 : 
2 alleles
2.2% missing data
   3   (0.922) 0.982 0.985 0.542 0.989 0.985 0.970 0.810 0.990 0.998 
   1   (0.078) 0.018 0.015 0.458 0.011 0.015 0.030 0.190 0.010 0.002 

Locus 1261 : 
2 alleles
13.0% missing data
   4   (0.821) 0.905 0.883 0.757 0.059 0.971 0.940 0.803 0.880 0.878 
   3   (0.179) 0.095 0.117 0.243 0.941 0.029 0.060 0.197 0.120 0.122 

Locus 1262 : 
2 alleles
15.9% missing data
   2   (0.821) 0.889 0.882 0.940 0.976 0.750 0.408 0.817 0.880 0.495 
   4   (0.179) 0.111 0.118 0.060 0.024 0.250 0.592 0.183 0.120 0.505 

Locus 1263 : 
2 alleles
15.2% missing data
   2   (0.894) 0.899 0.914 0.973 0.914 0.961 0.977 0.901 0.928 0.846 
   4   (0.106) 0.101 0.086 0.027 0.086 0.039 0.023 0.099 0.072 0.154 

Locus 1264 : 
2 alleles
8.7% missing data
   1   (0.853) 0.905 0.875 0.963 0.977 0.951 0.233 0.854 0.944 0.853 
   3   (0.147) 0.095 0.125 0.037 0.023 0.049 0.767 0.146 0.056 0.147 

Locus 1265 : 
2 alleles
15.9% missing data
   1   (0.614) 0.493 0.607 0.807 0.531 0.565 0.595 0.646 0.682 0.619 
   3   (0.386) 0.507 0.393 0.193 0.469 0.435 0.405 0.354 0.318 0.381 

Locus 1266 : 
2 alleles
8.0% missing data
   4   (0.487) 0.481 0.388 0.392 0.568 0.378 0.598 0.605 0.402 0.418 
   2   (0.513) 0.519 0.612 0.608 0.432 0.622 0.402 0.395 0.598 0.582 

Locus 1267 : 
2 alleles
0.7% missing data
   2   (0.911) 0.907 0.895 0.984 0.986 0.316 0.988 0.972 0.906 0.989 
   1   (0.089) 0.093 0.105 0.016 0.014 0.684 0.012 0.028 0.094 0.011 

Locus 1268 : 
2 alleles
3.6% missing data
   2   (0.902) 0.970 0.976 0.892 0.982 0.955 0.565 0.820 0.981 0.996 
   3   (0.098) 0.030 0.024 0.108 0.018 0.045 0.435 0.180 0.019 0.004 

Locus 1269 : 
2 alleles
3.6% missing data
   1   (0.901) 0.927 0.938 0.971 0.212 0.914 0.973 0.942 0.916 0.980 
   4   (0.099) 0.073 0.062 0.029 0.788 0.086 0.027 0.058 0.084 0.020 

Locus 1270 : 
2 alleles
12.3% missing data
   1   (0.770) 0.642 0.743 0.953 0.974 0.971 0.557 0.887 0.609 0.898 
   3   (0.230) 0.358 0.257 0.047 0.026 0.029 0.443 0.113 0.391 0.102 

Locus 1271 : 
2 alleles
7.2% missing data
   1   (0.111) 0.063 0.086 0.030 0.015 0.018 0.379 0.094 0.039 0.320 
   3   (0.889) 0.937 0.914 0.970 0.985 0.982 0.621 0.906 0.961 0.680 

Locus 1272 : 
2 alleles
1.4% missing data
   2   (0.795) 0.777 0.799 0.890 0.966 0.939 0.770 0.827 0.839 0.867 
   4   (0.205) 0.223 0.201 0.110 0.034 0.061 0.230 0.173 0.161 0.133 

Locus 1273 : 
2 alleles
9.4% missing data
   2   (0.141) 0.083 0.060 0.084 0.094 0.913 0.049 0.183 0.090 0.071 
   4   (0.859) 0.917 0.940 0.916 0.906 0.087 0.951 0.817 0.910 0.929 

Locus 1274 : 
2 alleles
4.3% missing data
   2   (0.871) 0.863 0.871 0.982 0.983 0.970 0.832 0.927 0.850 0.946 
   4   (0.129) 0.137 0.129 0.018 0.017 0.030 0.168 0.073 0.150 0.054 

Locus 1275 : 
2 alleles
5.1% missing data
   1   (0.921) 0.920 0.951 0.986 0.960 0.946 0.983 0.951 0.964 0.442 
   2   (0.079) 0.080 0.049 0.014 0.040 0.054 0.017 0.049 0.036 0.558 

Locus 1276 : 
2 alleles
5.8% missing data
   2   (0.591) 0.538 0.655 0.877 0.606 0.819 0.354 0.559 0.519 0.776 
   4   (0.409) 0.462 0.345 0.123 0.394 0.181 0.646 0.441 0.481 0.224 

Locus 1277 : 
2 alleles
16.7% missing data
   1   (0.826) 0.869 0.879 0.857 0.829 0.954 0.927 0.725 0.913 0.963 
   2   (0.174) 0.131 0.121 0.143 0.171 0.046 0.073 0.275 0.087 0.037 

Locus 1278 : 
2 alleles
11.6% missing data
   4   (0.869) 0.928 0.919 0.904 0.845 0.866 0.932 0.861 0.928 0.471 
   3   (0.131) 0.072 0.081 0.096 0.155 0.134 0.068 0.139 0.072 0.529 

Locus 1279 : 
2 alleles
5.1% missing data
   3   (0.607) 0.634 0.505 0.626 0.389 0.849 0.858 0.661 0.479 0.821 
   1   (0.393) 0.366 0.495 0.374 0.611 0.151 0.142 0.339 0.521 0.179 

Locus 1280 : 
2 alleles
13.0% missing data
   3   (0.903) 0.944 0.938 0.969 0.899 0.836 0.975 0.897 0.925 0.974 
   1   (0.097) 0.056 0.062 0.031 0.101 0.164 0.025 0.103 0.075 0.026 

Locus 1281 : 
2 alleles
16.7% missing data
   3   (0.903) 0.893 0.927 0.983 0.024 0.986 0.985 0.939 0.961 0.981 
   4   (0.097) 0.107 0.073 0.017 0.976 0.014 0.015 0.061 0.039 0.019 

Locus 1282 : 
2 alleles
1.4% missing data
   1   (0.904) 0.917 0.901 0.986 0.985 0.979 0.980 0.932 0.903 0.956 
   3   (0.096) 0.083 0.099 0.014 0.015 0.021 0.020 0.068 0.097 0.044 

Locus 1283 : 
2 alleles
3.6% missing data
   3   (0.740) 0.806 0.830 0.764 0.086 0.220 0.648 0.738 0.844 0.968 
   1   (0.260) 0.194 0.170 0.236 0.914 0.780 0.352 0.262 0.156 0.032 

Locus 1284 : 
2 alleles
13.8% missing data
   4   (0.906) 0.905 0.927 0.960 0.987 0.967 0.960 0.912 0.956 0.996 
   2   (0.094) 0.095 0.073 0.040 0.013 0.033 0.040 0.088 0.044 0.004 

Locus 1285 : 
2 alleles
5.8% missing data
   1   (0.847) 0.855 0.862 0.953 0.874 0.974 0.737 0.888 0.890 0.847 
   3   (0.153) 0.145 0.138 0.047 0.126 0.026 0.263 0.112 0.110 0.153 

Locus 1286 : 
2 alleles
2.9% missing data
   2   (0.902) 0.960 0.954 0.805 0.848 0.978 0.942 0.845 0.978 0.990 
   4   (0.098) 0.040 0.046 0.195 0.152 0.022 0.058 0.155 0.022 0.010 

Locus 1287 : 
2 alleles
3.6% missing data
   1   (0.113) 0.038 0.037 0.152 0.033 0.232 0.329 0.196 0.020 0.010 
   3   (0.887) 0.962 0.963 0.848 0.967 0.768 0.671 0.804 0.980 0.990 

Locus 1288 : 
2 alleles
0.7% missing data
   4   (0.952) 0.992 0.993 0.981 0.989 0.937 0.581 0.940 0.996 0.999 
   3   (0.048) 0.008 0.007 0.019 0.011 0.063 0.419 0.060 0.004 0.001 

Locus 1289 : 
2 alleles
5.8% missing data
   3   (0.841) 0.932 0.927 0.931 0.077 0.476 0.712 0.804 0.947 0.864 
   1   (0.159) 0.068 0.073 0.069 0.923 0.524 0.288 0.196 0.053 0.136 

Locus 1290 : 
2 alleles
13.8% missing data
   1   (0.852) 0.885 0.817 0.876 0.989 0.519 0.966 0.902 0.868 0.829 
   4   (0.148) 0.115 0.183 0.124 0.011 0.481 0.034 0.098 0.132 0.171 

Locus 1291 : 
2 alleles
5.8% missing data
   1   (0.817) 0.898 0.927 0.616 0.096 0.968 0.890 0.692 0.938 0.990 
   3   (0.183) 0.102 0.073 0.384 0.904 0.032 0.110 0.308 0.062 0.010 

Locus 1292 : 
2 alleles
3.6% missing data
   3   (0.903) 0.942 0.957 0.972 0.977 0.987 0.922 0.868 0.975 0.279 
   2   (0.097) 0.058 0.043 0.028 0.023 0.013 0.078 0.132 0.025 0.721 

Locus 1293 : 
2 alleles
9.4% missing data
   2   (0.902) 0.950 0.947 0.966 0.948 0.919 0.921 0.873 0.949 0.952 
   4   (0.098) 0.050 0.053 0.034 0.052 0.081 0.079 0.127 0.051 0.048 

Locus 1294 : 
2 alleles
4.3% missing data
   3   (0.906) 0.871 0.816 0.994 0.997 0.982 0.991 0.981 0.604 0.966 
   4   (0.094) 0.129 0.184 0.006 0.003 0.018 0.009 0.019 0.396 0.034 

Locus 1295 : 
2 alleles
13.8% missing data
   1   (0.465) 0.437 0.452 0.694 0.474 0.140 0.530 0.485 0.373 0.466 
   4   (0.535) 0.563 0.548 0.306 0.526 0.860 0.470 0.515 0.627 0.534 

Locus 1296 : 
2 alleles
4.3% missing data
   2   (0.861) 0.907 0.852 0.941 0.985 0.977 0.965 0.862 0.876 0.704 
   3   (0.139) 0.093 0.148 0.059 0.015 0.023 0.035 0.138 0.124 0.296 

Locus 1297 : 
2 alleles
2.9% missing data
   4   (0.835) 0.924 0.914 0.779 0.964 0.954 0.943 0.585 0.958 0.953 
   3   (0.165) 0.076 0.086 0.221 0.036 0.046 0.057 0.415 0.042 0.047 

Locus 1298 : 
2 alleles
3.6% missing data
   1   (0.107) 0.119 0.107 0.068 0.016 0.070 0.044 0.065 0.073 0.042 
   3   (0.893) 0.881 0.893 0.932 0.984 0.930 0.956 0.935 0.927 0.958 

Locus 1299 : 
2 alleles
3.6% missing data
   2   (0.891) 0.902 0.913 0.963 0.991 0.963 0.956 0.915 0.884 0.986 
   4   (0.109) 0.098 0.087 0.037 0.009 0.037 0.044 0.085 0.116 0.014 

Locus 1300 : 
2 alleles
5.1% missing data
   3   (0.883) 0.921 0.868 0.892 0.989 0.939 0.966 0.890 0.940 0.875 
   1   (0.117) 0.079 0.132 0.108 0.011 0.061 0.034 0.110 0.060 0.125 

Locus 1301 : 
2 alleles
5.8% missing data
   3   (0.437) 0.425 0.372 0.505 0.416 0.897 0.172 0.459 0.453 0.545 
   4   (0.563) 0.575 0.628 0.495 0.584 0.103 0.828 0.541 0.547 0.455 

Locus 1302 : 
2 alleles
5.1% missing data
   2   (0.567) 0.572 0.577 0.487 0.951 0.145 0.217 0.695 0.546 0.089 
   4   (0.433) 0.428 0.423 0.513 0.049 0.855 0.783 0.305 0.454 0.911 

Locus 1303 : 
2 alleles
15.9% missing data
   1   (0.724) 0.720 0.733 0.849 0.517 0.767 0.794 0.723 0.736 0.921 
   2   (0.276) 0.280 0.267 0.151 0.483 0.233 0.206 0.277 0.264 0.079 

Locus 1304 : 
2 alleles
1.4% missing data
   1   (0.912) 0.888 0.930 0.976 0.994 0.987 0.984 0.937 0.941 0.993 
   3   (0.088) 0.112 0.070 0.024 0.006 0.013 0.016 0.063 0.059 0.007 

Locus 1305 : 
2 alleles
10.1% missing data
   2   (0.661) 0.671 0.700 0.717 0.817 0.939 0.599 0.630 0.655 0.888 
   4   (0.339) 0.329 0.300 0.283 0.183 0.061 0.401 0.370 0.345 0.112 

Locus 1306 : 
2 alleles
12.3% missing data
   1   (0.888) 0.881 0.889 0.967 0.986 0.974 0.962 0.901 0.929 0.972 
   3   (0.112) 0.119 0.111 0.033 0.014 0.026 0.038 0.099 0.071 0.028 

Locus 1307 : 
2 alleles
3.6% missing data
   2   (0.911) 0.912 0.889 0.987 0.969 0.969 0.985 0.961 0.872 0.960 
   4   (0.089) 0.088 0.111 0.013 0.031 0.031 0.015 0.039 0.128 0.040 

Locus 1308 : 
2 alleles
13.8% missing data
   4   (0.830) 0.875 0.864 0.923 0.969 0.865 0.946 0.809 0.808 0.804 
   1   (0.170) 0.125 0.136 0.077 0.031 0.135 0.054 0.191 0.192 0.196 

Locus 1309 : 
2 alleles
10.9% missing data
   1   (0.822) 0.873 0.866 0.767 0.603 0.895 0.936 0.788 0.877 0.918 
   2   (0.178) 0.127 0.134 0.233 0.397 0.105 0.064 0.212 0.123 0.082 

Locus 1310 : 
2 alleles
10.1% missing data
   1   (0.897) 0.879 0.864 0.977 0.974 0.982 0.978 0.918 0.943 0.962 
   3   (0.103) 0.121 0.136 0.023 0.026 0.018 0.022 0.082 0.057 0.038 

Locus 1311 : 
2 alleles
10.9% missing data
   2   (0.165) 0.178 0.094 0.068 0.109 0.035 0.757 0.179 0.059 0.083 
   4   (0.835) 0.822 0.906 0.932 0.891 0.965 0.243 0.821 0.941 0.917 

Locus 1312 : 
2 alleles
8.0% missing data
   2   (0.932) 0.920 0.941 0.992 0.995 0.996 0.991 0.972 0.911 0.959 
   3   (0.068) 0.080 0.059 0.008 0.005 0.004 0.009 0.028 0.089 0.041 

Locus 1313 : 
2 alleles
4.3% missing data
   3   (0.835) 0.898 0.867 0.896 0.922 0.955 0.658 0.880 0.821 0.655 
   1   (0.165) 0.102 0.133 0.104 0.078 0.045 0.342 0.120 0.179 0.345 

Locus 1314 : 
2 alleles
13.0% missing data
   3   (0.279) 0.355 0.457 0.094 0.317 0.067 0.066 0.197 0.348 0.078 
   1   (0.721) 0.645 0.543 0.906 0.683 0.933 0.934 0.803 0.652 0.922 

Locus 1315 : 
2 alleles
8.0% missing data
   3   (0.895) 0.945 0.908 0.767 0.984 0.853 0.963 0.907 0.957 0.973 
   4   (0.105) 0.055 0.092 0.233 0.016 0.147 0.037 0.093 0.043 0.027 

Locus 1316 : 
2 alleles
12.3% missing data
   4   (0.838) 0.782 0.776 0.934 0.864 0.966 0.966 0.895 0.854 0.879 
   1   (0.162) 0.218 0.224 0.066 0.136 0.034 0.034 0.105 0.146 0.121 

Locus 1317 : 
2 alleles
13.0% missing data
   3   (0.885) 0.918 0.923 0.942 0.688 0.961 0.846 0.881 0.951 0.977 
   1   (0.115) 0.082 0.077 0.058 0.312 0.039 0.154 0.119 0.049 0.023 

Locus 1318 : 
2 alleles
3.6% missing data
   2   (0.915) 0.940 0.926 0.983 0.808 0.920 0.984 0.941 0.952 0.812 
   4   (0.085) 0.060 0.074 0.017 0.192 0.080 0.016 0.059 0.048 0.188 

Locus 1319 : 
2 alleles
4.3% missing data
   1   (0.335) 0.367 0.396 0.265 0.046 0.844 0.358 0.184 0.482 0.331 
   2   (0.665) 0.633 0.604 0.735 0.954 0.156 0.642 0.816 0.518 0.669 

Locus 1320 : 
2 alleles
15.2% missing data
   1   (0.636) 0.660 0.616 0.497 0.736 0.233 0.909 0.633 0.733 0.365 
   3   (0.364) 0.340 0.384 0.503 0.264 0.767 0.091 0.367 0.267 0.635 

Locus 1321 : 
2 alleles
15.2% missing data
   3   (0.830) 0.750 0.678 0.983 0.927 0.974 0.978 0.946 0.572 0.549 
   4   (0.170) 0.250 0.322 0.017 0.073 0.026 0.022 0.054 0.428 0.451 

Locus 1322 : 
2 alleles
3.6% missing data
   1   (0.581) 0.569 0.621 0.815 0.529 0.100 0.445 0.523 0.699 0.612 
   3   (0.419) 0.431 0.379 0.185 0.471 0.900 0.555 0.477 0.301 0.388 

Locus 1323 : 
2 alleles
9.4% missing data
   2   (0.873) 0.907 0.894 0.860 0.983 0.643 0.962 0.910 0.893 0.931 
   4   (0.127) 0.093 0.106 0.140 0.017 0.357 0.038 0.090 0.107 0.069 

Locus 1324 : 
2 alleles
6.5% missing data
   2   (0.496) 0.524 0.535 0.657 0.405 0.852 0.786 0.434 0.351 0.344 
   1   (0.504) 0.476 0.465 0.343 0.595 0.148 0.214 0.566 0.649 0.656 

Locus 1325 : 
2 alleles
6.5% missing data
   2   (0.212) 0.194 0.164 0.424 0.042 0.438 0.085 0.181 0.192 0.315 
   4   (0.788) 0.806 0.836 0.576 0.958 0.562 0.915 0.819 0.808 0.685 

Locus 1326 : 
2 alleles
13.0% missing data
   3   (0.861) 0.759 0.809 0.931 0.976 0.856 0.907 0.916 0.939 0.939 
   1   (0.139) 0.241 0.191 0.069 0.024 0.144 0.093 0.084 0.061 0.061 

Locus 1327 : 
2 alleles
10.9% missing data
   2   (0.932) 0.968 0.933 0.988 0.915 0.989 0.987 0.956 0.959 0.939 
   1   (0.068) 0.032 0.067 0.012 0.085 0.011 0.013 0.044 0.041 0.061 

Locus 1328 : 
2 alleles
5.8% missing data
   2   (0.558) 0.529 0.516 0.756 0.491 0.743 0.869 0.427 0.641 0.902 
   4   (0.442) 0.471 0.484 0.244 0.509 0.257 0.131 0.573 0.359 0.098 

Locus 1329 : 
2 alleles
2.2% missing data
   2   (0.899) 0.937 0.925 0.976 0.944 0.973 0.974 0.879 0.929 0.958 
   4   (0.101) 0.063 0.075 0.024 0.056 0.027 0.026 0.121 0.071 0.042 

Locus 1330 : 
2 alleles
11.6% missing data
   1   (0.890) 0.930 0.930 0.977 0.929 0.972 0.835 0.920 0.901 0.913 
   3   (0.110) 0.070 0.070 0.023 0.071 0.028 0.165 0.080 0.099 0.087 

Locus 1331 : 
2 alleles
11.6% missing data
   1   (0.841) 0.844 0.865 0.927 0.760 0.351 0.948 0.898 0.805 0.964 
   4   (0.159) 0.156 0.135 0.073 0.240 0.649 0.052 0.102 0.195 0.036 

Locus 1332 : 
2 alleles
13.0% missing data
   2   (0.891) 0.883 0.887 0.957 0.982 0.838 0.949 0.919 0.945 0.936 
   4   (0.109) 0.117 0.113 0.043 0.018 0.162 0.051 0.081 0.055 0.064 

Locus 1333 : 
2 alleles
15.9% missing data
   1   (0.073) 0.028 0.040 0.033 0.092 0.017 0.017 0.087 0.030 0.075 
   4   (0.927) 0.972 0.960 0.967 0.908 0.983 0.983 0.913 0.970 0.925 

Locus 1334 : 
2 alleles
1.4% missing data
   1   (0.905) 0.913 0.939 0.985 0.985 0.987 0.708 0.947 0.935 0.942 
   2   (0.095) 0.087 0.061 0.015 0.015 0.013 0.292 0.053 0.065 0.058 

Locus 1335 : 
2 alleles
12.3% missing data
   1   (0.944) 0.919 0.920 0.995 0.998 0.992 0.994 0.986 0.896 0.989 
   4   (0.056) 0.081 0.080 0.005 0.002 0.008 0.006 0.014 0.104 0.011 

Locus 1336 : 
2 alleles
5.1% missing data
   3   (0.860) 0.871 0.861 0.960 0.881 0.974 0.951 0.878 0.872 0.893 
   1   (0.140) 0.129 0.139 0.040 0.119 0.026 0.049 0.122 0.128 0.107 

Locus 1337 : 
2 alleles
17.4% missing data
   2   (0.924) 0.946 0.975 0.819 0.946 0.974 0.971 0.915 0.982 0.996 
   4   (0.076) 0.054 0.025 0.181 0.054 0.026 0.029 0.085 0.018 0.004 

Locus 1338 : 
2 alleles
5.1% missing data
   2   (0.909) 0.931 0.930 0.985 0.983 0.956 0.976 0.914 0.932 0.935 
   1   (0.091) 0.069 0.070 0.015 0.017 0.044 0.024 0.086 0.068 0.065 

Locus 1339 : 
2 alleles
1.4% missing data
   2   (0.905) 0.896 0.939 0.982 0.993 0.988 0.982 0.887 0.954 0.993 
   3   (0.095) 0.104 0.061 0.018 0.007 0.012 0.018 0.113 0.046 0.007 

Locus 1340 : 
2 alleles
2.2% missing data
   1   (0.870) 0.927 0.900 0.903 0.920 0.669 0.953 0.903 0.890 0.637 
   3   (0.130) 0.073 0.100 0.097 0.080 0.331 0.047 0.097 0.110 0.363 

Locus 1341 : 
2 alleles
4.3% missing data
   1   (0.897) 0.904 0.925 0.980 0.974 0.989 0.979 0.916 0.932 0.478 
   3   (0.103) 0.096 0.075 0.020 0.026 0.011 0.021 0.084 0.068 0.522 

Locus 1342 : 
2 alleles
1.4% missing data
   3   (0.891) 0.911 0.850 0.980 0.992 0.203 0.983 0.963 0.793 0.972 
   1   (0.109) 0.089 0.150 0.020 0.008 0.797 0.017 0.037 0.207 0.028 

Locus 1343 : 
2 alleles
10.9% missing data
   2   (0.832) 0.813 0.871 0.954 0.966 0.878 0.784 0.824 0.899 0.970 
   4   (0.168) 0.187 0.129 0.046 0.034 0.122 0.216 0.176 0.101 0.030 

Locus 1344 : 
2 alleles
3.6% missing data
   2   (0.888) 0.913 0.929 0.973 0.952 0.989 0.977 0.858 0.905 0.977 
   4   (0.112) 0.087 0.071 0.027 0.048 0.011 0.023 0.142 0.095 0.023 

Locus 1345 : 
2 alleles
10.9% missing data
   2   (0.477) 0.507 0.565 0.499 0.044 0.819 0.102 0.321 0.739 0.899 
   4   (0.523) 0.493 0.435 0.501 0.956 0.181 0.898 0.679 0.261 0.101 

Locus 1346 : 
2 alleles
10.9% missing data
   4   (0.883) 0.937 0.932 0.962 0.987 0.903 0.887 0.817 0.931 0.996 
   2   (0.117) 0.063 0.068 0.038 0.013 0.097 0.113 0.183 0.069 0.004 

Locus 1347 : 
2 alleles
0.0% missing data
   3   (0.705) 0.626 0.640 0.934 0.955 0.929 0.939 0.698 0.667 0.596 
   1   (0.295) 0.374 0.360 0.066 0.045 0.071 0.061 0.302 0.333 0.404 

Locus 1348 : 
2 alleles
4.3% missing data
   3   (0.915) 0.950 0.935 0.959 0.908 0.971 0.974 0.934 0.945 0.978 
   1   (0.085) 0.050 0.065 0.041 0.092 0.029 0.026 0.066 0.055 0.022 

Locus 1349 : 
2 alleles
13.8% missing data
   1   (0.500) 0.471 0.506 0.519 0.559 0.142 0.135 0.581 0.578 0.317 
   3   (0.500) 0.529 0.494 0.481 0.441 0.858 0.865 0.419 0.422 0.683 

Locus 1350 : 
2 alleles
10.9% missing data
   1   (0.931) 0.954 0.918 0.982 0.975 0.559 0.989 0.983 0.923 0.972 
   3   (0.069) 0.046 0.082 0.018 0.025 0.441 0.011 0.017 0.077 0.028 

Locus 1351 : 
2 alleles
17.4% missing data
   2   (0.641) 0.682 0.624 0.587 0.676 0.677 0.602 0.709 0.547 0.854 
   4   (0.359) 0.318 0.376 0.413 0.324 0.323 0.398 0.291 0.453 0.146 

Locus 1352 : 
2 alleles
14.5% missing data
   1   (0.543) 0.670 0.629 0.771 0.428 0.463 0.472 0.483 0.393 0.462 
   4   (0.457) 0.330 0.371 0.229 0.572 0.537 0.528 0.517 0.607 0.538 

Locus 1353 : 
2 alleles
12.3% missing data
   2   (0.895) 0.951 0.965 0.926 0.924 0.895 0.592 0.853 0.975 0.995 
   4   (0.105) 0.049 0.035 0.074 0.076 0.105 0.408 0.147 0.025 0.005 

Locus 1354 : 
2 alleles
4.3% missing data
   4   (0.922) 0.942 0.960 0.916 0.931 0.989 0.978 0.930 0.972 0.951 
   2   (0.078) 0.058 0.040 0.084 0.069 0.011 0.022 0.070 0.028 0.049 

Locus 1355 : 
2 alleles
10.9% missing data
   3   (0.439) 0.529 0.520 0.568 0.040 0.399 0.367 0.357 0.442 0.358 
   1   (0.561) 0.471 0.480 0.432 0.960 0.601 0.633 0.643 0.558 0.642 

Locus 1356 : 
2 alleles
6.5% missing data
   2   (0.846) 0.858 0.888 0.886 0.986 0.689 0.614 0.888 0.912 0.944 
   4   (0.154) 0.142 0.112 0.114 0.014 0.311 0.386 0.112 0.088 0.056 

Locus 1357 : 
2 alleles
7.2% missing data
   4   (0.768) 0.801 0.765 0.874 0.647 0.655 0.915 0.727 0.831 0.968 
   2   (0.232) 0.199 0.235 0.126 0.353 0.345 0.085 0.273 0.169 0.032 

Locus 1358 : 
2 alleles
4.3% missing data
   3   (0.879) 0.906 0.904 0.891 0.903 0.980 0.975 0.891 0.928 0.733 
   1   (0.121) 0.094 0.096 0.109 0.097 0.020 0.025 0.109 0.072 0.267 

Locus 1359 : 
2 alleles
5.8% missing data
   3   (0.527) 0.769 0.779 0.073 0.071 0.198 0.102 0.265 0.865 0.958 
   1   (0.473) 0.231 0.221 0.927 0.929 0.802 0.898 0.735 0.135 0.042 

Locus 1360 : 
2 alleles
5.1% missing data
   1   (0.295) 0.351 0.269 0.135 0.361 0.920 0.075 0.339 0.205 0.089 
   3   (0.705) 0.649 0.731 0.865 0.639 0.080 0.925 0.661 0.795 0.911 

Locus 1361 : 
2 alleles
5.1% missing data
   1   (0.117) 0.104 0.091 0.108 0.010 0.017 0.029 0.099 0.054 0.521 
   3   (0.883) 0.896 0.909 0.892 0.990 0.983 0.971 0.901 0.946 0.479 

Locus 1362 : 
2 alleles
12.3% missing data
   4   (0.824) 0.879 0.891 0.798 0.799 0.675 0.917 0.827 0.795 0.918 
   1   (0.176) 0.121 0.109 0.202 0.201 0.325 0.083 0.173 0.205 0.082 

Locus 1363 : 
2 alleles
2.9% missing data
   3   (0.883) 0.887 0.902 0.982 0.904 0.969 0.709 0.928 0.922 0.899 
   1   (0.117) 0.113 0.098 0.018 0.096 0.031 0.291 0.072 0.078 0.101 

Locus 1364 : 
2 alleles
13.8% missing data
   4   (0.922) 0.965 0.966 0.932 0.977 0.976 0.975 0.856 0.984 0.997 
   2   (0.078) 0.035 0.034 0.068 0.023 0.024 0.025 0.144 0.016 0.003 

Locus 1365 : 
2 alleles
14.5% missing data
   2   (0.181) 0.220 0.260 0.041 0.140 0.135 0.030 0.107 0.239 0.432 
   3   (0.819) 0.780 0.740 0.959 0.860 0.865 0.970 0.893 0.761 0.568 

Locus 1366 : 
2 alleles
10.9% missing data
   2   (0.383) 0.335 0.449 0.114 0.419 0.124 0.088 0.465 0.484 0.243 
   4   (0.617) 0.665 0.551 0.886 0.581 0.876 0.912 0.535 0.516 0.757 

Locus 1367 : 
2 alleles
0.7% missing data
   1   (0.898) 0.945 0.920 0.980 0.239 0.977 0.972 0.928 0.929 0.809 
   3   (0.102) 0.055 0.080 0.020 0.761 0.023 0.028 0.072 0.071 0.191 

Locus 1368 : 
2 alleles
10.1% missing data
   2   (0.652) 0.602 0.611 0.880 0.969 0.854 0.918 0.602 0.632 0.386 
   4   (0.348) 0.398 0.389 0.120 0.031 0.146 0.082 0.398 0.368 0.614 

Locus 1369 : 
2 alleles
4.3% missing data
   1   (0.474) 0.458 0.463 0.524 0.558 0.573 0.842 0.465 0.370 0.185 
   3   (0.526) 0.542 0.537 0.476 0.442 0.427 0.158 0.535 0.630 0.815 

Locus 1370 : 
2 alleles
14.5% missing data
   3   (0.902) 0.912 0.917 0.989 0.970 0.992 0.868 0.968 0.789 0.979 
   1   (0.098) 0.088 0.083 0.011 0.030 0.008 0.132 0.032 0.211 0.021 

Locus 1371 : 
2 alleles
12.3% missing data
   1   (0.120) 0.080 0.084 0.044 0.100 0.108 0.037 0.103 0.115 0.441 
   3   (0.880) 0.920 0.916 0.956 0.900 0.892 0.963 0.897 0.885 0.559 

Locus 1372 : 
2 alleles
3.6% missing data
   1   (0.848) 0.848 0.838 0.884 0.967 0.943 0.665 0.901 0.920 0.940 
   4   (0.152) 0.152 0.162 0.116 0.033 0.057 0.335 0.099 0.080 0.060 

Locus 1373 : 
2 alleles
5.8% missing data
   3   (0.843) 0.870 0.850 0.868 0.957 0.908 0.948 0.823 0.908 0.896 
   4   (0.157) 0.130 0.150 0.132 0.043 0.092 0.052 0.177 0.092 0.104 

Locus 1374 : 
2 alleles
4.3% missing data
   3   (0.878) 0.866 0.864 0.971 0.983 0.960 0.976 0.907 0.891 0.883 
   1   (0.122) 0.134 0.136 0.029 0.017 0.040 0.024 0.093 0.109 0.117 

Locus 1375 : 
2 alleles
3.6% missing data
   1   (0.826) 0.842 0.736 0.878 0.968 0.969 0.949 0.866 0.855 0.926 
   2   (0.174) 0.158 0.264 0.122 0.032 0.031 0.051 0.134 0.145 0.074 

Locus 1376 : 
2 alleles
1.4% missing data
   2   (0.934) 0.934 0.929 0.989 0.975 0.985 0.989 0.979 0.909 0.951 
   4   (0.066) 0.066 0.071 0.011 0.025 0.015 0.011 0.021 0.091 0.049 

Locus 1377 : 
2 alleles
1.4% missing data
   2   (0.909) 0.955 0.948 0.927 0.995 0.981 0.966 0.899 0.942 0.988 
   3   (0.091) 0.045 0.052 0.073 0.005 0.019 0.034 0.101 0.058 0.012 

Locus 1378 : 
2 alleles
10.1% missing data
   1   (0.734) 0.812 0.792 0.798 0.962 0.966 0.626 0.668 0.809 0.233 
   3   (0.266) 0.188 0.208 0.202 0.038 0.034 0.374 0.332 0.191 0.767 

Locus 1379 : 
2 alleles
16.7% missing data
   3   (0.613) 0.869 0.870 0.102 0.108 0.169 0.295 0.262 0.915 0.960 
   1   (0.387) 0.131 0.130 0.898 0.892 0.831 0.705 0.738 0.085 0.040 

Locus 1380 : 
2 alleles
3.6% missing data
   3   (0.792) 0.793 0.810 0.834 0.811 0.955 0.925 0.790 0.820 0.850 
   1   (0.208) 0.207 0.190 0.166 0.189 0.045 0.075 0.210 0.180 0.150 

Locus 1381 : 
2 alleles
10.9% missing data
   1   (0.852) 0.758 0.718 0.981 0.909 0.985 0.979 0.939 0.750 0.937 
   4   (0.148) 0.242 0.282 0.019 0.091 0.015 0.021 0.061 0.250 0.063 

Locus 1382 : 
2 alleles
7.2% missing data
   3   (0.861) 0.830 0.891 0.951 0.473 0.956 0.715 0.909 0.937 0.986 
   1   (0.139) 0.170 0.109 0.049 0.527 0.044 0.285 0.091 0.063 0.014 

Locus 1383 : 
2 alleles
15.2% missing data
   3   (0.919) 0.955 0.957 0.894 0.915 0.931 0.884 0.920 0.980 0.959 
   4   (0.081) 0.045 0.043 0.106 0.085 0.069 0.116 0.080 0.020 0.041 

Locus 1384 : 
2 alleles
13.0% missing data
   2   (0.853) 0.792 0.880 0.929 0.761 0.903 0.954 0.886 0.883 0.924 
   1   (0.147) 0.208 0.120 0.071 0.239 0.097 0.046 0.114 0.117 0.076 

Locus 1385 : 
2 alleles
2.9% missing data
   2   (0.749) 0.810 0.831 0.850 0.961 0.511 0.917 0.665 0.706 0.892 
   4   (0.251) 0.190 0.169 0.150 0.039 0.489 0.083 0.335 0.294 0.108 

Locus 1386 : 
2 alleles
14.5% missing data
   2   (0.877) 0.885 0.910 0.958 0.841 0.976 0.965 0.834 0.949 0.917 
   4   (0.123) 0.115 0.090 0.042 0.159 0.024 0.035 0.166 0.051 0.083 

Locus 1387 : 
2 alleles
4.3% missing data
   1   (0.711) 0.661 0.766 0.723 0.136 0.572 0.347 0.790 0.808 0.959 
   3   (0.289) 0.339 0.234 0.277 0.864 0.428 0.653 0.210 0.192 0.041 

Locus 1388 : 
2 alleles
15.2% missing data
   1   (0.251) 0.267 0.235 0.195 0.328 0.043 0.362 0.169 0.239 0.631 
   3   (0.749) 0.733 0.765 0.805 0.672 0.957 0.638 0.831 0.761 0.369 

Locus 1389 : 
2 alleles
4.3% missing data
   4   (0.866) 0.900 0.919 0.949 0.471 0.946 0.633 0.910 0.905 0.934 
   1   (0.134) 0.100 0.081 0.051 0.529 0.054 0.367 0.090 0.095 0.066 

Locus 1390 : 
2 alleles
12.3% missing data
   2   (0.878) 0.928 0.923 0.795 0.947 0.940 0.700 0.887 0.940 0.977 
   4   (0.122) 0.072 0.077 0.205 0.053 0.060 0.300 0.113 0.060 0.023 

Locus 1391 : 
2 alleles
6.5% missing data
   2   (0.098) 0.065 0.060 0.061 0.010 0.030 0.033 0.109 0.048 0.172 
   4   (0.902) 0.935 0.940 0.939 0.990 0.970 0.967 0.891 0.952 0.828 

Locus 1392 : 
2 alleles
10.9% missing data
   1   (0.177) 0.177 0.201 0.045 0.955 0.071 0.038 0.141 0.143 0.056 
   2   (0.823) 0.823 0.799 0.955 0.045 0.929 0.962 0.859 0.857 0.944 

Locus 1393 : 
2 alleles
3.6% missing data
   1   (0.911) 0.957 0.941 0.911 0.977 0.888 0.973 0.906 0.964 0.972 
   3   (0.089) 0.043 0.059 0.089 0.023 0.112 0.027 0.094 0.036 0.028 

Locus 1394 : 
2 alleles
14.5% missing data
   3   (0.897) 0.955 0.946 0.919 0.809 0.940 0.761 0.875 0.966 0.987 
   4   (0.103) 0.045 0.054 0.081 0.191 0.060 0.239 0.125 0.034 0.013 

Locus 1395 : 
2 alleles
13.0% missing data
   2   (0.897) 0.907 0.926 0.926 0.856 0.962 0.959 0.897 0.962 0.896 
   3   (0.103) 0.093 0.074 0.074 0.144 0.038 0.041 0.103 0.038 0.104 

Locus 1396 : 
2 alleles
12.3% missing data
   3   (0.898) 0.942 0.954 0.973 0.911 0.986 0.494 0.929 0.911 0.993 
   1   (0.102) 0.058 0.046 0.027 0.089 0.014 0.506 0.071 0.089 0.007 

Locus 1397 : 
2 alleles
15.9% missing data
   2   (0.883) 0.893 0.892 0.960 0.980 0.974 0.964 0.882 0.923 0.965 
   4   (0.117) 0.107 0.108 0.040 0.020 0.026 0.036 0.118 0.077 0.035 

Locus 1398 : 
2 alleles
2.2% missing data
   1   (0.944) 0.942 0.916 0.997 0.997 0.997 0.995 0.989 0.861 0.985 
   2   (0.056) 0.058 0.084 0.003 0.003 0.003 0.005 0.011 0.139 0.015 

Locus 1399 : 
2 alleles
3.6% missing data
   1   (0.890) 0.926 0.923 0.972 0.969 0.968 0.969 0.871 0.905 0.962 
   4   (0.110) 0.074 0.077 0.028 0.031 0.032 0.031 0.129 0.095 0.038 

Locus 1400 : 
2 alleles
3.6% missing data
   4   (0.860) 0.873 0.918 0.871 0.829 0.943 0.943 0.818 0.919 0.951 
   2   (0.140) 0.127 0.082 0.129 0.171 0.057 0.057 0.182 0.081 0.049 

Locus 1401 : 
2 alleles
15.2% missing data
   4   (0.826) 0.708 0.833 0.930 0.811 0.898 0.955 0.838 0.901 0.836 
   3   (0.174) 0.292 0.167 0.070 0.189 0.102 0.045 0.162 0.099 0.164 

Locus 1402 : 
2 alleles
14.5% missing data
   2   (0.847) 0.915 0.872 0.916 0.979 0.867 0.779 0.809 0.901 0.933 
   1   (0.153) 0.085 0.128 0.084 0.021 0.133 0.221 0.191 0.099 0.067 

Locus 1403 : 
2 alleles
1.4% missing data
   3   (0.921) 0.893 0.934 0.990 0.972 0.963 0.987 0.961 0.910 0.976 
   4   (0.079) 0.107 0.066 0.010 0.028 0.037 0.013 0.039 0.090 0.024 

Locus 1404 : 
2 alleles
4.3% missing data
   1   (0.680) 0.746 0.697 0.506 0.434 0.222 0.903 0.652 0.785 0.719 
   4   (0.320) 0.254 0.303 0.494 0.566 0.778 0.097 0.348 0.215 0.281 

Locus 1405 : 
2 alleles
13.8% missing data
   4   (0.441) 0.461 0.458 0.471 0.921 0.450 0.391 0.358 0.425 0.732 
   3   (0.559) 0.539 0.542 0.529 0.079 0.550 0.609 0.642 0.575 0.268 

Locus 1406 : 
2 alleles
2.9% missing data
   1   (0.860) 0.914 0.911 0.958 0.025 0.853 0.925 0.817 0.950 0.960 
   3   (0.140) 0.086 0.089 0.042 0.975 0.147 0.075 0.183 0.050 0.040 

Locus 1407 : 
2 alleles
3.6% missing data
   1   (0.886) 0.936 0.931 0.948 0.794 0.972 0.961 0.797 0.961 0.990 
   2   (0.114) 0.064 0.069 0.052 0.206 0.028 0.039 0.203 0.039 0.010 

Locus 1408 : 
2 alleles
13.0% missing data
   1   (0.532) 0.478 0.533 0.668 0.045 0.484 0.707 0.561 0.522 0.504 
   3   (0.468) 0.522 0.467 0.332 0.955 0.516 0.293 0.439 0.478 0.496 

Locus 1409 : 
2 alleles
7.2% missing data
   3   (0.897) 0.902 0.849 0.966 0.981 0.986 0.975 0.938 0.927 0.961 
   2   (0.103) 0.098 0.151 0.034 0.019 0.014 0.025 0.062 0.073 0.039 

Locus 1410 : 
2 alleles
13.0% missing data
   2   (0.762) 0.824 0.817 0.460 0.812 0.769 0.825 0.696 0.893 0.918 
   1   (0.238) 0.176 0.183 0.540 0.188 0.231 0.175 0.304 0.107 0.082 

Locus 1411 : 
2 alleles
5.8% missing data
   1   (0.434) 0.462 0.441 0.267 0.406 0.434 0.416 0.429 0.433 0.585 
   2   (0.566) 0.538 0.559 0.733 0.594 0.566 0.584 0.571 0.567 0.415 

Locus 1412 : 
2 alleles
2.9% missing data
   1   (0.409) 0.510 0.571 0.131 0.051 0.081 0.568 0.226 0.620 0.813 
   3   (0.591) 0.490 0.429 0.869 0.949 0.919 0.432 0.774 0.380 0.187 

Locus 1413 : 
2 alleles
7.2% missing data
   1   (0.889) 0.926 0.931 0.963 0.977 0.943 0.969 0.817 0.948 0.954 
   3   (0.111) 0.074 0.069 0.037 0.023 0.057 0.031 0.183 0.052 0.046 

Locus 1414 : 
2 alleles
9.4% missing data
   2   (0.820) 0.905 0.910 0.742 0.544 0.955 0.904 0.682 0.944 0.650 
   3   (0.180) 0.095 0.090 0.258 0.456 0.045 0.096 0.318 0.056 0.350 

Locus 1415 : 
2 alleles
6.5% missing data
   1   (0.846) 0.878 0.807 0.840 0.942 0.950 0.959 0.870 0.888 0.928 
   4   (0.154) 0.122 0.193 0.160 0.058 0.050 0.041 0.130 0.112 0.072 

Locus 1416 : 
2 alleles
3.6% missing data
   3   (0.699) 0.651 0.689 0.806 0.741 0.936 0.913 0.673 0.756 0.504 
   1   (0.301) 0.349 0.311 0.194 0.259 0.064 0.087 0.327 0.244 0.496 

Locus 1417 : 
2 alleles
13.0% missing data
   2   (0.858) 0.804 0.846 0.954 0.881 0.963 0.963 0.852 0.928 0.947 
   4   (0.142) 0.196 0.154 0.046 0.119 0.037 0.037 0.148 0.072 0.053 

Locus 1418 : 
2 alleles
5.1% missing data
   2   (0.896) 0.935 0.945 0.908 0.969 0.934 0.958 0.858 0.958 0.897 
   3   (0.104) 0.065 0.055 0.092 0.031 0.066 0.042 0.142 0.042 0.103 

Locus 1419 : 
2 alleles
13.0% missing data
   3   (0.815) 0.903 0.892 0.591 0.981 0.804 0.497 0.751 0.944 0.969 
   1   (0.185) 0.097 0.108 0.409 0.019 0.196 0.503 0.249 0.056 0.031 

Locus 1420 : 
2 alleles
4.3% missing data
   3   (0.883) 0.914 0.905 0.944 0.869 0.986 0.962 0.869 0.934 0.983 
   1   (0.117) 0.086 0.095 0.056 0.131 0.014 0.038 0.131 0.066 0.017 

Locus 1421 : 
2 alleles
12.3% missing data
   1   (0.382) 0.464 0.377 0.305 0.071 0.687 0.412 0.307 0.350 0.797 
   3   (0.618) 0.536 0.623 0.695 0.929 0.313 0.588 0.693 0.650 0.203 

Locus 1422 : 
2 alleles
10.1% missing data
   1   (0.085) 0.094 0.137 0.011 0.011 0.006 0.015 0.033 0.107 0.064 
   3   (0.915) 0.906 0.863 0.989 0.989 0.994 0.985 0.967 0.893 0.936 

Locus 1423 : 
2 alleles
12.3% missing data
   3   (0.704) 0.775 0.687 0.810 0.697 0.814 0.722 0.704 0.713 0.609 
   1   (0.296) 0.225 0.313 0.190 0.303 0.186 0.278 0.296 0.287 0.391 

Locus 1424 : 
2 alleles
12.3% missing data
   4   (0.864) 0.925 0.906 0.743 0.856 0.917 0.955 0.860 0.896 0.984 
   2   (0.136) 0.075 0.094 0.257 0.144 0.083 0.045 0.140 0.104 0.016 

Locus 1425 : 
2 alleles
5.8% missing data
   4   (0.669) 0.793 0.779 0.622 0.960 0.793 0.471 0.442 0.835 0.962 
   2   (0.331) 0.207 0.221 0.378 0.040 0.207 0.529 0.558 0.165 0.038 

Locus 1426 : 
2 alleles
8.7% missing data
   2   (0.920) 0.947 0.927 0.993 0.942 0.981 0.820 0.976 0.925 0.709 
   3   (0.080) 0.053 0.073 0.007 0.058 0.019 0.180 0.024 0.075 0.291 

Locus 1427 : 
2 alleles
17.4% missing data
   2   (0.658) 0.665 0.653 0.826 0.575 0.575 0.699 0.652 0.633 0.877 
   3   (0.342) 0.335 0.347 0.174 0.425 0.425 0.301 0.348 0.367 0.123 

Locus 1428 : 
2 alleles
3.6% missing data
   1   (0.903) 0.958 0.952 0.962 0.991 0.989 0.961 0.832 0.948 0.978 
   3   (0.097) 0.042 0.048 0.038 0.009 0.011 0.039 0.168 0.052 0.022 

Locus 1429 : 
2 alleles
19.6% missing data
   1   (0.897) 0.912 0.862 0.933 0.946 0.959 0.983 0.935 0.930 0.942 
   4   (0.103) 0.088 0.138 0.067 0.054 0.041 0.017 0.065 0.070 0.058 

Locus 1430 : 
2 alleles
3.6% missing data
   1   (0.826) 0.916 0.900 0.875 0.671 0.980 0.545 0.809 0.857 0.951 
   2   (0.174) 0.084 0.100 0.125 0.329 0.020 0.455 0.191 0.143 0.049 

Locus 1431 : 
2 alleles
6.5% missing data
   3   (0.833) 0.848 0.875 0.646 0.440 0.903 0.950 0.855 0.921 0.801 
   2   (0.167) 0.152 0.125 0.354 0.560 0.097 0.050 0.145 0.079 0.199 

Locus 1432 : 
2 alleles
7.2% missing data
   1   (0.505) 0.530 0.451 0.560 0.114 0.403 0.728 0.527 0.462 0.592 
   3   (0.495) 0.470 0.549 0.440 0.886 0.597 0.272 0.473 0.538 0.408 

Locus 1433 : 
2 alleles
7.2% missing data
   3   (0.821) 0.879 0.809 0.955 0.973 0.079 0.961 0.827 0.848 0.795 
   1   (0.179) 0.121 0.191 0.045 0.027 0.921 0.039 0.173 0.152 0.205 

Locus 1434 : 
2 alleles
12.3% missing data
   1   (0.911) 0.933 0.949 0.976 0.369 0.931 0.950 0.937 0.959 0.966 
   3   (0.089) 0.067 0.051 0.024 0.631 0.069 0.050 0.063 0.041 0.034 

Locus 1435 : 
2 alleles
5.1% missing data
   1   (0.883) 0.926 0.929 0.960 0.885 0.887 0.958 0.842 0.948 0.654 
   3   (0.117) 0.074 0.071 0.040 0.115 0.113 0.042 0.158 0.052 0.346 

Locus 1436 : 
2 alleles
12.3% missing data
   4   (0.909) 0.868 0.935 0.974 0.986 0.081 0.983 0.954 0.958 0.986 
   2   (0.091) 0.132 0.065 0.026 0.014 0.919 0.017 0.046 0.042 0.014 

Locus 1437 : 
2 alleles
2.9% missing data
   1   (0.911) 0.906 0.929 0.988 0.970 0.950 0.988 0.943 0.893 0.925 
   3   (0.089) 0.094 0.071 0.012 0.030 0.050 0.012 0.057 0.107 0.075 

Locus 1438 : 
2 alleles
10.1% missing data
   2   (0.739) 0.639 0.656 0.932 0.953 0.938 0.633 0.798 0.799 0.741 
   4   (0.261) 0.361 0.344 0.068 0.047 0.062 0.367 0.202 0.201 0.259 

Locus 1439 : 
2 alleles
3.6% missing data
   1   (0.907) 0.923 0.940 0.973 0.953 0.882 0.979 0.895 0.956 0.974 
   3   (0.093) 0.077 0.060 0.027 0.047 0.118 0.021 0.105 0.044 0.026 

Locus 1440 : 
2 alleles
5.1% missing data
   3   (0.858) 0.918 0.936 0.765 0.380 0.546 0.952 0.819 0.954 0.912 
   1   (0.142) 0.082 0.064 0.235 0.620 0.454 0.048 0.181 0.046 0.088 

Locus 1441 : 
2 alleles
4.3% missing data
   1   (0.625) 0.723 0.671 0.709 0.520 0.703 0.513 0.578 0.697 0.191 
   4   (0.375) 0.277 0.329 0.291 0.480 0.297 0.487 0.422 0.303 0.809 

Locus 1442 : 
2 alleles
13.0% missing data
   4   (0.782) 0.732 0.779 0.675 0.699 0.907 0.939 0.781 0.914 0.656 
   2   (0.218) 0.268 0.221 0.325 0.301 0.093 0.061 0.219 0.086 0.344 

Locus 1443 : 
2 alleles
17.4% missing data
   1   (0.897) 0.960 0.962 0.790 0.986 0.741 0.879 0.850 0.969 0.953 
   4   (0.103) 0.040 0.038 0.210 0.014 0.259 0.121 0.150 0.031 0.047 

Locus 1444 : 
2 alleles
13.0% missing data
   2   (0.910) 0.948 0.899 0.950 0.968 0.987 0.969 0.930 0.950 0.951 
   4   (0.090) 0.052 0.101 0.050 0.032 0.013 0.031 0.070 0.050 0.049 

Locus 1445 : 
2 alleles
13.0% missing data
   2   (0.764) 0.797 0.830 0.868 0.718 0.965 0.735 0.730 0.767 0.703 
   1   (0.236) 0.203 0.170 0.132 0.282 0.035 0.265 0.270 0.233 0.297 

Locus 1446 : 
2 alleles
17.4% missing data
   2   (0.885) 0.980 0.983 0.737 0.837 0.681 0.481 0.638 0.989 0.997 
   3   (0.115) 0.020 0.017 0.263 0.163 0.319 0.519 0.362 0.011 0.003 

Locus 1447 : 
2 alleles
10.1% missing data
   2   (0.316) 0.231 0.284 0.178 0.033 0.186 0.112 0.413 0.373 0.540 
   4   (0.684) 0.769 0.716 0.822 0.967 0.814 0.888 0.587 0.627 0.460 

Locus 1448 : 
2 alleles
5.1% missing data
   1   (0.908) 0.935 0.903 0.975 0.991 0.986 0.978 0.916 0.954 0.917 
   4   (0.092) 0.065 0.097 0.025 0.009 0.014 0.022 0.084 0.046 0.083 

Locus 1449 : 
2 alleles
10.9% missing data
   3   (0.911) 0.924 0.939 0.976 0.994 0.986 0.964 0.903 0.960 0.975 
   4   (0.089) 0.076 0.061 0.024 0.006 0.014 0.036 0.097 0.040 0.025 

Locus 1450 : 
2 alleles
10.9% missing data
   1   (0.577) 0.497 0.563 0.422 0.942 0.155 0.858 0.653 0.490 0.671 
   3   (0.423) 0.503 0.437 0.578 0.058 0.845 0.142 0.347 0.510 0.329 

Locus 1451 : 
2 alleles
14.5% missing data
   4   (0.878) 0.916 0.906 0.972 0.867 0.959 0.578 0.913 0.909 0.984 
   1   (0.122) 0.084 0.094 0.028 0.133 0.041 0.422 0.087 0.091 0.016 

Locus 1452 : 
2 alleles
4.3% missing data
   1   (0.482) 0.466 0.554 0.257 0.443 0.546 0.207 0.530 0.474 0.593 
   3   (0.518) 0.534 0.446 0.743 0.557 0.454 0.793 0.470 0.526 0.407 

Locus 1453 : 
2 alleles
5.8% missing data
   3   (0.548) 0.713 0.678 0.547 0.058 0.815 0.131 0.325 0.828 0.530 
   1   (0.452) 0.287 0.322 0.453 0.942 0.185 0.869 0.675 0.172 0.470 

Locus 1454 : 
2 alleles
13.0% missing data
   2   (0.851) 0.886 0.907 0.895 0.613 0.777 0.758 0.841 0.933 0.960 
   4   (0.149) 0.114 0.093 0.105 0.387 0.223 0.242 0.159 0.067 0.040 

Locus 1455 : 
2 alleles
0.7% missing data
   1   (0.919) 0.906 0.920 0.994 0.997 0.994 0.837 0.968 0.956 0.985 
   3   (0.081) 0.094 0.080 0.006 0.003 0.006 0.163 0.032 0.044 0.015 

Locus 1456 : 
2 alleles
2.9% missing data
   2   (0.901) 0.939 0.927 0.980 0.989 0.972 0.950 0.882 0.942 0.932 
   4   (0.099) 0.061 0.073 0.020 0.011 0.028 0.050 0.118 0.058 0.068 

Locus 1457 : 
2 alleles
13.8% missing data
   2   (0.920) 0.945 0.940 0.973 0.922 0.893 0.981 0.943 0.956 0.798 
   4   (0.080) 0.055 0.060 0.027 0.078 0.107 0.019 0.057 0.044 0.202 

Locus 1458 : 
2 alleles
5.1% missing data
   3   (0.923) 0.950 0.942 0.988 0.985 0.969 0.987 0.963 0.855 0.818 
   1   (0.077) 0.050 0.058 0.012 0.015 0.031 0.013 0.037 0.145 0.182 

Locus 1459 : 
2 alleles
13.0% missing data
   4   (0.907) 0.860 0.929 0.981 0.938 0.984 0.982 0.935 0.934 0.989 
   2   (0.093) 0.140 0.071 0.019 0.062 0.016 0.018 0.065 0.066 0.011 

Locus 1460 : 
2 alleles
12.3% missing data
   2   (0.099) 0.022 0.020 0.169 0.312 0.044 0.463 0.196 0.014 0.007 
   4   (0.901) 0.978 0.980 0.831 0.688 0.956 0.537 0.804 0.986 0.993 

Locus 1461 : 
2 alleles
2.2% missing data
   2   (0.153) 0.176 0.142 0.175 0.022 0.184 0.315 0.088 0.076 0.024 
   4   (0.847) 0.824 0.858 0.825 0.978 0.816 0.685 0.912 0.924 0.976 

Locus 1462 : 
2 alleles
18.1% missing data
   3   (0.856) 0.835 0.843 0.959 0.973 0.981 0.946 0.867 0.881 0.964 
   1   (0.144) 0.165 0.157 0.041 0.027 0.019 0.054 0.133 0.119 0.036 

Locus 1463 : 
2 alleles
10.1% missing data
   2   (0.141) 0.227 0.313 0.011 0.051 0.012 0.014 0.032 0.478 0.196 
   3   (0.859) 0.773 0.687 0.989 0.949 0.988 0.986 0.968 0.522 0.804 

Locus 1464 : 
2 alleles
16.7% missing data
   1   (0.859) 0.914 0.940 0.748 0.875 0.863 0.950 0.766 0.958 0.535 
   3   (0.141) 0.086 0.060 0.252 0.125 0.137 0.050 0.234 0.042 0.465 

Locus 1465 : 
2 alleles
2.2% missing data
   2   (0.878) 0.912 0.896 0.938 0.935 0.488 0.963 0.921 0.874 0.981 
   4   (0.122) 0.088 0.104 0.062 0.065 0.512 0.037 0.079 0.126 0.019 

Locus 1466 : 
2 alleles
10.9% missing data
   2   (0.798) 0.813 0.845 0.707 0.951 0.938 0.875 0.798 0.841 0.775 
   4   (0.202) 0.187 0.155 0.293 0.049 0.062 0.125 0.202 0.159 0.225 

Locus 1467 : 
2 alleles
2.9% missing data
   1   (0.880) 0.927 0.882 0.964 0.922 0.950 0.961 0.854 0.929 0.911 
   2   (0.120) 0.073 0.118 0.036 0.078 0.050 0.039 0.146 0.071 0.089 

Locus 1468 : 
2 alleles
5.8% missing data
   2   (0.086) 0.048 0.044 0.025 0.169 0.021 0.401 0.060 0.029 0.024 
   4   (0.914) 0.952 0.956 0.975 0.831 0.979 0.599 0.940 0.971 0.976 

Locus 1469 : 
2 alleles
13.8% missing data
   4   (0.619) 0.724 0.651 0.739 0.549 0.842 0.543 0.546 0.643 0.513 
   2   (0.381) 0.276 0.349 0.261 0.451 0.158 0.457 0.454 0.357 0.487 

Locus 1470 : 
2 alleles
2.9% missing data
   2   (0.892) 0.940 0.926 0.754 0.978 0.838 0.965 0.875 0.966 0.985 
   4   (0.108) 0.060 0.074 0.246 0.022 0.162 0.035 0.125 0.034 0.015 

Locus 1471 : 
2 alleles
2.9% missing data
   1   (0.885) 0.862 0.908 0.981 0.991 0.973 0.977 0.912 0.849 0.957 
   3   (0.115) 0.138 0.092 0.019 0.009 0.027 0.023 0.088 0.151 0.043 

Locus 1472 : 
2 alleles
7.2% missing data
   3   (0.721) 0.760 0.773 0.914 0.295 0.862 0.581 0.733 0.758 0.220 
   1   (0.279) 0.240 0.227 0.086 0.705 0.138 0.419 0.267 0.242 0.780 

Locus 1473 : 
2 alleles
5.8% missing data
   1   (0.749) 0.743 0.799 0.823 0.457 0.942 0.680 0.795 0.760 0.616 
   3   (0.251) 0.257 0.201 0.177 0.543 0.058 0.320 0.205 0.240 0.384 

Locus 1474 : 
2 alleles
10.9% missing data
   2   (0.889) 0.914 0.915 0.973 0.988 0.973 0.758 0.937 0.890 0.921 
   4   (0.111) 0.086 0.085 0.027 0.012 0.027 0.242 0.063 0.110 0.079 

Locus 1475 : 
2 alleles
2.9% missing data
   3   (0.942) 0.923 0.917 0.997 0.988 0.997 0.995 0.989 0.836 0.985 
   1   (0.058) 0.077 0.083 0.003 0.012 0.003 0.005 0.011 0.164 0.015 

Locus 1476 : 
2 alleles
2.2% missing data
   2   (0.819) 0.775 0.824 0.892 0.870 0.981 0.959 0.886 0.775 0.521 
   4   (0.181) 0.225 0.176 0.108 0.130 0.019 0.041 0.114 0.225 0.479 

Locus 1477 : 
2 alleles
9.4% missing data
   4   (0.939) 0.925 0.885 0.996 0.977 0.996 0.994 0.986 0.897 0.984 
   2   (0.061) 0.075 0.115 0.004 0.023 0.004 0.006 0.014 0.103 0.016 

Locus 1478 : 
2 alleles
12.3% missing data
   3   (0.774) 0.816 0.686 0.937 0.156 0.958 0.930 0.857 0.708 0.402 
   1   (0.226) 0.184 0.314 0.063 0.844 0.042 0.070 0.143 0.292 0.598 

Locus 1479 : 
2 alleles
12.3% missing data
   1   (0.831) 0.864 0.866 0.840 0.831 0.795 0.958 0.806 0.870 0.985 
   3   (0.169) 0.136 0.134 0.160 0.169 0.205 0.042 0.194 0.130 0.015 

Locus 1480 : 
2 alleles
13.8% missing data
   2   (0.915) 0.974 0.973 0.887 0.993 0.950 0.791 0.904 0.977 0.980 
   4   (0.085) 0.026 0.027 0.113 0.007 0.050 0.209 0.096 0.023 0.020 

Locus 1481 : 
2 alleles
18.8% missing data
   1   (0.122) 0.139 0.133 0.038 0.205 0.075 0.030 0.091 0.084 0.034 
   3   (0.878) 0.861 0.867 0.962 0.795 0.925 0.970 0.909 0.916 0.966 

Locus 1482 : 
2 alleles
16.7% missing data
   3   (0.620) 0.656 0.664 0.568 0.679 0.264 0.184 0.674 0.761 0.113 
   1   (0.380) 0.344 0.336 0.432 0.321 0.736 0.816 0.326 0.239 0.887 

Locus 1483 : 
2 alleles
11.6% missing data
   4   (0.891) 0.888 0.891 0.980 0.885 0.975 0.976 0.937 0.833 0.976 
   2   (0.109) 0.112 0.109 0.020 0.115 0.025 0.024 0.063 0.167 0.024 

Locus 1484 : 
2 alleles
0.7% missing data
   3   (0.864) 0.921 0.897 0.958 0.984 0.968 0.926 0.823 0.866 0.971 
   1   (0.136) 0.079 0.103 0.042 0.016 0.032 0.074 0.177 0.134 0.029 

Locus 1485 : 
2 alleles
13.0% missing data
   4   (0.402) 0.304 0.430 0.244 0.451 0.458 0.651 0.337 0.509 0.528 
   2   (0.598) 0.696 0.570 0.756 0.549 0.542 0.349 0.663 0.491 0.472 

Locus 1486 : 
2 alleles
11.6% missing data
   1   (0.911) 0.938 0.949 0.963 0.875 0.975 0.978 0.933 0.909 0.948 
   2   (0.089) 0.062 0.051 0.037 0.125 0.025 0.022 0.067 0.091 0.052 

Locus 1487 : 
2 alleles
3.6% missing data
   2   (0.846) 0.883 0.846 0.926 0.969 0.848 0.962 0.865 0.813 0.957 
   3   (0.154) 0.117 0.154 0.074 0.031 0.152 0.038 0.135 0.187 0.043 

Locus 1488 : 
2 alleles
10.9% missing data
   1   (0.209) 0.173 0.191 0.066 0.612 0.087 0.056 0.222 0.252 0.053 
   3   (0.791) 0.827 0.809 0.934 0.388 0.913 0.944 0.778 0.748 0.947 

Locus 1489 : 
2 alleles
5.1% missing data
   1   (0.914) 0.942 0.955 0.558 0.996 0.822 0.978 0.938 0.980 0.985 
   3   (0.086) 0.058 0.045 0.442 0.004 0.178 0.022 0.062 0.020 0.015 

Locus 1490 : 
2 alleles
10.9% missing data
   4   (0.909) 0.872 0.912 0.983 0.994 0.990 0.984 0.933 0.952 0.945 
   1   (0.091) 0.128 0.088 0.017 0.006 0.010 0.016 0.067 0.048 0.055 

Locus 1491 : 
2 alleles
11.6% missing data
   1   (0.834) 0.884 0.843 0.860 0.977 0.847 0.959 0.843 0.811 0.917 
   4   (0.166) 0.116 0.157 0.140 0.023 0.153 0.041 0.157 0.189 0.083 

Locus 1492 : 
2 alleles
2.9% missing data
   4   (0.737) 0.754 0.707 0.781 0.972 0.902 0.881 0.740 0.724 0.788 
   2   (0.263) 0.246 0.293 0.219 0.028 0.098 0.119 0.260 0.276 0.212 

Locus 1493 : 
2 alleles
9.4% missing data
   1   (0.920) 0.922 0.917 0.985 0.941 0.987 0.983 0.957 0.940 0.934 
   3   (0.080) 0.078 0.083 0.015 0.059 0.013 0.017 0.043 0.060 0.066 

Locus 1494 : 
2 alleles
15.9% missing data
   4   (0.908) 0.922 0.954 0.892 0.978 0.593 0.965 0.933 0.960 0.983 
   2   (0.092) 0.078 0.046 0.108 0.022 0.407 0.035 0.067 0.040 0.017 

Locus 1495 : 
2 alleles
14.5% missing data
   1   (0.827) 0.768 0.829 0.934 0.970 0.857 0.789 0.864 0.899 0.529 
   3   (0.173) 0.232 0.171 0.066 0.030 0.143 0.211 0.136 0.101 0.471 

Locus 1496 : 
2 alleles
4.3% missing data
   3   (0.761) 0.753 0.834 0.828 0.029 0.264 0.914 0.760 0.840 0.902 
   1   (0.239) 0.247 0.166 0.172 0.971 0.736 0.086 0.240 0.160 0.098 

Locus 1497 : 
2 alleles
3.6% missing data
   2   (0.844) 0.766 0.782 0.976 0.886 0.926 0.965 0.929 0.690 0.968 
   4   (0.156) 0.234 0.218 0.024 0.114 0.074 0.035 0.071 0.310 0.032 

Locus 1498 : 
2 alleles
11.6% missing data
   2   (0.907) 0.936 0.945 0.896 0.878 0.972 0.964 0.912 0.959 0.988 
   4   (0.093) 0.064 0.055 0.104 0.122 0.028 0.036 0.088 0.041 0.012 

Locus 1499 : 
2 alleles
13.0% missing data
   4   (0.883) 0.924 0.938 0.825 0.962 0.911 0.949 0.819 0.961 0.997 
   2   (0.117) 0.076 0.062 0.175 0.038 0.089 0.051 0.181 0.039 0.003 

Locus 1500 : 
2 alleles
5.1% missing data
   1   (0.178) 0.154 0.242 0.053 0.840 0.020 0.045 0.093 0.250 0.168 
   3   (0.822) 0.846 0.758 0.947 0.160 0.980 0.955 0.907 0.750 0.832 

Locus 1501 : 
2 alleles
1.4% missing data
   1   (0.873) 0.878 0.882 0.898 0.979 0.989 0.955 0.910 0.908 0.733 
   2   (0.127) 0.122 0.118 0.102 0.021 0.011 0.045 0.090 0.092 0.267 

Locus 1502 : 
2 alleles
10.9% missing data
   4   (0.842) 0.908 0.888 0.851 0.875 0.566 0.939 0.825 0.888 0.856 
   1   (0.158) 0.092 0.112 0.149 0.125 0.434 0.061 0.175 0.112 0.144 

Locus 1503 : 
2 alleles
2.2% missing data
   1   (0.907) 0.946 0.950 0.942 0.521 0.704 0.967 0.924 0.962 0.993 
   3   (0.093) 0.054 0.050 0.058 0.479 0.296 0.033 0.076 0.038 0.007 

Locus 1504 : 
2 alleles
3.6% missing data
   1   (0.893) 0.896 0.904 0.986 0.928 0.990 0.986 0.925 0.835 0.979 
   3   (0.107) 0.104 0.096 0.014 0.072 0.010 0.014 0.075 0.165 0.021 

Locus 1505 : 
2 alleles
10.1% missing data
   1   (0.452) 0.512 0.504 0.673 0.040 0.321 0.292 0.366 0.556 0.155 
   4   (0.548) 0.488 0.496 0.327 0.960 0.679 0.708 0.634 0.444 0.845 

Locus 1506 : 
2 alleles
1.4% missing data
   1   (0.542) 0.667 0.651 0.214 0.086 0.194 0.427 0.466 0.747 0.382 
   4   (0.458) 0.333 0.349 0.786 0.914 0.806 0.573 0.534 0.253 0.618 

Locus 1507 : 
2 alleles
2.9% missing data
   4   (0.851) 0.871 0.880 0.935 0.964 0.941 0.970 0.829 0.847 0.986 
   3   (0.149) 0.129 0.120 0.065 0.036 0.059 0.030 0.171 0.153 0.014 

Locus 1508 : 
2 alleles
10.9% missing data
   1   (0.891) 0.892 0.926 0.953 0.981 0.979 0.961 0.843 0.964 0.988 
   3   (0.109) 0.108 0.074 0.047 0.019 0.021 0.039 0.157 0.036 0.012 

Locus 1509 : 
2 alleles
10.9% missing data
   1   (0.264) 0.278 0.228 0.394 0.258 0.268 0.286 0.244 0.160 0.389 
   3   (0.736) 0.722 0.772 0.606 0.742 0.732 0.714 0.756 0.840 0.611 

Locus 1510 : 
2 alleles
12.3% missing data
   4   (0.900) 0.940 0.950 0.950 0.986 0.923 0.915 0.872 0.950 0.962 
   3   (0.100) 0.060 0.050 0.050 0.014 0.077 0.085 0.128 0.050 0.038 

Locus 1511 : 
2 alleles
0.7% missing data
   1   (0.934) 0.934 0.883 0.996 0.998 0.997 0.995 0.987 0.773 0.976 
   2   (0.066) 0.066 0.117 0.004 0.002 0.003 0.005 0.013 0.227 0.024 

Locus 1512 : 
2 alleles
3.6% missing data
   2   (0.756) 0.761 0.826 0.437 0.086 0.745 0.896 0.774 0.866 0.875 
   3   (0.244) 0.239 0.174 0.563 0.914 0.255 0.104 0.226 0.134 0.125 

Locus 1513 : 
2 alleles
13.0% missing data
   4   (0.871) 0.862 0.822 0.980 0.760 0.958 0.977 0.936 0.788 0.928 
   2   (0.129) 0.138 0.178 0.020 0.240 0.042 0.023 0.064 0.212 0.072 

Locus 1514 : 
2 alleles
1.4% missing data
   2   (0.873) 0.904 0.896 0.959 0.990 0.928 0.965 0.857 0.892 0.989 
   3   (0.127) 0.096 0.104 0.041 0.010 0.072 0.035 0.143 0.108 0.011 

Locus 1515 : 
2 alleles
2.9% missing data
   4   (0.810) 0.751 0.857 0.912 0.765 0.462 0.607 0.854 0.908 0.924 
   2   (0.190) 0.249 0.143 0.088 0.235 0.538 0.393 0.146 0.092 0.076 

Locus 1516 : 
2 alleles
12.3% missing data
   4   (0.694) 0.669 0.705 0.840 0.713 0.902 0.907 0.697 0.649 0.291 
   1   (0.306) 0.331 0.295 0.160 0.287 0.098 0.093 0.303 0.351 0.709 

Locus 1517 : 
2 alleles
5.8% missing data
   1   (0.385) 0.440 0.562 0.159 0.055 0.682 0.103 0.317 0.370 0.733 
   4   (0.615) 0.560 0.438 0.841 0.945 0.318 0.897 0.683 0.630 0.267 

Locus 1518 : 
2 alleles
15.2% missing data
   4   (0.651) 0.553 0.602 0.872 0.626 0.898 0.910 0.615 0.662 0.800 
   2   (0.349) 0.447 0.398 0.128 0.374 0.102 0.090 0.385 0.338 0.200 

Locus 1519 : 
2 alleles
17.4% missing data
   2   (0.741) 0.732 0.737 0.911 0.918 0.806 0.763 0.753 0.717 0.711 
   4   (0.259) 0.268 0.263 0.089 0.082 0.194 0.237 0.247 0.283 0.289 

Locus 1520 : 
2 alleles
2.2% missing data
   1   (0.139) 0.081 0.102 0.107 0.019 0.051 0.072 0.174 0.102 0.087 
   3   (0.861) 0.919 0.898 0.893 0.981 0.949 0.928 0.826 0.898 0.913 

Locus 1521 : 
2 alleles
12.3% missing data
   1   (0.094) 0.102 0.080 0.042 0.019 0.095 0.071 0.059 0.041 0.240 
   3   (0.906) 0.898 0.920 0.958 0.981 0.905 0.929 0.941 0.959 0.760 

Locus 1522 : 
2 alleles
2.9% missing data
   2   (0.911) 0.899 0.908 0.990 0.995 0.996 0.983 0.942 0.925 0.979 
   3   (0.089) 0.101 0.092 0.010 0.005 0.004 0.017 0.058 0.075 0.021 

Locus 1523 : 
2 alleles
10.9% missing data
   2   (0.909) 0.934 0.902 0.977 0.968 0.991 0.984 0.956 0.846 0.977 
   4   (0.091) 0.066 0.098 0.023 0.032 0.009 0.016 0.044 0.154 0.023 

Locus 1524 : 
2 alleles
15.9% missing data
   4   (0.709) 0.656 0.592 0.755 0.970 0.719 0.727 0.767 0.808 0.640 
   2   (0.291) 0.344 0.408 0.245 0.030 0.281 0.273 0.233 0.192 0.360 

Locus 1525 : 
2 alleles
4.3% missing data
   4   (0.885) 0.920 0.892 0.982 0.992 0.975 0.970 0.866 0.905 0.949 
   1   (0.115) 0.080 0.108 0.018 0.008 0.025 0.030 0.134 0.095 0.051 

Locus 1526 : 
2 alleles
13.0% missing data
   2   (0.677) 0.557 0.613 0.935 0.781 0.708 0.888 0.821 0.356 0.427 
   4   (0.323) 0.443 0.387 0.065 0.219 0.292 0.112 0.179 0.644 0.573 

Locus 1527 : 
2 alleles
7.2% missing data
   3   (0.911) 0.943 0.928 0.989 0.962 0.992 0.653 0.954 0.935 0.990 
   1   (0.089) 0.057 0.072 0.011 0.038 0.008 0.347 0.046 0.065 0.010 

Locus 1528 : 
2 alleles
3.6% missing data
   1   (0.696) 0.759 0.764 0.699 0.421 0.746 0.884 0.563 0.810 0.852 
   4   (0.304) 0.241 0.236 0.301 0.579 0.254 0.116 0.437 0.190 0.148 

Locus 1529 : 
2 alleles
15.2% missing data
   4   (0.664) 0.620 0.726 0.676 0.951 0.563 0.631 0.666 0.713 0.442 
   2   (0.336) 0.380 0.274 0.324 0.049 0.437 0.369 0.334 0.287 0.558 

Locus 1530 : 
2 alleles
6.5% missing data
   2   (0.839) 0.738 0.881 0.950 0.972 0.977 0.959 0.798 0.900 0.996 
   4   (0.161) 0.262 0.119 0.050 0.028 0.023 0.041 0.202 0.100 0.004 

Locus 1531 : 
2 alleles
5.1% missing data
   1   (0.871) 0.826 0.896 0.963 0.966 0.558 0.670 0.935 0.931 0.961 
   3   (0.129) 0.174 0.104 0.037 0.034 0.442 0.330 0.065 0.069 0.039 

Locus 1532 : 
2 alleles
18.1% missing data
   1   (0.908) 0.960 0.942 0.944 0.932 0.960 0.971 0.881 0.965 0.795 
   3   (0.092) 0.040 0.058 0.056 0.068 0.040 0.029 0.119 0.035 0.205 

Locus 1533 : 
2 alleles
0.7% missing data
   2   (0.911) 0.864 0.875 0.992 0.983 0.988 0.989 0.974 0.781 0.980 
   4   (0.089) 0.136 0.125 0.008 0.017 0.012 0.011 0.026 0.219 0.020 

Locus 1534 : 
2 alleles
1.4% missing data
   2   (0.829) 0.901 0.885 0.893 0.977 0.922 0.636 0.788 0.893 0.987 
   4   (0.171) 0.099 0.115 0.107 0.023 0.078 0.364 0.212 0.107 0.013 

Locus 1535 : 
2 alleles
2.9% missing data
   4   (0.898) 0.888 0.885 0.987 0.937 0.988 0.982 0.960 0.769 0.935 
   2   (0.102) 0.112 0.115 0.013 0.063 0.012 0.018 0.040 0.231 0.065 

Locus 1536 : 
2 alleles
3.6% missing data
   4   (0.920) 0.956 0.961 0.966 0.989 0.956 0.962 0.907 0.962 0.994 
   3   (0.080) 0.044 0.039 0.034 0.011 0.044 0.038 0.093 0.038 0.006 

Locus 1537 : 
2 alleles
1.4% missing data
   2   (0.943) 0.894 0.881 0.997 0.998 0.997 0.995 0.988 0.935 0.965 
   1   (0.057) 0.106 0.119 0.003 0.002 0.003 0.005 0.012 0.065 0.035 

Locus 1538 : 
2 alleles
3.6% missing data
   2   (0.166) 0.123 0.129 0.087 0.020 0.238 0.071 0.221 0.110 0.232 
   3   (0.834) 0.877 0.871 0.913 0.980 0.762 0.929 0.779 0.890 0.768 

Locus 1539 : 
2 alleles
13.0% missing data
   1   (0.864) 0.931 0.907 0.949 0.885 0.878 0.587 0.872 0.918 0.863 
   3   (0.136) 0.069 0.093 0.051 0.115 0.122 0.413 0.128 0.082 0.137 

Locus 1540 : 
2 alleles
2.2% missing data
   2   (0.907) 0.965 0.954 0.946 0.666 0.987 0.976 0.863 0.965 0.940 
   4   (0.093) 0.035 0.046 0.054 0.334 0.013 0.024 0.137 0.035 0.060 

Locus 1541 : 
2 alleles
2.2% missing data
   1   (0.771) 0.816 0.834 0.875 0.968 0.844 0.714 0.771 0.709 0.751 
   4   (0.229) 0.184 0.166 0.125 0.032 0.156 0.286 0.229 0.291 0.249 

Locus 1542 : 
2 alleles
14.5% missing data
   2   (0.844) 0.881 0.908 0.647 0.692 0.689 0.943 0.827 0.936 0.957 
   4   (0.156) 0.119 0.092 0.353 0.308 0.311 0.057 0.173 0.064 0.043 

Locus 1543 : 
2 alleles
4.3% missing data
   3   (0.841) 0.847 0.844 0.930 0.974 0.957 0.923 0.854 0.842 0.983 
   1   (0.159) 0.153 0.156 0.070 0.026 0.043 0.077 0.146 0.158 0.017 

Locus 1544 : 
2 alleles
7.2% missing data
   1   (0.867) 0.886 0.898 0.866 0.924 0.767 0.937 0.827 0.963 0.907 
   3   (0.133) 0.114 0.102 0.134 0.076 0.233 0.063 0.173 0.037 0.093 

Locus 1545 : 
2 alleles
4.3% missing data
   1   (0.794) 0.873 0.841 0.845 0.826 0.941 0.578 0.801 0.866 0.407 
   2   (0.206) 0.127 0.159 0.155 0.174 0.059 0.422 0.199 0.134 0.593 

Locus 1546 : 
2 alleles
11.6% missing data
   4   (0.929) 0.919 0.844 0.994 0.971 0.981 0.993 0.984 0.859 0.979 
   2   (0.071) 0.081 0.156 0.006 0.029 0.019 0.007 0.016 0.141 0.021 

Locus 1547 : 
2 alleles
5.1% missing data
   4   (0.889) 0.922 0.911 0.794 0.958 0.954 0.952 0.908 0.945 0.918 
   1   (0.111) 0.078 0.089 0.206 0.042 0.046 0.048 0.092 0.055 0.082 

Locus 1548 : 
2 alleles
13.0% missing data
   1   (0.865) 0.867 0.839 0.888 0.925 0.850 0.971 0.884 0.934 0.903 
   2   (0.135) 0.133 0.161 0.112 0.075 0.150 0.029 0.116 0.066 0.097 

Locus 1549 : 
2 alleles
13.0% missing data
   1   (0.936) 0.884 0.850 0.996 0.998 0.988 0.992 0.984 0.925 0.976 
   4   (0.064) 0.116 0.150 0.004 0.002 0.012 0.008 0.016 0.075 0.024 

Locus 1550 : 
2 alleles
5.1% missing data
   2   (0.792) 0.704 0.705 0.946 0.974 0.936 0.954 0.807 0.833 0.949 
   3   (0.208) 0.296 0.295 0.054 0.026 0.064 0.046 0.193 0.167 0.051 

Locus 1551 : 
2 alleles
14.5% missing data
   1   (0.816) 0.913 0.926 0.508 0.823 0.165 0.949 0.669 0.944 0.978 
   3   (0.184) 0.087 0.074 0.492 0.177 0.835 0.051 0.331 0.056 0.022 

Locus 1552 : 
2 alleles
3.6% missing data
   1   (0.886) 0.933 0.915 0.965 0.840 0.970 0.958 0.872 0.909 0.948 
   3   (0.114) 0.067 0.085 0.035 0.160 0.030 0.042 0.128 0.091 0.052 

Locus 1553 : 
2 alleles
1.4% missing data
   4   (0.913) 0.946 0.959 0.918 0.987 0.961 0.972 0.845 0.983 0.996 
   2   (0.087) 0.054 0.041 0.082 0.013 0.039 0.028 0.155 0.017 0.004 

Locus 1554 : 
2 alleles
11.6% missing data
   1   (0.802) 0.869 0.861 0.930 0.617 0.792 0.447 0.764 0.905 0.821 
   3   (0.198) 0.131 0.139 0.070 0.383 0.208 0.553 0.236 0.095 0.179 

Locus 1555 : 
2 alleles
10.1% missing data
   2   (0.312) 0.232 0.346 0.172 0.498 0.171 0.095 0.319 0.351 0.717 
   4   (0.688) 0.768 0.654 0.828 0.502 0.829 0.905 0.681 0.649 0.283 

Locus 1556 : 
2 alleles
4.3% missing data
   3   (0.782) 0.702 0.812 0.887 0.892 0.951 0.943 0.704 0.886 0.890 
   1   (0.218) 0.298 0.188 0.113 0.108 0.049 0.057 0.296 0.114 0.110 

Locus 1557 : 
2 alleles
2.9% missing data
   2   (0.433) 0.510 0.465 0.149 0.971 0.107 0.108 0.449 0.471 0.613 
   3   (0.567) 0.490 0.535 0.851 0.029 0.893 0.892 0.551 0.529 0.387 

Locus 1558 : 
2 alleles
15.2% missing data
   4   (0.154) 0.114 0.111 0.034 0.704 0.145 0.088 0.185 0.094 0.073 
   2   (0.846) 0.886 0.889 0.966 0.296 0.855 0.912 0.815 0.906 0.927 

Locus 1559 : 
2 alleles
5.1% missing data
   1   (0.780) 0.840 0.837 0.738 0.959 0.155 0.598 0.810 0.857 0.896 
   4   (0.220) 0.160 0.163 0.262 0.041 0.845 0.402 0.190 0.143 0.104 

Locus 1560 : 
2 alleles
10.9% missing data
   1   (0.903) 0.894 0.930 0.979 0.992 0.933 0.940 0.909 0.947 0.986 
   4   (0.097) 0.106 0.070 0.021 0.008 0.067 0.060 0.091 0.053 0.014 

Locus 1561 : 
2 alleles
2.9% missing data
   3   (0.862) 0.908 0.925 0.873 0.553 0.945 0.946 0.797 0.948 0.991 
   1   (0.138) 0.092 0.075 0.127 0.447 0.055 0.054 0.203 0.052 0.009 

Locus 1562 : 
2 alleles
15.2% missing data
   2   (0.921) 0.909 0.950 0.959 0.993 0.494 0.980 0.966 0.954 0.978 
   4   (0.079) 0.091 0.050 0.041 0.007 0.506 0.020 0.034 0.046 0.022 

Locus 1563 : 
2 alleles
15.9% missing data
   1   (0.626) 0.600 0.635 0.490 0.593 0.590 0.901 0.622 0.644 0.771 
   4   (0.374) 0.400 0.365 0.510 0.407 0.410 0.099 0.378 0.356 0.229 

Locus 1564 : 
2 alleles
12.3% missing data
   2   (0.850) 0.960 0.966 0.466 0.812 0.973 0.193 0.703 0.973 0.995 
   4   (0.150) 0.040 0.034 0.534 0.188 0.027 0.807 0.297 0.027 0.005 

Locus 1565 : 
2 alleles
2.9% missing data
   3   (0.811) 0.822 0.783 0.882 0.980 0.961 0.918 0.802 0.864 0.953 
   1   (0.189) 0.178 0.217 0.118 0.020 0.039 0.082 0.198 0.136 0.047 

Locus 1566 : 
2 alleles
13.8% missing data
   2   (0.898) 0.940 0.933 0.900 0.916 0.976 0.973 0.875 0.956 0.980 
   4   (0.102) 0.060 0.067 0.100 0.084 0.024 0.027 0.125 0.044 0.020 

Locus 1567 : 
2 alleles
5.8% missing data
   2   (0.887) 0.889 0.914 0.971 0.663 0.834 0.973 0.906 0.926 0.850 
   4   (0.113) 0.111 0.086 0.029 0.337 0.166 0.027 0.094 0.074 0.150 

Locus 1568 : 
2 alleles
11.6% missing data
   1   (0.777) 0.817 0.775 0.681 0.746 0.941 0.929 0.753 0.855 0.843 
   3   (0.223) 0.183 0.225 0.319 0.254 0.059 0.071 0.247 0.145 0.157 

Locus 1569 : 
2 alleles
3.6% missing data
   2   (0.618) 0.656 0.669 0.819 0.687 0.879 0.274 0.605 0.590 0.440 
   4   (0.382) 0.344 0.331 0.181 0.313 0.121 0.726 0.395 0.410 0.560 

Locus 1570 : 
2 alleles
16.7% missing data
   1   (0.386) 0.448 0.449 0.174 0.658 0.496 0.222 0.352 0.341 0.600 
   4   (0.614) 0.552 0.551 0.826 0.342 0.504 0.778 0.648 0.659 0.400 

Locus 1571 : 
2 alleles
10.9% missing data
   3   (0.873) 0.896 0.889 0.949 0.841 0.963 0.934 0.857 0.932 0.986 
   2   (0.127) 0.104 0.111 0.051 0.159 0.037 0.066 0.143 0.068 0.014 

Locus 1572 : 
2 alleles
12.3% missing data
   1   (0.116) 0.083 0.118 0.074 0.015 0.118 0.123 0.089 0.061 0.149 
   3   (0.884) 0.917 0.882 0.926 0.985 0.882 0.877 0.911 0.939 0.851 

Locus 1573 : 
2 alleles
13.8% missing data
   1   (0.601) 0.579 0.631 0.595 0.916 0.130 0.883 0.539 0.659 0.629 
   3   (0.399) 0.421 0.369 0.405 0.084 0.870 0.117 0.461 0.341 0.371 

Locus 1574 : 
2 alleles
11.6% missing data
   2   (0.577) 0.557 0.500 0.865 0.671 0.907 0.906 0.549 0.480 0.208 
   4   (0.423) 0.443 0.500 0.135 0.329 0.093 0.094 0.451 0.520 0.792 

Locus 1575 : 
2 alleles
18.1% missing data
   3   (0.911) 0.984 0.986 0.362 0.889 0.863 0.747 0.833 0.991 0.999 
   1   (0.089) 0.016 0.014 0.638 0.111 0.137 0.253 0.167 0.009 0.001 

Locus 1576 : 
2 alleles
3.6% missing data
   3   (0.920) 0.899 0.912 0.986 0.982 0.984 0.982 0.963 0.938 0.963 
   1   (0.080) 0.101 0.088 0.014 0.018 0.016 0.018 0.037 0.062 0.037 

Locus 1577 : 
2 alleles
9.4% missing data
   2   (0.906) 0.906 0.935 0.980 0.980 0.977 0.981 0.918 0.918 0.991 
   4   (0.094) 0.094 0.065 0.020 0.020 0.023 0.019 0.082 0.082 0.009 

Locus 1578 : 
2 alleles
11.6% missing data
   1   (0.715) 0.715 0.761 0.580 0.667 0.164 0.903 0.763 0.712 0.724 
   3   (0.285) 0.285 0.239 0.420 0.333 0.836 0.097 0.237 0.288 0.276 

Locus 1579 : 
2 alleles
11.6% missing data
   3   (0.904) 0.952 0.951 0.980 0.930 0.922 0.673 0.915 0.964 0.869 
   1   (0.096) 0.048 0.049 0.020 0.070 0.078 0.327 0.085 0.036 0.131 

Locus 1580 : 
2 alleles
8.7% missing data
   2   (0.907) 0.932 0.920 0.977 0.875 0.975 0.983 0.926 0.924 0.982 
   4   (0.093) 0.068 0.080 0.023 0.125 0.025 0.017 0.074 0.076 0.018 

Locus 1581 : 
2 alleles
14.5% missing data
   2   (0.832) 0.905 0.893 0.819 0.182 0.615 0.687 0.874 0.918 0.770 
   4   (0.168) 0.095 0.107 0.181 0.818 0.385 0.313 0.126 0.082 0.230 

Locus 1582 : 
2 alleles
5.8% missing data
   4   (0.893) 0.925 0.932 0.787 0.847 0.977 0.965 0.899 0.956 0.929 
   1   (0.107) 0.075 0.068 0.213 0.153 0.023 0.035 0.101 0.044 0.071 

Locus 1583 : 
2 alleles
1.4% missing data
   2   (0.910) 0.954 0.918 0.964 0.918 0.986 0.977 0.949 0.896 0.828 
   3   (0.090) 0.046 0.082 0.036 0.082 0.014 0.023 0.051 0.104 0.172 

Locus 1584 : 
2 alleles
2.2% missing data
   1   (0.692) 0.732 0.713 0.709 0.601 0.956 0.731 0.773 0.478 0.849 
   2   (0.308) 0.268 0.287 0.291 0.399 0.044 0.269 0.227 0.522 0.151 

Locus 1585 : 
2 alleles
3.6% missing data
   1   (0.906) 0.960 0.952 0.945 0.681 0.939 0.966 0.885 0.958 0.896 
   3   (0.094) 0.040 0.048 0.055 0.319 0.061 0.034 0.115 0.042 0.104 

Locus 1586 : 
2 alleles
13.0% missing data
   2   (0.325) 0.501 0.464 0.146 0.057 0.519 0.082 0.256 0.252 0.381 
   3   (0.675) 0.499 0.536 0.854 0.943 0.481 0.918 0.744 0.748 0.619 

Locus 1587 : 
2 alleles
4.3% missing data
   3   (0.225) 0.238 0.206 0.115 0.044 0.143 0.463 0.177 0.201 0.333 
   4   (0.775) 0.762 0.794 0.885 0.956 0.857 0.537 0.823 0.799 0.667 

Locus 1588 : 
2 alleles
5.1% missing data
   1   (0.946) 0.942 0.931 0.997 0.998 0.997 0.995 0.988 0.862 0.975 
   3   (0.054) 0.058 0.069 0.003 0.002 0.003 0.005 0.012 0.138 0.025 

Locus 1589 : 
2 alleles
3.6% missing data
   3   (0.805) 0.878 0.809 0.943 0.983 0.960 0.680 0.826 0.842 0.231 
   2   (0.195) 0.122 0.191 0.057 0.017 0.040 0.320 0.174 0.158 0.769 

Locus 1590 : 
2 alleles
4.3% missing data
   4   (0.923) 0.922 0.940 0.964 0.902 0.954 0.974 0.950 0.974 0.993 
   2   (0.077) 0.078 0.060 0.036 0.098 0.046 0.026 0.050 0.026 0.007 

Locus 1591 : 
2 alleles
6.5% missing data
   1   (0.877) 0.916 0.929 0.963 0.953 0.978 0.561 0.832 0.972 0.994 
   4   (0.123) 0.084 0.071 0.037 0.047 0.022 0.439 0.168 0.028 0.006 

Locus 1592 : 
2 alleles
5.1% missing data
   4   (0.865) 0.856 0.883 0.911 0.988 0.459 0.966 0.910 0.937 0.515 
   2   (0.135) 0.144 0.117 0.089 0.012 0.541 0.034 0.090 0.063 0.485 

Locus 1593 : 
2 alleles
2.2% missing data
   3   (0.899) 0.864 0.914 0.989 0.996 0.990 0.806 0.959 0.906 0.970 
   1   (0.101) 0.136 0.086 0.011 0.004 0.010 0.194 0.041 0.094 0.030 

Locus 1594 : 
2 alleles
12.3% missing data
   2   (0.638) 0.634 0.666 0.848 0.652 0.885 0.543 0.657 0.505 0.756 
   4   (0.362) 0.366 0.334 0.152 0.348 0.115 0.457 0.343 0.495 0.244 

Locus 1595 : 
2 alleles
3.6% missing data
   2   (0.854) 0.758 0.795 0.974 0.942 0.869 0.971 0.899 0.890 0.965 
   3   (0.146) 0.242 0.205 0.026 0.058 0.131 0.029 0.101 0.110 0.035 

Locus 1596 : 
2 alleles
14.5% missing data
   2   (0.846) 0.826 0.810 0.969 0.797 0.970 0.366 0.928 0.886 0.766 
   4   (0.154) 0.174 0.190 0.031 0.203 0.030 0.634 0.072 0.114 0.234 

Locus 1597 : 
2 alleles
18.1% missing data
   2   (0.809) 0.879 0.860 0.894 0.095 0.972 0.228 0.838 0.908 0.904 
   3   (0.191) 0.121 0.140 0.106 0.905 0.028 0.772 0.162 0.092 0.096 

Locus 1598 : 
2 alleles
4.3% missing data
   1   (0.909) 0.920 0.902 0.988 0.996 0.988 0.842 0.962 0.934 0.904 
   3   (0.091) 0.080 0.098 0.012 0.004 0.012 0.158 0.038 0.066 0.096 

Locus 1599 : 
2 alleles
5.1% missing data
   1   (0.244) 0.164 0.185 0.273 0.033 0.794 0.064 0.277 0.250 0.197 
   3   (0.756) 0.836 0.815 0.727 0.967 0.206 0.936 0.723 0.750 0.803 

Locus 1600 : 
2 alleles
4.3% missing data
   1   (0.797) 0.807 0.784 0.937 0.958 0.950 0.545 0.829 0.849 0.757 
   3   (0.203) 0.193 0.216 0.063 0.042 0.050 0.455 0.171 0.151 0.243 

Locus 1601 : 
2 alleles
4.3% missing data
   2   (0.915) 0.973 0.959 0.935 0.979 0.977 0.954 0.870 0.965 0.989 
   3   (0.085) 0.027 0.041 0.065 0.021 0.023 0.046 0.130 0.035 0.011 

Locus 1602 : 
2 alleles
3.6% missing data
   1   (0.081) 0.055 0.081 0.010 0.034 0.010 0.268 0.032 0.052 0.029 
   3   (0.919) 0.945 0.919 0.990 0.966 0.990 0.732 0.968 0.948 0.971 

Locus 1603 : 
2 alleles
2.9% missing data
   1   (0.882) 0.932 0.929 0.938 0.897 0.978 0.954 0.830 0.941 0.712 
   3   (0.118) 0.068 0.071 0.062 0.103 0.022 0.046 0.170 0.059 0.288 

Locus 1604 : 
2 alleles
2.2% missing data
   1   (0.211) 0.162 0.252 0.088 0.023 0.046 0.061 0.188 0.316 0.248 
   3   (0.789) 0.838 0.748 0.912 0.977 0.954 0.939 0.812 0.684 0.752 

Locus 1605 : 
2 alleles
15.9% missing data
   4   (0.882) 0.854 0.825 0.986 0.937 0.984 0.983 0.959 0.649 0.949 
   2   (0.118) 0.146 0.175 0.014 0.063 0.016 0.017 0.041 0.351 0.051 

Locus 1606 : 
2 alleles
13.8% missing data
   2   (0.129) 0.056 0.055 0.089 0.012 0.092 0.448 0.233 0.031 0.018 
   3   (0.871) 0.944 0.945 0.911 0.988 0.908 0.552 0.767 0.969 0.982 

Locus 1607 : 
2 alleles
18.8% missing data
   2   (0.242) 0.204 0.158 0.231 0.156 0.097 0.457 0.241 0.197 0.571 
   4   (0.758) 0.796 0.842 0.769 0.844 0.903 0.543 0.759 0.803 0.429 

Locus 1608 : 
2 alleles
15.2% missing data
   2   (0.849) 0.910 0.920 0.839 0.962 0.942 0.586 0.814 0.935 0.961 
   4   (0.151) 0.090 0.080 0.161 0.038 0.058 0.414 0.186 0.065 0.039 

Locus 1609 : 
2 alleles
14.5% missing data
   4   (0.861) 0.805 0.861 0.917 0.971 0.670 0.879 0.906 0.927 0.934 
   2   (0.139) 0.195 0.139 0.083 0.029 0.330 0.121 0.094 0.073 0.066 

Locus 1610 : 
2 alleles
4.3% missing data
   1   (0.885) 0.921 0.917 0.971 0.905 0.948 0.424 0.922 0.931 0.954 
   4   (0.115) 0.079 0.083 0.029 0.095 0.052 0.576 0.078 0.069 0.046 

Locus 1611 : 
2 alleles
8.0% missing data
   4   (0.913) 0.912 0.930 0.984 0.995 0.988 0.986 0.913 0.959 0.987 
   2   (0.087) 0.088 0.070 0.016 0.005 0.012 0.014 0.087 0.041 0.013 

Locus 1612 : 
2 alleles
2.9% missing data
   1   (0.899) 0.932 0.931 0.938 0.920 0.710 0.972 0.883 0.963 0.956 
   3   (0.101) 0.068 0.069 0.062 0.080 0.290 0.028 0.117 0.037 0.044 

Locus 1613 : 
2 alleles
3.6% missing data
   1   (0.834) 0.792 0.835 0.895 0.933 0.867 0.938 0.841 0.901 0.964 
   3   (0.166) 0.208 0.165 0.105 0.067 0.133 0.062 0.159 0.099 0.036 

Locus 1614 : 
2 alleles
4.3% missing data
   3   (0.849) 0.865 0.847 0.871 0.976 0.967 0.956 0.879 0.874 0.795 
   1   (0.151) 0.135 0.153 0.129 0.024 0.033 0.044 0.121 0.126 0.205 

Locus 1615 : 
2 alleles
15.2% missing data
   1   (0.850) 0.708 0.798 0.975 0.987 0.979 0.965 0.884 0.904 0.976 
   2   (0.150) 0.292 0.202 0.025 0.013 0.021 0.035 0.116 0.096 0.024 

Locus 1616 : 
2 alleles
5.1% missing data
   1   (0.902) 0.919 0.922 0.956 0.976 0.976 0.946 0.909 0.953 0.990 
   3   (0.098) 0.081 0.078 0.044 0.024 0.024 0.054 0.091 0.047 0.010 

Locus 1617 : 
2 alleles
14.5% missing data
   3   (0.665) 0.729 0.712 0.581 0.922 0.569 0.539 0.605 0.771 0.800 
   1   (0.335) 0.271 0.288 0.419 0.078 0.431 0.461 0.395 0.229 0.200 

Locus 1618 : 
2 alleles
9.4% missing data
   2   (0.884) 0.920 0.903 0.946 0.954 0.898 0.954 0.858 0.944 0.963 
   1   (0.116) 0.080 0.097 0.054 0.046 0.102 0.046 0.142 0.056 0.037 

Locus 1619 : 
2 alleles
10.9% missing data
   1   (0.302) 0.259 0.243 0.311 0.479 0.075 0.124 0.372 0.241 0.453 
   3   (0.698) 0.741 0.757 0.689 0.521 0.925 0.876 0.628 0.759 0.547 

Locus 1620 : 
2 alleles
1.4% missing data
   1   (0.816) 0.830 0.798 0.891 0.984 0.965 0.959 0.806 0.853 0.700 
   4   (0.184) 0.170 0.202 0.109 0.016 0.035 0.041 0.194 0.147 0.300 

Locus 1621 : 
2 alleles
7.2% missing data
   1   (0.894) 0.913 0.940 0.948 0.982 0.982 0.970 0.852 0.948 0.993 
   3   (0.106) 0.087 0.060 0.052 0.018 0.018 0.030 0.148 0.052 0.007 

Locus 1622 : 
2 alleles
5.8% missing data
   1   (0.477) 0.465 0.443 0.383 0.393 0.129 0.522 0.530 0.485 0.590 
   4   (0.523) 0.535 0.557 0.617 0.607 0.871 0.478 0.470 0.515 0.410 

Locus 1623 : 
2 alleles
15.9% missing data
   1   (0.110) 0.088 0.140 0.014 0.007 0.062 0.030 0.072 0.122 0.264 
   3   (0.890) 0.912 0.860 0.986 0.993 0.938 0.970 0.928 0.878 0.736 

Locus 1624 : 
2 alleles
18.1% missing data
   4   (0.748) 0.758 0.752 0.905 0.906 0.953 0.938 0.756 0.586 0.695 
   2   (0.252) 0.242 0.248 0.095 0.094 0.047 0.062 0.244 0.414 0.305 

Locus 1625 : 
2 alleles
10.9% missing data
   1   (0.133) 0.131 0.175 0.034 0.118 0.064 0.043 0.089 0.107 0.313 
   3   (0.867) 0.869 0.825 0.966 0.882 0.936 0.957 0.911 0.893 0.687 

Locus 1626 : 
2 alleles
3.6% missing data
   4   (0.888) 0.966 0.968 0.929 0.993 0.949 0.804 0.726 0.972 0.995 
   3   (0.112) 0.034 0.032 0.071 0.007 0.051 0.196 0.274 0.028 0.005 

Locus 1627 : 
2 alleles
2.9% missing data
   2   (0.883) 0.915 0.884 0.970 0.988 0.945 0.965 0.894 0.884 0.962 
   4   (0.117) 0.085 0.116 0.030 0.012 0.055 0.035 0.106 0.116 0.038 

Locus 1628 : 
2 alleles
10.9% missing data
   4   (0.887) 0.947 0.952 0.929 0.972 0.932 0.689 0.825 0.953 0.992 
   2   (0.113) 0.053 0.048 0.071 0.028 0.068 0.311 0.175 0.047 0.008 

Locus 1629 : 
2 alleles
0.7% missing data
   1   (0.894) 0.950 0.927 0.971 0.991 0.971 0.704 0.927 0.904 0.980 
   3   (0.106) 0.050 0.073 0.029 0.009 0.029 0.296 0.073 0.096 0.020 

Locus 1630 : 
2 alleles
4.3% missing data
   2   (0.634) 0.565 0.533 0.728 0.969 0.389 0.747 0.691 0.681 0.776 
   4   (0.366) 0.435 0.467 0.272 0.031 0.611 0.253 0.309 0.319 0.224 

Locus 1631 : 
2 alleles
5.1% missing data
   3   (0.788) 0.791 0.765 0.907 0.981 0.778 0.430 0.909 0.570 0.926 
   1   (0.212) 0.209 0.235 0.093 0.019 0.222 0.570 0.091 0.430 0.074 

Locus 1632 : 
2 alleles
3.6% missing data
   1   (0.780) 0.749 0.813 0.925 0.029 0.869 0.954 0.832 0.688 0.931 
   3   (0.220) 0.251 0.187 0.075 0.971 0.131 0.046 0.168 0.312 0.069 

Locus 1633 : 
2 alleles
4.3% missing data
   1   (0.291) 0.262 0.232 0.147 0.433 0.419 0.404 0.285 0.292 0.123 
   3   (0.709) 0.738 0.768 0.853 0.567 0.581 0.596 0.715 0.708 0.877 

Locus 1634 : 
2 alleles
15.2% missing data
   2   (0.439) 0.464 0.540 0.237 0.055 0.356 0.469 0.373 0.545 0.401 
   4   (0.561) 0.536 0.460 0.763 0.945 0.644 0.531 0.627 0.455 0.599 

Locus 1635 : 
2 alleles
10.1% missing data
   3   (0.854) 0.896 0.896 0.889 0.842 0.841 0.952 0.784 0.938 0.972 
   2   (0.146) 0.104 0.104 0.111 0.158 0.159 0.048 0.216 0.062 0.028 

Locus 1636 : 
2 alleles
2.9% missing data
   1   (0.841) 0.894 0.906 0.700 0.762 0.613 0.948 0.776 0.941 0.950 
   3   (0.159) 0.106 0.094 0.300 0.238 0.387 0.052 0.224 0.059 0.050 

Locus 1637 : 
2 alleles
6.5% missing data
   1   (0.732) 0.616 0.723 0.939 0.934 0.840 0.797 0.749 0.767 0.721 
   2   (0.268) 0.384 0.277 0.061 0.066 0.160 0.203 0.251 0.233 0.279 

Locus 1638 : 
2 alleles
9.4% missing data
   3   (0.933) 0.930 0.946 0.991 0.980 0.992 0.987 0.975 0.896 0.992 
   4   (0.067) 0.070 0.054 0.009 0.020 0.008 0.013 0.025 0.104 0.008 

Locus 1639 : 
2 alleles
2.9% missing data
   1   (0.904) 0.933 0.909 0.983 0.216 0.926 0.984 0.955 0.888 0.988 
   3   (0.096) 0.067 0.091 0.017 0.784 0.074 0.016 0.045 0.112 0.012 

Locus 1640 : 
2 alleles
7.2% missing data
   1   (0.779) 0.851 0.851 0.837 0.792 0.122 0.920 0.707 0.844 0.903 
   4   (0.221) 0.149 0.149 0.163 0.208 0.878 0.080 0.293 0.156 0.097 

Locus 1641 : 
2 alleles
3.6% missing data
   2   (0.733) 0.770 0.781 0.860 0.960 0.923 0.621 0.691 0.730 0.966 
   4   (0.267) 0.230 0.219 0.140 0.040 0.077 0.379 0.309 0.270 0.034 

Locus 1642 : 
2 alleles
13.0% missing data
   4   (0.718) 0.760 0.709 0.765 0.686 0.492 0.898 0.713 0.723 0.863 
   3   (0.282) 0.240 0.291 0.235 0.314 0.508 0.102 0.287 0.277 0.137 

Locus 1643 : 
2 alleles
4.3% missing data
   2   (0.908) 0.925 0.928 0.982 0.629 0.994 0.966 0.961 0.937 0.350 
   4   (0.092) 0.075 0.072 0.018 0.371 0.006 0.034 0.039 0.063 0.650 

Locus 1644 : 
2 alleles
3.6% missing data
   2   (0.480) 0.543 0.532 0.660 0.552 0.500 0.124 0.475 0.452 0.173 
   4   (0.520) 0.457 0.468 0.340 0.448 0.500 0.876 0.525 0.548 0.827 

Locus 1645 : 
2 alleles
3.6% missing data
   1   (0.841) 0.853 0.835 0.853 0.843 0.941 0.918 0.890 0.842 0.942 
   2   (0.159) 0.147 0.165 0.147 0.157 0.059 0.082 0.110 0.158 0.058 

Locus 1646 : 
2 alleles
8.0% missing data
   1   (0.100) 0.084 0.105 0.022 0.007 0.013 0.030 0.107 0.051 0.024 
   2   (0.900) 0.916 0.895 0.978 0.993 0.987 0.970 0.893 0.949 0.976 

Locus 1647 : 
2 alleles
9.4% missing data
   1   (0.699) 0.678 0.732 0.842 0.946 0.428 0.877 0.639 0.722 0.910 
   3   (0.301) 0.322 0.268 0.158 0.054 0.572 0.123 0.361 0.278 0.090 

Locus 1648 : 
2 alleles
4.3% missing data
   2   (0.919) 0.925 0.892 0.990 0.994 0.965 0.986 0.961 0.913 0.995 
   4   (0.081) 0.075 0.108 0.010 0.006 0.035 0.014 0.039 0.087 0.005 

Locus 1649 : 
2 alleles
15.2% missing data
   4   (0.883) 0.899 0.889 0.975 0.812 0.944 0.976 0.921 0.865 0.715 
   2   (0.117) 0.101 0.111 0.025 0.188 0.056 0.024 0.079 0.135 0.285 

Locus 1650 : 
2 alleles
6.5% missing data
   4   (0.216) 0.228 0.283 0.087 0.021 0.046 0.063 0.243 0.171 0.087 
   2   (0.784) 0.772 0.717 0.913 0.979 0.954 0.937 0.757 0.829 0.913 

Locus 1651 : 
2 alleles
0.7% missing data
   1   (0.771) 0.831 0.752 0.705 0.915 0.928 0.929 0.792 0.824 0.122 
   4   (0.229) 0.169 0.248 0.295 0.085 0.072 0.071 0.208 0.176 0.878 

Locus 1652 : 
2 alleles
1.4% missing data
   3   (0.914) 0.944 0.947 0.983 0.984 0.987 0.974 0.891 0.952 0.993 
   2   (0.086) 0.056 0.053 0.017 0.016 0.013 0.026 0.109 0.048 0.007 

Locus 1653 : 
2 alleles
5.1% missing data
   3   (0.603) 0.692 0.709 0.464 0.964 0.897 0.214 0.489 0.692 0.911 
   1   (0.397) 0.308 0.291 0.536 0.036 0.103 0.786 0.511 0.308 0.089 

Locus 1654 : 
2 alleles
15.2% missing data
   3   (0.786) 0.878 0.766 0.777 0.970 0.897 0.693 0.762 0.852 0.821 
   1   (0.214) 0.122 0.234 0.223 0.030 0.103 0.307 0.238 0.148 0.179 

Locus 1655 : 
2 alleles
2.9% missing data
   4   (0.891) 0.903 0.860 0.983 0.971 0.971 0.961 0.920 0.900 0.950 
   3   (0.109) 0.097 0.140 0.017 0.029 0.029 0.039 0.080 0.100 0.050 

Locus 1656 : 
2 alleles
2.9% missing data
   2   (0.906) 0.950 0.963 0.504 0.297 0.964 0.963 0.927 0.981 0.997 
   3   (0.094) 0.050 0.037 0.496 0.703 0.036 0.037 0.073 0.019 0.003 

Locus 1657 : 
2 alleles
10.1% missing data
   2   (0.902) 0.851 0.842 0.988 0.950 0.979 0.983 0.966 0.854 0.949 
   4   (0.098) 0.149 0.158 0.012 0.050 0.021 0.017 0.034 0.146 0.051 

Locus 1658 : 
2 alleles
4.3% missing data
   3   (0.924) 0.971 0.973 0.961 0.980 0.932 0.637 0.942 0.975 0.996 
   1   (0.076) 0.029 0.027 0.039 0.020 0.068 0.363 0.058 0.025 0.004 

Locus 1659 : 
2 alleles
13.8% missing data
   2   (0.905) 0.925 0.925 0.984 0.934 0.987 0.983 0.911 0.917 0.991 
   4   (0.095) 0.075 0.075 0.016 0.066 0.013 0.017 0.089 0.083 0.009 

Locus 1660 : 
2 alleles
13.8% missing data
   3   (0.218) 0.189 0.228 0.075 0.224 0.042 0.054 0.177 0.334 0.551 
   1   (0.782) 0.811 0.772 0.925 0.776 0.958 0.946 0.823 0.666 0.449 

Locus 1661 : 
2 alleles
5.1% missing data
   2   (0.141) 0.151 0.138 0.129 0.022 0.057 0.034 0.137 0.067 0.069 
   4   (0.859) 0.849 0.862 0.871 0.978 0.943 0.966 0.863 0.933 0.931 

Locus 1662 : 
2 alleles
2.9% missing data
   4   (0.821) 0.921 0.911 0.845 0.841 0.548 0.951 0.679 0.874 0.958 
   2   (0.179) 0.079 0.089 0.155 0.159 0.452 0.049 0.321 0.126 0.042 

Locus 1663 : 
2 alleles
1.4% missing data
   4   (0.900) 0.952 0.943 0.887 0.991 0.981 0.965 0.842 0.963 0.996 
   2   (0.100) 0.048 0.057 0.113 0.009 0.019 0.035 0.158 0.037 0.004 

Locus 1664 : 
2 alleles
2.2% missing data
   3   (0.913) 0.940 0.937 0.985 0.984 0.982 0.982 0.950 0.929 0.320 
   1   (0.087) 0.060 0.063 0.015 0.016 0.018 0.018 0.050 0.071 0.680 

Locus 1665 : 
2 alleles
5.8% missing data
   2   (0.723) 0.813 0.819 0.766 0.961 0.813 0.519 0.653 0.727 0.799 
   4   (0.277) 0.187 0.181 0.234 0.039 0.187 0.481 0.347 0.273 0.201 

Locus 1666 : 
2 alleles
3.6% missing data
   3   (0.878) 0.837 0.899 0.949 0.697 0.815 0.952 0.909 0.932 0.969 
   4   (0.122) 0.163 0.101 0.051 0.303 0.185 0.048 0.091 0.068 0.031 

Locus 1667 : 
2 alleles
4.3% missing data
   2   (0.917) 0.973 0.955 0.935 0.950 0.830 0.940 0.908 0.960 0.946 
   4   (0.083) 0.027 0.045 0.065 0.050 0.170 0.060 0.092 0.040 0.054 

Locus 1668 : 
2 alleles
3.6% missing data
   1   (0.910) 0.932 0.924 0.984 0.989 0.990 0.984 0.929 0.905 0.991 
   4   (0.090) 0.068 0.076 0.016 0.011 0.010 0.016 0.071 0.095 0.009 

Locus 1669 : 
2 alleles
2.2% missing data
   4   (0.900) 0.912 0.934 0.960 0.897 0.948 0.976 0.907 0.934 0.971 
   1   (0.100) 0.088 0.066 0.040 0.103 0.052 0.024 0.093 0.066 0.029 

Locus 1670 : 
2 alleles
5.8% missing data
   2   (0.494) 0.575 0.617 0.363 0.095 0.247 0.137 0.421 0.634 0.853 
   4   (0.506) 0.425 0.383 0.637 0.905 0.753 0.863 0.579 0.366 0.147 

Locus 1671 : 
2 alleles
13.8% missing data
   2   (0.922) 0.924 0.899 0.988 0.995 0.976 0.986 0.968 0.887 0.978 
   4   (0.078) 0.076 0.101 0.012 0.005 0.024 0.014 0.032 0.113 0.022 

Locus 1672 : 
2 alleles
1.4% missing data
   2   (0.692) 0.733 0.777 0.921 0.608 0.911 0.642 0.615 0.620 0.852 
   4   (0.308) 0.267 0.223 0.079 0.392 0.089 0.358 0.385 0.380 0.148 

Locus 1673 : 
2 alleles
2.2% missing data
   1   (0.686) 0.657 0.622 0.850 0.931 0.911 0.912 0.715 0.551 0.753 
   3   (0.314) 0.343 0.378 0.150 0.069 0.089 0.088 0.285 0.449 0.247 

Locus 1674 : 
2 alleles
10.9% missing data
   4   (0.911) 0.936 0.953 0.952 0.826 0.974 0.968 0.892 0.966 0.978 
   2   (0.089) 0.064 0.047 0.048 0.174 0.026 0.032 0.108 0.034 0.022 

Locus 1675 : 
2 alleles
7.2% missing data
   2   (0.605) 0.607 0.572 0.537 0.964 0.191 0.331 0.699 0.643 0.577 
   4   (0.395) 0.393 0.428 0.463 0.036 0.809 0.669 0.301 0.357 0.423 

Locus 1676 : 
2 alleles
14.5% missing data
   3   (0.343) 0.393 0.353 0.091 0.055 0.149 0.587 0.258 0.496 0.565 
   4   (0.657) 0.607 0.647 0.909 0.945 0.851 0.413 0.742 0.504 0.435 

Locus 1677 : 
2 alleles
6.5% missing data
   1   (0.877) 0.934 0.933 0.915 0.978 0.850 0.961 0.799 0.961 0.392 
   3   (0.123) 0.066 0.067 0.085 0.022 0.150 0.039 0.201 0.039 0.608 

Locus 1678 : 
2 alleles
10.1% missing data
   3   (0.733) 0.817 0.762 0.474 0.156 0.946 0.498 0.746 0.867 0.898 
   1   (0.267) 0.183 0.238 0.526 0.844 0.054 0.502 0.254 0.133 0.102 

Locus 1679 : 
2 alleles
2.9% missing data
   3   (0.958) 0.993 0.994 0.565 0.893 0.995 0.986 0.959 0.996 0.999 
   4   (0.042) 0.007 0.006 0.435 0.107 0.005 0.014 0.041 0.004 0.001 

Locus 1680 : 
2 alleles
2.9% missing data
   3   (0.893) 0.917 0.929 0.949 0.983 0.906 0.972 0.909 0.891 0.985 
   1   (0.107) 0.083 0.071 0.051 0.017 0.094 0.028 0.091 0.109 0.015 

Locus 1681 : 
2 alleles
10.9% missing data
   4   (0.947) 0.907 0.918 0.996 0.973 0.978 0.995 0.988 0.956 0.956 
   2   (0.053) 0.093 0.082 0.004 0.027 0.022 0.005 0.012 0.044 0.044 

Locus 1682 : 
2 alleles
3.6% missing data
   3   (0.946) 0.892 0.883 0.997 0.998 0.997 0.995 0.989 0.946 0.994 
   2   (0.054) 0.108 0.117 0.003 0.002 0.003 0.005 0.011 0.054 0.006 

Locus 1683 : 
2 alleles
0.7% missing data
   3   (0.942) 0.925 0.902 0.997 0.998 0.997 0.995 0.989 0.887 0.926 
   1   (0.058) 0.075 0.098 0.003 0.002 0.003 0.005 0.011 0.113 0.074 

Locus 1684 : 
2 alleles
5.1% missing data
   1   (0.919) 0.963 0.971 0.894 0.968 0.957 0.974 0.871 0.977 0.991 
   4   (0.081) 0.037 0.029 0.106 0.032 0.043 0.026 0.129 0.023 0.009 

Locus 1685 : 
2 alleles
15.9% missing data
   1   (0.926) 0.972 0.953 0.976 0.930 0.987 0.972 0.927 0.958 0.978 
   3   (0.074) 0.028 0.047 0.024 0.070 0.013 0.028 0.073 0.042 0.022 

Locus 1686 : 
2 alleles
13.0% missing data
   3   (0.908) 0.888 0.929 0.981 0.981 0.993 0.809 0.954 0.952 0.996 
   1   (0.092) 0.112 0.071 0.019 0.019 0.007 0.191 0.046 0.048 0.004 

Locus 1687 : 
2 alleles
3.6% missing data
   1   (0.892) 0.948 0.949 0.972 0.988 0.940 0.686 0.859 0.959 0.958 
   3   (0.108) 0.052 0.051 0.028 0.012 0.060 0.314 0.141 0.041 0.042 

Locus 1688 : 
2 alleles
1.4% missing data
   1   (0.915) 0.950 0.967 0.966 0.943 0.941 0.970 0.850 0.976 0.984 
   2   (0.085) 0.050 0.033 0.034 0.057 0.059 0.030 0.150 0.024 0.016 

Locus 1689 : 
2 alleles
7.2% missing data
   3   (0.773) 0.865 0.802 0.905 0.493 0.936 0.590 0.730 0.843 0.914 
   4   (0.227) 0.135 0.198 0.095 0.507 0.064 0.410 0.270 0.157 0.086 

Locus 1690 : 
2 alleles
3.6% missing data
   1   (0.880) 0.792 0.906 0.979 0.978 0.850 0.966 0.904 0.921 0.815 
   3   (0.120) 0.208 0.094 0.021 0.022 0.150 0.034 0.096 0.079 0.185 

Locus 1691 : 
2 alleles
5.8% missing data
   3   (0.846) 0.870 0.772 0.909 0.983 0.978 0.961 0.897 0.835 0.860 
   1   (0.154) 0.130 0.228 0.091 0.017 0.022 0.039 0.103 0.165 0.140 

Locus 1692 : 
2 alleles
3.6% missing data
   4   (0.920) 0.837 0.915 0.992 0.983 0.983 0.988 0.973 0.905 0.909 
   3   (0.080) 0.163 0.085 0.008 0.017 0.017 0.012 0.027 0.095 0.091 

Locus 1693 : 
2 alleles
10.9% missing data
   3   (0.910) 0.940 0.942 0.976 0.953 0.991 0.978 0.923 0.905 0.900 
   4   (0.090) 0.060 0.058 0.024 0.047 0.009 0.022 0.077 0.095 0.100 

Locus 1694 : 
2 alleles
6.5% missing data
   1   (0.903) 0.924 0.924 0.980 0.988 0.977 0.786 0.946 0.933 0.982 
   3   (0.097) 0.076 0.076 0.020 0.012 0.023 0.214 0.054 0.067 0.018 

Locus 1695 : 
2 alleles
5.8% missing data
   1   (0.874) 0.865 0.871 0.965 0.985 0.975 0.955 0.873 0.918 0.973 
   3   (0.126) 0.135 0.129 0.035 0.015 0.025 0.045 0.127 0.082 0.027 

Locus 1696 : 
2 alleles
2.9% missing data
   4   (0.921) 0.967 0.964 0.970 0.971 0.979 0.981 0.867 0.970 0.979 
   2   (0.079) 0.033 0.036 0.030 0.029 0.021 0.019 0.133 0.030 0.021 

Locus 1697 : 
2 alleles
5.1% missing data
   2   (0.146) 0.146 0.129 0.048 0.013 0.028 0.031 0.151 0.142 0.131 
   3   (0.854) 0.854 0.871 0.952 0.987 0.972 0.969 0.849 0.858 0.869 

Locus 1698 : 
2 alleles
10.9% missing data
   1   (0.743) 0.751 0.718 0.826 0.953 0.498 0.616 0.837 0.686 0.850 
   3   (0.257) 0.249 0.282 0.174 0.047 0.502 0.384 0.163 0.314 0.150 

Locus 1699 : 
2 alleles
11.6% missing data
   1   (0.863) 0.845 0.846 0.945 0.971 0.928 0.954 0.898 0.878 0.978 
   3   (0.137) 0.155 0.154 0.055 0.029 0.072 0.046 0.102 0.122 0.022 

Locus 1700 : 
2 alleles
1.4% missing data
   3   (0.920) 0.813 0.886 0.991 0.995 0.995 0.990 0.974 0.928 0.959 
   1   (0.080) 0.187 0.114 0.009 0.005 0.005 0.010 0.026 0.072 0.041 

Locus 1701 : 
2 alleles
9.4% missing data
   3   (0.923) 0.970 0.975 0.917 0.990 0.980 0.392 0.936 0.986 0.997 
   1   (0.077) 0.030 0.025 0.083 0.010 0.020 0.608 0.064 0.014 0.003 

Locus 1702 : 
2 alleles
4.3% missing data
   4   (0.634) 0.677 0.651 0.795 0.964 0.467 0.482 0.568 0.736 0.570 
   1   (0.366) 0.323 0.349 0.205 0.036 0.533 0.518 0.432 0.264 0.430 

Locus 1703 : 
2 alleles
18.1% missing data
   4   (0.751) 0.648 0.658 0.955 0.958 0.963 0.917 0.765 0.745 0.878 
   2   (0.249) 0.352 0.342 0.045 0.042 0.037 0.083 0.235 0.255 0.122 

Locus 1704 : 
2 alleles
13.0% missing data
   2   (0.894) 0.902 0.895 0.962 0.923 0.875 0.975 0.909 0.943 0.978 
   4   (0.106) 0.098 0.105 0.038 0.077 0.125 0.025 0.091 0.057 0.022 

Locus 1705 : 
2 alleles
1.4% missing data
   3   (0.904) 0.947 0.936 0.927 0.919 0.927 0.960 0.894 0.959 0.927 
   4   (0.096) 0.053 0.064 0.073 0.081 0.073 0.040 0.106 0.041 0.073 

Locus 1706 : 
2 alleles
10.1% missing data
   2   (0.906) 0.913 0.938 0.986 0.946 0.973 0.722 0.951 0.934 0.985 
   4   (0.094) 0.087 0.062 0.014 0.054 0.027 0.278 0.049 0.066 0.015 

Locus 1707 : 
2 alleles
11.6% missing data
   4   (0.806) 0.784 0.817 0.833 0.646 0.899 0.948 0.811 0.854 0.923 
   3   (0.194) 0.216 0.183 0.167 0.354 0.101 0.052 0.189 0.146 0.077 

Locus 1708 : 
2 alleles
4.3% missing data
   4   (0.848) 0.868 0.856 0.965 0.973 0.977 0.947 0.794 0.899 0.970 
   3   (0.152) 0.132 0.144 0.035 0.027 0.023 0.053 0.206 0.101 0.030 

Locus 1709 : 
2 alleles
7.2% missing data
   3   (0.918) 0.938 0.912 0.989 0.982 0.986 0.985 0.943 0.935 0.990 
   1   (0.082) 0.062 0.088 0.011 0.018 0.014 0.015 0.057 0.065 0.010 

Locus 1710 : 
2 alleles
4.3% missing data
   1   (0.888) 0.867 0.878 0.981 0.995 0.988 0.979 0.926 0.864 0.911 
   3   (0.112) 0.133 0.122 0.019 0.005 0.012 0.021 0.074 0.136 0.089 

Locus 1711 : 
2 alleles
2.9% missing data
   2   (0.812) 0.789 0.844 0.920 0.962 0.929 0.957 0.743 0.878 0.836 
   4   (0.188) 0.211 0.156 0.080 0.038 0.071 0.043 0.257 0.122 0.164 

Locus 1712 : 
2 alleles
1.4% missing data
   1   (0.761) 0.807 0.813 0.773 0.673 0.713 0.932 0.663 0.851 0.905 
   3   (0.239) 0.193 0.187 0.227 0.327 0.287 0.068 0.337 0.149 0.095 

Locus 1713 : 
2 alleles
14.5% missing data
   3   (0.847) 0.948 0.939 0.749 0.783 0.546 0.577 0.766 0.960 0.987 
   4   (0.153) 0.052 0.061 0.251 0.217 0.454 0.423 0.234 0.040 0.013 

Locus 1714 : 
2 alleles
5.8% missing data
   2   (0.587) 0.516 0.521 0.781 0.892 0.491 0.525 0.615 0.583 0.937 
   4   (0.413) 0.484 0.479 0.219 0.108 0.509 0.475 0.385 0.417 0.063 

Locus 1715 : 
2 alleles
13.8% missing data
   3   (0.903) 0.905 0.948 0.921 0.990 0.971 0.968 0.897 0.949 0.981 
   2   (0.097) 0.095 0.052 0.079 0.010 0.029 0.032 0.103 0.051 0.019 

Locus 1716 : 
2 alleles
5.1% missing data
   1   (0.860) 0.916 0.893 0.940 0.023 0.907 0.953 0.879 0.902 0.896 
   3   (0.140) 0.084 0.107 0.060 0.977 0.093 0.047 0.121 0.098 0.104 

Locus 1717 : 
2 alleles
2.9% missing data
   3   (0.760) 0.772 0.811 0.663 0.982 0.900 0.571 0.739 0.874 0.962 
   1   (0.240) 0.228 0.189 0.337 0.018 0.100 0.429 0.261 0.126 0.038 

Locus 1718 : 
2 alleles
5.1% missing data
   2   (0.872) 0.927 0.894 0.950 0.982 0.972 0.951 0.805 0.931 0.939 
   4   (0.128) 0.073 0.106 0.050 0.018 0.028 0.049 0.195 0.069 0.061 

Locus 1719 : 
2 alleles
2.9% missing data
   1   (0.917) 0.923 0.891 0.990 0.995 0.952 0.987 0.960 0.913 0.934 
   3   (0.083) 0.077 0.109 0.010 0.005 0.048 0.013 0.040 0.087 0.066 

Locus 1720 : 
2 alleles
11.6% missing data
   2   (0.915) 0.916 0.944 0.970 0.857 0.788 0.976 0.946 0.938 0.984 
   3   (0.085) 0.084 0.056 0.030 0.143 0.212 0.024 0.054 0.062 0.016 

Locus 1721 : 
2 alleles
2.9% missing data
   1   (0.900) 0.937 0.927 0.962 0.983 0.984 0.967 0.886 0.943 0.951 
   3   (0.100) 0.063 0.073 0.038 0.017 0.016 0.033 0.114 0.057 0.049 

Locus 1722 : 
2 alleles
3.6% missing data
   2   (0.870) 0.824 0.858 0.916 0.978 0.952 0.960 0.921 0.884 0.971 
   1   (0.130) 0.176 0.142 0.084 0.022 0.048 0.040 0.079 0.116 0.029 

Locus 1723 : 
2 alleles
2.2% missing data
   1   (0.107) 0.068 0.121 0.028 0.013 0.013 0.027 0.078 0.093 0.325 
   2   (0.893) 0.932 0.879 0.972 0.987 0.987 0.973 0.922 0.907 0.675 

Locus 1724 : 
2 alleles
15.2% missing data
   2   (0.442) 0.390 0.372 0.371 0.467 0.647 0.697 0.452 0.412 0.635 
   4   (0.558) 0.610 0.628 0.629 0.533 0.353 0.303 0.548 0.588 0.365 

Locus 1725 : 
2 alleles
1.4% missing data
   3   (0.880) 0.957 0.966 0.834 0.989 0.145 0.578 0.838 0.978 0.982 
   4   (0.120) 0.043 0.034 0.166 0.011 0.855 0.422 0.162 0.022 0.018 

Locus 1726 : 
2 alleles
5.1% missing data
   4   (0.906) 0.932 0.920 0.964 0.959 0.944 0.971 0.903 0.964 0.930 
   2   (0.094) 0.068 0.080 0.036 0.041 0.056 0.029 0.097 0.036 0.070 

Locus 1727 : 
2 alleles
8.0% missing data
   2   (0.874) 0.884 0.879 0.972 0.966 0.940 0.650 0.928 0.893 0.941 
   3   (0.126) 0.116 0.121 0.028 0.034 0.060 0.350 0.072 0.107 0.059 

Locus 1728 : 
2 alleles
10.1% missing data
   3   (0.814) 0.852 0.821 0.944 0.990 0.876 0.701 0.882 0.667 0.859 
   1   (0.186) 0.148 0.179 0.056 0.010 0.124 0.299 0.118 0.333 0.141 

Locus 1729 : 
2 alleles
13.8% missing data
   1   (0.869) 0.907 0.920 0.836 0.965 0.965 0.875 0.858 0.935 0.762 
   4   (0.131) 0.093 0.080 0.164 0.035 0.035 0.125 0.142 0.065 0.238 

Locus 1730 : 
2 alleles
4.3% missing data
   3   (0.884) 0.938 0.908 0.846 0.976 0.932 0.975 0.912 0.913 0.540 
   4   (0.116) 0.062 0.092 0.154 0.024 0.068 0.025 0.088 0.087 0.460 

Locus 1731 : 
2 alleles
15.2% missing data
   3   (0.700) 0.581 0.651 0.688 0.727 0.663 0.786 0.773 0.747 0.951 
   1   (0.300) 0.419 0.349 0.312 0.273 0.337 0.214 0.227 0.253 0.049 

Locus 1732 : 
2 alleles
4.3% missing data
   1   (0.914) 0.955 0.942 0.919 0.931 0.926 0.941 0.926 0.966 0.948 
   3   (0.086) 0.045 0.058 0.081 0.069 0.074 0.059 0.074 0.034 0.052 

Locus 1733 : 
2 alleles
3.6% missing data
   2   (0.787) 0.803 0.758 0.925 0.962 0.964 0.924 0.764 0.792 0.850 
   4   (0.213) 0.197 0.242 0.075 0.038 0.036 0.076 0.236 0.208 0.150 

Locus 1734 : 
2 alleles
3.6% missing data
   1   (0.149) 0.125 0.149 0.036 0.013 0.159 0.035 0.141 0.098 0.655 
   3   (0.851) 0.875 0.851 0.964 0.987 0.841 0.965 0.859 0.902 0.345 

Locus 1735 : 
2 alleles
14.5% missing data
   4   (0.537) 0.579 0.546 0.539 0.647 0.206 0.776 0.594 0.345 0.397 
   1   (0.463) 0.421 0.454 0.461 0.353 0.794 0.224 0.406 0.655 0.603 

Locus 1736 : 
2 alleles
7.2% missing data
   1   (0.841) 0.866 0.800 0.970 0.986 0.980 0.780 0.866 0.888 0.867 
   2   (0.159) 0.134 0.200 0.030 0.014 0.020 0.220 0.134 0.112 0.133 

Locus 1737 : 
2 alleles
15.2% missing data
   4   (0.522) 0.574 0.472 0.749 0.557 0.862 0.705 0.479 0.364 0.842 
   2   (0.478) 0.426 0.528 0.251 0.443 0.138 0.295 0.521 0.636 0.158 

Locus 1738 : 
2 alleles
5.1% missing data
   1   (0.905) 0.949 0.950 0.963 0.957 0.965 0.968 0.891 0.947 0.618 
   3   (0.095) 0.051 0.050 0.037 0.043 0.035 0.032 0.109 0.053 0.382 

Locus 1739 : 
2 alleles
2.2% missing data
   2   (0.922) 0.939 0.920 0.980 0.988 0.990 0.981 0.953 0.956 0.917 
   4   (0.078) 0.061 0.080 0.020 0.012 0.010 0.019 0.047 0.044 0.083 

Locus 1740 : 
2 alleles
3.6% missing data
   2   (0.912) 0.951 0.937 0.941 0.984 0.735 0.945 0.934 0.959 0.972 
   4   (0.088) 0.049 0.063 0.059 0.016 0.265 0.055 0.066 0.041 0.028 

Locus 1741 : 
2 alleles
16.7% missing data
   4   (0.855) 0.774 0.816 0.960 0.980 0.939 0.969 0.863 0.925 0.971 
   2   (0.145) 0.226 0.184 0.040 0.020 0.061 0.031 0.137 0.075 0.029 

Locus 1742 : 
2 alleles
10.9% missing data
   2   (0.878) 0.910 0.926 0.837 0.848 0.922 0.951 0.849 0.951 0.948 
   4   (0.122) 0.090 0.074 0.163 0.152 0.078 0.049 0.151 0.049 0.052 

Locus 1743 : 
2 alleles
1.4% missing data
   3   (0.908) 0.952 0.934 0.980 0.989 0.986 0.979 0.858 0.959 0.995 
   2   (0.092) 0.048 0.066 0.020 0.011 0.014 0.021 0.142 0.041 0.005 

Locus 1744 : 
2 alleles
3.6% missing data
   4   (0.088) 0.055 0.104 0.016 0.008 0.018 0.027 0.050 0.099 0.157 
   2   (0.912) 0.945 0.896 0.984 0.992 0.982 0.973 0.950 0.901 0.843 

Locus 1745 : 
2 alleles
3.6% missing data
   2   (0.925) 0.974 0.964 0.796 0.934 0.913 0.969 0.939 0.974 0.892 
   4   (0.075) 0.026 0.036 0.204 0.066 0.087 0.031 0.061 0.026 0.108 

Locus 1746 : 
2 alleles
10.1% missing data
   4   (0.919) 0.959 0.965 0.934 0.974 0.981 0.970 0.880 0.974 0.985 
   2   (0.081) 0.041 0.035 0.066 0.026 0.019 0.030 0.120 0.026 0.015 

Locus 1747 : 
2 alleles
2.9% missing data
   1   (0.742) 0.761 0.731 0.893 0.489 0.954 0.929 0.715 0.752 0.784 
   4   (0.258) 0.239 0.269 0.107 0.511 0.046 0.071 0.285 0.248 0.216 

Locus 1748 : 
2 alleles
6.5% missing data
   1   (0.839) 0.902 0.821 0.942 0.983 0.966 0.965 0.842 0.761 0.832 
   3   (0.161) 0.098 0.179 0.058 0.017 0.034 0.035 0.158 0.239 0.168 

Locus 1749 : 
2 alleles
3.6% missing data
   3   (0.895) 0.929 0.881 0.970 0.924 0.888 0.962 0.903 0.937 0.986 
   1   (0.105) 0.071 0.119 0.030 0.076 0.112 0.038 0.097 0.063 0.014 

Locus 1750 : 
2 alleles
5.8% missing data
   1   (0.919) 0.939 0.954 0.948 0.952 0.985 0.975 0.939 0.949 0.990 
   3   (0.081) 0.061 0.046 0.052 0.048 0.015 0.025 0.061 0.051 0.010 

Locus 1751 : 
2 alleles
4.3% missing data
   1   (0.605) 0.574 0.604 0.386 0.061 0.857 0.791 0.683 0.588 0.672 
   4   (0.395) 0.426 0.396 0.614 0.939 0.143 0.209 0.317 0.412 0.328 

Locus 1752 : 
2 alleles
3.6% missing data
   1   (0.890) 0.913 0.947 0.978 0.974 0.984 0.465 0.884 0.962 0.990 
   3   (0.110) 0.087 0.053 0.022 0.026 0.016 0.535 0.116 0.038 0.010 

Locus 1753 : 
2 alleles
11.6% missing data
   1   (0.519) 0.423 0.399 0.864 0.600 0.876 0.574 0.628 0.260 0.811 
   3   (0.481) 0.577 0.601 0.136 0.400 0.124 0.426 0.372 0.740 0.189 

Locus 1754 : 
2 alleles
15.2% missing data
   1   (0.456) 0.460 0.470 0.469 0.538 0.384 0.133 0.474 0.491 0.500 
   4   (0.544) 0.540 0.530 0.531 0.462 0.616 0.867 0.526 0.509 0.500 

Locus 1755 : 
2 alleles
8.7% missing data
   2   (0.631) 0.601 0.646 0.529 0.044 0.826 0.818 0.658 0.708 0.417 
   4   (0.369) 0.399 0.354 0.471 0.956 0.174 0.182 0.342 0.292 0.583 

Locus 1756 : 
2 alleles
3.6% missing data
   2   (0.759) 0.739 0.856 0.483 0.952 0.963 0.871 0.675 0.874 0.848 
   4   (0.241) 0.261 0.144 0.517 0.048 0.037 0.129 0.325 0.126 0.152 

Locus 1757 : 
2 alleles
10.9% missing data
   3   (0.910) 0.875 0.929 0.972 0.840 0.969 0.974 0.948 0.936 0.963 
   2   (0.090) 0.125 0.071 0.028 0.160 0.031 0.026 0.052 0.064 0.037 

Locus 1758 : 
2 alleles
1.4% missing data
   4   (0.844) 0.835 0.890 0.908 0.991 0.450 0.960 0.843 0.894 0.921 
   1   (0.156) 0.165 0.110 0.092 0.009 0.550 0.040 0.157 0.106 0.079 

Locus 1759 : 
2 alleles
10.1% missing data
   4   (0.822) 0.880 0.832 0.964 0.456 0.950 0.648 0.874 0.785 0.879 
   2   (0.178) 0.120 0.168 0.036 0.544 0.050 0.352 0.126 0.215 0.121 

Locus 1760 : 
2 alleles
13.0% missing data
   2   (0.652) 0.731 0.606 0.826 0.538 0.857 0.585 0.664 0.638 0.481 
   3   (0.348) 0.269 0.394 0.174 0.462 0.143 0.415 0.336 0.362 0.519 

Locus 1761 : 
2 alleles
13.0% missing data
   4   (0.801) 0.855 0.872 0.849 0.752 0.919 0.906 0.751 0.778 0.873 
   2   (0.199) 0.145 0.128 0.151 0.248 0.081 0.094 0.249 0.222 0.127 

Locus 1762 : 
2 alleles
2.2% missing data
   3   (0.755) 0.836 0.793 0.812 0.736 0.670 0.387 0.784 0.779 0.803 
   1   (0.245) 0.164 0.207 0.188 0.264 0.330 0.613 0.216 0.221 0.197 

Locus 1763 : 
2 alleles
5.1% missing data
   2   (0.360) 0.355 0.307 0.289 0.410 0.312 0.481 0.370 0.358 0.157 
   1   (0.640) 0.645 0.693 0.711 0.590 0.688 0.519 0.630 0.642 0.843 

Locus 1764 : 
2 alleles
2.2% missing data
   3   (0.868) 0.926 0.871 0.928 0.988 0.948 0.941 0.866 0.890 0.892 
   1   (0.132) 0.074 0.129 0.072 0.012 0.052 0.059 0.134 0.110 0.108 

Locus 1765 : 
2 alleles
5.1% missing data
   3   (0.708) 0.745 0.716 0.737 0.948 0.891 0.899 0.666 0.691 0.748 
   1   (0.292) 0.255 0.284 0.263 0.052 0.109 0.101 0.334 0.309 0.252 

Locus 1766 : 
2 alleles
2.2% missing data
   3   (0.630) 0.650 0.532 0.861 0.946 0.876 0.424 0.647 0.602 0.825 
   4   (0.370) 0.350 0.468 0.139 0.054 0.124 0.576 0.353 0.398 0.175 

Locus 1767 : 
2 alleles
11.6% missing data
   2   (0.878) 0.896 0.886 0.973 0.960 0.937 0.927 0.875 0.918 0.960 
   4   (0.122) 0.104 0.114 0.027 0.040 0.063 0.073 0.125 0.082 0.040 

Locus 1768 : 
2 alleles
2.2% missing data
   4   (0.897) 0.897 0.933 0.932 0.985 0.987 0.962 0.910 0.957 0.734 
   2   (0.103) 0.103 0.067 0.068 0.015 0.013 0.038 0.090 0.043 0.266 

Locus 1769 : 
2 alleles
2.9% missing data
   2   (0.914) 0.944 0.936 0.991 0.966 0.986 0.892 0.967 0.882 0.900 
   3   (0.086) 0.056 0.064 0.009 0.034 0.014 0.108 0.033 0.118 0.100 

Locus 1770 : 
2 alleles
6.5% missing data
   4   (0.900) 0.868 0.888 0.987 0.991 0.992 0.979 0.941 0.887 0.990 
   2   (0.100) 0.132 0.112 0.013 0.009 0.008 0.021 0.059 0.113 0.010 

Locus 1771 : 
2 alleles
10.1% missing data
   1   (0.125) 0.069 0.078 0.073 0.090 0.029 0.039 0.159 0.114 0.042 
   4   (0.875) 0.931 0.922 0.927 0.910 0.971 0.961 0.841 0.886 0.958 

Locus 1772 : 
2 alleles
3.6% missing data
   2   (0.912) 0.944 0.874 0.987 0.983 0.977 0.985 0.960 0.891 0.705 
   3   (0.088) 0.056 0.126 0.013 0.017 0.023 0.015 0.040 0.109 0.295 

Locus 1773 : 
2 alleles
1.4% missing data
   1   (0.866) 0.930 0.921 0.969 0.973 0.969 0.694 0.818 0.942 0.778 
   3   (0.134) 0.070 0.079 0.031 0.027 0.031 0.306 0.182 0.058 0.222 

Locus 1774 : 
2 alleles
5.8% missing data
   4   (0.931) 0.950 0.922 0.992 0.997 0.993 0.987 0.975 0.882 0.987 
   3   (0.069) 0.050 0.078 0.008 0.003 0.007 0.013 0.025 0.118 0.013 

Locus 1775 : 
2 alleles
4.3% missing data
   1   (0.541) 0.486 0.485 0.263 0.655 0.629 0.878 0.570 0.533 0.816 
   4   (0.459) 0.514 0.515 0.737 0.345 0.371 0.122 0.430 0.467 0.184 

Locus 1776 : 
2 alleles
2.9% missing data
   1   (0.915) 0.965 0.908 0.974 0.995 0.964 0.987 0.938 0.900 0.972 
   3   (0.085) 0.035 0.092 0.026 0.005 0.036 0.013 0.062 0.100 0.028 

Locus 1777 : 
2 alleles
5.1% missing data
   3   (0.916) 0.949 0.954 0.977 0.994 0.895 0.976 0.930 0.890 0.973 
   2   (0.084) 0.051 0.046 0.023 0.006 0.105 0.024 0.070 0.110 0.027 

Locus 1778 : 
2 alleles
2.2% missing data
   3   (0.928) 0.915 0.878 0.992 0.997 0.994 0.989 0.974 0.935 0.941 
   2   (0.072) 0.085 0.122 0.008 0.003 0.006 0.011 0.026 0.065 0.059 

Locus 1779 : 
2 alleles
11.6% missing data
   3   (0.866) 0.920 0.915 0.907 0.833 0.864 0.945 0.792 0.938 0.974 
   1   (0.134) 0.080 0.085 0.093 0.167 0.136 0.055 0.208 0.062 0.026 

Locus 1780 : 
2 alleles
4.3% missing data
   4   (0.900) 0.932 0.928 0.974 0.992 0.366 0.972 0.913 0.948 0.949 
   2   (0.100) 0.068 0.072 0.026 0.008 0.634 0.028 0.087 0.052 0.051 

Locus 1781 : 
2 alleles
9.4% missing data
   3   (0.482) 0.392 0.462 0.708 0.441 0.845 0.438 0.507 0.464 0.158 
   1   (0.518) 0.608 0.538 0.292 0.559 0.155 0.562 0.493 0.536 0.842 

Locus 1782 : 
2 alleles
1.4% missing data
   4   (0.927) 0.846 0.912 0.992 0.983 0.982 0.990 0.977 0.935 0.908 
   1   (0.073) 0.154 0.088 0.008 0.017 0.018 0.010 0.023 0.065 0.092 

Locus 1783 : 
2 alleles
2.9% missing data
   4   (0.924) 0.958 0.965 0.985 0.987 0.992 0.351 0.952 0.976 0.993 
   2   (0.076) 0.042 0.035 0.015 0.013 0.008 0.649 0.048 0.024 0.007 

Locus 1784 : 
2 alleles
7.2% missing data
   1   (0.629) 0.611 0.605 0.771 0.897 0.441 0.873 0.550 0.698 0.809 
   3   (0.371) 0.389 0.395 0.229 0.103 0.559 0.127 0.450 0.302 0.191 

Locus 1785 : 
2 alleles
13.8% missing data
   4   (0.555) 0.537 0.458 0.682 0.346 0.568 0.829 0.619 0.421 0.737 
   3   (0.445) 0.463 0.542 0.318 0.654 0.432 0.171 0.381 0.579 0.263 

Locus 1786 : 
2 alleles
3.6% missing data
   4   (0.228) 0.199 0.192 0.154 0.210 0.056 0.242 0.236 0.146 0.516 
   2   (0.772) 0.801 0.808 0.846 0.790 0.944 0.758 0.764 0.854 0.484 

Locus 1787 : 
2 alleles
2.2% missing data
   1   (0.919) 0.924 0.923 0.990 0.996 0.988 0.988 0.959 0.867 0.994 
   3   (0.081) 0.076 0.077 0.010 0.004 0.012 0.012 0.041 0.133 0.006 

Locus 1788 : 
2 alleles
6.5% missing data
   1   (0.700) 0.735 0.712 0.823 0.950 0.822 0.739 0.681 0.687 0.659 
   3   (0.300) 0.265 0.288 0.177 0.050 0.178 0.261 0.319 0.313 0.341 

Locus 1789 : 
2 alleles
9.4% missing data
   4   (0.901) 0.928 0.959 0.903 0.901 0.986 0.971 0.848 0.962 0.988 
   3   (0.099) 0.072 0.041 0.097 0.099 0.014 0.029 0.152 0.038 0.012 

Locus 1790 : 
2 alleles
15.9% missing data
   3   (0.893) 0.972 0.976 0.498 0.905 0.901 0.537 0.837 0.984 0.997 
   1   (0.107) 0.028 0.024 0.502 0.095 0.099 0.463 0.163 0.016 0.003 

Locus 1791 : 
2 alleles
2.2% missing data
   4   (0.894) 0.904 0.912 0.979 0.978 0.988 0.979 0.886 0.921 0.882 
   2   (0.106) 0.096 0.088 0.021 0.022 0.012 0.021 0.114 0.079 0.118 

Locus 1792 : 
2 alleles
6.5% missing data
   2   (0.886) 0.867 0.903 0.925 0.928 0.965 0.960 0.894 0.942 0.975 
   1   (0.114) 0.133 0.097 0.075 0.072 0.035 0.040 0.106 0.058 0.025 

Locus 1793 : 
2 alleles
2.9% missing data
   1   (0.768) 0.772 0.769 0.891 0.553 0.970 0.944 0.795 0.775 0.307 
   4   (0.232) 0.228 0.231 0.109 0.447 0.030 0.056 0.205 0.225 0.693 

Locus 1794 : 
2 alleles
1.4% missing data
   2   (0.904) 0.876 0.867 0.986 0.951 0.963 0.983 0.947 0.929 0.991 
   4   (0.096) 0.124 0.133 0.014 0.049 0.037 0.017 0.053 0.071 0.009 

Locus 1795 : 
2 alleles
11.6% missing data
   2   (0.902) 0.965 0.963 0.959 0.931 0.984 0.763 0.849 0.970 0.988 
   3   (0.098) 0.035 0.037 0.041 0.069 0.016 0.237 0.151 0.030 0.012 

Locus 1796 : 
2 alleles
2.9% missing data
   1   (0.768) 0.779 0.753 0.726 0.940 0.921 0.929 0.807 0.744 0.707 
   2   (0.232) 0.221 0.247 0.274 0.060 0.079 0.071 0.193 0.256 0.293 

Locus 1797 : 
2 alleles
0.7% missing data
   2   (0.879) 0.885 0.898 0.964 0.988 0.281 0.969 0.919 0.909 0.949 
   4   (0.121) 0.115 0.102 0.036 0.012 0.719 0.031 0.081 0.091 0.051 

Locus 1798 : 
2 alleles
8.0% missing data
   3   (0.902) 0.894 0.903 0.985 0.985 0.960 0.976 0.912 0.944 0.990 
   1   (0.098) 0.106 0.097 0.015 0.015 0.040 0.024 0.088 0.056 0.010 

Locus 1799 : 
2 alleles
11.6% missing data
   4   (0.884) 0.924 0.901 0.980 0.989 0.984 0.793 0.932 0.865 0.778 
   2   (0.116) 0.076 0.099 0.020 0.011 0.016 0.207 0.068 0.135 0.222 

Locus 1800 : 
2 alleles
4.3% missing data
   2   (0.664) 0.634 0.657 0.698 0.958 0.901 0.624 0.593 0.823 0.736 
   1   (0.336) 0.366 0.343 0.302 0.042 0.099 0.376 0.407 0.177 0.264 

Locus 1801 : 
2 alleles
6.5% missing data
   2   (0.917) 0.817 0.918 0.981 0.991 0.930 0.982 0.967 0.926 0.989 
   3   (0.083) 0.183 0.082 0.019 0.009 0.070 0.018 0.033 0.074 0.011 

Locus 1802 : 
2 alleles
12.3% missing data
   4   (0.802) 0.797 0.796 0.833 0.947 0.966 0.932 0.758 0.888 0.981 
   2   (0.198) 0.203 0.204 0.167 0.053 0.034 0.068 0.242 0.112 0.019 

Locus 1803 : 
2 alleles
4.3% missing data
   4   (0.919) 0.977 0.971 0.863 0.692 0.961 0.968 0.897 0.973 0.991 
   2   (0.081) 0.023 0.029 0.137 0.308 0.039 0.032 0.103 0.027 0.009 

Locus 1804 : 
2 alleles
10.1% missing data
   3   (0.749) 0.788 0.764 0.901 0.045 0.949 0.941 0.738 0.768 0.532 
   4   (0.251) 0.212 0.236 0.099 0.955 0.051 0.059 0.262 0.232 0.468 

Locus 1805 : 
2 alleles
11.6% missing data
   3   (0.895) 0.860 0.899 0.979 0.917 0.823 0.981 0.922 0.943 0.870 
   1   (0.105) 0.140 0.101 0.021 0.083 0.177 0.019 0.078 0.057 0.130 

Locus 1806 : 
2 alleles
11.6% missing data
   1   (0.859) 0.884 0.894 0.951 0.798 0.954 0.967 0.864 0.824 0.945 
   3   (0.141) 0.116 0.106 0.049 0.202 0.046 0.033 0.136 0.176 0.055 

Locus 1807 : 
2 alleles
15.2% missing data
   1   (0.924) 0.975 0.970 0.952 0.981 0.978 0.970 0.847 0.981 0.934 
   3   (0.076) 0.025 0.030 0.048 0.019 0.022 0.030 0.153 0.019 0.066 

Locus 1808 : 
2 alleles
4.3% missing data
   2   (0.255) 0.193 0.296 0.169 0.176 0.543 0.073 0.234 0.298 0.151 
   4   (0.745) 0.807 0.704 0.831 0.824 0.457 0.927 0.766 0.702 0.849 

Locus 1809 : 
2 alleles
3.6% missing data
   4   (0.708) 0.759 0.762 0.754 0.591 0.933 0.483 0.700 0.727 0.858 
   2   (0.292) 0.241 0.238 0.246 0.409 0.067 0.517 0.300 0.273 0.142 

Locus 1810 : 
2 alleles
8.0% missing data
   1   (0.752) 0.761 0.820 0.685 0.978 0.843 0.924 0.676 0.796 0.882 
   3   (0.248) 0.239 0.180 0.315 0.022 0.157 0.076 0.324 0.204 0.118 

Locus 1811 : 
2 alleles
2.9% missing data
   3   (0.909) 0.928 0.914 0.972 0.993 0.971 0.980 0.937 0.921 0.944 
   2   (0.091) 0.072 0.086 0.028 0.007 0.029 0.020 0.063 0.079 0.056 

Locus 1812 : 
2 alleles
10.1% missing data
   2   (0.917) 0.973 0.972 0.874 0.988 0.951 0.900 0.897 0.958 0.996 
   1   (0.083) 0.027 0.028 0.126 0.012 0.049 0.100 0.103 0.042 0.004 

Locus 1813 : 
2 alleles
2.9% missing data
   1   (0.656) 0.631 0.573 0.657 0.958 0.935 0.862 0.657 0.655 0.965 
   4   (0.344) 0.369 0.427 0.343 0.042 0.065 0.138 0.343 0.345 0.035 

Locus 1814 : 
2 alleles
2.9% missing data
   1   (0.843) 0.914 0.910 0.929 0.527 0.946 0.614 0.853 0.867 0.976 
   3   (0.157) 0.086 0.090 0.071 0.473 0.054 0.386 0.147 0.133 0.024 

Locus 1815 : 
2 alleles
13.0% missing data
   1   (0.623) 0.649 0.630 0.646 0.574 0.880 0.885 0.522 0.700 0.600 
   4   (0.377) 0.351 0.370 0.354 0.426 0.120 0.115 0.478 0.300 0.400 

Locus 1816 : 
2 alleles
3.6% missing data
   2   (0.819) 0.875 0.858 0.842 0.876 0.944 0.911 0.790 0.887 0.418 
   4   (0.181) 0.125 0.142 0.158 0.124 0.056 0.089 0.210 0.113 0.582 

Locus 1817 : 
2 alleles
2.9% missing data
   1   (0.820) 0.825 0.872 0.701 0.822 0.921 0.954 0.801 0.883 0.973 
   4   (0.180) 0.175 0.128 0.299 0.178 0.079 0.046 0.199 0.117 0.027 

Locus 1818 : 
2 alleles
2.2% missing data
   1   (0.824) 0.807 0.868 0.887 0.069 0.896 0.959 0.797 0.933 0.964 
   3   (0.176) 0.193 0.132 0.113 0.931 0.104 0.041 0.203 0.067 0.036 

Locus 1819 : 
2 alleles
15.9% missing data
   3   (0.914) 0.929 0.918 0.979 0.994 0.990 0.978 0.930 0.947 0.981 
   1   (0.086) 0.071 0.082 0.021 0.006 0.010 0.022 0.070 0.053 0.019 

Locus 1820 : 
2 alleles
11.6% missing data
   1   (0.543) 0.513 0.458 0.824 0.926 0.592 0.822 0.478 0.467 0.794 
   3   (0.457) 0.487 0.542 0.176 0.074 0.408 0.178 0.522 0.533 0.206 

Locus 1821 : 
2 alleles
5.8% missing data
   2   (0.798) 0.835 0.809 0.905 0.049 0.889 0.946 0.796 0.849 0.884 
   4   (0.202) 0.165 0.191 0.095 0.951 0.111 0.054 0.204 0.151 0.116 

Locus 1822 : 
2 alleles
15.2% missing data
   2   (0.451) 0.522 0.483 0.695 0.493 0.427 0.157 0.414 0.408 0.331 
   3   (0.549) 0.478 0.517 0.305 0.507 0.573 0.843 0.586 0.592 0.669 

Locus 1823 : 
2 alleles
0.7% missing data
   3   (0.944) 0.956 0.927 0.997 0.998 0.997 0.995 0.989 0.819 0.869 
   1   (0.056) 0.044 0.073 0.003 0.002 0.003 0.005 0.011 0.181 0.131 

Locus 1824 : 
2 alleles
10.9% missing data
   1   (0.175) 0.126 0.139 0.129 0.051 0.085 0.083 0.202 0.168 0.091 
   2   (0.825) 0.874 0.861 0.871 0.949 0.915 0.917 0.798 0.832 0.909 

Locus 1825 : 
2 alleles
14.5% missing data
   4   (0.423) 0.471 0.396 0.239 0.724 0.609 0.095 0.386 0.577 0.659 
   2   (0.577) 0.529 0.604 0.761 0.276 0.391 0.905 0.614 0.423 0.341 

Locus 1826 : 
2 alleles
13.0% missing data
   2   (0.746) 0.795 0.789 0.920 0.717 0.075 0.596 0.788 0.714 0.865 
   4   (0.254) 0.205 0.211 0.080 0.283 0.925 0.404 0.212 0.286 0.135 

Locus 1827 : 
2 alleles
3.6% missing data
   1   (0.846) 0.851 0.887 0.929 0.946 0.940 0.958 0.838 0.830 0.960 
   3   (0.154) 0.149 0.113 0.071 0.054 0.060 0.042 0.162 0.170 0.040 

Locus 1828 : 
2 alleles
4.3% missing data
   3   (0.879) 0.945 0.956 0.728 0.790 0.961 0.573 0.850 0.975 0.994 
   1   (0.121) 0.055 0.044 0.272 0.210 0.039 0.427 0.150 0.025 0.006 

Locus 1829 : 
2 alleles
11.6% missing data
   3   (0.899) 0.884 0.889 0.974 0.951 0.775 0.981 0.946 0.893 0.883 
   4   (0.101) 0.116 0.111 0.026 0.049 0.225 0.019 0.054 0.107 0.117 

Locus 1830 : 
2 alleles
2.9% missing data
   3   (0.926) 0.888 0.806 0.996 0.997 0.996 0.994 0.985 0.870 0.890 
   1   (0.074) 0.112 0.194 0.004 0.003 0.004 0.006 0.015 0.130 0.110 

Locus 1831 : 
2 alleles
5.1% missing data
   1   (0.885) 0.884 0.925 0.969 0.944 0.983 0.963 0.839 0.942 0.987 
   2   (0.115) 0.116 0.075 0.031 0.056 0.017 0.037 0.161 0.058 0.013 

Locus 1832 : 
2 alleles
8.0% missing data
   4   (0.801) 0.820 0.801 0.928 0.774 0.814 0.950 0.759 0.850 0.901 
   2   (0.199) 0.180 0.199 0.072 0.226 0.186 0.050 0.241 0.150 0.099 

Locus 1833 : 
2 alleles
10.9% missing data
   2   (0.890) 0.934 0.929 0.810 0.987 0.904 0.971 0.899 0.929 0.910 
   4   (0.110) 0.066 0.071 0.190 0.013 0.096 0.029 0.101 0.071 0.090 

Locus 1834 : 
2 alleles
13.0% missing data
   1   (0.917) 0.949 0.969 0.948 0.818 0.972 0.972 0.874 0.974 0.997 
   3   (0.083) 0.051 0.031 0.052 0.182 0.028 0.028 0.126 0.026 0.003 

Locus 1835 : 
2 alleles
10.9% missing data
   3   (0.902) 0.940 0.943 0.917 0.990 0.984 0.970 0.898 0.924 0.980 
   1   (0.098) 0.060 0.057 0.083 0.010 0.016 0.030 0.102 0.076 0.020 

Locus 1836 : 
2 alleles
2.2% missing data
   1   (0.906) 0.942 0.939 0.974 0.988 0.979 0.978 0.877 0.945 0.989 
   3   (0.094) 0.058 0.061 0.026 0.012 0.021 0.022 0.123 0.055 0.011 

Locus 1837 : 
2 alleles
5.1% missing data
   2   (0.822) 0.898 0.839 0.878 0.972 0.471 0.940 0.791 0.859 0.897 
   4   (0.178) 0.102 0.161 0.122 0.028 0.529 0.060 0.209 0.141 0.103 

Locus 1838 : 
2 alleles
5.8% missing data
   4   (0.919) 0.962 0.971 0.979 0.983 0.982 0.635 0.920 0.976 0.982 
   1   (0.081) 0.038 0.029 0.021 0.017 0.018 0.365 0.080 0.024 0.018 

Locus 1839 : 
2 alleles
3.6% missing data
   1   (0.841) 0.809 0.820 0.961 0.982 0.960 0.948 0.892 0.805 0.709 
   4   (0.159) 0.191 0.180 0.039 0.018 0.040 0.052 0.108 0.195 0.291 

Locus 1840 : 
2 alleles
5.1% missing data
   4   (0.866) 0.825 0.890 0.950 0.988 0.934 0.627 0.931 0.897 0.943 
   1   (0.134) 0.175 0.110 0.050 0.012 0.066 0.373 0.069 0.103 0.057 

Locus 1841 : 
2 alleles
2.9% missing data
   3   (0.910) 0.899 0.950 0.932 0.992 0.956 0.981 0.915 0.959 0.997 
   1   (0.090) 0.101 0.050 0.068 0.008 0.044 0.019 0.085 0.041 0.003 

Locus 1842 : 
2 alleles
12.3% missing data
   1   (0.785) 0.755 0.849 0.768 0.965 0.812 0.648 0.761 0.885 0.951 
   3   (0.215) 0.245 0.151 0.232 0.035 0.188 0.352 0.239 0.115 0.049 

Locus 1843 : 
2 alleles
4.3% missing data
   1   (0.912) 0.912 0.899 0.990 0.995 0.897 0.771 0.971 0.942 0.912 
   4   (0.088) 0.088 0.101 0.010 0.005 0.103 0.229 0.029 0.058 0.088 

Locus 1844 : 
2 alleles
2.2% missing data
   4   (0.909) 0.953 0.943 0.972 0.987 0.986 0.974 0.899 0.952 0.652 
   2   (0.091) 0.047 0.057 0.028 0.013 0.014 0.026 0.101 0.048 0.348 

Locus 1845 : 
2 alleles
13.0% missing data
   4   (0.881) 0.912 0.899 0.971 0.988 0.916 0.892 0.892 0.887 0.973 
   2   (0.119) 0.088 0.101 0.029 0.012 0.084 0.108 0.108 0.113 0.027 

Locus 1846 : 
2 alleles
4.3% missing data
   2   (0.923) 0.847 0.925 0.991 0.978 0.984 0.990 0.974 0.910 0.841 
   3   (0.077) 0.153 0.075 0.009 0.022 0.016 0.010 0.026 0.090 0.159 

Locus 1847 : 
2 alleles
1.4% missing data
   2   (0.904) 0.908 0.909 0.987 0.989 0.964 0.700 0.949 0.951 0.931 
   4   (0.096) 0.092 0.091 0.013 0.011 0.036 0.300 0.051 0.049 0.069 

Locus 1848 : 
2 alleles
3.6% missing data
   4   (0.905) 0.896 0.913 0.985 0.970 0.979 0.978 0.930 0.918 0.986 
   3   (0.095) 0.104 0.087 0.015 0.030 0.021 0.022 0.070 0.082 0.014 

Locus 1849 : 
2 alleles
3.6% missing data
   1   (0.776) 0.714 0.769 0.821 0.964 0.934 0.944 0.806 0.836 0.328 
   4   (0.224) 0.286 0.231 0.179 0.036 0.066 0.056 0.194 0.164 0.672 

Locus 1850 : 
2 alleles
2.2% missing data
   2   (0.158) 0.123 0.126 0.389 0.023 0.058 0.058 0.139 0.119 0.094 
   4   (0.842) 0.877 0.874 0.611 0.977 0.942 0.942 0.861 0.881 0.906 

Locus 1851 : 
2 alleles
4.3% missing data
   4   (0.929) 0.972 0.972 0.985 0.993 0.994 0.629 0.950 0.976 0.998 
   1   (0.071) 0.028 0.028 0.015 0.007 0.006 0.371 0.050 0.024 0.002 

Locus 1852 : 
2 alleles
3.6% missing data
   4   (0.893) 0.906 0.902 0.878 0.984 0.879 0.967 0.937 0.920 0.921 
   2   (0.107) 0.094 0.098 0.122 0.016 0.121 0.033 0.063 0.080 0.079 

Locus 1853 : 
2 alleles
11.6% missing data
   3   (0.882) 0.913 0.887 0.939 0.883 0.972 0.961 0.902 0.901 0.952 
   1   (0.118) 0.087 0.113 0.061 0.117 0.028 0.039 0.098 0.099 0.048 

Locus 1854 : 
2 alleles
10.9% missing data
   2   (0.914) 0.934 0.950 0.964 0.827 0.991 0.965 0.922 0.956 0.985 
   3   (0.086) 0.066 0.050 0.036 0.173 0.009 0.035 0.078 0.044 0.015 

Locus 1855 : 
2 alleles
8.7% missing data
   1   (0.554) 0.645 0.623 0.499 0.919 0.867 0.475 0.454 0.604 0.199 
   4   (0.446) 0.355 0.377 0.501 0.081 0.133 0.525 0.546 0.396 0.801 

Locus 1856 : 
2 alleles
8.7% missing data
   3   (0.769) 0.716 0.778 0.912 0.362 0.900 0.938 0.777 0.782 0.857 
   1   (0.231) 0.284 0.222 0.088 0.638 0.100 0.062 0.223 0.218 0.143 

Locus 1857 : 
2 alleles
13.8% missing data
   4   (0.085) 0.065 0.127 0.012 0.037 0.021 0.015 0.033 0.119 0.318 
   2   (0.915) 0.935 0.873 0.988 0.963 0.979 0.985 0.967 0.881 0.682 

Locus 1858 : 
2 alleles
11.6% missing data
   2   (0.906) 0.935 0.886 0.850 0.995 0.902 0.966 0.955 0.955 0.866 
   4   (0.094) 0.065 0.114 0.150 0.005 0.098 0.034 0.045 0.045 0.134 

Locus 1859 : 
2 alleles
8.7% missing data
   2   (0.898) 0.725 0.785 0.994 0.995 0.992 0.991 0.978 0.771 0.981 
   1   (0.102) 0.275 0.215 0.006 0.005 0.008 0.009 0.022 0.229 0.019 

Locus 1860 : 
2 alleles
9.4% missing data
   2   (0.739) 0.754 0.782 0.835 0.950 0.953 0.455 0.737 0.756 0.879 
   3   (0.261) 0.246 0.218 0.165 0.050 0.047 0.545 0.263 0.244 0.121 

Locus 1861 : 
2 alleles
3.6% missing data
   2   (0.692) 0.520 0.615 0.857 0.627 0.744 0.932 0.753 0.690 0.961 
   4   (0.308) 0.480 0.385 0.143 0.373 0.256 0.068 0.247 0.310 0.039 

Locus 1862 : 
2 alleles
1.4% missing data
   4   (0.916) 0.793 0.925 0.987 0.953 0.911 0.985 0.968 0.916 0.961 
   2   (0.084) 0.207 0.075 0.013 0.047 0.089 0.015 0.032 0.084 0.039 

Locus 1863 : 
2 alleles
13.8% missing data
   2   (0.250) 0.227 0.224 0.493 0.058 0.266 0.123 0.201 0.262 0.359 
   4   (0.750) 0.773 0.776 0.507 0.942 0.734 0.877 0.799 0.738 0.641 

Locus 1864 : 
2 alleles
4.3% missing data
   3   (0.787) 0.738 0.811 0.924 0.787 0.545 0.625 0.846 0.820 0.965 
   1   (0.213) 0.262 0.189 0.076 0.213 0.455 0.375 0.154 0.180 0.035 

Locus 1865 : 
2 alleles
1.4% missing data
   3   (0.953) 0.992 0.993 0.910 0.938 0.991 0.972 0.879 0.996 0.999 
   1   (0.047) 0.008 0.007 0.090 0.062 0.009 0.028 0.121 0.004 0.001 

Locus 1866 : 
2 alleles
13.8% missing data
   4   (0.912) 0.949 0.934 0.971 0.984 0.950 0.983 0.915 0.930 0.994 
   2   (0.088) 0.051 0.066 0.029 0.016 0.050 0.017 0.085 0.070 0.006 

Locus 1867 : 
2 alleles
12.3% missing data
   1   (0.647) 0.544 0.599 0.450 0.603 0.920 0.878 0.646 0.796 0.739 
   3   (0.353) 0.456 0.401 0.550 0.397 0.080 0.122 0.354 0.204 0.261 

Locus 1868 : 
2 alleles
13.8% missing data
   1   (0.289) 0.260 0.237 0.130 0.053 0.327 0.258 0.316 0.279 0.809 
   3   (0.711) 0.740 0.763 0.870 0.947 0.673 0.742 0.684 0.721 0.191 

Locus 1869 : 
2 alleles
2.2% missing data
   3   (0.867) 0.860 0.884 0.969 0.988 0.946 0.975 0.876 0.890 0.676 
   1   (0.133) 0.140 0.116 0.031 0.012 0.054 0.025 0.124 0.110 0.324 

Locus 1870 : 
2 alleles
3.6% missing data
   4   (0.702) 0.737 0.684 0.701 0.967 0.881 0.878 0.572 0.841 0.925 
   2   (0.298) 0.263 0.316 0.299 0.033 0.119 0.122 0.428 0.159 0.075 

Locus 1871 : 
2 alleles
11.6% missing data
   3   (0.849) 0.769 0.754 0.968 0.830 0.973 0.971 0.917 0.833 0.957 
   1   (0.151) 0.231 0.246 0.032 0.170 0.027 0.029 0.083 0.167 0.043 

Locus 1872 : 
2 alleles
4.3% missing data
   4   (0.512) 0.625 0.673 0.160 0.427 0.543 0.136 0.329 0.800 0.840 
   1   (0.488) 0.375 0.327 0.840 0.573 0.457 0.864 0.671 0.200 0.160 

Locus 1873 : 
2 alleles
5.8% missing data
   4   (0.918) 0.911 0.911 0.986 0.994 0.973 0.981 0.942 0.959 0.980 
   1   (0.082) 0.089 0.089 0.014 0.006 0.027 0.019 0.058 0.041 0.020 

Locus 1874 : 
2 alleles
13.0% missing data
   2   (0.650) 0.661 0.670 0.745 0.515 0.936 0.550 0.645 0.664 0.799 
   1   (0.350) 0.339 0.330 0.255 0.485 0.064 0.450 0.355 0.336 0.201 

Locus 1875 : 
2 alleles
5.8% missing data
   2   (0.508) 0.541 0.530 0.562 0.401 0.123 0.643 0.468 0.527 0.699 
   3   (0.492) 0.459 0.470 0.438 0.599 0.877 0.357 0.532 0.473 0.301 

Locus 1876 : 
2 alleles
13.8% missing data
   2   (0.855) 0.863 0.887 0.936 0.838 0.869 0.895 0.858 0.923 0.638 
   4   (0.145) 0.137 0.113 0.064 0.162 0.131 0.105 0.142 0.077 0.362 

Locus 1877 : 
2 alleles
2.2% missing data
   1   (0.873) 0.827 0.864 0.961 0.902 0.965 0.970 0.915 0.888 0.987 
   3   (0.127) 0.173 0.136 0.039 0.098 0.035 0.030 0.085 0.112 0.013 

Locus 1878 : 
2 alleles
15.9% missing data
   2   (0.920) 0.975 0.972 0.801 0.983 0.978 0.949 0.897 0.981 0.452 
   4   (0.080) 0.025 0.028 0.199 0.017 0.022 0.051 0.103 0.019 0.548 

Locus 1879 : 
2 alleles
0.0% missing data
   4   (0.915) 0.869 0.890 0.988 0.991 0.990 0.988 0.962 0.935 0.903 
   2   (0.085) 0.131 0.110 0.012 0.009 0.010 0.012 0.038 0.065 0.097 

Locus 1880 : 
2 alleles
9.4% missing data
   2   (0.734) 0.770 0.773 0.759 0.717 0.939 0.534 0.715 0.823 0.779 
   4   (0.266) 0.230 0.227 0.241 0.283 0.061 0.466 0.285 0.177 0.221 

Locus 1881 : 
2 alleles
10.9% missing data
   4   (0.887) 0.930 0.888 0.956 0.984 0.976 0.948 0.898 0.920 0.763 
   2   (0.113) 0.070 0.112 0.044 0.016 0.024 0.052 0.102 0.080 0.237 

Locus 1882 : 
2 alleles
0.7% missing data
   2   (0.951) 0.961 0.958 0.997 0.998 0.998 0.996 0.990 0.798 0.981 
   4   (0.049) 0.039 0.042 0.003 0.002 0.002 0.004 0.010 0.202 0.019 

Locus 1883 : 
2 alleles
12.3% missing data
   2   (0.675) 0.654 0.703 0.627 0.703 0.776 0.453 0.642 0.824 0.929 
   4   (0.325) 0.346 0.297 0.373 0.297 0.224 0.547 0.358 0.176 0.071 

Locus 1884 : 
2 alleles
2.9% missing data
   4   (0.935) 0.979 0.978 0.816 0.959 0.993 0.957 0.936 0.986 0.998 
   1   (0.065) 0.021 0.022 0.184 0.041 0.007 0.043 0.064 0.014 0.002 

Locus 1885 : 
2 alleles
12.3% missing data
   4   (0.931) 0.943 0.951 0.991 0.996 0.951 0.984 0.969 0.880 0.961 
   2   (0.069) 0.057 0.049 0.009 0.004 0.049 0.016 0.031 0.120 0.039 

Locus 1886 : 
2 alleles
3.6% missing data
   3   (0.874) 0.932 0.944 0.668 0.739 0.741 0.933 0.822 0.970 0.944 
   4   (0.126) 0.068 0.056 0.332 0.261 0.259 0.067 0.178 0.030 0.056 

Locus 1887 : 
2 alleles
7.2% missing data
   1   (0.498) 0.500 0.498 0.429 0.499 0.529 0.507 0.505 0.501 0.499 
   3   (0.502) 0.500 0.502 0.571 0.501 0.471 0.493 0.495 0.499 0.501 

Locus 1888 : 
2 alleles
10.9% missing data
   4   (0.805) 0.813 0.800 0.916 0.977 0.973 0.938 0.808 0.813 0.515 
   2   (0.195) 0.187 0.200 0.084 0.023 0.027 0.062 0.192 0.187 0.485 

Locus 1889 : 
2 alleles
15.2% missing data
   1   (0.919) 0.981 0.983 0.838 0.987 0.919 0.726 0.794 0.990 0.998 
   2   (0.081) 0.019 0.017 0.162 0.013 0.081 0.274 0.206 0.010 0.002 

Locus 1890 : 
2 alleles
2.2% missing data
   1   (0.908) 0.870 0.889 0.990 0.966 0.974 0.984 0.960 0.898 0.823 
   2   (0.092) 0.130 0.111 0.010 0.034 0.026 0.016 0.040 0.102 0.177 

Locus 1891 : 
2 alleles
11.6% missing data
   1   (0.843) 0.888 0.875 0.956 0.843 0.967 0.792 0.864 0.842 0.896 
   3   (0.157) 0.112 0.125 0.044 0.157 0.033 0.208 0.136 0.158 0.104 

Locus 1892 : 
2 alleles
5.1% missing data
   2   (0.607) 0.485 0.536 0.911 0.032 0.927 0.781 0.679 0.514 0.772 
   4   (0.393) 0.515 0.464 0.089 0.968 0.073 0.219 0.321 0.486 0.228 

Locus 1893 : 
2 alleles
2.9% missing data
   1   (0.910) 0.899 0.894 0.980 0.993 0.980 0.819 0.960 0.966 0.983 
   4   (0.090) 0.101 0.106 0.020 0.007 0.020 0.181 0.040 0.034 0.017 

Locus 1894 : 
2 alleles
2.2% missing data
   1   (0.937) 0.878 0.826 0.996 0.998 0.996 0.995 0.987 0.932 0.978 
   3   (0.063) 0.122 0.174 0.004 0.002 0.004 0.005 0.013 0.068 0.022 

Locus 1895 : 
2 alleles
10.9% missing data
   1   (0.193) 0.171 0.153 0.047 0.120 0.054 0.654 0.083 0.440 0.546 
   3   (0.807) 0.829 0.847 0.953 0.880 0.946 0.346 0.917 0.560 0.454 

Locus 1896 : 
2 alleles
1.4% missing data
   3   (0.923) 0.967 0.971 0.976 0.994 0.980 0.570 0.928 0.980 0.996 
   1   (0.077) 0.033 0.029 0.024 0.006 0.020 0.430 0.072 0.020 0.004 

Locus 1897 : 
2 alleles
8.7% missing data
   1   (0.567) 0.481 0.516 0.711 0.932 0.318 0.849 0.547 0.641 0.368 
   3   (0.433) 0.519 0.484 0.289 0.068 0.682 0.151 0.453 0.359 0.632 

Locus 1898 : 
2 alleles
12.3% missing data
   2   (0.677) 0.758 0.818 0.686 0.657 0.634 0.166 0.570 0.800 0.917 
   4   (0.323) 0.242 0.182 0.314 0.343 0.366 0.834 0.430 0.200 0.083 

Locus 1899 : 
2 alleles
5.1% missing data
   1   (0.580) 0.592 0.658 0.516 0.670 0.259 0.499 0.594 0.527 0.842 
   2   (0.420) 0.408 0.342 0.484 0.330 0.741 0.501 0.406 0.473 0.158 

Locus 1900 : 
2 alleles
17.4% missing data
   2   (0.212) 0.096 0.116 0.196 0.303 0.081 0.074 0.407 0.143 0.295 
   3   (0.788) 0.904 0.884 0.804 0.697 0.919 0.926 0.593 0.857 0.705 

Locus 1901 : 
2 alleles
2.2% missing data
   3   (0.906) 0.922 0.905 0.988 0.987 0.940 0.985 0.929 0.919 0.880 
   2   (0.094) 0.078 0.095 0.012 0.013 0.060 0.015 0.071 0.081 0.120 

Locus 1902 : 
2 alleles
15.9% missing data
   2   (0.833) 0.817 0.846 0.953 0.806 0.866 0.961 0.810 0.874 0.942 
   4   (0.167) 0.183 0.154 0.047 0.194 0.134 0.039 0.190 0.126 0.058 

Locus 1903 : 
2 alleles
2.9% missing data
   3   (0.892) 0.820 0.833 0.992 0.992 0.992 0.988 0.967 0.777 0.689 
   1   (0.108) 0.180 0.167 0.008 0.008 0.008 0.012 0.033 0.223 0.311 

Locus 1904 : 
2 alleles
15.2% missing data
   2   (0.669) 0.780 0.683 0.663 0.687 0.206 0.538 0.718 0.590 0.913 
   4   (0.331) 0.220 0.317 0.337 0.313 0.794 0.462 0.282 0.410 0.087 

Locus 1905 : 
2 alleles
8.7% missing data
   2   (0.392) 0.305 0.418 0.434 0.279 0.156 0.117 0.463 0.345 0.811 
   4   (0.608) 0.695 0.582 0.566 0.721 0.844 0.883 0.537 0.655 0.189 

Locus 1906 : 
2 alleles
13.0% missing data
   2   (0.907) 0.896 0.907 0.985 0.961 0.992 0.979 0.952 0.873 0.989 
   1   (0.093) 0.104 0.093 0.015 0.039 0.008 0.021 0.048 0.127 0.011 

Locus 1907 : 
2 alleles
4.3% missing data
   4   (0.808) 0.811 0.795 0.919 0.982 0.974 0.950 0.830 0.798 0.601 
   1   (0.192) 0.189 0.205 0.081 0.018 0.026 0.050 0.170 0.202 0.399 

Locus 1908 : 
2 alleles
10.9% missing data
   4   (0.908) 0.913 0.895 0.967 0.896 0.969 0.979 0.930 0.954 0.990 
   1   (0.092) 0.087 0.105 0.033 0.104 0.031 0.021 0.070 0.046 0.010 

Locus 1909 : 
2 alleles
7.2% missing data
   1   (0.667) 0.699 0.723 0.529 0.079 0.705 0.646 0.714 0.687 0.858 
   3   (0.333) 0.301 0.277 0.471 0.921 0.295 0.354 0.286 0.313 0.142 

Locus 1910 : 
2 alleles
3.6% missing data
   2   (0.857) 0.897 0.880 0.945 0.976 0.977 0.960 0.781 0.923 0.905 
   4   (0.143) 0.103 0.120 0.055 0.024 0.023 0.040 0.219 0.077 0.095 

Locus 1911 : 
2 alleles
12.3% missing data
   4   (0.770) 0.736 0.766 0.927 0.018 0.937 0.943 0.767 0.852 0.734 
   2   (0.230) 0.264 0.234 0.073 0.982 0.063 0.057 0.233 0.148 0.266 

Locus 1912 : 
2 alleles
10.1% missing data
   1   (0.063) 0.089 0.138 0.005 0.028 0.004 0.006 0.015 0.089 0.014 
   3   (0.937) 0.911 0.862 0.995 0.972 0.996 0.994 0.985 0.911 0.986 

Locus 1913 : 
2 alleles
2.2% missing data
   4   (0.754) 0.750 0.676 0.908 0.977 0.960 0.939 0.745 0.749 0.840 
   2   (0.246) 0.250 0.324 0.092 0.023 0.040 0.061 0.255 0.251 0.160 

Locus 1914 : 
2 alleles
10.9% missing data
   3   (0.928) 0.868 0.918 0.994 0.996 0.990 0.991 0.974 0.921 0.988 
   4   (0.072) 0.132 0.082 0.006 0.004 0.010 0.009 0.026 0.079 0.012 

Locus 1915 : 
2 alleles
13.8% missing data
   3   (0.862) 0.853 0.933 0.915 0.885 0.883 0.925 0.802 0.943 0.717 
   1   (0.138) 0.147 0.067 0.085 0.115 0.117 0.075 0.198 0.057 0.283 

Locus 1916 : 
2 alleles
6.5% missing data
   3   (0.907) 0.928 0.942 0.936 0.988 0.993 0.975 0.899 0.953 0.997 
   4   (0.093) 0.072 0.058 0.064 0.012 0.007 0.025 0.101 0.047 0.003 

Locus 1917 : 
2 alleles
4.3% missing data
   1   (0.828) 0.809 0.763 0.917 0.961 0.844 0.947 0.884 0.827 0.904 
   3   (0.172) 0.191 0.237 0.083 0.039 0.156 0.053 0.116 0.173 0.096 

Locus 1918 : 
2 alleles
12.3% missing data
   4   (0.774) 0.819 0.857 0.662 0.970 0.916 0.562 0.697 0.906 0.942 
   2   (0.226) 0.181 0.143 0.338 0.030 0.084 0.438 0.303 0.094 0.058 

Locus 1919 : 
2 alleles
8.0% missing data
   1   (0.743) 0.668 0.806 0.869 0.073 0.958 0.931 0.695 0.816 0.973 
   3   (0.257) 0.332 0.194 0.131 0.927 0.042 0.069 0.305 0.184 0.027 

Locus 1920 : 
2 alleles
3.6% missing data
   3   (0.842) 0.796 0.790 0.946 0.859 0.797 0.959 0.876 0.899 0.964 
   2   (0.158) 0.204 0.210 0.054 0.141 0.203 0.041 0.124 0.101 0.036 

Locus 1921 : 
2 alleles
3.6% missing data
   2   (0.853) 0.842 0.871 0.968 0.983 0.971 0.716 0.850 0.943 0.889 
   4   (0.147) 0.158 0.129 0.032 0.017 0.029 0.284 0.150 0.057 0.111 

Locus 1922 : 
2 alleles
4.3% missing data
   4   (0.757) 0.694 0.793 0.864 0.777 0.943 0.537 0.764 0.848 0.910 
   1   (0.243) 0.306 0.207 0.136 0.223 0.057 0.463 0.236 0.152 0.090 

Locus 1923 : 
2 alleles
9.4% missing data
   2   (0.450) 0.565 0.421 0.587 0.395 0.261 0.300 0.389 0.493 0.408 
   4   (0.550) 0.435 0.579 0.413 0.605 0.739 0.700 0.611 0.507 0.592 

Locus 1924 : 
2 alleles
12.3% missing data
   2   (0.839) 0.868 0.882 0.921 0.981 0.945 0.952 0.759 0.903 0.891 
   3   (0.161) 0.132 0.118 0.079 0.019 0.055 0.048 0.241 0.097 0.109 

Locus 1925 : 
2 alleles
13.8% missing data
   4   (0.908) 0.950 0.969 0.924 0.885 0.969 0.944 0.866 0.956 0.997 
   2   (0.092) 0.050 0.031 0.076 0.115 0.031 0.056 0.134 0.044 0.003 

Locus 1926 : 
2 alleles
6.5% missing data
   1   (0.906) 0.910 0.878 0.969 0.991 0.492 0.980 0.957 0.951 0.939 
   3   (0.094) 0.090 0.122 0.031 0.009 0.508 0.020 0.043 0.049 0.061 

Locus 1927 : 
2 alleles
4.3% missing data
   2   (0.910) 0.937 0.955 0.950 0.990 0.989 0.554 0.929 0.977 0.997 
   3   (0.090) 0.063 0.045 0.050 0.010 0.011 0.446 0.071 0.023 0.003 

Locus 1928 : 
2 alleles
10.1% missing data
   4   (0.810) 0.874 0.855 0.680 0.785 0.966 0.933 0.784 0.848 0.864 
   2   (0.190) 0.126 0.145 0.320 0.215 0.034 0.067 0.216 0.152 0.136 

Locus 1929 : 
2 alleles
5.1% missing data
   1   (0.932) 0.978 0.977 0.981 0.987 0.985 0.975 0.842 0.985 0.995 
   4   (0.068) 0.022 0.023 0.019 0.013 0.015 0.025 0.158 0.015 0.005 

Locus 1930 : 
2 alleles
5.1% missing data
   3   (0.896) 0.880 0.911 0.981 0.986 0.961 0.980 0.897 0.941 0.939 
   4   (0.104) 0.120 0.089 0.019 0.014 0.039 0.020 0.103 0.059 0.061 

Locus 1931 : 
2 alleles
11.6% missing data
   4   (0.914) 0.945 0.866 0.980 0.972 0.988 0.985 0.954 0.942 0.616 
   2   (0.086) 0.055 0.134 0.020 0.028 0.012 0.015 0.046 0.058 0.384 

Locus 1932 : 
2 alleles
2.9% missing data
   2   (0.750) 0.701 0.649 0.944 0.841 0.795 0.959 0.807 0.623 0.873 
   1   (0.250) 0.299 0.351 0.056 0.159 0.205 0.041 0.193 0.377 0.127 

Locus 1933 : 
2 alleles
15.9% missing data
   3   (0.594) 0.626 0.553 0.694 0.931 0.722 0.564 0.583 0.576 0.608 
   4   (0.406) 0.374 0.447 0.306 0.069 0.278 0.436 0.417 0.424 0.392 

Locus 1934 : 
2 alleles
3.6% missing data
   2   (0.091) 0.071 0.048 0.018 0.038 0.009 0.023 0.116 0.059 0.017 
   4   (0.909) 0.929 0.952 0.982 0.962 0.991 0.977 0.884 0.941 0.983 

Locus 1935 : 
2 alleles
10.9% missing data
   4   (0.855) 0.897 0.919 0.708 0.983 0.919 0.952 0.745 0.959 0.965 
   2   (0.145) 0.103 0.081 0.292 0.017 0.081 0.048 0.255 0.041 0.035 

Locus 1936 : 
2 alleles
10.9% missing data
   1   (0.941) 0.880 0.886 0.995 0.978 0.996 0.994 0.986 0.932 0.993 
   2   (0.059) 0.120 0.114 0.005 0.022 0.004 0.006 0.014 0.068 0.007 

Locus 1937 : 
2 alleles
2.9% missing data
   1   (0.834) 0.735 0.815 0.935 0.953 0.910 0.962 0.848 0.911 0.843 
   3   (0.166) 0.265 0.185 0.065 0.047 0.090 0.038 0.152 0.089 0.157 

Locus 1938 : 
2 alleles
5.1% missing data
   4   (0.937) 0.983 0.985 0.925 0.867 0.980 0.960 0.863 0.991 0.998 
   2   (0.063) 0.017 0.015 0.075 0.133 0.020 0.040 0.137 0.009 0.002 

Locus 1939 : 
2 alleles
1.4% missing data
   2   (0.106) 0.153 0.118 0.025 0.011 0.043 0.021 0.035 0.203 0.156 
   4   (0.894) 0.847 0.882 0.975 0.989 0.957 0.979 0.965 0.797 0.844 

Locus 1940 : 
2 alleles
2.2% missing data
   1   (0.919) 0.905 0.937 0.985 0.946 0.993 0.985 0.935 0.954 0.980 
   3   (0.081) 0.095 0.063 0.015 0.054 0.007 0.015 0.065 0.046 0.020 

Locus 1941 : 
2 alleles
5.1% missing data
   2   (0.908) 0.915 0.897 0.976 0.979 0.951 0.974 0.924 0.961 0.978 
   4   (0.092) 0.085 0.103 0.024 0.021 0.049 0.026 0.076 0.039 0.022 

Locus 1942 : 
2 alleles
4.3% missing data
   3   (0.903) 0.938 0.907 0.980 0.991 0.917 0.980 0.917 0.925 0.852 
   2   (0.097) 0.062 0.093 0.020 0.009 0.083 0.020 0.083 0.075 0.148 

Locus 1943 : 
2 alleles
2.2% missing data
   1   (0.869) 0.920 0.920 0.944 0.983 0.434 0.932 0.884 0.844 0.984 
   3   (0.131) 0.080 0.080 0.056 0.017 0.566 0.068 0.116 0.156 0.016 

Locus 1944 : 
2 alleles
6.5% missing data
   3   (0.798) 0.900 0.870 0.498 0.986 0.936 0.941 0.724 0.872 0.350 
   1   (0.202) 0.100 0.130 0.502 0.014 0.064 0.059 0.276 0.128 0.650 

Locus 1945 : 
2 alleles
8.7% missing data
   1   (0.415) 0.394 0.439 0.558 0.392 0.468 0.458 0.359 0.391 0.389 
   3   (0.585) 0.606 0.561 0.442 0.608 0.532 0.542 0.641 0.609 0.611 

Locus 1946 : 
2 alleles
10.9% missing data
   3   (0.881) 0.896 0.914 0.949 0.822 0.901 0.959 0.907 0.870 0.961 
   2   (0.119) 0.104 0.086 0.051 0.178 0.099 0.041 0.093 0.130 0.039 

Locus 1947 : 
2 alleles
13.0% missing data
   3   (0.905) 0.935 0.890 0.973 0.922 0.970 0.981 0.942 0.897 0.921 
   1   (0.095) 0.065 0.110 0.027 0.078 0.030 0.019 0.058 0.103 0.079 

Locus 1948 : 
2 alleles
0.7% missing data
   3   (0.812) 0.795 0.857 0.790 0.984 0.941 0.825 0.851 0.860 0.772 
   4   (0.188) 0.205 0.143 0.210 0.016 0.059 0.175 0.149 0.140 0.228 

Locus 1949 : 
2 alleles
15.2% missing data
   4   (0.812) 0.813 0.858 0.906 0.793 0.839 0.937 0.743 0.898 0.713 
   2   (0.188) 0.187 0.142 0.094 0.207 0.161 0.063 0.257 0.102 0.287 

Locus 1950 : 
2 alleles
0.0% missing data
   1   (0.918) 0.958 0.960 0.881 0.963 0.982 0.964 0.931 0.971 0.641 
   3   (0.082) 0.042 0.040 0.119 0.037 0.018 0.036 0.069 0.029 0.359 

Locus 1951 : 
2 alleles
11.6% missing data
   1   (0.770) 0.789 0.830 0.922 0.685 0.958 0.653 0.773 0.726 0.944 
   4   (0.230) 0.211 0.170 0.078 0.315 0.042 0.347 0.227 0.274 0.056 

Locus 1952 : 
2 alleles
12.3% missing data
   3   (0.144) 0.129 0.133 0.082 0.105 0.059 0.040 0.128 0.150 0.112 
   4   (0.856) 0.871 0.867 0.918 0.895 0.941 0.960 0.872 0.850 0.888 

Locus 1953 : 
2 alleles
2.9% missing data
   3   (0.916) 0.941 0.954 0.970 0.982 0.990 0.974 0.871 0.976 0.985 
   2   (0.084) 0.059 0.046 0.030 0.018 0.010 0.026 0.129 0.024 0.015 

Locus 1954 : 
2 alleles
13.0% missing data
   1   (0.704) 0.691 0.729 0.751 0.664 0.739 0.481 0.679 0.838 0.935 
   3   (0.296) 0.309 0.271 0.249 0.336 0.261 0.519 0.321 0.162 0.065 

Locus 1955 : 
2 alleles
16.7% missing data
   1   (0.874) 0.933 0.933 0.954 0.862 0.975 0.795 0.877 0.951 0.182 
   4   (0.126) 0.067 0.067 0.046 0.138 0.025 0.205 0.123 0.049 0.818 

Locus 1956 : 
2 alleles
8.7% missing data
   2   (0.897) 0.944 0.951 0.897 0.943 0.934 0.730 0.936 0.954 0.513 
   4   (0.103) 0.056 0.049 0.103 0.057 0.066 0.270 0.064 0.046 0.487 

Locus 1957 : 
2 alleles
12.3% missing data
   2   (0.896) 0.953 0.917 0.969 0.987 0.913 0.960 0.852 0.940 0.988 
   4   (0.104) 0.047 0.083 0.031 0.013 0.087 0.040 0.148 0.060 0.012 

Locus 1958 : 
2 alleles
5.8% missing data
   1   (0.128) 0.072 0.061 0.125 0.027 0.054 0.038 0.242 0.042 0.312 
   4   (0.872) 0.928 0.939 0.875 0.973 0.946 0.962 0.758 0.958 0.688 

Locus 1959 : 
2 alleles
6.5% missing data
   2   (0.902) 0.932 0.868 0.986 0.989 0.956 0.980 0.942 0.864 0.920 
   4   (0.098) 0.068 0.132 0.014 0.011 0.044 0.020 0.058 0.136 0.080 

Locus 1960 : 
2 alleles
12.3% missing data
   2   (0.837) 0.807 0.862 0.948 0.863 0.958 0.665 0.869 0.903 0.946 
   4   (0.163) 0.193 0.138 0.052 0.137 0.042 0.335 0.131 0.097 0.054 

Locus 1961 : 
2 alleles
2.9% missing data
   2   (0.890) 0.925 0.873 0.929 0.994 0.978 0.966 0.948 0.835 0.911 
   3   (0.110) 0.075 0.127 0.071 0.006 0.022 0.034 0.052 0.165 0.089 

Locus 1962 : 
2 alleles
4.3% missing data
   3   (0.900) 0.940 0.916 0.969 0.992 0.882 0.977 0.893 0.936 0.953 
   1   (0.100) 0.060 0.084 0.031 0.008 0.118 0.023 0.107 0.064 0.047 

Locus 1963 : 
2 alleles
13.8% missing data
   3   (0.918) 0.970 0.977 0.933 0.938 0.989 0.976 0.754 0.986 0.991 
   1   (0.082) 0.030 0.023 0.067 0.062 0.011 0.024 0.246 0.014 0.009 

Locus 1964 : 
2 alleles
0.7% missing data
   1   (0.088) 0.066 0.056 0.025 0.082 0.011 0.028 0.085 0.054 0.014 
   3   (0.912) 0.934 0.944 0.975 0.918 0.989 0.972 0.915 0.946 0.986 

Locus 1965 : 
2 alleles
15.2% missing data
   2   (0.427) 0.494 0.490 0.466 0.311 0.141 0.626 0.270 0.508 0.805 
   4   (0.573) 0.506 0.510 0.534 0.689 0.859 0.374 0.730 0.492 0.195 

Locus 1966 : 
2 alleles
5.1% missing data
   1   (0.797) 0.801 0.795 0.900 0.834 0.945 0.649 0.836 0.848 0.834 
   2   (0.203) 0.199 0.205 0.100 0.166 0.055 0.351 0.164 0.152 0.166 

Locus 1967 : 
2 alleles
2.2% missing data
   2   (0.116) 0.168 0.092 0.023 0.008 0.011 0.024 0.085 0.162 0.010 
   4   (0.884) 0.832 0.908 0.977 0.992 0.989 0.976 0.915 0.838 0.990 

Locus 1968 : 
2 alleles
5.1% missing data
   2   (0.912) 0.963 0.956 0.921 0.946 0.974 0.965 0.865 0.974 0.995 
   4   (0.088) 0.037 0.044 0.079 0.054 0.026 0.035 0.135 0.026 0.005 

Locus 1969 : 
2 alleles
5.8% missing data
   3   (0.131) 0.119 0.089 0.106 0.393 0.063 0.070 0.090 0.128 0.056 
   4   (0.869) 0.881 0.911 0.894 0.607 0.937 0.930 0.910 0.872 0.944 

Locus 1970 : 
2 alleles
7.2% missing data
   2   (0.657) 0.719 0.778 0.768 0.905 0.632 0.224 0.500 0.811 0.836 
   4   (0.343) 0.281 0.222 0.232 0.095 0.368 0.776 0.500 0.189 0.164 

Locus 1971 : 
2 alleles
5.1% missing data
   4   (0.601) 0.609 0.619 0.276 0.628 0.484 0.522 0.654 0.729 0.353 
   2   (0.399) 0.391 0.381 0.724 0.372 0.516 0.478 0.346 0.271 0.647 

Locus 1972 : 
2 alleles
3.6% missing data
   2   (0.813) 0.820 0.876 0.925 0.939 0.954 0.618 0.778 0.892 0.933 
   4   (0.187) 0.180 0.124 0.075 0.061 0.046 0.382 0.222 0.108 0.067 

Locus 1973 : 
2 alleles
18.8% missing data
   2   (0.813) 0.771 0.830 0.879 0.960 0.811 0.861 0.796 0.903 0.904 
   4   (0.187) 0.229 0.170 0.121 0.040 0.189 0.139 0.204 0.097 0.096 

Locus 1974 : 
2 alleles
5.8% missing data
   1   (0.167) 0.188 0.150 0.032 0.010 0.744 0.163 0.053 0.437 0.191 
   3   (0.833) 0.812 0.850 0.968 0.990 0.256 0.837 0.947 0.563 0.809 

Locus 1975 : 
2 alleles
12.3% missing data
   3   (0.884) 0.953 0.934 0.893 0.972 0.983 0.699 0.891 0.936 0.944 
   1   (0.116) 0.047 0.066 0.107 0.028 0.017 0.301 0.109 0.064 0.056 

Locus 1976 : 
2 alleles
2.2% missing data
   2   (0.899) 0.904 0.927 0.971 0.964 0.959 0.965 0.885 0.962 0.930 
   4   (0.101) 0.096 0.073 0.029 0.036 0.041 0.035 0.115 0.038 0.070 

Locus 1977 : 
2 alleles
11.6% missing data
   4   (0.927) 0.976 0.978 0.931 0.407 0.979 0.974 0.893 0.987 0.978 
   2   (0.073) 0.024 0.022 0.069 0.593 0.021 0.026 0.107 0.013 0.022 

Locus 1978 : 
2 alleles
18.8% missing data
   1   (0.870) 0.919 0.933 0.944 0.935 0.955 0.957 0.800 0.939 0.385 
   3   (0.130) 0.081 0.067 0.056 0.065 0.045 0.043 0.200 0.061 0.615 

Locus 1979 : 
2 alleles
4.3% missing data
   1   (0.834) 0.843 0.839 0.957 0.978 0.951 0.960 0.825 0.818 0.912 
   3   (0.166) 0.157 0.161 0.043 0.022 0.049 0.040 0.175 0.182 0.088 

Locus 1980 : 
2 alleles
13.0% missing data
   1   (0.867) 0.872 0.858 0.934 0.642 0.782 0.960 0.923 0.893 0.763 
   3   (0.133) 0.128 0.142 0.066 0.358 0.218 0.040 0.077 0.107 0.237 

Locus 1981 : 
2 alleles
12.3% missing data
   1   (0.749) 0.707 0.641 0.872 0.852 0.945 0.922 0.801 0.760 0.595 
   3   (0.251) 0.293 0.359 0.128 0.148 0.055 0.078 0.199 0.240 0.405 

Locus 1982 : 
2 alleles
2.2% missing data
   3   (0.722) 0.738 0.774 0.767 0.945 0.867 0.382 0.664 0.856 0.847 
   4   (0.278) 0.262 0.226 0.233 0.055 0.133 0.618 0.336 0.144 0.153 

Locus 1983 : 
2 alleles
1.4% missing data
   2   (0.629) 0.617 0.650 0.634 0.912 0.869 0.678 0.633 0.600 0.618 
   4   (0.371) 0.383 0.350 0.366 0.088 0.131 0.322 0.367 0.400 0.382 

Locus 1984 : 
2 alleles
13.0% missing data
   3   (0.346) 0.580 0.606 0.041 0.042 0.216 0.086 0.150 0.653 0.367 
   4   (0.654) 0.420 0.394 0.959 0.958 0.784 0.914 0.850 0.347 0.633 

Locus 1985 : 
2 alleles
14.5% missing data
   3   (0.440) 0.404 0.408 0.579 0.037 0.374 0.828 0.384 0.467 0.458 
   1   (0.560) 0.596 0.592 0.421 0.963 0.626 0.172 0.616 0.533 0.542 

Locus 1986 : 
2 alleles
12.3% missing data
   4   (0.925) 0.911 0.932 0.990 0.940 0.960 0.987 0.971 0.911 0.815 
   2   (0.075) 0.089 0.068 0.010 0.060 0.040 0.013 0.029 0.089 0.185 

Locus 1987 : 
2 alleles
2.2% missing data
   2   (0.929) 0.984 0.986 0.923 0.992 0.599 0.565 0.919 0.990 0.996 
   4   (0.071) 0.016 0.014 0.077 0.008 0.401 0.435 0.081 0.010 0.004 

Locus 1988 : 
2 alleles
2.9% missing data
   1   (0.720) 0.779 0.777 0.646 0.125 0.810 0.579 0.764 0.778 0.705 
   3   (0.280) 0.221 0.223 0.354 0.875 0.190 0.421 0.236 0.222 0.295 

Locus 1989 : 
2 alleles
3.6% missing data
   4   (0.879) 0.932 0.923 0.945 0.412 0.963 0.938 0.832 0.962 0.923 
   1   (0.121) 0.068 0.077 0.055 0.588 0.037 0.062 0.168 0.038 0.077 

Locus 1990 : 
2 alleles
11.6% missing data
   3   (0.721) 0.666 0.717 0.569 0.578 0.666 0.914 0.724 0.858 0.800 
   1   (0.279) 0.334 0.283 0.431 0.422 0.334 0.086 0.276 0.142 0.200 

Locus 1991 : 
2 alleles
3.6% missing data
   2   (0.609) 0.616 0.626 0.556 0.508 0.914 0.523 0.608 0.695 0.372 
   4   (0.391) 0.384 0.374 0.444 0.492 0.086 0.477 0.392 0.305 0.628 

Locus 1992 : 
2 alleles
7.2% missing data
   3   (0.504) 0.554 0.511 0.191 0.947 0.293 0.681 0.512 0.438 0.746 
   1   (0.496) 0.446 0.489 0.809 0.053 0.707 0.319 0.488 0.562 0.254 

Locus 1993 : 
2 alleles
5.1% missing data
   3   (0.860) 0.911 0.863 0.897 0.830 0.973 0.954 0.839 0.920 0.885 
   1   (0.140) 0.089 0.137 0.103 0.170 0.027 0.046 0.161 0.080 0.115 

Locus 1994 : 
2 alleles
2.9% missing data
   3   (0.858) 0.890 0.911 0.884 0.866 0.953 0.957 0.827 0.895 0.967 
   1   (0.142) 0.110 0.089 0.116 0.134 0.047 0.043 0.173 0.105 0.033 

Locus 1995 : 
2 alleles
6.5% missing data
   1   (0.909) 0.932 0.936 0.979 0.979 0.971 0.970 0.933 0.887 0.990 
   3   (0.091) 0.068 0.064 0.021 0.021 0.029 0.030 0.067 0.113 0.010 

Locus 1996 : 
2 alleles
5.1% missing data
   3   (0.899) 0.890 0.921 0.967 0.912 0.872 0.966 0.903 0.959 0.954 
   1   (0.101) 0.110 0.079 0.033 0.088 0.128 0.034 0.097 0.041 0.046 

Locus 1997 : 
2 alleles
10.9% missing data
   3   (0.888) 0.870 0.907 0.960 0.911 0.989 0.971 0.909 0.906 0.986 
   1   (0.112) 0.130 0.093 0.040 0.089 0.011 0.029 0.091 0.094 0.014 

Locus 1998 : 
2 alleles
10.1% missing data
   1   (0.682) 0.710 0.732 0.567 0.613 0.615 0.910 0.587 0.822 0.604 
   3   (0.318) 0.290 0.268 0.433 0.387 0.385 0.090 0.413 0.178 0.396 

Locus 1999 : 
2 alleles
11.6% missing data
   3   (0.902) 0.864 0.912 0.982 0.980 0.950 0.961 0.919 0.949 0.989 
   1   (0.098) 0.136 0.088 0.018 0.020 0.050 0.039 0.081 0.051 0.011 

Locus 2000 : 
2 alleles
0.0% missing data
   4   (0.913) 0.934 0.933 0.970 0.993 0.941 0.978 0.919 0.957 0.954 
   1   (0.087) 0.066 0.067 0.030 0.007 0.059 0.022 0.081 0.043 0.046 

Locus 2001 : 
2 alleles
1.4% missing data
   4   (0.818) 0.858 0.838 0.875 0.982 0.964 0.759 0.880 0.736 0.909 
   2   (0.182) 0.142 0.162 0.125 0.018 0.036 0.241 0.120 0.264 0.091 

Locus 2002 : 
2 alleles
15.9% missing data
   4   (0.947) 0.991 0.992 0.961 0.994 0.994 0.661 0.912 0.995 0.999 
   1   (0.053) 0.009 0.008 0.039 0.006 0.006 0.339 0.088 0.005 0.001 

Locus 2003 : 
2 alleles
13.0% missing data
   4   (0.132) 0.210 0.161 0.015 0.009 0.065 0.034 0.080 0.133 0.318 
   2   (0.868) 0.790 0.839 0.985 0.991 0.935 0.966 0.920 0.867 0.682 

Locus 2004 : 
2 alleles
7.2% missing data
   2   (0.838) 0.708 0.878 0.963 0.970 0.964 0.612 0.863 0.922 0.987 
   4   (0.162) 0.292 0.122 0.037 0.030 0.036 0.388 0.137 0.078 0.013 

Locus 2005 : 
2 alleles
10.9% missing data
   4   (0.893) 0.919 0.939 0.939 0.840 0.932 0.976 0.873 0.940 0.991 
   2   (0.107) 0.081 0.061 0.061 0.160 0.068 0.024 0.127 0.060 0.009 

Locus 2006 : 
2 alleles
2.2% missing data
   4   (0.626) 0.632 0.630 0.596 0.541 0.895 0.860 0.574 0.653 0.755 
   1   (0.374) 0.368 0.370 0.404 0.459 0.105 0.140 0.426 0.347 0.245 

Locus 2007 : 
2 alleles
2.2% missing data
   1   (0.852) 0.855 0.819 0.912 0.987 0.722 0.711 0.925 0.920 0.866 
   4   (0.148) 0.145 0.181 0.088 0.013 0.278 0.289 0.075 0.080 0.134 

Locus 2008 : 
2 alleles
10.1% missing data
   1   (0.881) 0.847 0.902 0.965 0.822 0.951 0.974 0.893 0.924 0.979 
   2   (0.119) 0.153 0.098 0.035 0.178 0.049 0.026 0.107 0.076 0.021 

Locus 2009 : 
2 alleles
18.1% missing data
   2   (0.890) 0.947 0.943 0.949 0.846 0.947 0.784 0.894 0.937 0.992 
   1   (0.110) 0.053 0.057 0.051 0.154 0.053 0.216 0.106 0.063 0.008 

Locus 2010 : 
2 alleles
2.9% missing data
   2   (0.207) 0.232 0.214 0.074 0.044 0.381 0.386 0.136 0.201 0.049 
   4   (0.793) 0.768 0.786 0.926 0.956 0.619 0.614 0.864 0.799 0.951 

Locus 2011 : 
2 alleles
13.8% missing data
   2   (0.833) 0.831 0.876 0.876 0.838 0.961 0.716 0.883 0.839 0.950 
   4   (0.167) 0.169 0.124 0.124 0.162 0.039 0.284 0.117 0.161 0.050 

Locus 2012 : 
2 alleles
11.6% missing data
   1   (0.914) 0.933 0.898 0.989 0.938 0.993 0.985 0.949 0.900 0.990 
   3   (0.086) 0.067 0.102 0.011 0.062 0.007 0.015 0.051 0.100 0.010 

Locus 2013 : 
2 alleles
14.5% missing data
   2   (0.432) 0.572 0.507 0.196 0.645 0.225 0.249 0.299 0.614 0.436 
   3   (0.568) 0.428 0.493 0.804 0.355 0.775 0.751 0.701 0.386 0.564 

Locus 2014 : 
2 alleles
10.9% missing data
   1   (0.888) 0.852 0.914 0.965 0.928 0.962 0.968 0.913 0.952 0.442 
   4   (0.112) 0.148 0.086 0.035 0.072 0.038 0.032 0.087 0.048 0.558 

Locus 2015 : 
2 alleles
5.1% missing data
   2   (0.705) 0.706 0.726 0.825 0.055 0.883 0.537 0.791 0.652 0.787 
   1   (0.295) 0.294 0.274 0.175 0.945 0.117 0.463 0.209 0.348 0.213 

Locus 2016 : 
2 alleles
2.9% missing data
   4   (0.899) 0.933 0.942 0.951 0.549 0.953 0.957 0.900 0.958 0.985 
   2   (0.101) 0.067 0.058 0.049 0.451 0.047 0.043 0.100 0.042 0.015 

Locus 2017 : 
2 alleles
2.2% missing data
   2   (0.900) 0.904 0.924 0.985 0.986 0.929 0.785 0.935 0.951 0.959 
   1   (0.100) 0.096 0.076 0.015 0.014 0.071 0.215 0.065 0.049 0.041 

Locus 2018 : 
2 alleles
3.6% missing data
   4   (0.793) 0.871 0.918 0.611 0.791 0.739 0.277 0.698 0.936 0.987 
   2   (0.207) 0.129 0.082 0.389 0.209 0.261 0.723 0.302 0.064 0.013 

Locus 2019 : 
2 alleles
4.3% missing data
   1   (0.851) 0.896 0.854 0.896 0.962 0.872 0.751 0.914 0.849 0.911 
   3   (0.149) 0.104 0.146 0.104 0.038 0.128 0.249 0.086 0.151 0.089 

Locus 2020 : 
2 alleles
5.1% missing data
   2   (0.884) 0.872 0.841 0.983 0.991 0.974 0.854 0.957 0.851 0.969 
   3   (0.116) 0.128 0.159 0.017 0.009 0.026 0.146 0.043 0.149 0.031 

Locus 2021 : 
2 alleles
13.0% missing data
   1   (0.837) 0.827 0.831 0.929 0.921 0.965 0.954 0.902 0.799 0.342 
   3   (0.163) 0.173 0.169 0.071 0.079 0.035 0.046 0.098 0.201 0.658 

Locus 2022 : 
2 alleles
2.2% missing data
   4   (0.915) 0.863 0.923 0.987 0.994 0.965 0.984 0.947 0.947 0.988 
   2   (0.085) 0.137 0.077 0.013 0.006 0.035 0.016 0.053 0.053 0.012 

Locus 2023 : 
2 alleles
15.9% missing data
   4   (0.710) 0.650 0.708 0.780 0.779 0.740 0.931 0.668 0.791 0.820 
   2   (0.290) 0.350 0.292 0.220 0.221 0.260 0.069 0.332 0.209 0.180 

Locus 2024 : 
2 alleles
5.1% missing data
   4   (0.919) 0.910 0.877 0.992 0.994 0.979 0.988 0.972 0.875 0.965 
   1   (0.081) 0.090 0.123 0.008 0.006 0.021 0.012 0.028 0.125 0.035 

Locus 2025 : 
2 alleles
4.3% missing data
   1   (0.091) 0.069 0.081 0.026 0.035 0.091 0.032 0.072 0.052 0.140 
   2   (0.909) 0.931 0.919 0.974 0.965 0.909 0.968 0.928 0.948 0.860 

Locus 2026 : 
2 alleles
6.5% missing data
   2   (0.837) 0.874 0.823 0.951 0.984 0.928 0.956 0.806 0.873 0.792 
   4   (0.163) 0.126 0.177 0.049 0.016 0.072 0.044 0.194 0.127 0.208 

Locus 2027 : 
2 alleles
15.9% missing data
   4   (0.912) 0.937 0.924 0.980 0.950 0.985 0.595 0.949 0.974 0.969 
   2   (0.088) 0.063 0.076 0.020 0.050 0.015 0.405 0.051 0.026 0.031 

Locus 2028 : 
2 alleles
0.7% missing data
   2   (0.917) 0.958 0.959 0.923 0.976 0.960 0.965 0.878 0.979 0.997 
   4   (0.083) 0.042 0.041 0.077 0.024 0.040 0.035 0.122 0.021 0.003 

Locus 2029 : 
2 alleles
14.5% missing data
   4   (0.943) 0.949 0.926 0.995 0.979 0.996 0.994 0.986 0.851 0.969 
   2   (0.057) 0.051 0.074 0.005 0.021 0.004 0.006 0.014 0.149 0.031 

Locus 2030 : 
2 alleles
13.0% missing data
   3   (0.496) 0.485 0.572 0.458 0.492 0.171 0.204 0.491 0.610 0.464 
   1   (0.504) 0.515 0.428 0.542 0.508 0.829 0.796 0.509 0.390 0.536 

Locus 2031 : 
2 alleles
11.6% missing data
   2   (0.743) 0.721 0.734 0.864 0.821 0.585 0.620 0.813 0.734 0.954 
   4   (0.257) 0.279 0.266 0.136 0.179 0.415 0.380 0.187 0.266 0.046 

Locus 2032 : 
2 alleles
2.9% missing data
   2   (0.922) 0.898 0.925 0.991 0.803 0.908 0.988 0.966 0.935 0.888 
   4   (0.078) 0.102 0.075 0.009 0.197 0.092 0.012 0.034 0.065 0.112 

Locus 2033 : 
2 alleles
4.3% missing data
   2   (0.490) 0.552 0.489 0.334 0.439 0.863 0.181 0.412 0.696 0.636 
   4   (0.510) 0.448 0.511 0.666 0.561 0.137 0.819 0.588 0.304 0.364 

Locus 2034 : 
2 alleles
1.4% missing data
   2   (0.925) 0.907 0.910 0.992 0.997 0.994 0.989 0.974 0.881 0.972 
   1   (0.075) 0.093 0.090 0.008 0.003 0.006 0.011 0.026 0.119 0.028 

Locus 2035 : 
2 alleles
13.0% missing data
   3   (0.898) 0.954 0.968 0.900 0.973 0.859 0.954 0.755 0.973 0.930 
   1   (0.102) 0.046 0.032 0.100 0.027 0.141 0.046 0.245 0.027 0.070 

Locus 2036 : 
2 alleles
5.8% missing data
   2   (0.906) 0.936 0.917 0.969 0.994 0.988 0.973 0.927 0.945 0.595 
   4   (0.094) 0.064 0.083 0.031 0.006 0.012 0.027 0.073 0.055 0.405 

Locus 2037 : 
2 alleles
11.6% missing data
   2   (0.882) 0.845 0.856 0.973 0.794 0.977 0.971 0.922 0.909 0.968 
   4   (0.118) 0.155 0.144 0.027 0.206 0.023 0.029 0.078 0.091 0.032 

Locus 2038 : 
2 alleles
2.9% missing data
   2   (0.916) 0.967 0.935 0.983 0.962 0.992 0.567 0.958 0.944 0.881 
   4   (0.084) 0.033 0.065 0.017 0.038 0.008 0.433 0.042 0.056 0.119 

Locus 2039 : 
2 alleles
2.9% missing data
   2   (0.710) 0.750 0.741 0.745 0.934 0.933 0.892 0.631 0.768 0.530 
   4   (0.290) 0.250 0.259 0.255 0.066 0.067 0.108 0.369 0.232 0.470 

Locus 2040 : 
2 alleles
3.6% missing data
   4   (0.941) 0.895 0.897 0.996 0.998 0.997 0.994 0.988 0.909 0.927 
   2   (0.059) 0.105 0.103 0.004 0.002 0.003 0.006 0.012 0.091 0.073 

Locus 2041 : 
2 alleles
2.2% missing data
   3   (0.786) 0.748 0.834 0.837 0.968 0.931 0.928 0.771 0.764 0.899 
   1   (0.214) 0.252 0.166 0.163 0.032 0.069 0.072 0.229 0.236 0.101 

Locus 2042 : 
2 alleles
5.8% missing data
   1   (0.919) 0.897 0.949 0.987 0.983 0.982 0.985 0.916 0.972 0.981 
   4   (0.081) 0.103 0.051 0.013 0.017 0.018 0.015 0.084 0.028 0.019 

Locus 2043 : 
2 alleles
14.5% missing data
   1   (0.688) 0.828 0.844 0.294 0.705 0.277 0.534 0.577 0.823 0.766 
   3   (0.312) 0.172 0.156 0.706 0.295 0.723 0.466 0.423 0.177 0.234 

Locus 2044 : 
2 alleles
4.3% missing data
   4   (0.894) 0.869 0.892 0.984 0.870 0.965 0.978 0.946 0.863 0.851 
   2   (0.106) 0.131 0.108 0.016 0.130 0.035 0.022 0.054 0.137 0.149 

Locus 2045 : 
2 alleles
5.8% missing data
   4   (0.503) 0.420 0.510 0.275 0.949 0.467 0.232 0.535 0.618 0.764 
   3   (0.497) 0.580 0.490 0.725 0.051 0.533 0.768 0.465 0.382 0.236 

Locus 2046 : 
2 alleles
5.1% missing data
   1   (0.911) 0.917 0.947 0.979 0.973 0.970 0.975 0.887 0.965 0.987 
   3   (0.089) 0.083 0.053 0.021 0.027 0.030 0.025 0.113 0.035 0.013 

Locus 2047 : 
2 alleles
2.9% missing data
   1   (0.890) 0.982 0.985 0.313 0.920 0.992 0.189 0.743 0.990 0.998 
   4   (0.110) 0.018 0.015 0.687 0.080 0.008 0.811 0.257 0.010 0.002 

Locus 2048 : 
2 alleles
2.9% missing data
   3   (0.894) 0.948 0.951 0.954 0.697 0.462 0.976 0.874 0.963 0.853 
   1   (0.106) 0.052 0.049 0.046 0.303 0.538 0.024 0.126 0.037 0.147 

Locus 2049 : 
2 alleles
12.3% missing data
   1   (0.894) 0.929 0.922 0.964 0.929 0.989 0.968 0.857 0.945 0.981 
   3   (0.106) 0.071 0.078 0.036 0.071 0.011 0.032 0.143 0.055 0.019 

Locus 2050 : 
2 alleles
12.3% missing data
   3   (0.792) 0.863 0.854 0.600 0.796 0.736 0.710 0.758 0.899 0.872 
   2   (0.208) 0.137 0.146 0.400 0.204 0.264 0.290 0.242 0.101 0.128 

Locus 2051 : 
2 alleles
8.0% missing data
   2   (0.919) 0.780 0.934 0.985 0.995 0.945 0.982 0.947 0.976 0.967 
   4   (0.081) 0.220 0.066 0.015 0.005 0.055 0.018 0.053 0.024 0.033 

Locus 2052 : 
2 alleles
5.1% missing data
   1   (0.720) 0.647 0.722 0.809 0.953 0.685 0.922 0.732 0.783 0.270 
   3   (0.280) 0.353 0.278 0.191 0.047 0.315 0.078 0.268 0.217 0.730 

Locus 2053 : 
2 alleles
15.2% missing data
   3   (0.833) 0.861 0.861 0.870 0.882 0.963 0.562 0.855 0.915 0.949 
   1   (0.167) 0.139 0.139 0.130 0.118 0.037 0.438 0.145 0.085 0.051 

Locus 2054 : 
2 alleles
5.8% missing data
   3   (0.784) 0.850 0.764 0.914 0.923 0.945 0.773 0.772 0.801 0.904 
   1   (0.216) 0.150 0.236 0.086 0.077 0.055 0.227 0.228 0.199 0.096 

Locus 2055 : 
2 alleles
5.1% missing data
   4   (0.881) 0.938 0.916 0.922 0.989 0.976 0.961 0.871 0.890 0.858 
   1   (0.119) 0.062 0.084 0.078 0.011 0.024 0.039 0.129 0.110 0.142 

Locus 2056 : 
2 alleles
14.5% missing data
   4   (0.915) 0.963 0.969 0.886 0.973 0.959 0.866 0.867 0.979 0.996 
   2   (0.085) 0.037 0.031 0.114 0.027 0.041 0.134 0.133 0.021 0.004 

Locus 2057 : 
2 alleles
13.8% missing data
   2   (0.904) 0.964 0.960 0.923 0.881 0.976 0.952 0.815 0.970 0.967 
   4   (0.096) 0.036 0.040 0.077 0.119 0.024 0.048 0.185 0.030 0.033 

Locus 2058 : 
2 alleles
5.8% missing data
   4   (0.136) 0.128 0.145 0.032 0.010 0.074 0.032 0.117 0.161 0.030 
   2   (0.864) 0.872 0.855 0.968 0.990 0.926 0.968 0.883 0.839 0.970 

Locus 2059 : 
2 alleles
5.1% missing data
   2   (0.883) 0.924 0.914 0.915 0.952 0.407 0.952 0.907 0.928 0.970 
   4   (0.117) 0.076 0.086 0.085 0.048 0.593 0.048 0.093 0.072 0.030 

Locus 2060 : 
2 alleles
12.3% missing data
   1   (0.894) 0.866 0.886 0.981 0.948 0.990 0.975 0.932 0.900 0.931 
   4   (0.106) 0.134 0.114 0.019 0.052 0.010 0.025 0.068 0.100 0.069 

Locus 2061 : 
2 alleles
6.5% missing data
   1   (0.808) 0.758 0.773 0.890 0.875 0.630 0.948 0.884 0.788 0.900 
   3   (0.192) 0.242 0.227 0.110 0.125 0.370 0.052 0.116 0.212 0.100 

Locus 2062 : 
2 alleles
11.6% missing data
   2   (0.891) 0.956 0.934 0.961 0.928 0.918 0.961 0.843 0.907 0.982 
   4   (0.109) 0.044 0.066 0.039 0.072 0.082 0.039 0.157 0.093 0.018 

Locus 2063 : 
2 alleles
14.5% missing data
   3   (0.882) 0.891 0.905 0.959 0.894 0.870 0.913 0.887 0.938 0.891 
   4   (0.118) 0.109 0.095 0.041 0.106 0.130 0.087 0.113 0.062 0.109 

Locus 2064 : 
2 alleles
13.0% missing data
   4   (0.904) 0.913 0.935 0.963 0.924 0.950 0.979 0.925 0.924 0.894 
   2   (0.096) 0.087 0.065 0.037 0.076 0.050 0.021 0.075 0.076 0.106 

Locus 2065 : 
2 alleles
12.3% missing data
   4   (0.125) 0.142 0.194 0.013 0.011 0.011 0.018 0.049 0.303 0.241 
   2   (0.875) 0.858 0.806 0.987 0.989 0.989 0.982 0.951 0.697 0.759 

Locus 2066 : 
2 alleles
4.3% missing data
   4   (0.893) 0.910 0.926 0.968 0.974 0.925 0.978 0.855 0.949 0.993 
   2   (0.107) 0.090 0.074 0.032 0.026 0.075 0.022 0.145 0.051 0.007 

Locus 2067 : 
2 alleles
8.0% missing data
   3   (0.919) 0.967 0.958 0.873 0.901 0.754 0.954 0.935 0.971 0.978 
   1   (0.081) 0.033 0.042 0.127 0.099 0.246 0.046 0.065 0.029 0.022 

Locus 2068 : 
2 alleles
12.3% missing data
   1   (0.909) 0.929 0.934 0.973 0.907 0.911 0.944 0.917 0.953 0.994 
   3   (0.091) 0.071 0.066 0.027 0.093 0.089 0.056 0.083 0.047 0.006 

Locus 2069 : 
2 alleles
8.0% missing data
   4   (0.868) 0.891 0.873 0.818 0.962 0.564 0.964 0.897 0.939 0.975 
   2   (0.132) 0.109 0.127 0.182 0.038 0.436 0.036 0.103 0.061 0.025 

Locus 2070 : 
2 alleles
0.0% missing data
   3   (0.917) 0.937 0.932 0.920 0.995 0.900 0.983 0.961 0.928 0.989 
   4   (0.083) 0.063 0.068 0.080 0.005 0.100 0.017 0.039 0.072 0.011 

Locus 2071 : 
2 alleles
9.4% missing data
   1   (0.149) 0.125 0.128 0.073 0.237 0.056 0.039 0.169 0.098 0.125 
   3   (0.851) 0.875 0.872 0.927 0.763 0.944 0.961 0.831 0.902 0.875 

Locus 2072 : 
2 alleles
3.6% missing data
   2   (0.836) 0.902 0.921 0.785 0.988 0.971 0.578 0.743 0.953 0.955 
   4   (0.164) 0.098 0.079 0.215 0.012 0.029 0.422 0.257 0.047 0.045 

Locus 2073 : 
2 alleles
10.9% missing data
   2   (0.877) 0.872 0.897 0.844 0.972 0.892 0.890 0.919 0.925 0.990 
   4   (0.123) 0.128 0.103 0.156 0.028 0.108 0.110 0.081 0.075 0.010 

Locus 2074 : 
2 alleles
6.5% missing data
   4   (0.867) 0.951 0.924 0.833 0.984 0.960 0.952 0.722 0.950 0.975 
   2   (0.133) 0.049 0.076 0.167 0.016 0.040 0.048 0.278 0.050 0.025 

Locus 2075 : 
2 alleles
2.9% missing data
   4   (0.869) 0.923 0.933 0.954 0.825 0.958 0.781 0.856 0.905 0.977 
   1   (0.131) 0.077 0.067 0.046 0.175 0.042 0.219 0.144 0.095 0.023 

Locus 2076 : 
2 alleles
13.0% missing data
   4   (0.775) 0.788 0.814 0.923 0.037 0.118 0.674 0.872 0.786 0.839 
   2   (0.225) 0.212 0.186 0.077 0.963 0.882 0.326 0.128 0.214 0.161 

Locus 2077 : 
2 alleles
2.2% missing data
   1   (0.855) 0.809 0.784 0.971 0.977 0.953 0.966 0.921 0.818 0.949 
   3   (0.145) 0.191 0.216 0.029 0.023 0.047 0.034 0.079 0.182 0.051 

Locus 2078 : 
2 alleles
11.6% missing data
   1   (0.600) 0.670 0.649 0.380 0.950 0.210 0.511 0.565 0.715 0.605 
   3   (0.400) 0.330 0.351 0.620 0.050 0.790 0.489 0.435 0.285 0.395 

Locus 2079 : 
2 alleles
1.4% missing data
   3   (0.912) 0.940 0.905 0.991 0.996 0.996 0.880 0.968 0.891 0.985 
   1   (0.088) 0.060 0.095 0.009 0.004 0.004 0.120 0.032 0.109 0.015 

Locus 2080 : 
2 alleles
17.4% missing data
   3   (0.697) 0.732 0.767 0.617 0.583 0.950 0.540 0.673 0.751 0.962 
   1   (0.303) 0.268 0.233 0.383 0.417 0.050 0.460 0.327 0.249 0.038 

Locus 2081 : 
2 alleles
12.3% missing data
   3   (0.883) 0.840 0.869 0.948 0.983 0.981 0.963 0.927 0.925 0.815 
   1   (0.117) 0.160 0.131 0.052 0.017 0.019 0.037 0.073 0.075 0.185 

Locus 2082 : 
2 alleles
5.8% missing data
   1   (0.336) 0.254 0.308 0.358 0.621 0.149 0.164 0.363 0.372 0.320 
   3   (0.664) 0.746 0.692 0.642 0.379 0.851 0.836 0.637 0.628 0.680 

Locus 2083 : 
2 alleles
4.3% missing data
   3   (0.807) 0.847 0.842 0.832 0.567 0.899 0.914 0.791 0.852 0.962 
   2   (0.193) 0.153 0.158 0.168 0.433 0.101 0.086 0.209 0.148 0.038 

Locus 2084 : 
2 alleles
5.8% missing data
   2   (0.622) 0.667 0.631 0.798 0.930 0.362 0.863 0.565 0.558 0.528 
   4   (0.378) 0.333 0.369 0.202 0.070 0.638 0.137 0.435 0.442 0.472 

Locus 2085 : 
2 alleles
5.8% missing data
   1   (0.520) 0.482 0.473 0.448 0.972 0.697 0.213 0.522 0.629 0.869 
   3   (0.480) 0.518 0.527 0.552 0.028 0.303 0.787 0.478 0.371 0.131 

Locus 2086 : 
2 alleles
5.8% missing data
   4   (0.884) 0.944 0.899 0.961 0.957 0.974 0.728 0.920 0.900 0.970 
   2   (0.116) 0.056 0.101 0.039 0.043 0.026 0.272 0.080 0.100 0.030 

Locus 2087 : 
2 alleles
12.3% missing data
   4   (0.635) 0.888 0.913 0.107 0.407 0.142 0.115 0.242 0.937 0.942 
   1   (0.365) 0.112 0.087 0.893 0.593 0.858 0.885 0.758 0.063 0.058 

Locus 2088 : 
2 alleles
4.3% missing data
   3   (0.687) 0.769 0.783 0.612 0.059 0.688 0.496 0.692 0.716 0.833 
   2   (0.313) 0.231 0.217 0.388 0.941 0.312 0.504 0.308 0.284 0.167 

Locus 2089 : 
2 alleles
5.8% missing data
   3   (0.905) 0.898 0.928 0.925 0.983 0.984 0.954 0.923 0.958 0.993 
   1   (0.095) 0.102 0.072 0.075 0.017 0.016 0.046 0.077 0.042 0.007 

Locus 2090 : 
2 alleles
11.6% missing data
   4   (0.916) 0.885 0.907 0.984 0.970 0.992 0.983 0.954 0.946 0.966 
   3   (0.084) 0.115 0.093 0.016 0.030 0.008 0.017 0.046 0.054 0.034 

Locus 2091 : 
2 alleles
11.6% missing data
   2   (0.832) 0.900 0.862 0.862 0.946 0.866 0.931 0.788 0.867 0.859 
   4   (0.168) 0.100 0.138 0.138 0.054 0.134 0.069 0.212 0.133 0.141 

Locus 2092 : 
2 alleles
1.4% missing data
   3   (0.826) 0.793 0.801 0.906 0.984 0.838 0.960 0.835 0.871 0.959 
   1   (0.174) 0.207 0.199 0.094 0.016 0.162 0.040 0.165 0.129 0.041 

Locus 2093 : 
2 alleles
1.4% missing data
   2   (0.820) 0.837 0.845 0.828 0.627 0.948 0.918 0.860 0.809 0.893 
   4   (0.180) 0.163 0.155 0.172 0.373 0.052 0.082 0.140 0.191 0.107 

Locus 2094 : 
2 alleles
5.1% missing data
   1   (0.907) 0.967 0.961 0.977 0.975 0.849 0.776 0.898 0.956 0.971 
   3   (0.093) 0.033 0.039 0.023 0.025 0.151 0.224 0.102 0.044 0.029 

Locus 2095 : 
2 alleles
2.9% missing data
   3   (0.887) 0.866 0.924 0.866 0.955 0.987 0.953 0.898 0.953 0.975 
   1   (0.113) 0.134 0.076 0.134 0.045 0.013 0.047 0.102 0.047 0.025 

Locus 2096 : 
2 alleles
8.7% missing data
[truncated: 127,192 more chars]
