# Supplementary material for: Population genomic response to geographic gradients by widespread and endemic fishes of the Arabian Peninsula
Source: Ecol Evol. 2020 Apr 12;10(10):4314–30. doi: 10.1002/ece3.6199 (PMC7246217; doi:10.1002/ece3.6199)
Supplement: Supplementary file 6 — Appendix S1 [file ECE3-10-4314-s006.zip › Appendix S1, STRUCTURE and PCA Plots, Dryad/STRUCTURE/C. austriacus & C. melapterus/results_job_T42_q]

 C_aust_RS25  1 0.1964 0.2915 0.0031 0.0012 0.0129 0.0015 0.0035 0.4132 0.0767 
 C_aust_RS25  1 0.3098 0.3243 0.0018 0.0004 0.0010 0.0022 0.0016 0.3487 0.0102 
 C_aust_RS26  1 0.4025 0.2877 0.0020 0.0005 0.0058 0.0010 0.0011 0.2814 0.0181 
 C_aust_RS26  1 0.2042 0.2429 0.0031 0.0012 0.0020 0.0009 0.0086 0.5030 0.0341 
 C_aust_RS26  1 0.2035 0.2931 0.0040 0.0011 0.0011 0.0010 0.0078 0.4447 0.0437 
 C_aust_RS26  1 0.2424 0.3387 0.0028 0.0007 0.0012 0.0010 0.0027 0.3950 0.0154 
 C_aust_RS26  1 0.3447 0.2962 0.0019 0.0007 0.0006 0.0008 0.0027 0.3168 0.0355 
 C_aust_RS26  1 0.2501 0.3547 0.0116 0.0010 0.0019 0.0009 0.0088 0.3595 0.0116 
 C_aust_RS26  1 0.2650 0.3711 0.0017 0.0007 0.0007 0.0005 0.0032 0.3291 0.0279 
 C_aust_RS26  1 0.2214 0.2640 0.0020 0.0010 0.0009 0.0012 0.0026 0.3406 0.1663 
 C_aust_RS26  1 0.2567 0.3262 0.0014 0.0007 0.0022 0.0007 0.0039 0.4003 0.0078 
 C_aust_RS26  1 0.2143 0.3472 0.0030 0.0041 0.0011 0.0008 0.0022 0.4183 0.0091 
 C_aust_RS27  2 0.2118 0.3892 0.0012 0.0011 0.0014 0.0036 0.0011 0.3280 0.0627 
 C_aust_RS27  2 0.2066 0.3433 0.0026 0.0005 0.0005 0.0066 0.0014 0.4261 0.0123 
 C_aust_RS27  2 0.1635 0.4062 0.0062 0.0011 0.0058 0.0062 0.0037 0.3905 0.0169 
 C_aust_RS27  2 0.1820 0.3827 0.0023 0.0014 0.0009 0.0142 0.0090 0.3539 0.0536 
 C_aust_RS27  2 0.2643 0.3960 0.0083 0.0008 0.0014 0.0277 0.0077 0.2771 0.0165 
 C_aust_RS27  2 0.2359 0.3469 0.0012 0.0003 0.0006 0.0049 0.0014 0.3993 0.0095 
 C_aust_RS27  2 0.1883 0.2373 0.0014 0.0004 0.0036 0.0035 0.0010 0.5563 0.0083 
 C_aust_RS27  2 0.2589 0.4047 0.0151 0.0026 0.0080 0.0088 0.0027 0.2908 0.0082 
 C_aust_RS27  2 0.2329 0.3501 0.0044 0.0004 0.0017 0.0242 0.0020 0.3701 0.0142 
 C_aust_RS27  2 0.3176 0.3818 0.0037 0.0009 0.0013 0.0044 0.0015 0.2533 0.0355 
 C_aust_RS27  2 0.2245 0.3240 0.0026 0.0007 0.0015 0.0166 0.0036 0.4159 0.0107 
 C_aust_RS27  2 0.2873 0.3381 0.0016 0.0017 0.0009 0.0027 0.0014 0.3255 0.0408 
 C_aust_RS46  4 0.1939 0.3763 0.0019 0.0001 0.0026 0.0160 0.0024 0.3494 0.0576 
 C_aust_RS48  4 0.1243 0.2569 0.0015 0.0001 0.0031 0.0024 0.0008 0.3769 0.2340 
 C_aust_RS51  4 0.1959 0.2931 0.0085 0.0001 0.0036 0.0088 0.0012 0.4288 0.0598 
 C_aust_RS53  4 0.2640 0.3491 0.0007 0.0003 0.0087 0.0019 0.0017 0.3026 0.0711 
 C_aust_RS54  4 0.1742 0.4067 0.0008 0.0002 0.0011 0.0031 0.0008 0.3736 0.0394 
 C_aust_RS55  4 0.0861 0.3058 0.0052 0.0004 0.0133 0.0028 0.0010 0.5729 0.0126 
 C_aust_RS57  4 0.0922 0.2756 0.0006 0.0004 0.0022 0.0048 0.0006 0.6012 0.0223 
 C_aust_RS58  4 0.1823 0.3391 0.0013 0.0002 0.0030 0.0021 0.0006 0.3615 0.1099 
 C_aust_RS59  4 0.2548 0.2568 0.0021 0.0004 0.0154 0.0305 0.0014 0.4091 0.0295 
 C_aust_RS97  4 0.1275 0.4635 0.0059 0.0002 0.0012 0.0026 0.0010 0.3338 0.0642 
 C_aust_RS98  4 0.1991 0.3692 0.0005 0.0001 0.0019 0.0043 0.0006 0.3884 0.0359 
 C_aust_RS52  9 0.2087 0.4032 0.0006 0.0023 0.0008 0.0010 0.0003 0.3822 0.0010 
 C_aust_RS53  9 0.2758 0.3140 0.0014 0.0028 0.0004 0.0042 0.0005 0.4001 0.0008 
 C_aust_RS53  9 0.1557 0.2200 0.0012 0.0014 0.0011 0.0015 0.0003 0.6155 0.0033 
 C_aust_RS53  9 0.1990 0.3292 0.0006 0.0018 0.0006 0.0015 0.0002 0.4654 0.0017 
 C_aust_RS53  9 0.3213 0.4047 0.0021 0.0026 0.0018 0.0020 0.0003 0.2647 0.0006 
 C_aust_RS53  9 0.3568 0.2624 0.0022 0.0118 0.0074 0.0008 0.0002 0.3552 0.0032 
 C_aust_RS53  9 0.1876 0.2499 0.0008 0.0021 0.0011 0.0257 0.0004 0.5321 0.0004 
 C_aust_RS53  9 0.1962 0.3204 0.0009 0.0013 0.0006 0.0008 0.0003 0.4790 0.0004 
 C_aust_RS53  9 0.1902 0.3155 0.0006 0.0025 0.0008 0.0019 0.0003 0.4878 0.0004 
 C_aust_RS53  9 0.2911 0.3145 0.0016 0.0029 0.0005 0.0006 0.0002 0.3877 0.0010 
 C_aust_RS53  9 0.1690 0.3364 0.0013 0.0020 0.0005 0.0007 0.0003 0.4893 0.0005 
 C_aust_RS53  9 0.2324 0.2408 0.0006 0.0016 0.0011 0.0012 0.0006 0.5210 0.0008 
 C_aust_RS14 10 0.1121 0.2964 0.0049 0.0016 0.0009 0.0004 0.0086 0.5069 0.0682 
 C_aust_RS14 10 0.1651 0.3469 0.0032 0.0018 0.0007 0.0008 0.0219 0.4425 0.0171 
 C_aust_RS14 10 0.1275 0.3008 0.0013 0.0017 0.0006 0.0007 0.0089 0.4445 0.1140 
 C_aust_RS14 10 0.2168 0.2926 0.0016 0.0043 0.0030 0.0006 0.0081 0.3476 0.1255 
 C_aust_RS15 10 0.1951 0.3844 0.0014 0.0090 0.0004 0.0010 0.0063 0.3737 0.0287 
 C_aust_RS17 10 0.2587 0.4185 0.0035 0.0025 0.0008 0.0006 0.0336 0.2634 0.0183 
 C_aust_RS26 10 0.1419 0.3389 0.0024 0.0068 0.0004 0.0007 0.0309 0.4679 0.0101 
 C_aust_RS26 10 0.2151 0.3521 0.0015 0.0036 0.0009 0.0003 0.0069 0.3527 0.0668 
 C_aust_RS26 10 0.2528 0.3328 0.0053 0.0055 0.0021 0.0006 0.0235 0.3588 0.0187 
 C_aust_RS27 10 0.1759 0.3278 0.0009 0.0012 0.0003 0.0004 0.0083 0.4744 0.0107 
 C_aust_RS27 10 0.1091 0.3191 0.0010 0.0033 0.0007 0.0005 0.0036 0.5289 0.0338 
 C_aust_RS27 10 0.1040 0.3663 0.0017 0.0022 0.0003 0.0009 0.0097 0.4776 0.0373 
 C_aust_RS35 20 0.3246 0.3231 0.0020 0.0008 0.0009 0.0006 0.0016 0.3420 0.0044 
 C_aust_RS36 20 0.2472 0.2268 0.0057 0.0017 0.0012 0.0006 0.0023 0.5107 0.0037 
 C_aust_RS36 20 0.2571 0.3959 0.0100 0.0005 0.0008 0.0009 0.0028 0.3240 0.0081 
 C_aust_RS37 20 0.2109 0.3217 0.0053 0.0006 0.0026 0.0010 0.0030 0.4207 0.0341 
 C_aust_RS37 20 0.2307 0.3508 0.0086 0.0011 0.0045 0.0005 0.0063 0.3600 0.0375 
 C_aust_RS37 20 0.2463 0.4078 0.0031 0.0033 0.0005 0.0014 0.0019 0.3294 0.0063 
 C_aust_RS37 20 0.2642 0.4442 0.0020 0.0006 0.0009 0.0037 0.0022 0.2781 0.0041 
 C_aust_RS37 20 0.2737 0.3314 0.0064 0.0014 0.0016 0.0006 0.0019 0.3782 0.0047 
 C_aust_RS37 20 0.3062 0.2978 0.0059 0.0013 0.0024 0.0012 0.0040 0.3617 0.0196 
 C_aust_RS37 20 0.2888 0.3332 0.0026 0.0013 0.0021 0.0019 0.0029 0.3606 0.0065 
 C_aust_RS37 20 0.3045 0.2648 0.0048 0.0019 0.0008 0.0007 0.0036 0.4047 0.0142 
 C_aust_RS37 20 0.2080 0.3422 0.0043 0.0005 0.0018 0.0006 0.0065 0.4203 0.0158 
  C_aust_A1b 22 0.1160 0.3430 0.0010 0.0031 0.0027 0.0004 0.0012 0.4693 0.0633 
   C_aust_A2 22 0.2184 0.3121 0.0075 0.0014 0.0309 0.0014 0.0055 0.3641 0.0588 
   C_aust_A3 22 0.2052 0.2715 0.0051 0.0027 0.0476 0.0009 0.0020 0.4410 0.0241 
   C_aust_A4 22 0.1412 0.4194 0.0030 0.0016 0.0064 0.0005 0.0025 0.3687 0.0568 
   C_aust_A5 22 0.0622 0.2925 0.0053 0.0013 0.0040 0.0010 0.0029 0.6078 0.0231 
   C_aust_A6 22 0.1528 0.2518 0.0013 0.0012 0.0050 0.0023 0.0019 0.5416 0.0421 
   C_aust_A7 22 0.1296 0.4077 0.0017 0.0008 0.0066 0.0009 0.0014 0.4410 0.0103 
 C_melap_RS4 12 0.0013 0.0021 0.3125 0.0362 0.0066 0.1647 0.4738 0.0021 0.0006 
 C_melap_RS4 12 0.0006 0.0007 0.3404 0.0226 0.0154 0.0917 0.5270 0.0008 0.0007 
 C_melap_RS4 12 0.0034 0.0018 0.3525 0.0641 0.0168 0.1680 0.3899 0.0024 0.0010 
 C_melap_RS4 12 0.0010 0.0011 0.3906 0.0399 0.0044 0.1936 0.3659 0.0014 0.0021 
 C_melap_RS4 12 0.0016 0.0018 0.4717 0.0215 0.0048 0.1640 0.3140 0.0068 0.0137 
 C_melap_RS4 12 0.0020 0.0020 0.5183 0.0084 0.0301 0.1383 0.2961 0.0035 0.0013 
 C_melap_RS4 12 0.0016 0.0020 0.5466 0.0144 0.0078 0.1043 0.3191 0.0027 0.0014 
 C_melap_RS4 12 0.0005 0.0004 0.2075 0.6061 0.0108 0.0810 0.0921 0.0007 0.0008 
 C_melap_RS4 12 0.0035 0.0029 0.3238 0.0534 0.0172 0.1358 0.4548 0.0053 0.0034 
 C_melap_RS4 12 0.0006 0.0010 0.5026 0.0109 0.0663 0.1433 0.2736 0.0012 0.0004 
 C_melap_RS4 12 0.0015 0.0012 0.2148 0.0866 0.0342 0.1230 0.5326 0.0017 0.0045 
 C_melap_RS4 12 0.0018 0.0013 0.3531 0.0144 0.0509 0.1722 0.4026 0.0023 0.0013 
 C_melap_RS4 13 0.0001 0.0001 0.0108 0.0001 0.0003 0.9848 0.0037 0.0001 0.0001 
 C_melap_RS4 13 0.0002 0.0002 0.0144 0.0002 0.0011 0.9763 0.0073 0.0002 0.0001 
 C_melap_RS4 13 0.0003 0.0002 0.2415 0.0008 0.0011 0.1450 0.6103 0.0005 0.0003 
 C_melap_RS4 13 0.0012 0.0012 0.2706 0.0006 0.0033 0.1264 0.5938 0.0005 0.0023 
 C_melap_RS4 13 0.0006 0.0006 0.2415 0.0030 0.0663 0.0766 0.6088 0.0002 0.0025 
 C_melap_RS4 13 0.0059 0.0031 0.1815 0.0005 0.0030 0.0703 0.7333 0.0013 0.0012 
 C_melap_RS4 13 0.0006 0.0005 0.2162 0.0008 0.0022 0.1356 0.6433 0.0005 0.0003 
 C_melap_RS4 13 0.0035 0.0015 0.2824 0.0019 0.0012 0.0753 0.6332 0.0008 0.0002 
 C_melap_RS4 13 0.0018 0.0009 0.3337 0.0003 0.0015 0.1260 0.5336 0.0011 0.0010 
 C_melap_RS4 13 0.0005 0.0007 0.2924 0.0018 0.0063 0.0386 0.6586 0.0004 0.0008 
 C_melap_RS4 13 0.0005 0.0006 0.4126 0.0005 0.4878 0.0700 0.0272 0.0005 0.0003 
 C_melap_RS4 13 0.0007 0.0009 0.2305 0.0076 0.0033 0.1297 0.6229 0.0007 0.0037 
 C_melap_RS1 14 0.0008 0.0010 0.5105 0.0044 0.0232 0.0736 0.3750 0.0025 0.0090 
 C_melap_RS1 14 0.0004 0.0004 0.7121 0.0098 0.0025 0.1431 0.1280 0.0009 0.0028 
 C_melap_RS1 14 0.0013 0.0007 0.3353 0.0054 0.0045 0.1250 0.5204 0.0011 0.0063 
 C_melap_RS1 14 0.0013 0.0010 0.2935 0.0071 0.0020 0.1967 0.4919 0.0015 0.0050 
 C_melap_RS1 14 0.0015 0.0014 0.3192 0.0020 0.0088 0.1649 0.4972 0.0010 0.0041 
 C_melap_RS1 14 0.0024 0.0022 0.3911 0.0076 0.0017 0.1078 0.4658 0.0036 0.0178 
 C_melap_RS1 14 0.0005 0.0004 0.4623 0.0049 0.0034 0.2528 0.2724 0.0008 0.0025 
 C_melap_RS1 14 0.0005 0.0007 0.2592 0.0075 0.0044 0.1739 0.5500 0.0009 0.0030 
 C_melap_RS1 14 0.0012 0.0010 0.2940 0.0033 0.0097 0.1623 0.5263 0.0014 0.0009 
 C_melap_RS1 14 0.0007 0.0010 0.3114 0.0049 0.0294 0.1479 0.5025 0.0010 0.0012 
 C_melap_RS1 14 0.0007 0.0006 0.3223 0.0080 0.0030 0.1138 0.5482 0.0008 0.0026 
 C_melap_RS1 14 0.0012 0.0008 0.6059 0.0037 0.0105 0.1204 0.2534 0.0011 0.0031 
 C_melap_RS4 16 0.0023 0.0025 0.2392 0.0114 0.0242 0.1420 0.5750 0.0028 0.0008 
 C_melap_RS4 16 0.0023 0.0030 0.3034 0.0105 0.0188 0.1155 0.5427 0.0026 0.0012 
 C_melap_RS4 16 0.0016 0.0014 0.2828 0.0270 0.0320 0.1240 0.5289 0.0013 0.0011 
 C_melap_RS4 16 0.0068 0.0054 0.2008 0.0034 0.0273 0.1198 0.6323 0.0029 0.0013 
 C_melap_RS4 16 0.0035 0.0029 0.2434 0.0084 0.0107 0.1571 0.5695 0.0032 0.0014 
 C_melap_RS4 16 0.0015 0.0014 0.3785 0.0099 0.0192 0.1450 0.4417 0.0017 0.0010 
 C_melap_RS4 16 0.0021 0.0027 0.3558 0.0087 0.0368 0.1260 0.4653 0.0019 0.0008 
 C_melap_RS4 16 0.0029 0.0044 0.3225 0.0149 0.0226 0.1231 0.5018 0.0029 0.0049 
 C_melap_RS4 16 0.0023 0.0024 0.3197 0.0068 0.0299 0.1092 0.5251 0.0022 0.0026 
 C_melap_RS4 16 0.0041 0.0048 0.3151 0.0107 0.0690 0.1460 0.4424 0.0064 0.0014 
 C_melap_RS4 16 0.0022 0.0025 0.5329 0.0054 0.0147 0.0857 0.3503 0.0034 0.0029 
 C_melap_RS4 16 0.0027 0.0031 0.3173 0.0072 0.0559 0.1111 0.4977 0.0032 0.0018 
 C_melap_RS5 19 0.0038 0.0011 0.2792 0.0520 0.0414 0.1117 0.5078 0.0019 0.0012 
 C_melap_RS5 19 0.0057 0.0021 0.2531 0.0209 0.0224 0.1514 0.5398 0.0035 0.0011 
 C_melap_RS5 19 0.0051 0.0017 0.2188 0.0277 0.0116 0.0934 0.6379 0.0021 0.0015 
 C_melap_RS5 19 0.0047 0.0022 0.2499 0.0315 0.0380 0.1064 0.5647 0.0016 0.0011 
 C_melap_RS5 19 0.0030 0.0011 0.3543 0.0301 0.0189 0.1489 0.4402 0.0017 0.0017 
 C_melap_RS5 19 0.0031 0.0013 0.3103 0.0206 0.0225 0.1705 0.4690 0.0019 0.0008 
 C_melap_RS5 19 0.0043 0.0018 0.2280 0.0342 0.0125 0.1123 0.6008 0.0025 0.0035 
 C_melap_RS5 19 0.0107 0.0026 0.3459 0.0560 0.0265 0.1370 0.4142 0.0045 0.0025 
 C_melap_RS5 19 0.0045 0.0016 0.2946 0.0227 0.0251 0.1002 0.5477 0.0022 0.0014 
 C_melap_RS5 19 0.0049 0.0021 0.2860 0.0432 0.0484 0.1072 0.5053 0.0021 0.0008 
 C_melap_RS5 19 0.0090 0.0036 0.2320 0.0270 0.0141 0.1205 0.5834 0.0079 0.0025 
 C_melap_RS5 19 0.0035 0.0012 0.2601 0.0305 0.0168 0.1355 0.5502 0.0014 0.0010 
