# Supplementary material for: Population genomic response to geographic gradients by widespread and endemic fishes of the Arabian Peninsula
Source: Ecol Evol. 2020 Apr 12;10(10):4314–30. doi: 10.1002/ece3.6199 (PMC7246217; doi:10.1002/ece3.6199)
Supplement: Supplementary file 6 — Appendix S1 [file ECE3-10-4314-s006.zip › Appendix S1, STRUCTURE and PCA Plots, Dryad/STRUCTURE/C. austriacus & C. melapterus/results_job_T43_f]

----------------------------------------------------
STRUCTURE by Pritchard, Stephens and Donnelly (2000)
     and Falush, Stephens and Pritchard (2003)
       Code by Pritchard, Falush and Hubisz
             Version 2.3.4 (Jul 2012)
----------------------------------------------------


Command line arguments:   /home/compartido2/pablo_saenz/Structure/structure_kernel_src/structure -m parameter_job_T43 
Input File:    /home/compartido2/pablo_saenz/joey/structure/C_aus_x_C_mel/data_job_T43

Run parameters:
   138 individuals
   2782 loci
   9 populations assumed
   200000 Burn-in period
   300000 Reps
LOCPRIOR model used


--------------------------------------------
Proportion of membership of each pre-defined
 population in each of the 9 clusters

Given    Inferred Clusters                                                 Number of
 Pop       1      2      3      4      5      6      7      8      9      Individuals

  1:     0.014  0.003  0.003  0.001  0.021  0.017  0.925  0.016  0.001       12
  2:     0.020  0.003  0.001  0.001  0.033  0.023  0.901  0.011  0.006       12
  4:     0.005  0.002  0.002  0.001  0.009  0.005  0.956  0.017  0.004       11
  9:     0.004  0.001  0.002  0.001  0.005  0.006  0.962  0.015  0.003       12
 10:     0.031  0.001  0.004  0.002  0.019  0.034  0.899  0.008  0.000       12
 12:     0.003  0.534  0.231  0.081  0.008  0.005  0.003  0.007  0.129       12
 13:     0.007  0.335  0.355  0.002  0.015  0.022  0.001  0.028  0.235       12
 14:     0.001  0.502  0.350  0.002  0.004  0.002  0.001  0.000  0.138       12
 16:     0.011  0.438  0.381  0.012  0.016  0.010  0.002  0.019  0.112       12
 19:     0.004  0.388  0.431  0.034  0.006  0.007  0.003  0.014  0.113       12
 20:     0.013  0.002  0.004  0.000  0.036  0.013  0.916  0.016  0.000       12
 22:     0.005  0.003  0.002  0.001  0.004  0.004  0.937  0.043  0.001        7
--------------------------------------------

Allele-freq. divergence among pops (Net nucleotide distance),
computed using point estimates of P.

      1       2       3       4       5       6       7       8       9      
 1      -    0.0100  0.0037  0.0419  0.0000  0.0000  0.0029  0.0231  0.0261  
 2   0.0100     -    0.0095  0.0490  0.0100  0.0100  0.0174  0.0298  0.0312  
 3   0.0037  0.0095     -    0.0445  0.0037  0.0037  0.0107  0.0291  0.0286  
 4   0.0419  0.0490  0.0445     -    0.0419  0.0419  0.0482  0.0661  0.0672  
 5   0.0000  0.0100  0.0037  0.0419     -    0.0000  0.0029  0.0231  0.0261  
 6   0.0000  0.0100  0.0037  0.0419  0.0000     -    0.0029  0.0231  0.0261  
 7   0.0029  0.0174  0.0107  0.0482  0.0029  0.0029     -    0.0264  0.0341  
 8   0.0231  0.0298  0.0291  0.0661  0.0231  0.0231  0.0264     -    0.0516  
 9   0.0261  0.0312  0.0286  0.0672  0.0261  0.0261  0.0341  0.0516     -    

Average distances (expected heterozygosity) between individuals in same cluster:
cluster  1  : 0.2691 
cluster  2  : 0.2034 
cluster  3  : 0.2530 
cluster  4  : 0.1612 
cluster  5  : 0.2691 
cluster  6  : 0.2691 
cluster  7  : 0.2376 
cluster  8  : 0.2061 
cluster  9  : 0.1860 

--------------------------------------------
Estimated Ln Prob of Data   = -269392.7
Mean value of ln likelihood = -265066.0
Variance of ln likelihood   = 8653.4
Mean value of alpha         = 1.9326

Mean value of alpha_local for each location:
	location  1:  0.2233  0.0727  0.0540  0.0326  0.3447  0.2510  12.7161  0.2521  0.0304
	location  2:  0.3109  0.0707  0.0458  0.0308  0.5125  0.3711  13.6102  0.1702  0.1391
	location  4:  0.0586  0.0335  0.0382  0.0242  0.1046  0.0642  5.5056  0.1573  0.0592
	location  9:  0.0851  0.0457  0.0625  0.0440  0.1048  0.1289  15.7385  0.2411  0.0633
	location 10:  0.4523  0.0481  0.0990  0.0710  0.2784  0.6233  13.5020  0.1523  0.0286
	location 12:  0.0489  5.9621  2.5566  0.5661  0.1155  0.0719  0.0573  0.1090  1.7417
	location 13:  0.0253  0.7709  0.5878  0.0272  0.0522  0.0668  0.0163  0.0418  0.5257
	location 14:  0.0444  13.6073  9.8865  0.0631  0.1222  0.0535  0.0329  0.0185  4.2852
	location 16:  0.2824  9.8544  8.4734  0.3295  0.3915  0.2461  0.0737  0.5008  2.8487
	location 19:  0.1499  15.1615  16.4540  1.4636  0.2490  0.2978  0.1376  0.5312  4.6639
	location 20:  0.2330  0.0477  0.1050  0.0174  0.6354  0.2518  15.5648  0.3872  0.0186
	location 22:  0.0630  0.0437  0.0335  0.0433  0.0550  0.0569  4.5935  0.2168  0.0387

Mean value of Fst_1         = 0.0023
Mean value of Fst_2         = 0.1960
Mean value of Fst_3         = 0.0957
Mean value of Fst_4         = 0.9812
Mean value of Fst_5         = 0.0038
Mean value of Fst_6         = 0.0017
Mean value of Fst_7         = 0.0497
Mean value of Fst_8         = 0.9862
Mean value of Fst_9         = 0.4030

Mean value of r = 0.1149

Inferred ancestry of individuals:
        Label (%Miss) Pop:  Inferred clusters
  1 C_aust_RS25    (1)    1 :  0.014 0.004 0.002 0.001 0.020 0.016 0.908 0.035 0.001 
  2 C_aust_RS25    (2)    1 :  0.008 0.002 0.001 0.000 0.013 0.009 0.942 0.024 0.002 
  3 C_aust_RS26    (1)    1 :  0.009 0.002 0.001 0.000 0.013 0.010 0.916 0.048 0.001 
  4 C_aust_RS26    (0)    1 :  0.017 0.003 0.004 0.001 0.026 0.022 0.918 0.009 0.000 
  5 C_aust_RS26    (1)    1 :  0.015 0.003 0.006 0.001 0.023 0.019 0.927 0.005 0.001 
  6 C_aust_RS26    (1)    1 :  0.011 0.002 0.002 0.001 0.016 0.012 0.947 0.009 0.001 
  7 C_aust_RS26    (0)    1 :  0.017 0.002 0.002 0.001 0.025 0.019 0.903 0.031 0.000 
  8 C_aust_RS26    (0)    1 :  0.029 0.011 0.005 0.001 0.041 0.034 0.869 0.009 0.000 
  9 C_aust_RS26    (1)    1 :  0.011 0.002 0.002 0.001 0.017 0.013 0.949 0.006 0.000 
 10 C_aust_RS26    (0)    1 :  0.013 0.002 0.002 0.001 0.019 0.014 0.943 0.006 0.001 
 11 C_aust_RS26    (2)    1 :  0.018 0.001 0.003 0.001 0.025 0.021 0.921 0.009 0.000 
 12 C_aust_RS26    (0)    1 :  0.009 0.003 0.001 0.004 0.013 0.010 0.956 0.003 0.001 
 13 C_aust_RS27    (4)    2 :  0.009 0.001 0.001 0.001 0.015 0.010 0.914 0.047 0.002 
 14 C_aust_RS27    (1)    2 :  0.014 0.002 0.001 0.000 0.022 0.016 0.936 0.005 0.004 
 15 C_aust_RS27    (1)    2 :  0.015 0.006 0.002 0.001 0.025 0.017 0.926 0.004 0.003 
 16 C_aust_RS27    (2)    2 :  0.039 0.002 0.003 0.001 0.059 0.044 0.842 0.003 0.007 
 17 C_aust_RS27    (4)    2 :  0.045 0.007 0.003 0.001 0.078 0.051 0.794 0.007 0.014 
 18 C_aust_RS27    (1)    2 :  0.013 0.001 0.001 0.000 0.020 0.015 0.942 0.005 0.003 
 19 C_aust_RS27   (10)    2 :  0.006 0.001 0.001 0.000 0.011 0.008 0.962 0.010 0.002 
 20 C_aust_RS27    (2)    2 :  0.024 0.014 0.002 0.002 0.039 0.027 0.853 0.034 0.005 
 21 C_aust_RS27    (4)    2 :  0.012 0.003 0.001 0.000 0.020 0.015 0.927 0.004 0.017 
 22 C_aust_RS27    (1)    2 :  0.028 0.002 0.001 0.001 0.043 0.031 0.886 0.006 0.003 
 23 C_aust_RS27    (1)    2 :  0.022 0.002 0.002 0.001 0.036 0.026 0.896 0.005 0.010 
 24 C_aust_RS27    (0)    2 :  0.015 0.001 0.001 0.002 0.025 0.017 0.931 0.006 0.002 
 25 C_aust_RS46    (5)    4 :  0.008 0.002 0.005 0.000 0.013 0.008 0.949 0.006 0.009 
 26 C_aust_RS48    (8)    4 :  0.002 0.001 0.001 0.000 0.004 0.002 0.974 0.014 0.001 
 27 C_aust_RS51    (4)    4 :  0.005 0.007 0.001 0.000 0.009 0.006 0.957 0.011 0.004 
 28 C_aust_RS53    (1)    4 :  0.008 0.001 0.003 0.001 0.015 0.008 0.905 0.059 0.001 
 29 C_aust_RS54    (2)    4 :  0.007 0.001 0.001 0.001 0.011 0.007 0.968 0.004 0.001 
 30 C_aust_RS55   (14)    4 :  0.003 0.003 0.001 0.001 0.005 0.003 0.960 0.023 0.001 
 31 C_aust_RS57    (3)    4 :  0.002 0.000 0.001 0.001 0.004 0.003 0.982 0.004 0.002 
 32 C_aust_RS58    (1)    4 :  0.003 0.001 0.001 0.000 0.004 0.003 0.977 0.010 0.001 
 33 C_aust_RS59    (2)    4 :  0.007 0.002 0.002 0.001 0.013 0.008 0.903 0.045 0.020 
 34 C_aust_RS97    (2)    4 :  0.007 0.004 0.002 0.001 0.012 0.008 0.964 0.002 0.001 
 35 C_aust_RS98    (1)    4 :  0.003 0.000 0.001 0.000 0.006 0.004 0.976 0.007 0.002 
 36 C_aust_RS52    (2)    9 :  0.005 0.001 0.002 0.001 0.007 0.009 0.968 0.005 0.001 
 37 C_aust_RS53    (4)    9 :  0.005 0.002 0.004 0.001 0.006 0.008 0.963 0.008 0.004 
 38 C_aust_RS53    (6)    9 :  0.002 0.001 0.001 0.001 0.003 0.003 0.983 0.005 0.001 
 39 C_aust_RS53    (3)    9 :  0.003 0.001 0.002 0.001 0.004 0.005 0.980 0.005 0.001 
 40 C_aust_RS53    (9)    9 :  0.004 0.002 0.002 0.001 0.004 0.005 0.931 0.048 0.003 
 41 C_aust_RS53    (4)    9 :  0.006 0.002 0.002 0.007 0.007 0.009 0.924 0.043 0.001 
 42 C_aust_RS53    (4)    9 :  0.007 0.001 0.003 0.001 0.008 0.011 0.937 0.016 0.016 
 43 C_aust_RS53    (3)    9 :  0.002 0.001 0.002 0.001 0.003 0.003 0.980 0.007 0.001 
 44 C_aust_RS53    (8)    9 :  0.004 0.001 0.002 0.001 0.004 0.006 0.959 0.021 0.002 
 45 C_aust_RS53    (2)    9 :  0.004 0.002 0.002 0.001 0.005 0.006 0.974 0.004 0.001 
 46 C_aust_RS53    (6)    9 :  0.002 0.001 0.002 0.001 0.003 0.004 0.983 0.003 0.001 
 47 C_aust_RS53    (2)    9 :  0.005 0.001 0.003 0.001 0.006 0.008 0.960 0.015 0.001 
 48 C_aust_RS14    (2)   10 :  0.019 0.003 0.003 0.001 0.011 0.022 0.939 0.003 0.000 
 49 C_aust_RS14    (3)   10 :  0.038 0.002 0.005 0.001 0.024 0.043 0.883 0.004 0.000 
 50 C_aust_RS14    (1)   10 :  0.034 0.001 0.003 0.001 0.020 0.037 0.900 0.005 0.001 
 51 C_aust_RS14    (1)   10 :  0.030 0.001 0.004 0.003 0.019 0.033 0.902 0.008 0.000 
 52 C_aust_RS15    (1)   10 :  0.020 0.001 0.002 0.006 0.012 0.024 0.931 0.002 0.001 
 53 C_aust_RS17    (1)   10 :  0.067 0.002 0.008 0.002 0.039 0.065 0.789 0.027 0.001 
 54 C_aust_RS26    (3)   10 :  0.033 0.001 0.011 0.005 0.021 0.038 0.889 0.002 0.001 
 55 C_aust_RS26    (1)   10 :  0.017 0.001 0.003 0.002 0.010 0.019 0.931 0.016 0.000 
 56 C_aust_RS26    (1)   10 :  0.055 0.003 0.006 0.003 0.035 0.060 0.833 0.005 0.000 
 57 C_aust_RS27    (0)   10 :  0.024 0.001 0.003 0.001 0.015 0.027 0.909 0.019 0.000 
 58 C_aust_RS27    (8)   10 :  0.013 0.001 0.002 0.002 0.008 0.015 0.956 0.003 0.000 
 59 C_aust_RS27    (1)   10 :  0.022 0.001 0.003 0.001 0.013 0.025 0.932 0.002 0.001 
 60 C_aust_RS35    (1)   20 :  0.007 0.001 0.003 0.000 0.022 0.008 0.945 0.014 0.000 
 61 C_aust_RS36   (11)   20 :  0.008 0.001 0.003 0.001 0.021 0.008 0.950 0.007 0.000 
 62 C_aust_RS36    (4)   20 :  0.010 0.003 0.004 0.000 0.028 0.010 0.918 0.026 0.000 
 63 C_aust_RS37    (2)   20 :  0.012 0.002 0.003 0.000 0.035 0.013 0.918 0.016 0.000 
 64 C_aust_RS37    (1)   20 :  0.017 0.004 0.004 0.000 0.051 0.017 0.892 0.014 0.000 
 65 C_aust_RS37    (1)   20 :  0.010 0.001 0.003 0.001 0.027 0.010 0.941 0.008 0.001 
 66 C_aust_RS37    (2)   20 :  0.012 0.001 0.003 0.000 0.036 0.012 0.923 0.011 0.001 
 67 C_aust_RS37    (1)   20 :  0.010 0.002 0.002 0.000 0.027 0.010 0.922 0.026 0.000 
 68 C_aust_RS37    (1)   20 :  0.019 0.002 0.005 0.000 0.054 0.018 0.880 0.022 0.000 
 69 C_aust_RS37    (0)   20 :  0.011 0.001 0.004 0.000 0.030 0.011 0.927 0.014 0.001 
 70 C_aust_RS37    (0)   20 :  0.018 0.001 0.006 0.001 0.047 0.017 0.896 0.014 0.000 
 71 C_aust_RS37    (0)   20 :  0.020 0.002 0.005 0.000 0.055 0.019 0.885 0.014 0.000 
 72 C_aust_A1b    (6)   22 :  0.002 0.001 0.001 0.002 0.002 0.002 0.985 0.005 0.000 
 73 C_aust_A2    (4)   22 :  0.015 0.011 0.004 0.001 0.011 0.012 0.908 0.036 0.002 
 74 C_aust_A3   (21)   22 :  0.002 0.003 0.002 0.002 0.002 0.002 0.786 0.201 0.001 
 75 C_aust_A4    (7)   22 :  0.004 0.002 0.002 0.002 0.004 0.003 0.974 0.009 0.001 
 76 C_aust_A5   (13)   22 :  0.003 0.003 0.001 0.001 0.003 0.003 0.981 0.004 0.001 
 77 C_aust_A6    (8)   22 :  0.003 0.001 0.001 0.001 0.003 0.003 0.945 0.040 0.003 
 78 C_aust_A7    (2)   22 :  0.004 0.001 0.001 0.001 0.003 0.003 0.977 0.009 0.001 
 79 C_melap_RS4   (19)   12 :  0.004 0.409 0.377 0.033 0.009 0.006 0.002 0.004 0.155 
 80 C_melap_RS4   (20)   12 :  0.002 0.487 0.394 0.022 0.004 0.002 0.001 0.004 0.083 
 81 C_melap_RS4   (19)   12 :  0.003 0.503 0.245 0.067 0.010 0.005 0.003 0.008 0.157 
 82 C_melap_RS4   (27)   12 :  0.002 0.585 0.186 0.037 0.005 0.003 0.002 0.002 0.179 
 83 C_melap_RS4   (20)   12 :  0.005 0.628 0.168 0.019 0.013 0.007 0.007 0.001 0.152 
 84 C_melap_RS4   (22)   12 :  0.003 0.715 0.124 0.007 0.008 0.004 0.003 0.011 0.124 
 85 C_melap_RS4   (24)   12 :  0.002 0.722 0.152 0.014 0.006 0.003 0.003 0.003 0.096 
 86 C_melap_RS4   (34)   12 :  0.001 0.250 0.061 0.607 0.002 0.001 0.001 0.003 0.074 
 87 C_melap_RS4   (20)   12 :  0.005 0.480 0.310 0.052 0.013 0.007 0.005 0.005 0.124 
 88 C_melap_RS4   (29)   12 :  0.001 0.680 0.152 0.011 0.003 0.002 0.001 0.021 0.129 
 89 C_melap_RS4   (22)   12 :  0.006 0.359 0.405 0.085 0.011 0.008 0.002 0.012 0.112 
 90 C_melap_RS4   (23)   12 :  0.004 0.593 0.201 0.014 0.008 0.006 0.003 0.013 0.159 
 91 C_melap_RS4   (29)   13 :  0.000 0.013 0.004 0.000 0.000 0.000 0.000 0.000 0.982 
 92 C_melap_RS4    (7)   13 :  0.000 0.018 0.008 0.000 0.001 0.001 0.000 0.001 0.971 
 93 C_melap_RS4   (12)   13 :  0.001 0.298 0.558 0.002 0.002 0.002 0.000 0.001 0.138 
 94 C_melap_RS4   (14)   13 :  0.016 0.383 0.410 0.001 0.029 0.047 0.001 0.001 0.112 
 95 C_melap_RS4   (11)   13 :  0.006 0.499 0.342 0.005 0.022 0.030 0.001 0.027 0.068 
 96 C_melap_RS4   (15)   13 :  0.045 0.272 0.430 0.001 0.082 0.123 0.001 0.001 0.046 
 97 C_melap_RS4    (9)   13 :  0.002 0.307 0.560 0.001 0.002 0.004 0.000 0.001 0.123 
 98 C_melap_RS4    (8)   13 :  0.011 0.418 0.447 0.003 0.026 0.029 0.001 0.001 0.064 
 99 C_melap_RS4    (8)   13 :  0.004 0.428 0.437 0.000 0.004 0.008 0.001 0.001 0.116 
100 C_melap_RS4    (8)   13 :  0.002 0.452 0.489 0.006 0.010 0.009 0.001 0.001 0.031 
101 C_melap_RS4   (23)   13 :  0.001 0.628 0.016 0.001 0.002 0.002 0.000 0.303 0.048 
102 C_melap_RS4    (7)   13 :  0.002 0.306 0.558 0.007 0.004 0.005 0.001 0.002 0.117 
103 C_melap_RS1   (23)   14 :  0.001 0.627 0.289 0.001 0.003 0.001 0.001 0.001 0.076 
104 C_melap_RS1   (41)   14 :  0.001 0.660 0.187 0.003 0.002 0.001 0.000 0.000 0.145 
105 C_melap_RS1   (14)   14 :  0.001 0.452 0.420 0.002 0.004 0.002 0.001 0.000 0.118 
106 C_melap_RS1   (13)   14 :  0.002 0.410 0.394 0.003 0.006 0.003 0.001 0.000 0.181 
107 C_melap_RS1   (12)   14 :  0.002 0.472 0.366 0.001 0.005 0.002 0.001 0.000 0.152 
108 C_melap_RS1   (13)   14 :  0.002 0.484 0.403 0.002 0.006 0.002 0.002 0.000 0.100 
109 C_melap_RS1   (18)   14 :  0.001 0.528 0.246 0.002 0.002 0.001 0.000 0.000 0.221 
110 C_melap_RS1   (14)   14 :  0.001 0.395 0.435 0.003 0.004 0.001 0.001 0.000 0.160 
111 C_melap_RS1   (12)   14 :  0.001 0.424 0.422 0.001 0.004 0.002 0.001 0.000 0.146 
112 C_melap_RS1   (13)   14 :  0.002 0.463 0.386 0.002 0.008 0.003 0.001 0.000 0.136 
113 C_melap_RS1   (12)   14 :  0.001 0.459 0.422 0.003 0.004 0.002 0.001 0.000 0.108 
114 C_melap_RS1   (24)   14 :  0.001 0.652 0.227 0.001 0.002 0.001 0.001 0.001 0.115 
115 C_melap_RS4    (3)   16 :  0.008 0.311 0.511 0.011 0.013 0.007 0.002 0.010 0.127 
116 C_melap_RS4    (4)   16 :  0.009 0.431 0.412 0.013 0.014 0.008 0.002 0.008 0.104 
117 C_melap_RS4   (13)   16 :  0.008 0.425 0.388 0.031 0.011 0.007 0.001 0.016 0.112 
118 C_melap_RS4   (10)   16 :  0.020 0.314 0.478 0.004 0.040 0.021 0.002 0.015 0.107 
119 C_melap_RS4    (3)   16 :  0.014 0.319 0.471 0.009 0.022 0.013 0.002 0.006 0.146 
120 C_melap_RS4    (5)   16 :  0.007 0.515 0.307 0.011 0.010 0.006 0.001 0.010 0.133 
121 C_melap_RS4    (3)   16 :  0.012 0.479 0.342 0.009 0.015 0.010 0.001 0.016 0.115 
122 C_melap_RS4    (2)   16 :  0.013 0.482 0.333 0.019 0.018 0.011 0.003 0.011 0.109 
123 C_melap_RS4    (6)   16 :  0.010 0.438 0.402 0.007 0.014 0.009 0.002 0.024 0.096 
124 C_melap_RS4    (8)   16 :  0.010 0.418 0.342 0.013 0.015 0.009 0.003 0.057 0.133 
125 C_melap_RS4   (16)   16 :  0.006 0.663 0.230 0.007 0.008 0.005 0.002 0.013 0.068 
126 C_melap_RS4    (4)   16 :  0.012 0.455 0.355 0.009 0.018 0.010 0.002 0.044 0.095 
127 C_melap_RS5    (2)   19 :  0.003 0.374 0.432 0.056 0.004 0.005 0.002 0.025 0.099 
128 C_melap_RS5    (2)   19 :  0.005 0.347 0.452 0.022 0.007 0.009 0.003 0.015 0.140 
129 C_melap_RS5   (14)   19 :  0.006 0.329 0.518 0.030 0.008 0.011 0.003 0.008 0.087 
130 C_melap_RS5   (11)   19 :  0.005 0.379 0.439 0.033 0.009 0.010 0.002 0.024 0.099 
131 C_melap_RS5    (2)   19 :  0.002 0.480 0.333 0.029 0.004 0.005 0.002 0.009 0.135 
132 C_melap_RS5    (6)   19 :  0.003 0.416 0.387 0.020 0.004 0.005 0.002 0.009 0.154 
133 C_melap_RS5    (3)   19 :  0.004 0.352 0.482 0.035 0.006 0.008 0.003 0.008 0.102 
134 C_melap_RS5    (8)   19 :  0.003 0.484 0.295 0.054 0.006 0.007 0.005 0.022 0.123 
135 C_melap_RS5    (2)   19 :  0.004 0.394 0.456 0.024 0.005 0.007 0.002 0.016 0.091 
136 C_melap_RS5    (4)   19 :  0.003 0.421 0.404 0.041 0.005 0.007 0.003 0.021 0.095 
137 C_melap_RS5    (2)   19 :  0.005 0.317 0.508 0.029 0.008 0.010 0.006 0.008 0.108 
138 C_melap_RS5    (7)   19 :  0.002 0.358 0.466 0.032 0.004 0.004 0.002 0.010 0.123 


Estimated Allele Frequencies in each cluster
First column gives estimated ancestral frequencies


Locus 1 : 
2 alleles
14.5% missing data
   1   (0.892) 0.892 0.968 0.952 0.743 0.892 0.892 0.900 0.241 0.981 
   3   (0.108) 0.108 0.032 0.048 0.257 0.108 0.108 0.100 0.759 0.019 

Locus 2 : 
2 alleles
14.5% missing data
   2   (0.441) 0.442 0.417 0.418 0.918 0.442 0.442 0.440 0.657 0.106 
   4   (0.559) 0.558 0.583 0.582 0.082 0.558 0.558 0.560 0.343 0.894 

Locus 3 : 
2 alleles
5.1% missing data
   1   (0.891) 0.892 0.954 0.944 0.994 0.892 0.891 0.865 0.981 0.978 
   4   (0.109) 0.108 0.046 0.056 0.006 0.108 0.109 0.135 0.019 0.022 

Locus 4 : 
2 alleles
10.1% missing data
   1   (0.096) 0.095 0.141 0.072 0.304 0.095 0.095 0.038 0.638 0.030 
   4   (0.904) 0.905 0.859 0.928 0.696 0.905 0.905 0.962 0.362 0.970 

Locus 5 : 
2 alleles
2.2% missing data
   2   (0.893) 0.893 0.888 0.922 0.978 0.893 0.893 0.942 0.987 0.730 
   4   (0.107) 0.107 0.112 0.078 0.022 0.107 0.107 0.058 0.013 0.270 

Locus 6 : 
2 alleles
5.1% missing data
   3   (0.902) 0.902 0.977 0.964 0.995 0.903 0.902 0.894 0.981 0.830 
   2   (0.098) 0.098 0.023 0.036 0.005 0.097 0.098 0.106 0.019 0.170 

Locus 7 : 
2 alleles
10.1% missing data
   1   (0.582) 0.583 0.889 0.716 0.558 0.582 0.583 0.422 0.371 0.634 
   3   (0.418) 0.417 0.111 0.284 0.442 0.418 0.417 0.578 0.629 0.366 

Locus 8 : 
2 alleles
15.9% missing data
   2   (0.799) 0.799 0.710 0.873 0.774 0.799 0.799 0.854 0.928 0.404 
   4   (0.201) 0.201 0.290 0.127 0.226 0.201 0.201 0.146 0.072 0.596 

Locus 9 : 
2 alleles
2.2% missing data
   3   (0.910) 0.910 0.947 0.915 0.890 0.910 0.910 0.951 0.955 0.976 
   1   (0.090) 0.090 0.053 0.085 0.110 0.090 0.090 0.049 0.045 0.024 

Locus 10 : 
2 alleles
7.2% missing data
   1   (0.563) 0.564 0.576 0.431 0.475 0.563 0.563 0.657 0.832 0.355 
   3   (0.437) 0.436 0.424 0.569 0.525 0.437 0.437 0.343 0.168 0.645 

Locus 11 : 
2 alleles
6.5% missing data
   4   (0.746) 0.746 0.845 0.817 0.044 0.746 0.746 0.793 0.950 0.189 
   1   (0.254) 0.254 0.155 0.183 0.956 0.254 0.254 0.207 0.050 0.811 

Locus 12 : 
2 alleles
5.8% missing data
   1   (0.294) 0.293 0.158 0.234 0.086 0.294 0.294 0.385 0.239 0.066 
   3   (0.706) 0.707 0.842 0.766 0.914 0.706 0.706 0.615 0.761 0.934 

Locus 13 : 
2 alleles
1.4% missing data
   3   (0.909) 0.909 0.855 0.907 0.994 0.909 0.909 0.965 0.981 0.975 
   4   (0.091) 0.091 0.145 0.093 0.006 0.091 0.091 0.035 0.019 0.025 

Locus 14 : 
2 alleles
18.1% missing data
   1   (0.873) 0.873 0.922 0.897 0.834 0.873 0.873 0.927 0.149 0.968 
   4   (0.127) 0.127 0.078 0.103 0.166 0.127 0.127 0.073 0.851 0.032 

Locus 15 : 
2 alleles
14.5% missing data
   2   (0.108) 0.108 0.036 0.071 0.012 0.108 0.108 0.073 0.172 0.243 
   4   (0.892) 0.892 0.964 0.929 0.988 0.892 0.892 0.927 0.828 0.757 

Locus 16 : 
2 alleles
19.6% missing data
   1   (0.903) 0.903 0.984 0.931 0.985 0.903 0.903 0.907 0.935 0.983 
   4   (0.097) 0.097 0.016 0.069 0.015 0.097 0.097 0.093 0.065 0.017 

Locus 17 : 
2 alleles
9.4% missing data
   1   (0.917) 0.917 0.944 0.926 0.994 0.917 0.917 0.973 0.969 0.673 
   3   (0.083) 0.083 0.056 0.074 0.006 0.083 0.083 0.027 0.031 0.327 

Locus 18 : 
2 alleles
6.5% missing data
   4   (0.786) 0.786 0.823 0.765 0.969 0.786 0.786 0.831 0.866 0.799 
   2   (0.214) 0.214 0.177 0.235 0.031 0.214 0.214 0.169 0.134 0.201 

Locus 19 : 
2 alleles
2.2% missing data
   2   (0.882) 0.882 0.927 0.891 0.900 0.882 0.882 0.907 0.992 0.950 
   1   (0.118) 0.118 0.073 0.109 0.100 0.118 0.118 0.093 0.008 0.050 

Locus 20 : 
2 alleles
17.4% missing data
   1   (0.922) 0.922 0.993 0.981 0.997 0.922 0.922 0.845 0.979 0.990 
   3   (0.078) 0.078 0.007 0.019 0.003 0.078 0.078 0.155 0.021 0.010 

Locus 21 : 
2 alleles
17.4% missing data
   3   (0.247) 0.247 0.228 0.246 0.027 0.247 0.247 0.254 0.164 0.071 
   4   (0.753) 0.753 0.772 0.754 0.973 0.753 0.753 0.746 0.836 0.929 

Locus 22 : 
2 alleles
3.6% missing data
   2   (0.147) 0.147 0.175 0.137 0.038 0.147 0.147 0.073 0.046 0.219 
   4   (0.853) 0.853 0.825 0.863 0.962 0.853 0.853 0.927 0.954 0.781 

Locus 23 : 
2 alleles
4.3% missing data
   2   (0.890) 0.890 0.958 0.851 0.987 0.890 0.890 0.930 0.958 0.967 
   1   (0.110) 0.110 0.042 0.149 0.013 0.110 0.110 0.070 0.042 0.033 

Locus 24 : 
2 alleles
12.3% missing data
   4   (0.730) 0.729 0.822 0.783 0.617 0.729 0.729 0.752 0.861 0.570 
   2   (0.270) 0.271 0.178 0.217 0.383 0.271 0.271 0.248 0.139 0.430 

Locus 25 : 
2 alleles
6.5% missing data
   2   (0.394) 0.394 0.536 0.462 0.361 0.394 0.394 0.325 0.240 0.463 
   4   (0.606) 0.606 0.464 0.538 0.639 0.606 0.606 0.675 0.760 0.537 

Locus 26 : 
2 alleles
8.0% missing data
   1   (0.847) 0.847 0.930 0.925 0.988 0.847 0.847 0.813 0.667 0.963 
   3   (0.153) 0.153 0.070 0.075 0.012 0.153 0.153 0.187 0.333 0.037 

Locus 27 : 
2 alleles
10.1% missing data
   2   (0.306) 0.306 0.385 0.304 0.032 0.306 0.306 0.246 0.499 0.241 
   3   (0.694) 0.694 0.615 0.696 0.968 0.694 0.694 0.754 0.501 0.759 

Locus 28 : 
2 alleles
3.6% missing data
   2   (0.349) 0.349 0.400 0.383 0.045 0.349 0.349 0.351 0.226 0.130 
   3   (0.651) 0.651 0.600 0.617 0.955 0.651 0.651 0.649 0.774 0.870 

Locus 29 : 
2 alleles
13.8% missing data
   4   (0.247) 0.246 0.157 0.230 0.244 0.247 0.247 0.284 0.154 0.056 
   2   (0.753) 0.754 0.843 0.770 0.756 0.753 0.753 0.716 0.846 0.944 

Locus 30 : 
2 alleles
10.9% missing data
   3   (0.862) 0.862 0.785 0.800 0.895 0.862 0.862 0.937 0.946 0.873 
   1   (0.138) 0.138 0.215 0.200 0.105 0.138 0.138 0.063 0.054 0.127 

Locus 31 : 
2 alleles
12.3% missing data
   2   (0.926) 0.926 0.986 0.974 0.951 0.926 0.926 0.920 0.960 0.988 
   4   (0.074) 0.074 0.014 0.026 0.049 0.074 0.074 0.080 0.040 0.012 

Locus 32 : 
2 alleles
8.0% missing data
   3   (0.805) 0.805 0.801 0.757 0.788 0.805 0.805 0.892 0.729 0.563 
   1   (0.195) 0.195 0.199 0.243 0.212 0.195 0.195 0.108 0.271 0.437 

Locus 33 : 
2 alleles
6.5% missing data
   4   (0.885) 0.885 0.964 0.874 0.990 0.885 0.885 0.916 0.962 0.970 
   2   (0.115) 0.115 0.036 0.126 0.010 0.115 0.115 0.084 0.038 0.030 

Locus 34 : 
2 alleles
5.1% missing data
   3   (0.765) 0.764 0.918 0.803 0.794 0.764 0.764 0.724 0.764 0.945 
   1   (0.235) 0.236 0.082 0.197 0.206 0.236 0.236 0.276 0.236 0.055 

Locus 35 : 
2 alleles
2.2% missing data
   2   (0.898) 0.898 0.966 0.934 0.235 0.898 0.898 0.932 0.973 0.972 
   4   (0.102) 0.102 0.034 0.066 0.765 0.102 0.102 0.068 0.027 0.028 

Locus 36 : 
2 alleles
13.8% missing data
   4   (0.198) 0.197 0.208 0.197 0.205 0.197 0.197 0.145 0.108 0.428 
   2   (0.802) 0.803 0.792 0.803 0.795 0.803 0.803 0.855 0.892 0.572 

Locus 37 : 
2 alleles
2.9% missing data
   1   (0.095) 0.095 0.057 0.056 0.011 0.095 0.095 0.071 0.070 0.025 
   3   (0.905) 0.905 0.943 0.944 0.989 0.905 0.905 0.929 0.930 0.975 

Locus 38 : 
2 alleles
2.2% missing data
   1   (0.183) 0.182 0.105 0.174 0.023 0.182 0.183 0.167 0.557 0.071 
   3   (0.817) 0.818 0.895 0.826 0.977 0.818 0.817 0.833 0.443 0.929 

Locus 39 : 
2 alleles
2.2% missing data
   3   (0.904) 0.904 0.928 0.949 0.955 0.904 0.904 0.951 0.967 0.760 
   1   (0.096) 0.096 0.072 0.051 0.045 0.096 0.096 0.049 0.033 0.240 

Locus 40 : 
2 alleles
19.6% missing data
   1   (0.880) 0.880 0.872 0.927 0.979 0.880 0.880 0.911 0.951 0.969 
   2   (0.120) 0.120 0.128 0.073 0.021 0.120 0.120 0.089 0.049 0.031 

Locus 41 : 
2 alleles
1.4% missing data
   1   (0.755) 0.755 0.860 0.701 0.970 0.755 0.755 0.792 0.767 0.518 
   4   (0.245) 0.245 0.140 0.299 0.030 0.245 0.245 0.208 0.233 0.482 

Locus 42 : 
2 alleles
2.2% missing data
   2   (0.829) 0.829 0.937 0.754 0.707 0.829 0.829 0.858 0.956 0.948 
   4   (0.171) 0.171 0.063 0.246 0.293 0.171 0.171 0.142 0.044 0.052 

Locus 43 : 
2 alleles
13.8% missing data
   1   (0.117) 0.117 0.106 0.139 0.104 0.117 0.117 0.065 0.016 0.055 
   3   (0.883) 0.883 0.894 0.861 0.896 0.883 0.883 0.935 0.984 0.945 

Locus 44 : 
2 alleles
2.2% missing data
   3   (0.922) 0.922 0.994 0.985 0.997 0.922 0.922 0.890 0.993 0.871 
   1   (0.078) 0.078 0.006 0.015 0.003 0.078 0.078 0.110 0.007 0.129 

Locus 45 : 
2 alleles
8.0% missing data
   1   (0.896) 0.896 0.921 0.921 0.954 0.896 0.896 0.941 0.501 0.966 
   3   (0.104) 0.104 0.079 0.079 0.046 0.104 0.104 0.059 0.499 0.034 

Locus 46 : 
2 alleles
10.1% missing data
   2   (0.889) 0.889 0.978 0.947 0.889 0.889 0.889 0.827 0.982 0.985 
   4   (0.111) 0.111 0.022 0.053 0.111 0.111 0.111 0.173 0.018 0.015 

Locus 47 : 
2 alleles
10.9% missing data
   1   (0.326) 0.326 0.310 0.288 0.476 0.326 0.326 0.372 0.244 0.072 
   3   (0.674) 0.674 0.690 0.712 0.524 0.674 0.674 0.628 0.756 0.928 

Locus 48 : 
2 alleles
10.1% missing data
   2   (0.829) 0.829 0.902 0.921 0.050 0.829 0.829 0.816 0.908 0.959 
   3   (0.171) 0.171 0.098 0.079 0.950 0.171 0.171 0.184 0.092 0.041 

Locus 49 : 
2 alleles
6.5% missing data
   2   (0.861) 0.861 0.961 0.872 0.974 0.861 0.861 0.849 0.973 0.960 
   4   (0.139) 0.139 0.039 0.128 0.026 0.139 0.139 0.151 0.027 0.040 

Locus 50 : 
2 alleles
5.1% missing data
   2   (0.894) 0.894 0.921 0.902 0.979 0.894 0.894 0.940 0.882 0.908 
   1   (0.106) 0.106 0.079 0.098 0.021 0.106 0.106 0.060 0.118 0.092 

Locus 51 : 
2 alleles
12.3% missing data
   2   (0.843) 0.843 0.838 0.843 0.790 0.843 0.843 0.881 0.947 0.950 
   4   (0.157) 0.157 0.162 0.157 0.210 0.157 0.157 0.119 0.053 0.050 

Locus 52 : 
2 alleles
5.1% missing data
   1   (0.856) 0.856 0.974 0.932 0.992 0.857 0.856 0.730 0.977 0.975 
   3   (0.144) 0.144 0.026 0.068 0.008 0.143 0.144 0.270 0.023 0.025 

Locus 53 : 
2 alleles
5.8% missing data
   2   (0.638) 0.639 0.751 0.510 0.928 0.639 0.639 0.641 0.677 0.896 
   4   (0.362) 0.361 0.249 0.490 0.072 0.361 0.361 0.359 0.323 0.104 

Locus 54 : 
2 alleles
2.9% missing data
   3   (0.906) 0.906 0.976 0.939 0.021 0.906 0.906 0.953 0.988 0.970 
   1   (0.094) 0.094 0.024 0.061 0.979 0.094 0.094 0.047 0.012 0.030 

Locus 55 : 
2 alleles
4.3% missing data
   2   (0.909) 0.909 0.974 0.930 0.985 0.909 0.909 0.924 0.979 0.980 
   4   (0.091) 0.091 0.026 0.070 0.015 0.091 0.091 0.076 0.021 0.020 

Locus 56 : 
2 alleles
3.6% missing data
   2   (0.847) 0.847 0.952 0.919 0.969 0.847 0.847 0.767 0.974 0.963 
   4   (0.153) 0.153 0.048 0.081 0.031 0.153 0.153 0.233 0.026 0.037 

Locus 57 : 
2 alleles
13.8% missing data
   2   (0.901) 0.901 0.944 0.879 0.992 0.901 0.901 0.962 0.990 0.614 
   4   (0.099) 0.099 0.056 0.121 0.008 0.099 0.099 0.038 0.010 0.386 

Locus 58 : 
2 alleles
9.4% missing data
   3   (0.868) 0.868 0.972 0.912 0.958 0.868 0.868 0.886 0.943 0.739 
   1   (0.132) 0.132 0.028 0.088 0.042 0.132 0.132 0.114 0.057 0.261 

Locus 59 : 
2 alleles
4.3% missing data
   2   (0.763) 0.763 0.758 0.735 0.182 0.763 0.763 0.872 0.556 0.205 
   4   (0.237) 0.237 0.242 0.265 0.818 0.237 0.237 0.128 0.444 0.795 

Locus 60 : 
2 alleles
6.5% missing data
   2   (0.429) 0.429 0.314 0.277 0.901 0.429 0.429 0.553 0.607 0.105 
   4   (0.571) 0.571 0.686 0.723 0.099 0.571 0.571 0.447 0.393 0.895 

Locus 61 : 
2 alleles
5.1% missing data
   4   (0.285) 0.285 0.155 0.196 0.419 0.285 0.285 0.351 0.301 0.070 
   2   (0.715) 0.715 0.845 0.804 0.581 0.715 0.715 0.649 0.699 0.930 

Locus 62 : 
2 alleles
11.6% missing data
   1   (0.911) 0.910 0.958 0.935 0.859 0.911 0.911 0.939 0.916 0.976 
   3   (0.089) 0.090 0.042 0.065 0.141 0.089 0.089 0.061 0.084 0.024 

Locus 63 : 
2 alleles
9.4% missing data
   1   (0.289) 0.289 0.278 0.299 0.342 0.290 0.290 0.182 0.768 0.773 
   3   (0.711) 0.711 0.722 0.701 0.658 0.710 0.710 0.818 0.232 0.227 

Locus 64 : 
2 alleles
2.9% missing data
   3   (0.880) 0.880 0.960 0.926 0.994 0.880 0.880 0.860 0.809 0.959 
   4   (0.120) 0.120 0.040 0.074 0.006 0.120 0.120 0.140 0.191 0.041 

Locus 65 : 
2 alleles
4.3% missing data
   4   (0.863) 0.863 0.966 0.860 0.885 0.863 0.863 0.882 0.854 0.977 
   2   (0.137) 0.137 0.034 0.140 0.115 0.137 0.137 0.118 0.146 0.023 

Locus 66 : 
2 alleles
13.8% missing data
   2   (0.660) 0.660 0.664 0.639 0.932 0.660 0.660 0.690 0.925 0.711 
   4   (0.340) 0.340 0.336 0.361 0.068 0.340 0.340 0.310 0.075 0.289 

Locus 67 : 
2 alleles
13.0% missing data
   1   (0.183) 0.183 0.181 0.091 0.101 0.183 0.183 0.199 0.439 0.124 
   3   (0.817) 0.817 0.819 0.909 0.899 0.817 0.817 0.801 0.561 0.876 

Locus 68 : 
2 alleles
4.3% missing data
   3   (0.827) 0.827 0.938 0.794 0.037 0.827 0.827 0.873 0.872 0.956 
   1   (0.173) 0.173 0.062 0.206 0.963 0.173 0.173 0.127 0.128 0.044 

Locus 69 : 
2 alleles
11.6% missing data
   1   (0.788) 0.788 0.965 0.927 0.861 0.788 0.788 0.659 0.187 0.756 
   2   (0.212) 0.212 0.035 0.073 0.139 0.212 0.212 0.341 0.813 0.244 

Locus 70 : 
2 alleles
13.0% missing data
   2   (0.860) 0.860 0.927 0.911 0.915 0.860 0.860 0.848 0.836 0.949 
   4   (0.140) 0.140 0.073 0.089 0.085 0.140 0.140 0.152 0.164 0.051 

Locus 71 : 
2 alleles
14.5% missing data
   2   (0.934) 0.934 0.921 0.915 0.992 0.934 0.934 0.983 0.982 0.889 
   4   (0.066) 0.066 0.079 0.085 0.008 0.066 0.066 0.017 0.018 0.111 

Locus 72 : 
2 alleles
7.2% missing data
   2   (0.238) 0.238 0.127 0.237 0.237 0.238 0.238 0.230 0.199 0.057 
   3   (0.762) 0.762 0.873 0.763 0.763 0.762 0.762 0.770 0.801 0.943 

Locus 73 : 
2 alleles
14.5% missing data
   1   (0.875) 0.875 0.930 0.898 0.989 0.875 0.875 0.896 0.979 0.967 
   3   (0.125) 0.125 0.070 0.102 0.011 0.125 0.125 0.104 0.021 0.033 

Locus 74 : 
2 alleles
13.0% missing data
   1   (0.618) 0.618 0.516 0.541 0.595 0.618 0.618 0.703 0.647 0.486 
   4   (0.382) 0.382 0.484 0.459 0.405 0.382 0.382 0.297 0.353 0.514 

Locus 75 : 
2 alleles
13.8% missing data
   2   (0.818) 0.817 0.851 0.806 0.792 0.817 0.818 0.862 0.798 0.946 
   4   (0.182) 0.183 0.149 0.194 0.208 0.183 0.182 0.138 0.202 0.054 

Locus 76 : 
2 alleles
13.8% missing data
   1   (0.875) 0.874 0.909 0.908 0.854 0.874 0.874 0.908 0.751 0.974 
   3   (0.125) 0.126 0.091 0.092 0.146 0.126 0.126 0.092 0.249 0.026 

Locus 77 : 
2 alleles
13.0% missing data
   1   (0.418) 0.418 0.513 0.495 0.346 0.417 0.418 0.388 0.266 0.448 
   2   (0.582) 0.582 0.487 0.505 0.654 0.583 0.582 0.612 0.734 0.552 

Locus 78 : 
2 alleles
10.9% missing data
   2   (0.881) 0.881 0.961 0.928 0.912 0.881 0.881 0.861 0.980 0.979 
   4   (0.119) 0.119 0.039 0.072 0.088 0.119 0.119 0.139 0.020 0.021 

Locus 79 : 
2 alleles
13.8% missing data
   4   (0.242) 0.242 0.140 0.177 0.245 0.242 0.242 0.299 0.514 0.051 
   2   (0.758) 0.758 0.860 0.823 0.755 0.758 0.758 0.701 0.486 0.949 

Locus 80 : 
2 alleles
5.1% missing data
   2   (0.891) 0.891 0.933 0.919 0.961 0.891 0.891 0.927 0.985 0.942 
   4   (0.109) 0.109 0.067 0.081 0.039 0.109 0.109 0.073 0.015 0.058 

Locus 81 : 
2 alleles
14.5% missing data
   2   (0.859) 0.860 0.880 0.809 0.963 0.860 0.859 0.906 0.952 0.951 
   4   (0.141) 0.140 0.120 0.191 0.037 0.140 0.141 0.094 0.048 0.049 

Locus 82 : 
2 alleles
1.4% missing data
   1   (0.916) 0.916 0.967 0.929 0.971 0.916 0.916 0.940 0.894 0.970 
   3   (0.084) 0.084 0.033 0.071 0.029 0.084 0.084 0.060 0.106 0.030 

Locus 83 : 
2 alleles
4.3% missing data
   2   (0.287) 0.287 0.120 0.258 0.061 0.287 0.287 0.274 0.294 0.607 
   4   (0.713) 0.713 0.880 0.742 0.939 0.713 0.713 0.726 0.706 0.393 

Locus 84 : 
2 alleles
10.1% missing data
   3   (0.916) 0.916 0.981 0.961 0.879 0.916 0.916 0.922 0.910 0.983 
   1   (0.084) 0.084 0.019 0.039 0.121 0.084 0.084 0.078 0.090 0.017 

Locus 85 : 
2 alleles
11.6% missing data
   4   (0.796) 0.796 0.895 0.867 0.760 0.796 0.796 0.807 0.932 0.252 
   3   (0.204) 0.204 0.105 0.133 0.240 0.204 0.204 0.193 0.068 0.748 

Locus 86 : 
2 alleles
2.9% missing data
   2   (0.904) 0.904 0.913 0.909 0.748 0.904 0.904 0.957 0.705 0.974 
   1   (0.096) 0.096 0.087 0.091 0.252 0.096 0.096 0.043 0.295 0.026 

Locus 87 : 
2 alleles
12.3% missing data
   3   (0.855) 0.855 0.760 0.877 0.146 0.855 0.854 0.930 0.754 0.962 
   1   (0.145) 0.145 0.240 0.123 0.854 0.145 0.146 0.070 0.246 0.038 

Locus 88 : 
2 alleles
5.8% missing data
   4   (0.920) 0.920 0.362 0.861 0.947 0.921 0.920 0.991 0.979 0.515 
   2   (0.080) 0.080 0.638 0.139 0.053 0.079 0.080 0.009 0.021 0.485 

Locus 89 : 
2 alleles
5.8% missing data
   2   (0.260) 0.260 0.246 0.278 0.440 0.260 0.260 0.245 0.046 0.097 
   4   (0.740) 0.740 0.754 0.722 0.560 0.740 0.740 0.755 0.954 0.903 

Locus 90 : 
2 alleles
8.0% missing data
   4   (0.246) 0.246 0.105 0.239 0.019 0.246 0.246 0.292 0.483 0.088 
   2   (0.754) 0.754 0.895 0.761 0.981 0.754 0.754 0.708 0.517 0.912 

Locus 91 : 
2 alleles
3.6% missing data
   2   (0.882) 0.882 0.923 0.905 0.983 0.882 0.882 0.947 0.946 0.653 
   4   (0.118) 0.118 0.077 0.095 0.017 0.118 0.118 0.053 0.054 0.347 

Locus 92 : 
2 alleles
10.9% missing data
   4   (0.784) 0.784 0.836 0.763 0.869 0.784 0.784 0.813 0.917 0.947 
   3   (0.216) 0.216 0.164 0.237 0.131 0.216 0.216 0.187 0.083 0.053 

Locus 93 : 
2 alleles
4.3% missing data
   1   (0.876) 0.876 0.938 0.903 0.988 0.876 0.876 0.919 0.929 0.597 
   3   (0.124) 0.124 0.062 0.097 0.012 0.124 0.124 0.081 0.071 0.403 

Locus 94 : 
2 alleles
9.4% missing data
   2   (0.956) 0.956 0.793 0.907 0.914 0.956 0.956 0.995 0.995 0.985 
   1   (0.044) 0.044 0.207 0.093 0.086 0.044 0.044 0.005 0.005 0.015 

Locus 95 : 
2 alleles
2.9% missing data
   2   (0.866) 0.866 0.782 0.889 0.831 0.866 0.866 0.912 0.935 0.947 
   4   (0.134) 0.134 0.218 0.111 0.169 0.134 0.134 0.088 0.065 0.053 

Locus 96 : 
2 alleles
2.9% missing data
   3   (0.906) 0.906 0.931 0.885 0.991 0.905 0.906 0.959 0.973 0.963 
   2   (0.094) 0.094 0.069 0.115 0.009 0.095 0.094 0.041 0.027 0.037 

Locus 97 : 
2 alleles
1.4% missing data
   1   (0.944) 0.944 0.996 0.989 0.998 0.944 0.944 0.910 0.765 0.995 
   3   (0.056) 0.056 0.004 0.011 0.002 0.056 0.056 0.090 0.235 0.005 

Locus 98 : 
2 alleles
13.0% missing data
   4   (0.903) 0.903 0.962 0.941 0.449 0.903 0.903 0.936 0.974 0.928 
   3   (0.097) 0.097 0.038 0.059 0.551 0.097 0.097 0.064 0.026 0.072 

Locus 99 : 
2 alleles
4.3% missing data
   4   (0.914) 0.914 0.931 0.926 0.964 0.915 0.914 0.949 0.989 0.963 
   2   (0.086) 0.086 0.069 0.074 0.036 0.085 0.086 0.051 0.011 0.037 

Locus 100 : 
2 alleles
13.0% missing data
   1   (0.738) 0.738 0.763 0.703 0.934 0.738 0.738 0.825 0.834 0.199 
   3   (0.262) 0.262 0.237 0.297 0.066 0.262 0.262 0.175 0.166 0.801 

Locus 101 : 
2 alleles
10.9% missing data
   4   (0.899) 0.899 0.915 0.897 0.925 0.899 0.899 0.943 0.969 0.944 
   2   (0.101) 0.101 0.085 0.103 0.075 0.101 0.101 0.057 0.031 0.056 

Locus 102 : 
2 alleles
16.7% missing data
   3   (0.850) 0.850 0.932 0.909 0.885 0.849 0.850 0.879 0.639 0.958 
   1   (0.150) 0.150 0.068 0.091 0.115 0.151 0.150 0.121 0.361 0.042 

Locus 103 : 
2 alleles
5.1% missing data
   2   (0.733) 0.733 0.661 0.689 0.955 0.733 0.733 0.777 0.936 0.886 
   4   (0.267) 0.267 0.339 0.311 0.045 0.267 0.267 0.223 0.064 0.114 

Locus 104 : 
2 alleles
14.5% missing data
   2   (0.440) 0.440 0.393 0.510 0.953 0.440 0.440 0.399 0.309 0.132 
   4   (0.560) 0.560 0.607 0.490 0.047 0.560 0.560 0.601 0.691 0.868 

Locus 105 : 
2 alleles
8.0% missing data
   2   (0.463) 0.463 0.440 0.581 0.922 0.463 0.463 0.392 0.120 0.573 
   4   (0.537) 0.537 0.560 0.419 0.078 0.537 0.537 0.608 0.880 0.427 

Locus 106 : 
2 alleles
5.1% missing data
   4   (0.886) 0.886 0.957 0.825 0.960 0.886 0.886 0.924 0.957 0.972 
   3   (0.114) 0.114 0.043 0.175 0.040 0.114 0.114 0.076 0.043 0.028 

Locus 107 : 
2 alleles
13.0% missing data
   1   (0.839) 0.839 0.940 0.839 0.896 0.839 0.839 0.824 0.968 0.968 
   2   (0.161) 0.161 0.060 0.161 0.104 0.161 0.161 0.176 0.032 0.032 

Locus 108 : 
2 alleles
11.6% missing data
   1   (0.778) 0.778 0.915 0.839 0.973 0.777 0.777 0.762 0.877 0.681 
   3   (0.222) 0.222 0.085 0.161 0.027 0.223 0.223 0.238 0.123 0.319 

Locus 109 : 
2 alleles
5.1% missing data
   3   (0.767) 0.767 0.860 0.752 0.623 0.767 0.767 0.780 0.709 0.906 
   1   (0.233) 0.233 0.140 0.248 0.377 0.233 0.233 0.220 0.291 0.094 

Locus 110 : 
2 alleles
10.9% missing data
   1   (0.879) 0.879 0.958 0.866 0.917 0.878 0.879 0.914 0.948 0.960 
   3   (0.121) 0.121 0.042 0.134 0.083 0.122 0.121 0.086 0.052 0.040 

Locus 111 : 
2 alleles
13.8% missing data
   1   (0.464) 0.464 0.634 0.416 0.383 0.464 0.464 0.420 0.385 0.549 
   3   (0.536) 0.536 0.366 0.584 0.617 0.536 0.536 0.580 0.615 0.451 

Locus 112 : 
2 alleles
13.0% missing data
   2   (0.629) 0.629 0.741 0.552 0.942 0.629 0.629 0.640 0.104 0.916 
   4   (0.371) 0.371 0.259 0.448 0.058 0.371 0.371 0.360 0.896 0.084 

Locus 113 : 
2 alleles
3.6% missing data
   3   (0.896) 0.896 0.929 0.788 0.969 0.896 0.896 0.955 0.985 0.960 
   1   (0.104) 0.104 0.071 0.212 0.031 0.104 0.104 0.045 0.015 0.040 

Locus 114 : 
2 alleles
10.1% missing data
   4   (0.920) 0.920 0.993 0.980 0.997 0.919 0.919 0.871 0.961 0.993 
   2   (0.080) 0.080 0.007 0.020 0.003 0.081 0.081 0.129 0.039 0.007 

Locus 115 : 
2 alleles
13.8% missing data
   2   (0.718) 0.718 0.576 0.796 0.958 0.718 0.718 0.723 0.676 0.696 
   4   (0.282) 0.282 0.424 0.204 0.042 0.282 0.282 0.277 0.324 0.304 

Locus 116 : 
2 alleles
5.1% missing data
   1   (0.648) 0.648 0.725 0.559 0.480 0.648 0.648 0.676 0.469 0.879 
   3   (0.352) 0.352 0.275 0.441 0.520 0.352 0.352 0.324 0.531 0.121 

Locus 117 : 
2 alleles
2.9% missing data
   1   (0.752) 0.752 0.683 0.796 0.967 0.752 0.752 0.745 0.929 0.898 
   4   (0.248) 0.248 0.317 0.204 0.033 0.248 0.248 0.255 0.071 0.102 

Locus 118 : 
2 alleles
5.1% missing data
   2   (0.372) 0.372 0.252 0.363 0.050 0.372 0.372 0.437 0.366 0.132 
   4   (0.628) 0.628 0.748 0.637 0.950 0.628 0.628 0.563 0.634 0.868 

Locus 119 : 
2 alleles
6.5% missing data
   2   (0.615) 0.616 0.734 0.754 0.909 0.616 0.616 0.561 0.287 0.276 
   4   (0.385) 0.384 0.266 0.246 0.091 0.384 0.384 0.439 0.713 0.724 

Locus 120 : 
2 alleles
9.4% missing data
   3   (0.795) 0.794 0.793 0.801 0.747 0.794 0.794 0.844 0.786 0.933 
   4   (0.205) 0.206 0.207 0.199 0.253 0.206 0.206 0.156 0.214 0.067 

Locus 121 : 
2 alleles
13.8% missing data
   4   (0.896) 0.896 0.952 0.911 0.938 0.896 0.896 0.916 0.949 0.983 
   2   (0.104) 0.104 0.048 0.089 0.062 0.104 0.104 0.084 0.051 0.017 

Locus 122 : 
2 alleles
3.6% missing data
   3   (0.798) 0.798 0.803 0.838 0.703 0.798 0.798 0.875 0.632 0.624 
   2   (0.202) 0.202 0.197 0.162 0.297 0.202 0.202 0.125 0.368 0.376 

Locus 123 : 
2 alleles
13.0% missing data
   3   (0.914) 0.915 0.978 0.957 0.882 0.914 0.915 0.914 0.959 0.978 
   1   (0.086) 0.085 0.022 0.043 0.118 0.086 0.085 0.086 0.041 0.022 

Locus 124 : 
2 alleles
10.1% missing data
   1   (0.174) 0.174 0.062 0.125 0.039 0.174 0.174 0.187 0.036 0.230 
   3   (0.826) 0.826 0.938 0.875 0.961 0.826 0.826 0.813 0.964 0.770 

Locus 125 : 
2 alleles
5.1% missing data
   3   (0.810) 0.810 0.898 0.709 0.601 0.811 0.810 0.859 0.872 0.901 
   1   (0.190) 0.190 0.102 0.291 0.399 0.189 0.190 0.141 0.128 0.099 

Locus 126 : 
2 alleles
5.1% missing data
   1   (0.806) 0.806 0.878 0.817 0.328 0.806 0.806 0.823 0.867 0.956 
   3   (0.194) 0.194 0.122 0.183 0.672 0.194 0.194 0.177 0.133 0.044 

Locus 127 : 
2 alleles
13.8% missing data
   3   (0.712) 0.712 0.730 0.735 0.471 0.712 0.712 0.721 0.839 0.818 
   1   (0.288) 0.288 0.270 0.265 0.529 0.288 0.288 0.279 0.161 0.182 

Locus 128 : 
2 alleles
13.0% missing data
   1   (0.531) 0.531 0.541 0.573 0.938 0.531 0.531 0.495 0.243 0.508 
   3   (0.469) 0.469 0.459 0.427 0.062 0.469 0.469 0.505 0.757 0.492 

Locus 129 : 
2 alleles
8.0% missing data
   2   (0.831) 0.832 0.929 0.903 0.984 0.832 0.832 0.785 0.536 0.950 
   4   (0.169) 0.168 0.071 0.097 0.016 0.168 0.168 0.215 0.464 0.050 

Locus 130 : 
2 alleles
14.5% missing data
   3   (0.888) 0.888 0.937 0.909 0.987 0.887 0.888 0.934 0.989 0.966 
   1   (0.112) 0.112 0.063 0.091 0.013 0.113 0.112 0.066 0.011 0.034 

Locus 131 : 
2 alleles
18.1% missing data
   1   (0.911) 0.911 0.975 0.934 0.941 0.911 0.911 0.936 0.842 0.974 
   4   (0.089) 0.089 0.025 0.066 0.059 0.089 0.089 0.064 0.158 0.026 

Locus 132 : 
2 alleles
3.6% missing data
   2   (0.930) 0.930 0.992 0.970 0.997 0.930 0.930 0.916 0.990 0.990 
   4   (0.070) 0.070 0.008 0.030 0.003 0.070 0.070 0.084 0.010 0.010 

Locus 133 : 
2 alleles
5.8% missing data
   3   (0.790) 0.790 0.865 0.758 0.967 0.790 0.790 0.820 0.951 0.877 
   1   (0.210) 0.210 0.135 0.242 0.033 0.210 0.210 0.180 0.049 0.123 

Locus 134 : 
2 alleles
12.3% missing data
   2   (0.897) 0.897 0.974 0.931 0.922 0.897 0.897 0.893 0.964 0.979 
   4   (0.103) 0.103 0.026 0.069 0.078 0.103 0.103 0.107 0.036 0.021 

Locus 135 : 
2 alleles
5.1% missing data
   2   (0.875) 0.875 0.951 0.884 0.987 0.875 0.874 0.929 0.984 0.732 
   4   (0.125) 0.125 0.049 0.116 0.013 0.125 0.126 0.071 0.016 0.268 

Locus 136 : 
2 alleles
5.1% missing data
   2   (0.839) 0.839 0.902 0.719 0.815 0.840 0.839 0.902 0.959 0.693 
   1   (0.161) 0.161 0.098 0.281 0.185 0.160 0.161 0.098 0.041 0.307 

Locus 137 : 
2 alleles
12.3% missing data
   3   (0.892) 0.892 0.936 0.921 0.920 0.892 0.892 0.916 0.876 0.968 
   1   (0.108) 0.108 0.064 0.079 0.080 0.108 0.108 0.084 0.124 0.032 

Locus 138 : 
2 alleles
13.0% missing data
   2   (0.330) 0.330 0.235 0.271 0.185 0.329 0.330 0.391 0.718 0.273 
   4   (0.670) 0.670 0.765 0.729 0.815 0.671 0.670 0.609 0.282 0.727 

Locus 139 : 
2 alleles
11.6% missing data
   1   (0.896) 0.897 0.959 0.907 0.901 0.897 0.897 0.906 0.926 0.969 
   2   (0.104) 0.103 0.041 0.093 0.099 0.103 0.103 0.094 0.074 0.031 

Locus 140 : 
2 alleles
2.2% missing data
   3   (0.833) 0.833 0.784 0.879 0.982 0.833 0.833 0.882 0.878 0.641 
   1   (0.167) 0.167 0.216 0.121 0.018 0.167 0.167 0.118 0.122 0.359 

Locus 141 : 
2 alleles
5.1% missing data
   2   (0.892) 0.893 0.950 0.938 0.994 0.892 0.893 0.893 0.818 0.977 
   4   (0.108) 0.107 0.050 0.062 0.006 0.108 0.107 0.107 0.182 0.023 

Locus 142 : 
2 alleles
9.4% missing data
   1   (0.069) 0.069 0.007 0.015 0.025 0.069 0.069 0.146 0.028 0.007 
   3   (0.931) 0.931 0.993 0.985 0.975 0.931 0.931 0.854 0.972 0.993 

Locus 143 : 
2 alleles
4.3% missing data
   1   (0.413) 0.413 0.602 0.402 0.412 0.413 0.413 0.329 0.522 0.444 
   3   (0.587) 0.587 0.398 0.598 0.588 0.587 0.587 0.671 0.478 0.556 

Locus 144 : 
2 alleles
16.7% missing data
   2   (0.140) 0.140 0.135 0.139 0.101 0.140 0.140 0.116 0.040 0.031 
   4   (0.860) 0.860 0.865 0.861 0.899 0.860 0.860 0.884 0.960 0.969 

Locus 145 : 
2 alleles
16.7% missing data
   3   (0.863) 0.862 0.881 0.895 0.978 0.862 0.862 0.910 0.364 0.960 
   1   (0.137) 0.138 0.119 0.105 0.022 0.138 0.138 0.090 0.636 0.040 

Locus 146 : 
2 alleles
3.6% missing data
   4   (0.850) 0.850 0.842 0.841 0.909 0.850 0.850 0.893 0.973 0.966 
   2   (0.150) 0.150 0.158 0.159 0.091 0.150 0.150 0.107 0.027 0.034 

Locus 147 : 
2 alleles
12.3% missing data
   2   (0.452) 0.452 0.285 0.422 0.630 0.452 0.452 0.482 0.178 0.836 
   1   (0.548) 0.548 0.715 0.578 0.370 0.548 0.548 0.518 0.822 0.164 

Locus 148 : 
2 alleles
12.3% missing data
   4   (0.900) 0.900 0.957 0.956 0.907 0.900 0.900 0.940 0.680 0.840 
   2   (0.100) 0.100 0.043 0.044 0.093 0.100 0.100 0.060 0.320 0.160 

Locus 149 : 
2 alleles
3.6% missing data
   1   (0.867) 0.867 0.935 0.876 0.987 0.867 0.867 0.879 0.872 0.962 
   4   (0.133) 0.133 0.065 0.124 0.013 0.133 0.133 0.121 0.128 0.038 

Locus 150 : 
2 alleles
4.3% missing data
   1   (0.890) 0.890 0.895 0.921 0.988 0.889 0.890 0.930 0.977 0.964 
   3   (0.110) 0.110 0.105 0.079 0.012 0.111 0.110 0.070 0.023 0.036 

Locus 151 : 
2 alleles
7.2% missing data
   3   (0.898) 0.898 0.863 0.925 0.893 0.897 0.898 0.956 0.460 0.955 
   1   (0.102) 0.102 0.137 0.075 0.107 0.103 0.102 0.044 0.540 0.045 

Locus 152 : 
2 alleles
2.9% missing data
   4   (0.918) 0.918 0.984 0.947 0.980 0.918 0.918 0.933 0.991 0.981 
   3   (0.082) 0.082 0.016 0.053 0.020 0.082 0.082 0.067 0.009 0.019 

Locus 153 : 
2 alleles
13.0% missing data
   3   (0.904) 0.904 0.948 0.936 0.955 0.904 0.904 0.918 0.966 0.972 
   1   (0.096) 0.096 0.052 0.064 0.045 0.096 0.096 0.082 0.034 0.028 

Locus 154 : 
2 alleles
10.9% missing data
   1   (0.859) 0.859 0.961 0.915 0.826 0.859 0.859 0.839 0.884 0.912 
   4   (0.141) 0.141 0.039 0.085 0.174 0.141 0.141 0.161 0.116 0.088 

Locus 155 : 
2 alleles
5.1% missing data
   2   (0.495) 0.495 0.328 0.490 0.372 0.494 0.495 0.480 0.902 0.844 
   4   (0.505) 0.505 0.672 0.510 0.628 0.506 0.505 0.520 0.098 0.156 

Locus 156 : 
2 alleles
12.3% missing data
   1   (0.786) 0.786 0.891 0.766 0.799 0.786 0.786 0.784 0.959 0.928 
   3   (0.214) 0.214 0.109 0.234 0.201 0.214 0.214 0.216 0.041 0.072 

Locus 157 : 
2 alleles
6.5% missing data
   2   (0.812) 0.812 0.710 0.903 0.975 0.812 0.812 0.790 0.544 0.960 
   1   (0.188) 0.188 0.290 0.097 0.025 0.188 0.188 0.210 0.456 0.040 

Locus 158 : 
2 alleles
15.9% missing data
   2   (0.881) 0.881 0.973 0.950 0.930 0.881 0.881 0.814 0.787 0.976 
   3   (0.119) 0.119 0.027 0.050 0.070 0.119 0.119 0.186 0.213 0.024 

Locus 159 : 
2 alleles
5.1% missing data
   1   (0.222) 0.222 0.168 0.278 0.533 0.222 0.222 0.165 0.623 0.071 
   3   (0.778) 0.778 0.832 0.722 0.467 0.778 0.778 0.835 0.377 0.929 

Locus 160 : 
2 alleles
14.5% missing data
   3   (0.874) 0.874 0.952 0.870 0.901 0.874 0.874 0.911 0.980 0.898 
   1   (0.126) 0.126 0.048 0.130 0.099 0.126 0.126 0.089 0.020 0.102 

Locus 161 : 
2 alleles
13.0% missing data
   3   (0.642) 0.642 0.713 0.617 0.927 0.643 0.642 0.590 0.797 0.896 
   1   (0.358) 0.358 0.287 0.383 0.073 0.357 0.358 0.410 0.203 0.104 

Locus 162 : 
2 alleles
2.2% missing data
   2   (0.913) 0.913 0.957 0.937 0.899 0.913 0.913 0.932 0.938 0.977 
   4   (0.087) 0.087 0.043 0.063 0.101 0.087 0.087 0.068 0.062 0.023 

Locus 163 : 
2 alleles
1.4% missing data
   2   (0.920) 0.919 0.985 0.964 0.990 0.919 0.920 0.923 0.978 0.984 
   1   (0.080) 0.081 0.015 0.036 0.010 0.081 0.080 0.077 0.022 0.016 

Locus 164 : 
2 alleles
18.8% missing data
   3   (0.376) 0.376 0.502 0.412 0.481 0.376 0.376 0.340 0.534 0.095 
   1   (0.624) 0.624 0.498 0.588 0.519 0.624 0.624 0.660 0.466 0.905 

Locus 165 : 
2 alleles
11.6% missing data
   2   (0.747) 0.747 0.658 0.733 0.661 0.747 0.747 0.851 0.873 0.294 
   4   (0.253) 0.253 0.342 0.267 0.339 0.253 0.253 0.149 0.127 0.706 

Locus 166 : 
2 alleles
3.6% missing data
   4   (0.890) 0.890 0.932 0.742 0.982 0.890 0.890 0.957 0.905 0.953 
   2   (0.110) 0.110 0.068 0.258 0.018 0.110 0.110 0.043 0.095 0.047 

Locus 167 : 
2 alleles
2.2% missing data
   2   (0.939) 0.939 0.995 0.988 0.998 0.939 0.939 0.878 0.954 0.995 
   4   (0.061) 0.061 0.005 0.012 0.002 0.061 0.061 0.122 0.046 0.005 

Locus 168 : 
2 alleles
13.8% missing data
   2   (0.917) 0.917 0.779 0.911 0.940 0.917 0.917 0.976 0.903 0.973 
   4   (0.083) 0.083 0.221 0.089 0.060 0.083 0.083 0.024 0.097 0.027 

Locus 169 : 
2 alleles
4.3% missing data
   2   (0.901) 0.901 0.894 0.893 0.503 0.901 0.901 0.955 0.971 0.953 
   4   (0.099) 0.099 0.106 0.107 0.497 0.099 0.099 0.045 0.029 0.047 

Locus 170 : 
2 alleles
4.3% missing data
   1   (0.444) 0.444 0.276 0.578 0.050 0.444 0.444 0.445 0.720 0.136 
   2   (0.556) 0.556 0.724 0.422 0.950 0.556 0.556 0.555 0.280 0.864 

Locus 171 : 
2 alleles
2.9% missing data
   2   (0.754) 0.754 0.702 0.780 0.676 0.754 0.754 0.827 0.642 0.596 
   3   (0.246) 0.246 0.298 0.220 0.324 0.246 0.246 0.173 0.358 0.404 

Locus 172 : 
2 alleles
8.0% missing data
   2   (0.844) 0.844 0.948 0.913 0.969 0.844 0.844 0.812 0.715 0.968 
   4   (0.156) 0.156 0.052 0.087 0.031 0.156 0.156 0.188 0.285 0.032 

Locus 173 : 
2 alleles
5.1% missing data
   2   (0.686) 0.686 0.748 0.632 0.935 0.687 0.686 0.728 0.681 0.552 
   4   (0.314) 0.314 0.252 0.368 0.065 0.313 0.314 0.272 0.319 0.448 

Locus 174 : 
2 alleles
4.3% missing data
   4   (0.910) 0.911 0.968 0.913 0.989 0.911 0.911 0.931 0.987 0.984 
   2   (0.090) 0.089 0.032 0.087 0.011 0.089 0.089 0.069 0.013 0.016 

Locus 175 : 
2 alleles
13.0% missing data
   3   (0.927) 0.927 0.988 0.972 0.956 0.927 0.927 0.921 0.986 0.983 
   1   (0.073) 0.073 0.012 0.028 0.044 0.073 0.073 0.079 0.014 0.017 

Locus 176 : 
2 alleles
10.1% missing data
   1   (0.531) 0.531 0.462 0.508 0.521 0.531 0.531 0.626 0.761 0.140 
   3   (0.469) 0.469 0.538 0.492 0.479 0.469 0.469 0.374 0.239 0.860 

Locus 177 : 
2 alleles
4.3% missing data
   2   (0.736) 0.736 0.604 0.749 0.966 0.736 0.736 0.803 0.807 0.600 
   1   (0.264) 0.264 0.396 0.251 0.034 0.264 0.264 0.197 0.193 0.400 

Locus 178 : 
2 alleles
1.4% missing data
   1   (0.727) 0.727 0.840 0.726 0.907 0.727 0.727 0.772 0.699 0.498 
   4   (0.273) 0.273 0.160 0.274 0.093 0.273 0.273 0.228 0.301 0.502 

Locus 179 : 
2 alleles
10.9% missing data
   3   (0.894) 0.894 0.941 0.927 0.912 0.894 0.894 0.921 0.885 0.973 
   1   (0.106) 0.106 0.059 0.073 0.088 0.106 0.106 0.079 0.115 0.027 

Locus 180 : 
2 alleles
2.2% missing data
   1   (0.896) 0.897 0.971 0.897 0.979 0.897 0.897 0.900 0.956 0.972 
   4   (0.104) 0.103 0.029 0.103 0.021 0.103 0.103 0.100 0.044 0.028 

Locus 181 : 
2 alleles
15.9% missing data
   2   (0.883) 0.882 0.969 0.915 0.811 0.883 0.883 0.890 0.955 0.974 
   3   (0.117) 0.118 0.031 0.085 0.189 0.117 0.117 0.110 0.045 0.026 

Locus 182 : 
2 alleles
1.4% missing data
   1   (0.899) 0.899 0.942 0.939 0.949 0.899 0.899 0.914 0.981 0.945 
   3   (0.101) 0.101 0.058 0.061 0.051 0.101 0.101 0.086 0.019 0.055 

Locus 183 : 
2 alleles
10.1% missing data
   1   (0.887) 0.887 0.899 0.899 0.874 0.887 0.887 0.919 0.978 0.963 
   3   (0.113) 0.113 0.101 0.101 0.126 0.113 0.113 0.081 0.022 0.037 

Locus 184 : 
2 alleles
2.2% missing data
   4   (0.858) 0.858 0.972 0.927 0.876 0.858 0.858 0.758 0.983 0.971 
   2   (0.142) 0.142 0.028 0.073 0.124 0.142 0.142 0.242 0.017 0.029 

Locus 185 : 
2 alleles
12.3% missing data
   2   (0.829) 0.829 0.916 0.875 0.971 0.829 0.829 0.811 0.960 0.960 
   4   (0.171) 0.171 0.084 0.125 0.029 0.171 0.171 0.189 0.040 0.040 

Locus 186 : 
2 alleles
9.4% missing data
   2   (0.905) 0.905 0.883 0.886 0.844 0.905 0.905 0.958 0.990 0.962 
   4   (0.095) 0.095 0.117 0.114 0.156 0.095 0.095 0.042 0.010 0.038 

Locus 187 : 
2 alleles
9.4% missing data
   2   (0.877) 0.877 0.834 0.853 0.481 0.877 0.877 0.959 0.479 0.762 
   4   (0.123) 0.123 0.166 0.147 0.519 0.123 0.123 0.041 0.521 0.238 

Locus 188 : 
2 alleles
3.6% missing data
   3   (0.725) 0.725 0.567 0.663 0.697 0.725 0.725 0.792 0.662 0.878 
   4   (0.275) 0.275 0.433 0.337 0.303 0.275 0.275 0.208 0.338 0.122 

Locus 189 : 
2 alleles
5.1% missing data
   2   (0.813) 0.813 0.837 0.757 0.967 0.813 0.813 0.838 0.865 0.950 
   4   (0.187) 0.187 0.163 0.243 0.033 0.187 0.187 0.162 0.135 0.050 

Locus 190 : 
2 alleles
3.6% missing data
   2   (0.683) 0.683 0.863 0.695 0.351 0.683 0.683 0.667 0.707 0.653 
   4   (0.317) 0.317 0.137 0.305 0.649 0.317 0.317 0.333 0.293 0.347 

Locus 191 : 
2 alleles
4.3% missing data
   2   (0.911) 0.911 0.977 0.961 0.006 0.911 0.911 0.947 0.985 0.980 
   4   (0.089) 0.089 0.023 0.039 0.994 0.089 0.089 0.053 0.015 0.020 

Locus 192 : 
2 alleles
12.3% missing data
   1   (0.762) 0.762 0.889 0.790 0.959 0.761 0.762 0.783 0.912 0.618 
   3   (0.238) 0.238 0.111 0.210 0.041 0.239 0.238 0.217 0.088 0.382 

Locus 193 : 
2 alleles
8.0% missing data
   4   (0.497) 0.497 0.445 0.587 0.056 0.497 0.497 0.532 0.554 0.125 
   2   (0.503) 0.503 0.555 0.413 0.944 0.503 0.503 0.468 0.446 0.875 

Locus 194 : 
2 alleles
13.0% missing data
   1   (0.897) 0.897 0.979 0.874 0.995 0.897 0.897 0.929 0.580 0.980 
   4   (0.103) 0.103 0.021 0.126 0.005 0.103 0.103 0.071 0.420 0.020 

Locus 195 : 
2 alleles
4.3% missing data
   4   (0.907) 0.907 0.952 0.943 0.814 0.907 0.907 0.956 0.972 0.585 
   2   (0.093) 0.093 0.048 0.057 0.186 0.093 0.093 0.044 0.028 0.415 

Locus 196 : 
2 alleles
15.9% missing data
   3   (0.720) 0.720 0.688 0.681 0.457 0.720 0.720 0.764 0.902 0.896 
   1   (0.280) 0.280 0.312 0.319 0.543 0.280 0.280 0.236 0.098 0.104 

Locus 197 : 
2 alleles
13.0% missing data
   4   (0.724) 0.724 0.621 0.746 0.725 0.724 0.724 0.764 0.426 0.880 
   2   (0.276) 0.276 0.379 0.254 0.275 0.276 0.276 0.236 0.574 0.120 

Locus 198 : 
2 alleles
12.3% missing data
   1   (0.902) 0.902 0.943 0.944 0.903 0.902 0.902 0.911 0.980 0.976 
   4   (0.098) 0.098 0.057 0.056 0.097 0.098 0.098 0.089 0.020 0.024 

Locus 199 : 
2 alleles
13.0% missing data
   1   (0.787) 0.787 0.736 0.811 0.890 0.787 0.787 0.827 0.845 0.726 
   3   (0.213) 0.213 0.264 0.189 0.110 0.213 0.213 0.173 0.155 0.274 

Locus 200 : 
2 alleles
2.9% missing data
   4   (0.901) 0.901 0.988 0.974 0.006 0.901 0.901 0.867 0.982 0.987 
   2   (0.099) 0.099 0.012 0.026 0.994 0.099 0.099 0.133 0.018 0.013 

Locus 201 : 
2 alleles
3.6% missing data
   4   (0.214) 0.214 0.196 0.164 0.404 0.214 0.214 0.180 0.539 0.058 
   3   (0.786) 0.786 0.804 0.836 0.596 0.786 0.786 0.820 0.461 0.942 

Locus 202 : 
2 alleles
15.2% missing data
   1   (0.531) 0.531 0.732 0.610 0.407 0.531 0.531 0.419 0.681 0.787 
   3   (0.469) 0.469 0.268 0.390 0.593 0.469 0.469 0.581 0.319 0.213 

Locus 203 : 
2 alleles
14.5% missing data
   2   (0.678) 0.677 0.651 0.720 0.950 0.677 0.677 0.663 0.690 0.922 
   1   (0.322) 0.323 0.349 0.280 0.050 0.323 0.323 0.337 0.310 0.078 

Locus 204 : 
2 alleles
0.7% missing data
   4   (0.876) 0.877 0.932 0.921 0.986 0.877 0.876 0.906 0.967 0.781 
   1   (0.124) 0.123 0.068 0.079 0.014 0.123 0.124 0.094 0.033 0.219 

Locus 205 : 
2 alleles
2.9% missing data
   4   (0.095) 0.095 0.007 0.018 0.003 0.095 0.095 0.272 0.076 0.008 
   2   (0.905) 0.905 0.993 0.982 0.997 0.905 0.905 0.728 0.924 0.992 

Locus 206 : 
2 alleles
3.6% missing data
   4   (0.876) 0.876 0.975 0.938 0.956 0.876 0.876 0.881 0.921 0.657 
   2   (0.124) 0.124 0.025 0.062 0.044 0.124 0.124 0.119 0.079 0.343 

Locus 207 : 
2 alleles
13.8% missing data
   2   (0.924) 0.924 0.984 0.971 0.968 0.924 0.924 0.899 0.991 0.982 
   4   (0.076) 0.076 0.016 0.029 0.032 0.076 0.076 0.101 0.009 0.018 

Locus 208 : 
2 alleles
5.1% missing data
   3   (0.355) 0.355 0.254 0.395 0.262 0.355 0.355 0.372 0.188 0.140 
   4   (0.645) 0.645 0.746 0.605 0.738 0.645 0.645 0.628 0.812 0.860 

Locus 209 : 
2 alleles
16.7% missing data
   4   (0.736) 0.735 0.694 0.775 0.959 0.735 0.735 0.752 0.739 0.937 
   2   (0.264) 0.265 0.306 0.225 0.041 0.265 0.265 0.248 0.261 0.063 

Locus 210 : 
2 alleles
9.4% missing data
   1   (0.359) 0.359 0.478 0.376 0.330 0.360 0.359 0.305 0.324 0.153 
   3   (0.641) 0.641 0.522 0.624 0.670 0.640 0.641 0.695 0.676 0.847 

Locus 211 : 
2 alleles
11.6% missing data
   1   (0.911) 0.911 0.953 0.914 0.934 0.911 0.911 0.952 0.989 0.968 
   3   (0.089) 0.089 0.047 0.086 0.066 0.089 0.089 0.048 0.011 0.032 

Locus 212 : 
2 alleles
7.2% missing data
   3   (0.438) 0.438 0.117 0.482 0.387 0.438 0.438 0.545 0.230 0.367 
   4   (0.562) 0.562 0.883 0.518 0.613 0.562 0.562 0.455 0.770 0.633 

Locus 213 : 
2 alleles
3.6% missing data
   2   (0.565) 0.565 0.478 0.579 0.953 0.565 0.565 0.526 0.496 0.860 
   4   (0.435) 0.435 0.522 0.421 0.047 0.435 0.435 0.474 0.504 0.140 

Locus 214 : 
2 alleles
6.5% missing data
   1   (0.820) 0.820 0.810 0.841 0.932 0.820 0.820 0.869 0.751 0.597 
   3   (0.180) 0.180 0.190 0.159 0.068 0.180 0.180 0.131 0.249 0.403 

Locus 215 : 
2 alleles
5.8% missing data
   4   (0.858) 0.858 0.985 0.961 0.974 0.858 0.858 0.676 0.892 0.984 
   2   (0.142) 0.142 0.015 0.039 0.026 0.142 0.142 0.324 0.108 0.016 

Locus 216 : 
2 alleles
2.2% missing data
   2   (0.943) 0.943 0.996 0.989 0.998 0.943 0.943 0.906 0.994 0.995 
   4   (0.057) 0.057 0.004 0.011 0.002 0.057 0.057 0.094 0.006 0.005 

Locus 217 : 
2 alleles
4.3% missing data
   2   (0.783) 0.783 0.742 0.835 0.920 0.783 0.783 0.793 0.876 0.926 
   4   (0.217) 0.217 0.258 0.165 0.080 0.217 0.217 0.207 0.124 0.074 

Locus 218 : 
2 alleles
10.1% missing data
   2   (0.594) 0.595 0.625 0.564 0.533 0.595 0.594 0.564 0.721 0.890 
   4   (0.406) 0.405 0.375 0.436 0.467 0.405 0.406 0.436 0.279 0.110 

Locus 219 : 
2 alleles
14.5% missing data
   2   (0.797) 0.797 0.658 0.776 0.980 0.797 0.797 0.856 0.938 0.942 
   4   (0.203) 0.203 0.342 0.224 0.020 0.203 0.203 0.144 0.062 0.058 

Locus 220 : 
2 alleles
17.4% missing data
   4   (0.858) 0.858 0.983 0.961 0.973 0.858 0.858 0.672 0.980 0.981 
   3   (0.142) 0.142 0.017 0.039 0.027 0.142 0.142 0.328 0.020 0.019 

Locus 221 : 
2 alleles
2.9% missing data
   2   (0.093) 0.093 0.031 0.059 0.013 0.093 0.093 0.093 0.127 0.019 
   4   (0.907) 0.907 0.969 0.941 0.987 0.907 0.907 0.907 0.873 0.981 

Locus 222 : 
2 alleles
4.3% missing data
   2   (0.922) 0.922 0.987 0.957 0.992 0.922 0.922 0.935 0.977 0.986 
   4   (0.078) 0.078 0.013 0.043 0.008 0.078 0.078 0.065 0.023 0.014 

Locus 223 : 
2 alleles
13.0% missing data
   2   (0.888) 0.888 0.914 0.926 0.994 0.888 0.888 0.915 0.963 0.893 
   4   (0.112) 0.112 0.086 0.074 0.006 0.112 0.112 0.085 0.037 0.107 

Locus 224 : 
2 alleles
12.3% missing data
   1   (0.864) 0.864 0.836 0.773 0.815 0.863 0.863 0.944 0.899 0.958 
   3   (0.136) 0.136 0.164 0.227 0.185 0.137 0.137 0.056 0.101 0.042 

Locus 225 : 
2 alleles
10.9% missing data
   3   (0.708) 0.708 0.788 0.734 0.693 0.707 0.708 0.686 0.850 0.891 
   1   (0.292) 0.292 0.212 0.266 0.307 0.293 0.292 0.314 0.150 0.109 

Locus 226 : 
2 alleles
11.6% missing data
   3   (0.831) 0.831 0.906 0.785 0.815 0.832 0.831 0.846 0.976 0.955 
   1   (0.169) 0.169 0.094 0.215 0.185 0.168 0.169 0.154 0.024 0.045 

Locus 227 : 
2 alleles
6.5% missing data
   1   (0.847) 0.847 0.808 0.868 0.784 0.847 0.847 0.883 0.861 0.943 
   3   (0.153) 0.153 0.192 0.132 0.216 0.153 0.153 0.117 0.139 0.057 

Locus 228 : 
2 alleles
18.1% missing data
   2   (0.925) 0.925 0.969 0.911 0.972 0.926 0.925 0.963 0.897 0.977 
   4   (0.075) 0.075 0.031 0.089 0.028 0.074 0.075 0.037 0.103 0.023 

Locus 229 : 
2 alleles
3.6% missing data
   2   (0.785) 0.785 0.581 0.821 0.173 0.785 0.785 0.854 0.745 0.933 
   4   (0.215) 0.215 0.419 0.179 0.827 0.215 0.215 0.146 0.255 0.067 

Locus 230 : 
2 alleles
12.3% missing data
   4   (0.814) 0.814 0.728 0.677 0.963 0.814 0.814 0.895 0.967 0.946 
   2   (0.186) 0.186 0.272 0.323 0.037 0.186 0.186 0.105 0.033 0.054 

Locus 231 : 
2 alleles
2.2% missing data
   2   (0.672) 0.672 0.859 0.529 0.963 0.672 0.672 0.648 0.918 0.888 
   4   (0.328) 0.328 0.141 0.471 0.037 0.328 0.328 0.352 0.082 0.112 

Locus 232 : 
2 alleles
4.3% missing data
   3   (0.455) 0.455 0.370 0.555 0.536 0.454 0.455 0.415 0.685 0.512 
   4   (0.545) 0.545 0.630 0.445 0.464 0.546 0.545 0.585 0.315 0.488 

Locus 233 : 
2 alleles
7.2% missing data
   3   (0.880) 0.880 0.615 0.876 0.987 0.880 0.880 0.944 0.982 0.957 
   4   (0.120) 0.120 0.385 0.124 0.013 0.120 0.120 0.056 0.018 0.043 

Locus 234 : 
2 alleles
2.9% missing data
   4   (0.850) 0.850 0.954 0.853 0.983 0.850 0.850 0.856 0.871 0.964 
   2   (0.150) 0.150 0.046 0.147 0.017 0.150 0.150 0.144 0.129 0.036 

Locus 235 : 
2 alleles
6.5% missing data
   2   (0.695) 0.694 0.769 0.651 0.914 0.694 0.695 0.745 0.923 0.550 
   1   (0.305) 0.306 0.231 0.349 0.086 0.306 0.305 0.255 0.077 0.450 

Locus 236 : 
2 alleles
6.5% missing data
   4   (0.538) 0.538 0.419 0.556 0.935 0.538 0.538 0.502 0.343 0.856 
   1   (0.462) 0.462 0.581 0.444 0.065 0.462 0.462 0.498 0.657 0.144 

Locus 237 : 
2 alleles
3.6% missing data
   4   (0.733) 0.733 0.787 0.773 0.923 0.734 0.734 0.694 0.817 0.916 
   1   (0.267) 0.267 0.213 0.227 0.077 0.266 0.266 0.306 0.183 0.084 

Locus 238 : 
2 alleles
18.8% missing data
   1   (0.204) 0.204 0.158 0.182 0.162 0.205 0.205 0.199 0.051 0.075 
   3   (0.796) 0.796 0.842 0.818 0.838 0.795 0.795 0.801 0.949 0.925 

Locus 239 : 
2 alleles
4.3% missing data
   3   (0.886) 0.886 0.933 0.883 0.729 0.886 0.886 0.925 0.966 0.974 
   4   (0.114) 0.114 0.067 0.117 0.271 0.114 0.114 0.075 0.034 0.026 

Locus 240 : 
2 alleles
1.4% missing data
   2   (0.735) 0.736 0.412 0.651 0.817 0.736 0.736 0.830 0.748 0.910 
   3   (0.265) 0.264 0.588 0.349 0.183 0.264 0.264 0.170 0.252 0.090 

Locus 241 : 
2 alleles
8.7% missing data
   1   (0.871) 0.871 0.911 0.910 0.913 0.871 0.871 0.910 0.573 0.972 
   3   (0.129) 0.129 0.089 0.090 0.087 0.129 0.129 0.090 0.427 0.028 

Locus 242 : 
2 alleles
2.2% missing data
   3   (0.851) 0.852 0.765 0.879 0.889 0.852 0.851 0.882 0.810 0.961 
   1   (0.149) 0.148 0.235 0.121 0.111 0.148 0.149 0.118 0.190 0.039 

Locus 243 : 
2 alleles
10.9% missing data
   3   (0.485) 0.485 0.265 0.320 0.330 0.484 0.485 0.635 0.089 0.787 
   1   (0.515) 0.515 0.735 0.680 0.670 0.516 0.515 0.365 0.911 0.213 

Locus 244 : 
2 alleles
5.8% missing data
   2   (0.865) 0.865 0.944 0.922 0.981 0.865 0.865 0.851 0.928 0.961 
   4   (0.135) 0.135 0.056 0.078 0.019 0.135 0.135 0.149 0.072 0.039 

Locus 245 : 
2 alleles
2.9% missing data
   2   (0.840) 0.840 0.879 0.801 0.985 0.840 0.840 0.878 0.789 0.963 
   4   (0.160) 0.160 0.121 0.199 0.015 0.160 0.160 0.122 0.211 0.037 

Locus 246 : 
2 alleles
4.3% missing data
   4   (0.784) 0.784 0.917 0.692 0.735 0.784 0.784 0.826 0.946 0.766 
   2   (0.216) 0.216 0.083 0.308 0.265 0.216 0.216 0.174 0.054 0.234 

Locus 247 : 
2 alleles
14.5% missing data
   2   (0.671) 0.671 0.645 0.687 0.069 0.672 0.671 0.696 0.381 0.898 
   4   (0.329) 0.329 0.355 0.313 0.931 0.328 0.329 0.304 0.619 0.102 

Locus 248 : 
2 alleles
8.0% missing data
   2   (0.160) 0.159 0.150 0.106 0.379 0.159 0.159 0.111 0.045 0.370 
   3   (0.840) 0.841 0.850 0.894 0.621 0.841 0.841 0.889 0.955 0.630 

Locus 249 : 
2 alleles
13.8% missing data
   2   (0.939) 0.939 0.994 0.984 0.997 0.939 0.939 0.890 0.995 0.993 
   1   (0.061) 0.061 0.006 0.016 0.003 0.061 0.061 0.110 0.005 0.007 

Locus 250 : 
2 alleles
1.4% missing data
   2   (0.772) 0.772 0.820 0.824 0.085 0.772 0.772 0.824 0.937 0.722 
   3   (0.228) 0.228 0.180 0.176 0.915 0.228 0.228 0.176 0.063 0.278 

Locus 251 : 
2 alleles
5.1% missing data
   3   (0.357) 0.357 0.129 0.308 0.671 0.357 0.357 0.363 0.247 0.778 
   4   (0.643) 0.643 0.871 0.692 0.329 0.643 0.643 0.637 0.753 0.222 

Locus 252 : 
2 alleles
15.9% missing data
   2   (0.254) 0.254 0.257 0.247 0.053 0.254 0.254 0.246 0.338 0.194 
   4   (0.746) 0.746 0.743 0.753 0.947 0.746 0.746 0.754 0.662 0.806 

Locus 253 : 
2 alleles
15.2% missing data
   4   (0.874) 0.874 0.925 0.795 0.978 0.874 0.874 0.923 0.984 0.949 
   2   (0.126) 0.126 0.075 0.205 0.022 0.126 0.126 0.077 0.016 0.051 

Locus 254 : 
2 alleles
8.0% missing data
   1   (0.322) 0.322 0.235 0.350 0.103 0.322 0.322 0.355 0.127 0.121 
   2   (0.678) 0.678 0.765 0.650 0.897 0.678 0.678 0.645 0.873 0.879 

Locus 255 : 
2 alleles
16.7% missing data
   1   (0.656) 0.657 0.424 0.773 0.660 0.657 0.657 0.667 0.371 0.648 
   2   (0.344) 0.343 0.576 0.227 0.340 0.343 0.343 0.333 0.629 0.352 

Locus 256 : 
2 alleles
7.2% missing data
   1   (0.676) 0.676 0.655 0.663 0.981 0.676 0.676 0.747 0.767 0.192 
   2   (0.324) 0.324 0.345 0.337 0.019 0.324 0.324 0.253 0.233 0.808 

Locus 257 : 
2 alleles
10.9% missing data
   1   (0.920) 0.920 0.957 0.937 0.926 0.920 0.920 0.952 0.948 0.976 
   2   (0.080) 0.080 0.043 0.063 0.074 0.080 0.080 0.048 0.052 0.024 

Locus 258 : 
2 alleles
15.9% missing data
   3   (0.917) 0.917 0.911 0.900 0.984 0.917 0.917 0.969 0.785 0.937 
   1   (0.083) 0.083 0.089 0.100 0.016 0.083 0.083 0.031 0.215 0.063 

Locus 259 : 
2 alleles
10.9% missing data
   2   (0.850) 0.850 0.971 0.932 0.990 0.850 0.850 0.819 0.965 0.741 
   4   (0.150) 0.150 0.029 0.068 0.010 0.150 0.150 0.181 0.035 0.259 

Locus 260 : 
2 alleles
11.6% missing data
   1   (0.855) 0.855 0.957 0.921 0.419 0.855 0.855 0.837 0.952 0.967 
   3   (0.145) 0.145 0.043 0.079 0.581 0.145 0.145 0.163 0.048 0.033 

Locus 261 : 
2 alleles
15.9% missing data
   1   (0.489) 0.490 0.519 0.483 0.415 0.490 0.489 0.493 0.078 0.545 
   3   (0.511) 0.510 0.481 0.517 0.585 0.510 0.511 0.507 0.922 0.455 

Locus 262 : 
2 alleles
13.8% missing data
   4   (0.130) 0.130 0.060 0.090 0.152 0.130 0.130 0.133 0.066 0.034 
   2   (0.870) 0.870 0.940 0.910 0.848 0.870 0.870 0.867 0.934 0.966 

Locus 263 : 
2 alleles
1.4% missing data
   1   (0.902) 0.901 0.885 0.932 0.987 0.902 0.901 0.946 0.991 0.975 
   2   (0.098) 0.099 0.115 0.068 0.013 0.098 0.099 0.054 0.009 0.025 

Locus 264 : 
2 alleles
3.6% missing data
   2   (0.964) 0.964 0.687 0.977 0.946 0.965 0.964 0.996 0.999 0.989 
   4   (0.036) 0.036 0.313 0.023 0.054 0.035 0.036 0.004 0.001 0.011 

Locus 265 : 
2 alleles
7.2% missing data
   3   (0.710) 0.710 0.870 0.765 0.421 0.709 0.710 0.726 0.483 0.608 
   2   (0.290) 0.290 0.130 0.235 0.579 0.291 0.290 0.274 0.517 0.392 

Locus 266 : 
2 alleles
5.1% missing data
   2   (0.498) 0.498 0.569 0.531 0.024 0.498 0.498 0.475 0.250 0.764 
   4   (0.502) 0.502 0.431 0.469 0.976 0.502 0.502 0.525 0.750 0.236 

Locus 267 : 
2 alleles
2.9% missing data
   2   (0.914) 0.914 0.977 0.947 0.994 0.915 0.914 0.916 0.902 0.980 
   4   (0.086) 0.086 0.023 0.053 0.006 0.085 0.086 0.084 0.098 0.020 

Locus 268 : 
2 alleles
15.2% missing data
   1   (0.201) 0.201 0.088 0.237 0.031 0.202 0.201 0.200 0.057 0.092 
   3   (0.799) 0.799 0.912 0.763 0.969 0.798 0.799 0.800 0.943 0.908 

Locus 269 : 
2 alleles
4.3% missing data
   1   (0.886) 0.885 0.979 0.946 0.860 0.886 0.886 0.837 0.925 0.981 
   3   (0.114) 0.115 0.021 0.054 0.140 0.114 0.114 0.163 0.075 0.019 

Locus 270 : 
2 alleles
6.5% missing data
   4   (0.911) 0.911 0.904 0.940 0.898 0.911 0.911 0.947 0.973 0.969 
   1   (0.089) 0.089 0.096 0.060 0.102 0.089 0.089 0.053 0.027 0.031 

Locus 271 : 
2 alleles
2.2% missing data
   2   (0.893) 0.893 0.855 0.804 0.987 0.893 0.893 0.957 0.961 0.966 
   4   (0.107) 0.107 0.145 0.196 0.013 0.107 0.107 0.043 0.039 0.034 

Locus 272 : 
2 alleles
2.9% missing data
   4   (0.853) 0.853 0.918 0.821 0.963 0.853 0.853 0.879 0.933 0.932 
   2   (0.147) 0.147 0.082 0.179 0.037 0.147 0.147 0.121 0.067 0.068 

Locus 273 : 
2 alleles
1.4% missing data
   2   (0.858) 0.858 0.941 0.868 0.982 0.858 0.858 0.890 0.653 0.966 
   4   (0.142) 0.142 0.059 0.132 0.018 0.142 0.142 0.110 0.347 0.034 

Locus 274 : 
2 alleles
8.0% missing data
   1   (0.142) 0.142 0.128 0.094 0.017 0.143 0.142 0.122 0.058 0.071 
   3   (0.858) 0.858 0.872 0.906 0.983 0.857 0.858 0.878 0.942 0.929 

Locus 275 : 
2 alleles
2.9% missing data
   1   (0.595) 0.595 0.706 0.627 0.074 0.596 0.595 0.614 0.821 0.184 
   4   (0.405) 0.405 0.294 0.373 0.926 0.404 0.405 0.386 0.179 0.816 

Locus 276 : 
2 alleles
18.1% missing data
   2   (0.345) 0.345 0.345 0.280 0.508 0.345 0.345 0.350 0.459 0.126 
   3   (0.655) 0.655 0.655 0.720 0.492 0.655 0.655 0.650 0.541 0.874 

Locus 277 : 
2 alleles
10.9% missing data
   1   (0.901) 0.901 0.974 0.923 0.756 0.901 0.901 0.927 0.969 0.980 
   4   (0.099) 0.099 0.026 0.077 0.244 0.099 0.099 0.073 0.031 0.020 

Locus 278 : 
2 alleles
3.6% missing data
   3   (0.787) 0.787 0.922 0.730 0.972 0.787 0.787 0.775 0.841 0.957 
   1   (0.213) 0.213 0.078 0.270 0.028 0.213 0.213 0.225 0.159 0.043 

Locus 279 : 
2 alleles
3.6% missing data
   1   (0.877) 0.877 0.971 0.853 0.961 0.877 0.877 0.894 0.918 0.954 
   3   (0.123) 0.123 0.029 0.147 0.039 0.123 0.123 0.106 0.082 0.046 

Locus 280 : 
2 alleles
2.2% missing data
   3   (0.153) 0.153 0.320 0.109 0.029 0.153 0.153 0.120 0.058 0.064 
   4   (0.847) 0.847 0.680 0.891 0.971 0.847 0.847 0.880 0.942 0.936 

Locus 281 : 
2 alleles
14.5% missing data
   1   (0.735) 0.735 0.810 0.750 0.618 0.735 0.735 0.739 0.910 0.853 
   2   (0.265) 0.265 0.190 0.250 0.382 0.265 0.265 0.261 0.090 0.147 

Locus 282 : 
2 alleles
18.1% missing data
   3   (0.827) 0.827 0.918 0.777 0.980 0.827 0.827 0.853 0.938 0.835 
   4   (0.173) 0.173 0.082 0.223 0.020 0.173 0.173 0.147 0.062 0.165 

Locus 283 : 
2 alleles
5.1% missing data
   1   (0.898) 0.898 0.962 0.858 0.985 0.898 0.898 0.930 0.987 0.969 
   2   (0.102) 0.102 0.038 0.142 0.015 0.102 0.102 0.070 0.013 0.031 

Locus 284 : 
2 alleles
5.1% missing data
   1   (0.885) 0.885 0.975 0.952 0.993 0.885 0.885 0.886 0.911 0.839 
   2   (0.115) 0.115 0.025 0.048 0.007 0.115 0.115 0.114 0.089 0.161 

Locus 285 : 
2 alleles
10.9% missing data
   4   (0.908) 0.908 0.958 0.826 0.983 0.907 0.908 0.965 0.990 0.971 
   2   (0.092) 0.092 0.042 0.174 0.017 0.093 0.092 0.035 0.010 0.029 

Locus 286 : 
2 alleles
8.0% missing data
   4   (0.353) 0.354 0.566 0.331 0.082 0.354 0.353 0.301 0.238 0.187 
   2   (0.647) 0.646 0.434 0.669 0.918 0.646 0.647 0.699 0.762 0.813 

Locus 287 : 
2 alleles
14.5% missing data
   1   (0.388) 0.388 0.543 0.273 0.369 0.388 0.388 0.430 0.667 0.107 
   3   (0.612) 0.612 0.457 0.727 0.631 0.612 0.612 0.570 0.333 0.893 

Locus 288 : 
2 alleles
2.2% missing data
   2   (0.051) 0.051 0.004 0.010 0.009 0.051 0.051 0.095 0.018 0.004 
   3   (0.949) 0.949 0.996 0.990 0.991 0.949 0.949 0.905 0.982 0.996 

Locus 289 : 
2 alleles
15.9% missing data
   4   (0.917) 0.917 0.993 0.982 0.997 0.918 0.917 0.882 0.992 0.860 
   2   (0.083) 0.083 0.007 0.018 0.003 0.082 0.083 0.118 0.008 0.140 

Locus 290 : 
2 alleles
6.5% missing data
   2   (0.882) 0.882 0.700 0.825 0.968 0.883 0.882 0.946 0.987 0.960 
   4   (0.118) 0.118 0.300 0.175 0.032 0.117 0.118 0.054 0.013 0.040 

Locus 291 : 
2 alleles
18.1% missing data
   4   (0.894) 0.894 0.960 0.937 0.988 0.895 0.894 0.887 0.988 0.961 
   2   (0.106) 0.106 0.040 0.063 0.012 0.105 0.106 0.113 0.012 0.039 

Locus 292 : 
2 alleles
7.2% missing data
   2   (0.712) 0.712 0.851 0.776 0.533 0.712 0.712 0.626 0.963 0.926 
   4   (0.288) 0.288 0.149 0.224 0.467 0.288 0.288 0.374 0.037 0.074 

Locus 293 : 
2 alleles
3.6% missing data
   1   (0.915) 0.915 0.993 0.984 0.996 0.915 0.915 0.764 0.981 0.992 
   3   (0.085) 0.085 0.007 0.016 0.004 0.085 0.085 0.236 0.019 0.008 

Locus 294 : 
2 alleles
10.9% missing data
   2   (0.847) 0.847 0.894 0.837 0.813 0.847 0.847 0.912 0.953 0.708 
   1   (0.153) 0.153 0.106 0.163 0.187 0.153 0.153 0.088 0.047 0.292 

Locus 295 : 
2 alleles
5.1% missing data
   1   (0.792) 0.792 0.914 0.817 0.796 0.792 0.792 0.759 0.947 0.938 
   2   (0.208) 0.208 0.086 0.183 0.204 0.208 0.208 0.241 0.053 0.062 

Locus 296 : 
2 alleles
5.8% missing data
   1   (0.609) 0.608 0.215 0.583 0.112 0.608 0.608 0.797 0.284 0.434 
   3   (0.391) 0.392 0.785 0.417 0.888 0.392 0.392 0.203 0.716 0.566 

Locus 297 : 
2 alleles
4.3% missing data
   4   (0.921) 0.921 0.914 0.911 0.940 0.921 0.921 0.973 0.750 0.976 
   2   (0.079) 0.079 0.086 0.089 0.060 0.079 0.079 0.027 0.250 0.024 

Locus 298 : 
2 alleles
11.6% missing data
   2   (0.644) 0.644 0.487 0.613 0.534 0.643 0.643 0.711 0.713 0.909 
   4   (0.356) 0.356 0.513 0.387 0.466 0.357 0.357 0.289 0.287 0.091 

Locus 299 : 
2 alleles
8.0% missing data
   2   (0.216) 0.216 0.067 0.186 0.033 0.216 0.216 0.244 0.120 0.236 
   4   (0.784) 0.784 0.933 0.814 0.967 0.784 0.784 0.756 0.880 0.764 

Locus 300 : 
2 alleles
3.6% missing data
   2   (0.800) 0.800 0.910 0.767 0.897 0.800 0.800 0.812 0.861 0.939 
   4   (0.200) 0.200 0.090 0.233 0.103 0.200 0.200 0.188 0.139 0.061 

Locus 301 : 
2 alleles
5.8% missing data
   2   (0.513) 0.513 0.378 0.534 0.442 0.513 0.513 0.526 0.282 0.679 
   4   (0.487) 0.487 0.622 0.466 0.558 0.487 0.487 0.474 0.718 0.321 

Locus 302 : 
2 alleles
13.8% missing data
   4   (0.481) 0.481 0.520 0.406 0.335 0.481 0.481 0.481 0.583 0.738 
   3   (0.519) 0.519 0.480 0.594 0.665 0.519 0.519 0.519 0.417 0.262 

Locus 303 : 
2 alleles
6.5% missing data
   4   (0.900) 0.900 0.897 0.920 0.988 0.900 0.900 0.934 0.960 0.948 
   2   (0.100) 0.100 0.103 0.080 0.012 0.100 0.100 0.066 0.040 0.052 

Locus 304 : 
2 alleles
14.5% missing data
   3   (0.918) 0.918 0.971 0.916 0.711 0.918 0.918 0.955 0.923 0.980 
   1   (0.082) 0.082 0.029 0.084 0.289 0.082 0.082 0.045 0.077 0.020 

Locus 305 : 
2 alleles
2.2% missing data
   4   (0.832) 0.833 0.960 0.888 0.980 0.833 0.833 0.809 0.963 0.740 
   3   (0.168) 0.167 0.040 0.112 0.020 0.167 0.167 0.191 0.037 0.260 

Locus 306 : 
2 alleles
5.1% missing data
   2   (0.914) 0.914 0.906 0.889 0.942 0.914 0.914 0.962 0.961 0.967 
   3   (0.086) 0.086 0.094 0.111 0.058 0.086 0.086 0.038 0.039 0.033 

Locus 307 : 
2 alleles
13.0% missing data
   3   (0.762) 0.762 0.745 0.812 0.807 0.763 0.762 0.755 0.472 0.931 
   1   (0.238) 0.238 0.255 0.188 0.193 0.237 0.238 0.245 0.528 0.069 

Locus 308 : 
2 alleles
5.1% missing data
   3   (0.914) 0.914 0.957 0.950 0.938 0.914 0.914 0.952 0.201 0.974 
   1   (0.086) 0.086 0.043 0.050 0.062 0.086 0.086 0.048 0.799 0.026 

Locus 309 : 
2 alleles
2.2% missing data
   2   (0.787) 0.787 0.849 0.690 0.438 0.787 0.787 0.845 0.973 0.940 
   3   (0.213) 0.213 0.151 0.310 0.562 0.213 0.213 0.155 0.027 0.060 

Locus 310 : 
2 alleles
5.8% missing data
   4   (0.882) 0.882 0.806 0.903 0.986 0.882 0.882 0.930 0.834 0.925 
   2   (0.118) 0.118 0.194 0.097 0.014 0.118 0.118 0.070 0.166 0.075 

Locus 311 : 
2 alleles
15.2% missing data
   3   (0.838) 0.838 0.857 0.784 0.488 0.838 0.838 0.904 0.747 0.939 
   1   (0.162) 0.162 0.143 0.216 0.512 0.162 0.162 0.096 0.253 0.061 

Locus 312 : 
2 alleles
5.1% missing data
   2   (0.892) 0.892 0.980 0.911 0.864 0.892 0.892 0.905 0.533 0.975 
   3   (0.108) 0.108 0.020 0.089 0.136 0.108 0.108 0.095 0.467 0.025 

Locus 313 : 
2 alleles
2.2% missing data
   3   (0.102) 0.102 0.048 0.100 0.017 0.102 0.102 0.069 0.018 0.027 
   4   (0.898) 0.898 0.952 0.900 0.983 0.898 0.898 0.931 0.982 0.973 

Locus 314 : 
2 alleles
9.4% missing data
   2   (0.914) 0.914 0.982 0.955 0.918 0.913 0.914 0.930 0.993 0.986 
   4   (0.086) 0.086 0.018 0.045 0.082 0.087 0.086 0.070 0.007 0.014 

Locus 315 : 
2 alleles
2.2% missing data
   2   (0.630) 0.630 0.826 0.711 0.935 0.630 0.630 0.547 0.661 0.583 
   4   (0.370) 0.370 0.174 0.289 0.065 0.370 0.370 0.453 0.339 0.417 

Locus 316 : 
2 alleles
2.9% missing data
   1   (0.924) 0.924 0.989 0.974 0.997 0.924 0.924 0.910 0.962 0.988 
   3   (0.076) 0.076 0.011 0.026 0.003 0.076 0.076 0.090 0.038 0.012 

Locus 317 : 
2 alleles
5.8% missing data
   4   (0.913) 0.913 0.955 0.850 0.989 0.913 0.913 0.963 0.978 0.958 
   2   (0.087) 0.087 0.045 0.150 0.011 0.087 0.087 0.037 0.022 0.042 

Locus 318 : 
2 alleles
6.5% missing data
   2   (0.901) 0.902 0.983 0.945 0.988 0.902 0.902 0.912 0.822 0.839 
   4   (0.099) 0.098 0.017 0.055 0.012 0.098 0.098 0.088 0.178 0.161 

Locus 319 : 
2 alleles
4.3% missing data
   2   (0.628) 0.627 0.607 0.565 0.589 0.627 0.627 0.702 0.308 0.845 
   4   (0.372) 0.373 0.393 0.435 0.411 0.373 0.373 0.298 0.692 0.155 

Locus 320 : 
2 alleles
5.1% missing data
   2   (0.380) 0.379 0.180 0.369 0.411 0.379 0.380 0.426 0.570 0.404 
   4   (0.620) 0.621 0.820 0.631 0.589 0.621 0.620 0.574 0.430 0.596 

Locus 321 : 
2 alleles
10.9% missing data
   2   (0.833) 0.833 0.786 0.816 0.966 0.834 0.833 0.882 0.759 0.937 
   4   (0.167) 0.167 0.214 0.184 0.034 0.166 0.167 0.118 0.241 0.063 

Locus 322 : 
2 alleles
6.5% missing data
   1   (0.264) 0.264 0.258 0.356 0.467 0.264 0.264 0.218 0.227 0.095 
   3   (0.736) 0.736 0.742 0.644 0.533 0.736 0.736 0.782 0.773 0.905 

Locus 323 : 
2 alleles
18.8% missing data
   3   (0.931) 0.931 0.887 0.874 0.982 0.931 0.930 0.983 0.972 0.978 
   1   (0.069) 0.069 0.113 0.126 0.018 0.069 0.070 0.017 0.028 0.022 

Locus 324 : 
2 alleles
3.6% missing data
   3   (0.800) 0.800 0.960 0.898 0.034 0.800 0.800 0.757 0.966 0.766 
   1   (0.200) 0.200 0.040 0.102 0.966 0.200 0.200 0.243 0.034 0.234 

Locus 325 : 
2 alleles
14.5% missing data
   1   (0.859) 0.859 0.890 0.846 0.959 0.859 0.859 0.900 0.894 0.877 
   3   (0.141) 0.141 0.110 0.154 0.041 0.141 0.141 0.100 0.106 0.123 

Locus 326 : 
2 alleles
13.8% missing data
   4   (0.599) 0.599 0.576 0.613 0.535 0.599 0.599 0.680 0.313 0.155 
   2   (0.401) 0.401 0.424 0.387 0.465 0.401 0.401 0.320 0.687 0.845 

Locus 327 : 
2 alleles
5.8% missing data
   1   (0.146) 0.146 0.048 0.138 0.024 0.146 0.146 0.111 0.097 0.377 
   3   (0.854) 0.854 0.952 0.862 0.976 0.854 0.854 0.889 0.903 0.623 

Locus 328 : 
2 alleles
0.7% missing data
   4   (0.882) 0.882 0.961 0.754 0.984 0.882 0.882 0.924 0.895 0.977 
   2   (0.118) 0.118 0.039 0.246 0.016 0.118 0.118 0.076 0.105 0.023 

Locus 329 : 
2 alleles
5.1% missing data
   4   (0.350) 0.351 0.251 0.334 0.354 0.351 0.351 0.389 0.281 0.099 
   2   (0.650) 0.649 0.749 0.666 0.646 0.649 0.649 0.611 0.719 0.901 

Locus 330 : 
2 alleles
3.6% missing data
   3   (0.903) 0.903 0.845 0.758 0.951 0.903 0.903 0.974 0.989 0.971 
   1   (0.097) 0.097 0.155 0.242 0.049 0.097 0.097 0.026 0.011 0.029 

Locus 331 : 
2 alleles
15.2% missing data
   4   (0.910) 0.910 0.807 0.747 0.723 0.910 0.910 0.981 0.989 0.964 
   2   (0.090) 0.090 0.193 0.253 0.277 0.090 0.090 0.019 0.011 0.036 

Locus 332 : 
2 alleles
6.5% missing data
   1   (0.293) 0.293 0.542 0.268 0.827 0.293 0.293 0.220 0.346 0.085 
   3   (0.707) 0.707 0.458 0.732 0.173 0.707 0.707 0.780 0.654 0.915 

Locus 333 : 
2 alleles
5.1% missing data
   4   (0.913) 0.913 0.958 0.972 0.983 0.913 0.913 0.914 0.894 0.971 
   1   (0.087) 0.087 0.042 0.028 0.017 0.087 0.087 0.086 0.106 0.029 

Locus 334 : 
2 alleles
2.2% missing data
   1   (0.908) 0.908 0.830 0.960 0.993 0.908 0.908 0.940 0.972 0.976 
   3   (0.092) 0.092 0.170 0.040 0.007 0.092 0.092 0.060 0.028 0.024 

Locus 335 : 
2 alleles
15.9% missing data
   1   (0.894) 0.895 0.974 0.963 0.994 0.895 0.894 0.887 0.950 0.870 
   2   (0.106) 0.105 0.026 0.037 0.006 0.105 0.106 0.113 0.050 0.130 

Locus 336 : 
2 alleles
15.9% missing data
   4   (0.920) 0.920 0.974 0.961 0.928 0.920 0.920 0.930 0.967 0.977 
   1   (0.080) 0.080 0.026 0.039 0.072 0.080 0.080 0.070 0.033 0.023 

Locus 337 : 
2 alleles
13.0% missing data
   2   (0.560) 0.560 0.615 0.581 0.514 0.559 0.560 0.561 0.498 0.748 
   4   (0.440) 0.440 0.385 0.419 0.486 0.441 0.440 0.439 0.502 0.252 

Locus 338 : 
2 alleles
13.8% missing data
   3   (0.850) 0.849 0.813 0.853 0.983 0.849 0.849 0.907 0.835 0.863 
   1   (0.150) 0.151 0.187 0.147 0.017 0.151 0.151 0.093 0.165 0.137 

Locus 339 : 
2 alleles
5.1% missing data
   1   (0.671) 0.671 0.594 0.624 0.612 0.671 0.671 0.774 0.602 0.307 
   3   (0.329) 0.329 0.406 0.376 0.388 0.329 0.329 0.226 0.398 0.693 

Locus 340 : 
2 alleles
1.4% missing data
   4   (0.905) 0.905 0.973 0.911 0.778 0.905 0.905 0.934 0.867 0.976 
   2   (0.095) 0.095 0.027 0.089 0.222 0.095 0.095 0.066 0.133 0.024 

Locus 341 : 
2 alleles
13.0% missing data
   4   (0.888) 0.888 0.963 0.884 0.985 0.888 0.888 0.900 0.911 0.976 
   1   (0.112) 0.112 0.037 0.116 0.015 0.112 0.112 0.100 0.089 0.024 

Locus 342 : 
2 alleles
6.5% missing data
   2   (0.762) 0.762 0.827 0.765 0.977 0.762 0.762 0.789 0.930 0.551 
   3   (0.238) 0.238 0.173 0.235 0.023 0.238 0.238 0.211 0.070 0.449 

Locus 343 : 
2 alleles
10.1% missing data
   2   (0.830) 0.830 0.929 0.791 0.838 0.830 0.830 0.835 0.967 0.956 
   4   (0.170) 0.170 0.071 0.209 0.162 0.170 0.170 0.165 0.033 0.044 

Locus 344 : 
2 alleles
11.6% missing data
   1   (0.913) 0.913 0.957 0.888 0.884 0.914 0.913 0.951 0.931 0.973 
   3   (0.087) 0.087 0.043 0.112 0.116 0.086 0.087 0.049 0.069 0.027 

Locus 345 : 
2 alleles
15.9% missing data
   4   (0.842) 0.842 0.821 0.862 0.976 0.842 0.842 0.891 0.932 0.803 
   2   (0.158) 0.158 0.179 0.138 0.024 0.158 0.158 0.109 0.068 0.197 

Locus 346 : 
2 alleles
5.8% missing data
   2   (0.892) 0.892 0.953 0.937 0.990 0.892 0.892 0.913 0.956 0.942 
   4   (0.108) 0.108 0.047 0.063 0.010 0.108 0.108 0.087 0.044 0.058 

Locus 347 : 
2 alleles
5.8% missing data
   2   (0.909) 0.909 0.965 0.924 0.963 0.909 0.909 0.929 0.962 0.979 
   4   (0.091) 0.091 0.035 0.076 0.037 0.091 0.091 0.071 0.038 0.021 

Locus 348 : 
2 alleles
1.4% missing data
   3   (0.888) 0.889 0.902 0.960 0.977 0.889 0.889 0.887 0.649 0.972 
   2   (0.112) 0.111 0.098 0.040 0.023 0.111 0.111 0.113 0.351 0.028 

Locus 349 : 
2 alleles
4.3% missing data
   4   (0.933) 0.933 0.889 0.906 0.960 0.933 0.933 0.981 0.984 0.943 
   2   (0.067) 0.067 0.111 0.094 0.040 0.067 0.067 0.019 0.016 0.057 

Locus 350 : 
2 alleles
5.1% missing data
   1   (0.913) 0.914 0.983 0.959 0.980 0.914 0.914 0.895 0.962 0.982 
   3   (0.087) 0.086 0.017 0.041 0.020 0.086 0.086 0.105 0.038 0.018 

Locus 351 : 
2 alleles
14.5% missing data
   1   (0.586) 0.586 0.645 0.563 0.631 0.587 0.586 0.618 0.815 0.228 
   3   (0.414) 0.414 0.355 0.437 0.369 0.413 0.414 0.382 0.185 0.772 

Locus 352 : 
2 alleles
2.2% missing data
   3   (0.911) 0.911 0.971 0.944 0.976 0.911 0.911 0.927 0.912 0.974 
   1   (0.089) 0.089 0.029 0.056 0.024 0.089 0.089 0.073 0.088 0.026 

Locus 353 : 
2 alleles
2.2% missing data
   3   (0.862) 0.862 0.955 0.893 0.979 0.862 0.862 0.841 0.940 0.972 
   1   (0.138) 0.138 0.045 0.107 0.021 0.138 0.138 0.159 0.060 0.028 

Locus 354 : 
2 alleles
0.7% missing data
   2   (0.890) 0.890 0.968 0.920 0.992 0.890 0.890 0.896 0.977 0.981 
   4   (0.110) 0.110 0.032 0.080 0.008 0.110 0.110 0.104 0.023 0.019 

Locus 355 : 
2 alleles
13.8% missing data
   3   (0.889) 0.889 0.950 0.870 0.879 0.890 0.889 0.921 0.912 0.969 
   1   (0.111) 0.111 0.050 0.130 0.121 0.110 0.111 0.079 0.088 0.031 

Locus 356 : 
2 alleles
11.6% missing data
   2   (0.928) 0.929 0.987 0.953 0.961 0.929 0.929 0.939 0.961 0.972 
   4   (0.072) 0.071 0.013 0.047 0.039 0.071 0.071 0.061 0.039 0.028 

Locus 357 : 
2 alleles
3.6% missing data
   4   (0.883) 0.883 0.785 0.753 0.991 0.882 0.883 0.964 0.906 0.957 
   2   (0.117) 0.117 0.215 0.247 0.009 0.118 0.117 0.036 0.094 0.043 

Locus 358 : 
2 alleles
5.8% missing data
   2   (0.744) 0.744 0.748 0.628 0.791 0.744 0.744 0.817 0.859 0.866 
   4   (0.256) 0.256 0.252 0.372 0.209 0.256 0.256 0.183 0.141 0.134 

Locus 359 : 
2 alleles
1.4% missing data
   3   (0.913) 0.913 0.979 0.967 0.996 0.913 0.913 0.903 0.988 0.974 
   1   (0.087) 0.087 0.021 0.033 0.004 0.087 0.087 0.097 0.012 0.026 

Locus 360 : 
2 alleles
2.9% missing data
   3   (0.900) 0.900 0.939 0.925 0.989 0.900 0.900 0.921 0.992 0.966 
   1   (0.100) 0.100 0.061 0.075 0.011 0.100 0.100 0.079 0.008 0.034 

Locus 361 : 
2 alleles
5.1% missing data
   1   (0.383) 0.383 0.240 0.319 0.421 0.383 0.383 0.393 0.568 0.827 
   3   (0.617) 0.617 0.760 0.681 0.579 0.617 0.617 0.607 0.432 0.173 

Locus 362 : 
2 alleles
4.3% missing data
   1   (0.880) 0.880 0.961 0.876 0.983 0.880 0.880 0.937 0.706 0.756 
   2   (0.120) 0.120 0.039 0.124 0.017 0.120 0.120 0.063 0.294 0.244 

Locus 363 : 
2 alleles
4.3% missing data
   3   (0.922) 0.923 0.910 0.845 0.931 0.923 0.923 0.976 0.980 0.961 
   1   (0.078) 0.077 0.090 0.155 0.069 0.077 0.077 0.024 0.020 0.039 

Locus 364 : 
2 alleles
11.6% missing data
   2   (0.889) 0.889 0.909 0.894 0.986 0.889 0.889 0.938 0.964 0.836 
   4   (0.111) 0.111 0.091 0.106 0.014 0.111 0.111 0.062 0.036 0.164 

Locus 365 : 
2 alleles
2.9% missing data
   1   (0.823) 0.823 0.854 0.805 0.983 0.823 0.823 0.835 0.873 0.961 
   3   (0.177) 0.177 0.146 0.195 0.017 0.177 0.177 0.165 0.127 0.039 

Locus 366 : 
2 alleles
5.1% missing data
   4   (0.489) 0.489 0.356 0.541 0.500 0.489 0.489 0.485 0.358 0.499 
   2   (0.511) 0.511 0.644 0.459 0.500 0.511 0.511 0.515 0.642 0.501 

Locus 367 : 
2 alleles
9.4% missing data
   2   (0.917) 0.917 0.987 0.962 0.996 0.917 0.917 0.918 0.971 0.988 
   3   (0.083) 0.083 0.013 0.038 0.004 0.083 0.083 0.082 0.029 0.012 

Locus 368 : 
2 alleles
6.5% missing data
   2   (0.469) 0.469 0.594 0.395 0.037 0.469 0.469 0.467 0.433 0.831 
   4   (0.531) 0.531 0.406 0.605 0.963 0.531 0.531 0.533 0.567 0.169 

Locus 369 : 
2 alleles
5.8% missing data
   4   (0.914) 0.914 0.901 0.884 0.932 0.914 0.914 0.975 0.306 0.961 
   1   (0.086) 0.086 0.099 0.116 0.068 0.086 0.086 0.025 0.694 0.039 

Locus 370 : 
2 alleles
5.8% missing data
   2   (0.248) 0.248 0.169 0.375 0.027 0.248 0.248 0.212 0.063 0.070 
   4   (0.752) 0.752 0.831 0.625 0.973 0.752 0.752 0.788 0.937 0.930 

Locus 371 : 
2 alleles
1.4% missing data
   1   (0.870) 0.870 0.855 0.906 0.979 0.870 0.870 0.887 0.935 0.957 
   3   (0.130) 0.130 0.145 0.094 0.021 0.130 0.130 0.113 0.065 0.043 

Locus 372 : 
2 alleles
0.7% missing data
   1   (0.314) 0.314 0.219 0.326 0.041 0.314 0.314 0.357 0.058 0.090 
   3   (0.686) 0.686 0.781 0.674 0.959 0.686 0.686 0.643 0.942 0.910 

Locus 373 : 
2 alleles
2.2% missing data
   4   (0.931) 0.931 0.991 0.975 0.990 0.931 0.931 0.920 0.972 0.991 
   2   (0.069) 0.069 0.009 0.025 0.010 0.069 0.069 0.080 0.028 0.009 

Locus 374 : 
2 alleles
19.6% missing data
   2   (0.652) 0.652 0.668 0.766 0.702 0.652 0.652 0.583 0.447 0.779 
   4   (0.348) 0.348 0.332 0.234 0.298 0.348 0.348 0.417 0.553 0.221 

Locus 375 : 
2 alleles
15.9% missing data
   2   (0.913) 0.913 0.970 0.944 0.995 0.913 0.913 0.924 0.915 0.929 
   4   (0.087) 0.087 0.030 0.056 0.005 0.087 0.087 0.076 0.085 0.071 

Locus 376 : 
2 alleles
2.2% missing data
   2   (0.875) 0.875 0.779 0.891 0.083 0.876 0.875 0.942 0.865 0.962 
   3   (0.125) 0.125 0.221 0.109 0.917 0.124 0.125 0.058 0.135 0.038 

Locus 377 : 
2 alleles
4.3% missing data
   1   (0.576) 0.575 0.421 0.652 0.563 0.576 0.576 0.585 0.148 0.779 
   3   (0.424) 0.425 0.579 0.348 0.437 0.424 0.424 0.415 0.852 0.221 

Locus 378 : 
2 alleles
15.9% missing data
   2   (0.193) 0.194 0.047 0.082 0.015 0.193 0.193 0.333 0.319 0.034 
   4   (0.807) 0.806 0.953 0.918 0.985 0.807 0.807 0.667 0.681 0.966 

Locus 379 : 
2 alleles
14.5% missing data
   2   (0.647) 0.647 0.717 0.608 0.956 0.647 0.647 0.680 0.608 0.534 
   4   (0.353) 0.353 0.283 0.392 0.044 0.353 0.353 0.320 0.392 0.466 

Locus 380 : 
2 alleles
2.9% missing data
   2   (0.897) 0.897 0.796 0.899 0.987 0.897 0.897 0.950 0.977 0.969 
   4   (0.103) 0.103 0.204 0.101 0.013 0.103 0.103 0.050 0.023 0.031 

Locus 381 : 
2 alleles
7.2% missing data
   4   (0.871) 0.871 0.865 0.926 0.786 0.871 0.871 0.896 0.968 0.900 
   2   (0.129) 0.129 0.135 0.074 0.214 0.129 0.129 0.104 0.032 0.100 

Locus 382 : 
2 alleles
5.8% missing data
   4   (0.895) 0.895 0.954 0.936 0.986 0.895 0.895 0.939 0.849 0.657 
   2   (0.105) 0.105 0.046 0.064 0.014 0.105 0.105 0.061 0.151 0.343 

Locus 383 : 
2 alleles
14.5% missing data
   1   (0.283) 0.283 0.145 0.201 0.248 0.283 0.283 0.384 0.173 0.078 
   3   (0.717) 0.717 0.855 0.799 0.752 0.717 0.717 0.616 0.827 0.922 

Locus 384 : 
2 alleles
8.7% missing data
   1   (0.881) 0.882 0.867 0.912 0.988 0.882 0.882 0.901 0.885 0.960 
   3   (0.119) 0.118 0.133 0.088 0.012 0.118 0.118 0.099 0.115 0.040 

Locus 385 : 
2 alleles
10.9% missing data
   2   (0.894) 0.894 0.952 0.876 0.941 0.895 0.894 0.932 0.899 0.916 
   4   (0.106) 0.106 0.048 0.124 0.059 0.105 0.106 0.068 0.101 0.084 

Locus 386 : 
2 alleles
11.6% missing data
   2   (0.860) 0.860 0.929 0.806 0.987 0.860 0.860 0.904 0.770 0.919 
   1   (0.140) 0.140 0.071 0.194 0.013 0.140 0.140 0.096 0.230 0.081 

Locus 387 : 
2 alleles
7.2% missing data
   2   (0.810) 0.810 0.698 0.748 0.824 0.810 0.810 0.888 0.957 0.881 
   3   (0.190) 0.190 0.302 0.252 0.176 0.190 0.190 0.112 0.043 0.119 

Locus 388 : 
2 alleles
6.5% missing data
   3   (0.809) 0.809 0.876 0.884 0.863 0.808 0.809 0.836 0.760 0.692 
   1   (0.191) 0.191 0.124 0.116 0.137 0.192 0.191 0.164 0.240 0.308 

Locus 389 : 
2 alleles
4.3% missing data
   1   (0.787) 0.787 0.880 0.845 0.049 0.787 0.787 0.788 0.901 0.918 
   3   (0.213) 0.213 0.120 0.155 0.951 0.213 0.213 0.212 0.099 0.082 

Locus 390 : 
2 alleles
15.9% missing data
   1   (0.702) 0.702 0.782 0.778 0.937 0.702 0.702 0.630 0.706 0.762 
   3   (0.298) 0.298 0.218 0.222 0.063 0.298 0.298 0.370 0.294 0.238 

Locus 391 : 
2 alleles
4.3% missing data
   4   (0.740) 0.740 0.809 0.675 0.968 0.740 0.740 0.794 0.905 0.565 
   2   (0.260) 0.260 0.191 0.325 0.032 0.260 0.260 0.206 0.095 0.435 

Locus 392 : 
2 alleles
15.9% missing data
   3   (0.944) 0.945 0.940 0.932 0.787 0.945 0.944 0.989 0.976 0.723 
   1   (0.056) 0.055 0.060 0.068 0.213 0.055 0.056 0.011 0.024 0.277 

Locus 393 : 
2 alleles
15.2% missing data
   3   (0.888) 0.888 0.891 0.909 0.989 0.888 0.888 0.931 0.971 0.964 
   1   (0.112) 0.112 0.109 0.091 0.011 0.112 0.112 0.069 0.029 0.036 

Locus 394 : 
2 alleles
10.1% missing data
   2   (0.880) 0.880 0.935 0.851 0.805 0.880 0.880 0.918 0.946 0.958 
   4   (0.120) 0.120 0.065 0.149 0.195 0.120 0.120 0.082 0.054 0.042 

Locus 395 : 
2 alleles
11.6% missing data
   2   (0.295) 0.295 0.160 0.327 0.274 0.295 0.295 0.261 0.355 0.607 
   4   (0.705) 0.705 0.840 0.673 0.726 0.705 0.705 0.739 0.645 0.393 

Locus 396 : 
2 alleles
12.3% missing data
   3   (0.773) 0.773 0.854 0.668 0.794 0.772 0.773 0.877 0.953 0.542 
   1   (0.227) 0.227 0.146 0.332 0.206 0.228 0.227 0.123 0.047 0.458 

Locus 397 : 
2 alleles
6.5% missing data
   2   (0.514) 0.513 0.531 0.395 0.842 0.513 0.513 0.586 0.307 0.474 
   3   (0.486) 0.487 0.469 0.605 0.158 0.487 0.487 0.414 0.693 0.526 

Locus 398 : 
2 alleles
11.6% missing data
   2   (0.516) 0.516 0.684 0.521 0.506 0.516 0.516 0.435 0.413 0.878 
   4   (0.484) 0.484 0.316 0.479 0.494 0.484 0.484 0.565 0.587 0.122 

Locus 399 : 
2 alleles
2.9% missing data
   3   (0.909) 0.909 0.972 0.945 0.972 0.909 0.909 0.921 0.839 0.969 
   1   (0.091) 0.091 0.028 0.055 0.028 0.091 0.091 0.079 0.161 0.031 

Locus 400 : 
2 alleles
5.1% missing data
   1   (0.716) 0.715 0.668 0.748 0.756 0.715 0.715 0.742 0.587 0.926 
   3   (0.284) 0.285 0.332 0.252 0.244 0.285 0.285 0.258 0.413 0.074 

Locus 401 : 
2 alleles
13.0% missing data
   1   (0.838) 0.838 0.919 0.885 0.878 0.838 0.838 0.829 0.869 0.961 
   2   (0.162) 0.162 0.081 0.115 0.122 0.162 0.162 0.171 0.131 0.039 

Locus 402 : 
2 alleles
5.1% missing data
   2   (0.781) 0.781 0.823 0.700 0.723 0.781 0.781 0.886 0.740 0.490 
   4   (0.219) 0.219 0.177 0.300 0.277 0.219 0.219 0.114 0.260 0.510 

Locus 403 : 
2 alleles
3.6% missing data
   4   (0.840) 0.840 0.775 0.843 0.476 0.841 0.840 0.895 0.764 0.946 
   2   (0.160) 0.160 0.225 0.157 0.524 0.159 0.160 0.105 0.236 0.054 

Locus 404 : 
2 alleles
12.3% missing data
   2   (0.852) 0.852 0.864 0.868 0.786 0.853 0.852 0.904 0.953 0.660 
   4   (0.148) 0.148 0.136 0.132 0.214 0.147 0.148 0.096 0.047 0.340 

Locus 405 : 
2 alleles
2.2% missing data
   2   (0.754) 0.754 0.828 0.721 0.976 0.754 0.754 0.787 0.838 0.539 
   3   (0.246) 0.246 0.172 0.279 0.024 0.246 0.246 0.213 0.162 0.461 

Locus 406 : 
2 alleles
11.6% missing data
   2   (0.904) 0.904 0.841 0.886 0.901 0.904 0.904 0.963 0.991 0.957 
   4   (0.096) 0.096 0.159 0.114 0.099 0.096 0.096 0.037 0.009 0.043 

Locus 407 : 
2 alleles
3.6% missing data
   2   (0.829) 0.829 0.934 0.890 0.978 0.830 0.829 0.778 0.752 0.963 
   4   (0.171) 0.171 0.066 0.110 0.022 0.170 0.171 0.222 0.248 0.037 

Locus 408 : 
2 alleles
13.0% missing data
   2   (0.864) 0.864 0.889 0.801 0.871 0.864 0.864 0.917 0.978 0.960 
   4   (0.136) 0.136 0.111 0.199 0.129 0.136 0.136 0.083 0.022 0.040 

Locus 409 : 
2 alleles
2.2% missing data
   2   (0.110) 0.109 0.016 0.042 0.010 0.109 0.109 0.191 0.165 0.014 
   4   (0.890) 0.891 0.984 0.958 0.990 0.891 0.891 0.809 0.835 0.986 

Locus 410 : 
2 alleles
5.1% missing data
   2   (0.912) 0.911 0.946 0.895 0.980 0.912 0.912 0.958 0.756 0.973 
   4   (0.088) 0.089 0.054 0.105 0.020 0.088 0.088 0.042 0.244 0.027 

Locus 411 : 
2 alleles
18.1% missing data
   2   (0.855) 0.855 0.905 0.895 0.987 0.854 0.855 0.885 0.967 0.958 
   4   (0.145) 0.145 0.095 0.105 0.013 0.146 0.145 0.115 0.033 0.042 

Locus 412 : 
2 alleles
14.5% missing data
   1   (0.890) 0.890 0.964 0.947 0.986 0.890 0.890 0.880 0.965 0.920 
   2   (0.110) 0.110 0.036 0.053 0.014 0.110 0.110 0.120 0.035 0.080 

Locus 413 : 
2 alleles
14.5% missing data
   1   (0.943) 0.943 0.994 0.986 0.997 0.944 0.943 0.900 0.958 0.994 
   3   (0.057) 0.057 0.006 0.014 0.003 0.056 0.057 0.100 0.042 0.006 

Locus 414 : 
2 alleles
13.0% missing data
   4   (0.897) 0.897 0.977 0.937 0.945 0.896 0.897 0.900 0.975 0.976 
   2   (0.103) 0.103 0.023 0.063 0.055 0.104 0.103 0.100 0.025 0.024 

Locus 415 : 
2 alleles
3.6% missing data
   1   (0.133) 0.134 0.065 0.113 0.116 0.133 0.133 0.116 0.101 0.032 
   3   (0.867) 0.866 0.935 0.887 0.884 0.867 0.867 0.884 0.899 0.968 

Locus 416 : 
2 alleles
3.6% missing data
   3   (0.856) 0.855 0.920 0.894 0.982 0.856 0.856 0.857 0.961 0.950 
   1   (0.144) 0.145 0.080 0.106 0.018 0.144 0.144 0.143 0.039 0.050 

Locus 417 : 
2 alleles
10.1% missing data
   3   (0.901) 0.901 0.958 0.926 0.989 0.900 0.901 0.927 0.988 0.981 
   4   (0.099) 0.099 0.042 0.074 0.011 0.100 0.099 0.073 0.012 0.019 

Locus 418 : 
2 alleles
5.1% missing data
   2   (0.776) 0.776 0.909 0.685 0.860 0.776 0.776 0.801 0.885 0.923 
   4   (0.224) 0.224 0.091 0.315 0.140 0.224 0.224 0.199 0.115 0.077 

Locus 419 : 
2 alleles
2.9% missing data
   3   (0.735) 0.735 0.812 0.707 0.865 0.735 0.735 0.723 0.881 0.914 
   4   (0.265) 0.265 0.188 0.293 0.135 0.265 0.265 0.277 0.119 0.086 

Locus 420 : 
2 alleles
13.8% missing data
   1   (0.252) 0.252 0.290 0.187 0.467 0.252 0.252 0.212 0.498 0.279 
   4   (0.748) 0.748 0.710 0.813 0.533 0.748 0.748 0.788 0.502 0.721 

Locus 421 : 
2 alleles
11.6% missing data
   2   (0.938) 0.938 0.994 0.985 0.998 0.939 0.938 0.893 0.930 0.994 
   4   (0.062) 0.062 0.006 0.015 0.002 0.061 0.062 0.107 0.070 0.006 

Locus 422 : 
2 alleles
5.1% missing data
   2   (0.861) 0.860 0.968 0.944 0.972 0.861 0.861 0.852 0.951 0.457 
   4   (0.139) 0.140 0.032 0.056 0.028 0.139 0.139 0.148 0.049 0.543 

Locus 423 : 
2 alleles
14.5% missing data
   3   (0.642) 0.643 0.444 0.639 0.955 0.643 0.643 0.726 0.537 0.279 
   2   (0.358) 0.357 0.556 0.361 0.045 0.357 0.357 0.274 0.463 0.721 

Locus 424 : 
2 alleles
13.0% missing data
   2   (0.881) 0.881 0.915 0.881 0.934 0.881 0.881 0.932 0.471 0.970 
   4   (0.119) 0.119 0.085 0.119 0.066 0.119 0.119 0.068 0.529 0.030 

Locus 425 : 
2 alleles
2.9% missing data
   2   (0.883) 0.883 0.758 0.804 0.804 0.883 0.883 0.955 0.926 0.946 
   4   (0.117) 0.117 0.242 0.196 0.196 0.117 0.117 0.045 0.074 0.054 

Locus 426 : 
2 alleles
5.8% missing data
   3   (0.835) 0.835 0.966 0.907 0.931 0.835 0.835 0.759 0.617 0.969 
   2   (0.165) 0.165 0.034 0.093 0.069 0.165 0.165 0.241 0.383 0.031 

Locus 427 : 
2 alleles
18.8% missing data
   4   (0.886) 0.886 0.952 0.898 0.994 0.886 0.886 0.902 0.983 0.975 
   2   (0.114) 0.114 0.048 0.102 0.006 0.114 0.114 0.098 0.017 0.025 

Locus 428 : 
2 alleles
5.8% missing data
   2   (0.922) 0.922 0.912 0.924 0.991 0.922 0.922 0.968 0.981 0.971 
   4   (0.078) 0.078 0.088 0.076 0.009 0.078 0.078 0.032 0.019 0.029 

Locus 429 : 
2 alleles
15.2% missing data
   2   (0.744) 0.744 0.733 0.783 0.972 0.744 0.744 0.726 0.809 0.832 
   3   (0.256) 0.256 0.267 0.217 0.028 0.256 0.256 0.274 0.191 0.168 

Locus 430 : 
2 alleles
4.3% missing data
   4   (0.793) 0.793 0.876 0.811 0.920 0.793 0.793 0.817 0.957 0.621 
   2   (0.207) 0.207 0.124 0.189 0.080 0.207 0.207 0.183 0.043 0.379 

Locus 431 : 
2 alleles
2.9% missing data
   1   (0.355) 0.354 0.517 0.348 0.300 0.354 0.355 0.296 0.465 0.456 
   3   (0.645) 0.646 0.483 0.652 0.700 0.646 0.645 0.704 0.535 0.544 

Locus 432 : 
2 alleles
0.7% missing data
   1   (0.497) 0.497 0.355 0.521 0.041 0.497 0.497 0.479 0.682 0.831 
   4   (0.503) 0.503 0.645 0.479 0.959 0.503 0.503 0.521 0.318 0.169 

Locus 433 : 
2 alleles
13.8% missing data
   2   (0.827) 0.827 0.908 0.889 0.797 0.826 0.827 0.809 0.969 0.949 
   4   (0.173) 0.173 0.092 0.111 0.203 0.174 0.173 0.191 0.031 0.051 

Locus 434 : 
2 alleles
14.5% missing data
   3   (0.747) 0.747 0.874 0.743 0.779 0.747 0.747 0.781 0.840 0.554 
   2   (0.253) 0.253 0.126 0.257 0.221 0.253 0.253 0.219 0.160 0.446 

Locus 435 : 
2 alleles
3.6% missing data
   4   (0.801) 0.801 0.915 0.836 0.856 0.800 0.801 0.799 0.887 0.931 
   2   (0.199) 0.199 0.085 0.164 0.144 0.200 0.199 0.201 0.113 0.069 

Locus 436 : 
2 alleles
8.0% missing data
   4   (0.758) 0.758 0.851 0.718 0.287 0.759 0.758 0.774 0.811 0.948 
   2   (0.242) 0.242 0.149 0.282 0.713 0.241 0.242 0.226 0.189 0.052 

Locus 437 : 
2 alleles
2.9% missing data
   1   (0.914) 0.914 0.898 0.945 0.995 0.914 0.914 0.959 0.834 0.963 
   3   (0.086) 0.086 0.102 0.055 0.005 0.086 0.086 0.041 0.166 0.037 

Locus 438 : 
2 alleles
5.1% missing data
   2   (0.932) 0.932 0.995 0.987 0.985 0.932 0.932 0.873 0.989 0.993 
   4   (0.068) 0.068 0.005 0.013 0.015 0.068 0.068 0.127 0.011 0.007 

Locus 439 : 
2 alleles
2.2% missing data
   3   (0.907) 0.907 0.970 0.935 0.993 0.907 0.907 0.913 0.983 0.983 
   4   (0.093) 0.093 0.030 0.065 0.007 0.093 0.093 0.087 0.017 0.017 

Locus 440 : 
2 alleles
3.6% missing data
   3   (0.826) 0.827 0.956 0.800 0.977 0.827 0.826 0.790 0.946 0.941 
   1   (0.174) 0.173 0.044 0.200 0.023 0.173 0.174 0.210 0.054 0.059 

Locus 441 : 
2 alleles
1.4% missing data
   2   (0.890) 0.890 0.970 0.901 0.681 0.891 0.890 0.938 0.988 0.617 
   4   (0.110) 0.110 0.030 0.099 0.319 0.109 0.110 0.062 0.012 0.383 

Locus 442 : 
2 alleles
6.5% missing data
   3   (0.860) 0.860 0.963 0.911 0.989 0.860 0.860 0.830 0.973 0.977 
   1   (0.140) 0.140 0.037 0.089 0.011 0.140 0.140 0.170 0.027 0.023 

Locus 443 : 
2 alleles
2.2% missing data
   4   (0.682) 0.681 0.828 0.579 0.937 0.681 0.681 0.691 0.949 0.843 
   2   (0.318) 0.319 0.172 0.421 0.063 0.319 0.319 0.309 0.051 0.157 

Locus 444 : 
2 alleles
3.6% missing data
   3   (0.864) 0.864 0.946 0.895 0.344 0.864 0.864 0.896 0.963 0.936 
   2   (0.136) 0.136 0.054 0.105 0.656 0.136 0.136 0.104 0.037 0.064 

Locus 445 : 
2 alleles
13.8% missing data
   3   (0.422) 0.422 0.424 0.411 0.113 0.423 0.422 0.421 0.548 0.124 
   1   (0.578) 0.578 0.576 0.589 0.887 0.577 0.578 0.579 0.452 0.876 

Locus 446 : 
2 alleles
4.3% missing data
   1   (0.238) 0.238 0.118 0.263 0.177 0.238 0.238 0.249 0.608 0.062 
   3   (0.762) 0.762 0.882 0.737 0.823 0.762 0.762 0.751 0.392 0.938 

Locus 447 : 
2 alleles
5.1% missing data
   3   (0.711) 0.711 0.634 0.752 0.967 0.710 0.711 0.727 0.762 0.789 
   2   (0.289) 0.289 0.366 0.248 0.033 0.290 0.289 0.273 0.238 0.211 

Locus 448 : 
2 alleles
12.3% missing data
   1   (0.077) 0.077 0.013 0.027 0.024 0.077 0.077 0.092 0.251 0.015 
   3   (0.923) 0.923 0.987 0.973 0.976 0.923 0.923 0.908 0.749 0.985 

Locus 449 : 
2 alleles
5.1% missing data
   2   (0.411) 0.411 0.594 0.472 0.455 0.412 0.411 0.309 0.128 0.505 
   4   (0.589) 0.589 0.406 0.528 0.545 0.588 0.589 0.691 0.872 0.495 

Locus 450 : 
2 alleles
13.0% missing data
   2   (0.861) 0.861 0.516 0.880 0.985 0.861 0.861 0.922 0.666 0.962 
   4   (0.139) 0.139 0.484 0.120 0.015 0.139 0.139 0.078 0.334 0.038 

Locus 451 : 
2 alleles
2.9% missing data
   2   (0.821) 0.821 0.776 0.807 0.984 0.821 0.821 0.861 0.950 0.901 
   4   (0.179) 0.179 0.224 0.193 0.016 0.179 0.179 0.139 0.050 0.099 

Locus 452 : 
2 alleles
2.2% missing data
   2   (0.612) 0.612 0.640 0.604 0.914 0.612 0.612 0.635 0.192 0.709 
   4   (0.388) 0.388 0.360 0.396 0.086 0.388 0.388 0.365 0.808 0.291 

Locus 453 : 
2 alleles
8.0% missing data
   4   (0.354) 0.355 0.173 0.358 0.620 0.355 0.355 0.380 0.367 0.089 
   2   (0.646) 0.645 0.827 0.642 0.380 0.645 0.645 0.620 0.633 0.911 

Locus 454 : 
2 alleles
2.9% missing data
   4   (0.918) 0.918 0.981 0.952 0.964 0.918 0.918 0.932 0.963 0.980 
   2   (0.082) 0.082 0.019 0.048 0.036 0.082 0.082 0.068 0.037 0.020 

Locus 455 : 
2 alleles
11.6% missing data
   1   (0.910) 0.911 0.976 0.939 0.983 0.911 0.911 0.921 0.871 0.954 
   3   (0.090) 0.089 0.024 0.061 0.017 0.089 0.089 0.079 0.129 0.046 

Locus 456 : 
2 alleles
2.9% missing data
   4   (0.876) 0.876 0.846 0.922 0.967 0.876 0.876 0.919 0.800 0.935 
   2   (0.124) 0.124 0.154 0.078 0.033 0.124 0.124 0.081 0.200 0.065 

Locus 457 : 
2 alleles
11.6% missing data
   3   (0.910) 0.910 0.910 0.881 0.987 0.910 0.910 0.960 0.992 0.971 
   2   (0.090) 0.090 0.090 0.119 0.013 0.090 0.090 0.040 0.008 0.029 

Locus 458 : 
2 alleles
13.0% missing data
   1   (0.851) 0.851 0.937 0.902 0.890 0.851 0.851 0.870 0.964 0.725 
   3   (0.149) 0.149 0.063 0.098 0.110 0.149 0.149 0.130 0.036 0.275 

Locus 459 : 
2 alleles
12.3% missing data
   3   (0.936) 0.936 0.994 0.986 0.972 0.937 0.936 0.897 0.976 0.993 
   4   (0.064) 0.064 0.006 0.014 0.028 0.063 0.064 0.103 0.024 0.007 

Locus 460 : 
2 alleles
6.5% missing data
   1   (0.858) 0.858 0.845 0.875 0.934 0.858 0.858 0.904 0.983 0.805 
   3   (0.142) 0.142 0.155 0.125 0.066 0.142 0.142 0.096 0.017 0.195 

Locus 461 : 
2 alleles
7.2% missing data
   2   (0.769) 0.769 0.748 0.822 0.972 0.769 0.769 0.808 0.334 0.818 
   4   (0.231) 0.231 0.252 0.178 0.028 0.231 0.231 0.192 0.666 0.182 

Locus 462 : 
2 alleles
3.6% missing data
   2   (0.647) 0.647 0.798 0.557 0.172 0.647 0.647 0.662 0.770 0.898 
   4   (0.353) 0.353 0.202 0.443 0.828 0.353 0.353 0.338 0.230 0.102 

Locus 463 : 
2 alleles
8.0% missing data
   1   (0.692) 0.693 0.606 0.626 0.925 0.693 0.693 0.715 0.765 0.919 
   3   (0.308) 0.307 0.394 0.374 0.075 0.307 0.307 0.285 0.235 0.081 

Locus 464 : 
2 alleles
4.3% missing data
   3   (0.910) 0.910 0.951 0.933 0.982 0.911 0.910 0.951 0.398 0.979 
   1   (0.090) 0.090 0.049 0.067 0.018 0.089 0.090 0.049 0.602 0.021 

Locus 465 : 
2 alleles
15.9% missing data
   1   (0.913) 0.913 0.971 0.934 0.712 0.913 0.913 0.936 0.866 0.972 
   3   (0.087) 0.087 0.029 0.066 0.288 0.087 0.087 0.064 0.134 0.028 

Locus 466 : 
2 alleles
13.0% missing data
   3   (0.799) 0.799 0.885 0.788 0.967 0.799 0.799 0.802 0.945 0.888 
   1   (0.201) 0.201 0.115 0.212 0.033 0.201 0.201 0.198 0.055 0.112 

Locus 467 : 
2 alleles
11.6% missing data
   1   (0.833) 0.833 0.932 0.891 0.598 0.833 0.833 0.812 0.535 0.954 
   3   (0.167) 0.167 0.068 0.109 0.402 0.167 0.167 0.188 0.465 0.046 

Locus 468 : 
2 alleles
3.6% missing data
   1   (0.179) 0.179 0.120 0.129 0.292 0.179 0.179 0.185 0.187 0.051 
   3   (0.821) 0.821 0.880 0.871 0.708 0.821 0.821 0.815 0.813 0.949 

Locus 469 : 
2 alleles
5.8% missing data
   2   (0.913) 0.913 0.964 0.909 0.965 0.913 0.913 0.952 0.853 0.968 
   4   (0.087) 0.087 0.036 0.091 0.035 0.087 0.087 0.048 0.147 0.032 

Locus 470 : 
2 alleles
5.1% missing data
   2   (0.369) 0.369 0.347 0.333 0.044 0.369 0.369 0.366 0.111 0.646 
   4   (0.631) 0.631 0.653 0.667 0.956 0.631 0.631 0.634 0.889 0.354 

Locus 471 : 
2 alleles
5.8% missing data
   2   (0.513) 0.513 0.547 0.492 0.934 0.513 0.513 0.538 0.381 0.256 
   4   (0.487) 0.487 0.453 0.508 0.066 0.487 0.487 0.462 0.619 0.744 

Locus 472 : 
2 alleles
3.6% missing data
   3   (0.858) 0.858 0.904 0.884 0.958 0.858 0.858 0.865 0.938 0.961 
   4   (0.142) 0.142 0.096 0.116 0.042 0.142 0.142 0.135 0.062 0.039 

Locus 473 : 
2 alleles
2.9% missing data
   4   (0.884) 0.884 0.946 0.855 0.983 0.884 0.884 0.920 0.989 0.964 
   2   (0.116) 0.116 0.054 0.145 0.017 0.116 0.116 0.080 0.011 0.036 

Locus 474 : 
2 alleles
15.2% missing data
   1   (0.475) 0.475 0.422 0.416 0.483 0.475 0.475 0.506 0.580 0.429 
   3   (0.525) 0.525 0.578 0.584 0.517 0.525 0.525 0.494 0.420 0.571 

Locus 475 : 
2 alleles
11.6% missing data
   3   (0.882) 0.882 0.888 0.861 0.858 0.881 0.882 0.932 0.916 0.970 
   1   (0.118) 0.118 0.112 0.139 0.142 0.119 0.118 0.068 0.084 0.030 

Locus 476 : 
2 alleles
13.0% missing data
   4   (0.921) 0.921 0.992 0.982 0.969 0.922 0.921 0.826 0.915 0.992 
   2   (0.079) 0.079 0.008 0.018 0.031 0.078 0.079 0.174 0.085 0.008 

Locus 477 : 
2 alleles
15.2% missing data
   2   (0.196) 0.196 0.241 0.241 0.029 0.196 0.196 0.142 0.142 0.059 
   4   (0.804) 0.804 0.759 0.759 0.971 0.804 0.804 0.858 0.858 0.941 

Locus 478 : 
2 alleles
6.5% missing data
   4   (0.946) 0.946 0.996 0.989 0.997 0.946 0.946 0.899 0.978 0.995 
   2   (0.054) 0.054 0.004 0.011 0.003 0.054 0.054 0.101 0.022 0.005 

Locus 479 : 
2 alleles
11.6% missing data
   1   (0.862) 0.861 0.937 0.852 0.877 0.861 0.861 0.894 0.950 0.968 
   4   (0.138) 0.139 0.063 0.148 0.123 0.139 0.139 0.106 0.050 0.032 

Locus 480 : 
2 alleles
4.3% missing data
   1   (0.283) 0.283 0.070 0.109 0.979 0.282 0.283 0.454 0.072 0.211 
   3   (0.717) 0.717 0.930 0.891 0.021 0.718 0.717 0.546 0.928 0.789 

Locus 481 : 
2 alleles
2.2% missing data
   3   (0.893) 0.894 0.884 0.889 0.986 0.894 0.894 0.931 0.953 0.981 
   4   (0.107) 0.106 0.116 0.111 0.014 0.106 0.106 0.069 0.047 0.019 

Locus 482 : 
2 alleles
0.7% missing data
   2   (0.153) 0.153 0.135 0.219 0.033 0.153 0.153 0.093 0.346 0.068 
   4   (0.847) 0.847 0.865 0.781 0.967 0.847 0.847 0.907 0.654 0.932 

Locus 483 : 
2 alleles
13.0% missing data
   4   (0.745) 0.745 0.732 0.773 0.789 0.745 0.745 0.794 0.897 0.567 
   2   (0.255) 0.255 0.268 0.227 0.211 0.255 0.255 0.206 0.103 0.433 

Locus 484 : 
2 alleles
12.3% missing data
   3   (0.907) 0.907 0.965 0.923 0.873 0.907 0.907 0.934 0.990 0.959 
   1   (0.093) 0.093 0.035 0.077 0.127 0.093 0.093 0.066 0.010 0.041 

Locus 485 : 
2 alleles
13.0% missing data
   3   (0.843) 0.843 0.938 0.776 0.833 0.843 0.843 0.878 0.982 0.953 
   1   (0.157) 0.157 0.062 0.224 0.167 0.157 0.157 0.122 0.018 0.047 

Locus 486 : 
2 alleles
3.6% missing data
   4   (0.920) 0.920 0.983 0.965 0.960 0.920 0.920 0.945 0.993 0.680 
   2   (0.080) 0.080 0.017 0.035 0.040 0.080 0.080 0.055 0.007 0.320 

Locus 487 : 
2 alleles
2.9% missing data
   2   (0.139) 0.139 0.350 0.131 0.013 0.139 0.139 0.081 0.154 0.041 
   3   (0.861) 0.861 0.650 0.869 0.987 0.861 0.861 0.919 0.846 0.959 

Locus 488 : 
2 alleles
5.8% missing data
   2   (0.821) 0.821 0.901 0.848 0.881 0.821 0.821 0.824 0.912 0.956 
   4   (0.179) 0.179 0.099 0.152 0.119 0.179 0.179 0.176 0.088 0.044 

Locus 489 : 
2 alleles
12.3% missing data
   1   (0.497) 0.496 0.730 0.505 0.464 0.496 0.496 0.433 0.568 0.539 
   3   (0.503) 0.504 0.270 0.495 0.536 0.504 0.504 0.567 0.432 0.461 

Locus 490 : 
2 alleles
3.6% missing data
   2   (0.889) 0.889 0.891 0.904 0.887 0.889 0.889 0.938 0.989 0.965 
   4   (0.111) 0.111 0.109 0.096 0.113 0.111 0.111 0.062 0.011 0.035 

Locus 491 : 
2 alleles
5.1% missing data
   3   (0.071) 0.071 0.010 0.025 0.013 0.071 0.071 0.086 0.061 0.010 
   1   (0.929) 0.929 0.990 0.975 0.987 0.929 0.929 0.914 0.939 0.990 

Locus 492 : 
2 alleles
1.4% missing data
   1   (0.900) 0.900 0.968 0.905 0.918 0.899 0.900 0.941 0.982 0.974 
   3   (0.100) 0.100 0.032 0.095 0.082 0.101 0.100 0.059 0.018 0.026 

Locus 493 : 
2 alleles
10.9% missing data
   2   (0.856) 0.856 0.955 0.848 0.947 0.856 0.856 0.876 0.905 0.930 
   4   (0.144) 0.144 0.045 0.152 0.053 0.144 0.144 0.124 0.095 0.070 

Locus 494 : 
2 alleles
2.9% missing data
   4   (0.847) 0.847 0.767 0.846 0.979 0.847 0.847 0.904 0.546 0.950 
   3   (0.153) 0.153 0.233 0.154 0.021 0.153 0.153 0.096 0.454 0.050 

Locus 495 : 
2 alleles
14.5% missing data
   2   (0.813) 0.813 0.789 0.800 0.973 0.814 0.813 0.886 0.950 0.253 
   4   (0.187) 0.187 0.211 0.200 0.027 0.186 0.187 0.114 0.050 0.747 

Locus 496 : 
2 alleles
2.9% missing data
   4   (0.858) 0.858 0.923 0.862 0.687 0.858 0.858 0.897 0.757 0.963 
   2   (0.142) 0.142 0.077 0.138 0.313 0.142 0.142 0.103 0.243 0.037 

Locus 497 : 
2 alleles
4.3% missing data
   1   (0.846) 0.846 0.932 0.891 0.965 0.846 0.846 0.843 0.939 0.962 
   3   (0.154) 0.154 0.068 0.109 0.035 0.154 0.154 0.157 0.061 0.038 

Locus 498 : 
2 alleles
12.3% missing data
   3   (0.889) 0.889 0.925 0.942 0.916 0.889 0.889 0.902 0.688 0.975 
   2   (0.111) 0.111 0.075 0.058 0.084 0.111 0.111 0.098 0.312 0.025 

Locus 499 : 
2 alleles
4.3% missing data
   4   (0.917) 0.917 0.918 0.930 0.369 0.918 0.917 0.966 0.993 0.969 
   2   (0.083) 0.083 0.082 0.070 0.631 0.082 0.083 0.034 0.007 0.031 

Locus 500 : 
2 alleles
15.2% missing data
   1   (0.846) 0.846 0.910 0.737 0.976 0.846 0.846 0.891 0.977 0.956 
   3   (0.154) 0.154 0.090 0.263 0.024 0.154 0.154 0.109 0.023 0.044 

Locus 501 : 
2 alleles
1.4% missing data
   1   (0.699) 0.699 0.765 0.613 0.966 0.700 0.699 0.704 0.790 0.914 
   2   (0.301) 0.301 0.235 0.387 0.034 0.300 0.301 0.296 0.210 0.086 

Locus 502 : 
2 alleles
10.9% missing data
   2   (0.943) 0.943 0.994 0.987 0.979 0.943 0.943 0.918 0.994 0.994 
   4   (0.057) 0.057 0.006 0.013 0.021 0.057 0.057 0.082 0.006 0.006 

Locus 503 : 
2 alleles
16.7% missing data
   4   (0.827) 0.827 0.917 0.693 0.970 0.827 0.827 0.882 0.807 0.946 
   3   (0.173) 0.173 0.083 0.307 0.030 0.173 0.173 0.118 0.193 0.054 

Locus 504 : 
2 alleles
6.5% missing data
   1   (0.786) 0.786 0.893 0.717 0.957 0.787 0.786 0.797 0.949 0.890 
   3   (0.214) 0.214 0.107 0.283 0.043 0.213 0.214 0.203 0.051 0.110 

Locus 505 : 
2 alleles
11.6% missing data
   1   (0.394) 0.394 0.235 0.277 0.453 0.393 0.394 0.460 0.725 0.455 
   3   (0.606) 0.606 0.765 0.723 0.547 0.607 0.606 0.540 0.275 0.545 

Locus 506 : 
2 alleles
3.6% missing data
   4   (0.909) 0.909 0.978 0.924 0.953 0.909 0.909 0.930 0.878 0.982 
   2   (0.091) 0.091 0.022 0.076 0.047 0.091 0.091 0.070 0.122 0.018 

Locus 507 : 
2 alleles
5.8% missing data
   4   (0.611) 0.611 0.660 0.606 0.652 0.611 0.611 0.653 0.675 0.239 
   1   (0.389) 0.389 0.340 0.394 0.348 0.389 0.389 0.347 0.325 0.761 

Locus 508 : 
2 alleles
18.1% missing data
   3   (0.909) 0.909 0.979 0.954 0.905 0.909 0.909 0.906 0.930 0.985 
   4   (0.091) 0.091 0.021 0.046 0.095 0.091 0.091 0.094 0.070 0.015 

Locus 509 : 
2 alleles
17.4% missing data
   1   (0.839) 0.838 0.904 0.825 0.977 0.838 0.839 0.852 0.964 0.967 
   3   (0.161) 0.162 0.096 0.175 0.023 0.162 0.161 0.148 0.036 0.033 

Locus 510 : 
2 alleles
4.3% missing data
   1   (0.708) 0.708 0.791 0.635 0.923 0.708 0.708 0.747 0.330 0.929 
   4   (0.292) 0.292 0.209 0.365 0.077 0.292 0.292 0.253 0.670 0.071 

Locus 511 : 
2 alleles
15.9% missing data
   1   (0.910) 0.910 0.806 0.924 0.982 0.910 0.910 0.961 0.907 0.974 
   3   (0.090) 0.090 0.194 0.076 0.018 0.090 0.090 0.039 0.093 0.026 

Locus 512 : 
2 alleles
15.9% missing data
   3   (0.902) 0.902 0.963 0.955 0.993 0.902 0.902 0.942 0.993 0.775 
   1   (0.098) 0.098 0.037 0.045 0.007 0.098 0.098 0.058 0.007 0.225 

Locus 513 : 
2 alleles
3.6% missing data
   2   (0.766) 0.766 0.703 0.727 0.934 0.766 0.766 0.830 0.923 0.754 
   4   (0.234) 0.234 0.297 0.273 0.066 0.234 0.234 0.170 0.077 0.246 

Locus 514 : 
2 alleles
10.1% missing data
   1   (0.769) 0.768 0.909 0.667 0.940 0.768 0.768 0.792 0.974 0.943 
   3   (0.231) 0.232 0.091 0.333 0.060 0.232 0.232 0.208 0.026 0.057 

Locus 515 : 
2 alleles
3.6% missing data
   4   (0.878) 0.878 0.939 0.804 0.983 0.878 0.878 0.917 0.964 0.964 
   1   (0.122) 0.122 0.061 0.196 0.017 0.122 0.122 0.083 0.036 0.036 

Locus 516 : 
2 alleles
13.8% missing data
   2   (0.866) 0.866 0.948 0.889 0.977 0.866 0.866 0.872 0.821 0.977 
   4   (0.134) 0.134 0.052 0.111 0.023 0.134 0.134 0.128 0.179 0.023 

Locus 517 : 
2 alleles
3.6% missing data
   1   (0.751) 0.752 0.879 0.686 0.678 0.752 0.752 0.734 0.948 0.946 
   4   (0.249) 0.248 0.121 0.314 0.322 0.248 0.248 0.266 0.052 0.054 

Locus 518 : 
2 alleles
6.5% missing data
   4   (0.779) 0.779 0.745 0.795 0.967 0.779 0.779 0.792 0.929 0.933 
   3   (0.221) 0.221 0.255 0.205 0.033 0.221 0.221 0.208 0.071 0.067 

Locus 519 : 
2 alleles
2.9% missing data
   3   (0.732) 0.732 0.628 0.659 0.946 0.732 0.732 0.774 0.954 0.884 
   1   (0.268) 0.268 0.372 0.341 0.054 0.268 0.268 0.226 0.046 0.116 

Locus 520 : 
2 alleles
5.1% missing data
   3   (0.734) 0.734 0.360 0.545 0.985 0.735 0.734 0.899 0.665 0.173 
   4   (0.266) 0.266 0.640 0.455 0.015 0.265 0.266 0.101 0.335 0.827 

Locus 521 : 
2 alleles
3.6% missing data
   2   (0.905) 0.905 0.703 0.902 0.989 0.906 0.905 0.962 0.878 0.974 
   4   (0.095) 0.095 0.297 0.098 0.011 0.094 0.095 0.038 0.122 0.026 

Locus 522 : 
2 alleles
13.8% missing data
   2   (0.902) 0.902 0.984 0.969 0.942 0.902 0.902 0.854 0.929 0.986 
   4   (0.098) 0.098 0.016 0.031 0.058 0.098 0.098 0.146 0.071 0.014 

Locus 523 : 
2 alleles
7.2% missing data
   4   (0.863) 0.864 0.952 0.875 0.779 0.863 0.863 0.875 0.903 0.972 
   3   (0.137) 0.136 0.048 0.125 0.221 0.137 0.137 0.125 0.097 0.028 

Locus 524 : 
2 alleles
13.0% missing data
   1   (0.896) 0.896 0.917 0.874 0.986 0.896 0.896 0.949 0.944 0.972 
   3   (0.104) 0.104 0.083 0.126 0.014 0.104 0.104 0.051 0.056 0.028 

Locus 525 : 
2 alleles
8.0% missing data
   2   (0.923) 0.922 0.840 0.925 0.973 0.922 0.922 0.978 0.958 0.975 
   4   (0.077) 0.078 0.160 0.075 0.027 0.078 0.078 0.022 0.042 0.025 

Locus 526 : 
2 alleles
5.1% missing data
   2   (0.408) 0.408 0.340 0.407 0.445 0.408 0.408 0.415 0.255 0.487 
   3   (0.592) 0.592 0.660 0.593 0.555 0.592 0.592 0.585 0.745 0.513 

Locus 527 : 
2 alleles
5.1% missing data
   2   (0.864) 0.864 0.968 0.902 0.943 0.863 0.863 0.903 0.973 0.618 
   4   (0.136) 0.136 0.032 0.098 0.057 0.137 0.137 0.097 0.027 0.382 

Locus 528 : 
2 alleles
12.3% missing data
   4   (0.886) 0.886 0.912 0.950 0.864 0.886 0.886 0.895 0.736 0.971 
   1   (0.114) 0.114 0.088 0.050 0.136 0.114 0.114 0.105 0.264 0.029 

Locus 529 : 
2 alleles
12.3% missing data
   2   (0.883) 0.883 0.917 0.883 0.865 0.882 0.883 0.925 0.925 0.957 
   4   (0.117) 0.117 0.083 0.117 0.135 0.118 0.117 0.075 0.075 0.043 

Locus 530 : 
2 alleles
2.9% missing data
   1   (0.908) 0.908 0.968 0.937 0.985 0.908 0.908 0.920 0.968 0.980 
   4   (0.092) 0.092 0.032 0.063 0.015 0.092 0.092 0.080 0.032 0.020 

Locus 531 : 
2 alleles
4.3% missing data
   1   (0.764) 0.764 0.874 0.844 0.607 0.765 0.764 0.688 0.659 0.915 
   3   (0.236) 0.236 0.126 0.156 0.393 0.235 0.236 0.312 0.341 0.085 

Locus 532 : 
2 alleles
12.3% missing data
   1   (0.569) 0.569 0.854 0.678 0.901 0.569 0.569 0.374 0.482 0.899 
   4   (0.431) 0.431 0.146 0.322 0.099 0.431 0.431 0.626 0.518 0.101 

Locus 533 : 
2 alleles
5.1% missing data
   1   (0.876) 0.876 0.968 0.896 0.992 0.875 0.876 0.887 0.970 0.967 
   4   (0.124) 0.124 0.032 0.104 0.008 0.125 0.124 0.113 0.030 0.033 

Locus 534 : 
2 alleles
12.3% missing data
   2   (0.867) 0.867 0.960 0.909 0.980 0.867 0.867 0.850 0.679 0.969 
   4   (0.133) 0.133 0.040 0.091 0.020 0.133 0.133 0.150 0.321 0.031 

Locus 535 : 
2 alleles
17.4% missing data
   3   (0.686) 0.686 0.730 0.713 0.718 0.686 0.686 0.682 0.808 0.918 
   1   (0.314) 0.314 0.270 0.287 0.282 0.314 0.314 0.318 0.192 0.082 

Locus 536 : 
2 alleles
2.9% missing data
   1   (0.872) 0.872 0.897 0.874 0.969 0.872 0.872 0.900 0.956 0.950 
   3   (0.128) 0.128 0.103 0.126 0.031 0.128 0.128 0.100 0.044 0.050 

Locus 537 : 
2 alleles
3.6% missing data
   2   (0.428) 0.428 0.517 0.358 0.441 0.428 0.428 0.469 0.769 0.105 
   4   (0.572) 0.572 0.483 0.642 0.559 0.572 0.572 0.531 0.231 0.895 

Locus 538 : 
2 alleles
15.9% missing data
   3   (0.814) 0.813 0.819 0.748 0.663 0.813 0.814 0.878 0.955 0.912 
   1   (0.186) 0.187 0.181 0.252 0.337 0.187 0.186 0.122 0.045 0.088 

Locus 539 : 
2 alleles
13.8% missing data
   2   (0.804) 0.804 0.695 0.822 0.978 0.804 0.804 0.838 0.903 0.902 
   4   (0.196) 0.196 0.305 0.178 0.022 0.196 0.196 0.162 0.097 0.098 

Locus 540 : 
2 alleles
10.1% missing data
   2   (0.784) 0.784 0.892 0.693 0.965 0.785 0.785 0.853 0.685 0.567 
   4   (0.216) 0.216 0.108 0.307 0.035 0.215 0.215 0.147 0.315 0.433 

Locus 541 : 
2 alleles
11.6% missing data
   3   (0.628) 0.628 0.646 0.696 0.912 0.628 0.628 0.593 0.731 0.644 
   4   (0.372) 0.372 0.354 0.304 0.088 0.372 0.372 0.407 0.269 0.356 

Locus 542 : 
2 alleles
3.6% missing data
   1   (0.902) 0.902 0.832 0.915 0.109 0.901 0.902 0.975 0.963 0.975 
   3   (0.098) 0.098 0.168 0.085 0.891 0.099 0.098 0.025 0.037 0.025 

Locus 543 : 
2 alleles
10.1% missing data
   1   (0.927) 0.927 0.991 0.978 0.974 0.927 0.927 0.918 0.865 0.992 
   3   (0.073) 0.073 0.009 0.022 0.026 0.073 0.073 0.082 0.135 0.008 

Locus 544 : 
2 alleles
5.1% missing data
   1   (0.914) 0.914 0.966 0.901 0.990 0.915 0.914 0.951 0.983 0.970 
   3   (0.086) 0.086 0.034 0.099 0.010 0.085 0.086 0.049 0.017 0.030 

Locus 545 : 
2 alleles
2.9% missing data
   2   (0.839) 0.839 0.936 0.866 0.913 0.839 0.839 0.809 0.937 0.970 
   1   (0.161) 0.161 0.064 0.134 0.087 0.161 0.161 0.191 0.063 0.030 

Locus 546 : 
2 alleles
4.3% missing data
   2   (0.891) 0.891 0.961 0.914 0.992 0.890 0.891 0.907 0.975 0.925 
   4   (0.109) 0.109 0.039 0.086 0.008 0.110 0.109 0.093 0.025 0.075 

Locus 547 : 
2 alleles
5.8% missing data
   4   (0.745) 0.745 0.897 0.779 0.770 0.744 0.744 0.695 0.927 0.873 
   2   (0.255) 0.255 0.103 0.221 0.230 0.256 0.256 0.305 0.073 0.127 

Locus 548 : 
2 alleles
5.8% missing data
   3   (0.885) 0.885 0.896 0.870 0.989 0.885 0.885 0.937 0.963 0.954 
   1   (0.115) 0.115 0.104 0.130 0.011 0.115 0.115 0.063 0.037 0.046 

Locus 549 : 
2 alleles
2.9% missing data
   1   (0.118) 0.118 0.046 0.103 0.063 0.119 0.118 0.084 0.103 0.023 
   3   (0.882) 0.882 0.954 0.897 0.937 0.881 0.882 0.916 0.897 0.977 

Locus 550 : 
2 alleles
2.2% missing data
   1   (0.630) 0.630 0.583 0.651 0.535 0.629 0.630 0.632 0.713 0.894 
   4   (0.370) 0.370 0.417 0.349 0.465 0.371 0.370 0.368 0.287 0.106 

Locus 551 : 
2 alleles
2.9% missing data
   4   (0.901) 0.901 0.973 0.919 0.829 0.901 0.901 0.930 0.943 0.970 
   1   (0.099) 0.099 0.027 0.081 0.171 0.099 0.099 0.070 0.057 0.030 

Locus 552 : 
2 alleles
8.0% missing data
   2   (0.893) 0.893 0.981 0.955 0.992 0.893 0.893 0.839 0.904 0.984 
   4   (0.107) 0.107 0.019 0.045 0.008 0.107 0.107 0.161 0.096 0.016 

Locus 553 : 
2 alleles
10.1% missing data
   2   (0.831) 0.831 0.775 0.875 0.942 0.832 0.831 0.854 0.450 0.954 
   1   (0.169) 0.169 0.225 0.125 0.058 0.168 0.169 0.146 0.550 0.046 

Locus 554 : 
2 alleles
4.3% missing data
   1   (0.858) 0.859 0.826 0.741 0.986 0.859 0.859 0.931 0.829 0.944 
   3   (0.142) 0.141 0.174 0.259 0.014 0.141 0.141 0.069 0.171 0.056 

Locus 555 : 
2 alleles
11.6% missing data
   2   (0.869) 0.869 0.941 0.900 0.771 0.869 0.869 0.895 0.385 0.973 
   4   (0.131) 0.131 0.059 0.100 0.229 0.131 0.131 0.105 0.615 0.027 

Locus 556 : 
2 alleles
5.8% missing data
   4   (0.568) 0.568 0.139 0.371 0.435 0.568 0.568 0.789 0.416 0.458 
   2   (0.432) 0.432 0.861 0.629 0.565 0.432 0.432 0.211 0.584 0.542 

Locus 557 : 
2 alleles
14.5% missing data
   1   (0.828) 0.828 0.910 0.842 0.864 0.828 0.828 0.825 0.849 0.947 
   3   (0.172) 0.172 0.090 0.158 0.136 0.172 0.172 0.175 0.151 0.053 

Locus 558 : 
2 alleles
10.9% missing data
   1   (0.896) 0.896 0.884 0.922 0.929 0.896 0.895 0.957 0.945 0.662 
   2   (0.104) 0.104 0.116 0.078 0.071 0.104 0.105 0.043 0.055 0.338 

Locus 559 : 
2 alleles
2.2% missing data
   1   (0.914) 0.914 0.973 0.943 0.954 0.914 0.914 0.932 0.935 0.981 
   4   (0.086) 0.086 0.027 0.057 0.046 0.086 0.086 0.068 0.065 0.019 

Locus 560 : 
2 alleles
13.8% missing data
   2   (0.719) 0.719 0.712 0.738 0.475 0.719 0.719 0.793 0.288 0.565 
   4   (0.281) 0.281 0.288 0.262 0.525 0.281 0.281 0.207 0.712 0.435 

Locus 561 : 
2 alleles
5.8% missing data
   1   (0.499) 0.499 0.502 0.498 0.505 0.499 0.499 0.500 0.491 0.500 
   3   (0.501) 0.501 0.498 0.502 0.495 0.501 0.501 0.500 0.509 0.500 

Locus 562 : 
2 alleles
2.2% missing data
   2   (0.921) 0.921 0.970 0.946 0.982 0.921 0.921 0.953 0.911 0.974 
   4   (0.079) 0.079 0.030 0.054 0.018 0.079 0.079 0.047 0.089 0.026 

Locus 563 : 
2 alleles
1.4% missing data
   1   (0.879) 0.879 0.981 0.933 0.995 0.878 0.879 0.879 0.948 0.980 
   4   (0.121) 0.121 0.019 0.067 0.005 0.122 0.121 0.121 0.052 0.020 

Locus 564 : 
2 alleles
13.0% missing data
   4   (0.942) 0.942 0.994 0.986 0.998 0.942 0.942 0.909 0.992 0.994 
   3   (0.058) 0.058 0.006 0.014 0.002 0.058 0.058 0.091 0.008 0.006 

Locus 565 : 
2 alleles
1.4% missing data
   3   (0.883) 0.883 0.986 0.950 0.971 0.883 0.883 0.819 0.951 0.982 
   1   (0.117) 0.117 0.014 0.050 0.029 0.117 0.117 0.181 0.049 0.018 

Locus 566 : 
2 alleles
7.2% missing data
   1   (0.890) 0.890 0.961 0.863 0.977 0.890 0.890 0.923 0.961 0.950 
   3   (0.110) 0.110 0.039 0.137 0.023 0.110 0.110 0.077 0.039 0.050 

Locus 567 : 
2 alleles
10.9% missing data
   2   (0.725) 0.725 0.798 0.749 0.976 0.725 0.725 0.731 0.511 0.642 
   4   (0.275) 0.275 0.202 0.251 0.024 0.275 0.275 0.269 0.489 0.358 

Locus 568 : 
2 alleles
10.1% missing data
   3   (0.560) 0.560 0.575 0.579 0.472 0.560 0.560 0.590 0.485 0.502 
   4   (0.440) 0.440 0.425 0.421 0.528 0.440 0.440 0.410 0.515 0.498 

Locus 569 : 
2 alleles
12.3% missing data
   4   (0.849) 0.849 0.895 0.876 0.765 0.849 0.849 0.887 0.473 0.959 
   1   (0.151) 0.151 0.105 0.124 0.235 0.151 0.151 0.113 0.527 0.041 

Locus 570 : 
2 alleles
1.4% missing data
   2   (0.854) 0.854 0.949 0.834 0.969 0.854 0.854 0.911 0.944 0.608 
   3   (0.146) 0.146 0.051 0.166 0.031 0.146 0.146 0.089 0.056 0.392 

Locus 571 : 
2 alleles
16.7% missing data
   3   (0.921) 0.921 0.932 0.959 0.983 0.920 0.921 0.971 0.988 0.663 
   2   (0.079) 0.079 0.068 0.041 0.017 0.080 0.079 0.029 0.012 0.337 

Locus 572 : 
2 alleles
10.1% missing data
   2   (0.623) 0.623 0.664 0.518 0.910 0.623 0.623 0.696 0.618 0.448 
   1   (0.377) 0.377 0.336 0.482 0.090 0.377 0.377 0.304 0.382 0.552 

Locus 573 : 
2 alleles
13.8% missing data
   2   (0.754) 0.754 0.930 0.900 0.714 0.755 0.754 0.564 0.607 0.958 
   4   (0.246) 0.246 0.070 0.100 0.286 0.245 0.246 0.436 0.393 0.042 

Locus 574 : 
2 alleles
3.6% missing data
   3   (0.902) 0.902 0.939 0.861 0.910 0.902 0.902 0.959 0.586 0.971 
   1   (0.098) 0.098 0.061 0.139 0.090 0.098 0.098 0.041 0.414 0.029 

Locus 575 : 
2 alleles
12.3% missing data
   1   (0.902) 0.902 0.952 0.840 0.783 0.902 0.902 0.956 0.952 0.962 
   3   (0.098) 0.098 0.048 0.160 0.217 0.098 0.098 0.044 0.048 0.038 

Locus 576 : 
2 alleles
10.9% missing data
   1   (0.805) 0.804 0.944 0.861 0.982 0.804 0.804 0.782 0.873 0.750 
   4   (0.195) 0.196 0.056 0.139 0.018 0.196 0.196 0.218 0.127 0.250 

Locus 577 : 
2 alleles
4.3% missing data
   1   (0.912) 0.912 0.976 0.889 0.975 0.912 0.912 0.943 0.975 0.979 
   2   (0.088) 0.088 0.024 0.111 0.025 0.088 0.088 0.057 0.025 0.021 

Locus 578 : 
2 alleles
14.5% missing data
   2   (0.146) 0.146 0.081 0.174 0.012 0.146 0.146 0.124 0.033 0.046 
   4   (0.854) 0.854 0.919 0.826 0.988 0.854 0.854 0.876 0.967 0.954 

Locus 579 : 
2 alleles
15.2% missing data
   1   (0.917) 0.917 0.975 0.947 0.988 0.917 0.917 0.960 0.982 0.667 
   4   (0.083) 0.083 0.025 0.053 0.012 0.083 0.083 0.040 0.018 0.333 

Locus 580 : 
2 alleles
9.4% missing data
   2   (0.902) 0.902 0.863 0.848 0.796 0.902 0.902 0.970 0.808 0.962 
   4   (0.098) 0.098 0.137 0.152 0.204 0.098 0.098 0.030 0.192 0.038 

Locus 581 : 
2 alleles
5.1% missing data
   1   (0.832) 0.832 0.915 0.822 0.942 0.832 0.832 0.886 0.810 0.569 
   3   (0.168) 0.168 0.085 0.178 0.058 0.168 0.168 0.114 0.190 0.431 

Locus 582 : 
2 alleles
2.9% missing data
   3   (0.919) 0.919 0.976 0.878 0.990 0.919 0.919 0.964 0.988 0.966 
   1   (0.081) 0.081 0.024 0.122 0.010 0.081 0.081 0.036 0.012 0.034 

Locus 583 : 
2 alleles
4.3% missing data
   3   (0.101) 0.101 0.022 0.055 0.005 0.102 0.101 0.089 0.051 0.031 
   4   (0.899) 0.899 0.978 0.945 0.995 0.898 0.899 0.911 0.949 0.969 

Locus 584 : 
2 alleles
4.3% missing data
   3   (0.903) 0.903 0.916 0.874 0.978 0.903 0.903 0.970 0.875 0.260 
   2   (0.097) 0.097 0.084 0.126 0.022 0.097 0.097 0.030 0.125 0.740 

Locus 585 : 
2 alleles
6.5% missing data
   2   (0.386) 0.386 0.080 0.149 0.077 0.386 0.386 0.701 0.272 0.065 
   4   (0.614) 0.614 0.920 0.851 0.923 0.614 0.614 0.299 0.728 0.935 

Locus 586 : 
2 alleles
12.3% missing data
   1   (0.255) 0.255 0.254 0.304 0.329 0.255 0.255 0.234 0.098 0.083 
   3   (0.745) 0.745 0.746 0.696 0.671 0.745 0.745 0.766 0.902 0.917 

Locus 587 : 
2 alleles
1.4% missing data
   2   (0.854) 0.855 0.868 0.792 0.978 0.855 0.855 0.930 0.853 0.565 
   4   (0.146) 0.145 0.132 0.208 0.022 0.145 0.145 0.070 0.147 0.435 

Locus 588 : 
2 alleles
13.0% missing data
   2   (0.920) 0.920 0.855 0.932 0.944 0.920 0.920 0.968 0.779 0.977 
   1   (0.080) 0.080 0.145 0.068 0.056 0.080 0.080 0.032 0.221 0.023 

Locus 589 : 
2 alleles
16.7% missing data
   1   (0.656) 0.657 0.640 0.578 0.950 0.657 0.656 0.743 0.122 0.548 
   3   (0.344) 0.343 0.360 0.422 0.050 0.343 0.344 0.257 0.878 0.452 

Locus 590 : 
2 alleles
5.8% missing data
   3   (0.904) 0.904 0.950 0.908 0.602 0.904 0.904 0.950 0.974 0.981 
   2   (0.096) 0.096 0.050 0.092 0.398 0.096 0.096 0.050 0.026 0.019 

Locus 591 : 
2 alleles
1.4% missing data
   2   (0.914) 0.913 0.967 0.809 0.976 0.913 0.913 0.972 0.987 0.972 
   4   (0.086) 0.087 0.033 0.191 0.024 0.087 0.087 0.028 0.013 0.028 

Locus 592 : 
2 alleles
10.9% missing data
   4   (0.892) 0.892 0.972 0.932 0.972 0.892 0.892 0.885 0.943 0.973 
   2   (0.108) 0.108 0.028 0.068 0.028 0.108 0.108 0.115 0.057 0.027 

Locus 593 : 
2 alleles
13.8% missing data
   1   (0.841) 0.841 0.788 0.819 0.890 0.841 0.841 0.893 0.861 0.922 
   3   (0.159) 0.159 0.212 0.181 0.110 0.159 0.159 0.107 0.139 0.078 

Locus 594 : 
2 alleles
18.8% missing data
   1   (0.091) 0.091 0.017 0.041 0.022 0.091 0.091 0.120 0.024 0.016 
   4   (0.909) 0.909 0.983 0.959 0.978 0.909 0.909 0.880 0.976 0.984 

Locus 595 : 
2 alleles
10.1% missing data
   4   (0.896) 0.896 0.826 0.851 0.991 0.897 0.896 0.964 0.651 0.957 
   2   (0.104) 0.104 0.174 0.149 0.009 0.103 0.104 0.036 0.349 0.043 

Locus 596 : 
2 alleles
14.5% missing data
   2   (0.826) 0.826 0.938 0.841 0.081 0.826 0.826 0.886 0.933 0.635 
   4   (0.174) 0.174 0.062 0.159 0.919 0.174 0.174 0.114 0.067 0.365 

Locus 597 : 
2 alleles
12.3% missing data
   1   (0.266) 0.266 0.224 0.219 0.084 0.266 0.266 0.276 0.160 0.280 
   4   (0.734) 0.734 0.776 0.781 0.916 0.734 0.734 0.724 0.840 0.720 

Locus 598 : 
2 alleles
14.5% missing data
   1   (0.763) 0.763 0.831 0.767 0.101 0.763 0.763 0.851 0.434 0.641 
   3   (0.237) 0.237 0.169 0.233 0.899 0.237 0.237 0.149 0.566 0.359 

Locus 599 : 
2 alleles
13.0% missing data
   3   (0.673) 0.673 0.735 0.735 0.634 0.673 0.673 0.694 0.143 0.638 
   1   (0.327) 0.327 0.265 0.265 0.366 0.327 0.327 0.306 0.857 0.362 

Locus 600 : 
2 alleles
2.9% missing data
   3   (0.839) 0.839 0.922 0.886 0.978 0.839 0.839 0.856 0.950 0.676 
   4   (0.161) 0.161 0.078 0.114 0.022 0.161 0.161 0.144 0.050 0.324 

Locus 601 : 
2 alleles
14.5% missing data
   3   (0.207) 0.207 0.090 0.204 0.198 0.207 0.207 0.216 0.090 0.060 
   1   (0.793) 0.793 0.910 0.796 0.802 0.793 0.793 0.784 0.910 0.940 

Locus 602 : 
2 alleles
8.0% missing data
   1   (0.096) 0.096 0.009 0.024 0.007 0.096 0.096 0.130 0.087 0.172 
   3   (0.904) 0.904 0.991 0.976 0.993 0.904 0.904 0.870 0.913 0.828 

Locus 603 : 
2 alleles
5.1% missing data
   1   (0.846) 0.846 0.630 0.779 0.792 0.846 0.846 0.937 0.902 0.956 
   2   (0.154) 0.154 0.370 0.221 0.208 0.154 0.154 0.063 0.098 0.044 

Locus 604 : 
2 alleles
5.8% missing data
   3   (0.720) 0.720 0.792 0.642 0.969 0.720 0.720 0.779 0.843 0.553 
   1   (0.280) 0.280 0.208 0.358 0.031 0.280 0.280 0.221 0.157 0.447 

Locus 605 : 
2 alleles
7.2% missing data
   4   (0.844) 0.844 0.875 0.874 0.963 0.844 0.844 0.856 0.924 0.958 
   2   (0.156) 0.156 0.125 0.126 0.037 0.156 0.156 0.144 0.076 0.042 

Locus 606 : 
2 alleles
10.9% missing data
   1   (0.740) 0.740 0.736 0.722 0.812 0.741 0.740 0.797 0.841 0.530 
   2   (0.260) 0.260 0.264 0.278 0.188 0.259 0.260 0.203 0.159 0.470 

Locus 607 : 
2 alleles
5.1% missing data
   3   (0.827) 0.827 0.835 0.740 0.971 0.827 0.827 0.890 0.957 0.911 
   1   (0.173) 0.173 0.165 0.260 0.029 0.173 0.173 0.110 0.043 0.089 

Locus 608 : 
2 alleles
2.9% missing data
   3   (0.944) 0.944 0.996 0.989 0.998 0.944 0.944 0.904 0.975 0.995 
   4   (0.056) 0.056 0.004 0.011 0.002 0.056 0.056 0.096 0.025 0.005 

Locus 609 : 
2 alleles
6.5% missing data
   3   (0.928) 0.929 0.841 0.887 0.989 0.929 0.928 0.981 0.878 0.976 
   1   (0.072) 0.071 0.159 0.113 0.011 0.071 0.072 0.019 0.122 0.024 

Locus 610 : 
2 alleles
0.7% missing data
   1   (0.629) 0.630 0.716 0.684 0.969 0.630 0.630 0.581 0.510 0.507 
   3   (0.371) 0.370 0.284 0.316 0.031 0.370 0.370 0.419 0.490 0.493 

Locus 611 : 
2 alleles
3.6% missing data
   4   (0.814) 0.814 0.901 0.759 0.904 0.814 0.814 0.849 0.970 0.937 
   3   (0.186) 0.186 0.099 0.241 0.096 0.186 0.186 0.151 0.030 0.063 

Locus 612 : 
2 alleles
2.9% missing data
   2   (0.947) 0.947 0.996 0.990 0.998 0.948 0.947 0.918 0.986 0.995 
   4   (0.053) 0.053 0.004 0.010 0.002 0.052 0.053 0.082 0.014 0.005 

Locus 613 : 
2 alleles
8.0% missing data
   3   (0.076) 0.076 0.011 0.028 0.005 0.075 0.076 0.107 0.075 0.008 
   4   (0.924) 0.924 0.989 0.972 0.995 0.925 0.924 0.893 0.925 0.992 

Locus 614 : 
2 alleles
13.8% missing data
   3   (0.912) 0.912 0.799 0.891 0.919 0.912 0.912 0.970 0.968 0.963 
   1   (0.088) 0.088 0.201 0.109 0.081 0.088 0.088 0.030 0.032 0.037 

Locus 615 : 
2 alleles
2.9% missing data
   2   (0.809) 0.809 0.695 0.775 0.966 0.809 0.809 0.855 0.954 0.940 
   4   (0.191) 0.191 0.305 0.225 0.034 0.191 0.191 0.145 0.046 0.060 

Locus 616 : 
2 alleles
11.6% missing data
   3   (0.864) 0.864 0.889 0.878 0.973 0.864 0.864 0.896 0.439 0.962 
   4   (0.136) 0.136 0.111 0.122 0.027 0.136 0.136 0.104 0.561 0.038 

Locus 617 : 
2 alleles
0.7% missing data
   2   (0.915) 0.915 0.972 0.900 0.990 0.915 0.915 0.953 0.949 0.979 
   4   (0.085) 0.085 0.028 0.100 0.010 0.085 0.085 0.047 0.051 0.021 

Locus 618 : 
2 alleles
13.8% missing data
   1   (0.057) 0.057 0.006 0.014 0.002 0.057 0.057 0.096 0.040 0.009 
   3   (0.943) 0.943 0.994 0.986 0.998 0.943 0.943 0.904 0.960 0.991 

Locus 619 : 
2 alleles
0.7% missing data
   2   (0.851) 0.851 0.852 0.888 0.989 0.851 0.851 0.869 0.724 0.959 
   4   (0.149) 0.149 0.148 0.112 0.011 0.149 0.149 0.131 0.276 0.041 

Locus 620 : 
2 alleles
11.6% missing data
   1   (0.812) 0.813 0.895 0.733 0.964 0.813 0.813 0.827 0.941 0.950 
   4   (0.188) 0.187 0.105 0.267 0.036 0.187 0.187 0.173 0.059 0.050 

Locus 621 : 
2 alleles
15.2% missing data
   1   (0.883) 0.883 0.910 0.861 0.709 0.882 0.883 0.941 0.926 0.915 
   3   (0.117) 0.117 0.090 0.139 0.291 0.118 0.117 0.059 0.074 0.085 

Locus 622 : 
2 alleles
4.3% missing data
   3   (0.615) 0.615 0.750 0.514 0.577 0.615 0.615 0.621 0.625 0.829 
   1   (0.385) 0.385 0.250 0.486 0.423 0.385 0.385 0.379 0.375 0.171 

Locus 623 : 
2 alleles
6.5% missing data
   1   (0.909) 0.910 0.920 0.904 0.970 0.910 0.909 0.951 0.862 0.967 
   3   (0.091) 0.090 0.080 0.096 0.030 0.090 0.091 0.049 0.138 0.033 

Locus 624 : 
2 alleles
13.0% missing data
   3   (0.791) 0.791 0.713 0.877 0.712 0.791 0.791 0.809 0.796 0.813 
   4   (0.209) 0.209 0.287 0.123 0.288 0.209 0.209 0.191 0.204 0.187 

Locus 625 : 
2 alleles
11.6% missing data
   1   (0.781) 0.781 0.911 0.739 0.931 0.782 0.781 0.781 0.649 0.857 
   3   (0.219) 0.219 0.089 0.261 0.069 0.218 0.219 0.219 0.351 0.143 

Locus 626 : 
2 alleles
7.2% missing data
   1   (0.891) 0.891 0.965 0.833 0.977 0.891 0.891 0.928 0.986 0.961 
   2   (0.109) 0.109 0.035 0.167 0.023 0.109 0.109 0.072 0.014 0.039 

Locus 627 : 
2 alleles
16.7% missing data
   2   (0.286) 0.285 0.156 0.248 0.952 0.286 0.285 0.323 0.230 0.065 
   4   (0.714) 0.715 0.844 0.752 0.048 0.714 0.715 0.677 0.770 0.935 

Locus 628 : 
2 alleles
3.6% missing data
   1   (0.440) 0.441 0.235 0.422 0.980 0.441 0.440 0.486 0.352 0.144 
   3   (0.560) 0.559 0.765 0.578 0.020 0.559 0.560 0.514 0.648 0.856 

Locus 629 : 
2 alleles
10.9% missing data
   1   (0.882) 0.882 0.872 0.874 0.877 0.883 0.883 0.916 0.908 0.928 
   3   (0.118) 0.118 0.128 0.126 0.123 0.117 0.117 0.084 0.092 0.072 

Locus 630 : 
2 alleles
1.4% missing data
   2   (0.075) 0.075 0.025 0.061 0.048 0.075 0.075 0.047 0.048 0.018 
   4   (0.925) 0.925 0.975 0.939 0.952 0.925 0.925 0.953 0.952 0.982 

Locus 631 : 
2 alleles
15.2% missing data
   2   (0.871) 0.871 0.725 0.812 0.957 0.872 0.871 0.941 0.969 0.959 
   4   (0.129) 0.129 0.275 0.188 0.043 0.128 0.129 0.059 0.031 0.041 

Locus 632 : 
2 alleles
4.3% missing data
   4   (0.823) 0.823 0.953 0.858 0.905 0.823 0.823 0.749 0.938 0.963 
   1   (0.177) 0.177 0.047 0.142 0.095 0.177 0.177 0.251 0.062 0.037 

Locus 633 : 
2 alleles
6.5% missing data
   1   (0.911) 0.911 0.919 0.944 0.993 0.911 0.911 0.935 0.967 0.925 
   3   (0.089) 0.089 0.081 0.056 0.007 0.089 0.089 0.065 0.033 0.075 

Locus 634 : 
2 alleles
1.4% missing data
   4   (0.913) 0.913 0.963 0.953 0.716 0.913 0.913 0.965 0.632 0.824 
   2   (0.087) 0.087 0.037 0.047 0.284 0.087 0.087 0.035 0.368 0.176 

Locus 635 : 
2 alleles
11.6% missing data
   2   (0.123) 0.123 0.048 0.089 0.140 0.123 0.123 0.120 0.234 0.026 
   4   (0.877) 0.877 0.952 0.911 0.860 0.877 0.877 0.880 0.766 0.974 

Locus 636 : 
2 alleles
15.9% missing data
   1   (0.892) 0.892 0.955 0.930 0.975 0.892 0.892 0.900 0.923 0.966 
   3   (0.108) 0.108 0.045 0.070 0.025 0.108 0.108 0.100 0.077 0.034 

Locus 637 : 
2 alleles
10.9% missing data
   3   (0.896) 0.896 0.851 0.869 0.933 0.896 0.896 0.954 0.992 0.891 
   1   (0.104) 0.104 0.149 0.131 0.067 0.104 0.104 0.046 0.008 0.109 

Locus 638 : 
2 alleles
4.3% missing data
   4   (0.901) 0.901 0.984 0.975 0.991 0.901 0.901 0.800 0.949 0.986 
   2   (0.099) 0.099 0.016 0.025 0.009 0.099 0.099 0.200 0.051 0.014 

Locus 639 : 
2 alleles
10.9% missing data
   3   (0.744) 0.744 0.833 0.714 0.961 0.744 0.744 0.735 0.843 0.856 
   1   (0.256) 0.256 0.167 0.286 0.039 0.256 0.256 0.265 0.157 0.144 

Locus 640 : 
2 alleles
9.4% missing data
   2   (0.821) 0.821 0.808 0.756 0.634 0.821 0.821 0.892 0.939 0.937 
   1   (0.179) 0.179 0.192 0.244 0.366 0.179 0.179 0.108 0.061 0.063 

Locus 641 : 
2 alleles
6.5% missing data
   1   (0.902) 0.902 0.978 0.944 0.993 0.902 0.902 0.894 0.975 0.966 
   3   (0.098) 0.098 0.022 0.056 0.007 0.098 0.098 0.106 0.025 0.034 

Locus 642 : 
2 alleles
13.0% missing data
   1   (0.897) 0.897 0.977 0.933 0.992 0.897 0.897 0.898 0.947 0.983 
   4   (0.103) 0.103 0.023 0.067 0.008 0.103 0.103 0.102 0.053 0.017 

Locus 643 : 
2 alleles
1.4% missing data
   2   (0.666) 0.666 0.396 0.691 0.638 0.666 0.666 0.743 0.903 0.503 
   4   (0.334) 0.334 0.604 0.309 0.362 0.334 0.334 0.257 0.097 0.497 

Locus 644 : 
2 alleles
5.8% missing data
   3   (0.877) 0.876 0.918 0.857 0.986 0.876 0.876 0.934 0.701 0.971 
   4   (0.123) 0.124 0.082 0.143 0.014 0.124 0.124 0.066 0.299 0.029 

Locus 645 : 
2 alleles
2.2% missing data
   3   (0.899) 0.900 0.915 0.926 0.973 0.900 0.900 0.918 0.954 0.960 
   2   (0.101) 0.100 0.085 0.074 0.027 0.100 0.100 0.082 0.046 0.040 

Locus 646 : 
2 alleles
16.7% missing data
   3   (0.894) 0.895 0.771 0.898 0.909 0.895 0.894 0.950 0.982 0.945 
   2   (0.106) 0.105 0.229 0.102 0.091 0.105 0.106 0.050 0.018 0.055 

Locus 647 : 
2 alleles
1.4% missing data
   1   (0.846) 0.846 0.935 0.857 0.966 0.846 0.846 0.879 0.939 0.797 
   2   (0.154) 0.154 0.065 0.143 0.034 0.154 0.154 0.121 0.061 0.203 

Locus 648 : 
2 alleles
11.6% missing data
   4   (0.921) 0.921 0.985 0.971 0.969 0.921 0.921 0.907 0.983 0.987 
   2   (0.079) 0.079 0.015 0.029 0.031 0.079 0.079 0.093 0.017 0.013 

Locus 649 : 
2 alleles
8.7% missing data
   2   (0.362) 0.361 0.469 0.319 0.475 0.361 0.361 0.337 0.240 0.468 
   4   (0.638) 0.639 0.531 0.681 0.525 0.639 0.639 0.663 0.760 0.532 

Locus 650 : 
2 alleles
15.2% missing data
   2   (0.795) 0.795 0.900 0.772 0.051 0.795 0.795 0.887 0.879 0.573 
   3   (0.205) 0.205 0.100 0.228 0.949 0.205 0.205 0.113 0.121 0.427 

Locus 651 : 
2 alleles
9.4% missing data
   1   (0.118) 0.118 0.032 0.056 0.061 0.118 0.118 0.154 0.063 0.020 
   4   (0.882) 0.882 0.968 0.944 0.939 0.882 0.882 0.846 0.937 0.980 

Locus 652 : 
2 alleles
10.1% missing data
   2   (0.949) 0.949 0.995 0.989 0.979 0.949 0.949 0.929 0.964 0.995 
   4   (0.051) 0.051 0.005 0.011 0.021 0.051 0.051 0.071 0.036 0.005 

Locus 653 : 
2 alleles
13.0% missing data
   1   (0.884) 0.884 0.941 0.860 0.881 0.883 0.884 0.938 0.908 0.958 
   3   (0.116) 0.116 0.059 0.140 0.119 0.117 0.116 0.062 0.092 0.042 

Locus 654 : 
2 alleles
10.1% missing data
   3   (0.844) 0.844 0.892 0.858 0.892 0.844 0.844 0.877 0.825 0.966 
   1   (0.156) 0.156 0.108 0.142 0.108 0.156 0.156 0.123 0.175 0.034 

Locus 655 : 
2 alleles
1.4% missing data
   3   (0.947) 0.947 0.996 0.990 0.998 0.947 0.947 0.904 0.984 0.996 
   2   (0.053) 0.053 0.004 0.010 0.002 0.053 0.053 0.096 0.016 0.004 

Locus 656 : 
2 alleles
2.2% missing data
   3   (0.781) 0.782 0.934 0.869 0.980 0.782 0.782 0.750 0.660 0.364 
   4   (0.219) 0.218 0.066 0.131 0.020 0.218 0.218 0.250 0.340 0.636 

Locus 657 : 
2 alleles
13.8% missing data
   4   (0.626) 0.626 0.697 0.571 0.661 0.626 0.626 0.664 0.793 0.543 
   2   (0.374) 0.374 0.303 0.429 0.339 0.374 0.374 0.336 0.207 0.457 

Locus 658 : 
2 alleles
18.1% missing data
   4   (0.889) 0.889 0.908 0.897 0.983 0.889 0.889 0.933 0.927 0.965 
   2   (0.111) 0.111 0.092 0.103 0.017 0.111 0.111 0.067 0.073 0.035 

Locus 659 : 
2 alleles
5.1% missing data
   2   (0.850) 0.850 0.924 0.864 0.981 0.850 0.850 0.888 0.979 0.547 
   4   (0.150) 0.150 0.076 0.136 0.019 0.150 0.150 0.112 0.021 0.453 

Locus 660 : 
2 alleles
4.3% missing data
   4   (0.900) 0.900 0.947 0.955 0.969 0.901 0.900 0.915 0.593 0.974 
   2   (0.100) 0.100 0.053 0.045 0.031 0.099 0.100 0.085 0.407 0.026 

Locus 661 : 
2 alleles
13.8% missing data
   1   (0.815) 0.815 0.742 0.851 0.885 0.815 0.815 0.898 0.778 0.552 
   3   (0.185) 0.185 0.258 0.149 0.115 0.185 0.185 0.102 0.222 0.448 

Locus 662 : 
2 alleles
2.2% missing data
   2   (0.902) 0.902 0.970 0.945 0.994 0.902 0.902 0.947 0.513 0.792 
   4   (0.098) 0.098 0.030 0.055 0.006 0.098 0.098 0.053 0.487 0.208 

Locus 663 : 
2 alleles
2.9% missing data
   3   (0.897) 0.897 0.977 0.845 0.970 0.897 0.897 0.925 0.979 0.979 
   1   (0.103) 0.103 0.023 0.155 0.030 0.103 0.103 0.075 0.021 0.021 

Locus 664 : 
2 alleles
15.9% missing data
   2   (0.887) 0.887 0.968 0.938 0.955 0.887 0.887 0.865 0.669 0.979 
   4   (0.113) 0.113 0.032 0.062 0.045 0.113 0.113 0.135 0.331 0.021 

Locus 665 : 
2 alleles
5.8% missing data
   1   (0.852) 0.852 0.697 0.877 0.978 0.852 0.852 0.887 0.963 0.937 
   3   (0.148) 0.148 0.303 0.123 0.022 0.148 0.148 0.113 0.037 0.063 

Locus 666 : 
2 alleles
5.1% missing data
   2   (0.888) 0.888 0.945 0.883 0.982 0.887 0.888 0.919 0.973 0.945 
   4   (0.112) 0.112 0.055 0.117 0.018 0.113 0.112 0.081 0.027 0.055 

Locus 667 : 
2 alleles
2.9% missing data
   3   (0.871) 0.871 0.863 0.741 0.869 0.871 0.871 0.942 0.928 0.950 
   1   (0.129) 0.129 0.137 0.259 0.131 0.129 0.129 0.058 0.072 0.050 

Locus 668 : 
2 alleles
5.1% missing data
   2   (0.805) 0.805 0.785 0.808 0.568 0.805 0.805 0.833 0.949 0.935 
   4   (0.195) 0.195 0.215 0.192 0.432 0.195 0.195 0.167 0.051 0.065 

Locus 669 : 
2 alleles
5.8% missing data
   1   (0.702) 0.702 0.926 0.770 0.649 0.702 0.702 0.636 0.703 0.716 
   3   (0.298) 0.298 0.074 0.230 0.351 0.298 0.298 0.364 0.297 0.284 

Locus 670 : 
2 alleles
3.6% missing data
   1   (0.845) 0.845 0.966 0.896 0.935 0.845 0.845 0.788 0.811 0.968 
   3   (0.155) 0.155 0.034 0.104 0.065 0.155 0.155 0.212 0.189 0.032 

Locus 671 : 
2 alleles
12.3% missing data
   2   (0.737) 0.737 0.742 0.780 0.962 0.737 0.736 0.759 0.871 0.526 
   4   (0.263) 0.263 0.258 0.220 0.038 0.263 0.264 0.241 0.129 0.474 

Locus 672 : 
2 alleles
16.7% missing data
   3   (0.871) 0.871 0.953 0.857 0.422 0.872 0.872 0.916 0.930 0.908 
   4   (0.129) 0.129 0.047 0.143 0.578 0.128 0.128 0.084 0.070 0.092 

Locus 673 : 
2 alleles
3.6% missing data
   1   (0.232) 0.232 0.097 0.247 0.059 0.232 0.232 0.191 0.380 0.405 
   4   (0.768) 0.768 0.903 0.753 0.941 0.768 0.768 0.809 0.620 0.595 

Locus 674 : 
2 alleles
13.0% missing data
   2   (0.725) 0.725 0.903 0.781 0.618 0.725 0.725 0.686 0.902 0.684 
   4   (0.275) 0.275 0.097 0.219 0.382 0.275 0.275 0.314 0.098 0.316 

Locus 675 : 
2 alleles
2.9% missing data
   1   (0.900) 0.900 0.964 0.867 0.488 0.900 0.900 0.958 0.984 0.970 
   3   (0.100) 0.100 0.036 0.133 0.512 0.100 0.100 0.042 0.016 0.030 

Locus 676 : 
2 alleles
11.6% missing data
   1   (0.645) 0.645 0.790 0.656 0.610 0.645 0.645 0.637 0.862 0.497 
   3   (0.355) 0.355 0.210 0.344 0.390 0.355 0.355 0.363 0.138 0.503 

Locus 677 : 
2 alleles
1.4% missing data
   3   (0.813) 0.813 0.942 0.863 0.945 0.813 0.813 0.799 0.978 0.551 
   1   (0.187) 0.187 0.058 0.137 0.055 0.187 0.187 0.201 0.022 0.449 

Locus 678 : 
2 alleles
2.2% missing data
   2   (0.917) 0.917 0.953 0.884 0.979 0.917 0.917 0.976 0.989 0.656 
   4   (0.083) 0.083 0.047 0.116 0.021 0.083 0.083 0.024 0.011 0.344 

Locus 679 : 
2 alleles
9.4% missing data
   1   (0.562) 0.562 0.500 0.506 0.408 0.563 0.562 0.612 0.068 0.793 
   3   (0.438) 0.438 0.500 0.494 0.592 0.437 0.438 0.388 0.932 0.207 

Locus 680 : 
2 alleles
4.3% missing data
   4   (0.905) 0.906 0.868 0.872 0.945 0.905 0.905 0.963 0.984 0.963 
   2   (0.095) 0.094 0.132 0.128 0.055 0.095 0.095 0.037 0.016 0.037 

Locus 681 : 
2 alleles
13.0% missing data
   1   (0.482) 0.482 0.341 0.550 0.489 0.482 0.482 0.528 0.611 0.122 
   4   (0.518) 0.518 0.659 0.450 0.511 0.518 0.518 0.472 0.389 0.878 

Locus 682 : 
2 alleles
16.7% missing data
   1   (0.816) 0.816 0.915 0.893 0.985 0.816 0.816 0.767 0.951 0.846 
   3   (0.184) 0.184 0.085 0.107 0.015 0.184 0.184 0.233 0.049 0.154 

Locus 683 : 
2 alleles
11.6% missing data
   4   (0.873) 0.873 0.965 0.893 0.751 0.873 0.873 0.919 0.980 0.639 
   2   (0.127) 0.127 0.035 0.107 0.249 0.127 0.127 0.081 0.020 0.361 

Locus 684 : 
2 alleles
12.3% missing data
   2   (0.861) 0.861 0.928 0.835 0.972 0.861 0.861 0.909 0.704 0.850 
   4   (0.139) 0.139 0.072 0.165 0.028 0.139 0.139 0.091 0.296 0.150 

Locus 685 : 
2 alleles
17.4% missing data
   1   (0.426) 0.426 0.713 0.445 0.459 0.426 0.426 0.333 0.667 0.427 
   4   (0.574) 0.574 0.287 0.555 0.541 0.574 0.574 0.667 0.333 0.573 

Locus 686 : 
2 alleles
17.4% missing data
   3   (0.096) 0.095 0.094 0.076 0.013 0.095 0.095 0.063 0.111 0.029 
   4   (0.904) 0.905 0.906 0.924 0.987 0.905 0.905 0.937 0.889 0.971 

Locus 687 : 
2 alleles
18.1% missing data
   1   (0.057) 0.057 0.005 0.011 0.003 0.057 0.057 0.115 0.031 0.005 
   3   (0.943) 0.943 0.995 0.989 0.997 0.943 0.943 0.885 0.969 0.995 

Locus 688 : 
2 alleles
3.6% missing data
   1   (0.496) 0.495 0.453 0.483 0.089 0.495 0.495 0.545 0.259 0.798 
   4   (0.504) 0.505 0.547 0.517 0.911 0.505 0.505 0.455 0.741 0.202 

Locus 689 : 
2 alleles
2.2% missing data
   1   (0.095) 0.095 0.018 0.076 0.038 0.095 0.095 0.092 0.088 0.016 
   3   (0.905) 0.905 0.982 0.924 0.962 0.905 0.905 0.908 0.912 0.984 

Locus 690 : 
2 alleles
5.1% missing data
   4   (0.845) 0.845 0.944 0.849 0.874 0.845 0.845 0.841 0.942 0.965 
   1   (0.155) 0.155 0.056 0.151 0.126 0.155 0.155 0.159 0.058 0.035 

Locus 691 : 
2 alleles
10.1% missing data
   3   (0.781) 0.781 0.830 0.821 0.983 0.781 0.781 0.767 0.879 0.894 
   1   (0.219) 0.219 0.170 0.179 0.017 0.219 0.219 0.233 0.121 0.106 

Locus 692 : 
2 alleles
13.0% missing data
   2   (0.883) 0.883 0.948 0.914 0.986 0.883 0.883 0.908 0.878 0.933 
   3   (0.117) 0.117 0.052 0.086 0.014 0.117 0.117 0.092 0.122 0.067 

Locus 693 : 
2 alleles
1.4% missing data
   3   (0.208) 0.208 0.083 0.218 0.205 0.208 0.208 0.197 0.296 0.052 
   2   (0.792) 0.792 0.917 0.782 0.795 0.792 0.792 0.803 0.704 0.948 

Locus 694 : 
2 alleles
4.3% missing data
   4   (0.875) 0.875 0.957 0.948 0.976 0.875 0.875 0.864 0.908 0.744 
   2   (0.125) 0.125 0.043 0.052 0.024 0.125 0.125 0.136 0.092 0.256 

Locus 695 : 
2 alleles
12.3% missing data
   4   (0.927) 0.927 0.989 0.972 0.962 0.927 0.927 0.914 0.989 0.985 
   1   (0.073) 0.073 0.011 0.028 0.038 0.073 0.073 0.086 0.011 0.015 

Locus 696 : 
2 alleles
3.6% missing data
   2   (0.917) 0.917 0.979 0.945 0.993 0.917 0.917 0.934 0.989 0.978 
   4   (0.083) 0.083 0.021 0.055 0.007 0.083 0.083 0.066 0.011 0.022 

Locus 697 : 
2 alleles
10.9% missing data
   3   (0.761) 0.761 0.737 0.827 0.769 0.760 0.761 0.786 0.649 0.944 
   4   (0.239) 0.239 0.263 0.173 0.231 0.240 0.239 0.214 0.351 0.056 

Locus 698 : 
2 alleles
5.8% missing data
   3   (0.921) 0.921 0.990 0.970 0.991 0.921 0.921 0.897 0.926 0.990 
   1   (0.079) 0.079 0.010 0.030 0.009 0.079 0.079 0.103 0.074 0.010 

Locus 699 : 
2 alleles
10.9% missing data
   1   (0.114) 0.114 0.049 0.121 0.146 0.114 0.114 0.052 0.034 0.358 
   3   (0.886) 0.886 0.951 0.879 0.854 0.886 0.886 0.948 0.966 0.642 

Locus 700 : 
2 alleles
7.2% missing data
   2   (0.212) 0.213 0.116 0.242 0.015 0.213 0.213 0.161 0.029 0.360 
   3   (0.788) 0.787 0.884 0.758 0.985 0.787 0.787 0.839 0.971 0.640 

Locus 701 : 
2 alleles
1.4% missing data
   4   (0.129) 0.129 0.031 0.091 0.057 0.129 0.129 0.126 0.296 0.029 
   2   (0.871) 0.871 0.969 0.909 0.943 0.871 0.871 0.874 0.704 0.971 

Locus 702 : 
2 alleles
6.5% missing data
   1   (0.490) 0.489 0.307 0.556 0.067 0.489 0.489 0.552 0.341 0.505 
   3   (0.510) 0.511 0.693 0.444 0.933 0.511 0.511 0.448 0.659 0.495 

Locus 703 : 
2 alleles
1.4% missing data
   3   (0.882) 0.882 0.979 0.935 0.993 0.882 0.882 0.881 0.947 0.717 
   2   (0.118) 0.118 0.021 0.065 0.007 0.118 0.118 0.119 0.053 0.283 

Locus 704 : 
2 alleles
4.3% missing data
   3   (0.948) 0.949 0.833 0.823 0.987 0.949 0.948 0.994 0.983 0.968 
   2   (0.052) 0.051 0.167 0.177 0.013 0.051 0.052 0.006 0.017 0.032 

Locus 705 : 
2 alleles
6.5% missing data
   3   (0.710) 0.710 0.753 0.667 0.123 0.710 0.710 0.792 0.788 0.498 
   4   (0.290) 0.290 0.247 0.333 0.877 0.290 0.290 0.208 0.212 0.502 

Locus 706 : 
2 alleles
1.4% missing data
   3   (0.914) 0.914 0.961 0.893 0.993 0.914 0.914 0.951 0.993 0.965 
   4   (0.086) 0.086 0.039 0.107 0.007 0.086 0.086 0.049 0.007 0.035 

Locus 707 : 
2 alleles
9.4% missing data
   2   (0.670) 0.670 0.748 0.609 0.944 0.670 0.670 0.712 0.485 0.483 
   4   (0.330) 0.330 0.252 0.391 0.056 0.330 0.330 0.288 0.515 0.517 

Locus 708 : 
2 alleles
13.0% missing data
   1   (0.215) 0.215 0.187 0.233 0.209 0.215 0.215 0.142 0.590 0.372 
   3   (0.785) 0.785 0.813 0.767 0.791 0.785 0.785 0.858 0.410 0.628 

Locus 709 : 
2 alleles
15.9% missing data
   4   (0.897) 0.897 0.907 0.844 0.981 0.897 0.897 0.959 0.970 0.796 
   3   (0.103) 0.103 0.093 0.156 0.019 0.103 0.103 0.041 0.030 0.204 

Locus 710 : 
2 alleles
8.0% missing data
   2   (0.785) 0.785 0.716 0.789 0.963 0.784 0.785 0.840 0.664 0.944 
   4   (0.215) 0.215 0.284 0.211 0.037 0.216 0.215 0.160 0.336 0.056 

Locus 711 : 
2 alleles
12.3% missing data
   4   (0.904) 0.904 0.972 0.958 0.992 0.904 0.904 0.886 0.974 0.978 
   2   (0.096) 0.096 0.028 0.042 0.008 0.096 0.096 0.114 0.026 0.022 

Locus 712 : 
2 alleles
14.5% missing data
   1   (0.364) 0.364 0.286 0.344 0.396 0.364 0.364 0.392 0.633 0.122 
   3   (0.636) 0.636 0.714 0.656 0.604 0.636 0.636 0.608 0.367 0.878 

Locus 713 : 
2 alleles
5.8% missing data
   2   (0.778) 0.778 0.924 0.847 0.979 0.779 0.778 0.674 0.844 0.948 
   4   (0.222) 0.222 0.076 0.153 0.021 0.221 0.222 0.326 0.156 0.052 

Locus 714 : 
2 alleles
13.0% missing data
   3   (0.431) 0.431 0.557 0.381 0.045 0.431 0.431 0.376 0.446 0.866 
   1   (0.569) 0.569 0.443 0.619 0.955 0.569 0.569 0.624 0.554 0.134 

Locus 715 : 
2 alleles
3.6% missing data
   2   (0.850) 0.850 0.961 0.934 0.976 0.850 0.850 0.751 0.836 0.964 
   4   (0.150) 0.150 0.039 0.066 0.024 0.150 0.150 0.249 0.164 0.036 

Locus 716 : 
2 alleles
2.9% missing data
   2   (0.877) 0.877 0.896 0.889 0.961 0.877 0.877 0.917 0.673 0.958 
   4   (0.123) 0.123 0.104 0.111 0.039 0.123 0.123 0.083 0.327 0.042 

Locus 717 : 
2 alleles
3.6% missing data
   2   (0.883) 0.884 0.918 0.830 0.966 0.883 0.883 0.938 0.964 0.955 
   4   (0.117) 0.116 0.082 0.170 0.034 0.117 0.117 0.062 0.036 0.045 

Locus 718 : 
2 alleles
10.1% missing data
   3   (0.701) 0.702 0.689 0.733 0.825 0.702 0.702 0.722 0.771 0.626 
   4   (0.299) 0.298 0.311 0.267 0.175 0.298 0.298 0.278 0.229 0.374 

Locus 719 : 
2 alleles
4.3% missing data
   2   (0.142) 0.142 0.082 0.066 0.085 0.142 0.142 0.162 0.286 0.034 
   4   (0.858) 0.858 0.918 0.934 0.915 0.858 0.858 0.838 0.714 0.966 

Locus 720 : 
2 alleles
3.6% missing data
   3   (0.901) 0.901 0.975 0.908 0.990 0.901 0.901 0.899 0.956 0.982 
   4   (0.099) 0.099 0.025 0.092 0.010 0.099 0.099 0.101 0.044 0.018 

Locus 721 : 
2 alleles
13.0% missing data
   4   (0.856) 0.856 0.866 0.795 0.074 0.857 0.856 0.938 0.953 0.760 
   2   (0.144) 0.144 0.134 0.205 0.926 0.143 0.144 0.062 0.047 0.240 

Locus 722 : 
2 alleles
14.5% missing data
   3   (0.919) 0.919 0.966 0.942 0.991 0.919 0.919 0.937 0.915 0.980 
   4   (0.081) 0.081 0.034 0.058 0.009 0.081 0.081 0.063 0.085 0.020 

Locus 723 : 
2 alleles
2.9% missing data
   3   (0.922) 0.922 0.918 0.966 0.994 0.922 0.922 0.970 0.804 0.688 
   1   (0.078) 0.078 0.082 0.034 0.006 0.078 0.078 0.030 0.196 0.312 

Locus 724 : 
2 alleles
10.1% missing data
   1   (0.286) 0.286 0.073 0.175 0.058 0.286 0.286 0.446 0.288 0.048 
   3   (0.714) 0.714 0.927 0.825 0.942 0.714 0.714 0.554 0.712 0.952 

Locus 725 : 
2 alleles
13.8% missing data
   1   (0.788) 0.788 0.836 0.754 0.646 0.787 0.788 0.838 0.748 0.930 
   3   (0.212) 0.212 0.164 0.246 0.354 0.213 0.212 0.162 0.252 0.070 

Locus 726 : 
2 alleles
12.3% missing data
   3   (0.918) 0.918 0.983 0.955 0.993 0.918 0.918 0.925 0.749 0.975 
   1   (0.082) 0.082 0.017 0.045 0.007 0.082 0.082 0.075 0.251 0.025 

Locus 727 : 
2 alleles
11.6% missing data
   3   (0.700) 0.700 0.280 0.630 0.789 0.700 0.700 0.855 0.390 0.493 
   1   (0.300) 0.300 0.720 0.370 0.211 0.300 0.300 0.145 0.610 0.507 

Locus 728 : 
2 alleles
13.8% missing data
   4   (0.728) 0.727 0.669 0.704 0.140 0.727 0.727 0.820 0.808 0.769 
   3   (0.272) 0.273 0.331 0.296 0.860 0.273 0.273 0.180 0.192 0.231 

Locus 729 : 
2 alleles
17.4% missing data
   3   (0.909) 0.909 0.881 0.902 0.933 0.909 0.909 0.953 0.972 0.964 
   4   (0.091) 0.091 0.119 0.098 0.067 0.091 0.091 0.047 0.028 0.036 

Locus 730 : 
2 alleles
10.1% missing data
   3   (0.870) 0.870 0.945 0.891 0.930 0.870 0.870 0.883 0.977 0.971 
   1   (0.130) 0.130 0.055 0.109 0.070 0.130 0.130 0.117 0.023 0.029 

Locus 731 : 
2 alleles
5.1% missing data
   2   (0.663) 0.663 0.729 0.608 0.069 0.663 0.663 0.746 0.728 0.553 
   4   (0.337) 0.337 0.271 0.392 0.931 0.337 0.337 0.254 0.272 0.447 

Locus 732 : 
2 alleles
10.1% missing data
   4   (0.900) 0.900 0.962 0.928 0.937 0.900 0.900 0.907 0.969 0.975 
   1   (0.100) 0.100 0.038 0.072 0.063 0.100 0.100 0.093 0.031 0.025 

Locus 733 : 
2 alleles
2.2% missing data
   3   (0.699) 0.699 0.779 0.763 0.940 0.699 0.699 0.700 0.938 0.591 
   1   (0.301) 0.301 0.221 0.237 0.060 0.301 0.301 0.300 0.062 0.409 

Locus 734 : 
2 alleles
2.2% missing data
   3   (0.618) 0.618 0.528 0.478 0.977 0.617 0.618 0.672 0.848 0.888 
   1   (0.382) 0.382 0.472 0.522 0.023 0.383 0.382 0.328 0.152 0.112 

Locus 735 : 
2 alleles
11.6% missing data
   3   (0.910) 0.910 0.979 0.939 0.973 0.910 0.910 0.950 0.969 0.664 
   1   (0.090) 0.090 0.021 0.061 0.027 0.090 0.090 0.050 0.031 0.336 

Locus 736 : 
2 alleles
5.1% missing data
   2   (0.109) 0.109 0.025 0.033 0.043 0.109 0.109 0.096 0.430 0.113 
   4   (0.891) 0.891 0.975 0.967 0.957 0.891 0.891 0.904 0.570 0.887 

Locus 737 : 
2 alleles
13.8% missing data
   1   (0.491) 0.491 0.312 0.479 0.901 0.490 0.491 0.535 0.257 0.432 
   4   (0.509) 0.509 0.688 0.521 0.099 0.510 0.509 0.465 0.743 0.568 

Locus 738 : 
2 alleles
5.8% missing data
   4   (0.533) 0.533 0.714 0.445 0.462 0.534 0.533 0.505 0.328 0.860 
   2   (0.467) 0.467 0.286 0.555 0.538 0.466 0.467 0.495 0.672 0.140 

Locus 739 : 
2 alleles
10.9% missing data
   3   (0.904) 0.904 0.977 0.940 0.958 0.903 0.904 0.928 0.975 0.981 
   1   (0.096) 0.096 0.023 0.060 0.042 0.097 0.096 0.072 0.025 0.019 

Locus 740 : 
2 alleles
2.2% missing data
   2   (0.907) 0.907 0.985 0.962 0.993 0.906 0.907 0.897 0.989 0.986 
   4   (0.093) 0.093 0.015 0.038 0.007 0.094 0.093 0.103 0.011 0.014 

Locus 741 : 
2 alleles
5.8% missing data
   2   (0.836) 0.835 0.894 0.795 0.960 0.835 0.835 0.892 0.955 0.957 
   4   (0.164) 0.165 0.106 0.205 0.040 0.165 0.165 0.108 0.045 0.043 

Locus 742 : 
2 alleles
6.5% missing data
   4   (0.926) 0.926 0.909 0.830 0.993 0.926 0.926 0.982 0.993 0.973 
   2   (0.074) 0.074 0.091 0.170 0.007 0.074 0.074 0.018 0.007 0.027 

Locus 743 : 
2 alleles
2.9% missing data
   2   (0.166) 0.166 0.060 0.221 0.050 0.166 0.166 0.142 0.150 0.059 
   4   (0.834) 0.834 0.940 0.779 0.950 0.834 0.834 0.858 0.850 0.941 

Locus 744 : 
2 alleles
3.6% missing data
   1   (0.694) 0.694 0.705 0.429 0.489 0.694 0.694 0.807 0.923 0.904 
   3   (0.306) 0.306 0.295 0.571 0.511 0.306 0.306 0.193 0.077 0.096 

Locus 745 : 
2 alleles
4.3% missing data
   3   (0.831) 0.831 0.944 0.883 0.976 0.831 0.831 0.802 0.648 0.939 
   1   (0.169) 0.169 0.056 0.117 0.024 0.169 0.169 0.198 0.352 0.061 

Locus 746 : 
2 alleles
2.9% missing data
   3   (0.862) 0.862 0.947 0.906 0.932 0.862 0.862 0.854 0.745 0.958 
   1   (0.138) 0.138 0.053 0.094 0.068 0.138 0.138 0.146 0.255 0.042 

Locus 747 : 
2 alleles
2.9% missing data
   2   (0.077) 0.077 0.010 0.028 0.009 0.077 0.077 0.096 0.036 0.011 
   4   (0.923) 0.923 0.990 0.972 0.991 0.923 0.923 0.904 0.964 0.989 

Locus 748 : 
2 alleles
1.4% missing data
   2   (0.913) 0.913 0.943 0.935 0.991 0.913 0.913 0.945 0.953 0.974 
   4   (0.087) 0.087 0.057 0.065 0.009 0.087 0.087 0.055 0.047 0.026 

Locus 749 : 
2 alleles
8.0% missing data
   3   (0.264) 0.264 0.221 0.216 0.031 0.264 0.264 0.319 0.131 0.066 
   1   (0.736) 0.736 0.779 0.784 0.969 0.736 0.736 0.681 0.869 0.934 

Locus 750 : 
2 alleles
11.6% missing data
   3   (0.910) 0.910 0.962 0.947 0.935 0.910 0.910 0.934 0.988 0.979 
   1   (0.090) 0.090 0.038 0.053 0.065 0.090 0.090 0.066 0.012 0.021 

Locus 751 : 
2 alleles
13.8% missing data
   1   (0.232) 0.232 0.294 0.220 0.189 0.231 0.232 0.185 0.747 0.096 
   4   (0.768) 0.768 0.706 0.780 0.811 0.769 0.768 0.815 0.253 0.904 

Locus 752 : 
2 alleles
7.2% missing data
   3   (0.721) 0.721 0.860 0.788 0.318 0.721 0.721 0.658 0.731 0.937 
   4   (0.279) 0.279 0.140 0.212 0.682 0.279 0.279 0.342 0.269 0.063 

Locus 753 : 
2 alleles
3.6% missing data
   2   (0.793) 0.794 0.815 0.844 0.529 0.794 0.793 0.836 0.954 0.565 
   4   (0.207) 0.206 0.185 0.156 0.471 0.206 0.207 0.164 0.046 0.435 

Locus 754 : 
2 alleles
10.9% missing data
   1   (0.859) 0.859 0.952 0.904 0.984 0.859 0.859 0.863 0.400 0.965 
   3   (0.141) 0.141 0.048 0.096 0.016 0.141 0.141 0.137 0.600 0.035 

Locus 755 : 
2 alleles
2.2% missing data
   2   (0.785) 0.786 0.912 0.823 0.044 0.786 0.785 0.827 0.934 0.587 
   4   (0.215) 0.214 0.088 0.177 0.956 0.214 0.215 0.173 0.066 0.413 

Locus 756 : 
2 alleles
2.9% missing data
   4   (0.930) 0.930 0.931 0.865 0.068 0.930 0.930 0.988 0.994 0.974 
   2   (0.070) 0.070 0.069 0.135 0.932 0.070 0.070 0.012 0.006 0.026 

Locus 757 : 
2 alleles
5.8% missing data
   1   (0.566) 0.566 0.453 0.559 0.939 0.566 0.566 0.604 0.243 0.524 
   3   (0.434) 0.434 0.547 0.441 0.061 0.434 0.434 0.396 0.757 0.476 

Locus 758 : 
2 alleles
5.8% missing data
   4   (0.825) 0.825 0.833 0.896 0.959 0.825 0.825 0.815 0.875 0.907 
   1   (0.175) 0.175 0.167 0.104 0.041 0.175 0.175 0.185 0.125 0.093 

Locus 759 : 
2 alleles
14.5% missing data
   4   (0.555) 0.555 0.722 0.504 0.625 0.555 0.555 0.510 0.823 0.679 
   2   (0.445) 0.445 0.278 0.496 0.375 0.445 0.445 0.490 0.177 0.321 

Locus 760 : 
2 alleles
5.1% missing data
   2   (0.806) 0.806 0.853 0.790 0.946 0.806 0.806 0.837 0.708 0.938 
   3   (0.194) 0.194 0.147 0.210 0.054 0.194 0.194 0.163 0.292 0.062 

Locus 761 : 
2 alleles
10.1% missing data
   2   (0.881) 0.880 0.946 0.846 0.934 0.880 0.880 0.930 0.991 0.958 
   4   (0.119) 0.120 0.054 0.154 0.066 0.120 0.120 0.070 0.009 0.042 

Locus 762 : 
2 alleles
7.2% missing data
   1   (0.845) 0.845 0.941 0.889 0.825 0.845 0.845 0.828 0.971 0.958 
   2   (0.155) 0.155 0.059 0.111 0.175 0.155 0.155 0.172 0.029 0.042 

Locus 763 : 
2 alleles
3.6% missing data
   4   (0.906) 0.906 0.986 0.966 0.996 0.906 0.906 0.916 0.994 0.643 
   2   (0.094) 0.094 0.014 0.034 0.004 0.094 0.094 0.084 0.006 0.357 

Locus 764 : 
2 alleles
5.1% missing data
   2   (0.846) 0.847 0.897 0.791 0.940 0.847 0.847 0.883 0.853 0.946 
   4   (0.154) 0.153 0.103 0.209 0.060 0.153 0.153 0.117 0.147 0.054 

Locus 765 : 
2 alleles
17.4% missing data
   4   (0.516) 0.516 0.413 0.448 0.894 0.516 0.516 0.598 0.325 0.337 
   2   (0.484) 0.484 0.587 0.552 0.106 0.484 0.484 0.402 0.675 0.663 

Locus 766 : 
2 alleles
9.4% missing data
   2   (0.906) 0.906 0.961 0.949 0.937 0.906 0.906 0.902 0.978 0.986 
   4   (0.094) 0.094 0.039 0.051 0.063 0.094 0.094 0.098 0.022 0.014 

Locus 767 : 
2 alleles
5.1% missing data
   4   (0.368) 0.369 0.248 0.448 0.227 0.369 0.368 0.358 0.356 0.111 
   2   (0.632) 0.631 0.752 0.552 0.773 0.631 0.632 0.642 0.644 0.889 

Locus 768 : 
2 alleles
2.9% missing data
   2   (0.897) 0.897 0.969 0.877 0.976 0.897 0.897 0.933 0.956 0.969 
   1   (0.103) 0.103 0.031 0.123 0.024 0.103 0.103 0.067 0.044 0.031 

Locus 769 : 
2 alleles
3.6% missing data
   3   (0.749) 0.749 0.816 0.711 0.950 0.749 0.749 0.754 0.899 0.863 
   1   (0.251) 0.251 0.184 0.289 0.050 0.251 0.251 0.246 0.101 0.137 

Locus 770 : 
2 alleles
6.5% missing data
   1   (0.797) 0.797 0.925 0.860 0.977 0.797 0.797 0.780 0.653 0.929 
   3   (0.203) 0.203 0.075 0.140 0.023 0.203 0.203 0.220 0.347 0.071 

Locus 771 : 
2 alleles
7.2% missing data
   3   (0.916) 0.916 0.931 0.850 0.988 0.916 0.915 0.969 0.947 0.975 
   1   (0.084) 0.084 0.069 0.150 0.012 0.084 0.085 0.031 0.053 0.025 

Locus 772 : 
2 alleles
13.0% missing data
   2   (0.851) 0.851 0.946 0.834 0.775 0.851 0.851 0.856 0.874 0.962 
   4   (0.149) 0.149 0.054 0.166 0.225 0.149 0.149 0.144 0.126 0.038 

Locus 773 : 
2 alleles
15.9% missing data
   2   (0.401) 0.401 0.307 0.277 0.120 0.400 0.400 0.486 0.467 0.427 
   4   (0.599) 0.599 0.693 0.723 0.880 0.600 0.600 0.514 0.533 0.573 

Locus 774 : 
2 alleles
10.9% missing data
   3   (0.921) 0.921 0.985 0.969 0.968 0.921 0.921 0.905 0.950 0.987 
   1   (0.079) 0.079 0.015 0.031 0.032 0.079 0.079 0.095 0.050 0.013 

Locus 775 : 
2 alleles
15.9% missing data
   3   (0.917) 0.917 0.985 0.945 0.991 0.917 0.917 0.931 0.897 0.982 
   1   (0.083) 0.083 0.015 0.055 0.009 0.083 0.083 0.069 0.103 0.018 

Locus 776 : 
2 alleles
13.0% missing data
   4   (0.586) 0.585 0.771 0.642 0.757 0.585 0.585 0.476 0.770 0.912 
   2   (0.414) 0.415 0.229 0.358 0.243 0.415 0.415 0.524 0.230 0.088 

Locus 777 : 
2 alleles
6.5% missing data
   1   (0.428) 0.428 0.335 0.495 0.104 0.428 0.428 0.376 0.939 0.461 
   4   (0.572) 0.572 0.665 0.505 0.896 0.572 0.572 0.624 0.061 0.539 

Locus 778 : 
2 alleles
5.8% missing data
   1   (0.906) 0.906 0.941 0.857 0.932 0.906 0.906 0.964 0.925 0.965 
   4   (0.094) 0.094 0.059 0.143 0.068 0.094 0.094 0.036 0.075 0.035 

Locus 779 : 
2 alleles
13.0% missing data
   2   (0.304) 0.305 0.178 0.459 0.117 0.305 0.305 0.254 0.219 0.118 
   4   (0.696) 0.695 0.822 0.541 0.883 0.695 0.695 0.746 0.781 0.882 

Locus 780 : 
2 alleles
6.5% missing data
   1   (0.677) 0.677 0.609 0.658 0.698 0.677 0.677 0.701 0.864 0.806 
   3   (0.323) 0.323 0.391 0.342 0.302 0.323 0.323 0.299 0.136 0.194 

Locus 781 : 
2 alleles
5.8% missing data
   3   (0.690) 0.690 0.733 0.705 0.970 0.690 0.690 0.658 0.844 0.900 
   1   (0.310) 0.310 0.267 0.295 0.030 0.310 0.310 0.342 0.156 0.100 

Locus 782 : 
2 alleles
12.3% missing data
   3   (0.857) 0.857 0.658 0.716 0.978 0.857 0.857 0.948 0.975 0.946 
   1   (0.143) 0.143 0.342 0.284 0.022 0.143 0.143 0.052 0.025 0.054 

Locus 783 : 
2 alleles
14.5% missing data
   3   (0.862) 0.862 0.926 0.877 0.848 0.862 0.862 0.888 0.526 0.965 
   1   (0.138) 0.138 0.074 0.123 0.152 0.138 0.138 0.112 0.474 0.035 

Locus 784 : 
2 alleles
12.3% missing data
   4   (0.765) 0.765 0.936 0.791 0.623 0.765 0.765 0.781 0.875 0.428 
   3   (0.235) 0.235 0.064 0.209 0.377 0.235 0.235 0.219 0.125 0.572 

Locus 785 : 
2 alleles
1.4% missing data
   2   (0.669) 0.669 0.780 0.602 0.871 0.669 0.669 0.705 0.690 0.729 
   4   (0.331) 0.331 0.220 0.398 0.129 0.331 0.331 0.295 0.310 0.271 

Locus 786 : 
2 alleles
13.8% missing data
   3   (0.866) 0.866 0.960 0.861 0.969 0.866 0.866 0.898 0.950 0.969 
   1   (0.134) 0.134 0.040 0.139 0.031 0.134 0.134 0.102 0.050 0.031 

Locus 787 : 
2 alleles
5.8% missing data
   3   (0.920) 0.920 0.989 0.976 0.996 0.920 0.920 0.875 0.931 0.988 
   4   (0.080) 0.080 0.011 0.024 0.004 0.080 0.080 0.125 0.069 0.012 

Locus 788 : 
2 alleles
13.0% missing data
   1   (0.912) 0.911 0.978 0.927 0.906 0.911 0.911 0.941 0.946 0.982 
   2   (0.088) 0.089 0.022 0.073 0.094 0.089 0.089 0.059 0.054 0.018 

Locus 789 : 
2 alleles
1.4% missing data
   3   (0.876) 0.876 0.882 0.919 0.893 0.877 0.876 0.880 0.960 0.963 
   1   (0.124) 0.124 0.118 0.081 0.107 0.123 0.124 0.120 0.040 0.037 

Locus 790 : 
2 alleles
10.9% missing data
   3   (0.888) 0.888 0.966 0.940 0.873 0.888 0.888 0.863 0.979 0.977 
   1   (0.112) 0.112 0.034 0.060 0.127 0.112 0.112 0.137 0.021 0.023 

Locus 791 : 
2 alleles
4.3% missing data
   1   (0.691) 0.691 0.451 0.648 0.741 0.692 0.691 0.758 0.598 0.828 
   3   (0.309) 0.309 0.549 0.352 0.259 0.308 0.309 0.242 0.402 0.172 

Locus 792 : 
2 alleles
12.3% missing data
   1   (0.890) 0.890 0.962 0.898 0.910 0.890 0.890 0.915 0.990 0.977 
   3   (0.110) 0.110 0.038 0.102 0.090 0.110 0.110 0.085 0.010 0.023 

Locus 793 : 
2 alleles
0.0% missing data
   1   (0.073) 0.073 0.010 0.022 0.005 0.073 0.073 0.103 0.018 0.009 
   3   (0.927) 0.927 0.990 0.978 0.995 0.927 0.927 0.897 0.982 0.991 

Locus 794 : 
2 alleles
13.8% missing data
   2   (0.565) 0.565 0.473 0.663 0.097 0.566 0.565 0.558 0.397 0.554 
   4   (0.435) 0.435 0.527 0.337 0.903 0.434 0.435 0.442 0.603 0.446 

Locus 795 : 
2 alleles
0.7% missing data
   2   (0.844) 0.844 0.937 0.897 0.886 0.843 0.844 0.833 0.914 0.969 
   3   (0.156) 0.156 0.063 0.103 0.114 0.157 0.156 0.167 0.086 0.031 

Locus 796 : 
2 alleles
13.0% missing data
   1   (0.728) 0.728 0.567 0.716 0.629 0.728 0.728 0.819 0.825 0.602 
   2   (0.272) 0.272 0.433 0.284 0.371 0.272 0.272 0.181 0.175 0.398 

Locus 797 : 
2 alleles
5.1% missing data
   3   (0.889) 0.889 0.876 0.876 0.987 0.890 0.889 0.934 0.989 0.970 
   4   (0.111) 0.111 0.124 0.124 0.013 0.110 0.111 0.066 0.011 0.030 

Locus 798 : 
2 alleles
5.1% missing data
   3   (0.882) 0.882 0.953 0.922 0.985 0.881 0.882 0.914 0.663 0.975 
   1   (0.118) 0.118 0.047 0.078 0.015 0.119 0.118 0.086 0.337 0.025 

Locus 799 : 
2 alleles
11.6% missing data
   2   (0.859) 0.859 0.930 0.901 0.931 0.859 0.859 0.859 0.857 0.965 
   4   (0.141) 0.141 0.070 0.099 0.069 0.141 0.141 0.141 0.143 0.035 

Locus 800 : 
2 alleles
5.1% missing data
   3   (0.898) 0.898 0.941 0.907 0.965 0.898 0.898 0.938 0.964 0.970 
   1   (0.102) 0.102 0.059 0.093 0.035 0.102 0.102 0.062 0.036 0.030 

Locus 801 : 
2 alleles
0.0% missing data
   1   (0.903) 0.902 0.973 0.919 0.994 0.902 0.902 0.928 0.984 0.972 
   2   (0.097) 0.098 0.027 0.081 0.006 0.098 0.098 0.072 0.016 0.028 

Locus 802 : 
2 alleles
8.0% missing data
   1   (0.878) 0.878 0.972 0.906 0.580 0.878 0.878 0.929 0.984 0.666 
   3   (0.122) 0.122 0.028 0.094 0.420 0.122 0.122 0.071 0.016 0.334 

Locus 803 : 
2 alleles
11.6% missing data
   1   (0.894) 0.895 0.957 0.936 0.908 0.895 0.895 0.893 0.881 0.969 
   3   (0.106) 0.105 0.043 0.064 0.092 0.105 0.105 0.107 0.119 0.031 

Locus 804 : 
2 alleles
2.9% missing data
   3   (0.941) 0.941 0.745 0.924 0.978 0.941 0.941 0.989 0.995 0.970 
   4   (0.059) 0.059 0.255 0.076 0.022 0.059 0.059 0.011 0.005 0.030 

Locus 805 : 
2 alleles
12.3% missing data
   1   (0.799) 0.799 0.924 0.821 0.041 0.800 0.799 0.833 0.930 0.436 
   3   (0.201) 0.201 0.076 0.179 0.959 0.200 0.201 0.167 0.070 0.564 

Locus 806 : 
2 alleles
4.3% missing data
   1   (0.093) 0.093 0.024 0.156 0.013 0.094 0.093 0.049 0.048 0.018 
   2   (0.907) 0.907 0.976 0.844 0.987 0.906 0.907 0.951 0.952 0.982 

Locus 807 : 
2 alleles
3.6% missing data
   1   (0.713) 0.713 0.796 0.745 0.960 0.713 0.713 0.634 0.955 0.918 
   3   (0.287) 0.287 0.204 0.255 0.040 0.287 0.287 0.366 0.045 0.082 

Locus 808 : 
2 alleles
14.5% missing data
   4   (0.910) 0.911 0.971 0.960 0.903 0.911 0.910 0.951 0.954 0.266 
   2   (0.090) 0.089 0.029 0.040 0.097 0.089 0.090 0.049 0.046 0.734 

Locus 809 : 
2 alleles
4.3% missing data
   2   (0.868) 0.867 0.939 0.932 0.985 0.868 0.867 0.855 0.825 0.961 
   3   (0.132) 0.133 0.061 0.068 0.015 0.132 0.133 0.145 0.175 0.039 

Locus 810 : 
2 alleles
5.8% missing data
   3   (0.933) 0.933 0.919 0.719 0.959 0.934 0.933 0.989 0.993 0.964 
   2   (0.067) 0.067 0.081 0.281 0.041 0.066 0.067 0.011 0.007 0.036 

Locus 811 : 
2 alleles
14.5% missing data
   3   (0.589) 0.589 0.453 0.552 0.969 0.589 0.589 0.640 0.737 0.517 
   1   (0.411) 0.411 0.547 0.448 0.031 0.411 0.411 0.360 0.263 0.483 

Locus 812 : 
2 alleles
5.1% missing data
   3   (0.932) 0.932 0.977 0.961 0.996 0.932 0.932 0.978 0.994 0.482 
   1   (0.068) 0.068 0.023 0.039 0.004 0.068 0.068 0.022 0.006 0.518 

Locus 813 : 
2 alleles
10.9% missing data
   2   (0.901) 0.901 0.983 0.966 0.958 0.901 0.901 0.836 0.991 0.982 
   3   (0.099) 0.099 0.017 0.034 0.042 0.099 0.099 0.164 0.009 0.018 

Locus 814 : 
2 alleles
3.6% missing data
   1   (0.226) 0.226 0.188 0.252 0.036 0.227 0.227 0.138 0.644 0.502 
   4   (0.774) 0.774 0.812 0.748 0.964 0.773 0.773 0.862 0.356 0.498 

Locus 815 : 
2 alleles
2.9% missing data
   1   (0.836) 0.836 0.939 0.918 0.990 0.836 0.836 0.746 0.976 0.954 
   2   (0.164) 0.164 0.061 0.082 0.010 0.164 0.164 0.254 0.024 0.046 

Locus 816 : 
2 alleles
7.2% missing data
   2   (0.892) 0.892 0.971 0.914 0.992 0.892 0.892 0.901 0.991 0.979 
   1   (0.108) 0.108 0.029 0.086 0.008 0.108 0.108 0.099 0.009 0.021 

Locus 817 : 
2 alleles
13.0% missing data
   4   (0.673) 0.673 0.510 0.641 0.712 0.673 0.673 0.712 0.819 0.915 
   1   (0.327) 0.327 0.490 0.359 0.288 0.327 0.327 0.288 0.181 0.085 

Locus 818 : 
2 alleles
14.5% missing data
   1   (0.169) 0.168 0.145 0.079 0.117 0.168 0.168 0.215 0.297 0.032 
   2   (0.831) 0.832 0.855 0.921 0.883 0.832 0.832 0.785 0.703 0.968 

Locus 819 : 
2 alleles
12.3% missing data
   1   (0.874) 0.873 0.926 0.838 0.983 0.873 0.873 0.923 0.979 0.964 
   3   (0.126) 0.127 0.074 0.162 0.017 0.127 0.127 0.077 0.021 0.036 

Locus 820 : 
2 alleles
3.6% missing data
   3   (0.524) 0.524 0.310 0.521 0.978 0.524 0.524 0.617 0.621 0.161 
   1   (0.476) 0.476 0.690 0.479 0.022 0.476 0.476 0.383 0.379 0.839 

Locus 821 : 
2 alleles
3.6% missing data
   3   (0.810) 0.810 0.838 0.752 0.338 0.810 0.810 0.873 0.897 0.914 
   1   (0.190) 0.190 0.162 0.248 0.662 0.190 0.190 0.127 0.103 0.086 

Locus 822 : 
2 alleles
13.0% missing data
   2   (0.110) 0.110 0.236 0.083 0.018 0.111 0.111 0.047 0.243 0.049 
   4   (0.890) 0.890 0.764 0.917 0.982 0.889 0.889 0.953 0.757 0.951 

Locus 823 : 
2 alleles
12.3% missing data
   2   (0.917) 0.917 0.984 0.967 0.008 0.918 0.917 0.938 0.970 0.978 
   4   (0.083) 0.083 0.016 0.033 0.992 0.082 0.083 0.062 0.030 0.022 

Locus 824 : 
2 alleles
11.6% missing data
   2   (0.919) 0.919 0.992 0.982 0.970 0.919 0.919 0.830 0.981 0.992 
   3   (0.081) 0.081 0.008 0.018 0.030 0.081 0.081 0.170 0.019 0.008 

Locus 825 : 
2 alleles
1.4% missing data
   1   (0.880) 0.880 0.883 0.936 0.978 0.880 0.880 0.888 0.982 0.958 
   3   (0.120) 0.120 0.117 0.064 0.022 0.120 0.120 0.112 0.018 0.042 

Locus 826 : 
2 alleles
2.9% missing data
   2   (0.908) 0.908 0.966 0.882 0.985 0.907 0.908 0.945 0.988 0.967 
   1   (0.092) 0.092 0.034 0.118 0.015 0.093 0.092 0.055 0.012 0.033 

Locus 827 : 
2 alleles
5.1% missing data
   1   (0.897) 0.897 0.876 0.942 0.976 0.897 0.897 0.925 0.703 0.982 
   4   (0.103) 0.103 0.124 0.058 0.024 0.103 0.103 0.075 0.297 0.018 

Locus 828 : 
2 alleles
7.2% missing data
   4   (0.676) 0.676 0.705 0.685 0.606 0.676 0.676 0.709 0.735 0.539 
   3   (0.324) 0.324 0.295 0.315 0.394 0.324 0.324 0.291 0.265 0.461 

Locus 829 : 
2 alleles
10.9% missing data
   3   (0.806) 0.805 0.947 0.848 0.976 0.805 0.805 0.762 0.934 0.956 
   1   (0.194) 0.195 0.053 0.152 0.024 0.195 0.195 0.238 0.066 0.044 

Locus 830 : 
2 alleles
2.9% missing data
   2   (0.760) 0.760 0.887 0.709 0.946 0.760 0.760 0.755 0.590 0.945 
   3   (0.240) 0.240 0.113 0.291 0.054 0.240 0.240 0.245 0.410 0.055 

Locus 831 : 
2 alleles
1.4% missing data
   2   (0.914) 0.914 0.967 0.969 0.994 0.914 0.914 0.921 0.503 0.988 
   4   (0.086) 0.086 0.033 0.031 0.006 0.086 0.086 0.079 0.497 0.012 

Locus 832 : 
2 alleles
10.9% missing data
   2   (0.676) 0.676 0.657 0.687 0.663 0.676 0.676 0.722 0.818 0.538 
   4   (0.324) 0.324 0.343 0.313 0.337 0.324 0.324 0.278 0.182 0.462 

Locus 833 : 
2 alleles
15.2% missing data
   4   (0.886) 0.886 0.949 0.934 0.886 0.886 0.886 0.891 0.945 0.961 
   2   (0.114) 0.114 0.051 0.066 0.114 0.114 0.114 0.109 0.055 0.039 

Locus 834 : 
2 alleles
14.5% missing data
   2   (0.761) 0.761 0.917 0.756 0.833 0.761 0.761 0.709 0.786 0.938 
   4   (0.239) 0.239 0.083 0.244 0.167 0.239 0.239 0.291 0.214 0.062 

Locus 835 : 
2 alleles
10.9% missing data
   4   (0.904) 0.904 0.969 0.896 0.929 0.904 0.904 0.940 0.992 0.977 
   2   (0.096) 0.096 0.031 0.104 0.071 0.096 0.096 0.060 0.008 0.023 

Locus 836 : 
2 alleles
5.1% missing data
   2   (0.479) 0.479 0.338 0.451 0.956 0.479 0.479 0.505 0.253 0.491 
   4   (0.521) 0.521 0.662 0.549 0.044 0.521 0.521 0.495 0.747 0.509 

Locus 837 : 
2 alleles
7.2% missing data
   2   (0.878) 0.878 0.940 0.876 0.976 0.878 0.878 0.913 0.963 0.945 
   4   (0.122) 0.122 0.060 0.124 0.024 0.122 0.122 0.087 0.037 0.055 

Locus 838 : 
2 alleles
5.1% missing data
   1   (0.896) 0.896 0.632 0.850 0.987 0.896 0.896 0.967 0.984 0.957 
   2   (0.104) 0.104 0.368 0.150 0.013 0.104 0.104 0.033 0.016 0.043 

Locus 839 : 
2 alleles
5.1% missing data
   1   (0.877) 0.877 0.796 0.843 0.990 0.877 0.877 0.937 0.946 0.957 
   4   (0.123) 0.123 0.204 0.157 0.010 0.123 0.123 0.063 0.054 0.043 

Locus 840 : 
2 alleles
2.9% missing data
   3   (0.915) 0.915 0.993 0.984 0.996 0.915 0.915 0.769 0.927 0.993 
   1   (0.085) 0.085 0.007 0.016 0.004 0.085 0.085 0.231 0.073 0.007 

Locus 841 : 
2 alleles
10.9% missing data
   2   (0.921) 0.921 0.871 0.930 0.963 0.921 0.921 0.970 0.934 0.967 
   4   (0.079) 0.079 0.129 0.070 0.037 0.079 0.079 0.030 0.066 0.033 

Locus 842 : 
2 alleles
5.1% missing data
   2   (0.905) 0.905 0.956 0.896 0.958 0.905 0.905 0.942 0.977 0.970 
   4   (0.095) 0.095 0.044 0.104 0.042 0.095 0.095 0.058 0.023 0.030 

Locus 843 : 
2 alleles
12.3% missing data
   2   (0.803) 0.803 0.897 0.851 0.954 0.803 0.803 0.766 0.931 0.951 
   4   (0.197) 0.197 0.103 0.149 0.046 0.197 0.197 0.234 0.069 0.049 

Locus 844 : 
2 alleles
2.9% missing data
   3   (0.906) 0.905 0.948 0.933 0.945 0.905 0.905 0.964 0.987 0.709 
   1   (0.094) 0.095 0.052 0.067 0.055 0.095 0.095 0.036 0.013 0.291 

Locus 845 : 
2 alleles
13.8% missing data
   1   (0.810) 0.809 0.940 0.882 0.504 0.810 0.810 0.751 0.894 0.947 
   3   (0.190) 0.191 0.060 0.118 0.496 0.190 0.190 0.249 0.106 0.053 

Locus 846 : 
2 alleles
12.3% missing data
   1   (0.863) 0.863 0.965 0.875 0.989 0.863 0.863 0.887 0.924 0.626 
   4   (0.137) 0.137 0.035 0.125 0.011 0.137 0.137 0.113 0.076 0.374 

Locus 847 : 
2 alleles
4.3% missing data
   1   (0.753) 0.753 0.815 0.831 0.976 0.753 0.753 0.699 0.591 0.930 
   3   (0.247) 0.247 0.185 0.169 0.024 0.247 0.247 0.301 0.409 0.070 

Locus 848 : 
2 alleles
8.0% missing data
   1   (0.514) 0.514 0.515 0.502 0.500 0.514 0.514 0.529 0.419 0.530 
   3   (0.486) 0.486 0.485 0.498 0.500 0.486 0.486 0.471 0.581 0.470 

Locus 849 : 
2 alleles
8.7% missing data
   3   (0.940) 0.940 0.994 0.987 0.977 0.940 0.940 0.886 0.991 0.994 
   2   (0.060) 0.060 0.006 0.013 0.023 0.060 0.060 0.114 0.009 0.006 

Locus 850 : 
2 alleles
10.9% missing data
   1   (0.747) 0.747 0.890 0.701 0.062 0.748 0.747 0.802 0.928 0.569 
   3   (0.253) 0.253 0.110 0.299 0.938 0.252 0.253 0.198 0.072 0.431 

Locus 851 : 
2 alleles
5.8% missing data
   2   (0.898) 0.898 0.965 0.898 0.984 0.898 0.898 0.916 0.988 0.977 
   4   (0.102) 0.102 0.035 0.102 0.016 0.102 0.102 0.084 0.012 0.023 

Locus 852 : 
2 alleles
4.3% missing data
   4   (0.907) 0.907 0.969 0.863 0.987 0.907 0.907 0.941 0.946 0.974 
   2   (0.093) 0.093 0.031 0.137 0.013 0.093 0.093 0.059 0.054 0.026 

Locus 853 : 
2 alleles
2.9% missing data
   1   (0.222) 0.222 0.162 0.368 0.064 0.222 0.222 0.169 0.088 0.057 
   3   (0.778) 0.778 0.838 0.632 0.936 0.778 0.778 0.831 0.912 0.943 

Locus 854 : 
2 alleles
5.8% missing data
   1   (0.890) 0.890 0.946 0.937 0.988 0.890 0.890 0.909 0.721 0.973 
   3   (0.110) 0.110 0.054 0.063 0.012 0.110 0.110 0.091 0.279 0.027 

Locus 855 : 
2 alleles
10.9% missing data
   1   (0.124) 0.124 0.075 0.106 0.132 0.124 0.124 0.097 0.140 0.031 
   3   (0.876) 0.876 0.925 0.894 0.868 0.876 0.876 0.903 0.860 0.969 

Locus 856 : 
2 alleles
1.4% missing data
   1   (0.688) 0.688 0.905 0.659 0.938 0.688 0.688 0.581 0.917 0.933 
   3   (0.312) 0.312 0.095 0.341 0.062 0.312 0.312 0.419 0.083 0.067 

Locus 857 : 
2 alleles
3.6% missing data
   1   (0.191) 0.191 0.123 0.209 0.018 0.191 0.191 0.181 0.207 0.051 
   3   (0.809) 0.809 0.877 0.791 0.982 0.809 0.809 0.819 0.793 0.949 

Locus 858 : 
2 alleles
13.0% missing data
   3   (0.199) 0.199 0.136 0.198 0.085 0.199 0.199 0.184 0.422 0.079 
   4   (0.801) 0.801 0.864 0.802 0.915 0.801 0.801 0.816 0.578 0.921 

Locus 859 : 
2 alleles
12.3% missing data
   4   (0.874) 0.874 0.901 0.882 0.947 0.874 0.874 0.928 0.578 0.965 
   2   (0.126) 0.126 0.099 0.118 0.053 0.126 0.126 0.072 0.422 0.035 

Locus 860 : 
2 alleles
8.0% missing data
   3   (0.838) 0.838 0.888 0.849 0.918 0.839 0.838 0.838 0.917 0.957 
   1   (0.162) 0.162 0.112 0.151 0.082 0.161 0.162 0.162 0.083 0.043 

Locus 861 : 
2 alleles
5.1% missing data
   2   (0.157) 0.157 0.353 0.146 0.023 0.157 0.157 0.106 0.026 0.057 
   4   (0.843) 0.843 0.647 0.854 0.977 0.843 0.843 0.894 0.974 0.943 

Locus 862 : 
2 alleles
5.8% missing data
   4   (0.298) 0.298 0.154 0.255 0.031 0.299 0.298 0.329 0.069 0.361 
   1   (0.702) 0.702 0.846 0.745 0.969 0.701 0.702 0.671 0.931 0.639 

Locus 863 : 
2 alleles
4.3% missing data
   3   (0.940) 0.940 0.610 0.819 0.969 0.940 0.940 0.993 0.991 0.964 
   1   (0.060) 0.060 0.390 0.181 0.031 0.060 0.060 0.007 0.009 0.036 

Locus 864 : 
2 alleles
4.3% missing data
   4   (0.877) 0.876 0.951 0.941 0.957 0.877 0.877 0.882 0.491 0.978 
   3   (0.123) 0.124 0.049 0.059 0.043 0.123 0.123 0.118 0.509 0.022 

Locus 865 : 
2 alleles
1.4% missing data
   1   (0.142) 0.142 0.149 0.076 0.026 0.142 0.142 0.142 0.076 0.045 
   3   (0.858) 0.858 0.851 0.924 0.974 0.858 0.858 0.858 0.924 0.955 

Locus 866 : 
2 alleles
9.4% missing data
   2   (0.912) 0.912 0.876 0.865 0.895 0.912 0.912 0.973 0.946 0.968 
   1   (0.088) 0.088 0.124 0.135 0.105 0.088 0.088 0.027 0.054 0.032 

Locus 867 : 
2 alleles
2.2% missing data
   1   (0.085) 0.084 0.074 0.051 0.009 0.084 0.084 0.062 0.028 0.031 
   2   (0.915) 0.916 0.926 0.949 0.991 0.916 0.916 0.938 0.972 0.969 

Locus 868 : 
2 alleles
3.6% missing data
   3   (0.841) 0.841 0.729 0.827 0.980 0.841 0.841 0.931 0.961 0.752 
   4   (0.159) 0.159 0.271 0.173 0.020 0.159 0.159 0.069 0.039 0.248 

Locus 869 : 
2 alleles
4.3% missing data
   4   (0.895) 0.895 0.968 0.906 0.984 0.895 0.895 0.951 0.990 0.749 
   2   (0.105) 0.105 0.032 0.094 0.016 0.105 0.105 0.049 0.010 0.251 

Locus 870 : 
2 alleles
5.1% missing data
   2   (0.896) 0.896 0.934 0.927 0.799 0.896 0.896 0.927 0.860 0.972 
   4   (0.104) 0.104 0.066 0.073 0.201 0.104 0.104 0.073 0.140 0.028 

Locus 871 : 
2 alleles
14.5% missing data
   1   (0.660) 0.660 0.799 0.699 0.414 0.660 0.660 0.656 0.824 0.562 
   4   (0.340) 0.340 0.201 0.301 0.586 0.340 0.340 0.344 0.176 0.438 

Locus 872 : 
2 alleles
6.5% missing data
   4   (0.899) 0.900 0.841 0.938 0.964 0.900 0.900 0.955 0.983 0.724 
   2   (0.101) 0.100 0.159 0.062 0.036 0.100 0.100 0.045 0.017 0.276 

Locus 873 : 
2 alleles
12.3% missing data
   1   (0.884) 0.884 0.933 0.871 0.908 0.883 0.884 0.931 0.856 0.964 
   2   (0.116) 0.116 0.067 0.129 0.092 0.117 0.116 0.069 0.144 0.036 

Locus 874 : 
2 alleles
1.4% missing data
   1   (0.862) 0.862 0.921 0.881 0.943 0.862 0.862 0.890 0.808 0.964 
   3   (0.138) 0.138 0.079 0.119 0.057 0.138 0.138 0.110 0.192 0.036 

Locus 875 : 
2 alleles
8.7% missing data
   2   (0.884) 0.884 0.945 0.904 0.977 0.885 0.884 0.902 0.696 0.973 
   4   (0.116) 0.116 0.055 0.096 0.023 0.115 0.116 0.098 0.304 0.027 

Locus 876 : 
2 alleles
2.9% missing data
   3   (0.901) 0.901 0.746 0.901 0.994 0.900 0.901 0.963 0.952 0.971 
   1   (0.099) 0.099 0.254 0.099 0.006 0.100 0.099 0.037 0.048 0.029 

Locus 877 : 
2 alleles
0.7% missing data
   1   (0.058) 0.058 0.004 0.011 0.002 0.058 0.058 0.094 0.010 0.005 
   2   (0.942) 0.942 0.996 0.989 0.998 0.942 0.942 0.906 0.990 0.995 

Locus 878 : 
2 alleles
12.3% missing data
   3   (0.737) 0.737 0.709 0.839 0.966 0.738 0.738 0.703 0.857 0.679 
   2   (0.263) 0.263 0.291 0.161 0.034 0.262 0.262 0.297 0.143 0.321 

Locus 879 : 
2 alleles
2.9% missing data
   1   (0.930) 0.930 0.972 0.941 0.993 0.930 0.930 0.975 0.973 0.591 
   3   (0.070) 0.070 0.028 0.059 0.007 0.070 0.070 0.025 0.027 0.409 

Locus 880 : 
2 alleles
9.4% missing data
   1   (0.699) 0.699 0.709 0.649 0.470 0.699 0.699 0.747 0.375 0.908 
   4   (0.301) 0.301 0.291 0.351 0.530 0.301 0.301 0.253 0.625 0.092 

Locus 881 : 
2 alleles
13.0% missing data
   2   (0.915) 0.915 0.986 0.966 0.967 0.916 0.915 0.892 0.886 0.984 
   4   (0.085) 0.085 0.014 0.034 0.033 0.084 0.085 0.108 0.114 0.016 

Locus 882 : 
2 alleles
15.9% missing data
   3   (0.879) 0.879 0.967 0.933 0.991 0.879 0.879 0.857 0.957 0.965 
   1   (0.121) 0.121 0.033 0.067 0.009 0.121 0.121 0.143 0.043 0.035 

Locus 883 : 
2 alleles
2.9% missing data
   3   (0.918) 0.918 0.920 0.908 0.765 0.919 0.918 0.963 0.980 0.975 
   1   (0.082) 0.082 0.080 0.092 0.235 0.081 0.082 0.037 0.020 0.025 

Locus 884 : 
2 alleles
3.6% missing data
   1   (0.792) 0.792 0.870 0.736 0.967 0.792 0.792 0.848 0.947 0.551 
   3   (0.208) 0.208 0.130 0.264 0.033 0.208 0.208 0.152 0.053 0.449 

Locus 885 : 
2 alleles
13.0% missing data
   2   (0.883) 0.883 0.965 0.940 0.985 0.883 0.883 0.855 0.906 0.958 
   4   (0.117) 0.117 0.035 0.060 0.015 0.117 0.117 0.145 0.094 0.042 

Locus 886 : 
2 alleles
11.6% missing data
   2   (0.916) 0.916 0.931 0.946 0.978 0.916 0.916 0.941 0.921 0.980 
   4   (0.084) 0.084 0.069 0.054 0.022 0.084 0.084 0.059 0.079 0.020 

Locus 887 : 
2 alleles
13.0% missing data
   1   (0.920) 0.920 0.972 0.938 0.944 0.921 0.920 0.945 0.978 0.978 
   2   (0.080) 0.080 0.028 0.062 0.056 0.079 0.080 0.055 0.022 0.022 

Locus 888 : 
2 alleles
17.4% missing data
   1   (0.713) 0.713 0.526 0.668 0.526 0.712 0.713 0.798 0.944 0.869 
   3   (0.287) 0.287 0.474 0.332 0.474 0.288 0.287 0.202 0.056 0.131 

Locus 889 : 
2 alleles
3.6% missing data
   3   (0.875) 0.875 0.942 0.883 0.993 0.874 0.875 0.902 0.935 0.953 
   1   (0.125) 0.125 0.058 0.117 0.007 0.126 0.125 0.098 0.065 0.047 

Locus 890 : 
2 alleles
6.5% missing data
   4   (0.681) 0.681 0.444 0.699 0.964 0.681 0.681 0.718 0.259 0.884 
   2   (0.319) 0.319 0.556 0.301 0.036 0.319 0.319 0.282 0.741 0.116 

Locus 891 : 
2 alleles
5.8% missing data
   2   (0.448) 0.448 0.340 0.340 0.647 0.449 0.448 0.496 0.578 0.482 
   4   (0.552) 0.552 0.660 0.660 0.353 0.551 0.552 0.504 0.422 0.518 

Locus 892 : 
2 alleles
5.8% missing data
   2   (0.836) 0.836 0.816 0.800 0.605 0.836 0.836 0.897 0.948 0.951 
   1   (0.164) 0.164 0.184 0.200 0.395 0.164 0.164 0.103 0.052 0.049 

Locus 893 : 
2 alleles
13.8% missing data
   4   (0.731) 0.731 0.878 0.739 0.968 0.731 0.731 0.676 0.711 0.834 
   2   (0.269) 0.269 0.122 0.261 0.032 0.269 0.269 0.324 0.289 0.166 

Locus 894 : 
2 alleles
13.0% missing data
   3   (0.542) 0.542 0.593 0.570 0.072 0.542 0.542 0.530 0.635 0.572 
   4   (0.458) 0.458 0.407 0.430 0.928 0.458 0.458 0.470 0.365 0.428 

Locus 895 : 
2 alleles
3.6% missing data
   1   (0.948) 0.948 0.996 0.989 0.998 0.948 0.948 0.898 0.988 0.995 
   3   (0.052) 0.052 0.004 0.011 0.002 0.052 0.052 0.102 0.012 0.005 

Locus 896 : 
2 alleles
13.0% missing data
   2   (0.736) 0.735 0.906 0.761 0.975 0.735 0.735 0.740 0.821 0.635 
   3   (0.264) 0.265 0.094 0.239 0.025 0.265 0.265 0.260 0.179 0.365 

Locus 897 : 
2 alleles
15.2% missing data
   3   (0.780) 0.780 0.759 0.782 0.980 0.780 0.780 0.789 0.942 0.933 
   4   (0.220) 0.220 0.241 0.218 0.020 0.220 0.220 0.211 0.058 0.067 

Locus 898 : 
2 alleles
1.4% missing data
   1   (0.897) 0.897 0.688 0.922 0.989 0.897 0.897 0.950 0.902 0.962 
   3   (0.103) 0.103 0.312 0.078 0.011 0.103 0.103 0.050 0.098 0.038 

Locus 899 : 
2 alleles
13.8% missing data
   1   (0.868) 0.868 0.918 0.931 0.977 0.868 0.868 0.864 0.942 0.892 
   3   (0.132) 0.132 0.082 0.069 0.023 0.132 0.132 0.136 0.058 0.108 

Locus 900 : 
2 alleles
2.9% missing data
   3   (0.929) 0.929 0.991 0.974 0.991 0.929 0.929 0.903 0.968 0.991 
   1   (0.071) 0.071 0.009 0.026 0.009 0.071 0.071 0.097 0.032 0.009 

Locus 901 : 
2 alleles
4.3% missing data
   3   (0.888) 0.888 0.929 0.934 0.984 0.888 0.888 0.901 0.977 0.970 
   2   (0.112) 0.112 0.071 0.066 0.016 0.112 0.112 0.099 0.023 0.030 

Locus 902 : 
2 alleles
12.3% missing data
   4   (0.922) 0.922 0.988 0.968 0.959 0.922 0.922 0.905 0.990 0.988 
   1   (0.078) 0.078 0.012 0.032 0.041 0.078 0.078 0.095 0.010 0.012 

Locus 903 : 
2 alleles
13.0% missing data
   4   (0.642) 0.642 0.788 0.671 0.474 0.642 0.642 0.634 0.538 0.619 
   2   (0.358) 0.358 0.212 0.329 0.526 0.358 0.358 0.366 0.462 0.381 

Locus 904 : 
2 alleles
8.7% missing data
   4   (0.482) 0.482 0.547 0.400 0.460 0.483 0.482 0.488 0.332 0.648 
   2   (0.518) 0.518 0.453 0.600 0.540 0.517 0.518 0.512 0.668 0.352 

Locus 905 : 
2 alleles
6.5% missing data
   1   (0.884) 0.884 0.958 0.944 0.990 0.884 0.884 0.855 0.985 0.972 
   3   (0.116) 0.116 0.042 0.056 0.010 0.116 0.116 0.145 0.015 0.028 

Locus 906 : 
2 alleles
12.3% missing data
   2   (0.916) 0.916 0.966 0.944 0.923 0.916 0.916 0.965 0.978 0.668 
   4   (0.084) 0.084 0.034 0.056 0.077 0.084 0.084 0.035 0.022 0.332 

Locus 907 : 
2 alleles
1.4% missing data
   1   (0.909) 0.909 0.967 0.926 0.985 0.909 0.909 0.925 0.953 0.978 
   2   (0.091) 0.091 0.033 0.074 0.015 0.091 0.091 0.075 0.047 0.022 

Locus 908 : 
2 alleles
12.3% missing data
   3   (0.797) 0.797 0.818 0.849 0.973 0.797 0.797 0.792 0.832 0.879 
   1   (0.203) 0.203 0.182 0.151 0.027 0.203 0.203 0.208 0.168 0.121 

Locus 909 : 
2 alleles
3.6% missing data
   1   (0.731) 0.732 0.760 0.668 0.972 0.731 0.731 0.826 0.692 0.197 
   4   (0.269) 0.268 0.240 0.332 0.028 0.269 0.269 0.174 0.308 0.803 

Locus 910 : 
2 alleles
12.3% missing data
   4   (0.602) 0.602 0.430 0.667 0.664 0.602 0.602 0.628 0.435 0.516 
   1   (0.398) 0.398 0.570 0.333 0.336 0.398 0.398 0.372 0.565 0.484 

Locus 911 : 
2 alleles
15.9% missing data
   3   (0.864) 0.864 0.982 0.953 0.994 0.864 0.864 0.720 0.953 0.968 
   1   (0.136) 0.136 0.018 0.047 0.006 0.136 0.136 0.280 0.047 0.032 

Locus 912 : 
2 alleles
2.9% missing data
   1   (0.926) 0.926 0.992 0.984 0.959 0.926 0.926 0.922 0.976 0.826 
   3   (0.074) 0.074 0.008 0.016 0.041 0.074 0.074 0.078 0.024 0.174 

Locus 913 : 
2 alleles
18.8% missing data
   1   (0.852) 0.852 0.909 0.815 0.957 0.852 0.852 0.898 0.958 0.816 
   3   (0.148) 0.148 0.091 0.185 0.043 0.148 0.148 0.102 0.042 0.184 

Locus 914 : 
2 alleles
10.1% missing data
   3   (0.811) 0.811 0.884 0.863 0.885 0.811 0.811 0.797 0.754 0.955 
   1   (0.189) 0.189 0.116 0.137 0.115 0.189 0.189 0.203 0.246 0.045 

Locus 915 : 
2 alleles
5.1% missing data
   1   (0.841) 0.841 0.847 0.810 0.750 0.841 0.841 0.898 0.975 0.927 
   3   (0.159) 0.159 0.153 0.190 0.250 0.159 0.159 0.102 0.025 0.073 

Locus 916 : 
2 alleles
4.3% missing data
   2   (0.719) 0.719 0.600 0.706 0.954 0.719 0.718 0.768 0.381 0.901 
   4   (0.281) 0.281 0.400 0.294 0.046 0.281 0.282 0.232 0.619 0.099 

Locus 917 : 
2 alleles
1.4% missing data
   2   (0.795) 0.796 0.937 0.879 0.072 0.796 0.796 0.787 0.921 0.680 
   4   (0.205) 0.204 0.063 0.121 0.928 0.204 0.204 0.213 0.079 0.320 

Locus 918 : 
2 alleles
2.9% missing data
   2   (0.847) 0.847 0.925 0.782 0.050 0.848 0.847 0.909 0.955 0.951 
   4   (0.153) 0.153 0.075 0.218 0.950 0.152 0.153 0.091 0.045 0.049 

Locus 919 : 
2 alleles
2.9% missing data
   4   (0.658) 0.658 0.708 0.612 0.654 0.658 0.658 0.658 0.900 0.890 
   1   (0.342) 0.342 0.292 0.388 0.346 0.342 0.342 0.342 0.100 0.110 

Locus 920 : 
2 alleles
12.3% missing data
   3   (0.901) 0.901 0.935 0.906 0.952 0.901 0.901 0.946 0.973 0.966 
   1   (0.099) 0.099 0.065 0.094 0.048 0.099 0.099 0.054 0.027 0.034 

Locus 921 : 
2 alleles
13.0% missing data
   3   (0.833) 0.833 0.654 0.886 0.704 0.833 0.833 0.868 0.860 0.950 
   1   (0.167) 0.167 0.346 0.114 0.296 0.167 0.167 0.132 0.140 0.050 

Locus 922 : 
2 alleles
9.4% missing data
   2   (0.904) 0.904 0.976 0.934 0.995 0.904 0.904 0.901 0.984 0.980 
   4   (0.096) 0.096 0.024 0.066 0.005 0.096 0.096 0.099 0.016 0.020 

Locus 923 : 
2 alleles
5.1% missing data
   4   (0.706) 0.706 0.870 0.640 0.919 0.706 0.706 0.675 0.900 0.853 
   3   (0.294) 0.294 0.130 0.360 0.081 0.294 0.294 0.325 0.100 0.147 

Locus 924 : 
2 alleles
13.8% missing data
   3   (0.874) 0.874 0.962 0.864 0.934 0.875 0.874 0.886 0.959 0.920 
   1   (0.126) 0.126 0.038 0.136 0.066 0.125 0.126 0.114 0.041 0.080 

Locus 925 : 
2 alleles
2.9% missing data
   3   (0.799) 0.799 0.894 0.797 0.973 0.800 0.799 0.829 0.958 0.601 
   1   (0.201) 0.201 0.106 0.203 0.027 0.200 0.201 0.171 0.042 0.399 

Locus 926 : 
2 alleles
5.1% missing data
   4   (0.755) 0.755 0.802 0.653 0.954 0.756 0.755 0.783 0.863 0.928 
   2   (0.245) 0.245 0.198 0.347 0.046 0.244 0.245 0.217 0.137 0.072 

Locus 927 : 
2 alleles
8.0% missing data
   1   (0.447) 0.447 0.680 0.400 0.056 0.447 0.447 0.440 0.583 0.295 
   3   (0.553) 0.553 0.320 0.600 0.944 0.553 0.553 0.560 0.417 0.705 

Locus 928 : 
2 alleles
3.6% missing data
   3   (0.844) 0.843 0.971 0.929 0.982 0.844 0.843 0.798 0.902 0.710 
   4   (0.156) 0.157 0.029 0.071 0.018 0.156 0.157 0.202 0.098 0.290 

Locus 929 : 
2 alleles
1.4% missing data
   2   (0.892) 0.892 0.855 0.904 0.990 0.892 0.892 0.931 0.972 0.977 
   4   (0.108) 0.108 0.145 0.096 0.010 0.108 0.108 0.069 0.028 0.023 

Locus 930 : 
2 alleles
14.5% missing data
   3   (0.922) 0.922 0.979 0.954 0.992 0.923 0.922 0.967 0.632 0.633 
   4   (0.078) 0.078 0.021 0.046 0.008 0.077 0.078 0.033 0.368 0.367 

Locus 931 : 
2 alleles
2.9% missing data
   2   (0.890) 0.890 0.969 0.936 0.991 0.890 0.890 0.882 0.920 0.976 
   4   (0.110) 0.110 0.031 0.064 0.009 0.110 0.110 0.118 0.080 0.024 

Locus 932 : 
2 alleles
3.6% missing data
   1   (0.138) 0.138 0.035 0.080 0.013 0.138 0.138 0.141 0.064 0.174 
   3   (0.862) 0.862 0.965 0.920 0.987 0.862 0.862 0.859 0.936 0.826 

Locus 933 : 
2 alleles
12.3% missing data
   1   (0.847) 0.847 0.899 0.883 0.885 0.847 0.847 0.872 0.975 0.789 
   4   (0.153) 0.153 0.101 0.117 0.115 0.153 0.153 0.128 0.025 0.211 

Locus 934 : 
2 alleles
11.6% missing data
   2   (0.904) 0.904 0.753 0.795 0.981 0.904 0.904 0.981 0.755 0.657 
   3   (0.096) 0.096 0.247 0.205 0.019 0.096 0.096 0.019 0.245 0.343 

Locus 935 : 
2 alleles
10.1% missing data
   1   (0.550) 0.550 0.583 0.709 0.653 0.549 0.550 0.552 0.249 0.156 
   4   (0.450) 0.450 0.417 0.291 0.347 0.451 0.450 0.448 0.751 0.844 

Locus 936 : 
2 alleles
8.7% missing data
   2   (0.617) 0.617 0.348 0.666 0.061 0.618 0.618 0.704 0.687 0.472 
   3   (0.383) 0.383 0.652 0.334 0.939 0.382 0.382 0.296 0.313 0.528 

Locus 937 : 
2 alleles
12.3% missing data
   1   (0.910) 0.910 0.991 0.979 0.996 0.910 0.910 0.773 0.986 0.991 
   4   (0.090) 0.090 0.009 0.021 0.004 0.090 0.090 0.227 0.014 0.009 

Locus 938 : 
2 alleles
5.1% missing data
   1   (0.808) 0.808 0.893 0.813 0.785 0.809 0.808 0.855 0.471 0.702 
   4   (0.192) 0.192 0.107 0.187 0.215 0.191 0.192 0.145 0.529 0.298 

Locus 939 : 
2 alleles
5.1% missing data
   1   (0.734) 0.733 0.700 0.621 0.644 0.733 0.733 0.820 0.775 0.920 
   2   (0.266) 0.267 0.300 0.379 0.356 0.267 0.267 0.180 0.225 0.080 

Locus 940 : 
2 alleles
0.7% missing data
   3   (0.899) 0.899 0.951 0.866 0.989 0.899 0.899 0.937 0.989 0.969 
   1   (0.101) 0.101 0.049 0.134 0.011 0.101 0.101 0.063 0.011 0.031 

Locus 941 : 
2 alleles
6.5% missing data
   3   (0.465) 0.465 0.167 0.423 0.550 0.464 0.465 0.558 0.131 0.778 
   4   (0.535) 0.535 0.833 0.577 0.450 0.536 0.535 0.442 0.869 0.222 

Locus 942 : 
2 alleles
5.8% missing data
   2   (0.856) 0.856 0.943 0.922 0.874 0.856 0.856 0.870 0.810 0.692 
   4   (0.144) 0.144 0.057 0.078 0.126 0.144 0.144 0.130 0.190 0.308 

Locus 943 : 
2 alleles
3.6% missing data
   2   (0.923) 0.923 0.948 0.965 0.972 0.923 0.923 0.971 0.922 0.639 
   4   (0.077) 0.077 0.052 0.035 0.028 0.077 0.077 0.029 0.078 0.361 

Locus 944 : 
2 alleles
2.9% missing data
   4   (0.670) 0.670 0.732 0.544 0.953 0.670 0.670 0.675 0.811 0.884 
   1   (0.330) 0.330 0.268 0.456 0.047 0.330 0.330 0.325 0.189 0.116 

Locus 945 : 
2 alleles
3.6% missing data
   3   (0.881) 0.880 0.890 0.871 0.841 0.880 0.880 0.947 0.735 0.967 
   1   (0.119) 0.120 0.110 0.129 0.159 0.120 0.120 0.053 0.265 0.033 

Locus 946 : 
2 alleles
12.3% missing data
   2   (0.955) 0.955 0.901 0.795 0.992 0.955 0.955 0.995 0.992 0.989 
   1   (0.045) 0.045 0.099 0.205 0.008 0.045 0.045 0.005 0.008 0.011 

Locus 947 : 
2 alleles
3.6% missing data
   2   (0.899) 0.899 0.970 0.958 0.987 0.899 0.899 0.939 0.618 0.692 
   4   (0.101) 0.101 0.030 0.042 0.013 0.101 0.101 0.061 0.382 0.308 

Locus 948 : 
2 alleles
15.2% missing data
   3   (0.344) 0.344 0.333 0.322 0.418 0.344 0.344 0.357 0.131 0.148 
   4   (0.656) 0.656 0.667 0.678 0.582 0.656 0.656 0.643 0.869 0.852 

Locus 949 : 
2 alleles
5.1% missing data
   1   (0.795) 0.794 0.886 0.837 0.969 0.794 0.794 0.788 0.821 0.943 
   3   (0.205) 0.206 0.114 0.163 0.031 0.206 0.206 0.212 0.179 0.057 

Locus 950 : 
2 alleles
10.1% missing data
   1   (0.879) 0.879 0.983 0.961 0.891 0.879 0.879 0.746 0.966 0.983 
   3   (0.121) 0.121 0.017 0.039 0.109 0.121 0.121 0.254 0.034 0.017 

Locus 951 : 
2 alleles
2.2% missing data
   1   (0.896) 0.896 0.982 0.886 0.995 0.896 0.896 0.916 0.789 0.975 
   3   (0.104) 0.104 0.018 0.114 0.005 0.104 0.104 0.084 0.211 0.025 

Locus 952 : 
2 alleles
12.3% missing data
   1   (0.942) 0.942 0.994 0.987 0.979 0.942 0.942 0.909 0.995 0.994 
   3   (0.058) 0.058 0.006 0.013 0.021 0.058 0.058 0.091 0.005 0.006 

Locus 953 : 
2 alleles
3.6% missing data
   4   (0.762) 0.762 0.712 0.759 0.833 0.763 0.762 0.789 0.883 0.915 
   2   (0.238) 0.238 0.288 0.241 0.167 0.237 0.238 0.211 0.117 0.085 

Locus 954 : 
2 alleles
12.3% missing data
   1   (0.167) 0.167 0.029 0.064 0.113 0.167 0.167 0.326 0.155 0.021 
   2   (0.833) 0.833 0.971 0.936 0.887 0.833 0.833 0.674 0.845 0.979 

Locus 955 : 
2 alleles
2.9% missing data
   1   (0.326) 0.326 0.352 0.355 0.025 0.325 0.326 0.280 0.750 0.442 
   3   (0.674) 0.674 0.648 0.645 0.975 0.675 0.674 0.720 0.250 0.558 

Locus 956 : 
2 alleles
7.2% missing data
   2   (0.885) 0.885 0.962 0.905 0.880 0.885 0.885 0.906 0.981 0.939 
   4   (0.115) 0.115 0.038 0.095 0.120 0.115 0.115 0.094 0.019 0.061 

Locus 957 : 
2 alleles
4.3% missing data
   4   (0.897) 0.896 0.960 0.923 0.982 0.897 0.896 0.912 0.976 0.980 
   2   (0.103) 0.104 0.040 0.077 0.018 0.103 0.104 0.088 0.024 0.020 

Locus 958 : 
2 alleles
9.4% missing data
   3   (0.528) 0.528 0.664 0.577 0.358 0.528 0.528 0.404 0.771 0.889 
   1   (0.472) 0.472 0.336 0.423 0.642 0.472 0.472 0.596 0.229 0.111 

Locus 959 : 
2 alleles
1.4% missing data
   3   (0.919) 0.919 0.988 0.958 0.982 0.919 0.919 0.916 0.987 0.985 
   4   (0.081) 0.081 0.012 0.042 0.018 0.081 0.081 0.084 0.013 0.015 

Locus 960 : 
2 alleles
4.3% missing data
   3   (0.624) 0.624 0.640 0.653 0.954 0.625 0.624 0.583 0.234 0.901 
   1   (0.376) 0.376 0.360 0.347 0.046 0.375 0.376 0.417 0.766 0.099 

Locus 961 : 
2 alleles
6.5% missing data
   2   (0.829) 0.829 0.932 0.792 0.643 0.829 0.829 0.850 0.972 0.947 
   3   (0.171) 0.171 0.068 0.208 0.357 0.171 0.171 0.150 0.028 0.053 

Locus 962 : 
2 alleles
12.3% missing data
   3   (0.885) 0.885 0.955 0.890 0.989 0.885 0.885 0.937 0.740 0.410 
   1   (0.115) 0.115 0.045 0.110 0.011 0.115 0.115 0.063 0.260 0.590 

Locus 963 : 
2 alleles
5.8% missing data
   1   (0.630) 0.630 0.626 0.514 0.701 0.630 0.630 0.698 0.230 0.856 
   3   (0.370) 0.370 0.374 0.486 0.299 0.370 0.370 0.302 0.770 0.144 

Locus 964 : 
2 alleles
3.6% missing data
   3   (0.885) 0.885 0.922 0.915 0.994 0.885 0.885 0.918 0.675 0.959 
   4   (0.115) 0.115 0.078 0.085 0.006 0.115 0.115 0.082 0.325 0.041 

Locus 965 : 
2 alleles
7.2% missing data
   4   (0.377) 0.377 0.175 0.222 0.964 0.378 0.377 0.474 0.639 0.082 
   1   (0.623) 0.623 0.825 0.778 0.036 0.622 0.623 0.526 0.361 0.918 

Locus 966 : 
2 alleles
11.6% missing data
   3   (0.913) 0.913 0.939 0.925 0.396 0.913 0.913 0.965 0.892 0.973 
   1   (0.087) 0.087 0.061 0.075 0.604 0.087 0.087 0.035 0.108 0.027 

Locus 967 : 
2 alleles
3.6% missing data
   1   (0.320) 0.320 0.312 0.334 0.061 0.320 0.320 0.332 0.151 0.157 
   4   (0.680) 0.680 0.688 0.666 0.939 0.680 0.680 0.668 0.849 0.843 

Locus 968 : 
2 alleles
2.2% missing data
   3   (0.863) 0.863 0.950 0.921 0.986 0.864 0.863 0.885 0.748 0.526 
   1   (0.137) 0.137 0.050 0.079 0.014 0.136 0.137 0.115 0.252 0.474 

Locus 969 : 
2 alleles
8.0% missing data
   1   (0.911) 0.910 0.949 0.954 0.806 0.910 0.910 0.940 0.988 0.969 
   3   (0.089) 0.090 0.051 0.046 0.194 0.090 0.090 0.060 0.012 0.031 

Locus 970 : 
2 alleles
10.9% missing data
   1   (0.116) 0.117 0.031 0.061 0.114 0.117 0.116 0.144 0.039 0.027 
   2   (0.884) 0.883 0.969 0.939 0.886 0.883 0.884 0.856 0.961 0.973 

Locus 971 : 
2 alleles
13.0% missing data
   4   (0.896) 0.896 0.936 0.877 0.853 0.896 0.896 0.947 0.949 0.967 
   2   (0.104) 0.104 0.064 0.123 0.147 0.104 0.104 0.053 0.051 0.033 

Locus 972 : 
2 alleles
5.1% missing data
   4   (0.911) 0.911 0.972 0.942 0.985 0.911 0.911 0.959 0.992 0.600 
   3   (0.089) 0.089 0.028 0.058 0.015 0.089 0.089 0.041 0.008 0.400 

Locus 973 : 
2 alleles
12.3% missing data
   4   (0.828) 0.828 0.822 0.743 0.958 0.828 0.828 0.900 0.869 0.881 
   1   (0.172) 0.172 0.178 0.257 0.042 0.172 0.172 0.100 0.131 0.119 

Locus 974 : 
2 alleles
1.4% missing data
   2   (0.940) 0.940 0.995 0.988 0.998 0.940 0.940 0.882 0.959 0.995 
   3   (0.060) 0.060 0.005 0.012 0.002 0.060 0.060 0.118 0.041 0.005 

Locus 975 : 
2 alleles
9.4% missing data
   1   (0.895) 0.895 0.862 0.856 0.984 0.895 0.895 0.973 0.859 0.640 
   3   (0.105) 0.105 0.138 0.144 0.016 0.105 0.105 0.027 0.141 0.360 

Locus 976 : 
2 alleles
2.2% missing data
   2   (0.913) 0.913 0.859 0.906 0.977 0.913 0.913 0.964 0.988 0.959 
   4   (0.087) 0.087 0.141 0.094 0.023 0.087 0.087 0.036 0.012 0.041 

Locus 977 : 
2 alleles
1.4% missing data
   2   (0.797) 0.797 0.966 0.910 0.970 0.797 0.797 0.676 0.816 0.743 
   3   (0.203) 0.203 0.034 0.090 0.030 0.203 0.203 0.324 0.184 0.257 

Locus 978 : 
2 alleles
5.1% missing data
   4   (0.770) 0.770 0.684 0.734 0.965 0.769 0.770 0.832 0.843 0.934 
   2   (0.230) 0.230 0.316 0.266 0.035 0.231 0.230 0.168 0.157 0.066 

Locus 979 : 
2 alleles
15.2% missing data
   4   (0.782) 0.783 0.861 0.816 0.950 0.783 0.783 0.763 0.555 0.945 
   2   (0.218) 0.217 0.139 0.184 0.050 0.217 0.217 0.237 0.445 0.055 

Locus 980 : 
2 alleles
11.6% missing data
   2   (0.893) 0.893 0.890 0.903 0.948 0.893 0.893 0.939 0.940 0.963 
   4   (0.107) 0.107 0.110 0.097 0.052 0.107 0.107 0.061 0.060 0.037 

Locus 981 : 
2 alleles
4.3% missing data
   2   (0.155) 0.155 0.061 0.139 0.205 0.155 0.155 0.156 0.100 0.037 
   4   (0.845) 0.845 0.939 0.861 0.795 0.845 0.845 0.844 0.900 0.963 

Locus 982 : 
2 alleles
19.6% missing data
   2   (0.889) 0.889 0.781 0.841 0.982 0.889 0.889 0.955 0.985 0.957 
   1   (0.111) 0.111 0.219 0.159 0.018 0.111 0.111 0.045 0.015 0.043 

Locus 983 : 
2 alleles
2.2% missing data
   3   (0.900) 0.900 0.933 0.836 0.806 0.900 0.900 0.957 0.981 0.954 
   1   (0.100) 0.100 0.067 0.164 0.194 0.100 0.100 0.043 0.019 0.046 

Locus 984 : 
2 alleles
9.4% missing data
   4   (0.852) 0.852 0.883 0.905 0.970 0.852 0.852 0.862 0.948 0.949 
   1   (0.148) 0.148 0.117 0.095 0.030 0.148 0.148 0.138 0.052 0.051 

Locus 985 : 
2 alleles
3.6% missing data
   2   (0.154) 0.154 0.060 0.159 0.027 0.154 0.154 0.140 0.050 0.044 
   4   (0.846) 0.846 0.940 0.841 0.973 0.846 0.846 0.860 0.950 0.956 

Locus 986 : 
2 alleles
2.9% missing data
   1   (0.903) 0.903 0.981 0.958 0.996 0.903 0.903 0.856 0.970 0.986 
   2   (0.097) 0.097 0.019 0.042 0.004 0.097 0.097 0.144 0.030 0.014 

Locus 987 : 
2 alleles
10.1% missing data
   1   (0.905) 0.905 0.912 0.928 0.990 0.904 0.905 0.952 0.968 0.911 
   3   (0.095) 0.095 0.088 0.072 0.010 0.096 0.095 0.048 0.032 0.089 

Locus 988 : 
2 alleles
4.3% missing data
   1   (0.145) 0.145 0.024 0.064 0.037 0.145 0.145 0.243 0.104 0.022 
   4   (0.855) 0.855 0.976 0.936 0.963 0.855 0.855 0.757 0.896 0.978 

Locus 989 : 
2 alleles
2.9% missing data
   2   (0.756) 0.756 0.818 0.741 0.959 0.756 0.756 0.819 0.817 0.577 
   4   (0.244) 0.244 0.182 0.259 0.041 0.244 0.244 0.181 0.183 0.423 

Locus 990 : 
2 alleles
5.1% missing data
   1   (0.151) 0.151 0.113 0.115 0.027 0.151 0.151 0.104 0.092 0.350 
   3   (0.849) 0.849 0.887 0.885 0.973 0.849 0.849 0.896 0.908 0.650 

Locus 991 : 
2 alleles
15.9% missing data
   1   (0.944) 0.944 0.994 0.987 0.972 0.944 0.944 0.940 0.989 0.994 
   2   (0.056) 0.056 0.006 0.013 0.028 0.056 0.056 0.060 0.011 0.006 

Locus 992 : 
2 alleles
5.8% missing data
   1   (0.823) 0.823 0.851 0.860 0.807 0.823 0.823 0.815 0.905 0.947 
   3   (0.177) 0.177 0.149 0.140 0.193 0.177 0.177 0.185 0.095 0.053 

Locus 993 : 
2 alleles
0.7% missing data
   1   (0.923) 0.923 0.962 0.893 0.990 0.922 0.923 0.973 0.989 0.982 
   2   (0.077) 0.077 0.038 0.107 0.010 0.078 0.077 0.027 0.011 0.018 

Locus 994 : 
2 alleles
10.9% missing data
   1   (0.864) 0.864 0.781 0.791 0.963 0.864 0.864 0.950 0.818 0.813 
   3   (0.136) 0.136 0.219 0.209 0.037 0.136 0.136 0.050 0.182 0.187 

Locus 995 : 
2 alleles
5.8% missing data
   3   (0.741) 0.741 0.758 0.630 0.566 0.741 0.741 0.815 0.917 0.920 
   1   (0.259) 0.259 0.242 0.370 0.434 0.259 0.259 0.185 0.083 0.080 

Locus 996 : 
2 alleles
12.3% missing data
   1   (0.887) 0.887 0.972 0.937 0.986 0.887 0.887 0.866 0.933 0.954 
   4   (0.113) 0.113 0.028 0.063 0.014 0.113 0.113 0.134 0.067 0.046 

Locus 997 : 
2 alleles
9.4% missing data
   1   (0.210) 0.210 0.175 0.309 0.044 0.209 0.210 0.126 0.243 0.355 
   4   (0.790) 0.790 0.825 0.691 0.956 0.791 0.790 0.874 0.757 0.645 

Locus 998 : 
2 alleles
2.2% missing data
   4   (0.909) 0.909 0.922 0.900 0.974 0.910 0.909 0.950 0.988 0.956 
   3   (0.091) 0.091 0.078 0.100 0.026 0.090 0.091 0.050 0.012 0.044 

Locus 999 : 
2 alleles
18.1% missing data
   3   (0.802) 0.802 0.599 0.833 0.980 0.802 0.802 0.850 0.560 0.908 
   2   (0.198) 0.198 0.401 0.167 0.020 0.198 0.198 0.150 0.440 0.092 

Locus 1000 : 
2 alleles
10.9% missing data
   4   (0.870) 0.870 0.951 0.908 0.971 0.870 0.870 0.851 0.965 0.973 
   3   (0.130) 0.130 0.049 0.092 0.029 0.130 0.130 0.149 0.035 0.027 

Locus 1001 : 
2 alleles
5.1% missing data
   3   (0.707) 0.707 0.634 0.644 0.646 0.707 0.707 0.744 0.793 0.887 
   4   (0.293) 0.293 0.366 0.356 0.354 0.293 0.293 0.256 0.207 0.113 

Locus 1002 : 
2 alleles
2.2% missing data
   1   (0.859) 0.859 0.492 0.737 0.988 0.860 0.859 0.945 0.987 0.944 
   3   (0.141) 0.141 0.508 0.263 0.012 0.140 0.141 0.055 0.013 0.056 

Locus 1003 : 
2 alleles
7.2% missing data
   2   (0.802) 0.803 0.902 0.795 0.974 0.802 0.802 0.805 0.553 0.952 
   3   (0.198) 0.197 0.098 0.205 0.026 0.198 0.198 0.195 0.447 0.048 

Locus 1004 : 
2 alleles
11.6% missing data
   1   (0.312) 0.312 0.234 0.306 0.251 0.313 0.312 0.325 0.138 0.094 
   3   (0.688) 0.688 0.766 0.694 0.749 0.687 0.688 0.675 0.862 0.906 

Locus 1005 : 
2 alleles
2.9% missing data
   1   (0.844) 0.844 0.878 0.733 0.904 0.844 0.844 0.904 0.973 0.957 
   3   (0.156) 0.156 0.122 0.267 0.096 0.156 0.156 0.096 0.027 0.043 

Locus 1006 : 
2 alleles
4.3% missing data
   3   (0.915) 0.915 0.982 0.966 0.494 0.915 0.915 0.950 0.976 0.691 
   1   (0.085) 0.085 0.018 0.034 0.506 0.085 0.085 0.050 0.024 0.309 

Locus 1007 : 
2 alleles
4.3% missing data
   1   (0.081) 0.081 0.020 0.052 0.025 0.081 0.081 0.056 0.353 0.014 
   3   (0.919) 0.919 0.980 0.948 0.975 0.919 0.919 0.944 0.647 0.986 

Locus 1008 : 
2 alleles
3.6% missing data
   4   (0.942) 0.942 0.890 0.873 0.997 0.942 0.942 0.989 0.982 0.987 
   1   (0.058) 0.058 0.110 0.127 0.003 0.058 0.058 0.011 0.018 0.013 

Locus 1009 : 
2 alleles
5.1% missing data
   1   (0.846) 0.846 0.932 0.841 0.979 0.845 0.846 0.911 0.970 0.494 
   4   (0.154) 0.154 0.068 0.159 0.021 0.155 0.154 0.089 0.030 0.506 

Locus 1010 : 
2 alleles
6.5% missing data
   2   (0.733) 0.733 0.769 0.713 0.934 0.732 0.733 0.782 0.749 0.635 
   4   (0.267) 0.267 0.231 0.287 0.066 0.268 0.267 0.218 0.251 0.365 

Locus 1011 : 
2 alleles
12.3% missing data
   4   (0.887) 0.887 0.832 0.840 0.987 0.887 0.887 0.951 0.489 0.952 
   2   (0.113) 0.113 0.168 0.160 0.013 0.113 0.113 0.049 0.511 0.048 

Locus 1012 : 
2 alleles
19.6% missing data
   2   (0.871) 0.871 0.905 0.888 0.980 0.870 0.871 0.901 0.837 0.937 
   4   (0.129) 0.129 0.095 0.112 0.020 0.130 0.129 0.099 0.163 0.063 

Locus 1013 : 
2 alleles
10.9% missing data
   2   (0.710) 0.710 0.774 0.778 0.917 0.710 0.710 0.661 0.587 0.927 
   4   (0.290) 0.290 0.226 0.222 0.083 0.290 0.290 0.339 0.413 0.073 

Locus 1014 : 
2 alleles
2.9% missing data
   3   (0.918) 0.918 0.866 0.901 0.977 0.919 0.918 0.979 0.984 0.628 
   2   (0.082) 0.082 0.134 0.099 0.023 0.081 0.082 0.021 0.016 0.372 

Locus 1015 : 
2 alleles
11.6% missing data
   4   (0.911) 0.911 0.914 0.851 0.979 0.911 0.911 0.956 0.960 0.978 
   2   (0.089) 0.089 0.086 0.149 0.021 0.089 0.089 0.044 0.040 0.022 

Locus 1016 : 
2 alleles
10.1% missing data
   2   (0.869) 0.868 0.950 0.889 0.904 0.869 0.868 0.875 0.982 0.965 
   4   (0.131) 0.132 0.050 0.111 0.096 0.131 0.132 0.125 0.018 0.035 

Locus 1017 : 
2 alleles
3.6% missing data
   3   (0.788) 0.788 0.542 0.825 0.973 0.787 0.788 0.857 0.954 0.777 
   2   (0.212) 0.212 0.458 0.175 0.027 0.213 0.212 0.143 0.046 0.223 

Locus 1018 : 
2 alleles
4.3% missing data
   2   (0.485) 0.485 0.634 0.470 0.542 0.485 0.485 0.435 0.659 0.491 
   4   (0.515) 0.515 0.366 0.530 0.458 0.515 0.515 0.565 0.341 0.509 

Locus 1019 : 
2 alleles
12.3% missing data
   2   (0.863) 0.864 0.831 0.857 0.637 0.864 0.864 0.908 0.950 0.954 
   1   (0.137) 0.136 0.169 0.143 0.363 0.136 0.136 0.092 0.050 0.046 

Locus 1020 : 
2 alleles
15.9% missing data
   2   (0.763) 0.763 0.824 0.870 0.801 0.763 0.763 0.680 0.403 0.945 
   4   (0.237) 0.237 0.176 0.130 0.199 0.237 0.237 0.320 0.597 0.055 

Locus 1021 : 
2 alleles
2.2% missing data
   4   (0.904) 0.904 0.983 0.970 0.993 0.904 0.904 0.883 0.959 0.985 
   2   (0.096) 0.096 0.017 0.030 0.007 0.096 0.096 0.117 0.041 0.015 

Locus 1022 : 
2 alleles
15.2% missing data
   3   (0.915) 0.915 0.964 0.942 0.956 0.915 0.915 0.931 0.946 0.974 
   1   (0.085) 0.085 0.036 0.058 0.044 0.085 0.085 0.069 0.054 0.026 

Locus 1023 : 
2 alleles
9.4% missing data
   4   (0.674) 0.674 0.741 0.778 0.086 0.674 0.674 0.641 0.625 0.902 
   1   (0.326) 0.326 0.259 0.222 0.914 0.326 0.326 0.359 0.375 0.098 

Locus 1024 : 
2 alleles
8.0% missing data
   1   (0.907) 0.908 0.922 0.950 0.914 0.908 0.908 0.944 0.410 0.985 
   2   (0.093) 0.092 0.078 0.050 0.086 0.092 0.092 0.056 0.590 0.015 

Locus 1025 : 
2 alleles
5.1% missing data
   1   (0.896) 0.896 0.897 0.837 0.992 0.896 0.896 0.963 0.976 0.964 
   3   (0.104) 0.104 0.103 0.163 0.008 0.104 0.104 0.037 0.024 0.036 

Locus 1026 : 
2 alleles
4.3% missing data
   4   (0.908) 0.908 0.789 0.898 0.985 0.908 0.908 0.962 0.749 0.972 
   2   (0.092) 0.092 0.211 0.102 0.015 0.092 0.092 0.038 0.251 0.028 

Locus 1027 : 
2 alleles
13.8% missing data
   1   (0.749) 0.749 0.824 0.760 0.774 0.748 0.749 0.730 0.896 0.943 
   4   (0.251) 0.251 0.176 0.240 0.226 0.252 0.251 0.270 0.104 0.057 

Locus 1028 : 
2 alleles
1.4% missing data
   2   (0.884) 0.884 0.953 0.860 0.979 0.884 0.884 0.922 0.503 0.968 
   4   (0.116) 0.116 0.047 0.140 0.021 0.116 0.116 0.078 0.497 0.032 

Locus 1029 : 
2 alleles
2.2% missing data
   2   (0.491) 0.492 0.488 0.403 0.973 0.491 0.491 0.505 0.460 0.494 
   4   (0.509) 0.508 0.512 0.597 0.027 0.509 0.509 0.495 0.540 0.506 

Locus 1030 : 
2 alleles
11.6% missing data
   4   (0.901) 0.901 0.966 0.932 0.939 0.900 0.901 0.925 0.985 0.974 
   1   (0.099) 0.099 0.034 0.068 0.061 0.100 0.099 0.075 0.015 0.026 

Locus 1031 : 
2 alleles
0.7% missing data
   2   (0.905) 0.905 0.900 0.955 0.985 0.905 0.905 0.954 0.021 0.971 
   4   (0.095) 0.095 0.100 0.045 0.015 0.095 0.095 0.046 0.979 0.029 

Locus 1032 : 
2 alleles
5.8% missing data
   3   (0.795) 0.795 0.920 0.875 0.101 0.795 0.795 0.823 0.967 0.386 
   2   (0.205) 0.205 0.080 0.125 0.899 0.205 0.205 0.177 0.033 0.614 

Locus 1033 : 
2 alleles
3.6% missing data
   3   (0.940) 0.940 0.960 0.952 0.872 0.940 0.940 0.990 0.984 0.581 
   1   (0.060) 0.060 0.040 0.048 0.128 0.060 0.060 0.010 0.016 0.419 

Locus 1034 : 
2 alleles
12.3% missing data
   2   (0.870) 0.870 0.875 0.893 0.916 0.870 0.870 0.919 0.954 0.956 
   1   (0.130) 0.130 0.125 0.107 0.084 0.130 0.130 0.081 0.046 0.044 

Locus 1035 : 
2 alleles
0.7% missing data
   3   (0.886) 0.886 0.966 0.906 0.978 0.886 0.886 0.901 0.981 0.975 
   4   (0.114) 0.114 0.034 0.094 0.022 0.114 0.114 0.099 0.019 0.025 

Locus 1036 : 
2 alleles
5.1% missing data
   1   (0.876) 0.877 0.885 0.845 0.980 0.877 0.876 0.916 0.901 0.958 
   3   (0.124) 0.123 0.115 0.155 0.020 0.123 0.124 0.084 0.099 0.042 

Locus 1037 : 
2 alleles
12.3% missing data
   4   (0.839) 0.840 0.799 0.807 0.955 0.840 0.840 0.915 0.912 0.757 
   2   (0.161) 0.160 0.201 0.193 0.045 0.160 0.160 0.085 0.088 0.243 

Locus 1038 : 
2 alleles
5.8% missing data
   1   (0.677) 0.677 0.767 0.490 0.935 0.678 0.677 0.777 0.255 0.535 
   3   (0.323) 0.323 0.233 0.510 0.065 0.322 0.323 0.223 0.745 0.465 

Locus 1039 : 
2 alleles
6.5% missing data
   3   (0.813) 0.813 0.907 0.806 0.954 0.813 0.813 0.805 0.777 0.950 
   1   (0.187) 0.187 0.093 0.194 0.046 0.187 0.187 0.195 0.223 0.050 

Locus 1040 : 
2 alleles
2.9% missing data
   4   (0.859) 0.859 0.944 0.893 0.987 0.859 0.859 0.861 0.477 0.973 
   2   (0.141) 0.141 0.056 0.107 0.013 0.141 0.141 0.139 0.523 0.027 

Locus 1041 : 
2 alleles
1.4% missing data
   2   (0.885) 0.885 0.973 0.881 0.989 0.885 0.885 0.913 0.975 0.978 
   4   (0.115) 0.115 0.027 0.119 0.011 0.115 0.115 0.087 0.025 0.022 

Locus 1042 : 
2 alleles
1.4% missing data
   2   (0.869) 0.869 0.930 0.922 0.979 0.869 0.869 0.862 0.977 0.974 
   1   (0.131) 0.131 0.070 0.078 0.021 0.131 0.131 0.138 0.023 0.026 

Locus 1043 : 
2 alleles
2.2% missing data
   1   (0.908) 0.908 0.972 0.918 0.991 0.908 0.908 0.965 0.904 0.654 
   3   (0.092) 0.092 0.028 0.082 0.009 0.092 0.092 0.035 0.096 0.346 

Locus 1044 : 
2 alleles
1.4% missing data
   2   (0.596) 0.596 0.397 0.479 0.607 0.596 0.596 0.688 0.798 0.712 
   4   (0.404) 0.404 0.603 0.521 0.393 0.404 0.404 0.312 0.202 0.288 

Locus 1045 : 
2 alleles
17.4% missing data
   1   (0.883) 0.883 0.963 0.820 0.976 0.883 0.883 0.936 0.913 0.897 
   3   (0.117) 0.117 0.037 0.180 0.024 0.117 0.117 0.064 0.087 0.103 

Locus 1046 : 
2 alleles
18.1% missing data
   3   (0.886) 0.886 0.790 0.871 0.985 0.886 0.886 0.940 0.968 0.960 
   1   (0.114) 0.114 0.210 0.129 0.015 0.114 0.114 0.060 0.032 0.040 

Locus 1047 : 
2 alleles
3.6% missing data
   1   (0.266) 0.266 0.331 0.303 0.252 0.266 0.266 0.222 0.342 0.089 
   4   (0.734) 0.734 0.669 0.697 0.748 0.734 0.734 0.778 0.658 0.911 

Locus 1048 : 
2 alleles
15.2% missing data
   3   (0.873) 0.873 0.958 0.941 0.832 0.874 0.873 0.826 0.928 0.965 
   1   (0.127) 0.127 0.042 0.059 0.168 0.126 0.127 0.174 0.072 0.035 

Locus 1049 : 
2 alleles
2.2% missing data
   4   (0.922) 0.922 0.988 0.965 0.997 0.922 0.922 0.913 0.982 0.990 
   2   (0.078) 0.078 0.012 0.035 0.003 0.078 0.078 0.087 0.018 0.010 

Locus 1050 : 
2 alleles
0.0% missing data
   4   (0.909) 0.910 0.987 0.968 0.994 0.910 0.910 0.909 0.989 0.774 
   2   (0.091) 0.090 0.013 0.032 0.006 0.090 0.090 0.091 0.011 0.226 

Locus 1051 : 
2 alleles
4.3% missing data
   2   (0.917) 0.917 0.867 0.943 0.988 0.916 0.916 0.969 0.861 0.974 
   4   (0.083) 0.083 0.133 0.057 0.012 0.084 0.084 0.031 0.139 0.026 

Locus 1052 : 
2 alleles
13.8% missing data
   2   (0.387) 0.387 0.482 0.443 0.061 0.387 0.387 0.333 0.649 0.317 
   4   (0.613) 0.613 0.518 0.557 0.939 0.613 0.613 0.667 0.351 0.683 

Locus 1053 : 
2 alleles
7.2% missing data
   2   (0.824) 0.824 0.734 0.887 0.981 0.823 0.824 0.854 0.543 0.966 
   4   (0.176) 0.176 0.266 0.113 0.019 0.177 0.176 0.146 0.457 0.034 

Locus 1054 : 
2 alleles
2.2% missing data
   2   (0.901) 0.901 0.903 0.919 0.848 0.901 0.901 0.954 0.961 0.968 
   4   (0.099) 0.099 0.097 0.081 0.152 0.099 0.099 0.046 0.039 0.032 

Locus 1055 : 
2 alleles
11.6% missing data
   1   (0.927) 0.927 0.970 0.968 0.980 0.927 0.927 0.933 0.961 0.974 
   3   (0.073) 0.073 0.030 0.032 0.020 0.073 0.073 0.067 0.039 0.026 

Locus 1056 : 
2 alleles
13.0% missing data
   4   (0.917) 0.917 0.962 0.910 0.987 0.917 0.917 0.951 0.946 0.912 
   2   (0.083) 0.083 0.038 0.090 0.013 0.083 0.083 0.049 0.054 0.088 

Locus 1057 : 
2 alleles
3.6% missing data
   3   (0.920) 0.920 0.926 0.849 0.976 0.919 0.919 0.978 0.959 0.969 
   1   (0.080) 0.080 0.074 0.151 0.024 0.081 0.081 0.022 0.041 0.031 

Locus 1058 : 
2 alleles
12.3% missing data
   4   (0.278) 0.278 0.274 0.346 0.962 0.278 0.278 0.212 0.190 0.083 
   2   (0.722) 0.722 0.726 0.654 0.038 0.722 0.722 0.788 0.810 0.917 

Locus 1059 : 
2 alleles
15.2% missing data
   1   (0.742) 0.742 0.704 0.682 0.970 0.742 0.742 0.792 0.505 0.929 
   4   (0.258) 0.258 0.296 0.318 0.030 0.258 0.258 0.208 0.495 0.071 

Locus 1060 : 
2 alleles
12.3% missing data
   4   (0.905) 0.905 0.980 0.950 0.936 0.905 0.905 0.894 0.970 0.986 
   2   (0.095) 0.095 0.020 0.050 0.064 0.095 0.095 0.106 0.030 0.014 

Locus 1061 : 
2 alleles
10.9% missing data
   1   (0.102) 0.102 0.022 0.044 0.116 0.102 0.102 0.149 0.077 0.020 
   3   (0.898) 0.898 0.978 0.956 0.884 0.898 0.898 0.851 0.923 0.980 

Locus 1062 : 
2 alleles
17.4% missing data
   4   (0.759) 0.759 0.794 0.771 0.684 0.759 0.759 0.812 0.844 0.554 
   2   (0.241) 0.241 0.206 0.229 0.316 0.241 0.241 0.188 0.156 0.446 

Locus 1063 : 
2 alleles
11.6% missing data
   1   (0.920) 0.920 0.977 0.977 0.996 0.921 0.921 0.916 0.372 0.988 
   2   (0.080) 0.080 0.023 0.023 0.004 0.079 0.079 0.084 0.628 0.012 

Locus 1064 : 
2 alleles
13.8% missing data
   2   (0.875) 0.875 0.909 0.887 0.982 0.876 0.876 0.898 0.980 0.966 
   4   (0.125) 0.125 0.091 0.113 0.018 0.124 0.124 0.102 0.020 0.034 

Locus 1065 : 
2 alleles
2.2% missing data
   4   (0.837) 0.837 0.946 0.875 0.959 0.837 0.837 0.845 0.726 0.730 
   2   (0.163) 0.163 0.054 0.125 0.041 0.163 0.163 0.155 0.274 0.270 

Locus 1066 : 
2 alleles
2.9% missing data
   3   (0.923) 0.923 0.987 0.976 0.997 0.923 0.923 0.895 0.963 0.989 
   1   (0.077) 0.077 0.013 0.024 0.003 0.077 0.077 0.105 0.037 0.011 

Locus 1067 : 
2 alleles
10.1% missing data
   2   (0.944) 0.944 0.994 0.988 0.976 0.944 0.944 0.912 0.988 0.994 
   4   (0.056) 0.056 0.006 0.012 0.024 0.056 0.056 0.088 0.012 0.006 

Locus 1068 : 
2 alleles
4.3% missing data
   3   (0.909) 0.909 0.946 0.868 0.995 0.909 0.909 0.966 0.740 0.974 
   2   (0.091) 0.091 0.054 0.132 0.005 0.091 0.091 0.034 0.260 0.026 

Locus 1069 : 
2 alleles
5.1% missing data
   4   (0.782) 0.783 0.135 0.313 0.150 0.784 0.783 0.975 0.757 0.111 
   1   (0.218) 0.217 0.865 0.687 0.850 0.216 0.217 0.025 0.243 0.889 

Locus 1070 : 
2 alleles
13.0% missing data
   3   (0.904) 0.904 0.936 0.829 0.977 0.904 0.904 0.955 0.963 0.970 
   4   (0.096) 0.096 0.064 0.171 0.023 0.096 0.096 0.045 0.037 0.030 

Locus 1071 : 
2 alleles
9.4% missing data
   2   (0.670) 0.670 0.595 0.678 0.964 0.670 0.670 0.688 0.678 0.882 
   4   (0.330) 0.330 0.405 0.322 0.036 0.330 0.330 0.312 0.322 0.118 

Locus 1072 : 
2 alleles
1.4% missing data
   2   (0.872) 0.872 0.973 0.931 0.953 0.872 0.872 0.823 0.805 0.978 
   3   (0.128) 0.128 0.027 0.069 0.047 0.128 0.128 0.177 0.195 0.022 

Locus 1073 : 
2 alleles
3.6% missing data
   2   (0.911) 0.911 0.991 0.971 0.952 0.911 0.911 0.843 0.927 0.990 
   1   (0.089) 0.089 0.009 0.029 0.048 0.089 0.089 0.157 0.073 0.010 

Locus 1074 : 
2 alleles
4.3% missing data
   2   (0.098) 0.098 0.045 0.166 0.099 0.098 0.098 0.048 0.078 0.033 
   4   (0.902) 0.902 0.955 0.834 0.901 0.902 0.902 0.952 0.922 0.967 

Locus 1075 : 
2 alleles
20.3% missing data
   3   (0.885) 0.885 0.980 0.941 0.972 0.885 0.885 0.901 0.985 0.834 
   2   (0.115) 0.115 0.020 0.059 0.028 0.115 0.115 0.099 0.015 0.166 

Locus 1076 : 
2 alleles
2.9% missing data
   2   (0.833) 0.833 0.875 0.836 0.983 0.833 0.833 0.867 0.938 0.946 
   4   (0.167) 0.167 0.125 0.164 0.017 0.167 0.167 0.133 0.062 0.054 

Locus 1077 : 
2 alleles
4.3% missing data
   1   (0.875) 0.875 0.964 0.801 0.992 0.875 0.875 0.901 0.966 0.964 
   3   (0.125) 0.125 0.036 0.199 0.008 0.125 0.125 0.099 0.034 0.036 

Locus 1078 : 
2 alleles
5.1% missing data
   3   (0.903) 0.903 0.902 0.882 0.991 0.903 0.903 0.958 0.976 0.965 
   1   (0.097) 0.097 0.098 0.118 0.009 0.097 0.097 0.042 0.024 0.035 

Locus 1079 : 
2 alleles
14.5% missing data
   2   (0.682) 0.682 0.730 0.642 0.735 0.682 0.682 0.696 0.490 0.878 
   1   (0.318) 0.318 0.270 0.358 0.265 0.318 0.318 0.304 0.510 0.122 

Locus 1080 : 
2 alleles
15.2% missing data
   3   (0.728) 0.727 0.580 0.750 0.740 0.727 0.727 0.837 0.958 0.186 
   1   (0.272) 0.273 0.420 0.250 0.260 0.273 0.273 0.163 0.042 0.814 

Locus 1081 : 
2 alleles
12.3% missing data
   4   (0.912) 0.912 0.940 0.868 0.981 0.912 0.912 0.963 0.977 0.908 
   2   (0.088) 0.088 0.060 0.132 0.019 0.088 0.088 0.037 0.023 0.092 

Locus 1082 : 
2 alleles
3.6% missing data
   4   (0.897) 0.897 0.971 0.919 0.855 0.897 0.897 0.914 0.952 0.975 
   1   (0.103) 0.103 0.029 0.081 0.145 0.103 0.103 0.086 0.048 0.025 

Locus 1083 : 
2 alleles
4.3% missing data
   3   (0.872) 0.872 0.965 0.890 0.981 0.872 0.872 0.872 0.610 0.920 
   4   (0.128) 0.128 0.035 0.110 0.019 0.128 0.128 0.128 0.390 0.080 

Locus 1084 : 
2 alleles
5.1% missing data
   4   (0.845) 0.845 0.917 0.826 0.979 0.844 0.845 0.919 0.966 0.773 
   2   (0.155) 0.155 0.083 0.174 0.021 0.156 0.155 0.081 0.034 0.227 

Locus 1085 : 
2 alleles
1.4% missing data
   4   (0.910) 0.910 0.985 0.943 0.991 0.910 0.910 0.894 0.989 0.983 
   1   (0.090) 0.090 0.015 0.057 0.009 0.090 0.090 0.106 0.011 0.017 

Locus 1086 : 
2 alleles
13.8% missing data
   3   (0.072) 0.072 0.008 0.016 0.029 0.071 0.072 0.134 0.340 0.007 
   4   (0.928) 0.928 0.992 0.984 0.971 0.929 0.928 0.866 0.660 0.993 

Locus 1087 : 
2 alleles
12.3% missing data
   2   (0.135) 0.135 0.041 0.092 0.016 0.135 0.135 0.128 0.033 0.181 
   4   (0.865) 0.865 0.959 0.908 0.984 0.865 0.865 0.872 0.967 0.819 

Locus 1088 : 
2 alleles
5.8% missing data
   1   (0.895) 0.895 0.841 0.919 0.983 0.895 0.895 0.942 0.902 0.970 
   4   (0.105) 0.105 0.159 0.081 0.017 0.105 0.105 0.058 0.098 0.030 

Locus 1089 : 
2 alleles
17.4% missing data
   1   (0.676) 0.676 0.696 0.517 0.415 0.677 0.676 0.741 0.908 0.792 
   4   (0.324) 0.324 0.304 0.483 0.585 0.323 0.324 0.259 0.092 0.208 

Locus 1090 : 
2 alleles
8.7% missing data
   3   (0.872) 0.872 0.949 0.858 0.974 0.872 0.872 0.911 0.947 0.967 
   1   (0.128) 0.128 0.051 0.142 0.026 0.128 0.128 0.089 0.053 0.033 

Locus 1091 : 
2 alleles
17.4% missing data
   1   (0.867) 0.867 0.958 0.857 0.817 0.867 0.867 0.887 0.875 0.953 
   3   (0.133) 0.133 0.042 0.143 0.183 0.133 0.133 0.113 0.125 0.047 

Locus 1092 : 
2 alleles
19.6% missing data
   3   (0.883) 0.883 0.976 0.935 0.986 0.883 0.883 0.899 0.911 0.655 
   1   (0.117) 0.117 0.024 0.065 0.014 0.117 0.117 0.101 0.089 0.345 

Locus 1093 : 
2 alleles
13.8% missing data
   3   (0.846) 0.846 0.910 0.668 0.970 0.846 0.846 0.916 0.714 0.936 
   1   (0.154) 0.154 0.090 0.332 0.030 0.154 0.154 0.084 0.286 0.064 

Locus 1094 : 
2 alleles
8.7% missing data
   3   (0.943) 0.943 0.996 0.989 0.997 0.944 0.943 0.902 0.986 0.995 
   1   (0.057) 0.057 0.004 0.011 0.003 0.056 0.057 0.098 0.014 0.005 

Locus 1095 : 
2 alleles
3.6% missing data
   2   (0.781) 0.781 0.845 0.795 0.739 0.782 0.781 0.790 0.496 0.950 
   4   (0.219) 0.219 0.155 0.205 0.261 0.218 0.219 0.210 0.504 0.050 

Locus 1096 : 
2 alleles
13.8% missing data
   2   (0.766) 0.766 0.789 0.807 0.678 0.767 0.766 0.805 0.611 0.624 
   4   (0.234) 0.234 0.211 0.193 0.322 0.233 0.234 0.195 0.389 0.376 

Locus 1097 : 
2 alleles
3.6% missing data
   3   (0.761) 0.761 0.845 0.751 0.778 0.761 0.761 0.831 0.156 0.604 
   2   (0.239) 0.239 0.155 0.249 0.222 0.239 0.239 0.169 0.844 0.396 

Locus 1098 : 
2 alleles
3.6% missing data
   4   (0.895) 0.895 0.945 0.780 0.988 0.894 0.895 0.949 0.950 0.973 
   2   (0.105) 0.105 0.055 0.220 0.012 0.106 0.105 0.051 0.050 0.027 

Locus 1099 : 
2 alleles
13.0% missing data
   2   (0.913) 0.913 0.958 0.926 0.994 0.913 0.913 0.938 0.932 0.982 
   4   (0.087) 0.087 0.042 0.074 0.006 0.087 0.087 0.062 0.068 0.018 

Locus 1100 : 
2 alleles
7.2% missing data
   3   (0.903) 0.903 0.929 0.944 0.993 0.903 0.903 0.929 0.944 0.950 
   1   (0.097) 0.097 0.071 0.056 0.007 0.097 0.097 0.071 0.056 0.050 

Locus 1101 : 
2 alleles
10.1% missing data
   3   (0.938) 0.938 0.994 0.987 0.974 0.938 0.938 0.891 0.946 0.994 
   1   (0.062) 0.062 0.006 0.013 0.026 0.062 0.062 0.109 0.054 0.006 

Locus 1102 : 
2 alleles
14.5% missing data
   2   (0.086) 0.086 0.025 0.048 0.015 0.085 0.086 0.089 0.055 0.025 
   3   (0.914) 0.914 0.975 0.952 0.985 0.915 0.914 0.911 0.945 0.975 

Locus 1103 : 
2 alleles
4.3% missing data
   2   (0.875) 0.874 0.946 0.916 0.992 0.874 0.875 0.877 0.911 0.966 
   4   (0.125) 0.126 0.054 0.084 0.008 0.126 0.125 0.123 0.089 0.034 

Locus 1104 : 
2 alleles
14.5% missing data
   2   (0.854) 0.854 0.893 0.903 0.887 0.854 0.854 0.889 0.818 0.738 
   1   (0.146) 0.146 0.107 0.097 0.113 0.146 0.146 0.111 0.182 0.262 

Locus 1105 : 
2 alleles
11.6% missing data
   4   (0.926) 0.926 0.722 0.902 0.886 0.926 0.926 0.982 0.958 0.975 
   2   (0.074) 0.074 0.278 0.098 0.114 0.074 0.074 0.018 0.042 0.025 

Locus 1106 : 
2 alleles
18.8% missing data
   2   (0.807) 0.807 0.953 0.782 0.861 0.807 0.807 0.787 0.948 0.949 
   4   (0.193) 0.193 0.047 0.218 0.139 0.193 0.193 0.213 0.052 0.051 

Locus 1107 : 
2 alleles
12.3% missing data
   4   (0.958) 0.958 0.694 0.942 0.991 0.958 0.958 0.995 0.997 0.983 
   2   (0.042) 0.042 0.306 0.058 0.009 0.042 0.042 0.005 0.003 0.017 

Locus 1108 : 
2 alleles
3.6% missing data
   1   (0.111) 0.111 0.011 0.030 0.005 0.111 0.111 0.165 0.040 0.258 
   4   (0.889) 0.889 0.989 0.970 0.995 0.889 0.889 0.835 0.960 0.742 

Locus 1109 : 
2 alleles
2.9% missing data
   3   (0.910) 0.910 0.939 0.877 0.990 0.909 0.910 0.964 0.983 0.970 
   2   (0.090) 0.090 0.061 0.123 0.010 0.091 0.090 0.036 0.017 0.030 

Locus 1110 : 
2 alleles
5.8% missing data
   3   (0.835) 0.835 0.831 0.728 0.859 0.835 0.835 0.910 0.910 0.963 
   4   (0.165) 0.165 0.169 0.272 0.141 0.165 0.165 0.090 0.090 0.037 

Locus 1111 : 
2 alleles
7.2% missing data
   2   (0.109) 0.109 0.021 0.051 0.009 0.109 0.109 0.103 0.025 0.494 
   4   (0.891) 0.891 0.979 0.949 0.991 0.891 0.891 0.897 0.975 0.506 

Locus 1112 : 
2 alleles
2.9% missing data
   2   (0.910) 0.910 0.795 0.903 0.750 0.910 0.910 0.970 0.857 0.975 
   4   (0.090) 0.090 0.205 0.097 0.250 0.090 0.090 0.030 0.143 0.025 

Locus 1113 : 
2 alleles
2.9% missing data
   3   (0.894) 0.893 0.976 0.939 0.990 0.894 0.893 0.872 0.980 0.982 
   1   (0.106) 0.107 0.024 0.061 0.010 0.106 0.107 0.128 0.020 0.018 

Locus 1114 : 
2 alleles
4.3% missing data
   2   (0.846) 0.845 0.908 0.840 0.938 0.845 0.846 0.887 0.980 0.940 
   4   (0.154) 0.155 0.092 0.160 0.062 0.155 0.154 0.113 0.020 0.060 

Locus 1115 : 
2 alleles
10.9% missing data
   4   (0.876) 0.875 0.893 0.910 0.987 0.875 0.876 0.910 0.962 0.880 
   2   (0.124) 0.125 0.107 0.090 0.013 0.125 0.124 0.090 0.038 0.120 

Locus 1116 : 
2 alleles
12.3% missing data
   1   (0.864) 0.864 0.913 0.818 0.901 0.864 0.864 0.934 0.975 0.742 
   2   (0.136) 0.136 0.087 0.182 0.099 0.136 0.136 0.066 0.025 0.258 

Locus 1117 : 
2 alleles
13.0% missing data
   4   (0.930) 0.930 0.949 0.859 0.875 0.931 0.930 0.987 0.991 0.476 
   1   (0.070) 0.070 0.051 0.141 0.125 0.069 0.070 0.013 0.009 0.524 

Locus 1118 : 
2 alleles
13.0% missing data
   2   (0.275) 0.275 0.212 0.391 0.056 0.274 0.275 0.238 0.680 0.083 
   4   (0.725) 0.725 0.788 0.609 0.944 0.726 0.725 0.762 0.320 0.917 

Locus 1119 : 
2 alleles
6.5% missing data
   4   (0.847) 0.847 0.895 0.861 0.956 0.847 0.847 0.863 0.942 0.960 
   2   (0.153) 0.153 0.105 0.139 0.044 0.153 0.153 0.137 0.058 0.040 

Locus 1120 : 
2 alleles
3.6% missing data
   2   (0.939) 0.939 0.995 0.988 0.998 0.939 0.939 0.869 0.984 0.995 
   1   (0.061) 0.061 0.005 0.012 0.002 0.061 0.061 0.131 0.016 0.005 

Locus 1121 : 
2 alleles
8.7% missing data
   1   (0.838) 0.838 0.942 0.879 0.979 0.838 0.838 0.809 0.796 0.964 
   2   (0.162) 0.162 0.058 0.121 0.021 0.162 0.162 0.191 0.204 0.036 

Locus 1122 : 
2 alleles
11.6% missing data
   1   (0.778) 0.778 0.734 0.774 0.793 0.779 0.778 0.810 0.669 0.915 
   3   (0.222) 0.222 0.266 0.226 0.207 0.221 0.222 0.190 0.331 0.085 

Locus 1123 : 
2 alleles
4.3% missing data
   3   (0.864) 0.864 0.857 0.925 0.990 0.864 0.864 0.864 0.730 0.967 
   4   (0.136) 0.136 0.143 0.075 0.010 0.136 0.136 0.136 0.270 0.033 

Locus 1124 : 
2 alleles
16.7% missing data
   2   (0.870) 0.870 0.829 0.690 0.985 0.870 0.870 0.949 0.862 0.955 
   4   (0.130) 0.130 0.171 0.310 0.015 0.130 0.130 0.051 0.138 0.045 

Locus 1125 : 
2 alleles
5.8% missing data
   2   (0.903) 0.903 0.836 0.910 0.977 0.903 0.903 0.976 0.831 0.600 
   1   (0.097) 0.097 0.164 0.090 0.023 0.097 0.097 0.024 0.169 0.400 

Locus 1126 : 
2 alleles
9.4% missing data
   4   (0.920) 0.920 0.973 0.976 0.996 0.920 0.920 0.919 0.535 0.987 
   3   (0.080) 0.080 0.027 0.024 0.004 0.080 0.080 0.081 0.465 0.013 

Locus 1127 : 
2 alleles
3.6% missing data
   4   (0.817) 0.817 0.875 0.870 0.823 0.816 0.816 0.841 0.929 0.941 
   2   (0.183) 0.183 0.125 0.130 0.177 0.184 0.184 0.159 0.071 0.059 

Locus 1128 : 
2 alleles
5.1% missing data
   1   (0.285) 0.286 0.109 0.160 0.277 0.285 0.285 0.345 0.101 0.731 
   3   (0.715) 0.714 0.891 0.840 0.723 0.715 0.715 0.655 0.899 0.269 

Locus 1129 : 
2 alleles
15.2% missing data
   1   (0.714) 0.713 0.839 0.655 0.940 0.713 0.714 0.711 0.761 0.867 
   4   (0.286) 0.287 0.161 0.345 0.060 0.287 0.286 0.289 0.239 0.133 

Locus 1130 : 
2 alleles
5.8% missing data
   2   (0.875) 0.875 0.947 0.885 0.988 0.874 0.874 0.902 0.962 0.956 
   4   (0.125) 0.125 0.053 0.115 0.012 0.126 0.126 0.098 0.038 0.044 

Locus 1131 : 
2 alleles
2.9% missing data
   4   (0.230) 0.230 0.054 0.091 0.024 0.229 0.230 0.436 0.159 0.052 
   2   (0.770) 0.770 0.946 0.909 0.976 0.771 0.770 0.564 0.841 0.948 

Locus 1132 : 
2 alleles
2.9% missing data
   3   (0.948) 0.948 0.942 0.888 0.993 0.948 0.948 0.994 0.995 0.656 
   1   (0.052) 0.052 0.058 0.112 0.007 0.052 0.052 0.006 0.005 0.344 

Locus 1133 : 
2 alleles
2.9% missing data
   4   (0.915) 0.915 0.926 0.877 0.971 0.916 0.915 0.962 0.968 0.963 
   1   (0.085) 0.085 0.074 0.123 0.029 0.084 0.085 0.038 0.032 0.037 

Locus 1134 : 
2 alleles
13.8% missing data
   3   (0.796) 0.796 0.905 0.834 0.842 0.796 0.796 0.744 0.950 0.936 
   1   (0.204) 0.204 0.095 0.166 0.158 0.204 0.204 0.256 0.050 0.064 

Locus 1135 : 
2 alleles
3.6% missing data
   3   (0.809) 0.809 0.798 0.755 0.686 0.809 0.809 0.918 0.467 0.563 
   2   (0.191) 0.191 0.202 0.245 0.314 0.191 0.191 0.082 0.533 0.437 

Locus 1136 : 
2 alleles
2.9% missing data
   1   (0.920) 0.920 0.971 0.955 0.992 0.920 0.920 0.936 0.873 0.985 
   4   (0.080) 0.080 0.029 0.045 0.008 0.080 0.080 0.064 0.127 0.015 

Locus 1137 : 
2 alleles
10.9% missing data
   3   (0.896) 0.896 0.900 0.895 0.899 0.896 0.896 0.938 0.990 0.966 
   1   (0.104) 0.104 0.100 0.105 0.101 0.104 0.104 0.062 0.010 0.034 

Locus 1138 : 
2 alleles
5.8% missing data
   2   (0.728) 0.728 0.674 0.748 0.778 0.728 0.728 0.739 0.969 0.887 
   4   (0.272) 0.272 0.326 0.252 0.222 0.272 0.272 0.261 0.031 0.113 

Locus 1139 : 
2 alleles
10.1% missing data
   2   (0.897) 0.897 0.979 0.955 0.874 0.897 0.897 0.871 0.946 0.982 
   4   (0.103) 0.103 0.021 0.045 0.126 0.103 0.103 0.129 0.054 0.018 

Locus 1140 : 
2 alleles
6.5% missing data
   2   (0.455) 0.454 0.259 0.287 0.926 0.454 0.454 0.581 0.734 0.444 
   4   (0.545) 0.546 0.741 0.713 0.074 0.546 0.546 0.419 0.266 0.556 

Locus 1141 : 
2 alleles
2.9% missing data
   4   (0.839) 0.839 0.808 0.618 0.951 0.839 0.839 0.954 0.970 0.764 
   3   (0.161) 0.161 0.192 0.382 0.049 0.161 0.161 0.046 0.030 0.236 

Locus 1142 : 
2 alleles
12.3% missing data
   4   (0.800) 0.800 0.913 0.874 0.980 0.800 0.800 0.744 0.886 0.837 
   2   (0.200) 0.200 0.087 0.126 0.020 0.200 0.200 0.256 0.114 0.163 

Locus 1143 : 
2 alleles
4.3% missing data
   1   (0.861) 0.861 0.953 0.909 0.969 0.861 0.861 0.840 0.937 0.969 
   3   (0.139) 0.139 0.047 0.091 0.031 0.139 0.139 0.160 0.063 0.031 

Locus 1144 : 
2 alleles
8.0% missing data
   2   (0.916) 0.916 0.988 0.975 0.997 0.916 0.916 0.931 0.989 0.721 
   4   (0.084) 0.084 0.012 0.025 0.003 0.084 0.084 0.069 0.011 0.279 

Locus 1145 : 
2 alleles
5.1% missing data
   1   (0.172) 0.172 0.072 0.229 0.033 0.172 0.172 0.153 0.128 0.073 
   3   (0.828) 0.828 0.928 0.771 0.967 0.828 0.828 0.847 0.872 0.927 

Locus 1146 : 
2 alleles
10.9% missing data
   1   (0.912) 0.912 0.810 0.916 0.769 0.912 0.912 0.979 0.973 0.586 
   3   (0.088) 0.088 0.190 0.084 0.231 0.088 0.088 0.021 0.027 0.414 

Locus 1147 : 
2 alleles
2.9% missing data
   1   (0.908) 0.908 0.982 0.942 0.990 0.908 0.908 0.901 0.955 0.985 
   3   (0.092) 0.092 0.018 0.058 0.010 0.092 0.092 0.099 0.045 0.015 

Locus 1148 : 
2 alleles
3.6% missing data
   1   (0.900) 0.900 0.978 0.948 0.993 0.900 0.900 0.889 0.936 0.983 
   3   (0.100) 0.100 0.022 0.052 0.007 0.100 0.100 0.111 0.064 0.017 

Locus 1149 : 
2 alleles
15.2% missing data
   2   (0.465) 0.465 0.400 0.425 0.529 0.465 0.465 0.580 0.229 0.125 
   4   (0.535) 0.535 0.600 0.575 0.471 0.535 0.535 0.420 0.771 0.875 

Locus 1150 : 
2 alleles
4.3% missing data
   2   (0.919) 0.919 0.983 0.962 0.995 0.919 0.919 0.919 0.989 0.987 
   3   (0.081) 0.081 0.017 0.038 0.005 0.081 0.081 0.081 0.011 0.013 

Locus 1151 : 
2 alleles
15.2% missing data
   4   (0.950) 0.950 0.995 0.988 0.997 0.950 0.950 0.939 0.988 0.993 
   2   (0.050) 0.050 0.005 0.012 0.003 0.050 0.050 0.061 0.012 0.007 

Locus 1152 : 
2 alleles
13.0% missing data
   4   (0.896) 0.896 0.982 0.958 0.956 0.895 0.896 0.883 0.885 0.985 
   3   (0.104) 0.104 0.018 0.042 0.044 0.105 0.104 0.117 0.115 0.015 

Locus 1153 : 
2 alleles
13.8% missing data
   3   (0.894) 0.895 0.951 0.917 0.983 0.895 0.895 0.910 0.907 0.928 
   4   (0.106) 0.105 0.049 0.083 0.017 0.105 0.105 0.090 0.093 0.072 

Locus 1154 : 
2 alleles
6.5% missing data
   1   (0.921) 0.921 0.982 0.961 0.997 0.921 0.921 0.918 0.978 0.979 
   3   (0.079) 0.079 0.018 0.039 0.003 0.079 0.079 0.082 0.022 0.021 

Locus 1155 : 
2 alleles
13.8% missing data
   3   (0.815) 0.815 0.943 0.870 0.872 0.815 0.815 0.812 0.971 0.575 
   1   (0.185) 0.185 0.057 0.130 0.128 0.185 0.185 0.188 0.029 0.425 

Locus 1156 : 
2 alleles
10.9% missing data
   3   (0.810) 0.810 0.788 0.705 0.700 0.809 0.810 0.904 0.909 0.939 
   1   (0.190) 0.190 0.212 0.295 0.300 0.191 0.190 0.096 0.091 0.061 

Locus 1157 : 
2 alleles
6.5% missing data
   1   (0.844) 0.844 0.936 0.903 0.985 0.844 0.844 0.791 0.936 0.912 
   3   (0.156) 0.156 0.064 0.097 0.015 0.156 0.156 0.209 0.064 0.088 

Locus 1158 : 
2 alleles
1.4% missing data
   1   (0.781) 0.781 0.842 0.845 0.967 0.782 0.781 0.729 0.897 0.941 
   2   (0.219) 0.219 0.158 0.155 0.033 0.218 0.219 0.271 0.103 0.059 

Locus 1159 : 
2 alleles
5.1% missing data
   1   (0.765) 0.765 0.815 0.734 0.661 0.765 0.765 0.790 0.934 0.931 
   3   (0.235) 0.235 0.185 0.266 0.339 0.235 0.235 0.210 0.066 0.069 

Locus 1160 : 
2 alleles
7.2% missing data
   4   (0.852) 0.852 0.932 0.826 0.985 0.852 0.852 0.880 0.718 0.953 
   2   (0.148) 0.148 0.068 0.174 0.015 0.148 0.148 0.120 0.282 0.047 

Locus 1161 : 
2 alleles
21.0% missing data
   1   (0.665) 0.665 0.459 0.735 0.624 0.665 0.665 0.680 0.763 0.901 
   3   (0.335) 0.335 0.541 0.265 0.376 0.335 0.335 0.320 0.237 0.099 

Locus 1162 : 
2 alleles
3.6% missing data
   2   (0.166) 0.166 0.064 0.153 0.165 0.166 0.166 0.157 0.090 0.043 
   3   (0.834) 0.834 0.936 0.847 0.835 0.834 0.834 0.843 0.910 0.957 

Locus 1163 : 
2 alleles
17.4% missing data
   2   (0.924) 0.923 0.988 0.968 0.956 0.924 0.924 0.914 0.978 0.986 
   4   (0.076) 0.077 0.012 0.032 0.044 0.076 0.076 0.086 0.022 0.014 

Locus 1164 : 
2 alleles
5.8% missing data
   2   (0.547) 0.548 0.460 0.643 0.967 0.548 0.547 0.512 0.103 0.495 
   4   (0.453) 0.452 0.540 0.357 0.033 0.452 0.453 0.488 0.897 0.505 

Locus 1165 : 
2 alleles
5.1% missing data
   3   (0.758) 0.758 0.840 0.735 0.033 0.757 0.758 0.804 0.931 0.936 
   1   (0.242) 0.242 0.160 0.265 0.967 0.243 0.242 0.196 0.069 0.064 

Locus 1166 : 
2 alleles
5.8% missing data
   1   (0.842) 0.842 0.838 0.925 0.979 0.841 0.842 0.829 0.958 0.924 
   3   (0.158) 0.158 0.162 0.075 0.021 0.159 0.158 0.171 0.042 0.076 

Locus 1167 : 
2 alleles
3.6% missing data
   3   (0.898) 0.898 0.849 0.932 0.970 0.898 0.898 0.945 0.850 0.969 
   1   (0.102) 0.102 0.151 0.068 0.030 0.102 0.102 0.055 0.150 0.031 

Locus 1168 : 
2 alleles
9.4% missing data
   1   (0.892) 0.892 0.982 0.954 0.992 0.892 0.892 0.901 0.960 0.789 
   3   (0.108) 0.108 0.018 0.046 0.008 0.108 0.108 0.099 0.040 0.211 

Locus 1169 : 
2 alleles
12.3% missing data
   1   (0.900) 0.900 0.954 0.897 0.813 0.900 0.900 0.944 0.981 0.971 
   3   (0.100) 0.100 0.046 0.103 0.187 0.100 0.100 0.056 0.019 0.029 

Locus 1170 : 
2 alleles
5.8% missing data
   1   (0.898) 0.898 0.826 0.927 0.986 0.898 0.898 0.934 0.982 0.961 
   4   (0.102) 0.102 0.174 0.073 0.014 0.102 0.102 0.066 0.018 0.039 

Locus 1171 : 
2 alleles
5.8% missing data
   3   (0.383) 0.383 0.174 0.485 0.380 0.383 0.383 0.338 0.451 0.824 
   4   (0.617) 0.617 0.826 0.515 0.620 0.617 0.617 0.662 0.549 0.176 

Locus 1172 : 
2 alleles
13.8% missing data
   2   (0.927) 0.927 0.963 0.867 0.976 0.927 0.927 0.975 0.940 0.935 
   3   (0.073) 0.073 0.037 0.133 0.024 0.073 0.073 0.025 0.060 0.065 

Locus 1173 : 
2 alleles
3.6% missing data
   1   (0.623) 0.623 0.820 0.637 0.928 0.623 0.623 0.595 0.649 0.606 
   2   (0.377) 0.377 0.180 0.363 0.072 0.377 0.377 0.405 0.351 0.394 

Locus 1174 : 
2 alleles
13.0% missing data
   3   (0.854) 0.853 0.969 0.934 0.985 0.853 0.853 0.775 0.873 0.976 
   1   (0.146) 0.147 0.031 0.066 0.015 0.147 0.147 0.225 0.127 0.024 

Locus 1175 : 
2 alleles
2.2% missing data
   1   (0.864) 0.865 0.742 0.812 0.812 0.865 0.865 0.930 0.959 0.956 
   3   (0.136) 0.135 0.258 0.188 0.188 0.135 0.135 0.070 0.041 0.044 

Locus 1176 : 
2 alleles
7.2% missing data
   1   (0.881) 0.881 0.863 0.913 0.981 0.881 0.881 0.910 0.979 0.972 
   3   (0.119) 0.119 0.137 0.087 0.019 0.119 0.119 0.090 0.021 0.028 

Locus 1177 : 
2 alleles
13.0% missing data
   3   (0.920) 0.920 0.966 0.944 0.919 0.920 0.920 0.946 0.960 0.980 
   1   (0.080) 0.080 0.034 0.056 0.081 0.080 0.080 0.054 0.040 0.020 

Locus 1178 : 
2 alleles
2.9% missing data
   3   (0.869) 0.869 0.940 0.868 0.990 0.869 0.869 0.882 0.945 0.932 
   1   (0.131) 0.131 0.060 0.132 0.010 0.131 0.131 0.118 0.055 0.068 

Locus 1179 : 
2 alleles
10.9% missing data
   2   (0.830) 0.830 0.920 0.838 0.970 0.830 0.830 0.817 0.940 0.941 
   4   (0.170) 0.170 0.080 0.162 0.030 0.170 0.170 0.183 0.060 0.059 

Locus 1180 : 
2 alleles
7.2% missing data
   1   (0.178) 0.178 0.150 0.237 0.035 0.178 0.178 0.125 0.133 0.047 
   3   (0.822) 0.822 0.850 0.763 0.965 0.822 0.822 0.875 0.867 0.953 

Locus 1181 : 
2 alleles
11.6% missing data
   3   (0.914) 0.914 0.988 0.969 0.916 0.914 0.914 0.877 0.988 0.985 
   1   (0.086) 0.086 0.012 0.031 0.084 0.086 0.086 0.123 0.012 0.015 

Locus 1182 : 
2 alleles
11.6% missing data
   2   (0.896) 0.896 0.957 0.860 0.903 0.896 0.896 0.924 0.961 0.977 
   4   (0.104) 0.104 0.043 0.140 0.097 0.104 0.104 0.076 0.039 0.023 

Locus 1183 : 
2 alleles
2.9% missing data
   4   (0.903) 0.903 0.982 0.949 0.993 0.903 0.903 0.901 0.967 0.987 
   3   (0.097) 0.097 0.018 0.051 0.007 0.097 0.097 0.099 0.033 0.013 

Locus 1184 : 
2 alleles
10.9% missing data
   4   (0.738) 0.738 0.871 0.644 0.929 0.738 0.738 0.750 0.567 0.807 
   2   (0.262) 0.262 0.129 0.356 0.071 0.262 0.262 0.250 0.433 0.193 

Locus 1185 : 
2 alleles
13.8% missing data
   4   (0.910) 0.910 0.978 0.950 0.950 0.910 0.910 0.908 0.945 0.980 
   2   (0.090) 0.090 0.022 0.050 0.050 0.090 0.090 0.092 0.055 0.020 

Locus 1186 : 
2 alleles
0.7% missing data
   4   (0.844) 0.844 0.896 0.742 0.753 0.844 0.844 0.897 0.924 0.947 
   2   (0.156) 0.156 0.104 0.258 0.247 0.156 0.156 0.103 0.076 0.053 

Locus 1187 : 
2 alleles
12.3% missing data
   3   (0.881) 0.881 0.894 0.825 0.980 0.881 0.881 0.936 0.951 0.960 
   1   (0.119) 0.119 0.106 0.175 0.020 0.119 0.119 0.064 0.049 0.040 

Locus 1188 : 
2 alleles
11.6% missing data
   2   (0.853) 0.853 0.962 0.919 0.847 0.853 0.853 0.795 0.984 0.938 
   3   (0.147) 0.147 0.038 0.081 0.153 0.147 0.147 0.205 0.016 0.062 

Locus 1189 : 
2 alleles
5.1% missing data
   2   (0.818) 0.818 0.906 0.913 0.985 0.818 0.818 0.824 0.769 0.270 
   1   (0.182) 0.182 0.094 0.087 0.015 0.182 0.182 0.176 0.231 0.730 

Locus 1190 : 
2 alleles
13.8% missing data
   2   (0.569) 0.569 0.445 0.634 0.498 0.569 0.569 0.635 0.300 0.298 
   4   (0.431) 0.431 0.555 0.366 0.502 0.431 0.431 0.365 0.700 0.702 

Locus 1191 : 
2 alleles
5.8% missing data
   3   (0.900) 0.900 0.912 0.928 0.994 0.900 0.900 0.926 0.962 0.970 
   4   (0.100) 0.100 0.088 0.072 0.006 0.100 0.100 0.074 0.038 0.030 

Locus 1192 : 
2 alleles
3.6% missing data
   2   (0.925) 0.925 0.869 0.838 0.974 0.926 0.925 0.981 0.992 0.963 
   4   (0.075) 0.075 0.131 0.162 0.026 0.074 0.075 0.019 0.008 0.037 

Locus 1193 : 
2 alleles
2.9% missing data
   3   (0.869) 0.868 0.963 0.876 0.983 0.868 0.868 0.902 0.815 0.961 
   1   (0.131) 0.132 0.037 0.124 0.017 0.132 0.132 0.098 0.185 0.039 

Locus 1194 : 
2 alleles
2.9% missing data
   2   (0.109) 0.108 0.327 0.111 0.010 0.109 0.109 0.030 0.058 0.245 
   4   (0.891) 0.892 0.673 0.889 0.990 0.891 0.891 0.970 0.942 0.755 

Locus 1195 : 
2 alleles
14.5% missing data
   2   (0.875) 0.875 0.942 0.827 0.898 0.875 0.875 0.907 0.963 0.952 
   4   (0.125) 0.125 0.058 0.173 0.102 0.125 0.125 0.093 0.037 0.048 

Locus 1196 : 
2 alleles
13.0% missing data
   4   (0.576) 0.577 0.596 0.601 0.898 0.577 0.577 0.592 0.219 0.211 
   2   (0.424) 0.423 0.404 0.399 0.102 0.423 0.423 0.408 0.781 0.789 

Locus 1197 : 
2 alleles
3.6% missing data
   2   (0.899) 0.899 0.982 0.954 0.992 0.899 0.899 0.909 0.949 0.791 
   4   (0.101) 0.101 0.018 0.046 0.008 0.101 0.101 0.091 0.051 0.209 

Locus 1198 : 
2 alleles
4.3% missing data
   3   (0.943) 0.944 0.996 0.989 0.998 0.943 0.944 0.901 0.995 0.995 
   4   (0.057) 0.056 0.004 0.011 0.002 0.057 0.056 0.099 0.005 0.005 

Locus 1199 : 
2 alleles
5.8% missing data
   3   (0.783) 0.783 0.859 0.724 0.946 0.784 0.783 0.812 0.964 0.882 
   1   (0.217) 0.217 0.141 0.276 0.054 0.216 0.217 0.188 0.036 0.118 

Locus 1200 : 
2 alleles
5.1% missing data
   3   (0.528) 0.528 0.525 0.379 0.092 0.528 0.528 0.624 0.699 0.536 
   1   (0.472) 0.472 0.475 0.621 0.908 0.472 0.472 0.376 0.301 0.464 

Locus 1201 : 
2 alleles
2.9% missing data
   1   (0.807) 0.808 0.915 0.874 0.026 0.807 0.808 0.817 0.539 0.954 
   2   (0.193) 0.192 0.085 0.126 0.974 0.193 0.192 0.183 0.461 0.046 

Locus 1202 : 
2 alleles
5.8% missing data
   4   (0.561) 0.561 0.703 0.603 0.923 0.561 0.561 0.515 0.322 0.473 
   2   (0.439) 0.439 0.297 0.397 0.077 0.439 0.439 0.485 0.678 0.527 

Locus 1203 : 
2 alleles
3.6% missing data
   2   (0.918) 0.918 0.914 0.887 0.898 0.918 0.918 0.969 0.993 0.957 
   4   (0.082) 0.082 0.086 0.113 0.102 0.082 0.082 0.031 0.007 0.043 

Locus 1204 : 
2 alleles
0.7% missing data
   1   (0.831) 0.831 0.909 0.849 0.986 0.832 0.832 0.851 0.181 0.963 
   3   (0.169) 0.169 0.091 0.151 0.014 0.168 0.168 0.149 0.819 0.037 

Locus 1205 : 
2 alleles
1.4% missing data
   3   (0.891) 0.890 0.929 0.898 0.989 0.890 0.890 0.939 0.743 0.971 
   1   (0.109) 0.110 0.071 0.102 0.011 0.110 0.110 0.061 0.257 0.029 

Locus 1206 : 
2 alleles
2.9% missing data
   3   (0.954) 0.954 0.841 0.872 0.979 0.954 0.954 0.995 0.993 0.985 
   1   (0.046) 0.046 0.159 0.128 0.021 0.046 0.046 0.005 0.007 0.015 

Locus 1207 : 
2 alleles
5.8% missing data
   2   (0.820) 0.820 0.841 0.751 0.968 0.820 0.820 0.880 0.849 0.871 
   4   (0.180) 0.180 0.159 0.249 0.032 0.180 0.180 0.120 0.151 0.129 

Locus 1208 : 
2 alleles
3.6% missing data
   1   (0.842) 0.842 0.895 0.762 0.830 0.842 0.842 0.906 0.980 0.924 
   3   (0.158) 0.158 0.105 0.238 0.170 0.158 0.158 0.094 0.020 0.076 

Locus 1209 : 
2 alleles
10.1% missing data
   1   (0.890) 0.890 0.967 0.942 0.994 0.890 0.890 0.885 0.898 0.978 
   4   (0.110) 0.110 0.033 0.058 0.006 0.110 0.110 0.115 0.102 0.022 

Locus 1210 : 
2 alleles
3.6% missing data
   3   (0.893) 0.894 0.949 0.903 0.653 0.894 0.894 0.926 0.816 0.974 
   2   (0.107) 0.106 0.051 0.097 0.347 0.106 0.106 0.074 0.184 0.026 

Locus 1211 : 
2 alleles
4.3% missing data
   4   (0.817) 0.817 0.855 0.820 0.760 0.817 0.816 0.847 0.979 0.915 
   2   (0.183) 0.183 0.145 0.180 0.240 0.183 0.184 0.153 0.021 0.085 

Locus 1212 : 
2 alleles
12.3% missing data
   1   (0.881) 0.881 0.956 0.934 0.902 0.882 0.881 0.898 0.877 0.828 
   3   (0.119) 0.119 0.044 0.066 0.098 0.118 0.119 0.102 0.123 0.172 

Locus 1213 : 
2 alleles
0.7% missing data
   4   (0.911) 0.911 0.980 0.932 0.966 0.910 0.911 0.926 0.987 0.988 
   2   (0.089) 0.089 0.020 0.068 0.034 0.090 0.089 0.074 0.013 0.012 

Locus 1214 : 
2 alleles
5.1% missing data
   1   (0.899) 0.899 0.937 0.948 0.976 0.900 0.899 0.930 0.954 0.797 
   2   (0.101) 0.101 0.063 0.052 0.024 0.100 0.101 0.070 0.046 0.203 

Locus 1215 : 
2 alleles
5.1% missing data
   2   (0.852) 0.852 0.266 0.500 0.806 0.852 0.852 0.982 0.940 0.148 
   4   (0.148) 0.148 0.734 0.500 0.194 0.148 0.148 0.018 0.060 0.852 

Locus 1216 : 
2 alleles
4.3% missing data
   3   (0.915) 0.915 0.863 0.870 0.948 0.914 0.915 0.976 0.941 0.957 
   4   (0.085) 0.085 0.137 0.130 0.052 0.086 0.085 0.024 0.059 0.043 

Locus 1217 : 
2 alleles
5.1% missing data
   1   (0.782) 0.782 0.895 0.767 0.970 0.782 0.782 0.752 0.842 0.942 
   4   (0.218) 0.218 0.105 0.233 0.030 0.218 0.218 0.248 0.158 0.058 

Locus 1218 : 
2 alleles
5.1% missing data
   4   (0.568) 0.568 0.746 0.533 0.688 0.568 0.568 0.580 0.783 0.137 
   2   (0.432) 0.432 0.254 0.467 0.312 0.432 0.432 0.420 0.217 0.863 

Locus 1219 : 
2 alleles
2.9% missing data
   1   (0.878) 0.878 0.923 0.825 0.985 0.878 0.878 0.924 0.973 0.950 
   2   (0.122) 0.122 0.077 0.175 0.015 0.122 0.122 0.076 0.027 0.050 

Locus 1220 : 
2 alleles
13.0% missing data
   1   (0.882) 0.882 0.942 0.867 0.850 0.882 0.882 0.929 0.955 0.954 
   3   (0.118) 0.118 0.058 0.133 0.150 0.118 0.118 0.071 0.045 0.046 

Locus 1221 : 
2 alleles
4.3% missing data
   2   (0.913) 0.913 0.979 0.939 0.989 0.913 0.913 0.913 0.980 0.984 
   4   (0.087) 0.087 0.021 0.061 0.011 0.087 0.087 0.087 0.020 0.016 

Locus 1222 : 
2 alleles
13.0% missing data
   2   (0.383) 0.383 0.400 0.289 0.395 0.383 0.383 0.374 0.325 0.635 
   4   (0.617) 0.617 0.600 0.711 0.605 0.617 0.617 0.626 0.675 0.365 

Locus 1223 : 
2 alleles
1.4% missing data
   1   (0.864) 0.864 0.892 0.629 0.977 0.864 0.864 0.947 0.969 0.961 
   3   (0.136) 0.136 0.108 0.371 0.023 0.136 0.136 0.053 0.031 0.039 

Locus 1224 : 
2 alleles
2.9% missing data
   4   (0.892) 0.892 0.888 0.930 0.908 0.892 0.892 0.926 0.934 0.968 
   2   (0.108) 0.108 0.112 0.070 0.092 0.108 0.108 0.074 0.066 0.032 

Locus 1225 : 
2 alleles
12.3% missing data
   1   (0.870) 0.869 0.961 0.913 0.820 0.869 0.869 0.891 0.763 0.967 
   3   (0.130) 0.131 0.039 0.087 0.180 0.131 0.131 0.109 0.237 0.033 

Locus 1226 : 
2 alleles
3.6% missing data
   3   (0.889) 0.889 0.901 0.772 0.991 0.889 0.889 0.949 0.961 0.972 
   4   (0.111) 0.111 0.099 0.228 0.009 0.111 0.111 0.051 0.039 0.028 

Locus 1227 : 
2 alleles
14.5% missing data
   1   (0.322) 0.321 0.293 0.266 0.047 0.322 0.322 0.342 0.083 0.367 
   3   (0.678) 0.679 0.707 0.734 0.953 0.678 0.678 0.658 0.917 0.633 

Locus 1228 : 
2 alleles
10.9% missing data
   3   (0.948) 0.948 0.995 0.989 0.977 0.948 0.948 0.922 0.993 0.995 
   4   (0.052) 0.052 0.005 0.011 0.023 0.052 0.052 0.078 0.007 0.005 

Locus 1229 : 
2 alleles
3.6% missing data
   1   (0.838) 0.838 0.834 0.885 0.050 0.838 0.838 0.884 0.845 0.962 
   2   (0.162) 0.162 0.166 0.115 0.950 0.162 0.162 0.116 0.155 0.038 

Locus 1230 : 
2 alleles
11.6% missing data
   1   (0.725) 0.725 0.507 0.699 0.960 0.725 0.725 0.764 0.734 0.933 
   2   (0.275) 0.275 0.493 0.301 0.040 0.275 0.275 0.236 0.266 0.067 

Locus 1231 : 
2 alleles
3.6% missing data
   1   (0.566) 0.566 0.277 0.606 0.706 0.566 0.566 0.636 0.334 0.524 
   3   (0.434) 0.434 0.723 0.394 0.294 0.434 0.434 0.364 0.666 0.476 

Locus 1232 : 
2 alleles
13.0% missing data
   1   (0.153) 0.153 0.082 0.106 0.021 0.154 0.153 0.161 0.189 0.036 
   3   (0.847) 0.847 0.918 0.894 0.979 0.846 0.847 0.839 0.811 0.964 

Locus 1233 : 
2 alleles
3.6% missing data
   4   (0.911) 0.911 0.979 0.965 0.994 0.911 0.911 0.947 0.772 0.700 
   2   (0.089) 0.089 0.021 0.035 0.006 0.089 0.089 0.053 0.228 0.300 

Locus 1234 : 
2 alleles
4.3% missing data
   2   (0.248) 0.248 0.373 0.270 0.955 0.247 0.248 0.156 0.716 0.065 
   4   (0.752) 0.752 0.627 0.730 0.045 0.753 0.752 0.844 0.284 0.935 

Locus 1235 : 
2 alleles
10.9% missing data
   4   (0.896) 0.897 0.961 0.947 0.962 0.896 0.897 0.892 0.956 0.944 
   2   (0.104) 0.103 0.039 0.053 0.038 0.104 0.103 0.108 0.044 0.056 

Locus 1236 : 
2 alleles
11.6% missing data
   2   (0.120) 0.120 0.045 0.097 0.093 0.120 0.120 0.120 0.053 0.032 
   4   (0.880) 0.880 0.955 0.903 0.907 0.880 0.880 0.880 0.947 0.968 

Locus 1237 : 
2 alleles
13.0% missing data
   3   (0.911) 0.911 0.972 0.959 0.995 0.911 0.911 0.900 0.965 0.984 
   2   (0.089) 0.089 0.028 0.041 0.005 0.089 0.089 0.100 0.035 0.016 

Locus 1238 : 
2 alleles
4.3% missing data
   2   (0.725) 0.725 0.825 0.834 0.801 0.724 0.725 0.728 0.387 0.730 
   4   (0.275) 0.275 0.175 0.166 0.199 0.276 0.275 0.272 0.613 0.270 

Locus 1239 : 
2 alleles
2.9% missing data
   2   (0.873) 0.873 0.887 0.862 0.985 0.873 0.873 0.915 0.857 0.962 
   4   (0.127) 0.127 0.113 0.138 0.015 0.127 0.127 0.085 0.143 0.038 

Locus 1240 : 
2 alleles
2.9% missing data
   1   (0.886) 0.886 0.947 0.915 0.841 0.886 0.886 0.913 0.690 0.965 
   3   (0.114) 0.114 0.053 0.085 0.159 0.114 0.114 0.087 0.310 0.035 

Locus 1241 : 
2 alleles
5.8% missing data
   4   (0.628) 0.628 0.799 0.727 0.675 0.628 0.628 0.501 0.662 0.863 
   1   (0.372) 0.372 0.201 0.273 0.325 0.372 0.372 0.499 0.338 0.137 

Locus 1242 : 
2 alleles
5.8% missing data
   1   (0.925) 0.926 0.989 0.974 0.997 0.926 0.925 0.899 0.959 0.988 
   2   (0.075) 0.074 0.011 0.026 0.003 0.074 0.075 0.101 0.041 0.012 

Locus 1243 : 
2 alleles
3.6% missing data
   2   (0.198) 0.198 0.079 0.141 0.497 0.198 0.198 0.223 0.081 0.059 
   4   (0.802) 0.802 0.921 0.859 0.503 0.802 0.802 0.777 0.919 0.941 

Locus 1244 : 
2 alleles
2.2% missing data
   3   (0.864) 0.864 0.941 0.794 0.982 0.864 0.864 0.902 0.989 0.956 
   1   (0.136) 0.136 0.059 0.206 0.018 0.136 0.136 0.098 0.011 0.044 

Locus 1245 : 
2 alleles
10.1% missing data
   3   (0.166) 0.166 0.034 0.077 0.183 0.167 0.166 0.244 0.334 0.027 
   1   (0.834) 0.834 0.966 0.923 0.817 0.833 0.834 0.756 0.666 0.973 

Locus 1246 : 
2 alleles
13.8% missing data
   4   (0.906) 0.907 0.671 0.863 0.995 0.907 0.907 0.969 0.954 0.976 
   2   (0.094) 0.093 0.329 0.137 0.005 0.093 0.093 0.031 0.046 0.024 

Locus 1247 : 
2 alleles
4.3% missing data
   1   (0.775) 0.775 0.919 0.856 0.977 0.775 0.775 0.718 0.823 0.813 
   3   (0.225) 0.225 0.081 0.144 0.023 0.225 0.225 0.282 0.177 0.187 

Locus 1248 : 
2 alleles
10.9% missing data
   3   (0.803) 0.803 0.883 0.878 0.841 0.803 0.803 0.812 0.959 0.686 
   1   (0.197) 0.197 0.117 0.122 0.159 0.197 0.197 0.188 0.041 0.314 

Locus 1249 : 
2 alleles
6.5% missing data
   1   (0.803) 0.803 0.646 0.680 0.977 0.804 0.803 0.912 0.964 0.750 
   3   (0.197) 0.197 0.354 0.320 0.023 0.196 0.197 0.088 0.036 0.250 

Locus 1250 : 
2 alleles
4.3% missing data
   3   (0.903) 0.903 0.969 0.914 0.995 0.903 0.903 0.919 0.981 0.974 
   1   (0.097) 0.097 0.031 0.086 0.005 0.097 0.097 0.081 0.019 0.026 

Locus 1251 : 
2 alleles
19.6% missing data
   2   (0.623) 0.623 0.637 0.784 0.957 0.623 0.623 0.476 0.414 0.916 
   4   (0.377) 0.377 0.363 0.216 0.043 0.377 0.377 0.524 0.586 0.084 

Locus 1252 : 
2 alleles
13.0% missing data
   4   (0.863) 0.863 0.930 0.921 0.826 0.863 0.863 0.897 0.890 0.606 
   1   (0.137) 0.137 0.070 0.079 0.174 0.137 0.137 0.103 0.110 0.394 

Locus 1253 : 
2 alleles
11.6% missing data
   2   (0.858) 0.858 0.912 0.778 0.872 0.858 0.858 0.904 0.938 0.917 
   4   (0.142) 0.142 0.088 0.222 0.128 0.142 0.142 0.096 0.062 0.083 

Locus 1254 : 
2 alleles
1.4% missing data
   1   (0.929) 0.929 0.992 0.972 0.997 0.930 0.929 0.910 0.969 0.990 
   3   (0.071) 0.071 0.008 0.028 0.003 0.070 0.071 0.090 0.031 0.010 

Locus 1255 : 
2 alleles
10.1% missing data
   2   (0.427) 0.427 0.565 0.443 0.434 0.427 0.427 0.340 0.353 0.734 
   4   (0.573) 0.573 0.435 0.557 0.566 0.573 0.573 0.660 0.647 0.266 

Locus 1256 : 
2 alleles
5.1% missing data
   3   (0.771) 0.771 0.732 0.792 0.980 0.771 0.771 0.838 0.735 0.623 
   1   (0.229) 0.229 0.268 0.208 0.020 0.229 0.229 0.162 0.265 0.377 

Locus 1257 : 
2 alleles
2.9% missing data
   2   (0.597) 0.597 0.219 0.461 0.147 0.597 0.597 0.808 0.560 0.283 
   4   (0.403) 0.403 0.781 0.539 0.853 0.403 0.403 0.192 0.440 0.717 

Locus 1258 : 
2 alleles
12.3% missing data
   1   (0.890) 0.890 0.965 0.928 0.995 0.890 0.890 0.874 0.834 0.977 
   3   (0.110) 0.110 0.035 0.072 0.005 0.110 0.110 0.126 0.166 0.023 

Locus 1259 : 
2 alleles
14.5% missing data
   1   (0.114) 0.114 0.031 0.067 0.079 0.115 0.114 0.127 0.049 0.030 
   2   (0.886) 0.886 0.969 0.933 0.921 0.885 0.886 0.873 0.951 0.970 

Locus 1260 : 
2 alleles
2.2% missing data
   3   (0.927) 0.927 0.582 0.852 0.991 0.927 0.927 0.989 0.995 0.974 
   1   (0.073) 0.073 0.418 0.148 0.009 0.073 0.073 0.011 0.005 0.026 

Locus 1261 : 
2 alleles
13.0% missing data
   4   (0.817) 0.817 0.767 0.814 0.057 0.817 0.817 0.889 0.968 0.942 
   3   (0.183) 0.183 0.233 0.186 0.943 0.183 0.183 0.111 0.032 0.058 

Locus 1262 : 
2 alleles
15.9% missing data
   2   (0.817) 0.817 0.904 0.818 0.972 0.817 0.817 0.876 0.601 0.389 
   4   (0.183) 0.183 0.096 0.182 0.028 0.183 0.183 0.124 0.399 0.611 

Locus 1263 : 
2 alleles
15.2% missing data
   2   (0.880) 0.880 0.962 0.908 0.907 0.879 0.880 0.917 0.930 0.974 
   4   (0.120) 0.120 0.038 0.092 0.093 0.121 0.120 0.083 0.070 0.026 

Locus 1264 : 
2 alleles
8.7% missing data
   1   (0.847) 0.847 0.949 0.829 0.975 0.847 0.847 0.911 0.969 0.219 
   3   (0.153) 0.153 0.051 0.171 0.025 0.153 0.153 0.089 0.031 0.781 

Locus 1265 : 
2 alleles
15.9% missing data
   1   (0.613) 0.613 0.797 0.615 0.512 0.613 0.613 0.612 0.539 0.588 
   3   (0.387) 0.387 0.203 0.385 0.488 0.387 0.387 0.388 0.461 0.412 

Locus 1266 : 
2 alleles
8.0% missing data
   4   (0.504) 0.504 0.384 0.682 0.583 0.504 0.504 0.404 0.600 0.598 
   2   (0.496) 0.496 0.616 0.318 0.417 0.496 0.496 0.596 0.400 0.402 

Locus 1267 : 
2 alleles
0.7% missing data
   2   (0.911) 0.911 0.977 0.970 0.980 0.911 0.911 0.906 0.502 0.988 
   1   (0.089) 0.089 0.023 0.030 0.020 0.089 0.089 0.094 0.498 0.012 

Locus 1268 : 
2 alleles
3.6% missing data
   2   (0.910) 0.910 0.830 0.853 0.983 0.910 0.910 0.979 0.978 0.562 
   3   (0.090) 0.090 0.170 0.147 0.017 0.090 0.090 0.021 0.022 0.438 

Locus 1269 : 
2 alleles
3.6% missing data
   1   (0.901) 0.901 0.964 0.943 0.204 0.901 0.901 0.929 0.941 0.974 
   4   (0.099) 0.099 0.036 0.057 0.796 0.099 0.099 0.071 0.059 0.026 

Locus 1270 : 
2 alleles
12.3% missing data
   1   (0.772) 0.772 0.944 0.889 0.976 0.772 0.772 0.664 0.941 0.532 
   3   (0.228) 0.228 0.056 0.111 0.024 0.228 0.228 0.336 0.059 0.468 

Locus 1271 : 
2 alleles
7.2% missing data
   1   (0.116) 0.116 0.041 0.096 0.017 0.117 0.117 0.070 0.018 0.392 
   3   (0.884) 0.884 0.959 0.904 0.983 0.883 0.883 0.930 0.982 0.608 

Locus 1272 : 
2 alleles
1.4% missing data
   2   (0.796) 0.796 0.868 0.832 0.971 0.796 0.796 0.813 0.941 0.773 
   4   (0.204) 0.204 0.132 0.168 0.029 0.204 0.204 0.187 0.059 0.227 

Locus 1273 : 
2 alleles
9.4% missing data
   2   (0.133) 0.133 0.153 0.164 0.092 0.133 0.133 0.070 0.680 0.042 
   4   (0.867) 0.867 0.847 0.836 0.908 0.867 0.867 0.930 0.320 0.958 

Locus 1274 : 
2 alleles
4.3% missing data
   2   (0.865) 0.865 0.976 0.928 0.980 0.864 0.865 0.863 0.945 0.823 
   4   (0.135) 0.135 0.024 0.072 0.020 0.136 0.135 0.137 0.055 0.177 

Locus 1275 : 
2 alleles
5.1% missing data
   1   (0.919) 0.919 0.982 0.952 0.958 0.919 0.919 0.937 0.746 0.984 
   2   (0.081) 0.081 0.018 0.048 0.042 0.081 0.081 0.063 0.254 0.016 

Locus 1276 : 
2 alleles
5.8% missing data
   2   (0.586) 0.586 0.801 0.557 0.585 0.585 0.586 0.578 0.722 0.347 
   4   (0.414) 0.414 0.199 0.443 0.415 0.415 0.414 0.422 0.278 0.653 

Locus 1277 : 
2 alleles
16.7% missing data
   1   (0.822) 0.822 0.819 0.729 0.829 0.821 0.822 0.899 0.948 0.934 
   2   (0.178) 0.178 0.181 0.271 0.171 0.179 0.178 0.101 0.052 0.066 

Locus 1278 : 
2 alleles
11.6% missing data
   4   (0.868) 0.868 0.915 0.838 0.855 0.868 0.868 0.913 0.902 0.933 
   3   (0.132) 0.132 0.085 0.162 0.145 0.132 0.132 0.087 0.098 0.067 

Locus 1279 : 
2 alleles
5.1% missing data
   3   (0.600) 0.601 0.629 0.683 0.390 0.601 0.600 0.532 0.652 0.862 
   1   (0.400) 0.399 0.371 0.317 0.610 0.399 0.400 0.468 0.348 0.138 

Locus 1280 : 
2 alleles
13.0% missing data
   3   (0.904) 0.904 0.959 0.891 0.898 0.905 0.904 0.942 0.632 0.975 
   1   (0.096) 0.096 0.041 0.109 0.102 0.095 0.096 0.058 0.368 0.025 

Locus 1281 : 
2 alleles
16.7% missing data
   3   (0.901) 0.901 0.978 0.938 0.020 0.901 0.901 0.936 0.976 0.984 
   4   (0.099) 0.099 0.022 0.062 0.980 0.099 0.099 0.064 0.024 0.016 

Locus 1282 : 
2 alleles
1.4% missing data
   1   (0.905) 0.906 0.978 0.930 0.986 0.906 0.905 0.907 0.968 0.979 
   3   (0.095) 0.094 0.022 0.070 0.014 0.094 0.095 0.093 0.032 0.021 

Locus 1283 : 
2 alleles
3.6% missing data
   3   (0.742) 0.742 0.726 0.749 0.084 0.742 0.742 0.840 0.487 0.658 
   1   (0.258) 0.258 0.274 0.251 0.916 0.258 0.258 0.160 0.513 0.342 

Locus 1284 : 
2 alleles
13.8% missing data
   4   (0.907) 0.907 0.952 0.915 0.986 0.907 0.907 0.943 0.757 0.956 
   2   (0.093) 0.093 0.048 0.085 0.014 0.093 0.093 0.057 0.243 0.044 

Locus 1285 : 
2 alleles
5.8% missing data
   1   (0.846) 0.846 0.936 0.899 0.865 0.846 0.846 0.872 0.931 0.724 
   3   (0.154) 0.154 0.064 0.101 0.135 0.154 0.154 0.128 0.069 0.276 

Locus 1286 : 
2 alleles
2.9% missing data
   2   (0.905) 0.905 0.820 0.841 0.849 0.906 0.905 0.968 0.987 0.943 
   4   (0.095) 0.095 0.180 0.159 0.151 0.094 0.095 0.032 0.013 0.057 

Locus 1287 : 
2 alleles
3.6% missing data
   1   (0.109) 0.109 0.228 0.148 0.027 0.109 0.109 0.027 0.070 0.305 
   3   (0.891) 0.891 0.772 0.852 0.973 0.891 0.891 0.973 0.930 0.695 

Locus 1288 : 
2 alleles
0.7% missing data
   4   (0.955) 0.955 0.969 0.941 0.988 0.955 0.955 0.995 0.975 0.555 
   3   (0.045) 0.045 0.031 0.059 0.012 0.045 0.045 0.005 0.025 0.445 

Locus 1289 : 
2 alleles
5.8% missing data
   3   (0.840) 0.840 0.907 0.787 0.049 0.840 0.840 0.939 0.573 0.716 
   1   (0.160) 0.160 0.093 0.213 0.951 0.160 0.160 0.061 0.427 0.284 

Locus 1290 : 
2 alleles
13.8% missing data
   1   (0.853) 0.854 0.873 0.915 0.989 0.854 0.853 0.852 0.637 0.968 
   4   (0.147) 0.146 0.127 0.085 0.011 0.146 0.147 0.148 0.363 0.032 

Locus 1291 : 
2 alleles
5.8% missing data
   1   (0.807) 0.807 0.712 0.630 0.085 0.807 0.807 0.931 0.954 0.880 
   3   (0.193) 0.193 0.288 0.370 0.915 0.193 0.193 0.069 0.046 0.120 

Locus 1292 : 
2 alleles
3.6% missing data
   3   (0.897) 0.897 0.964 0.843 0.980 0.897 0.897 0.942 0.966 0.926 
   2   (0.103) 0.103 0.036 0.157 0.020 0.103 0.103 0.058 0.034 0.074 

Locus 1293 : 
2 alleles
9.4% missing data
   2   (0.898) 0.897 0.942 0.879 0.944 0.897 0.897 0.952 0.941 0.910 
   4   (0.102) 0.103 0.058 0.121 0.056 0.103 0.103 0.048 0.059 0.090 

Locus 1294 : 
2 alleles
4.3% missing data
   3   (0.906) 0.906 0.992 0.982 0.996 0.906 0.906 0.736 0.939 0.991 
   4   (0.094) 0.094 0.008 0.018 0.004 0.094 0.094 0.264 0.061 0.009 

Locus 1295 : 
2 alleles
13.8% missing data
   1   (0.467) 0.467 0.663 0.457 0.460 0.467 0.467 0.418 0.164 0.529 
   4   (0.533) 0.533 0.337 0.543 0.540 0.533 0.533 0.582 0.836 0.471 

Locus 1296 : 
2 alleles
4.3% missing data
   2   (0.861) 0.861 0.929 0.852 0.985 0.861 0.861 0.870 0.975 0.966 
   3   (0.139) 0.139 0.071 0.148 0.015 0.139 0.139 0.130 0.025 0.034 

Locus 1297 : 
2 alleles
2.9% missing data
   4   (0.841) 0.841 0.729 0.577 0.970 0.841 0.841 0.940 0.974 0.948 
   3   (0.159) 0.159 0.271 0.423 0.030 0.159 0.159 0.060 0.026 0.052 

Locus 1298 : 
2 alleles
3.6% missing data
   1   (0.108) 0.108 0.055 0.074 0.011 0.108 0.108 0.091 0.162 0.042 
   3   (0.892) 0.892 0.945 0.926 0.989 0.892 0.892 0.909 0.838 0.958 

Locus 1299 : 
2 alleles
3.6% missing data
   2   (0.889) 0.889 0.954 0.912 0.991 0.889 0.889 0.902 0.972 0.954 
   4   (0.111) 0.111 0.046 0.088 0.009 0.111 0.111 0.098 0.028 0.046 

Locus 1300 : 
2 alleles
5.1% missing data
   3   (0.882) 0.882 0.880 0.909 0.989 0.882 0.882 0.909 0.971 0.968 
   1   (0.118) 0.118 0.120 0.091 0.011 0.118 0.118 0.091 0.029 0.032 

Locus 1301 : 
2 alleles
5.8% missing data
   3   (0.428) 0.428 0.558 0.398 0.421 0.428 0.428 0.419 0.677 0.160 
   4   (0.572) 0.572 0.442 0.602 0.579 0.572 0.572 0.581 0.323 0.840 

Locus 1302 : 
2 alleles
5.1% missing data
   2   (0.568) 0.568 0.507 0.727 0.948 0.568 0.568 0.543 0.391 0.205 
   4   (0.432) 0.432 0.493 0.273 0.052 0.432 0.432 0.457 0.609 0.795 

Locus 1303 : 
2 alleles
15.9% missing data
   1   (0.716) 0.716 0.817 0.723 0.512 0.715 0.716 0.738 0.837 0.784 
   2   (0.284) 0.284 0.183 0.277 0.488 0.285 0.284 0.262 0.163 0.216 

Locus 1304 : 
2 alleles
1.4% missing data
   1   (0.908) 0.908 0.969 0.939 0.992 0.907 0.908 0.928 0.960 0.984 
   3   (0.092) 0.092 0.031 0.061 0.008 0.093 0.092 0.072 0.040 0.016 

Locus 1305 : 
2 alleles
10.1% missing data
   2   (0.648) 0.648 0.722 0.604 0.807 0.648 0.648 0.684 0.857 0.588 
   4   (0.352) 0.352 0.278 0.396 0.193 0.352 0.352 0.316 0.143 0.412 

Locus 1306 : 
2 alleles
12.3% missing data
   1   (0.885) 0.884 0.951 0.908 0.984 0.884 0.884 0.906 0.978 0.959 
   3   (0.115) 0.116 0.049 0.092 0.016 0.116 0.116 0.094 0.022 0.041 

Locus 1307 : 
2 alleles
3.6% missing data
   2   (0.912) 0.912 0.984 0.961 0.972 0.912 0.912 0.890 0.877 0.985 
   4   (0.088) 0.088 0.016 0.039 0.028 0.088 0.088 0.110 0.123 0.015 

Locus 1308 : 
2 alleles
13.8% missing data
   4   (0.821) 0.821 0.903 0.798 0.971 0.821 0.821 0.844 0.871 0.945 
   1   (0.179) 0.179 0.097 0.202 0.029 0.179 0.179 0.156 0.129 0.055 

Locus 1309 : 
2 alleles
10.9% missing data
   1   (0.830) 0.830 0.734 0.820 0.637 0.830 0.830 0.879 0.808 0.943 
   2   (0.170) 0.170 0.266 0.180 0.363 0.170 0.170 0.121 0.192 0.057 

Locus 1310 : 
2 alleles
10.1% missing data
   1   (0.888) 0.888 0.969 0.915 0.973 0.888 0.888 0.904 0.917 0.975 
   3   (0.112) 0.112 0.031 0.085 0.027 0.112 0.112 0.096 0.083 0.025 

Locus 1311 : 
2 alleles
10.9% missing data
   2   (0.172) 0.172 0.090 0.193 0.125 0.172 0.172 0.093 0.086 0.774 
   4   (0.828) 0.828 0.910 0.807 0.875 0.828 0.828 0.907 0.914 0.226 

Locus 1312 : 
2 alleles
8.0% missing data
   2   (0.930) 0.930 0.989 0.971 0.997 0.930 0.930 0.925 0.996 0.990 
   3   (0.070) 0.070 0.011 0.029 0.003 0.070 0.070 0.075 0.004 0.010 

Locus 1313 : 
2 alleles
4.3% missing data
   3   (0.828) 0.828 0.880 0.888 0.925 0.828 0.828 0.849 0.979 0.655 
   1   (0.172) 0.172 0.120 0.112 0.075 0.172 0.172 0.151 0.021 0.345 

Locus 1314 : 
2 alleles
13.0% missing data
   3   (0.284) 0.285 0.124 0.181 0.318 0.285 0.285 0.387 0.083 0.065 
   1   (0.716) 0.715 0.876 0.819 0.682 0.715 0.715 0.613 0.917 0.935 

Locus 1315 : 
2 alleles
8.0% missing data
   3   (0.892) 0.892 0.803 0.906 0.983 0.892 0.892 0.940 0.930 0.965 
   4   (0.108) 0.108 0.197 0.094 0.017 0.108 0.108 0.060 0.070 0.035 

Locus 1316 : 
2 alleles
12.3% missing data
   4   (0.842) 0.842 0.921 0.902 0.876 0.842 0.842 0.809 0.974 0.965 
   1   (0.158) 0.158 0.079 0.098 0.124 0.158 0.158 0.191 0.026 0.035 

Locus 1317 : 
2 alleles
13.0% missing data
   3   (0.889) 0.889 0.930 0.882 0.695 0.889 0.889 0.937 0.944 0.835 
   1   (0.111) 0.111 0.070 0.118 0.305 0.111 0.111 0.063 0.056 0.165 

Locus 1318 : 
2 alleles
3.6% missing data
   2   (0.917) 0.917 0.977 0.950 0.723 0.917 0.917 0.938 0.912 0.985 
   4   (0.083) 0.083 0.023 0.050 0.277 0.083 0.083 0.062 0.088 0.015 

Locus 1319 : 
2 alleles
4.3% missing data
   1   (0.334) 0.334 0.260 0.178 0.047 0.333 0.334 0.425 0.709 0.357 
   2   (0.666) 0.666 0.740 0.822 0.953 0.667 0.666 0.575 0.291 0.643 

Locus 1320 : 
2 alleles
15.2% missing data
   1   (0.657) 0.657 0.474 0.684 0.751 0.657 0.657 0.663 0.574 0.917 
   3   (0.343) 0.343 0.526 0.316 0.249 0.343 0.343 0.337 0.426 0.083 

Locus 1321 : 
2 alleles
15.2% missing data
   3   (0.839) 0.839 0.979 0.951 0.931 0.839 0.839 0.633 0.939 0.979 
   4   (0.161) 0.161 0.021 0.049 0.069 0.161 0.161 0.367 0.061 0.021 

Locus 1322 : 
2 alleles
3.6% missing data
   1   (0.588) 0.588 0.742 0.495 0.513 0.588 0.588 0.648 0.140 0.455 
   3   (0.412) 0.412 0.258 0.505 0.487 0.412 0.412 0.352 0.860 0.545 

Locus 1323 : 
2 alleles
9.4% missing data
   2   (0.870) 0.870 0.888 0.898 0.983 0.870 0.870 0.901 0.647 0.964 
   4   (0.130) 0.130 0.112 0.102 0.017 0.130 0.130 0.099 0.353 0.036 

Locus 1324 : 
2 alleles
6.5% missing data
   2   (0.493) 0.493 0.544 0.495 0.402 0.493 0.493 0.451 0.787 0.796 
   1   (0.507) 0.507 0.456 0.505 0.598 0.507 0.507 0.549 0.213 0.204 

Locus 1325 : 
2 alleles
6.5% missing data
   2   (0.206) 0.206 0.386 0.156 0.038 0.205 0.206 0.175 0.633 0.073 
   4   (0.794) 0.794 0.614 0.844 0.962 0.795 0.794 0.825 0.367 0.927 

Locus 1326 : 
2 alleles
13.0% missing data
   3   (0.847) 0.847 0.934 0.911 0.977 0.847 0.847 0.858 0.759 0.904 
   1   (0.153) 0.153 0.066 0.089 0.023 0.153 0.153 0.142 0.241 0.096 

Locus 1327 : 
2 alleles
10.9% missing data
   2   (0.931) 0.931 0.984 0.953 0.914 0.931 0.931 0.953 0.993 0.986 
   1   (0.069) 0.069 0.016 0.047 0.086 0.069 0.069 0.047 0.007 0.014 

Locus 1328 : 
2 alleles
5.8% missing data
   2   (0.565) 0.564 0.618 0.479 0.489 0.564 0.564 0.587 0.652 0.883 
   4   (0.435) 0.436 0.382 0.521 0.511 0.436 0.436 0.413 0.348 0.117 

Locus 1329 : 
2 alleles
2.2% missing data
   2   (0.897) 0.897 0.976 0.850 0.943 0.897 0.897 0.933 0.953 0.975 
   4   (0.103) 0.103 0.024 0.150 0.057 0.103 0.103 0.067 0.047 0.025 

Locus 1330 : 
2 alleles
11.6% missing data
   1   (0.890) 0.891 0.968 0.922 0.926 0.891 0.891 0.918 0.953 0.827 
   3   (0.110) 0.109 0.032 0.078 0.074 0.109 0.109 0.082 0.047 0.173 

Locus 1331 : 
2 alleles
11.6% missing data
   1   (0.842) 0.842 0.916 0.894 0.756 0.842 0.842 0.844 0.356 0.953 
   4   (0.158) 0.158 0.084 0.106 0.244 0.158 0.158 0.156 0.644 0.047 

Locus 1332 : 
2 alleles
13.0% missing data
   2   (0.889) 0.889 0.948 0.918 0.983 0.889 0.889 0.912 0.874 0.945 
   4   (0.111) 0.111 0.052 0.082 0.017 0.111 0.111 0.088 0.126 0.055 

Locus 1333 : 
2 alleles
15.9% missing data
   1   (0.072) 0.072 0.047 0.087 0.090 0.072 0.072 0.032 0.021 0.017 
   4   (0.928) 0.928 0.953 0.913 0.910 0.928 0.928 0.968 0.979 0.983 

Locus 1334 : 
2 alleles
1.4% missing data
   1   (0.899) 0.899 0.980 0.941 0.978 0.899 0.899 0.935 0.949 0.696 
   2   (0.101) 0.101 0.020 0.059 0.022 0.101 0.101 0.065 0.051 0.304 

Locus 1335 : 
2 alleles
12.3% missing data
   1   (0.942) 0.942 0.994 0.986 0.998 0.942 0.942 0.915 0.821 0.994 
   4   (0.058) 0.058 0.006 0.014 0.002 0.058 0.058 0.085 0.179 0.006 

Locus 1336 : 
2 alleles
5.1% missing data
   3   (0.865) 0.865 0.944 0.875 0.868 0.865 0.865 0.869 0.963 0.953 
   1   (0.135) 0.135 0.056 0.125 0.132 0.135 0.135 0.131 0.037 0.047 

Locus 1337 : 
2 alleles
17.4% missing data
   2   (0.927) 0.927 0.850 0.918 0.956 0.927 0.927 0.974 0.942 0.972 
   4   (0.073) 0.073 0.150 0.082 0.044 0.073 0.073 0.026 0.058 0.028 

Locus 1338 : 
2 alleles
5.1% missing data
   2   (0.903) 0.903 0.971 0.921 0.979 0.903 0.903 0.933 0.941 0.972 
   1   (0.097) 0.097 0.029 0.079 0.021 0.097 0.097 0.067 0.059 0.028 

Locus 1339 : 
2 alleles
1.4% missing data
   2   (0.903) 0.903 0.971 0.879 0.993 0.903 0.903 0.939 0.967 0.981 
   3   (0.097) 0.097 0.029 0.121 0.007 0.097 0.097 0.061 0.033 0.019 

Locus 1340 : 
2 alleles
2.2% missing data
   1   (0.866) 0.866 0.897 0.908 0.912 0.866 0.866 0.894 0.783 0.960 
   3   (0.134) 0.134 0.103 0.092 0.088 0.134 0.134 0.106 0.217 0.040 

Locus 1341 : 
2 alleles
4.3% missing data
   1   (0.898) 0.898 0.971 0.915 0.968 0.898 0.898 0.911 0.973 0.978 
   3   (0.102) 0.102 0.029 0.085 0.032 0.102 0.102 0.089 0.027 0.022 

Locus 1342 : 
2 alleles
1.4% missing data
   3   (0.887) 0.887 0.964 0.960 0.991 0.888 0.887 0.840 0.519 0.981 
   1   (0.113) 0.113 0.036 0.040 0.009 0.112 0.113 0.160 0.481 0.019 

Locus 1343 : 
2 alleles
10.9% missing data
   2   (0.832) 0.832 0.931 0.807 0.964 0.831 0.832 0.874 0.932 0.780 
   4   (0.168) 0.168 0.069 0.193 0.036 0.169 0.168 0.126 0.068 0.220 

Locus 1344 : 
2 alleles
3.6% missing data
   2   (0.888) 0.888 0.969 0.830 0.954 0.888 0.888 0.919 0.960 0.977 
   4   (0.112) 0.112 0.031 0.170 0.046 0.112 0.112 0.081 0.040 0.023 

Locus 1345 : 
2 alleles
10.9% missing data
   2   (0.472) 0.472 0.467 0.291 0.037 0.472 0.472 0.640 0.774 0.098 
   4   (0.528) 0.528 0.533 0.709 0.963 0.528 0.528 0.360 0.226 0.902 

Locus 1346 : 
2 alleles
10.9% missing data
   4   (0.883) 0.883 0.945 0.794 0.989 0.883 0.883 0.936 0.948 0.880 
   2   (0.117) 0.117 0.055 0.206 0.011 0.117 0.117 0.064 0.052 0.120 

Locus 1347 : 
2 alleles
0.0% missing data
   3   (0.714) 0.714 0.896 0.685 0.956 0.714 0.714 0.640 0.945 0.941 
   1   (0.286) 0.286 0.104 0.315 0.044 0.286 0.286 0.360 0.055 0.059 

Locus 1348 : 
2 alleles
4.3% missing data
   3   (0.915) 0.915 0.945 0.952 0.887 0.915 0.915 0.944 0.959 0.975 
   1   (0.085) 0.085 0.055 0.048 0.113 0.085 0.085 0.056 0.041 0.025 

Locus 1349 : 
2 alleles
13.8% missing data
   1   (0.508) 0.508 0.542 0.549 0.581 0.508 0.508 0.521 0.338 0.131 
   3   (0.492) 0.492 0.458 0.451 0.419 0.492 0.492 0.479 0.662 0.869 

Locus 1350 : 
2 alleles
10.9% missing data
   1   (0.926) 0.926 0.979 0.983 0.972 0.926 0.926 0.931 0.658 0.990 
   3   (0.074) 0.074 0.021 0.017 0.028 0.074 0.074 0.069 0.342 0.010 

Locus 1351 : 
2 alleles
17.4% missing data
   2   (0.618) 0.618 0.666 0.676 0.639 0.618 0.618 0.607 0.788 0.573 
   4   (0.382) 0.382 0.334 0.324 0.361 0.382 0.382 0.393 0.212 0.427 

Locus 1352 : 
2 alleles
14.5% missing data
   1   (0.540) 0.540 0.671 0.487 0.415 0.540 0.540 0.533 0.642 0.490 
   4   (0.460) 0.460 0.329 0.513 0.585 0.460 0.460 0.467 0.358 0.510 

Locus 1353 : 
2 alleles
12.3% missing data
   2   (0.897) 0.897 0.896 0.852 0.919 0.897 0.897 0.969 0.913 0.599 
   4   (0.103) 0.103 0.104 0.148 0.081 0.103 0.103 0.031 0.087 0.401 

Locus 1354 : 
2 alleles
4.3% missing data
   4   (0.925) 0.925 0.909 0.948 0.924 0.925 0.925 0.963 0.990 0.980 
   2   (0.075) 0.075 0.091 0.052 0.076 0.075 0.075 0.037 0.010 0.020 

Locus 1355 : 
2 alleles
10.9% missing data
   3   (0.440) 0.440 0.481 0.362 0.038 0.441 0.440 0.486 0.632 0.400 
   1   (0.560) 0.560 0.519 0.638 0.962 0.559 0.560 0.514 0.368 0.600 

Locus 1356 : 
2 alleles
6.5% missing data
   2   (0.844) 0.844 0.875 0.901 0.986 0.844 0.844 0.895 0.695 0.614 
   4   (0.156) 0.156 0.125 0.099 0.014 0.156 0.156 0.105 0.305 0.386 

Locus 1357 : 
2 alleles
7.2% missing data
   4   (0.771) 0.771 0.821 0.734 0.656 0.771 0.771 0.806 0.798 0.922 
   2   (0.229) 0.229 0.179 0.266 0.344 0.229 0.229 0.194 0.202 0.078 

Locus 1358 : 
2 alleles
4.3% missing data
   3   (0.877) 0.877 0.893 0.898 0.889 0.876 0.877 0.911 0.988 0.973 
   1   (0.123) 0.123 0.107 0.102 0.111 0.124 0.123 0.089 0.012 0.027 

Locus 1359 : 
2 alleles
5.8% missing data
   3   (0.541) 0.541 0.100 0.265 0.070 0.542 0.541 0.827 0.504 0.108 
   1   (0.459) 0.459 0.900 0.735 0.930 0.458 0.459 0.173 0.496 0.892 

Locus 1360 : 
2 alleles
5.1% missing data
   1   (0.286) 0.286 0.178 0.369 0.337 0.286 0.286 0.249 0.778 0.071 
   3   (0.714) 0.714 0.822 0.631 0.663 0.714 0.714 0.751 0.222 0.929 

Locus 1361 : 
2 alleles
5.1% missing data
   1   (0.124) 0.124 0.113 0.082 0.011 0.124 0.124 0.089 0.244 0.030 
   3   (0.876) 0.876 0.887 0.918 0.989 0.876 0.876 0.911 0.756 0.970 

Locus 1362 : 
2 alleles
12.3% missing data
   4   (0.821) 0.821 0.808 0.820 0.813 0.821 0.821 0.853 0.778 0.921 
   1   (0.179) 0.179 0.192 0.180 0.187 0.179 0.179 0.147 0.222 0.079 

Locus 1363 : 
2 alleles
2.9% missing data
   3   (0.886) 0.886 0.976 0.924 0.907 0.886 0.886 0.907 0.948 0.693 
   1   (0.114) 0.114 0.024 0.076 0.093 0.114 0.114 0.093 0.052 0.307 

Locus 1364 : 
2 alleles
13.8% missing data
   4   (0.919) 0.919 0.916 0.853 0.976 0.919 0.919 0.977 0.986 0.975 
   2   (0.081) 0.081 0.084 0.147 0.024 0.081 0.081 0.023 0.014 0.025 

Locus 1365 : 
2 alleles
14.5% missing data
   2   (0.178) 0.178 0.055 0.106 0.149 0.178 0.178 0.253 0.140 0.030 
   3   (0.822) 0.822 0.945 0.894 0.851 0.822 0.822 0.747 0.860 0.970 

Locus 1366 : 
2 alleles
10.9% missing data
   2   (0.401) 0.401 0.171 0.484 0.472 0.402 0.401 0.429 0.369 0.088 
   4   (0.599) 0.599 0.829 0.516 0.528 0.598 0.599 0.571 0.631 0.912 

Locus 1367 : 
2 alleles
0.7% missing data
   1   (0.895) 0.895 0.972 0.924 0.229 0.895 0.895 0.927 0.982 0.971 
   3   (0.105) 0.105 0.028 0.076 0.771 0.105 0.105 0.073 0.018 0.029 

Locus 1368 : 
2 alleles
10.1% missing data
   2   (0.655) 0.655 0.865 0.552 0.969 0.655 0.655 0.612 0.564 0.918 
   4   (0.345) 0.345 0.135 0.448 0.031 0.345 0.345 0.388 0.436 0.082 

Locus 1369 : 
2 alleles
4.3% missing data
   1   (0.478) 0.478 0.491 0.501 0.525 0.478 0.478 0.405 0.701 0.855 
   3   (0.522) 0.522 0.509 0.499 0.475 0.522 0.522 0.595 0.299 0.145 

Locus 1370 : 
2 alleles
14.5% missing data
   3   (0.901) 0.901 0.985 0.971 0.973 0.901 0.901 0.863 0.980 0.857 
   1   (0.099) 0.099 0.015 0.029 0.027 0.099 0.099 0.137 0.020 0.143 

Locus 1371 : 
2 alleles
12.3% missing data
   1   (0.135) 0.135 0.062 0.096 0.127 0.136 0.135 0.105 0.094 0.039 
   3   (0.865) 0.865 0.938 0.904 0.873 0.864 0.865 0.895 0.906 0.961 

Locus 1372 : 
2 alleles
3.6% missing data
   1   (0.847) 0.847 0.898 0.898 0.971 0.847 0.847 0.877 0.949 0.642 
   4   (0.153) 0.153 0.102 0.102 0.029 0.153 0.153 0.123 0.051 0.358 

Locus 1373 : 
2 alleles
5.8% missing data
   3   (0.844) 0.844 0.859 0.826 0.961 0.843 0.844 0.881 0.940 0.951 
   4   (0.156) 0.156 0.141 0.174 0.039 0.157 0.156 0.119 0.060 0.049 

Locus 1374 : 
2 alleles
4.3% missing data
   3   (0.877) 0.877 0.952 0.917 0.984 0.877 0.877 0.876 0.904 0.974 
   1   (0.123) 0.123 0.048 0.083 0.016 0.123 0.123 0.124 0.096 0.026 

Locus 1375 : 
2 alleles
3.6% missing data
   1   (0.826) 0.826 0.863 0.885 0.970 0.826 0.826 0.812 0.976 0.951 
   2   (0.174) 0.174 0.137 0.115 0.030 0.174 0.174 0.188 0.024 0.049 

Locus 1376 : 
2 alleles
1.4% missing data
   2   (0.933) 0.933 0.986 0.983 0.975 0.933 0.933 0.923 0.970 0.989 
   4   (0.067) 0.067 0.014 0.017 0.025 0.067 0.067 0.077 0.030 0.011 

Locus 1377 : 
2 alleles
1.4% missing data
   2   (0.908) 0.908 0.903 0.923 0.995 0.908 0.908 0.950 0.941 0.968 
   3   (0.092) 0.092 0.097 0.077 0.005 0.092 0.092 0.050 0.059 0.032 

Locus 1378 : 
2 alleles
10.1% missing data
   1   (0.737) 0.737 0.752 0.674 0.966 0.736 0.737 0.784 0.951 0.639 
   3   (0.263) 0.263 0.248 0.326 0.034 0.264 0.263 0.216 0.049 0.361 

Locus 1379 : 
2 alleles
16.7% missing data
   3   (0.619) 0.619 0.113 0.275 0.107 0.619 0.619 0.900 0.557 0.307 
   1   (0.381) 0.381 0.887 0.725 0.893 0.381 0.381 0.100 0.443 0.693 

Locus 1380 : 
2 alleles
3.6% missing data
   3   (0.799) 0.799 0.859 0.756 0.831 0.799 0.799 0.812 0.862 0.932 
   1   (0.201) 0.201 0.141 0.244 0.169 0.201 0.201 0.188 0.138 0.068 

Locus 1381 : 
2 alleles
10.9% missing data
   1   (0.850) 0.850 0.976 0.943 0.901 0.849 0.850 0.741 0.918 0.979 
   4   (0.150) 0.150 0.024 0.057 0.099 0.151 0.150 0.259 0.082 0.021 

Locus 1382 : 
2 alleles
7.2% missing data
   3   (0.859) 0.858 0.939 0.916 0.472 0.858 0.858 0.912 0.624 0.700 
   1   (0.141) 0.142 0.061 0.084 0.528 0.142 0.142 0.088 0.376 0.300 

Locus 1383 : 
2 alleles
15.2% missing data
   3   (0.917) 0.917 0.904 0.922 0.919 0.917 0.917 0.968 0.916 0.875 
   4   (0.083) 0.083 0.096 0.078 0.081 0.083 0.083 0.032 0.084 0.125 

Locus 1384 : 
2 alleles
13.0% missing data
   2   (0.858) 0.858 0.922 0.887 0.737 0.858 0.858 0.863 0.894 0.955 
   1   (0.142) 0.142 0.078 0.113 0.263 0.142 0.142 0.137 0.106 0.045 

Locus 1385 : 
2 alleles
2.9% missing data
   2   (0.744) 0.744 0.774 0.692 0.956 0.744 0.744 0.779 0.736 0.924 
   4   (0.256) 0.256 0.226 0.308 0.044 0.256 0.256 0.221 0.264 0.076 

Locus 1386 : 
2 alleles
14.5% missing data
   2   (0.876) 0.876 0.941 0.821 0.841 0.876 0.876 0.923 0.957 0.965 
   4   (0.124) 0.124 0.059 0.179 0.159 0.124 0.124 0.077 0.043 0.035 

Locus 1387 : 
2 alleles
4.3% missing data
   1   (0.702) 0.701 0.729 0.797 0.121 0.701 0.701 0.768 0.679 0.332 
   3   (0.298) 0.299 0.271 0.203 0.879 0.299 0.299 0.232 0.321 0.668 

Locus 1388 : 
2 alleles
15.2% missing data
   1   (0.262) 0.262 0.166 0.178 0.345 0.262 0.262 0.257 0.115 0.387 
   3   (0.738) 0.738 0.834 0.822 0.655 0.738 0.738 0.743 0.885 0.613 

Locus 1389 : 
2 alleles
4.3% missing data
   4   (0.865) 0.865 0.948 0.910 0.405 0.865 0.865 0.920 0.635 0.628 
   1   (0.135) 0.135 0.052 0.090 0.595 0.135 0.135 0.080 0.365 0.372 

Locus 1390 : 
2 alleles
12.3% missing data
   2   (0.884) 0.884 0.789 0.907 0.961 0.884 0.884 0.933 0.964 0.730 
   4   (0.116) 0.116 0.211 0.093 0.039 0.116 0.116 0.067 0.036 0.270 

Locus 1391 : 
2 alleles
6.5% missing data
   2   (0.093) 0.093 0.101 0.075 0.009 0.093 0.093 0.057 0.026 0.031 
   4   (0.907) 0.907 0.899 0.925 0.991 0.907 0.907 0.943 0.974 0.969 

Locus 1392 : 
2 alleles
10.9% missing data
   1   (0.183) 0.183 0.070 0.127 0.960 0.184 0.183 0.165 0.214 0.040 
   2   (0.817) 0.817 0.930 0.873 0.040 0.816 0.817 0.835 0.786 0.960 

Locus 1393 : 
2 alleles
3.6% missing data
   1   (0.913) 0.913 0.881 0.938 0.976 0.913 0.913 0.958 0.949 0.976 
   3   (0.087) 0.087 0.119 0.062 0.024 0.087 0.087 0.042 0.051 0.024 

Locus 1394 : 
2 alleles
14.5% missing data
   3   (0.901) 0.901 0.916 0.857 0.819 0.901 0.901 0.959 0.959 0.773 
   4   (0.099) 0.099 0.084 0.143 0.181 0.099 0.099 0.041 0.041 0.227 

Locus 1395 : 
2 alleles
13.0% missing data
   2   (0.894) 0.894 0.911 0.904 0.862 0.894 0.894 0.939 0.969 0.960 
   3   (0.106) 0.106 0.089 0.096 0.138 0.106 0.106 0.061 0.031 0.040 

Locus 1396 : 
2 alleles
12.3% missing data
   3   (0.895) 0.895 0.967 0.929 0.903 0.895 0.895 0.936 0.992 0.462 
   1   (0.105) 0.105 0.033 0.071 0.097 0.105 0.105 0.064 0.008 0.538 

Locus 1397 : 
2 alleles
15.9% missing data
   2   (0.882) 0.882 0.959 0.860 0.980 0.882 0.883 0.908 0.980 0.966 
   4   (0.118) 0.118 0.041 0.140 0.020 0.118 0.117 0.092 0.020 0.034 

Locus 1398 : 
2 alleles
2.2% missing data
   1   (0.944) 0.944 0.996 0.989 0.998 0.944 0.944 0.899 0.995 0.995 
   2   (0.056) 0.056 0.004 0.011 0.002 0.056 0.056 0.101 0.005 0.005 

Locus 1399 : 
2 alleles
3.6% missing data
   1   (0.891) 0.891 0.963 0.854 0.968 0.891 0.891 0.919 0.964 0.970 
   4   (0.109) 0.109 0.037 0.146 0.032 0.109 0.109 0.081 0.036 0.030 

Locus 1400 : 
2 alleles
3.6% missing data
   4   (0.859) 0.859 0.820 0.857 0.834 0.859 0.859 0.913 0.979 0.950 
   2   (0.141) 0.141 0.180 0.143 0.166 0.141 0.141 0.087 0.021 0.050 

Locus 1401 : 
2 alleles
15.2% missing data
   4   (0.822) 0.822 0.913 0.828 0.813 0.822 0.822 0.833 0.909 0.956 
   3   (0.178) 0.178 0.087 0.172 0.187 0.178 0.178 0.167 0.091 0.044 

Locus 1402 : 
2 alleles
14.5% missing data
   2   (0.840) 0.840 0.898 0.798 0.980 0.840 0.840 0.898 0.872 0.774 
   1   (0.160) 0.160 0.102 0.202 0.020 0.160 0.160 0.102 0.128 0.226 

Locus 1403 : 
2 alleles
1.4% missing data
   3   (0.921) 0.921 0.986 0.964 0.968 0.921 0.921 0.919 0.859 0.987 
   4   (0.079) 0.079 0.014 0.036 0.032 0.079 0.079 0.081 0.141 0.013 

Locus 1404 : 
2 alleles
4.3% missing data
   1   (0.685) 0.685 0.543 0.658 0.435 0.686 0.685 0.748 0.338 0.909 
   4   (0.315) 0.315 0.457 0.342 0.565 0.314 0.315 0.252 0.662 0.091 

Locus 1405 : 
2 alleles
13.8% missing data
   4   (0.443) 0.443 0.428 0.354 0.930 0.443 0.443 0.451 0.615 0.401 
   3   (0.557) 0.557 0.572 0.646 0.070 0.557 0.557 0.549 0.385 0.599 

Locus 1406 : 
2 alleles
2.9% missing data
   1   (0.858) 0.858 0.939 0.797 0.023 0.858 0.858 0.933 0.912 0.925 
   3   (0.142) 0.142 0.061 0.203 0.977 0.142 0.142 0.067 0.088 0.075 

Locus 1407 : 
2 alleles
3.6% missing data
   1   (0.890) 0.890 0.937 0.762 0.796 0.890 0.890 0.949 0.985 0.964 
   2   (0.110) 0.110 0.063 0.238 0.204 0.110 0.110 0.051 0.015 0.036 

Locus 1408 : 
2 alleles
13.0% missing data
   1   (0.534) 0.534 0.647 0.547 0.042 0.534 0.534 0.516 0.488 0.713 
   3   (0.466) 0.466 0.353 0.453 0.958 0.466 0.466 0.484 0.512 0.287 

Locus 1409 : 
2 alleles
7.2% missing data
   3   (0.895) 0.895 0.955 0.948 0.980 0.894 0.895 0.895 0.992 0.975 
   2   (0.105) 0.105 0.045 0.052 0.020 0.106 0.105 0.105 0.008 0.025 

Locus 1410 : 
2 alleles
13.0% missing data
   2   (0.772) 0.773 0.520 0.696 0.826 0.773 0.772 0.855 0.840 0.843 
   1   (0.228) 0.227 0.480 0.304 0.174 0.227 0.228 0.145 0.160 0.157 

Locus 1411 : 
2 alleles
5.8% missing data
   1   (0.418) 0.418 0.380 0.352 0.400 0.418 0.418 0.445 0.522 0.414 
   2   (0.582) 0.582 0.620 0.648 0.600 0.582 0.582 0.555 0.478 0.586 

Locus 1412 : 
2 alleles
2.9% missing data
   1   (0.409) 0.409 0.148 0.217 0.049 0.409 0.409 0.591 0.394 0.599 
   3   (0.591) 0.591 0.852 0.783 0.951 0.591 0.591 0.409 0.606 0.401 

Locus 1413 : 
2 alleles
7.2% missing data
   1   (0.887) 0.887 0.939 0.805 0.975 0.887 0.887 0.941 0.945 0.969 
   3   (0.113) 0.113 0.061 0.195 0.025 0.113 0.113 0.059 0.055 0.031 

Locus 1414 : 
2 alleles
9.4% missing data
   2   (0.822) 0.822 0.727 0.673 0.534 0.822 0.822 0.919 0.948 0.916 
   3   (0.178) 0.178 0.273 0.327 0.466 0.178 0.178 0.081 0.052 0.084 

Locus 1415 : 
2 alleles
6.5% missing data
   1   (0.842) 0.842 0.850 0.876 0.952 0.841 0.842 0.861 0.956 0.959 
   4   (0.158) 0.158 0.150 0.124 0.048 0.159 0.158 0.139 0.044 0.041 

Locus 1416 : 
2 alleles
3.6% missing data
   3   (0.707) 0.707 0.731 0.720 0.752 0.707 0.707 0.701 0.950 0.918 
   1   (0.293) 0.293 0.269 0.280 0.248 0.293 0.293 0.299 0.050 0.082 

Locus 1417 : 
2 alleles
13.0% missing data
   2   (0.845) 0.844 0.938 0.847 0.857 0.844 0.844 0.875 0.918 0.961 
   4   (0.155) 0.156 0.062 0.153 0.143 0.156 0.156 0.125 0.082 0.039 

Locus 1418 : 
2 alleles
5.1% missing data
   2   (0.892) 0.892 0.859 0.900 0.974 0.891 0.892 0.951 0.929 0.958 
   3   (0.108) 0.108 0.141 0.100 0.026 0.109 0.108 0.049 0.071 0.042 

Locus 1419 : 
2 alleles
13.0% missing data
   3   (0.814) 0.814 0.616 0.751 0.981 0.814 0.814 0.921 0.924 0.511 
   1   (0.186) 0.186 0.384 0.249 0.019 0.186 0.186 0.079 0.076 0.489 

Locus 1420 : 
2 alleles
4.3% missing data
   3   (0.885) 0.885 0.909 0.888 0.861 0.885 0.885 0.923 0.990 0.965 
   1   (0.115) 0.115 0.091 0.112 0.139 0.115 0.115 0.077 0.010 0.035 

Locus 1421 : 
2 alleles
12.3% missing data
   1   (0.374) 0.375 0.371 0.260 0.065 0.375 0.375 0.403 0.419 0.395 
   3   (0.626) 0.625 0.629 0.740 0.935 0.625 0.625 0.597 0.581 0.605 

Locus 1422 : 
2 alleles
10.1% missing data
   1   (0.082) 0.082 0.014 0.033 0.010 0.081 0.082 0.116 0.016 0.015 
   3   (0.918) 0.918 0.986 0.967 0.990 0.919 0.918 0.884 0.984 0.985 

Locus 1423 : 
2 alleles
12.3% missing data
   3   (0.705) 0.705 0.781 0.704 0.689 0.706 0.705 0.712 0.887 0.724 
   1   (0.295) 0.295 0.219 0.296 0.311 0.294 0.295 0.288 0.113 0.276 

Locus 1424 : 
2 alleles
12.3% missing data
   4   (0.866) 0.866 0.790 0.852 0.838 0.866 0.866 0.910 0.922 0.958 
   2   (0.134) 0.134 0.210 0.148 0.162 0.134 0.134 0.090 0.078 0.042 

Locus 1425 : 
2 alleles
5.8% missing data
   4   (0.674) 0.674 0.515 0.478 0.963 0.674 0.674 0.817 0.924 0.492 
   2   (0.326) 0.326 0.485 0.522 0.037 0.326 0.326 0.183 0.076 0.508 

Locus 1426 : 
2 alleles
8.7% missing data
   2   (0.917) 0.917 0.990 0.977 0.939 0.917 0.917 0.923 0.943 0.810 
   3   (0.083) 0.083 0.010 0.023 0.061 0.083 0.083 0.077 0.057 0.190 

Locus 1427 : 
2 alleles
17.4% missing data
   2   (0.654) 0.653 0.772 0.654 0.587 0.653 0.653 0.662 0.480 0.702 
   3   (0.346) 0.347 0.228 0.346 0.413 0.347 0.347 0.338 0.520 0.298 

Locus 1428 : 
2 alleles
3.6% missing data
   1   (0.901) 0.901 0.958 0.801 0.991 0.901 0.901 0.954 0.995 0.959 
   3   (0.099) 0.099 0.042 0.199 0.009 0.099 0.099 0.046 0.005 0.041 

Locus 1429 : 
2 alleles
19.6% missing data
   1   (0.899) 0.899 0.928 0.947 0.936 0.899 0.899 0.903 0.954 0.984 
   4   (0.101) 0.101 0.072 0.053 0.064 0.101 0.101 0.097 0.046 0.016 

Locus 1430 : 
2 alleles
3.6% missing data
   1   (0.821) 0.821 0.891 0.767 0.689 0.822 0.821 0.889 0.981 0.532 
   2   (0.179) 0.179 0.109 0.233 0.311 0.178 0.179 0.111 0.019 0.468 

Locus 1431 : 
2 alleles
6.5% missing data
   3   (0.834) 0.834 0.748 0.828 0.412 0.834 0.834 0.894 0.657 0.948 
   2   (0.166) 0.166 0.252 0.172 0.588 0.166 0.166 0.106 0.343 0.052 

Locus 1432 : 
2 alleles
7.2% missing data
   1   (0.497) 0.497 0.529 0.537 0.115 0.496 0.496 0.479 0.436 0.749 
   3   (0.503) 0.503 0.471 0.463 0.885 0.504 0.504 0.521 0.564 0.251 

Locus 1433 : 
2 alleles
7.2% missing data
   3   (0.820) 0.820 0.916 0.817 0.970 0.820 0.820 0.841 0.388 0.962 
   1   (0.180) 0.180 0.084 0.183 0.030 0.180 0.180 0.159 0.612 0.038 

Locus 1434 : 
2 alleles
12.3% missing data
   1   (0.910) 0.910 0.968 0.936 0.374 0.909 0.910 0.956 0.771 0.950 
   3   (0.090) 0.090 0.032 0.064 0.626 0.091 0.090 0.044 0.229 0.050 

Locus 1435 : 
2 alleles
5.1% missing data
   1   (0.882) 0.882 0.941 0.827 0.880 0.882 0.882 0.932 0.900 0.959 
   3   (0.118) 0.118 0.059 0.173 0.120 0.118 0.118 0.068 0.100 0.041 

Locus 1436 : 
2 alleles
12.3% missing data
   4   (0.905) 0.905 0.947 0.954 0.984 0.905 0.905 0.934 0.402 0.982 
   2   (0.095) 0.095 0.053 0.046 0.016 0.095 0.095 0.066 0.598 0.018 

Locus 1437 : 
2 alleles
2.9% missing data
   1   (0.909) 0.909 0.984 0.954 0.968 0.908 0.909 0.918 0.582 0.989 
   3   (0.091) 0.091 0.016 0.046 0.032 0.092 0.091 0.082 0.418 0.011 

Locus 1438 : 
2 alleles
10.1% missing data
   2   (0.738) 0.738 0.899 0.809 0.952 0.738 0.738 0.711 0.778 0.615 
   4   (0.262) 0.262 0.101 0.191 0.048 0.262 0.262 0.289 0.222 0.385 

Locus 1439 : 
2 alleles
3.6% missing data
   1   (0.908) 0.908 0.965 0.882 0.952 0.908 0.908 0.947 0.859 0.979 
   3   (0.092) 0.092 0.035 0.118 0.048 0.092 0.092 0.053 0.141 0.021 

Locus 1440 : 
2 alleles
5.1% missing data
   3   (0.859) 0.860 0.799 0.803 0.333 0.860 0.859 0.952 0.276 0.957 
   1   (0.141) 0.140 0.201 0.197 0.667 0.140 0.141 0.048 0.724 0.043 

Locus 1441 : 
2 alleles
4.3% missing data
   1   (0.626) 0.626 0.652 0.591 0.543 0.626 0.626 0.677 0.738 0.521 
   4   (0.374) 0.374 0.348 0.409 0.457 0.374 0.374 0.323 0.262 0.479 

Locus 1442 : 
2 alleles
13.0% missing data
   4   (0.770) 0.770 0.736 0.765 0.659 0.769 0.770 0.822 0.894 0.937 
   2   (0.230) 0.230 0.264 0.235 0.341 0.231 0.230 0.178 0.106 0.063 

Locus 1443 : 
2 alleles
17.4% missing data
   1   (0.902) 0.902 0.804 0.850 0.987 0.902 0.902 0.967 0.771 0.887 
   4   (0.098) 0.098 0.196 0.150 0.013 0.098 0.098 0.033 0.229 0.113 

Locus 1444 : 
2 alleles
13.0% missing data
   2   (0.913) 0.914 0.949 0.933 0.967 0.914 0.914 0.931 0.988 0.968 
   4   (0.087) 0.086 0.051 0.067 0.033 0.086 0.086 0.069 0.012 0.032 

Locus 1445 : 
2 alleles
13.0% missing data
   2   (0.755) 0.755 0.852 0.718 0.717 0.755 0.755 0.794 0.974 0.725 
   1   (0.245) 0.245 0.148 0.282 0.283 0.245 0.245 0.206 0.026 0.275 

Locus 1446 : 
2 alleles
17.4% missing data
   2   (0.901) 0.901 0.587 0.705 0.842 0.901 0.901 0.988 0.908 0.510 
   3   (0.099) 0.099 0.413 0.295 0.158 0.099 0.099 0.012 0.092 0.490 

Locus 1447 : 
2 alleles
10.1% missing data
   2   (0.316) 0.316 0.225 0.428 0.031 0.316 0.316 0.315 0.263 0.107 
   4   (0.684) 0.684 0.775 0.572 0.969 0.684 0.684 0.685 0.737 0.893 

Locus 1448 : 
2 alleles
5.1% missing data
   1   (0.900) 0.900 0.967 0.912 0.990 0.899 0.900 0.935 0.946 0.977 
   4   (0.100) 0.100 0.033 0.088 0.010 0.101 0.100 0.065 0.054 0.023 

Locus 1449 : 
2 alleles
10.9% missing data
   3   (0.907) 0.907 0.972 0.887 0.994 0.907 0.907 0.949 0.969 0.963 
   4   (0.093) 0.093 0.028 0.113 0.006 0.093 0.093 0.051 0.031 0.037 

Locus 1450 : 
2 alleles
10.9% missing data
   1   (0.574) 0.574 0.485 0.662 0.940 0.574 0.574 0.522 0.179 0.859 
   3   (0.426) 0.426 0.515 0.338 0.060 0.426 0.426 0.478 0.821 0.141 

Locus 1451 : 
2 alleles
14.5% missing data
   4   (0.882) 0.882 0.962 0.909 0.875 0.882 0.882 0.911 0.955 0.565 
   1   (0.118) 0.118 0.038 0.091 0.125 0.118 0.118 0.089 0.045 0.435 

Locus 1452 : 
2 alleles
4.3% missing data
   1   (0.483) 0.483 0.364 0.495 0.459 0.484 0.483 0.503 0.478 0.192 
   3   (0.517) 0.517 0.636 0.505 0.541 0.516 0.517 0.497 0.522 0.808 

Locus 1453 : 
2 alleles
5.8% missing data
   3   (0.551) 0.550 0.479 0.314 0.056 0.551 0.551 0.751 0.777 0.131 
   1   (0.449) 0.450 0.521 0.686 0.944 0.449 0.449 0.249 0.223 0.869 

Locus 1454 : 
2 alleles
13.0% missing data
   2   (0.862) 0.862 0.850 0.875 0.649 0.862 0.862 0.918 0.804 0.757 
   4   (0.138) 0.138 0.150 0.125 0.351 0.138 0.138 0.082 0.196 0.243 

Locus 1455 : 
2 alleles
0.7% missing data
   1   (0.913) 0.912 0.991 0.973 0.996 0.912 0.912 0.934 0.974 0.838 
   3   (0.087) 0.088 0.009 0.027 0.004 0.088 0.088 0.066 0.026 0.162 

Locus 1456 : 
2 alleles
2.9% missing data
   2   (0.898) 0.898 0.973 0.862 0.987 0.898 0.898 0.938 0.962 0.953 
   4   (0.102) 0.102 0.027 0.138 0.013 0.102 0.102 0.062 0.038 0.047 

Locus 1457 : 
2 alleles
13.8% missing data
   2   (0.920) 0.920 0.965 0.948 0.911 0.920 0.920 0.945 0.909 0.981 
   4   (0.080) 0.080 0.035 0.052 0.089 0.080 0.080 0.055 0.091 0.019 

Locus 1458 : 
2 alleles
5.1% missing data
   3   (0.918) 0.918 0.983 0.964 0.980 0.919 0.918 0.904 0.950 0.986 
   1   (0.082) 0.082 0.017 0.036 0.020 0.081 0.082 0.096 0.050 0.014 

Locus 1459 : 
2 alleles
13.0% missing data
   4   (0.907) 0.907 0.972 0.938 0.926 0.906 0.907 0.918 0.967 0.981 
   2   (0.093) 0.093 0.028 0.062 0.074 0.094 0.093 0.082 0.033 0.019 

Locus 1460 : 
2 alleles
12.3% missing data
   2   (0.092) 0.092 0.216 0.166 0.304 0.092 0.092 0.015 0.015 0.465 
   4   (0.908) 0.908 0.784 0.834 0.696 0.908 0.908 0.985 0.985 0.535 

Locus 1461 : 
2 alleles
2.2% missing data
   2   (0.165) 0.166 0.117 0.105 0.021 0.166 0.166 0.117 0.178 0.350 
   4   (0.835) 0.834 0.883 0.895 0.979 0.834 0.834 0.883 0.822 0.650 

Locus 1462 : 
2 alleles
18.1% missing data
   3   (0.849) 0.849 0.951 0.849 0.974 0.849 0.849 0.860 0.981 0.944 
   1   (0.151) 0.151 0.049 0.151 0.026 0.151 0.151 0.140 0.019 0.056 

Locus 1463 : 
2 alleles
10.1% missing data
   2   (0.136) 0.136 0.014 0.029 0.051 0.135 0.136 0.371 0.087 0.014 
   3   (0.864) 0.864 0.986 0.971 0.949 0.865 0.864 0.629 0.913 0.986 

Locus 1464 : 
2 alleles
16.7% missing data
   1   (0.858) 0.858 0.680 0.838 0.878 0.857 0.857 0.934 0.852 0.956 
   3   (0.142) 0.142 0.320 0.162 0.122 0.143 0.143 0.066 0.148 0.044 

Locus 1465 : 
2 alleles
2.2% missing data
   2   (0.877) 0.877 0.923 0.918 0.933 0.877 0.877 0.894 0.747 0.967 
   4   (0.123) 0.123 0.077 0.082 0.067 0.123 0.123 0.106 0.253 0.033 

Locus 1466 : 
2 alleles
10.9% missing data
   2   (0.790) 0.790 0.743 0.794 0.952 0.789 0.790 0.836 0.936 0.875 
   4   (0.210) 0.210 0.257 0.206 0.048 0.211 0.210 0.164 0.064 0.125 

Locus 1467 : 
2 alleles
2.9% missing data
   1   (0.876) 0.876 0.949 0.846 0.894 0.876 0.876 0.913 0.961 0.958 
   2   (0.124) 0.124 0.051 0.154 0.106 0.124 0.124 0.087 0.039 0.042 

Locus 1468 : 
2 alleles
5.8% missing data
   2   (0.085) 0.085 0.033 0.058 0.181 0.084 0.085 0.036 0.034 0.425 
   4   (0.915) 0.915 0.967 0.942 0.819 0.916 0.915 0.964 0.966 0.575 

Locus 1469 : 
2 alleles
13.8% missing data
   4   (0.616) 0.616 0.698 0.533 0.547 0.616 0.616 0.658 0.866 0.543 
   2   (0.384) 0.384 0.302 0.467 0.453 0.384 0.384 0.342 0.134 0.457 

Locus 1470 : 
2 alleles
2.9% missing data
   2   (0.900) 0.900 0.763 0.902 0.977 0.900 0.900 0.949 0.961 0.969 
   4   (0.100) 0.100 0.237 0.098 0.023 0.100 0.100 0.051 0.039 0.031 

Locus 1471 : 
2 alleles
2.9% missing data
   1   (0.882) 0.882 0.974 0.904 0.991 0.883 0.882 0.875 0.954 0.977 
   3   (0.118) 0.118 0.026 0.096 0.009 0.117 0.118 0.125 0.046 0.023 

Locus 1472 : 
2 alleles
7.2% missing data
   3   (0.724) 0.724 0.850 0.750 0.302 0.724 0.724 0.744 0.921 0.572 
   1   (0.276) 0.276 0.150 0.250 0.698 0.276 0.276 0.256 0.079 0.428 

Locus 1473 : 
2 alleles
5.8% missing data
   1   (0.749) 0.749 0.789 0.829 0.475 0.749 0.749 0.765 0.898 0.682 
   3   (0.251) 0.251 0.211 0.171 0.525 0.251 0.251 0.235 0.102 0.318 

Locus 1474 : 
2 alleles
10.9% missing data
   2   (0.886) 0.886 0.968 0.938 0.987 0.886 0.886 0.905 0.981 0.747 
   4   (0.114) 0.114 0.032 0.062 0.013 0.114 0.114 0.095 0.019 0.253 

Locus 1475 : 
2 alleles
2.9% missing data
   3   (0.943) 0.943 0.996 0.989 0.988 0.943 0.943 0.883 0.996 0.995 
   1   (0.057) 0.057 0.004 0.011 0.012 0.057 0.057 0.117 0.004 0.005 

Locus 1476 : 
2 alleles
2.2% missing data
   2   (0.820) 0.820 0.902 0.880 0.894 0.820 0.820 0.781 0.973 0.958 
   4   (0.180) 0.180 0.098 0.120 0.106 0.180 0.180 0.219 0.027 0.042 

Locus 1477 : 
2 alleles
9.4% missing data
   4   (0.938) 0.938 0.994 0.987 0.976 0.938 0.938 0.899 0.997 0.994 
   2   (0.062) 0.062 0.006 0.013 0.024 0.062 0.062 0.101 0.003 0.006 

Locus 1478 : 
2 alleles
12.3% missing data
   3   (0.782) 0.782 0.927 0.855 0.156 0.782 0.782 0.706 0.969 0.929 
   1   (0.218) 0.218 0.073 0.145 0.844 0.218 0.218 0.294 0.031 0.071 

Locus 1479 : 
2 alleles
12.3% missing data
   1   (0.838) 0.838 0.806 0.835 0.828 0.839 0.838 0.871 0.865 0.962 
   3   (0.162) 0.162 0.194 0.165 0.172 0.161 0.162 0.129 0.135 0.038 

Locus 1480 : 
2 alleles
13.8% missing data
   2   (0.917) 0.917 0.871 0.922 0.993 0.917 0.917 0.977 0.980 0.796 
   4   (0.083) 0.083 0.129 0.078 0.007 0.083 0.083 0.023 0.020 0.204 

Locus 1481 : 
2 alleles
18.8% missing data
   1   (0.121) 0.121 0.056 0.083 0.212 0.121 0.121 0.111 0.046 0.030 
   3   (0.879) 0.879 0.944 0.917 0.788 0.879 0.879 0.889 0.954 0.970 

Locus 1482 : 
2 alleles
16.7% missing data
   3   (0.618) 0.618 0.591 0.664 0.674 0.618 0.618 0.685 0.324 0.177 
   1   (0.382) 0.382 0.409 0.336 0.326 0.382 0.382 0.315 0.676 0.823 

Locus 1483 : 
2 alleles
11.6% missing data
   4   (0.890) 0.890 0.973 0.939 0.874 0.890 0.890 0.867 0.970 0.975 
   2   (0.110) 0.110 0.027 0.061 0.126 0.110 0.110 0.133 0.030 0.025 

Locus 1484 : 
2 alleles
0.7% missing data
   3   (0.863) 0.863 0.954 0.785 0.981 0.863 0.863 0.893 0.975 0.935 
   1   (0.137) 0.137 0.046 0.215 0.019 0.137 0.137 0.107 0.025 0.065 

Locus 1485 : 
2 alleles
13.0% missing data
   4   (0.408) 0.408 0.289 0.320 0.459 0.409 0.408 0.441 0.293 0.662 
   2   (0.592) 0.592 0.711 0.680 0.541 0.591 0.592 0.559 0.707 0.338 

Locus 1486 : 
2 alleles
11.6% missing data
   1   (0.912) 0.912 0.950 0.938 0.902 0.912 0.912 0.931 0.976 0.978 
   2   (0.088) 0.088 0.050 0.062 0.098 0.088 0.088 0.069 0.024 0.022 

Locus 1487 : 
2 alleles
3.6% missing data
   2   (0.845) 0.845 0.923 0.853 0.965 0.845 0.845 0.845 0.808 0.963 
   3   (0.155) 0.155 0.077 0.147 0.035 0.155 0.155 0.155 0.192 0.037 

Locus 1488 : 
2 alleles
10.9% missing data
   1   (0.214) 0.213 0.105 0.212 0.603 0.214 0.214 0.207 0.119 0.056 
   3   (0.786) 0.787 0.895 0.788 0.397 0.786 0.786 0.793 0.881 0.944 

Locus 1489 : 
2 alleles
5.1% missing data
   1   (0.911) 0.911 0.680 0.939 0.996 0.911 0.911 0.965 0.825 0.976 
   3   (0.089) 0.089 0.320 0.061 0.004 0.089 0.089 0.035 0.175 0.024 

Locus 1490 : 
2 alleles
10.9% missing data
   4   (0.908) 0.908 0.977 0.931 0.994 0.908 0.908 0.922 0.910 0.984 
   1   (0.092) 0.092 0.023 0.069 0.006 0.092 0.092 0.078 0.090 0.016 

Locus 1491 : 
2 alleles
11.6% missing data
   1   (0.833) 0.833 0.861 0.839 0.976 0.834 0.834 0.841 0.905 0.960 
   4   (0.167) 0.167 0.139 0.161 0.024 0.166 0.166 0.159 0.095 0.040 

Locus 1492 : 
2 alleles
2.9% missing data
   4   (0.737) 0.737 0.798 0.721 0.974 0.738 0.737 0.727 0.821 0.876 
   2   (0.263) 0.263 0.202 0.279 0.026 0.262 0.263 0.273 0.179 0.124 

Locus 1493 : 
2 alleles
9.4% missing data
   1   (0.921) 0.921 0.980 0.956 0.941 0.921 0.921 0.928 0.970 0.983 
   3   (0.079) 0.079 0.020 0.044 0.059 0.079 0.079 0.072 0.030 0.017 

Locus 1494 : 
2 alleles
15.9% missing data
   4   (0.913) 0.914 0.885 0.940 0.981 0.914 0.914 0.953 0.751 0.971 
   2   (0.087) 0.086 0.115 0.060 0.019 0.086 0.086 0.047 0.249 0.029 

Locus 1495 : 
2 alleles
14.5% missing data
   1   (0.828) 0.828 0.918 0.864 0.971 0.828 0.828 0.842 0.565 0.803 
   3   (0.172) 0.172 0.082 0.136 0.029 0.172 0.172 0.158 0.435 0.197 

Locus 1496 : 
2 alleles
4.3% missing data
   3   (0.765) 0.765 0.780 0.783 0.026 0.765 0.765 0.835 0.190 0.914 
   1   (0.235) 0.235 0.220 0.217 0.974 0.235 0.235 0.165 0.810 0.086 

Locus 1497 : 
2 alleles
3.6% missing data
   2   (0.850) 0.850 0.966 0.936 0.888 0.850 0.850 0.744 0.749 0.963 
   4   (0.150) 0.150 0.034 0.064 0.112 0.150 0.150 0.256 0.251 0.037 

Locus 1498 : 
2 alleles
11.6% missing data
   2   (0.908) 0.908 0.895 0.922 0.866 0.908 0.908 0.952 0.983 0.968 
   4   (0.092) 0.092 0.105 0.078 0.134 0.092 0.092 0.048 0.017 0.032 

Locus 1499 : 
2 alleles
13.0% missing data
   4   (0.881) 0.881 0.811 0.832 0.964 0.880 0.881 0.948 0.941 0.951 
   2   (0.119) 0.119 0.189 0.168 0.036 0.120 0.119 0.052 0.059 0.049 

Locus 1500 : 
2 alleles
5.1% missing data
   1   (0.181) 0.181 0.059 0.085 0.848 0.181 0.181 0.229 0.023 0.046 
   3   (0.819) 0.819 0.941 0.915 0.152 0.819 0.819 0.771 0.977 0.954 

Locus 1501 : 
2 alleles
1.4% missing data
   1   (0.873) 0.873 0.910 0.904 0.983 0.873 0.873 0.887 0.983 0.955 
   2   (0.127) 0.127 0.090 0.096 0.017 0.127 0.127 0.113 0.017 0.045 

Locus 1502 : 
2 alleles
10.9% missing data
   4   (0.841) 0.841 0.874 0.782 0.869 0.841 0.841 0.895 0.662 0.945 
   1   (0.159) 0.159 0.126 0.218 0.131 0.159 0.159 0.105 0.338 0.055 

Locus 1503 : 
2 alleles
2.2% missing data
   1   (0.907) 0.907 0.930 0.926 0.492 0.907 0.907 0.958 0.821 0.968 
   3   (0.093) 0.093 0.070 0.074 0.508 0.093 0.093 0.042 0.179 0.032 

Locus 1504 : 
2 alleles
3.6% missing data
   1   (0.886) 0.886 0.980 0.925 0.894 0.886 0.886 0.876 0.965 0.986 
   3   (0.114) 0.114 0.020 0.075 0.106 0.114 0.114 0.124 0.035 0.014 

Locus 1505 : 
2 alleles
10.1% missing data
   1   (0.461) 0.462 0.584 0.354 0.041 0.462 0.462 0.523 0.226 0.291 
   4   (0.539) 0.538 0.416 0.646 0.959 0.538 0.538 0.477 0.774 0.709 

Locus 1506 : 
2 alleles
1.4% missing data
   1   (0.548) 0.548 0.283 0.449 0.093 0.549 0.548 0.689 0.455 0.431 
   4   (0.452) 0.452 0.717 0.551 0.907 0.451 0.452 0.311 0.545 0.569 

Locus 1507 : 
2 alleles
2.9% missing data
   4   (0.858) 0.858 0.924 0.814 0.961 0.858 0.858 0.867 0.963 0.972 
   3   (0.142) 0.142 0.076 0.186 0.039 0.142 0.142 0.133 0.037 0.028 

Locus 1508 : 
2 alleles
10.9% missing data
   1   (0.891) 0.891 0.947 0.818 0.982 0.891 0.891 0.938 0.980 0.963 
   3   (0.109) 0.109 0.053 0.182 0.018 0.109 0.109 0.062 0.020 0.037 

Locus 1509 : 
2 alleles
10.9% missing data
   1   (0.262) 0.261 0.334 0.254 0.253 0.261 0.262 0.212 0.360 0.304 
   3   (0.738) 0.739 0.666 0.746 0.747 0.739 0.738 0.788 0.640 0.696 

Locus 1510 : 
2 alleles
12.3% missing data
   4   (0.903) 0.903 0.944 0.854 0.987 0.903 0.903 0.950 0.958 0.917 
   3   (0.097) 0.097 0.056 0.146 0.013 0.097 0.097 0.050 0.042 0.083 

Locus 1511 : 
2 alleles
0.7% missing data
   1   (0.934) 0.934 0.995 0.988 0.997 0.934 0.934 0.848 0.997 0.995 
   2   (0.066) 0.066 0.005 0.012 0.003 0.066 0.066 0.152 0.003 0.005 

Locus 1512 : 
2 alleles
3.6% missing data
   2   (0.750) 0.750 0.547 0.757 0.070 0.750 0.750 0.833 0.775 0.901 
   3   (0.250) 0.250 0.453 0.243 0.930 0.250 0.250 0.167 0.225 0.099 

Locus 1513 : 
2 alleles
13.0% missing data
   4   (0.871) 0.871 0.975 0.935 0.746 0.871 0.871 0.818 0.910 0.977 
   2   (0.129) 0.129 0.025 0.065 0.254 0.129 0.129 0.182 0.090 0.023 

Locus 1514 : 
2 alleles
1.4% missing data
   2   (0.875) 0.875 0.951 0.836 0.992 0.875 0.875 0.900 0.951 0.966 
   3   (0.125) 0.125 0.049 0.164 0.008 0.125 0.125 0.100 0.049 0.034 

Locus 1515 : 
2 alleles
2.9% missing data
   4   (0.806) 0.806 0.885 0.858 0.778 0.806 0.806 0.866 0.356 0.601 
   2   (0.194) 0.194 0.115 0.142 0.222 0.194 0.194 0.134 0.644 0.399 

Locus 1516 : 
2 alleles
12.3% missing data
   4   (0.708) 0.708 0.788 0.725 0.710 0.708 0.708 0.658 0.725 0.914 
   1   (0.292) 0.292 0.212 0.275 0.290 0.292 0.292 0.342 0.275 0.086 

Locus 1517 : 
2 alleles
5.8% missing data
   1   (0.378) 0.378 0.211 0.308 0.047 0.379 0.378 0.470 0.515 0.097 
   4   (0.622) 0.622 0.789 0.692 0.953 0.621 0.622 0.530 0.485 0.903 

Locus 1518 : 
2 alleles
15.2% missing data
   4   (0.652) 0.652 0.836 0.589 0.614 0.652 0.652 0.620 0.833 0.913 
   2   (0.348) 0.348 0.164 0.411 0.386 0.348 0.348 0.380 0.167 0.087 

Locus 1519 : 
2 alleles
17.4% missing data
   2   (0.748) 0.748 0.860 0.768 0.925 0.748 0.748 0.725 0.869 0.754 
   4   (0.252) 0.252 0.140 0.232 0.075 0.252 0.252 0.275 0.131 0.246 

Locus 1520 : 
2 alleles
2.2% missing data
   1   (0.144) 0.144 0.137 0.150 0.020 0.145 0.145 0.096 0.029 0.069 
   3   (0.856) 0.856 0.863 0.850 0.980 0.855 0.855 0.904 0.971 0.931 

Locus 1521 : 
2 alleles
12.3% missing data
   1   (0.100) 0.100 0.056 0.049 0.019 0.101 0.100 0.071 0.058 0.074 
   3   (0.900) 0.900 0.944 0.951 0.981 0.899 0.900 0.929 0.942 0.926 

Locus 1522 : 
2 alleles
2.9% missing data
   2   (0.906) 0.906 0.986 0.942 0.994 0.905 0.906 0.916 0.989 0.982 
   3   (0.094) 0.094 0.014 0.058 0.006 0.095 0.094 0.084 0.011 0.018 

Locus 1523 : 
2 alleles
10.9% missing data
   2   (0.910) 0.911 0.971 0.961 0.964 0.911 0.911 0.887 0.990 0.983 
   4   (0.090) 0.089 0.029 0.039 0.036 0.089 0.089 0.113 0.010 0.017 

Locus 1524 : 
2 alleles
15.9% missing data
   4   (0.714) 0.714 0.746 0.790 0.968 0.714 0.714 0.693 0.681 0.728 
   2   (0.286) 0.286 0.254 0.210 0.032 0.286 0.286 0.307 0.319 0.272 

Locus 1525 : 
2 alleles
4.3% missing data
   4   (0.878) 0.878 0.970 0.859 0.990 0.878 0.878 0.904 0.978 0.968 
   1   (0.122) 0.122 0.030 0.141 0.010 0.122 0.122 0.096 0.022 0.032 

Locus 1526 : 
2 alleles
13.0% missing data
   2   (0.668) 0.668 0.915 0.814 0.772 0.668 0.668 0.478 0.651 0.881 
   4   (0.332) 0.332 0.085 0.186 0.228 0.332 0.332 0.522 0.349 0.119 

Locus 1527 : 
2 alleles
7.2% missing data
   3   (0.911) 0.911 0.985 0.951 0.958 0.911 0.911 0.936 0.976 0.636 
   1   (0.089) 0.089 0.015 0.049 0.042 0.089 0.089 0.064 0.024 0.364 

Locus 1528 : 
2 alleles
3.6% missing data
   1   (0.695) 0.695 0.677 0.538 0.429 0.695 0.695 0.790 0.761 0.892 
   4   (0.305) 0.305 0.323 0.462 0.571 0.305 0.305 0.210 0.239 0.108 

Locus 1529 : 
2 alleles
15.2% missing data
   4   (0.662) 0.661 0.669 0.662 0.952 0.661 0.661 0.693 0.521 0.642 
   2   (0.338) 0.339 0.331 0.338 0.048 0.339 0.339 0.307 0.479 0.358 

Locus 1530 : 
2 alleles
6.5% missing data
   2   (0.841) 0.842 0.935 0.773 0.975 0.842 0.841 0.862 0.895 0.958 
   4   (0.159) 0.158 0.065 0.227 0.025 0.158 0.159 0.138 0.105 0.042 

Locus 1531 : 
2 alleles
5.1% missing data
   1   (0.873) 0.873 0.951 0.936 0.973 0.873 0.873 0.904 0.455 0.658 
   3   (0.127) 0.127 0.049 0.064 0.027 0.127 0.127 0.096 0.545 0.342 

Locus 1532 : 
2 alleles
18.1% missing data
   1   (0.906) 0.906 0.920 0.886 0.929 0.906 0.906 0.954 0.987 0.971 
   3   (0.094) 0.094 0.080 0.114 0.071 0.094 0.094 0.046 0.013 0.029 

Locus 1533 : 
2 alleles
0.7% missing data
   2   (0.909) 0.909 0.988 0.974 0.984 0.909 0.909 0.834 0.933 0.989 
   4   (0.091) 0.091 0.012 0.026 0.016 0.091 0.091 0.166 0.067 0.011 

Locus 1534 : 
2 alleles
1.4% missing data
   2   (0.830) 0.830 0.860 0.794 0.975 0.830 0.830 0.898 0.874 0.629 
   4   (0.170) 0.170 0.140 0.206 0.025 0.170 0.170 0.102 0.126 0.371 

Locus 1535 : 
2 alleles
2.9% missing data
   4   (0.898) 0.899 0.983 0.958 0.947 0.899 0.899 0.836 0.983 0.981 
   2   (0.102) 0.101 0.017 0.042 0.053 0.101 0.101 0.164 0.017 0.019 

Locus 1536 : 
2 alleles
3.6% missing data
   4   (0.918) 0.918 0.935 0.930 0.991 0.917 0.917 0.963 0.969 0.958 
   3   (0.082) 0.082 0.065 0.070 0.009 0.083 0.083 0.037 0.031 0.042 

Locus 1537 : 
2 alleles
1.4% missing data
   2   (0.944) 0.944 0.996 0.989 0.998 0.944 0.944 0.906 0.971 0.995 
   1   (0.056) 0.056 0.004 0.011 0.002 0.056 0.056 0.094 0.029 0.005 

Locus 1538 : 
2 alleles
3.6% missing data
   2   (0.161) 0.161 0.131 0.209 0.018 0.160 0.161 0.112 0.495 0.070 
   3   (0.839) 0.839 0.869 0.791 0.982 0.840 0.839 0.888 0.505 0.930 

Locus 1539 : 
2 alleles
13.0% missing data
   1   (0.863) 0.863 0.929 0.868 0.885 0.863 0.863 0.917 0.944 0.579 
   3   (0.137) 0.137 0.071 0.132 0.115 0.137 0.137 0.083 0.056 0.421 

Locus 1540 : 
2 alleles
2.2% missing data
   2   (0.905) 0.905 0.912 0.883 0.684 0.905 0.905 0.962 0.985 0.975 
   4   (0.095) 0.095 0.088 0.117 0.316 0.095 0.095 0.038 0.015 0.025 

Locus 1541 : 
2 alleles
2.2% missing data
   1   (0.761) 0.761 0.856 0.765 0.966 0.761 0.761 0.783 0.676 0.700 
   4   (0.239) 0.239 0.144 0.235 0.034 0.239 0.239 0.217 0.324 0.300 

Locus 1542 : 
2 alleles
14.5% missing data
   2   (0.846) 0.846 0.668 0.853 0.692 0.846 0.846 0.921 0.759 0.950 
   4   (0.154) 0.154 0.332 0.147 0.308 0.154 0.154 0.079 0.241 0.050 

Locus 1543 : 
2 alleles
4.3% missing data
   3   (0.833) 0.833 0.913 0.862 0.974 0.833 0.833 0.848 0.942 0.918 
   1   (0.167) 0.167 0.087 0.138 0.026 0.167 0.167 0.152 0.058 0.082 

Locus 1544 : 
2 alleles
7.2% missing data
   1   (0.862) 0.861 0.824 0.853 0.920 0.861 0.861 0.931 0.769 0.937 
   3   (0.138) 0.139 0.176 0.147 0.080 0.139 0.139 0.069 0.231 0.063 

Locus 1545 : 
2 alleles
4.3% missing data
   1   (0.795) 0.795 0.816 0.816 0.828 0.795 0.795 0.844 0.971 0.576 
   2   (0.205) 0.205 0.184 0.184 0.172 0.205 0.205 0.156 0.029 0.424 

Locus 1546 : 
2 alleles
11.6% missing data
   4   (0.930) 0.930 0.993 0.985 0.971 0.930 0.930 0.866 0.980 0.993 
   2   (0.070) 0.070 0.007 0.015 0.029 0.070 0.070 0.134 0.020 0.007 

Locus 1547 : 
2 alleles
5.1% missing data
   4   (0.884) 0.883 0.821 0.916 0.959 0.883 0.883 0.931 0.965 0.952 
   1   (0.116) 0.117 0.179 0.084 0.041 0.117 0.117 0.069 0.035 0.048 

Locus 1548 : 
2 alleles
13.0% missing data
   1   (0.860) 0.860 0.866 0.912 0.923 0.860 0.860 0.888 0.902 0.971 
   2   (0.140) 0.140 0.134 0.088 0.077 0.140 0.140 0.112 0.098 0.029 

Locus 1549 : 
2 alleles
13.0% missing data
   1   (0.934) 0.934 0.994 0.984 0.997 0.934 0.934 0.890 0.873 0.992 
   4   (0.066) 0.066 0.006 0.016 0.003 0.066 0.066 0.110 0.127 0.008 

Locus 1550 : 
2 alleles
5.1% missing data
   2   (0.789) 0.789 0.922 0.802 0.972 0.789 0.789 0.762 0.877 0.953 
   3   (0.211) 0.211 0.078 0.198 0.028 0.211 0.211 0.238 0.123 0.047 

Locus 1551 : 
2 alleles
14.5% missing data
   1   (0.827) 0.827 0.462 0.740 0.824 0.827 0.827 0.937 0.516 0.955 
   3   (0.173) 0.173 0.538 0.260 0.176 0.173 0.173 0.063 0.484 0.045 

Locus 1552 : 
2 alleles
3.6% missing data
   1   (0.884) 0.884 0.946 0.871 0.828 0.884 0.884 0.918 0.982 0.956 
   3   (0.116) 0.116 0.054 0.129 0.172 0.116 0.116 0.082 0.018 0.044 

Locus 1553 : 
2 alleles
1.4% missing data
   4   (0.918) 0.918 0.893 0.851 0.987 0.919 0.918 0.970 0.917 0.974 
   2   (0.082) 0.082 0.107 0.149 0.013 0.081 0.082 0.030 0.083 0.026 

Locus 1554 : 
2 alleles
11.6% missing data
   1   (0.795) 0.795 0.879 0.773 0.587 0.795 0.795 0.885 0.801 0.438 
   3   (0.205) 0.205 0.121 0.227 0.413 0.205 0.205 0.115 0.199 0.562 

Locus 1555 : 
2 alleles
10.1% missing data
   2   (0.314) 0.315 0.208 0.320 0.513 0.314 0.315 0.337 0.241 0.090 
   4   (0.686) 0.685 0.792 0.680 0.487 0.686 0.685 0.663 0.759 0.910 

Locus 1556 : 
2 alleles
4.3% missing data
   3   (0.778) 0.778 0.830 0.722 0.895 0.777 0.778 0.822 0.934 0.941 
   1   (0.222) 0.222 0.170 0.278 0.105 0.223 0.222 0.178 0.066 0.059 

Locus 1557 : 
2 alleles
2.9% missing data
   2   (0.430) 0.430 0.189 0.472 0.974 0.431 0.430 0.482 0.420 0.107 
   3   (0.570) 0.570 0.811 0.528 0.026 0.569 0.570 0.518 0.580 0.893 

Locus 1558 : 
2 alleles
15.2% missing data
   4   (0.157) 0.157 0.045 0.212 0.733 0.157 0.157 0.100 0.159 0.088 
   2   (0.843) 0.843 0.955 0.788 0.267 0.843 0.843 0.900 0.841 0.912 

Locus 1559 : 
2 alleles
5.1% missing data
   1   (0.787) 0.787 0.718 0.822 0.967 0.787 0.787 0.852 0.465 0.605 
   4   (0.213) 0.213 0.282 0.178 0.033 0.213 0.213 0.148 0.535 0.395 

Locus 1560 : 
2 alleles
10.9% missing data
   1   (0.905) 0.905 0.971 0.898 0.993 0.905 0.905 0.933 0.909 0.941 
   4   (0.095) 0.095 0.029 0.102 0.007 0.095 0.095 0.067 0.091 0.059 

Locus 1561 : 
2 alleles
2.9% missing data
   3   (0.862) 0.862 0.840 0.812 0.584 0.861 0.861 0.936 0.930 0.948 
   1   (0.138) 0.138 0.160 0.188 0.416 0.139 0.139 0.064 0.070 0.052 

Locus 1562 : 
2 alleles
15.2% missing data
   2   (0.923) 0.923 0.955 0.966 0.993 0.923 0.923 0.944 0.670 0.981 
   4   (0.077) 0.077 0.045 0.034 0.007 0.077 0.077 0.056 0.330 0.019 

Locus 1563 : 
2 alleles
15.9% missing data
   1   (0.631) 0.631 0.506 0.639 0.591 0.631 0.631 0.636 0.730 0.908 
   4   (0.369) 0.369 0.494 0.361 0.409 0.369 0.369 0.364 0.270 0.092 

Locus 1564 : 
2 alleles
12.3% missing data
   2   (0.857) 0.857 0.504 0.715 0.809 0.858 0.857 0.969 0.989 0.192 
   4   (0.143) 0.143 0.496 0.285 0.191 0.142 0.143 0.031 0.011 0.808 

Locus 1565 : 
2 alleles
2.9% missing data
   3   (0.812) 0.811 0.880 0.792 0.982 0.811 0.811 0.829 0.919 0.916 
   1   (0.188) 0.189 0.120 0.208 0.018 0.189 0.189 0.171 0.081 0.084 

Locus 1566 : 
2 alleles
13.8% missing data
   2   (0.904) 0.904 0.897 0.875 0.926 0.904 0.904 0.948 0.909 0.975 
   4   (0.096) 0.096 0.103 0.125 0.074 0.096 0.096 0.052 0.091 0.025 

Locus 1567 : 
2 alleles
5.8% missing data
   2   (0.886) 0.887 0.946 0.918 0.633 0.886 0.886 0.911 0.882 0.971 
   4   (0.114) 0.113 0.054 0.082 0.367 0.114 0.114 0.089 0.118 0.029 

Locus 1568 : 
2 alleles
11.6% missing data
   1   (0.777) 0.777 0.733 0.737 0.745 0.777 0.777 0.822 0.894 0.932 
   3   (0.223) 0.223 0.267 0.263 0.255 0.223 0.223 0.178 0.106 0.068 

Locus 1569 : 
2 alleles
3.6% missing data
   2   (0.616) 0.616 0.777 0.582 0.663 0.616 0.616 0.627 0.771 0.269 
   4   (0.384) 0.384 0.223 0.418 0.337 0.384 0.384 0.373 0.229 0.731 

Locus 1570 : 
2 alleles
16.7% missing data
   1   (0.376) 0.376 0.226 0.337 0.675 0.376 0.376 0.407 0.668 0.226 
   4   (0.624) 0.624 0.774 0.663 0.325 0.624 0.624 0.593 0.332 0.774 

Locus 1571 : 
2 alleles
10.9% missing data
   3   (0.879) 0.879 0.946 0.838 0.842 0.880 0.879 0.913 0.931 0.938 
   2   (0.121) 0.121 0.054 0.162 0.158 0.120 0.121 0.087 0.069 0.062 

Locus 1572 : 
2 alleles
12.3% missing data
   1   (0.116) 0.117 0.089 0.076 0.014 0.117 0.117 0.086 0.048 0.129 
   3   (0.884) 0.883 0.911 0.924 0.986 0.883 0.883 0.914 0.952 0.871 

Locus 1573 : 
2 alleles
13.8% missing data
   1   (0.614) 0.614 0.580 0.531 0.919 0.614 0.614 0.637 0.209 0.892 
   3   (0.386) 0.386 0.420 0.469 0.081 0.386 0.386 0.363 0.791 0.108 

Locus 1574 : 
2 alleles
11.6% missing data
   2   (0.565) 0.565 0.802 0.548 0.651 0.564 0.565 0.489 0.828 0.904 
   4   (0.435) 0.435 0.198 0.452 0.349 0.436 0.435 0.511 0.172 0.096 

Locus 1575 : 
2 alleles
18.1% missing data
   3   (0.918) 0.918 0.449 0.851 0.882 0.919 0.918 0.989 0.951 0.766 
   1   (0.082) 0.082 0.551 0.149 0.118 0.081 0.082 0.011 0.049 0.234 

Locus 1576 : 
2 alleles
3.6% missing data
   3   (0.920) 0.920 0.985 0.969 0.984 0.919 0.919 0.920 0.964 0.983 
   1   (0.080) 0.080 0.015 0.031 0.016 0.081 0.081 0.080 0.036 0.017 

Locus 1577 : 
2 alleles
9.4% missing data
   2   (0.907) 0.907 0.975 0.908 0.980 0.907 0.907 0.924 0.978 0.981 
   4   (0.093) 0.093 0.025 0.092 0.020 0.093 0.093 0.076 0.022 0.019 

Locus 1578 : 
2 alleles
11.6% missing data
   1   (0.714) 0.714 0.633 0.751 0.668 0.714 0.714 0.742 0.103 0.908 
   3   (0.286) 0.286 0.367 0.249 0.332 0.286 0.286 0.258 0.897 0.092 

Locus 1579 : 
2 alleles
11.6% missing data
   3   (0.900) 0.900 0.967 0.911 0.924 0.900 0.900 0.959 0.930 0.661 
   1   (0.100) 0.100 0.033 0.089 0.076 0.100 0.100 0.041 0.070 0.339 

Locus 1580 : 
2 alleles
8.7% missing data
   2   (0.908) 0.908 0.969 0.926 0.879 0.909 0.908 0.927 0.967 0.982 
   4   (0.092) 0.092 0.031 0.074 0.121 0.091 0.092 0.073 0.033 0.018 

Locus 1581 : 
2 alleles
14.5% missing data
   2   (0.827) 0.827 0.840 0.869 0.150 0.827 0.827 0.911 0.509 0.680 
   4   (0.173) 0.173 0.160 0.131 0.850 0.173 0.173 0.089 0.491 0.320 

Locus 1582 : 
2 alleles
5.8% missing data
   4   (0.895) 0.895 0.798 0.920 0.843 0.895 0.895 0.942 0.985 0.969 
   1   (0.105) 0.105 0.202 0.080 0.157 0.105 0.105 0.058 0.015 0.031 

Locus 1583 : 
2 alleles
1.4% missing data
   2   (0.909) 0.909 0.967 0.944 0.924 0.909 0.909 0.914 0.986 0.978 
   3   (0.091) 0.091 0.033 0.056 0.076 0.091 0.091 0.086 0.014 0.022 

Locus 1584 : 
2 alleles
2.2% missing data
   1   (0.682) 0.682 0.743 0.760 0.583 0.682 0.682 0.621 0.904 0.729 
   2   (0.318) 0.318 0.257 0.240 0.417 0.318 0.318 0.379 0.096 0.271 

Locus 1585 : 
2 alleles
3.6% missing data
   1   (0.903) 0.903 0.923 0.898 0.662 0.903 0.903 0.960 0.838 0.963 
   3   (0.097) 0.097 0.077 0.102 0.338 0.097 0.097 0.040 0.162 0.037 

Locus 1586 : 
2 alleles
13.0% missing data
   2   (0.321) 0.321 0.176 0.248 0.052 0.322 0.321 0.380 0.701 0.079 
   3   (0.679) 0.679 0.824 0.752 0.948 0.678 0.679 0.620 0.299 0.921 

Locus 1587 : 
2 alleles
4.3% missing data
   3   (0.220) 0.219 0.150 0.157 0.038 0.219 0.220 0.211 0.341 0.466 
   4   (0.780) 0.781 0.850 0.843 0.962 0.781 0.780 0.789 0.659 0.534 

Locus 1588 : 
2 alleles
5.1% missing data
   1   (0.944) 0.944 0.995 0.988 0.998 0.944 0.944 0.904 0.996 0.995 
   3   (0.056) 0.056 0.005 0.012 0.002 0.056 0.056 0.096 0.004 0.005 

Locus 1589 : 
2 alleles
3.6% missing data
   3   (0.809) 0.809 0.935 0.799 0.981 0.809 0.809 0.815 0.950 0.672 
   2   (0.191) 0.191 0.065 0.201 0.019 0.191 0.191 0.185 0.050 0.328 

Locus 1590 : 
2 alleles
4.3% missing data
   4   (0.924) 0.924 0.951 0.963 0.900 0.924 0.924 0.953 0.945 0.975 
   2   (0.076) 0.076 0.049 0.037 0.100 0.076 0.076 0.047 0.055 0.025 

Locus 1591 : 
2 alleles
6.5% missing data
   1   (0.878) 0.878 0.935 0.836 0.951 0.878 0.878 0.948 0.942 0.533 
   4   (0.122) 0.122 0.065 0.164 0.049 0.122 0.122 0.052 0.058 0.467 

Locus 1592 : 
2 alleles
5.1% missing data
   4   (0.865) 0.865 0.887 0.923 0.987 0.864 0.865 0.891 0.666 0.970 
   2   (0.135) 0.135 0.113 0.077 0.013 0.136 0.135 0.109 0.334 0.030 

Locus 1593 : 
2 alleles
2.2% missing data
   3   (0.897) 0.897 0.985 0.962 0.996 0.897 0.897 0.901 0.969 0.794 
   1   (0.103) 0.103 0.015 0.038 0.004 0.103 0.103 0.099 0.031 0.206 

Locus 1594 : 
2 alleles
12.3% missing data
   2   (0.631) 0.632 0.805 0.658 0.648 0.632 0.632 0.593 0.816 0.533 
   4   (0.369) 0.368 0.195 0.342 0.352 0.368 0.368 0.407 0.184 0.467 

Locus 1595 : 
2 alleles
3.6% missing data
   2   (0.841) 0.840 0.962 0.897 0.926 0.840 0.840 0.831 0.811 0.970 
   3   (0.159) 0.160 0.038 0.103 0.074 0.160 0.160 0.169 0.189 0.030 

Locus 1596 : 
2 alleles
14.5% missing data
   2   (0.842) 0.841 0.960 0.930 0.761 0.841 0.841 0.841 0.971 0.340 
   4   (0.158) 0.159 0.040 0.070 0.239 0.159 0.159 0.159 0.029 0.660 

Locus 1597 : 
2 alleles
18.1% missing data
   2   (0.806) 0.806 0.871 0.839 0.089 0.806 0.806 0.889 0.961 0.214 
   3   (0.194) 0.194 0.129 0.161 0.911 0.194 0.194 0.111 0.039 0.786 

Locus 1598 : 
2 alleles
4.3% missing data
   1   (0.911) 0.911 0.986 0.961 0.996 0.911 0.911 0.919 0.981 0.831 
   3   (0.089) 0.089 0.014 0.039 0.004 0.089 0.089 0.081 0.019 0.169 

Locus 1599 : 
2 alleles
5.1% missing data
   1   (0.238) 0.238 0.321 0.240 0.032 0.238 0.238 0.204 0.523 0.056 
   3   (0.762) 0.762 0.679 0.760 0.968 0.762 0.762 0.796 0.477 0.944 

Locus 1600 : 
2 alleles
4.3% missing data
   1   (0.779) 0.778 0.915 0.826 0.950 0.778 0.778 0.816 0.928 0.537 
   3   (0.221) 0.222 0.085 0.174 0.050 0.222 0.222 0.184 0.072 0.463 

Locus 1601 : 
2 alleles
4.3% missing data
   2   (0.916) 0.917 0.932 0.855 0.978 0.917 0.916 0.966 0.982 0.958 
   3   (0.084) 0.083 0.068 0.145 0.022 0.083 0.084 0.034 0.018 0.042 

Locus 1602 : 
2 alleles
3.6% missing data
   1   (0.082) 0.082 0.014 0.031 0.033 0.082 0.082 0.061 0.012 0.285 
   3   (0.918) 0.918 0.986 0.969 0.967 0.918 0.918 0.939 0.988 0.715 

Locus 1603 : 
2 alleles
2.9% missing data
   1   (0.879) 0.879 0.908 0.833 0.894 0.879 0.879 0.931 0.986 0.954 
   3   (0.121) 0.121 0.092 0.167 0.106 0.121 0.121 0.069 0.014 0.046 

Locus 1604 : 
2 alleles
2.2% missing data
   1   (0.212) 0.212 0.109 0.188 0.022 0.212 0.212 0.263 0.036 0.060 
   3   (0.788) 0.788 0.891 0.812 0.978 0.788 0.788 0.737 0.964 0.940 

Locus 1605 : 
2 alleles
15.9% missing data
   4   (0.876) 0.876 0.981 0.960 0.931 0.876 0.876 0.757 0.943 0.983 
   2   (0.124) 0.124 0.019 0.040 0.069 0.124 0.124 0.243 0.057 0.017 

Locus 1606 : 
2 alleles
13.8% missing data
   2   (0.130) 0.130 0.096 0.276 0.014 0.130 0.130 0.039 0.114 0.457 
   3   (0.870) 0.870 0.904 0.724 0.986 0.870 0.870 0.961 0.886 0.543 

Locus 1607 : 
2 alleles
18.8% missing data
   2   (0.253) 0.253 0.222 0.246 0.148 0.254 0.253 0.194 0.111 0.469 
   4   (0.747) 0.747 0.778 0.754 0.852 0.746 0.747 0.806 0.889 0.531 

Locus 1608 : 
2 alleles
15.2% missing data
   2   (0.847) 0.847 0.855 0.795 0.961 0.846 0.847 0.932 0.766 0.577 
   4   (0.153) 0.153 0.145 0.205 0.039 0.154 0.153 0.068 0.234 0.423 

Locus 1609 : 
2 alleles
14.5% missing data
   4   (0.861) 0.861 0.891 0.923 0.969 0.860 0.861 0.877 0.836 0.878 
   2   (0.139) 0.139 0.109 0.077 0.031 0.140 0.139 0.123 0.164 0.122 

Locus 1610 : 
2 alleles
4.3% missing data
   1   (0.886) 0.886 0.959 0.921 0.903 0.886 0.886 0.926 0.958 0.405 
   4   (0.114) 0.114 0.041 0.079 0.097 0.114 0.114 0.074 0.042 0.595 

Locus 1611 : 
2 alleles
8.0% missing data
   4   (0.911) 0.911 0.977 0.904 0.995 0.911 0.911 0.941 0.982 0.985 
   2   (0.089) 0.089 0.023 0.096 0.005 0.089 0.089 0.059 0.018 0.015 

Locus 1612 : 
2 alleles
2.9% missing data
   1   (0.905) 0.905 0.917 0.897 0.915 0.906 0.905 0.956 0.375 0.973 
   3   (0.095) 0.095 0.083 0.103 0.085 0.094 0.095 0.044 0.625 0.027 

Locus 1613 : 
2 alleles
3.6% missing data
   1   (0.839) 0.839 0.844 0.881 0.942 0.838 0.839 0.859 0.829 0.943 
   3   (0.161) 0.161 0.156 0.119 0.058 0.162 0.161 0.141 0.171 0.057 

Locus 1614 : 
2 alleles
4.3% missing data
   3   (0.841) 0.841 0.883 0.875 0.976 0.841 0.841 0.861 0.965 0.957 
   1   (0.159) 0.159 0.117 0.125 0.024 0.159 0.159 0.139 0.035 0.043 

Locus 1615 : 
2 alleles
15.2% missing data
   1   (0.848) 0.848 0.967 0.879 0.987 0.847 0.848 0.822 0.956 0.964 
   2   (0.152) 0.152 0.033 0.121 0.013 0.153 0.152 0.178 0.044 0.036 

Locus 1616 : 
2 alleles
5.1% missing data
   1   (0.905) 0.905 0.938 0.919 0.979 0.905 0.905 0.936 0.982 0.945 
   3   (0.095) 0.095 0.062 0.081 0.021 0.095 0.095 0.064 0.018 0.055 

Locus 1617 : 
2 alleles
14.5% missing data
   3   (0.671) 0.672 0.597 0.579 0.917 0.672 0.672 0.743 0.717 0.543 
   1   (0.329) 0.328 0.403 0.421 0.083 0.328 0.328 0.257 0.283 0.457 

Locus 1618 : 
2 alleles
9.4% missing data
   2   (0.885) 0.885 0.952 0.826 0.954 0.885 0.885 0.928 0.916 0.958 
   1   (0.115) 0.115 0.048 0.174 0.046 0.115 0.115 0.072 0.084 0.042 

Locus 1619 : 
2 alleles
10.9% missing data
   1   (0.306) 0.306 0.327 0.372 0.461 0.306 0.306 0.250 0.063 0.120 
   3   (0.694) 0.694 0.673 0.628 0.539 0.694 0.694 0.750 0.937 0.880 

Locus 1620 : 
2 alleles
1.4% missing data
   1   (0.815) 0.815 0.904 0.773 0.984 0.816 0.815 0.828 0.787 0.959 
   4   (0.185) 0.185 0.096 0.227 0.016 0.184 0.185 0.172 0.213 0.041 

Locus 1621 : 
2 alleles
7.2% missing data
   1   (0.897) 0.898 0.921 0.860 0.982 0.898 0.898 0.940 0.985 0.971 
   3   (0.103) 0.102 0.079 0.140 0.018 0.102 0.102 0.060 0.015 0.029 

Locus 1622 : 
2 alleles
5.8% missing data
   1   (0.467) 0.466 0.405 0.545 0.355 0.466 0.466 0.470 0.289 0.524 
   4   (0.533) 0.534 0.595 0.455 0.645 0.534 0.534 0.530 0.711 0.476 

Locus 1623 : 
2 alleles
15.9% missing data
   1   (0.114) 0.114 0.020 0.079 0.007 0.114 0.114 0.127 0.077 0.032 
   3   (0.886) 0.886 0.980 0.921 0.993 0.886 0.886 0.873 0.923 0.968 

Locus 1624 : 
2 alleles
18.1% missing data
   4   (0.731) 0.731 0.891 0.743 0.899 0.731 0.731 0.679 0.926 0.936 
   2   (0.269) 0.269 0.109 0.257 0.101 0.269 0.269 0.321 0.074 0.064 

Locus 1625 : 
2 alleles
10.9% missing data
   1   (0.135) 0.135 0.042 0.091 0.136 0.135 0.135 0.144 0.049 0.043 
   3   (0.865) 0.865 0.958 0.909 0.864 0.865 0.865 0.856 0.951 0.957 

Locus 1626 : 
2 alleles
3.6% missing data
   4   (0.894) 0.894 0.926 0.665 0.994 0.894 0.894 0.972 0.968 0.813 
   3   (0.106) 0.106 0.074 0.335 0.006 0.106 0.106 0.028 0.032 0.187 

Locus 1627 : 
2 alleles
2.9% missing data
   2   (0.873) 0.873 0.964 0.882 0.987 0.872 0.873 0.899 0.833 0.965 
   4   (0.127) 0.127 0.036 0.118 0.013 0.128 0.127 0.101 0.167 0.035 

Locus 1628 : 
2 alleles
10.9% missing data
   4   (0.890) 0.890 0.887 0.843 0.975 0.890 0.890 0.955 0.951 0.676 
   2   (0.110) 0.110 0.113 0.157 0.025 0.110 0.110 0.045 0.049 0.324 

Locus 1629 : 
2 alleles
0.7% missing data
   1   (0.895) 0.895 0.960 0.931 0.990 0.896 0.895 0.925 0.982 0.687 
   3   (0.105) 0.105 0.040 0.069 0.010 0.104 0.105 0.075 0.018 0.313 

Locus 1630 : 
2 alleles
4.3% missing data
   2   (0.634) 0.633 0.710 0.699 0.973 0.633 0.633 0.612 0.308 0.753 
   4   (0.366) 0.367 0.290 0.301 0.027 0.367 0.367 0.388 0.692 0.247 

Locus 1631 : 
2 alleles
5.1% missing data
   3   (0.778) 0.778 0.925 0.897 0.984 0.778 0.778 0.692 0.703 0.404 
   1   (0.222) 0.222 0.075 0.103 0.016 0.222 0.222 0.308 0.297 0.596 

Locus 1632 : 
2 alleles
3.6% missing data
   1   (0.780) 0.781 0.912 0.821 0.027 0.781 0.781 0.751 0.799 0.953 
   3   (0.220) 0.219 0.088 0.179 0.973 0.219 0.219 0.249 0.201 0.047 

Locus 1633 : 
2 alleles
4.3% missing data
   1   (0.295) 0.295 0.197 0.271 0.438 0.296 0.295 0.260 0.253 0.410 
   3   (0.705) 0.705 0.803 0.729 0.562 0.704 0.705 0.740 0.747 0.590 

Locus 1634 : 
2 alleles
15.2% missing data
   2   (0.437) 0.438 0.309 0.338 0.053 0.438 0.438 0.527 0.311 0.470 
   4   (0.563) 0.562 0.691 0.662 0.947 0.562 0.562 0.473 0.689 0.530 

Locus 1635 : 
2 alleles
10.1% missing data
   3   (0.854) 0.854 0.871 0.767 0.836 0.854 0.854 0.919 0.897 0.956 
   2   (0.146) 0.146 0.129 0.233 0.164 0.146 0.146 0.081 0.103 0.044 

Locus 1636 : 
2 alleles
2.9% missing data
   1   (0.844) 0.844 0.724 0.772 0.751 0.844 0.844 0.926 0.604 0.951 
   3   (0.156) 0.156 0.276 0.228 0.249 0.156 0.156 0.074 0.396 0.049 

Locus 1637 : 
2 alleles
6.5% missing data
   1   (0.733) 0.732 0.908 0.745 0.929 0.732 0.732 0.718 0.636 0.789 
   2   (0.267) 0.268 0.092 0.255 0.071 0.268 0.268 0.282 0.364 0.211 

Locus 1638 : 
2 alleles
9.4% missing data
   3   (0.933) 0.933 0.988 0.977 0.980 0.933 0.933 0.924 0.980 0.987 
   4   (0.067) 0.067 0.012 0.023 0.020 0.067 0.067 0.076 0.020 0.013 

Locus 1639 : 
2 alleles
2.9% missing data
   1   (0.907) 0.907 0.981 0.954 0.205 0.908 0.907 0.909 0.839 0.985 
   3   (0.093) 0.093 0.019 0.046 0.795 0.092 0.093 0.091 0.161 0.015 

Locus 1640 : 
2 alleles
7.2% missing data
   1   (0.782) 0.782 0.759 0.730 0.794 0.782 0.782 0.856 0.394 0.930 
   4   (0.218) 0.218 0.241 0.270 0.206 0.218 0.218 0.144 0.606 0.070 

Locus 1641 : 
2 alleles
3.6% missing data
   2   (0.724) 0.724 0.826 0.678 0.962 0.723 0.724 0.766 0.876 0.622 
   4   (0.276) 0.276 0.174 0.322 0.038 0.277 0.276 0.234 0.124 0.378 

Locus 1642 : 
2 alleles
13.0% missing data
   4   (0.728) 0.728 0.732 0.723 0.699 0.728 0.728 0.729 0.716 0.910 
   3   (0.272) 0.272 0.268 0.277 0.301 0.272 0.272 0.271 0.284 0.090 

Locus 1643 : 
2 alleles
4.3% missing data
   2   (0.911) 0.911 0.977 0.959 0.687 0.911 0.911 0.912 0.990 0.960 
   4   (0.089) 0.089 0.023 0.041 0.313 0.089 0.089 0.088 0.010 0.040 

Locus 1644 : 
2 alleles
3.6% missing data
   2   (0.478) 0.478 0.609 0.453 0.556 0.478 0.478 0.488 0.632 0.122 
   4   (0.522) 0.522 0.391 0.547 0.444 0.522 0.522 0.512 0.368 0.878 

Locus 1645 : 
2 alleles
3.6% missing data
   1   (0.840) 0.840 0.849 0.910 0.839 0.840 0.840 0.845 0.952 0.923 
   2   (0.160) 0.160 0.151 0.090 0.161 0.160 0.160 0.155 0.048 0.077 

Locus 1646 : 
2 alleles
8.0% missing data
   1   (0.107) 0.107 0.032 0.117 0.006 0.108 0.107 0.073 0.041 0.032 
   2   (0.893) 0.893 0.968 0.883 0.994 0.892 0.893 0.927 0.959 0.968 

Locus 1647 : 
2 alleles
9.4% missing data
   1   (0.702) 0.702 0.792 0.628 0.953 0.702 0.702 0.725 0.470 0.884 
   3   (0.298) 0.298 0.208 0.372 0.047 0.298 0.298 0.275 0.530 0.116 

Locus 1648 : 
2 alleles
4.3% missing data
   2   (0.916) 0.915 0.987 0.962 0.994 0.915 0.916 0.912 0.913 0.986 
   4   (0.084) 0.085 0.013 0.038 0.006 0.085 0.084 0.088 0.087 0.014 

Locus 1649 : 
2 alleles
15.2% missing data
   4   (0.881) 0.881 0.965 0.919 0.782 0.881 0.881 0.876 0.946 0.976 
   2   (0.119) 0.119 0.035 0.081 0.218 0.119 0.119 0.124 0.054 0.024 

Locus 1650 : 
2 alleles
6.5% missing data
   4   (0.219) 0.218 0.115 0.244 0.021 0.219 0.219 0.222 0.081 0.064 
   2   (0.781) 0.782 0.885 0.756 0.979 0.781 0.781 0.778 0.919 0.936 

Locus 1651 : 
2 alleles
0.7% missing data
   1   (0.784) 0.784 0.711 0.820 0.925 0.784 0.784 0.774 0.860 0.934 
   4   (0.216) 0.216 0.289 0.180 0.075 0.216 0.216 0.226 0.140 0.066 

Locus 1652 : 
2 alleles
1.4% missing data
   3   (0.911) 0.911 0.977 0.870 0.978 0.910 0.911 0.952 0.987 0.976 
   2   (0.089) 0.089 0.023 0.130 0.022 0.090 0.089 0.048 0.013 0.024 

Locus 1653 : 
2 alleles
5.1% missing data
   3   (0.587) 0.586 0.504 0.452 0.960 0.587 0.587 0.707 0.918 0.206 
   1   (0.413) 0.414 0.496 0.548 0.040 0.413 0.413 0.293 0.082 0.794 

Locus 1654 : 
2 alleles
15.2% missing data
   3   (0.781) 0.781 0.760 0.764 0.968 0.781 0.781 0.826 0.950 0.716 
   1   (0.219) 0.219 0.240 0.236 0.032 0.219 0.219 0.174 0.050 0.284 

Locus 1655 : 
2 alleles
2.9% missing data
   4   (0.887) 0.887 0.978 0.909 0.972 0.887 0.887 0.893 0.822 0.962 
   3   (0.113) 0.113 0.022 0.091 0.028 0.113 0.113 0.107 0.178 0.038 

Locus 1656 : 
2 alleles
2.9% missing data
   2   (0.902) 0.902 0.623 0.936 0.235 0.902 0.902 0.972 0.939 0.965 
   3   (0.098) 0.098 0.377 0.064 0.765 0.098 0.098 0.028 0.061 0.035 

Locus 1657 : 
2 alleles
10.1% missing data
   2   (0.909) 0.910 0.985 0.969 0.960 0.910 0.910 0.846 0.978 0.983 
   4   (0.091) 0.090 0.015 0.031 0.040 0.090 0.090 0.154 0.022 0.017 

Locus 1658 : 
2 alleles
4.3% missing data
   3   (0.928) 0.928 0.948 0.952 0.969 0.928 0.928 0.975 0.967 0.622 
   1   (0.072) 0.072 0.052 0.048 0.031 0.072 0.072 0.025 0.033 0.378 

Locus 1659 : 
2 alleles
13.8% missing data
   2   (0.900) 0.900 0.973 0.916 0.922 0.899 0.900 0.924 0.970 0.982 
   4   (0.100) 0.100 0.027 0.084 0.078 0.101 0.100 0.076 0.030 0.018 

Locus 1660 : 
2 alleles
13.8% missing data
   3   (0.220) 0.220 0.098 0.178 0.229 0.220 0.220 0.276 0.070 0.054 
   1   (0.780) 0.780 0.902 0.822 0.771 0.780 0.780 0.724 0.930 0.946 

Locus 1661 : 
2 alleles
5.1% missing data
   2   (0.146) 0.146 0.134 0.128 0.022 0.147 0.146 0.106 0.067 0.033 
   4   (0.854) 0.854 0.866 0.872 0.978 0.853 0.854 0.894 0.933 0.967 

Locus 1662 : 
2 alleles
2.9% missing data
   4   (0.820) 0.821 0.838 0.627 0.822 0.821 0.821 0.903 0.725 0.953 
   2   (0.180) 0.179 0.162 0.373 0.178 0.179 0.179 0.097 0.275 0.047 

Locus 1663 : 
2 alleles
1.4% missing data
   4   (0.898) 0.898 0.882 0.845 0.991 0.898 0.898 0.956 0.978 0.964 
   2   (0.102) 0.102 0.118 0.155 0.009 0.102 0.102 0.044 0.022 0.036 

Locus 1664 : 
2 alleles
2.2% missing data
   3   (0.913) 0.913 0.982 0.946 0.987 0.913 0.913 0.913 0.982 0.982 
   1   (0.087) 0.087 0.018 0.054 0.013 0.087 0.087 0.087 0.018 0.018 

Locus 1665 : 
2 alleles
5.8% missing data
   2   (0.720) 0.721 0.765 0.612 0.962 0.721 0.721 0.782 0.815 0.518 
   4   (0.280) 0.279 0.235 0.388 0.038 0.279 0.279 0.218 0.185 0.482 

Locus 1666 : 
2 alleles
3.6% missing data
   3   (0.879) 0.880 0.927 0.921 0.676 0.880 0.880 0.902 0.864 0.953 
   4   (0.121) 0.120 0.073 0.079 0.324 0.120 0.120 0.098 0.136 0.047 

Locus 1667 : 
2 alleles
4.3% missing data
   2   (0.919) 0.919 0.922 0.908 0.945 0.919 0.919 0.963 0.938 0.933 
   4   (0.081) 0.081 0.078 0.092 0.055 0.081 0.081 0.037 0.062 0.067 

Locus 1668 : 
2 alleles
3.6% missing data
   1   (0.909) 0.909 0.979 0.925 0.987 0.909 0.909 0.920 0.991 0.984 
   4   (0.091) 0.091 0.021 0.075 0.013 0.091 0.091 0.080 0.009 0.016 

Locus 1669 : 
2 alleles
2.2% missing data
   4   (0.903) 0.903 0.932 0.928 0.883 0.903 0.903 0.935 0.849 0.976 
   1   (0.097) 0.097 0.068 0.072 0.117 0.097 0.097 0.065 0.151 0.024 

Locus 1670 : 
2 alleles
5.8% missing data
   2   (0.493) 0.493 0.363 0.424 0.089 0.493 0.493 0.627 0.430 0.134 
   4   (0.507) 0.507 0.637 0.576 0.911 0.507 0.507 0.373 0.570 0.866 

Locus 1671 : 
2 alleles
13.8% missing data
   2   (0.922) 0.922 0.986 0.969 0.995 0.922 0.922 0.901 0.947 0.986 
   4   (0.078) 0.078 0.014 0.031 0.005 0.078 0.078 0.099 0.053 0.014 

Locus 1672 : 
2 alleles
1.4% missing data
   2   (0.685) 0.686 0.881 0.583 0.570 0.686 0.685 0.708 0.769 0.630 
   4   (0.315) 0.314 0.119 0.417 0.430 0.314 0.315 0.292 0.231 0.370 

Locus 1673 : 
2 alleles
2.2% missing data
   1   (0.668) 0.668 0.799 0.743 0.934 0.667 0.668 0.603 0.758 0.912 
   3   (0.332) 0.332 0.201 0.257 0.066 0.333 0.332 0.397 0.242 0.088 

Locus 1674 : 
2 alleles
10.9% missing data
   4   (0.910) 0.910 0.940 0.888 0.825 0.910 0.910 0.958 0.981 0.968 
   2   (0.090) 0.090 0.060 0.112 0.175 0.090 0.090 0.042 0.019 0.032 

Locus 1675 : 
2 alleles
7.2% missing data
   2   (0.606) 0.606 0.542 0.721 0.969 0.606 0.606 0.609 0.443 0.319 
   4   (0.394) 0.394 0.458 0.279 0.031 0.394 0.394 0.391 0.557 0.681 

Locus 1676 : 
2 alleles
14.5% missing data
   3   (0.338) 0.338 0.106 0.288 0.053 0.338 0.338 0.433 0.183 0.608 
   4   (0.662) 0.662 0.894 0.712 0.947 0.662 0.662 0.567 0.817 0.392 

Locus 1677 : 
2 alleles
6.5% missing data
   1   (0.866) 0.866 0.856 0.831 0.976 0.865 0.866 0.933 0.726 0.961 
   3   (0.134) 0.134 0.144 0.169 0.024 0.135 0.134 0.067 0.274 0.039 

Locus 1678 : 
2 alleles
10.1% missing data
   3   (0.723) 0.723 0.532 0.770 0.134 0.722 0.723 0.824 0.926 0.502 
   1   (0.277) 0.277 0.468 0.230 0.866 0.278 0.277 0.176 0.074 0.498 

Locus 1679 : 
2 alleles
2.9% missing data
   3   (0.957) 0.958 0.686 0.958 0.864 0.958 0.958 0.995 0.998 0.987 
   4   (0.043) 0.042 0.314 0.042 0.136 0.042 0.042 0.005 0.002 0.013 

Locus 1680 : 
2 alleles
2.9% missing data
   3   (0.896) 0.896 0.931 0.917 0.985 0.896 0.896 0.913 0.938 0.972 
   1   (0.104) 0.104 0.069 0.083 0.015 0.104 0.104 0.087 0.062 0.028 

Locus 1681 : 
2 alleles
10.9% missing data
   4   (0.947) 0.947 0.995 0.989 0.974 0.947 0.947 0.931 0.963 0.995 
   2   (0.053) 0.053 0.005 0.011 0.026 0.053 0.053 0.069 0.037 0.005 

Locus 1682 : 
2 alleles
3.6% missing data
   3   (0.945) 0.945 0.996 0.989 0.998 0.945 0.945 0.911 0.995 0.995 
   2   (0.055) 0.055 0.004 0.011 0.002 0.055 0.055 0.089 0.005 0.005 

Locus 1683 : 
2 alleles
0.7% missing data
   3   (0.945) 0.945 0.996 0.989 0.998 0.945 0.945 0.899 0.992 0.996 
   1   (0.055) 0.055 0.004 0.011 0.002 0.055 0.055 0.101 0.008 0.004 

Locus 1684 : 
2 alleles
5.1% missing data
   1   (0.922) 0.922 0.883 0.876 0.977 0.922 0.922 0.974 0.973 0.974 
   4   (0.078) 0.078 0.117 0.124 0.023 0.078 0.078 0.026 0.027 0.026 

Locus 1685 : 
2 alleles
15.9% missing data
   1   (0.925) 0.925 0.975 0.916 0.922 0.926 0.925 0.961 0.989 0.975 
   3   (0.075) 0.075 0.025 0.084 0.078 0.074 0.075 0.039 0.011 0.025 

Locus 1686 : 
2 alleles
13.0% missing data
   3   (0.911) 0.911 0.976 0.956 0.985 0.911 0.911 0.931 0.988 0.794 
   1   (0.089) 0.089 0.024 0.044 0.015 0.089 0.089 0.069 0.012 0.206 

Locus 1687 : 
2 alleles
3.6% missing data
   1   (0.893) 0.893 0.958 0.847 0.987 0.893 0.893 0.955 0.961 0.662 
   3   (0.107) 0.107 0.042 0.153 0.013 0.107 0.107 0.045 0.039 0.338 

Locus 1688 : 
2 alleles
1.4% missing data
   1   (0.922) 0.922 0.934 0.853 0.952 0.922 0.922 0.970 0.911 0.971 
   2   (0.078) 0.078 0.066 0.147 0.048 0.078 0.078 0.030 0.089 0.029 

Locus 1689 : 
2 alleles
7.2% missing data
   3   (0.770) 0.770 0.850 0.747 0.507 0.770 0.770 0.837 0.947 0.579 
   4   (0.230) 0.230 0.150 0.253 0.493 0.230 0.230 0.163 0.053 0.421 

Locus 1690 : 
2 alleles
3.6% missing data
   1   (0.878) 0.878 0.967 0.898 0.979 0.878 0.878 0.886 0.754 0.967 
   3   (0.122) 0.122 0.033 0.102 0.021 0.122 0.122 0.114 0.246 0.033 

Locus 1691 : 
2 alleles
5.8% missing data
   3   (0.846) 0.847 0.929 0.878 0.987 0.847 0.846 0.819 0.977 0.961 
   1   (0.154) 0.153 0.071 0.122 0.013 0.153 0.154 0.181 0.023 0.039 

Locus 1692 : 
2 alleles
3.6% missing data
   4   (0.923) 0.923 0.990 0.973 0.983 0.923 0.923 0.891 0.977 0.988 
   3   (0.077) 0.077 0.010 0.027 0.017 0.077 0.077 0.109 0.023 0.012 

Locus 1693 : 
2 alleles
10.9% missing data
   3   (0.902) 0.902 0.963 0.931 0.950 0.902 0.902 0.926 0.990 0.976 
   4   (0.098) 0.098 0.037 0.069 0.050 0.098 0.098 0.074 0.010 0.024 

Locus 1694 : 
2 alleles
6.5% missing data
   1   (0.894) 0.894 0.972 0.946 0.989 0.894 0.894 0.933 0.957 0.784 
   3   (0.106) 0.106 0.028 0.054 0.011 0.106 0.106 0.067 0.043 0.216 

Locus 1695 : 
2 alleles
5.8% missing data
   1   (0.875) 0.875 0.948 0.873 0.985 0.875 0.875 0.893 0.916 0.951 
   3   (0.125) 0.125 0.052 0.127 0.015 0.125 0.125 0.107 0.084 0.049 

Locus 1696 : 
2 alleles
2.9% missing data
   4   (0.920) 0.920 0.961 0.851 0.965 0.920 0.920 0.970 0.988 0.981 
   2   (0.080) 0.080 0.039 0.149 0.035 0.080 0.080 0.030 0.012 0.019 

Locus 1697 : 
2 alleles
5.1% missing data
   2   (0.148) 0.149 0.061 0.163 0.012 0.149 0.149 0.137 0.050 0.030 
   3   (0.852) 0.851 0.939 0.837 0.988 0.851 0.851 0.863 0.950 0.970 

Locus 1698 : 
2 alleles
10.9% missing data
   1   (0.739) 0.739 0.818 0.847 0.946 0.739 0.739 0.712 0.612 0.620 
   3   (0.261) 0.261 0.182 0.153 0.054 0.261 0.261 0.288 0.388 0.380 

Locus 1699 : 
2 alleles
11.6% missing data
   1   (0.867) 0.867 0.922 0.909 0.975 0.866 0.867 0.863 0.944 0.955 
   3   (0.133) 0.133 0.078 0.091 0.025 0.134 0.133 0.137 0.056 0.045 

Locus 1700 : 
2 alleles
1.4% missing data
   3   (0.918) 0.918 0.988 0.973 0.997 0.918 0.918 0.886 0.987 0.989 
   1   (0.082) 0.082 0.012 0.027 0.003 0.082 0.082 0.114 0.013 0.011 

Locus 1701 : 
2 alleles
9.4% missing data
   3   (0.924) 0.925 0.922 0.938 0.990 0.925 0.924 0.981 0.967 0.365 
   1   (0.076) 0.075 0.078 0.062 0.010 0.075 0.076 0.019 0.033 0.635 

Locus 1702 : 
2 alleles
4.3% missing data
   4   (0.628) 0.627 0.744 0.542 0.963 0.627 0.627 0.692 0.547 0.494 
   1   (0.372) 0.373 0.256 0.458 0.037 0.373 0.373 0.308 0.453 0.506 

Locus 1703 : 
2 alleles
18.1% missing data
   4   (0.754) 0.754 0.937 0.740 0.956 0.754 0.754 0.695 0.804 0.918 
   2   (0.246) 0.246 0.063 0.260 0.044 0.246 0.246 0.305 0.196 0.082 

Locus 1704 : 
2 alleles
13.0% missing data
   2   (0.890) 0.889 0.956 0.904 0.917 0.889 0.890 0.923 0.821 0.975 
   4   (0.110) 0.111 0.044 0.096 0.083 0.111 0.110 0.077 0.179 0.025 

Locus 1705 : 
2 alleles
1.4% missing data
   3   (0.910) 0.910 0.884 0.929 0.923 0.910 0.910 0.949 0.978 0.965 
   4   (0.090) 0.090 0.116 0.071 0.077 0.090 0.090 0.051 0.022 0.035 

Locus 1706 : 
2 alleles
10.1% missing data
   2   (0.910) 0.910 0.983 0.948 0.943 0.910 0.910 0.932 0.956 0.711 
   4   (0.090) 0.090 0.017 0.052 0.057 0.090 0.090 0.068 0.044 0.289 

Locus 1707 : 
2 alleles
11.6% missing data
   4   (0.797) 0.797 0.859 0.789 0.612 0.797 0.797 0.842 0.551 0.948 
   3   (0.203) 0.203 0.141 0.211 0.388 0.203 0.203 0.158 0.449 0.052 

Locus 1708 : 
2 alleles
4.3% missing data
   4   (0.853) 0.853 0.956 0.754 0.976 0.853 0.853 0.882 0.918 0.951 
   3   (0.147) 0.147 0.044 0.246 0.024 0.147 0.147 0.118 0.082 0.049 

Locus 1709 : 
2 alleles
7.2% missing data
   3   (0.915) 0.915 0.984 0.945 0.974 0.914 0.915 0.929 0.983 0.985 
   1   (0.085) 0.085 0.016 0.055 0.026 0.086 0.085 0.071 0.017 0.015 

Locus 1710 : 
2 alleles
4.3% missing data
   1   (0.886) 0.886 0.975 0.921 0.994 0.885 0.886 0.871 0.970 0.978 
   3   (0.114) 0.114 0.025 0.079 0.006 0.115 0.114 0.129 0.030 0.022 

Locus 1711 : 
2 alleles
2.9% missing data
   2   (0.811) 0.811 0.898 0.716 0.963 0.811 0.811 0.848 0.925 0.958 
   4   (0.189) 0.189 0.102 0.284 0.037 0.189 0.189 0.152 0.075 0.042 

Locus 1712 : 
2 alleles
1.4% missing data
   1   (0.772) 0.773 0.732 0.671 0.693 0.773 0.772 0.833 0.796 0.939 
   3   (0.228) 0.227 0.268 0.329 0.307 0.227 0.228 0.167 0.204 0.061 

Locus 1713 : 
2 alleles
14.5% missing data
   3   (0.854) 0.854 0.720 0.771 0.754 0.854 0.854 0.954 0.767 0.590 
   4   (0.146) 0.146 0.280 0.229 0.246 0.146 0.146 0.046 0.233 0.410 

Locus 1714 : 
2 alleles
5.8% missing data
   2   (0.585) 0.585 0.755 0.598 0.881 0.585 0.585 0.559 0.394 0.524 
   4   (0.415) 0.415 0.245 0.402 0.119 0.415 0.415 0.441 0.606 0.476 

Locus 1715 : 
2 alleles
13.8% missing data
   3   (0.904) 0.904 0.898 0.919 0.989 0.904 0.904 0.941 0.972 0.968 
   2   (0.096) 0.096 0.102 0.081 0.011 0.096 0.096 0.059 0.028 0.032 

Locus 1716 : 
2 alleles
5.1% missing data
   1   (0.857) 0.857 0.920 0.887 0.022 0.857 0.857 0.904 0.937 0.951 
   3   (0.143) 0.143 0.080 0.113 0.978 0.143 0.143 0.096 0.063 0.049 

Locus 1717 : 
2 alleles
2.9% missing data
   3   (0.750) 0.750 0.675 0.758 0.981 0.750 0.750 0.845 0.628 0.564 
   1   (0.250) 0.250 0.325 0.242 0.019 0.250 0.250 0.155 0.372 0.436 

Locus 1718 : 
2 alleles
5.1% missing data
   2   (0.864) 0.864 0.886 0.844 0.981 0.864 0.864 0.920 0.983 0.947 
   4   (0.136) 0.136 0.114 0.156 0.019 0.136 0.136 0.080 0.017 0.053 

Locus 1719 : 
2 alleles
2.9% missing data
   1   (0.913) 0.913 0.987 0.960 0.996 0.912 0.913 0.909 0.942 0.987 
   3   (0.087) 0.087 0.013 0.040 0.004 0.088 0.087 0.091 0.058 0.013 

Locus 1720 : 
2 alleles
11.6% missing data
   2   (0.913) 0.913 0.964 0.952 0.834 0.913 0.913 0.940 0.728 0.977 
   3   (0.087) 0.087 0.036 0.048 0.166 0.087 0.087 0.060 0.272 0.023 

Locus 1721 : 
2 alleles
2.9% missing data
   1   (0.898) 0.897 0.946 0.887 0.983 0.897 0.898 0.939 0.989 0.965 
   3   (0.102) 0.103 0.054 0.113 0.017 0.103 0.102 0.061 0.011 0.035 

Locus 1722 : 
2 alleles
3.6% missing data
   2   (0.878) 0.878 0.896 0.949 0.987 0.878 0.878 0.863 0.953 0.965 
   1   (0.122) 0.122 0.104 0.051 0.013 0.122 0.122 0.137 0.047 0.035 

Locus 1723 : 
2 alleles
2.2% missing data
   1   (0.109) 0.109 0.040 0.077 0.011 0.109 0.109 0.104 0.013 0.029 
   2   (0.891) 0.891 0.960 0.923 0.989 0.891 0.891 0.896 0.987 0.971 

Locus 1724 : 
2 alleles
15.2% missing data
   2   (0.442) 0.442 0.434 0.420 0.510 0.442 0.442 0.397 0.566 0.707 
   4   (0.558) 0.558 0.566 0.580 0.490 0.558 0.558 0.603 0.434 0.293 

Locus 1725 : 
2 alleles
1.4% missing data
   3   (0.890) 0.890 0.764 0.865 0.991 0.890 0.890 0.974 0.481 0.610 
   4   (0.110) 0.110 0.236 0.135 0.009 0.110 0.110 0.026 0.519 0.390 

Locus 1726 : 
2 alleles
5.1% missing data
   4   (0.909) 0.909 0.947 0.906 0.962 0.910 0.909 0.941 0.963 0.970 
   2   (0.091) 0.091 0.053 0.094 0.038 0.090 0.091 0.059 0.037 0.030 

Locus 1727 : 
2 alleles
8.0% missing data
   2   (0.868) 0.868 0.964 0.925 0.967 0.868 0.868 0.891 0.871 0.635 
   3   (0.132) 0.132 0.036 0.075 0.033 0.132 0.132 0.109 0.129 0.365 

Locus 1728 : 
2 alleles
10.1% missing data
   3   (0.800) 0.800 0.926 0.886 0.990 0.800 0.800 0.769 0.798 0.681 
   1   (0.200) 0.200 0.074 0.114 0.010 0.200 0.200 0.231 0.202 0.319 

Locus 1729 : 
2 alleles
13.8% missing data
   1   (0.867) 0.867 0.827 0.871 0.969 0.867 0.867 0.921 0.980 0.890 
   4   (0.133) 0.133 0.173 0.129 0.031 0.133 0.133 0.079 0.020 0.110 

Locus 1730 : 
2 alleles
4.3% missing data
   3   (0.871) 0.871 0.883 0.900 0.969 0.871 0.871 0.907 0.954 0.972 
   4   (0.129) 0.129 0.117 0.100 0.031 0.129 0.129 0.093 0.046 0.028 

Locus 1731 : 
2 alleles
15.2% missing data
   3   (0.708) 0.708 0.719 0.779 0.737 0.708 0.708 0.683 0.626 0.772 
   1   (0.292) 0.292 0.281 0.221 0.263 0.292 0.292 0.317 0.374 0.228 

Locus 1732 : 
2 alleles
4.3% missing data
   1   (0.911) 0.911 0.926 0.921 0.942 0.910 0.911 0.959 0.937 0.941 
   3   (0.089) 0.089 0.074 0.079 0.058 0.090 0.089 0.041 0.063 0.059 

Locus 1733 : 
2 alleles
3.6% missing data
   2   (0.789) 0.789 0.917 0.726 0.961 0.789 0.789 0.786 0.889 0.930 
   4   (0.211) 0.211 0.083 0.274 0.039 0.211 0.211 0.214 0.111 0.070 

Locus 1734 : 
2 alleles
3.6% missing data
   1   (0.147) 0.147 0.049 0.154 0.013 0.147 0.147 0.139 0.262 0.034 
   3   (0.853) 0.853 0.951 0.846 0.987 0.853 0.853 0.861 0.738 0.966 

Locus 1735 : 
2 alleles
14.5% missing data
   4   (0.540) 0.540 0.505 0.629 0.661 0.540 0.540 0.465 0.371 0.792 
   1   (0.460) 0.460 0.495 0.371 0.339 0.460 0.460 0.535 0.629 0.208 

Locus 1736 : 
2 alleles
7.2% missing data
   1   (0.843) 0.843 0.964 0.842 0.985 0.843 0.843 0.851 0.974 0.780 
   2   (0.157) 0.157 0.036 0.158 0.015 0.157 0.157 0.149 0.026 0.220 

Locus 1737 : 
2 alleles
15.2% missing data
   4   (0.508) 0.508 0.703 0.459 0.516 0.508 0.508 0.460 0.800 0.708 
   2   (0.492) 0.492 0.297 0.541 0.484 0.492 0.492 0.540 0.200 0.292 

Locus 1738 : 
2 alleles
5.1% missing data
   1   (0.908) 0.908 0.949 0.884 0.965 0.908 0.908 0.941 0.940 0.968 
   3   (0.092) 0.092 0.051 0.116 0.035 0.092 0.092 0.059 0.060 0.032 

Locus 1739 : 
2 alleles
2.2% missing data
   2   (0.918) 0.918 0.973 0.958 0.985 0.918 0.918 0.940 0.985 0.981 
   4   (0.082) 0.082 0.027 0.042 0.015 0.082 0.082 0.060 0.015 0.019 

Locus 1740 : 
2 alleles
3.6% missing data
   2   (0.912) 0.912 0.927 0.943 0.985 0.912 0.912 0.953 0.797 0.950 
   4   (0.088) 0.088 0.073 0.057 0.015 0.088 0.088 0.047 0.203 0.050 

Locus 1741 : 
2 alleles
16.7% missing data
   4   (0.848) 0.848 0.952 0.844 0.979 0.847 0.848 0.855 0.889 0.969 
   2   (0.152) 0.152 0.048 0.156 0.021 0.153 0.152 0.145 0.111 0.031 

Locus 1742 : 
2 alleles
10.9% missing data
   2   (0.879) 0.879 0.842 0.847 0.848 0.879 0.879 0.936 0.954 0.957 
   4   (0.121) 0.121 0.158 0.153 0.152 0.121 0.121 0.064 0.046 0.043 

Locus 1743 : 
2 alleles
1.4% missing data
   3   (0.905) 0.905 0.974 0.830 0.984 0.905 0.905 0.953 0.985 0.978 
   2   (0.095) 0.095 0.026 0.170 0.016 0.095 0.095 0.047 0.015 0.022 

Locus 1744 : 
2 alleles
3.6% missing data
   4   (0.088) 0.087 0.021 0.052 0.007 0.087 0.087 0.094 0.029 0.027 
   2   (0.912) 0.913 0.979 0.948 0.993 0.913 0.913 0.906 0.971 0.973 

Locus 1745 : 
2 alleles
3.6% missing data
   2   (0.927) 0.927 0.835 0.941 0.929 0.928 0.927 0.970 0.932 0.973 
   4   (0.073) 0.073 0.165 0.059 0.071 0.072 0.073 0.030 0.068 0.027 

Locus 1746 : 
2 alleles
10.1% missing data
   4   (0.920) 0.920 0.926 0.875 0.977 0.920 0.920 0.971 0.940 0.972 
   2   (0.080) 0.080 0.074 0.125 0.023 0.080 0.080 0.029 0.060 0.028 

Locus 1747 : 
2 alleles
2.9% missing data
   1   (0.748) 0.748 0.888 0.669 0.512 0.748 0.748 0.746 0.961 0.933 
   4   (0.252) 0.252 0.112 0.331 0.488 0.252 0.252 0.254 0.039 0.067 

Locus 1748 : 
2 alleles
6.5% missing data
   1   (0.832) 0.832 0.939 0.815 0.982 0.833 0.832 0.815 0.942 0.965 
   3   (0.168) 0.168 0.061 0.185 0.018 0.167 0.168 0.185 0.058 0.035 

Locus 1749 : 
2 alleles
3.6% missing data
   3   (0.899) 0.899 0.956 0.898 0.938 0.899 0.899 0.918 0.942 0.963 
   1   (0.101) 0.101 0.044 0.102 0.062 0.101 0.101 0.082 0.058 0.037 

Locus 1750 : 
2 alleles
5.8% missing data
   1   (0.915) 0.914 0.955 0.932 0.953 0.914 0.914 0.952 0.982 0.973 
   3   (0.085) 0.086 0.045 0.068 0.047 0.086 0.086 0.048 0.018 0.027 

Locus 1751 : 
2 alleles
4.3% missing data
   1   (0.596) 0.596 0.486 0.693 0.049 0.596 0.596 0.599 0.557 0.784 
   4   (0.404) 0.404 0.514 0.307 0.951 0.404 0.404 0.401 0.443 0.216 

Locus 1752 : 
2 alleles
3.6% missing data
   1   (0.886) 0.886 0.966 0.871 0.976 0.886 0.886 0.949 0.974 0.451 
   3   (0.114) 0.114 0.034 0.129 0.024 0.114 0.114 0.051 0.026 0.549 

Locus 1753 : 
2 alleles
11.6% missing data
   1   (0.514) 0.514 0.819 0.623 0.580 0.514 0.514 0.353 0.645 0.569 
   3   (0.486) 0.486 0.181 0.377 0.420 0.486 0.486 0.647 0.355 0.431 

Locus 1754 : 
2 alleles
15.2% missing data
   1   (0.455) 0.455 0.454 0.492 0.536 0.455 0.455 0.481 0.304 0.125 
   4   (0.545) 0.545 0.546 0.508 0.464 0.545 0.545 0.519 0.696 0.875 

Locus 1755 : 
2 alleles
8.7% missing data
   2   (0.644) 0.644 0.560 0.675 0.043 0.645 0.644 0.655 0.683 0.821 
   4   (0.356) 0.356 0.440 0.325 0.957 0.355 0.356 0.345 0.317 0.179 

Locus 1756 : 
2 alleles
3.6% missing data
   2   (0.762) 0.762 0.549 0.664 0.955 0.762 0.762 0.840 0.926 0.874 
   4   (0.238) 0.238 0.451 0.336 0.045 0.238 0.238 0.160 0.074 0.126 

Locus 1757 : 
2 alleles
10.9% missing data
   3   (0.911) 0.911 0.969 0.946 0.860 0.912 0.911 0.923 0.902 0.974 
   2   (0.089) 0.089 0.031 0.054 0.140 0.088 0.089 0.077 0.098 0.026 

Locus 1758 : 
2 alleles
1.4% missing data
   4   (0.846) 0.846 0.906 0.825 0.992 0.846 0.846 0.887 0.344 0.961 
   1   (0.154) 0.154 0.094 0.175 0.008 0.154 0.154 0.113 0.656 0.039 

Locus 1759 : 
2 alleles
10.1% missing data
   4   (0.817) 0.817 0.958 0.854 0.403 0.818 0.817 0.825 0.939 0.648 
   2   (0.183) 0.183 0.042 0.146 0.597 0.182 0.183 0.175 0.061 0.352 

Locus 1760 : 
2 alleles
13.0% missing data
   2   (0.655) 0.655 0.774 0.669 0.531 0.656 0.655 0.639 0.896 0.582 
   3   (0.345) 0.345 0.226 0.331 0.469 0.344 0.345 0.361 0.104 0.418 

Locus 1761 : 
2 alleles
13.0% missing data
   4   (0.798) 0.798 0.855 0.719 0.744 0.798 0.798 0.831 0.962 0.903 
   2   (0.202) 0.202 0.145 0.281 0.256 0.202 0.202 0.169 0.038 0.097 

Locus 1762 : 
2 alleles
2.2% missing data
   3   (0.747) 0.747 0.812 0.773 0.743 0.747 0.747 0.801 0.635 0.378 
   1   (0.253) 0.253 0.188 0.227 0.257 0.253 0.253 0.199 0.365 0.622 

Locus 1763 : 
2 alleles
5.1% missing data
   2   (0.360) 0.360 0.308 0.384 0.393 0.360 0.360 0.332 0.237 0.481 
   1   (0.640) 0.640 0.692 0.616 0.607 0.640 0.640 0.668 0.763 0.519 

Locus 1764 : 
2 alleles
2.2% missing data
   3   (0.869) 0.869 0.926 0.850 0.988 0.870 0.869 0.892 0.959 0.946 
   1   (0.131) 0.131 0.074 0.150 0.012 0.130 0.131 0.108 0.041 0.054 

Locus 1765 : 
2 alleles
5.1% missing data
   3   (0.716) 0.716 0.703 0.685 0.953 0.716 0.716 0.712 0.901 0.908 
   1   (0.284) 0.284 0.297 0.315 0.047 0.284 0.284 0.288 0.099 0.092 

Locus 1766 : 
2 alleles
2.2% missing data
   3   (0.631) 0.631 0.797 0.661 0.945 0.631 0.631 0.594 0.761 0.410 
   4   (0.369) 0.369 0.203 0.339 0.055 0.369 0.369 0.406 0.239 0.590 

Locus 1767 : 
2 alleles
11.6% missing data
   2   (0.880) 0.880 0.965 0.856 0.962 0.880 0.880 0.906 0.902 0.927 
   4   (0.120) 0.120 0.035 0.144 0.038 0.120 0.120 0.094 0.098 0.073 

Locus 1768 : 
2 alleles
2.2% missing data
   4   (0.892) 0.892 0.954 0.882 0.984 0.892 0.892 0.932 0.941 0.964 
   2   (0.108) 0.108 0.046 0.118 0.016 0.108 0.108 0.068 0.059 0.036 

Locus 1769 : 
2 alleles
2.9% missing data
   2   (0.911) 0.911 0.987 0.967 0.959 0.911 0.911 0.915 0.970 0.889 
   3   (0.089) 0.089 0.013 0.033 0.041 0.089 0.089 0.085 0.030 0.111 

Locus 1770 : 
2 alleles
6.5% missing data
   4   (0.900) 0.900 0.983 0.933 0.992 0.900 0.900 0.889 0.890 0.979 
   2   (0.100) 0.100 0.017 0.067 0.008 0.100 0.100 0.111 0.110 0.021 

Locus 1771 : 
2 alleles
10.1% missing data
   1   (0.130) 0.130 0.087 0.164 0.098 0.129 0.130 0.088 0.026 0.041 
   4   (0.870) 0.870 0.913 0.836 0.902 0.871 0.870 0.912 0.974 0.959 

Locus 1772 : 
2 alleles
3.6% missing data
   2   (0.911) 0.911 0.983 0.959 0.975 0.911 0.911 0.889 0.970 0.985 
   3   (0.089) 0.089 0.017 0.041 0.025 0.089 0.089 0.111 0.030 0.015 

Locus 1773 : 
2 alleles
1.4% missing data
   1   (0.862) 0.861 0.961 0.779 0.974 0.862 0.862 0.933 0.901 0.686 
   3   (0.138) 0.139 0.039 0.221 0.026 0.138 0.138 0.067 0.099 0.314 

Locus 1774 : 
2 alleles
5.8% missing data
   4   (0.928) 0.928 0.989 0.974 0.997 0.928 0.928 0.913 0.992 0.986 
   3   (0.072) 0.072 0.011 0.026 0.003 0.072 0.072 0.087 0.008 0.014 

Locus 1775 : 
2 alleles
4.3% missing data
   1   (0.547) 0.547 0.336 0.598 0.676 0.547 0.547 0.512 0.624 0.882 
   4   (0.453) 0.453 0.664 0.402 0.324 0.453 0.453 0.488 0.376 0.118 

Locus 1776 : 
2 alleles
2.9% missing data
   1   (0.912) 0.912 0.962 0.945 0.995 0.912 0.912 0.919 0.963 0.985 
   3   (0.088) 0.088 0.038 0.055 0.005 0.088 0.088 0.081 0.037 0.015 

Locus 1777 : 
2 alleles
5.1% missing data
   3   (0.907) 0.907 0.973 0.934 0.994 0.907 0.907 0.933 0.632 0.977 
   2   (0.093) 0.093 0.027 0.066 0.006 0.093 0.093 0.067 0.368 0.023 

Locus 1778 : 
2 alleles
2.2% missing data
   3   (0.930) 0.930 0.989 0.975 0.998 0.930 0.930 0.910 0.981 0.989 
   2   (0.070) 0.070 0.011 0.025 0.002 0.070 0.070 0.090 0.019 0.011 

Locus 1779 : 
2 alleles
11.6% missing data
   3   (0.867) 0.867 0.871 0.792 0.822 0.867 0.867 0.931 0.912 0.951 
   1   (0.133) 0.133 0.129 0.208 0.178 0.133 0.133 0.069 0.088 0.049 

Locus 1780 : 
2 alleles
4.3% missing data
   4   (0.895) 0.895 0.965 0.914 0.989 0.895 0.895 0.944 0.330 0.973 
   2   (0.105) 0.105 0.035 0.086 0.011 0.105 0.105 0.056 0.670 0.027 

Locus 1781 : 
2 alleles
9.4% missing data
   3   (0.484) 0.484 0.660 0.498 0.465 0.484 0.484 0.436 0.654 0.438 
   1   (0.516) 0.516 0.340 0.502 0.535 0.516 0.516 0.564 0.346 0.562 

Locus 1782 : 
2 alleles
1.4% missing data
   4   (0.924) 0.924 0.989 0.977 0.985 0.924 0.924 0.906 0.917 0.989 
   1   (0.076) 0.076 0.011 0.023 0.015 0.076 0.076 0.094 0.083 0.011 

Locus 1783 : 
2 alleles
2.9% missing data
   4   (0.927) 0.927 0.981 0.955 0.988 0.927 0.927 0.973 0.914 0.306 
   2   (0.073) 0.073 0.019 0.045 0.012 0.073 0.073 0.027 0.086 0.694 

Locus 1784 : 
2 alleles
7.2% missing data
   1   (0.641) 0.641 0.704 0.552 0.915 0.641 0.641 0.649 0.700 0.886 
   3   (0.359) 0.359 0.296 0.448 0.085 0.359 0.359 0.351 0.300 0.114 

Locus 1785 : 
2 alleles
13.8% missing data
   4   (0.541) 0.541 0.672 0.624 0.338 0.541 0.541 0.471 0.389 0.825 
   3   (0.459) 0.459 0.328 0.376 0.662 0.459 0.459 0.529 0.611 0.175 

Locus 1786 : 
2 alleles
3.6% missing data
   4   (0.231) 0.231 0.220 0.185 0.211 0.232 0.231 0.181 0.198 0.232 
   2   (0.769) 0.769 0.780 0.815 0.789 0.768 0.769 0.819 0.802 0.768 

Locus 1787 : 
2 alleles
2.2% missing data
   1   (0.911) 0.911 0.986 0.967 0.996 0.911 0.911 0.909 0.763 0.988 
   3   (0.089) 0.089 0.014 0.033 0.004 0.089 0.089 0.091 0.237 0.012 

Locus 1788 : 
2 alleles
6.5% missing data
   1   (0.693) 0.693 0.810 0.645 0.954 0.693 0.693 0.706 0.814 0.744 
   3   (0.307) 0.307 0.190 0.355 0.046 0.307 0.307 0.294 0.186 0.256 

Locus 1789 : 
2 alleles
9.4% missing data
   4   (0.899) 0.899 0.878 0.863 0.902 0.899 0.899 0.957 0.984 0.972 
   3   (0.101) 0.101 0.122 0.137 0.098 0.101 0.101 0.043 0.016 0.028 

Locus 1790 : 
2 alleles
15.9% missing data
   3   (0.890) 0.890 0.622 0.798 0.887 0.891 0.890 0.979 0.929 0.526 
   1   (0.110) 0.110 0.378 0.202 0.113 0.109 0.110 0.021 0.071 0.474 

Locus 1791 : 
2 alleles
2.2% missing data
   4   (0.891) 0.890 0.974 0.864 0.985 0.891 0.891 0.914 0.990 0.979 
   2   (0.109) 0.110 0.026 0.136 0.015 0.109 0.109 0.086 0.010 0.021 

Locus 1792 : 
2 alleles
6.5% missing data
   2   (0.879) 0.879 0.923 0.887 0.930 0.879 0.879 0.915 0.957 0.960 
   1   (0.121) 0.121 0.077 0.113 0.070 0.121 0.121 0.085 0.043 0.040 

Locus 1793 : 
2 alleles
2.9% missing data
   1   (0.765) 0.765 0.856 0.816 0.556 0.765 0.765 0.757 0.851 0.942 
   4   (0.235) 0.235 0.144 0.184 0.444 0.235 0.235 0.243 0.149 0.058 

Locus 1794 : 
2 alleles
1.4% missing data
   2   (0.903) 0.903 0.983 0.942 0.949 0.903 0.903 0.898 0.937 0.983 
   4   (0.097) 0.097 0.017 0.058 0.051 0.097 0.097 0.102 0.063 0.017 

Locus 1795 : 
2 alleles
11.6% missing data
   2   (0.902) 0.902 0.942 0.841 0.935 0.902 0.902 0.970 0.993 0.752 
   3   (0.098) 0.098 0.058 0.159 0.065 0.098 0.098 0.030 0.007 0.248 

Locus 1796 : 
2 alleles
2.9% missing data
   1   (0.767) 0.767 0.759 0.811 0.937 0.767 0.767 0.752 0.850 0.933 
   2   (0.233) 0.233 0.241 0.189 0.063 0.233 0.233 0.248 0.150 0.067 

Locus 1797 : 
2 alleles
0.7% missing data
   2   (0.880) 0.880 0.950 0.910 0.987 0.880 0.880 0.903 0.518 0.970 
   4   (0.120) 0.120 0.050 0.090 0.013 0.120 0.120 0.097 0.482 0.030 

Locus 1798 : 
2 alleles
8.0% missing data
   3   (0.901) 0.901 0.981 0.900 0.984 0.901 0.901 0.922 0.937 0.977 
   1   (0.099) 0.099 0.019 0.100 0.016 0.099 0.099 0.078 0.063 0.023 

Locus 1799 : 
2 alleles
11.6% missing data
   4   (0.881) 0.881 0.972 0.933 0.987 0.881 0.881 0.889 0.985 0.785 
   2   (0.119) 0.119 0.028 0.067 0.013 0.119 0.119 0.111 0.015 0.215 

Locus 1800 : 
2 alleles
4.3% missing data
   2   (0.649) 0.648 0.723 0.548 0.956 0.647 0.648 0.727 0.787 0.610 
   1   (0.351) 0.352 0.277 0.452 0.044 0.353 0.352 0.273 0.213 0.390 

Locus 1801 : 
2 alleles
6.5% missing data
   2   (0.914) 0.914 0.976 0.970 0.992 0.914 0.914 0.898 0.905 0.981 
   3   (0.086) 0.086 0.024 0.030 0.008 0.086 0.086 0.102 0.095 0.019 

Locus 1802 : 
2 alleles
12.3% missing data
   4   (0.799) 0.799 0.824 0.753 0.948 0.799 0.799 0.840 0.911 0.933 
   2   (0.201) 0.201 0.176 0.247 0.052 0.201 0.201 0.160 0.089 0.067 

Locus 1803 : 
2 alleles
4.3% missing data
   4   (0.921) 0.921 0.876 0.899 0.676 0.921 0.921 0.975 0.944 0.970 
   2   (0.079) 0.079 0.124 0.101 0.324 0.079 0.079 0.025 0.056 0.030 

Locus 1804 : 
2 alleles
10.1% missing data
   3   (0.745) 0.745 0.884 0.728 0.042 0.745 0.744 0.765 0.797 0.941 
   4   (0.255) 0.255 0.116 0.272 0.958 0.255 0.256 0.235 0.203 0.059 

Locus 1805 : 
2 alleles
11.6% missing data
   3   (0.895) 0.895 0.963 0.927 0.907 0.895 0.895 0.908 0.856 0.980 
   1   (0.105) 0.105 0.037 0.073 0.093 0.105 0.105 0.092 0.144 0.020 

Locus 1806 : 
2 alleles
11.6% missing data
   1   (0.857) 0.857 0.938 0.859 0.760 0.857 0.857 0.866 0.892 0.967 
   3   (0.143) 0.143 0.062 0.141 0.240 0.143 0.143 0.134 0.108 0.033 

Locus 1807 : 
2 alleles
15.2% missing data
   1   (0.924) 0.924 0.931 0.839 0.979 0.924 0.924 0.978 0.982 0.971 
   3   (0.076) 0.076 0.069 0.161 0.021 0.076 0.076 0.022 0.018 0.029 

Locus 1808 : 
2 alleles
4.3% missing data
   2   (0.257) 0.257 0.214 0.213 0.155 0.257 0.257 0.271 0.285 0.069 
   4   (0.743) 0.743 0.786 0.787 0.845 0.743 0.743 0.729 0.715 0.931 

Locus 1809 : 
2 alleles
3.6% missing data
   4   (0.700) 0.700 0.792 0.651 0.598 0.700 0.700 0.754 0.722 0.470 
   2   (0.300) 0.300 0.208 0.349 0.402 0.300 0.300 0.246 0.278 0.530 

Locus 1810 : 
2 alleles
8.0% missing data
   1   (0.749) 0.749 0.708 0.655 0.979 0.749 0.749 0.805 0.730 0.927 
   3   (0.251) 0.251 0.292 0.345 0.021 0.251 0.251 0.195 0.270 0.073 

Locus 1811 : 
2 alleles
2.9% missing data
   3   (0.908) 0.908 0.962 0.942 0.994 0.908 0.908 0.921 0.951 0.980 
   2   (0.092) 0.092 0.038 0.058 0.006 0.092 0.092 0.079 0.049 0.020 

Locus 1812 : 
2 alleles
10.1% missing data
   2   (0.920) 0.921 0.868 0.912 0.989 0.921 0.921 0.969 0.980 0.909 
   1   (0.080) 0.079 0.132 0.088 0.011 0.079 0.079 0.031 0.020 0.091 

Locus 1813 : 
2 alleles
2.9% missing data
   1   (0.650) 0.650 0.714 0.622 0.956 0.650 0.650 0.626 0.887 0.855 
   4   (0.350) 0.350 0.286 0.378 0.044 0.350 0.350 0.374 0.113 0.145 

Locus 1814 : 
2 alleles
2.9% missing data
   1   (0.844) 0.844 0.916 0.848 0.481 0.845 0.844 0.896 0.945 0.608 
   3   (0.156) 0.156 0.084 0.152 0.519 0.155 0.156 0.104 0.055 0.392 

Locus 1815 : 
2 alleles
13.0% missing data
   1   (0.617) 0.616 0.633 0.512 0.542 0.616 0.616 0.663 0.804 0.888 
   4   (0.383) 0.384 0.367 0.488 0.458 0.384 0.384 0.337 0.196 0.112 

Locus 1816 : 
2 alleles
3.6% missing data
   2   (0.820) 0.820 0.811 0.807 0.876 0.821 0.820 0.860 0.968 0.913 
   4   (0.180) 0.180 0.189 0.193 0.124 0.179 0.180 0.140 0.032 0.087 

Locus 1817 : 
2 alleles
2.9% missing data
   1   (0.827) 0.827 0.723 0.824 0.818 0.828 0.827 0.871 0.910 0.956 
   4   (0.173) 0.173 0.277 0.176 0.182 0.172 0.173 0.129 0.090 0.044 

Locus 1818 : 
2 alleles
2.2% missing data
   1   (0.823) 0.823 0.849 0.818 0.076 0.823 0.823 0.886 0.882 0.960 
   3   (0.177) 0.177 0.151 0.182 0.924 0.177 0.177 0.114 0.118 0.040 

Locus 1819 : 
2 alleles
15.9% missing data
   3   (0.910) 0.910 0.976 0.920 0.995 0.910 0.910 0.936 0.973 0.977 
   1   (0.090) 0.090 0.024 0.080 0.005 0.090 0.090 0.064 0.027 0.023 

Locus 1820 : 
2 alleles
11.6% missing data
   1   (0.547) 0.547 0.780 0.442 0.932 0.547 0.547 0.478 0.553 0.823 
   3   (0.453) 0.453 0.220 0.558 0.068 0.453 0.453 0.522 0.447 0.177 

Locus 1821 : 
2 alleles
5.8% missing data
   2   (0.797) 0.797 0.885 0.795 0.038 0.797 0.797 0.839 0.676 0.948 
   4   (0.203) 0.203 0.115 0.205 0.962 0.203 0.203 0.161 0.324 0.052 

Locus 1822 : 
2 alleles
15.2% missing data
   2   (0.444) 0.444 0.607 0.419 0.467 0.444 0.444 0.455 0.561 0.152 
   3   (0.556) 0.556 0.393 0.581 0.533 0.556 0.556 0.545 0.439 0.848 

Locus 1823 : 
2 alleles
0.7% missing data
   3   (0.941) 0.941 0.996 0.989 0.998 0.941 0.941 0.885 0.993 0.995 
   1   (0.059) 0.059 0.004 0.011 0.002 0.059 0.059 0.115 0.007 0.005 

Locus 1824 : 
2 alleles
10.9% missing data
   1   (0.176) 0.176 0.157 0.192 0.049 0.176 0.176 0.147 0.061 0.079 
   2   (0.824) 0.824 0.843 0.808 0.951 0.824 0.824 0.853 0.939 0.921 

Locus 1825 : 
2 alleles
14.5% missing data
   4   (0.424) 0.424 0.276 0.379 0.732 0.424 0.424 0.493 0.688 0.094 
   2   (0.576) 0.576 0.724 0.621 0.268 0.576 0.576 0.507 0.312 0.906 

Locus 1826 : 
2 alleles
13.0% missing data
   2   (0.734) 0.734 0.871 0.787 0.692 0.734 0.734 0.772 0.137 0.590 
   4   (0.266) 0.266 0.129 0.213 0.308 0.266 0.266 0.228 0.863 0.410 

Locus 1827 : 
2 alleles
3.6% missing data
   1   (0.852) 0.852 0.907 0.839 0.949 0.853 0.853 0.858 0.918 0.960 
   3   (0.148) 0.148 0.093 0.161 0.051 0.147 0.147 0.142 0.082 0.040 

Locus 1828 : 
2 alleles
4.3% missing data
   3   (0.878) 0.878 0.787 0.827 0.765 0.878 0.878 0.965 0.948 0.548 
   1   (0.122) 0.122 0.213 0.173 0.235 0.122 0.122 0.035 0.052 0.452 

Locus 1829 : 
2 alleles
11.6% missing data
   3   (0.897) 0.897 0.969 0.953 0.946 0.897 0.898 0.902 0.366 0.982 
   4   (0.103) 0.103 0.031 0.047 0.054 0.103 0.102 0.098 0.634 0.018 

Locus 1830 : 
2 alleles
2.9% missing data
   3   (0.932) 0.932 0.995 0.987 0.997 0.932 0.932 0.846 0.991 0.994 
   1   (0.068) 0.068 0.005 0.013 0.003 0.068 0.068 0.154 0.009 0.006 

Locus 1831 : 
2 alleles
5.1% missing data
   1   (0.883) 0.883 0.948 0.831 0.942 0.883 0.883 0.925 0.986 0.961 
   2   (0.117) 0.117 0.052 0.169 0.058 0.117 0.117 0.075 0.014 0.039 

Locus 1832 : 
2 alleles
8.0% missing data
   4   (0.804) 0.805 0.881 0.763 0.738 0.805 0.805 0.828 0.879 0.950 
   2   (0.196) 0.195 0.119 0.237 0.262 0.195 0.195 0.172 0.121 0.050 

Locus 1833 : 
2 alleles
10.9% missing data
   2   (0.892) 0.892 0.816 0.923 0.987 0.892 0.892 0.932 0.971 0.975 
   4   (0.108) 0.108 0.184 0.077 0.013 0.108 0.108 0.068 0.029 0.025 

Locus 1834 : 
2 alleles
13.0% missing data
   1   (0.916) 0.916 0.913 0.892 0.836 0.916 0.916 0.970 0.979 0.971 
   3   (0.084) 0.084 0.087 0.108 0.164 0.084 0.084 0.030 0.021 0.029 

Locus 1835 : 
2 alleles
10.9% missing data
   3   (0.899) 0.899 0.924 0.890 0.990 0.899 0.899 0.937 0.989 0.971 
   1   (0.101) 0.101 0.076 0.110 0.010 0.101 0.101 0.063 0.011 0.029 

Locus 1836 : 
2 alleles
2.2% missing data
   1   (0.902) 0.901 0.965 0.862 0.990 0.902 0.902 0.947 0.976 0.977 
   3   (0.098) 0.099 0.035 0.138 0.010 0.098 0.098 0.053 0.024 0.023 

Locus 1837 : 
2 alleles
5.1% missing data
   2   (0.819) 0.819 0.826 0.813 0.967 0.819 0.819 0.864 0.713 0.942 
   4   (0.181) 0.181 0.174 0.187 0.033 0.181 0.181 0.136 0.287 0.058 

Locus 1838 : 
2 alleles
5.8% missing data
   4   (0.923) 0.923 0.973 0.912 0.978 0.923 0.923 0.974 0.988 0.617 
   1   (0.077) 0.077 0.027 0.088 0.022 0.077 0.077 0.026 0.012 0.383 

Locus 1839 : 
2 alleles
3.6% missing data
   1   (0.848) 0.848 0.944 0.897 0.985 0.848 0.848 0.807 0.883 0.947 
   4   (0.152) 0.152 0.056 0.103 0.015 0.152 0.152 0.193 0.117 0.053 

Locus 1840 : 
2 alleles
5.1% missing data
   4   (0.869) 0.869 0.948 0.932 0.989 0.869 0.869 0.880 0.913 0.615 
   1   (0.131) 0.131 0.052 0.068 0.011 0.131 0.131 0.120 0.087 0.385 

Locus 1841 : 
2 alleles
2.9% missing data
   3   (0.910) 0.910 0.936 0.910 0.992 0.910 0.910 0.945 0.964 0.981 
   1   (0.090) 0.090 0.064 0.090 0.008 0.090 0.090 0.055 0.036 0.019 

Locus 1842 : 
2 alleles
12.3% missing data
   1   (0.784) 0.784 0.765 0.755 0.969 0.784 0.784 0.850 0.827 0.659 
   3   (0.216) 0.216 0.235 0.245 0.031 0.216 0.216 0.150 0.173 0.341 

Locus 1843 : 
2 alleles
4.3% missing data
   1   (0.911) 0.911 0.988 0.972 0.995 0.911 0.911 0.927 0.665 0.770 
   4   (0.089) 0.089 0.012 0.028 0.005 0.089 0.089 0.073 0.335 0.230 

Locus 1844 : 
2 alleles
2.2% missing data
   4   (0.904) 0.904 0.952 0.903 0.986 0.904 0.904 0.945 0.978 0.974 
   2   (0.096) 0.096 0.048 0.097 0.014 0.096 0.096 0.055 0.022 0.026 

Locus 1845 : 
2 alleles
13.0% missing data
   4   (0.886) 0.886 0.955 0.891 0.990 0.887 0.886 0.899 0.969 0.881 
   2   (0.114) 0.114 0.045 0.109 0.010 0.113 0.114 0.101 0.031 0.119 

Locus 1846 : 
2 alleles
4.3% missing data
   2   (0.923) 0.923 0.988 0.973 0.983 0.923 0.923 0.897 0.967 0.989 
   3   (0.077) 0.077 0.012 0.027 0.017 0.077 0.077 0.103 0.033 0.011 

Locus 1847 : 
2 alleles
1.4% missing data
   2   (0.904) 0.904 0.983 0.945 0.990 0.904 0.904 0.928 0.907 0.686 
   4   (0.096) 0.096 0.017 0.055 0.010 0.096 0.096 0.072 0.093 0.314 

Locus 1848 : 
2 alleles
3.6% missing data
   4   (0.904) 0.904 0.980 0.924 0.969 0.904 0.904 0.914 0.970 0.978 
   3   (0.096) 0.096 0.020 0.076 0.031 0.096 0.096 0.086 0.030 0.022 

Locus 1849 : 
2 alleles
3.6% missing data
   1   (0.784) 0.783 0.803 0.825 0.966 0.784 0.784 0.775 0.675 0.947 
   4   (0.216) 0.217 0.197 0.175 0.034 0.216 0.216 0.225 0.325 0.053 

Locus 1850 : 
2 alleles
2.2% missing data
   2   (0.162) 0.162 0.313 0.145 0.021 0.162 0.162 0.120 0.038 0.059 
   4   (0.838) 0.838 0.687 0.855 0.979 0.838 0.838 0.880 0.962 0.941 

Locus 1851 : 
2 alleles
4.3% missing data
   4   (0.931) 0.931 0.981 0.950 0.992 0.931 0.931 0.976 0.996 0.602 
   1   (0.069) 0.069 0.019 0.050 0.008 0.069 0.069 0.024 0.004 0.398 

Locus 1852 : 
2 alleles
3.6% missing data
   4   (0.893) 0.893 0.890 0.944 0.985 0.893 0.893 0.911 0.948 0.969 
   2   (0.107) 0.107 0.110 0.056 0.015 0.107 0.107 0.089 0.052 0.031 

Locus 1853 : 
2 alleles
11.6% missing data
   3   (0.885) 0.885 0.940 0.895 0.881 0.885 0.885 0.900 0.982 0.965 
   1   (0.115) 0.115 0.060 0.105 0.119 0.115 0.115 0.100 0.018 0.035 

Locus 1854 : 
2 alleles
10.9% missing data
   2   (0.914) 0.914 0.952 0.923 0.848 0.914 0.914 0.951 0.986 0.962 
   3   (0.086) 0.086 0.048 0.077 0.152 0.086 0.086 0.049 0.014 0.038 

Locus 1855 : 
2 alleles
8.7% missing data
   1   (0.546) 0.546 0.521 0.418 0.914 0.546 0.546 0.607 0.807 0.473 
   4   (0.454) 0.454 0.479 0.582 0.086 0.454 0.454 0.393 0.193 0.527 

Locus 1856 : 
2 alleles
8.7% missing data
   3   (0.769) 0.769 0.858 0.806 0.384 0.769 0.769 0.767 0.877 0.939 
   1   (0.231) 0.231 0.142 0.194 0.616 0.231 0.231 0.233 0.123 0.061 

Locus 1857 : 
2 alleles
13.8% missing data
   4   (0.081) 0.081 0.016 0.031 0.033 0.081 0.081 0.120 0.037 0.014 
   2   (0.919) 0.919 0.984 0.969 0.967 0.919 0.919 0.880 0.963 0.986 

Locus 1858 : 
2 alleles
11.6% missing data
   2   (0.902) 0.902 0.895 0.944 0.995 0.903 0.902 0.924 0.915 0.968 
   4   (0.098) 0.098 0.105 0.056 0.005 0.097 0.098 0.076 0.085 0.032 

Locus 1859 : 
2 alleles
8.7% missing data
   2   (0.904) 0.904 0.992 0.980 0.996 0.904 0.904 0.766 0.837 0.991 
   1   (0.096) 0.096 0.008 0.020 0.004 0.096 0.096 0.234 0.163 0.009 

Locus 1860 : 
2 alleles
9.4% missing data
   2   (0.735) 0.735 0.873 0.654 0.958 0.735 0.735 0.769 0.936 0.459 
   3   (0.265) 0.265 0.127 0.346 0.042 0.265 0.265 0.231 0.064 0.541 

Locus 1861 : 
2 alleles
3.6% missing data
   2   (0.697) 0.697 0.816 0.780 0.603 0.697 0.697 0.632 0.703 0.935 
   4   (0.303) 0.303 0.184 0.220 0.397 0.303 0.303 0.368 0.297 0.065 

Locus 1862 : 
2 alleles
1.4% missing data
   4   (0.912) 0.912 0.983 0.970 0.949 0.912 0.912 0.896 0.724 0.985 
   2   (0.088) 0.088 0.017 0.030 0.051 0.088 0.088 0.104 0.276 0.015 

Locus 1863 : 
2 alleles
13.8% missing data
   2   (0.260) 0.260 0.387 0.207 0.055 0.260 0.260 0.243 0.305 0.131 
   4   (0.740) 0.740 0.613 0.793 0.945 0.740 0.740 0.757 0.695 0.869 

Locus 1864 : 
2 alleles
4.3% missing data
   3   (0.794) 0.794 0.906 0.839 0.770 0.795 0.794 0.808 0.444 0.626 
   1   (0.206) 0.206 0.094 0.161 0.230 0.205 0.206 0.192 0.556 0.374 

Locus 1865 : 
2 alleles
1.4% missing data
   3   (0.954) 0.954 0.896 0.885 0.937 0.954 0.954 0.995 0.996 0.973 
   1   (0.046) 0.046 0.104 0.115 0.063 0.046 0.046 0.005 0.004 0.027 

Locus 1866 : 
2 alleles
13.8% missing data
   4   (0.910) 0.910 0.963 0.913 0.981 0.910 0.910 0.939 0.894 0.982 
   2   (0.090) 0.090 0.037 0.087 0.019 0.090 0.090 0.061 0.106 0.018 

Locus 1867 : 
2 alleles
12.3% missing data
   1   (0.642) 0.642 0.510 0.662 0.589 0.641 0.642 0.678 0.644 0.880 
   3   (0.358) 0.358 0.490 0.338 0.411 0.359 0.358 0.322 0.356 0.120 

Locus 1868 : 
2 alleles
13.8% missing data
   1   (0.293) 0.293 0.171 0.327 0.059 0.293 0.293 0.280 0.310 0.257 
   3   (0.707) 0.707 0.829 0.673 0.941 0.707 0.707 0.720 0.690 0.743 

Locus 1869 : 
2 alleles
2.2% missing data
   3   (0.870) 0.870 0.964 0.859 0.988 0.870 0.870 0.874 0.957 0.976 
   1   (0.130) 0.130 0.036 0.141 0.012 0.130 0.130 0.126 0.043 0.024 

Locus 1870 : 
2 alleles
3.6% missing data
   4   (0.688) 0.688 0.688 0.557 0.964 0.687 0.688 0.769 0.905 0.880 
   2   (0.312) 0.312 0.312 0.443 0.036 0.313 0.312 0.231 0.095 0.120 

Locus 1871 : 
2 alleles
11.6% missing data
   3   (0.851) 0.851 0.960 0.919 0.826 0.851 0.851 0.792 0.940 0.971 
   1   (0.149) 0.149 0.040 0.081 0.174 0.149 0.149 0.208 0.060 0.029 

Locus 1872 : 
2 alleles
4.3% missing data
   4   (0.508) 0.508 0.208 0.311 0.430 0.508 0.508 0.729 0.599 0.142 
   1   (0.492) 0.492 0.792 0.689 0.570 0.492 0.492 0.271 0.401 0.858 

Locus 1873 : 
2 alleles
5.8% missing data
   4   (0.911) 0.910 0.978 0.940 0.994 0.910 0.910 0.935 0.955 0.980 
   1   (0.089) 0.090 0.022 0.060 0.006 0.090 0.090 0.065 0.045 0.020 

Locus 1874 : 
2 alleles
13.0% missing data
   2   (0.652) 0.652 0.693 0.677 0.535 0.652 0.652 0.666 0.962 0.545 
   1   (0.348) 0.348 0.307 0.323 0.465 0.348 0.348 0.334 0.038 0.455 

Locus 1875 : 
2 alleles
5.8% missing data
   2   (0.523) 0.523 0.462 0.524 0.434 0.523 0.523 0.535 0.465 0.670 
   3   (0.477) 0.477 0.538 0.476 0.566 0.477 0.477 0.465 0.535 0.330 

Locus 1876 : 
2 alleles
13.8% missing data
   2   (0.858) 0.858 0.907 0.873 0.837 0.858 0.858 0.891 0.933 0.882 
   4   (0.142) 0.142 0.093 0.127 0.163 0.142 0.142 0.109 0.067 0.118 

Locus 1877 : 
2 alleles
2.2% missing data
   1   (0.869) 0.869 0.956 0.911 0.910 0.868 0.869 0.872 0.869 0.969 
   3   (0.131) 0.131 0.044 0.089 0.090 0.132 0.131 0.128 0.131 0.031 

Locus 1878 : 
2 alleles
15.9% missing data
   2   (0.914) 0.914 0.863 0.866 0.981 0.914 0.914 0.966 0.930 0.949 
   4   (0.086) 0.086 0.137 0.134 0.019 0.086 0.086 0.034 0.070 0.051 

Locus 1879 : 
2 alleles
0.0% missing data
   4   (0.916) 0.916 0.985 0.960 0.991 0.916 0.916 0.903 0.986 0.987 
   2   (0.084) 0.084 0.015 0.040 0.009 0.084 0.084 0.097 0.014 0.013 

Locus 1880 : 
2 alleles
9.4% missing data
   2   (0.733) 0.733 0.766 0.692 0.731 0.733 0.733 0.796 0.856 0.537 
   4   (0.267) 0.267 0.234 0.308 0.269 0.267 0.267 0.204 0.144 0.463 

Locus 1881 : 
2 alleles
10.9% missing data
   4   (0.884) 0.884 0.952 0.888 0.981 0.884 0.884 0.907 0.976 0.948 
   2   (0.116) 0.116 0.048 0.112 0.019 0.116 0.116 0.093 0.024 0.052 

Locus 1882 : 
2 alleles
0.7% missing data
   2   (0.946) 0.946 0.996 0.990 0.998 0.946 0.946 0.892 0.995 0.995 
   4   (0.054) 0.054 0.004 0.010 0.002 0.054 0.054 0.108 0.005 0.005 

Locus 1883 : 
2 alleles
12.3% missing data
   2   (0.681) 0.681 0.606 0.653 0.709 0.681 0.681 0.750 0.801 0.481 
   4   (0.319) 0.319 0.394 0.347 0.291 0.319 0.319 0.250 0.199 0.519 

Locus 1884 : 
2 alleles
2.9% missing data
   4   (0.930) 0.929 0.897 0.893 0.970 0.929 0.929 0.985 0.995 0.949 
   1   (0.070) 0.071 0.103 0.107 0.030 0.071 0.071 0.015 0.005 0.051 

Locus 1885 : 
2 alleles
12.3% missing data
   4   (0.929) 0.929 0.989 0.970 0.996 0.929 0.929 0.921 0.925 0.984 
   2   (0.071) 0.071 0.011 0.030 0.004 0.071 0.071 0.079 0.075 0.016 

Locus 1886 : 
2 alleles
3.6% missing data
   3   (0.877) 0.877 0.690 0.832 0.744 0.877 0.877 0.956 0.906 0.943 
   4   (0.123) 0.123 0.310 0.168 0.256 0.123 0.123 0.044 0.094 0.057 

Locus 1887 : 
2 alleles
7.2% missing data
   1   (0.495) 0.495 0.449 0.508 0.485 0.495 0.495 0.500 0.510 0.510 
   3   (0.505) 0.505 0.551 0.492 0.515 0.505 0.505 0.500 0.490 0.490 

Locus 1888 : 
2 alleles
10.9% missing data
   4   (0.805) 0.805 0.901 0.798 0.979 0.805 0.805 0.798 0.959 0.938 
   2   (0.195) 0.195 0.099 0.202 0.021 0.195 0.195 0.202 0.041 0.062 

Locus 1889 : 
2 alleles
15.2% missing data
   1   (0.921) 0.921 0.867 0.724 0.987 0.921 0.921 0.988 0.972 0.784 
   2   (0.079) 0.079 0.133 0.276 0.013 0.079 0.079 0.012 0.028 0.216 

Locus 1890 : 
2 alleles
2.2% missing data
   1   (0.908) 0.908 0.988 0.960 0.964 0.908 0.908 0.885 0.938 0.984 
   2   (0.092) 0.092 0.012 0.040 0.036 0.092 0.092 0.115 0.062 0.016 

Locus 1891 : 
2 alleles
11.6% missing data
   1   (0.832) 0.832 0.939 0.866 0.814 0.832 0.832 0.869 0.875 0.784 
   3   (0.168) 0.168 0.061 0.134 0.186 0.168 0.168 0.131 0.125 0.216 

Locus 1892 : 
2 alleles
5.1% missing data
   2   (0.606) 0.606 0.869 0.673 0.032 0.605 0.606 0.518 0.765 0.781 
   4   (0.394) 0.394 0.131 0.327 0.968 0.395 0.394 0.482 0.235 0.219 

Locus 1893 : 
2 alleles
2.9% missing data
   1   (0.907) 0.907 0.973 0.964 0.992 0.907 0.907 0.927 0.965 0.807 
   4   (0.093) 0.093 0.027 0.036 0.008 0.093 0.093 0.073 0.035 0.193 

Locus 1894 : 
2 alleles
2.2% missing data
   1   (0.943) 0.943 0.996 0.989 0.998 0.943 0.943 0.880 0.976 0.995 
   3   (0.057) 0.057 0.004 0.011 0.002 0.057 0.057 0.120 0.024 0.005 

Locus 1895 : 
2 alleles
10.9% missing data
   1   (0.206) 0.206 0.055 0.083 0.120 0.206 0.206 0.290 0.200 0.690 
   3   (0.794) 0.794 0.945 0.917 0.880 0.794 0.794 0.710 0.800 0.310 

Locus 1896 : 
2 alleles
1.4% missing data
   3   (0.918) 0.918 0.969 0.923 0.993 0.917 0.918 0.978 0.981 0.558 
   1   (0.082) 0.082 0.031 0.077 0.007 0.083 0.082 0.022 0.019 0.442 

Locus 1897 : 
2 alleles
8.7% missing data
   1   (0.588) 0.588 0.612 0.596 0.937 0.588 0.588 0.550 0.575 0.869 
   3   (0.412) 0.412 0.388 0.404 0.063 0.412 0.412 0.450 0.425 0.131 

Locus 1898 : 
2 alleles
12.3% missing data
   2   (0.683) 0.683 0.607 0.596 0.679 0.683 0.683 0.806 0.772 0.168 
   4   (0.317) 0.317 0.393 0.404 0.321 0.317 0.317 0.194 0.228 0.832 

Locus 1899 : 
2 alleles
5.1% missing data
   1   (0.558) 0.558 0.561 0.554 0.641 0.558 0.558 0.602 0.263 0.499 
   2   (0.442) 0.442 0.439 0.446 0.359 0.442 0.442 0.398 0.737 0.501 

Locus 1900 : 
2 alleles
17.4% missing data
   2   (0.218) 0.217 0.198 0.467 0.329 0.217 0.217 0.125 0.063 0.072 
   3   (0.782) 0.783 0.802 0.533 0.671 0.783 0.783 0.875 0.937 0.928 

Locus 1901 : 
2 alleles
2.2% missing data
   3   (0.899) 0.899 0.980 0.936 0.987 0.898 0.898 0.914 0.923 0.984 
   2   (0.101) 0.101 0.020 0.064 0.013 0.102 0.102 0.086 0.077 0.016 

Locus 1902 : 
2 alleles
15.9% missing data
   2   (0.828) 0.828 0.932 0.799 0.802 0.827 0.828 0.854 0.856 0.960 
   4   (0.172) 0.172 0.068 0.201 0.198 0.173 0.172 0.146 0.144 0.040 

Locus 1903 : 
2 alleles
2.9% missing data
   3   (0.895) 0.895 0.989 0.967 0.991 0.895 0.895 0.798 0.946 0.988 
   1   (0.105) 0.105 0.011 0.033 0.009 0.105 0.105 0.202 0.054 0.012 

Locus 1904 : 
2 alleles
15.2% missing data
   2   (0.660) 0.660 0.656 0.720 0.666 0.660 0.660 0.670 0.503 0.550 
   4   (0.340) 0.340 0.344 0.280 0.334 0.340 0.340 0.330 0.497 0.450 

Locus 1905 : 
2 alleles
8.7% missing data
   2   (0.407) 0.408 0.416 0.474 0.317 0.408 0.408 0.376 0.257 0.114 
   4   (0.593) 0.592 0.584 0.526 0.683 0.592 0.592 0.624 0.743 0.886 

Locus 1906 : 
2 alleles
13.0% missing data
   2   (0.908) 0.908 0.979 0.954 0.962 0.908 0.908 0.892 0.980 0.979 
   1   (0.092) 0.092 0.021 0.046 0.038 0.092 0.092 0.108 0.020 0.021 

Locus 1907 : 
2 alleles
4.3% missing data
   4   (0.799) 0.799 0.914 0.819 0.985 0.799 0.799 0.794 0.960 0.951 
   1   (0.201) 0.201 0.086 0.181 0.015 0.201 0.201 0.206 0.040 0.049 

Locus 1908 : 
2 alleles
10.9% missing data
   4   (0.903) 0.903 0.957 0.935 0.877 0.903 0.903 0.927 0.954 0.979 
   1   (0.097) 0.097 0.043 0.065 0.123 0.097 0.097 0.073 0.046 0.021 

Locus 1909 : 
2 alleles
7.2% missing data
   1   (0.668) 0.668 0.543 0.744 0.083 0.668 0.668 0.707 0.784 0.666 
   3   (0.332) 0.332 0.457 0.256 0.917 0.332 0.332 0.293 0.216 0.334 

Locus 1910 : 
2 alleles
3.6% missing data
   2   (0.855) 0.855 0.919 0.765 0.979 0.855 0.855 0.903 0.985 0.959 
   4   (0.145) 0.145 0.081 0.235 0.021 0.145 0.145 0.097 0.015 0.041 

Locus 1911 : 
2 alleles
12.3% missing data
   4   (0.766) 0.766 0.901 0.762 0.016 0.766 0.766 0.798 0.735 0.941 
   2   (0.234) 0.234 0.099 0.238 0.984 0.234 0.234 0.202 0.265 0.059 

Locus 1912 : 
2 alleles
10.1% missing data
   1   (0.064) 0.064 0.006 0.014 0.027 0.064 0.064 0.107 0.008 0.006 
   3   (0.936) 0.936 0.994 0.986 0.973 0.936 0.936 0.893 0.992 0.994 

Locus 1913 : 
2 alleles
2.2% missing data
   4   (0.750) 0.750 0.859 0.762 0.978 0.750 0.750 0.722 0.974 0.941 
   2   (0.250) 0.250 0.141 0.238 0.022 0.250 0.250 0.278 0.026 0.059 

Locus 1914 : 
2 alleles
10.9% missing data
   3   (0.929) 0.929 0.993 0.977 0.996 0.929 0.929 0.909 0.927 0.992 
   4   (0.071) 0.071 0.007 0.023 0.004 0.071 0.071 0.091 0.073 0.008 

Locus 1915 : 
2 alleles
13.8% missing data
   3   (0.860) 0.860 0.846 0.841 0.888 0.860 0.860 0.917 0.889 0.925 
   1   (0.140) 0.140 0.154 0.159 0.112 0.140 0.140 0.083 0.111 0.075 

Locus 1916 : 
2 alleles
6.5% missing data
   3   (0.912) 0.912 0.915 0.917 0.992 0.912 0.912 0.947 0.975 0.975 
   4   (0.088) 0.088 0.085 0.083 0.008 0.088 0.088 0.053 0.025 0.025 

Locus 1917 : 
2 alleles
4.3% missing data
   1   (0.826) 0.826 0.913 0.882 0.965 0.826 0.826 0.803 0.837 0.948 
   3   (0.174) 0.174 0.087 0.118 0.035 0.174 0.174 0.197 0.163 0.052 

Locus 1918 : 
2 alleles
12.3% missing data
   4   (0.777) 0.777 0.615 0.749 0.975 0.777 0.777 0.876 0.881 0.576 
   2   (0.223) 0.223 0.385 0.251 0.025 0.223 0.223 0.124 0.119 0.424 

Locus 1919 : 
2 alleles
8.0% missing data
   1   (0.743) 0.743 0.865 0.654 0.066 0.743 0.743 0.787 0.851 0.933 
   3   (0.257) 0.257 0.135 0.346 0.934 0.257 0.257 0.213 0.149 0.067 

Locus 1920 : 
2 alleles
3.6% missing data
   3   (0.842) 0.842 0.920 0.884 0.844 0.842 0.842 0.839 0.887 0.958 
   2   (0.158) 0.158 0.080 0.116 0.156 0.158 0.158 0.161 0.113 0.042 

Locus 1921 : 
2 alleles
3.6% missing data
   2   (0.850) 0.850 0.946 0.847 0.982 0.849 0.850 0.896 0.976 0.697 
   4   (0.150) 0.150 0.054 0.153 0.018 0.151 0.150 0.104 0.024 0.303 

Locus 1922 : 
2 alleles
4.3% missing data
   4   (0.760) 0.760 0.829 0.772 0.775 0.759 0.760 0.797 0.916 0.536 
   1   (0.240) 0.240 0.171 0.228 0.225 0.241 0.240 0.203 0.084 0.464 

Locus 1923 : 
2 alleles
9.4% missing data
   2   (0.455) 0.455 0.522 0.386 0.370 0.456 0.455 0.483 0.371 0.306 
   4   (0.545) 0.545 0.478 0.614 0.630 0.544 0.545 0.517 0.629 0.694 

Locus 1924 : 
2 alleles
12.3% missing data
   2   (0.838) 0.838 0.880 0.756 0.982 0.838 0.838 0.889 0.961 0.950 
   3   (0.162) 0.162 0.120 0.244 0.018 0.162 0.162 0.111 0.039 0.050 

Locus 1925 : 
2 alleles
13.8% missing data
   4   (0.911) 0.911 0.932 0.845 0.893 0.911 0.911 0.963 0.972 0.944 
   2   (0.089) 0.089 0.068 0.155 0.107 0.089 0.089 0.037 0.028 0.056 

Locus 1926 : 
2 alleles
6.5% missing data
   1   (0.903) 0.903 0.959 0.954 0.991 0.903 0.903 0.918 0.670 0.981 
   3   (0.097) 0.097 0.041 0.046 0.009 0.097 0.097 0.082 0.330 0.019 

Locus 1927 : 
2 alleles
4.3% missing data
   2   (0.910) 0.910 0.950 0.922 0.989 0.910 0.910 0.963 0.982 0.533 
   3   (0.090) 0.090 0.050 0.078 0.011 0.090 0.090 0.037 0.018 0.467 

Locus 1928 : 
2 alleles
10.1% missing data
   4   (0.803) 0.803 0.713 0.783 0.781 0.804 0.803 0.858 0.977 0.933 
   2   (0.197) 0.197 0.287 0.217 0.219 0.196 0.197 0.142 0.023 0.067 

Locus 1929 : 
2 alleles
5.1% missing data
   1   (0.932) 0.932 0.973 0.811 0.986 0.932 0.932 0.985 0.990 0.977 
   4   (0.068) 0.068 0.027 0.189 0.014 0.068 0.068 0.015 0.010 0.023 

Locus 1930 : 
2 alleles
5.1% missing data
   3   (0.893) 0.893 0.971 0.891 0.984 0.893 0.893 0.920 0.919 0.978 
   4   (0.107) 0.107 0.029 0.109 0.016 0.107 0.107 0.080 0.081 0.022 

Locus 1931 : 
2 alleles
11.6% missing data
   4   (0.909) 0.909 0.976 0.955 0.971 0.910 0.910 0.902 0.982 0.985 
   2   (0.091) 0.091 0.024 0.045 0.029 0.090 0.090 0.098 0.018 0.015 

Locus 1932 : 
2 alleles
2.9% missing data
   2   (0.739) 0.739 0.919 0.807 0.809 0.739 0.739 0.657 0.595 0.957 
   1   (0.261) 0.261 0.081 0.193 0.191 0.261 0.261 0.343 0.405 0.043 

Locus 1933 : 
2 alleles
15.9% missing data
   3   (0.594) 0.594 0.657 0.586 0.933 0.594 0.594 0.578 0.723 0.565 
   4   (0.406) 0.406 0.343 0.414 0.067 0.406 0.406 0.422 0.277 0.435 

Locus 1934 : 
2 alleles
3.6% missing data
   2   (0.098) 0.098 0.024 0.130 0.042 0.098 0.098 0.055 0.014 0.026 
   4   (0.902) 0.902 0.976 0.870 0.958 0.902 0.902 0.945 0.986 0.974 

Locus 1935 : 
2 alleles
10.9% missing data
   4   (0.855) 0.855 0.720 0.741 0.981 0.855 0.855 0.935 0.946 0.953 
   2   (0.145) 0.145 0.280 0.259 0.019 0.145 0.145 0.065 0.054 0.047 

Locus 1936 : 
2 alleles
10.9% missing data
   1   (0.941) 0.941 0.994 0.987 0.978 0.941 0.941 0.905 0.953 0.994 
   2   (0.059) 0.059 0.006 0.013 0.022 0.059 0.059 0.095 0.047 0.006 

Locus 1937 : 
2 alleles
2.9% missing data
   1   (0.841) 0.841 0.919 0.846 0.943 0.841 0.841 0.836 0.863 0.963 
   3   (0.159) 0.159 0.081 0.154 0.057 0.159 0.159 0.164 0.137 0.037 

Locus 1938 : 
2 alleles
5.1% missing data
   4   (0.941) 0.942 0.920 0.848 0.868 0.942 0.942 0.990 0.992 0.964 
   2   (0.059) 0.058 0.080 0.152 0.132 0.058 0.058 0.010 0.008 0.036 

Locus 1939 : 
2 alleles
1.4% missing data
   2   (0.103) 0.103 0.028 0.031 0.010 0.103 0.103 0.161 0.173 0.021 
   4   (0.897) 0.897 0.972 0.969 0.990 0.897 0.897 0.839 0.827 0.979 

Locus 1940 : 
2 alleles
2.2% missing data
   1   (0.917) 0.917 0.979 0.934 0.931 0.917 0.917 0.938 0.994 0.984 
   3   (0.083) 0.083 0.021 0.066 0.069 0.083 0.083 0.062 0.006 0.016 

Locus 1941 : 
2 alleles
5.1% missing data
   2   (0.904) 0.904 0.969 0.920 0.974 0.904 0.904 0.931 0.941 0.973 
   4   (0.096) 0.096 0.031 0.080 0.026 0.096 0.096 0.069 0.059 0.027 

Locus 1942 : 
2 alleles
4.3% missing data
   3   (0.902) 0.902 0.973 0.908 0.989 0.902 0.902 0.921 0.952 0.979 
   2   (0.098) 0.098 0.027 0.092 0.011 0.098 0.098 0.079 0.048 0.021 

Locus 1943 : 
2 alleles
2.2% missing data
   1   (0.862) 0.862 0.907 0.883 0.984 0.862 0.862 0.893 0.777 0.931 
   3   (0.138) 0.138 0.093 0.117 0.016 0.138 0.138 0.107 0.223 0.069 

Locus 1944 : 
2 alleles
6.5% missing data
   3   (0.792) 0.793 0.567 0.719 0.985 0.793 0.793 0.863 0.798 0.941 
   1   (0.208) 0.207 0.433 0.281 0.015 0.207 0.207 0.137 0.202 0.059 

Locus 1945 : 
2 alleles
8.7% missing data
   1   (0.422) 0.423 0.489 0.364 0.393 0.423 0.423 0.412 0.416 0.465 
   3   (0.578) 0.577 0.511 0.636 0.607 0.577 0.577 0.588 0.584 0.535 

Locus 1946 : 
2 alleles
10.9% missing data
   3   (0.882) 0.883 0.938 0.909 0.820 0.883 0.883 0.895 0.861 0.957 
   2   (0.118) 0.117 0.062 0.091 0.180 0.117 0.117 0.105 0.139 0.043 

Locus 1947 : 
2 alleles
13.0% missing data
   3   (0.905) 0.905 0.968 0.943 0.925 0.905 0.905 0.904 0.970 0.981 
   1   (0.095) 0.095 0.032 0.057 0.075 0.095 0.095 0.096 0.030 0.019 

Locus 1948 : 
2 alleles
0.7% missing data
   3   (0.817) 0.817 0.787 0.877 0.985 0.817 0.817 0.844 0.895 0.828 
   4   (0.183) 0.183 0.213 0.123 0.015 0.183 0.183 0.156 0.105 0.172 

Locus 1949 : 
2 alleles
15.2% missing data
   4   (0.809) 0.809 0.867 0.746 0.773 0.809 0.809 0.869 0.543 0.935 
   2   (0.191) 0.191 0.133 0.254 0.227 0.191 0.191 0.131 0.457 0.065 

Locus 1950 : 
2 alleles
0.0% missing data
   1   (0.913) 0.913 0.916 0.911 0.963 0.913 0.913 0.957 0.978 0.962 
   3   (0.087) 0.087 0.084 0.089 0.037 0.087 0.087 0.043 0.022 0.038 

Locus 1951 : 
2 alleles
11.6% missing data
   1   (0.763) 0.763 0.898 0.759 0.671 0.763 0.763 0.782 0.950 0.647 
   4   (0.237) 0.237 0.102 0.241 0.329 0.237 0.237 0.218 0.050 0.353 

Locus 1952 : 
2 alleles
12.3% missing data
   3   (0.155) 0.155 0.084 0.134 0.095 0.155 0.155 0.138 0.053 0.041 
   4   (0.845) 0.845 0.916 0.866 0.905 0.845 0.845 0.862 0.947 0.959 

Locus 1953 : 
2 alleles
2.9% missing data
   3   (0.914) 0.914 0.967 0.844 0.979 0.914 0.914 0.964 0.993 0.975 
   2   (0.086) 0.086 0.033 0.156 0.021 0.086 0.086 0.036 0.007 0.025 

Locus 1954 : 
2 alleles
13.0% missing data
   1   (0.708) 0.708 0.718 0.683 0.674 0.708 0.708 0.774 0.785 0.481 
   3   (0.292) 0.292 0.282 0.317 0.326 0.292 0.292 0.226 0.215 0.519 

Locus 1955 : 
2 alleles
16.7% missing data
   1   (0.866) 0.866 0.944 0.863 0.847 0.866 0.866 0.914 0.963 0.789 
   4   (0.134) 0.134 0.056 0.137 0.153 0.134 0.134 0.086 0.037 0.211 

Locus 1956 : 
2 alleles
8.7% missing data
   2   (0.885) 0.884 0.923 0.917 0.945 0.885 0.885 0.939 0.870 0.726 
   4   (0.115) 0.116 0.077 0.083 0.055 0.115 0.115 0.061 0.130 0.274 

Locus 1957 : 
2 alleles
12.3% missing data
   2   (0.890) 0.890 0.952 0.839 0.984 0.890 0.890 0.938 0.933 0.958 
   4   (0.110) 0.110 0.048 0.161 0.016 0.110 0.110 0.062 0.067 0.042 

Locus 1958 : 
2 alleles
5.8% missing data
   1   (0.128) 0.128 0.122 0.283 0.032 0.128 0.128 0.056 0.127 0.035 
   4   (0.872) 0.872 0.878 0.717 0.968 0.872 0.872 0.944 0.873 0.965 

Locus 1959 : 
2 alleles
6.5% missing data
   2   (0.898) 0.898 0.981 0.939 0.988 0.898 0.898 0.881 0.961 0.979 
   4   (0.102) 0.102 0.019 0.061 0.012 0.102 0.102 0.119 0.039 0.021 

Locus 1960 : 
2 alleles
12.3% missing data
   2   (0.837) 0.837 0.932 0.870 0.860 0.837 0.837 0.877 0.742 0.649 
   4   (0.163) 0.163 0.068 0.130 0.140 0.163 0.163 0.123 0.258 0.351 

Locus 1961 : 
2 alleles
2.9% missing data
   2   (0.889) 0.889 0.940 0.945 0.995 0.890 0.889 0.869 0.979 0.965 
   3   (0.111) 0.111 0.060 0.055 0.005 0.110 0.111 0.131 0.021 0.035 

Locus 1962 : 
2 alleles
4.3% missing data
   3   (0.897) 0.897 0.949 0.896 0.991 0.897 0.897 0.933 0.907 0.976 
   1   (0.103) 0.103 0.051 0.104 0.009 0.103 0.103 0.067 0.093 0.024 

Locus 1963 : 
2 alleles
13.8% missing data
   3   (0.916) 0.916 0.897 0.745 0.934 0.916 0.916 0.982 0.992 0.974 
   1   (0.084) 0.084 0.103 0.255 0.066 0.084 0.084 0.018 0.008 0.026 

Locus 1964 : 
2 alleles
0.7% missing data
   1   (0.088) 0.088 0.035 0.087 0.093 0.088 0.088 0.054 0.029 0.029 
   3   (0.912) 0.912 0.965 0.913 0.907 0.912 0.912 0.946 0.971 0.971 

Locus 1965 : 
2 alleles
15.2% missing data
   2   (0.435) 0.435 0.393 0.270 0.319 0.435 0.435 0.516 0.361 0.657 
   4   (0.565) 0.565 0.607 0.730 0.681 0.565 0.565 0.484 0.639 0.343 

Locus 1966 : 
2 alleles
5.1% missing data
   1   (0.803) 0.803 0.891 0.836 0.825 0.804 0.803 0.826 0.687 0.639 
   2   (0.197) 0.197 0.109 0.164 0.175 0.196 0.197 0.174 0.313 0.361 

Locus 1967 : 
2 alleles
2.2% missing data
   2   (0.119) 0.119 0.032 0.088 0.009 0.119 0.119 0.136 0.021 0.025 
   4   (0.881) 0.881 0.968 0.912 0.991 0.881 0.881 0.864 0.979 0.975 

Locus 1968 : 
2 alleles
5.1% missing data
   2   (0.916) 0.917 0.939 0.833 0.953 0.917 0.917 0.967 0.982 0.968 
   4   (0.084) 0.083 0.061 0.167 0.047 0.083 0.083 0.033 0.018 0.032 

Locus 1969 : 
2 alleles
5.8% missing data
   3   (0.134) 0.134 0.111 0.072 0.407 0.134 0.134 0.108 0.106 0.066 
   4   (0.866) 0.866 0.889 0.928 0.593 0.866 0.866 0.892 0.894 0.934 

Locus 1970 : 
2 alleles
7.2% missing data
   2   (0.660) 0.660 0.672 0.506 0.908 0.660 0.660 0.785 0.712 0.227 
   4   (0.340) 0.340 0.328 0.494 0.092 0.340 0.340 0.215 0.288 0.773 

Locus 1971 : 
2 alleles
5.1% missing data
   4   (0.606) 0.606 0.331 0.700 0.632 0.606 0.606 0.654 0.650 0.527 
   2   (0.394) 0.394 0.669 0.300 0.368 0.394 0.394 0.346 0.350 0.473 

Locus 1972 : 
2 alleles
3.6% missing data
   2   (0.809) 0.809 0.909 0.748 0.936 0.808 0.809 0.878 0.858 0.618 
   4   (0.191) 0.191 0.091 0.252 0.064 0.192 0.191 0.122 0.142 0.382 

Locus 1973 : 
2 alleles
18.8% missing data
   2   (0.811) 0.811 0.892 0.757 0.960 0.811 0.811 0.847 0.848 0.865 
   4   (0.189) 0.189 0.108 0.243 0.040 0.189 0.189 0.153 0.152 0.135 

Locus 1974 : 
2 alleles
5.8% missing data
   1   (0.182) 0.182 0.052 0.055 0.011 0.181 0.182 0.279 0.547 0.192 
   3   (0.818) 0.818 0.948 0.945 0.989 0.819 0.818 0.721 0.453 0.808 

Locus 1975 : 
2 alleles
12.3% missing data
   3   (0.878) 0.878 0.882 0.906 0.968 0.878 0.878 0.941 0.988 0.693 
   1   (0.122) 0.122 0.118 0.094 0.032 0.122 0.122 0.059 0.012 0.307 

Locus 1976 : 
2 alleles
2.2% missing data
   2   (0.903) 0.903 0.959 0.875 0.956 0.903 0.903 0.939 0.940 0.965 
   4   (0.097) 0.097 0.041 0.125 0.044 0.097 0.097 0.061 0.060 0.035 

Locus 1977 : 
2 alleles
11.6% missing data
   4   (0.928) 0.928 0.923 0.891 0.429 0.928 0.928 0.984 0.989 0.974 
   2   (0.072) 0.072 0.077 0.109 0.571 0.072 0.072 0.016 0.011 0.026 

Locus 1978 : 
2 alleles
18.8% missing data
   1   (0.873) 0.873 0.946 0.760 0.934 0.873 0.873 0.919 0.834 0.962 
   3   (0.127) 0.127 0.054 0.240 0.066 0.127 0.127 0.081 0.166 0.038 

Locus 1979 : 
2 alleles
4.3% missing data
   1   (0.826) 0.826 0.938 0.816 0.978 0.826 0.826 0.834 0.908 0.958 
   3   (0.174) 0.174 0.062 0.184 0.022 0.174 0.174 0.166 0.092 0.042 

Locus 1980 : 
2 alleles
13.0% missing data
   1   (0.873) 0.874 0.920 0.934 0.636 0.874 0.874 0.871 0.833 0.965 
   3   (0.127) 0.126 0.080 0.066 0.364 0.126 0.126 0.129 0.167 0.035 

Locus 1981 : 
2 alleles
12.3% missing data
   1   (0.756) 0.756 0.866 0.795 0.862 0.756 0.756 0.699 0.852 0.925 
   3   (0.244) 0.244 0.134 0.205 0.138 0.244 0.244 0.301 0.148 0.075 

Locus 1982 : 
2 alleles
2.2% missing data
   3   (0.726) 0.727 0.762 0.642 0.947 0.727 0.726 0.807 0.708 0.366 
   4   (0.274) 0.273 0.238 0.358 0.053 0.273 0.274 0.193 0.292 0.634 

Locus 1983 : 
2 alleles
1.4% missing data
   2   (0.635) 0.636 0.583 0.684 0.926 0.635 0.636 0.620 0.816 0.697 
   4   (0.365) 0.364 0.417 0.316 0.074 0.365 0.364 0.380 0.184 0.303 

Locus 1984 : 
2 alleles
13.0% missing data
   3   (0.344) 0.345 0.056 0.149 0.043 0.345 0.345 0.622 0.554 0.090 
   4   (0.656) 0.655 0.944 0.851 0.957 0.655 0.655 0.378 0.446 0.910 

Locus 1985 : 
2 alleles
14.5% missing data
   3   (0.457) 0.457 0.543 0.356 0.042 0.457 0.457 0.431 0.439 0.838 
   1   (0.543) 0.543 0.457 0.644 0.958 0.543 0.543 0.569 0.561 0.162 

Locus 1986 : 
2 alleles
12.3% missing data
   4   (0.927) 0.927 0.987 0.971 0.936 0.927 0.927 0.915 0.958 0.987 
   2   (0.073) 0.073 0.013 0.029 0.064 0.073 0.073 0.085 0.042 0.013 

Locus 1987 : 
2 alleles
2.2% missing data
   2   (0.933) 0.933 0.882 0.930 0.992 0.933 0.933 0.988 0.784 0.592 
   4   (0.067) 0.067 0.118 0.070 0.008 0.067 0.067 0.012 0.216 0.408 

Locus 1988 : 
2 alleles
2.9% missing data
   1   (0.719) 0.719 0.694 0.744 0.129 0.720 0.719 0.777 0.855 0.569 
   3   (0.281) 0.281 0.306 0.256 0.871 0.280 0.281 0.223 0.145 0.431 

Locus 1989 : 
2 alleles
3.6% missing data
   4   (0.874) 0.874 0.939 0.809 0.374 0.874 0.874 0.946 0.891 0.944 
   1   (0.126) 0.126 0.061 0.191 0.626 0.126 0.126 0.054 0.109 0.056 

Locus 1990 : 
2 alleles
11.6% missing data
   3   (0.718) 0.718 0.620 0.719 0.570 0.718 0.718 0.768 0.726 0.918 
   1   (0.282) 0.282 0.380 0.281 0.430 0.282 0.282 0.232 0.274 0.082 

Locus 1991 : 
2 alleles
3.6% missing data
   2   (0.614) 0.614 0.589 0.593 0.535 0.614 0.614 0.643 0.869 0.510 
   4   (0.386) 0.386 0.411 0.407 0.465 0.386 0.386 0.357 0.131 0.490 

Locus 1992 : 
2 alleles
7.2% missing data
   3   (0.503) 0.503 0.265 0.516 0.949 0.504 0.503 0.503 0.337 0.692 
   1   (0.497) 0.497 0.735 0.484 0.051 0.496 0.497 0.497 0.663 0.308 

Locus 1993 : 
2 alleles
5.1% missing data
   3   (0.860) 0.860 0.868 0.856 0.846 0.860 0.860 0.899 0.973 0.954 
   1   (0.140) 0.140 0.132 0.144 0.154 0.140 0.140 0.101 0.027 0.046 

Locus 1994 : 
2 alleles
2.9% missing data
   3   (0.861) 0.861 0.842 0.859 0.873 0.861 0.861 0.905 0.913 0.960 
   1   (0.139) 0.139 0.158 0.141 0.127 0.139 0.139 0.095 0.087 0.040 

Locus 1995 : 
2 alleles
6.5% missing data
   1   (0.906) 0.907 0.978 0.920 0.979 0.906 0.907 0.919 0.905 0.974 
   3   (0.094) 0.093 0.022 0.080 0.021 0.094 0.093 0.081 0.095 0.026 

Locus 1996 : 
2 alleles
5.1% missing data
   3   (0.903) 0.903 0.956 0.909 0.895 0.903 0.903 0.942 0.545 0.967 
   1   (0.097) 0.097 0.044 0.091 0.105 0.097 0.097 0.058 0.455 0.033 

Locus 1997 : 
2 alleles
10.9% missing data
   3   (0.879) 0.879 0.945 0.917 0.918 0.878 0.879 0.903 0.974 0.970 
   1   (0.121) 0.121 0.055 0.083 0.082 0.122 0.121 0.097 0.026 0.030 

Locus 1998 : 
2 alleles
10.1% missing data
   1   (0.695) 0.696 0.538 0.624 0.635 0.695 0.695 0.762 0.750 0.918 
   3   (0.305) 0.304 0.462 0.376 0.365 0.305 0.305 0.238 0.250 0.082 

Locus 1999 : 
2 alleles
11.6% missing data
   3   (0.901) 0.901 0.975 0.913 0.980 0.900 0.901 0.919 0.958 0.958 
   1   (0.099) 0.099 0.025 0.087 0.020 0.100 0.099 0.081 0.042 0.042 

Locus 2000 : 
2 alleles
0.0% missing data
   4   (0.914) 0.914 0.945 0.935 0.994 0.914 0.914 0.946 0.954 0.977 
   1   (0.086) 0.086 0.055 0.065 0.006 0.086 0.086 0.054 0.046 0.023 

Locus 2001 : 
2 alleles
1.4% missing data
   4   (0.804) 0.804 0.892 0.871 0.980 0.804 0.804 0.802 0.963 0.754 
   2   (0.196) 0.196 0.108 0.129 0.020 0.196 0.196 0.198 0.037 0.246 

Locus 2002 : 
2 alleles
15.9% missing data
   4   (0.949) 0.949 0.953 0.908 0.994 0.950 0.949 0.994 0.997 0.637 
   1   (0.051) 0.051 0.047 0.092 0.006 0.050 0.051 0.006 0.003 0.363 

Locus 2003 : 
2 alleles
13.0% missing data
   4   (0.129) 0.130 0.020 0.082 0.009 0.130 0.130 0.168 0.089 0.035 
   2   (0.871) 0.870 0.980 0.918 0.991 0.870 0.870 0.832 0.911 0.965 

Locus 2004 : 
2 alleles
7.2% missing data
   2   (0.831) 0.831 0.951 0.844 0.969 0.831 0.831 0.863 0.839 0.605 
   4   (0.169) 0.169 0.049 0.156 0.031 0.169 0.169 0.137 0.161 0.395 

Locus 2005 : 
2 alleles
10.9% missing data
   4   (0.891) 0.891 0.912 0.883 0.824 0.891 0.891 0.939 0.968 0.976 
   2   (0.109) 0.109 0.088 0.117 0.176 0.109 0.109 0.061 0.032 0.024 

Locus 2006 : 
2 alleles
2.2% missing data
   4   (0.621) 0.621 0.657 0.516 0.529 0.621 0.621 0.640 0.920 0.860 
   1   (0.379) 0.379 0.343 0.484 0.471 0.379 0.379 0.360 0.080 0.140 

Locus 2007 : 
2 alleles
2.2% missing data
   1   (0.837) 0.837 0.910 0.929 0.985 0.836 0.837 0.871 0.778 0.711 
   4   (0.163) 0.163 0.090 0.071 0.015 0.164 0.163 0.129 0.222 0.289 

Locus 2008 : 
2 alleles
10.1% missing data
   1   (0.881) 0.881 0.956 0.889 0.836 0.881 0.881 0.909 0.711 0.973 
   2   (0.119) 0.119 0.044 0.111 0.164 0.119 0.119 0.091 0.289 0.027 

Locus 2009 : 
2 alleles
18.1% missing data
   2   (0.893) 0.893 0.940 0.885 0.819 0.893 0.893 0.944 0.953 0.797 
   1   (0.107) 0.107 0.060 0.115 0.181 0.107 0.107 0.056 0.047 0.203 

Locus 2010 : 
2 alleles
2.9% missing data
   2   (0.199) 0.199 0.101 0.124 0.045 0.198 0.199 0.209 0.297 0.401 
   4   (0.801) 0.801 0.899 0.876 0.955 0.802 0.801 0.791 0.703 0.599 

Locus 2011 : 
2 alleles
13.8% missing data
   2   (0.838) 0.838 0.884 0.886 0.862 0.838 0.838 0.855 0.896 0.695 
   4   (0.162) 0.162 0.116 0.114 0.138 0.162 0.162 0.145 0.104 0.305 

Locus 2012 : 
2 alleles
11.6% missing data
   1   (0.910) 0.909 0.984 0.956 0.923 0.909 0.909 0.908 0.989 0.984 
   3   (0.090) 0.091 0.016 0.044 0.077 0.091 0.091 0.092 0.011 0.016 

Locus 2013 : 
2 alleles
14.5% missing data
   2   (0.428) 0.428 0.225 0.284 0.634 0.428 0.428 0.571 0.328 0.251 
   3   (0.572) 0.572 0.775 0.716 0.366 0.572 0.572 0.429 0.672 0.749 

Locus 2014 : 
2 alleles
10.9% missing data
   1   (0.889) 0.889 0.961 0.904 0.921 0.890 0.889 0.908 0.699 0.969 
   4   (0.111) 0.111 0.039 0.096 0.079 0.110 0.111 0.092 0.301 0.031 

Locus 2015 : 
2 alleles
5.1% missing data
   2   (0.704) 0.704 0.800 0.804 0.055 0.704 0.704 0.693 0.797 0.539 
   1   (0.296) 0.296 0.200 0.196 0.945 0.296 0.296 0.307 0.203 0.461 

Locus 2016 : 
2 alleles
2.9% missing data
   4   (0.901) 0.901 0.933 0.907 0.564 0.901 0.901 0.950 0.976 0.958 
   2   (0.099) 0.099 0.067 0.093 0.436 0.099 0.099 0.050 0.024 0.042 

Locus 2017 : 
2 alleles
2.2% missing data
   2   (0.900) 0.900 0.978 0.932 0.985 0.900 0.900 0.933 0.960 0.769 
   1   (0.100) 0.100 0.022 0.068 0.015 0.100 0.100 0.067 0.040 0.231 

Locus 2018 : 
2 alleles
3.6% missing data
   4   (0.801) 0.801 0.570 0.736 0.788 0.801 0.801 0.924 0.790 0.293 
   2   (0.199) 0.199 0.430 0.264 0.212 0.199 0.199 0.076 0.210 0.707 

Locus 2019 : 
2 alleles
4.3% missing data
   1   (0.844) 0.844 0.913 0.909 0.962 0.844 0.844 0.863 0.913 0.738 
   3   (0.156) 0.156 0.087 0.091 0.038 0.156 0.156 0.137 0.087 0.262 

Locus 2020 : 
2 alleles
5.1% missing data
   2   (0.882) 0.882 0.978 0.960 0.992 0.882 0.882 0.854 0.957 0.842 
   3   (0.118) 0.118 0.022 0.040 0.008 0.118 0.118 0.146 0.043 0.158 

Locus 2021 : 
2 alleles
13.0% missing data
   1   (0.834) 0.834 0.914 0.921 0.911 0.833 0.834 0.792 0.906 0.956 
   3   (0.166) 0.166 0.086 0.079 0.089 0.167 0.166 0.208 0.094 0.044 

Locus 2022 : 
2 alleles
2.2% missing data
   4   (0.911) 0.911 0.981 0.948 0.992 0.910 0.911 0.924 0.905 0.984 
   2   (0.089) 0.089 0.019 0.052 0.008 0.090 0.089 0.076 0.095 0.016 

Locus 2023 : 
2 alleles
15.9% missing data
   4   (0.716) 0.716 0.713 0.715 0.785 0.716 0.716 0.730 0.854 0.936 
   2   (0.284) 0.284 0.287 0.285 0.215 0.284 0.284 0.270 0.146 0.064 

Locus 2024 : 
2 alleles
5.1% missing data
   4   (0.919) 0.919 0.989 0.973 0.995 0.919 0.919 0.884 0.957 0.988 
   1   (0.081) 0.081 0.011 0.027 0.005 0.081 0.081 0.116 0.043 0.012 

Locus 2025 : 
2 alleles
4.3% missing data
   1   (0.091) 0.091 0.038 0.069 0.038 0.091 0.091 0.066 0.110 0.034 
   2   (0.909) 0.909 0.962 0.931 0.962 0.909 0.909 0.934 0.890 0.966 

Locus 2026 : 
2 alleles
6.5% missing data
   2   (0.834) 0.834 0.920 0.808 0.980 0.834 0.834 0.853 0.942 0.953 
   4   (0.166) 0.166 0.080 0.192 0.020 0.166 0.166 0.147 0.058 0.047 

Locus 2027 : 
2 alleles
15.9% missing data
   4   (0.910) 0.910 0.976 0.942 0.943 0.910 0.910 0.949 0.975 0.595 
   2   (0.090) 0.090 0.024 0.058 0.057 0.090 0.090 0.051 0.025 0.405 

Locus 2028 : 
2 alleles
0.7% missing data
   2   (0.917) 0.917 0.896 0.893 0.975 0.917 0.917 0.971 0.966 0.966 
   4   (0.083) 0.083 0.104 0.107 0.025 0.083 0.083 0.029 0.034 0.034 

Locus 2029 : 
2 alleles
14.5% missing data
   4   (0.944) 0.944 0.994 0.987 0.979 0.944 0.944 0.900 0.984 0.994 
   2   (0.056) 0.056 0.006 0.013 0.021 0.056 0.056 0.100 0.016 0.006 

Locus 2030 : 
2 alleles
13.0% missing data
   3   (0.512) 0.512 0.404 0.529 0.522 0.512 0.512 0.565 0.438 0.211 
   1   (0.488) 0.488 0.596 0.471 0.478 0.488 0.488 0.435 0.562 0.789 

Locus 2031 : 
2 alleles
11.6% missing data
   2   (0.739) 0.739 0.848 0.824 0.831 0.739 0.739 0.736 0.690 0.614 
   4   (0.261) 0.261 0.152 0.176 0.169 0.261 0.261 0.264 0.310 0.386 

Locus 2032 : 
2 alleles
2.9% missing data
   2   (0.924) 0.924 0.988 0.966 0.795 0.924 0.924 0.926 0.712 0.988 
   4   (0.076) 0.076 0.012 0.034 0.205 0.076 0.076 0.074 0.288 0.012 

Locus 2033 : 
2 alleles
4.3% missing data
   2   (0.478) 0.478 0.365 0.409 0.436 0.477 0.478 0.596 0.802 0.171 
   4   (0.522) 0.522 0.635 0.591 0.564 0.523 0.522 0.404 0.198 0.829 

Locus 2034 : 
2 alleles
1.4% missing data
   2   (0.927) 0.927 0.990 0.974 0.997 0.927 0.927 0.897 0.975 0.990 
   1   (0.073) 0.073 0.010 0.026 0.003 0.073 0.073 0.103 0.025 0.010 

Locus 2035 : 
2 alleles
13.0% missing data
   3   (0.902) 0.902 0.898 0.714 0.974 0.902 0.902 0.971 0.690 0.960 
   1   (0.098) 0.098 0.102 0.286 0.026 0.098 0.098 0.029 0.310 0.040 

Locus 2036 : 
2 alleles
5.8% missing data
   2   (0.902) 0.902 0.960 0.929 0.993 0.902 0.902 0.923 0.980 0.970 
   4   (0.098) 0.098 0.040 0.071 0.007 0.098 0.098 0.077 0.020 0.030 

Locus 2037 : 
2 alleles
11.6% missing data
   2   (0.882) 0.882 0.964 0.923 0.776 0.882 0.882 0.877 0.966 0.971 
   4   (0.118) 0.118 0.036 0.077 0.224 0.118 0.118 0.123 0.034 0.029 

Locus 2038 : 
2 alleles
2.9% missing data
   2   (0.918) 0.918 0.977 0.964 0.960 0.918 0.918 0.944 0.994 0.526 
   4   (0.082) 0.082 0.023 0.036 0.040 0.082 0.082 0.056 0.006 0.474 

Locus 2039 : 
2 alleles
2.9% missing data
   2   (0.713) 0.713 0.706 0.647 0.939 0.712 0.713 0.747 0.940 0.899 
   4   (0.287) 0.287 0.294 0.353 0.061 0.288 0.287 0.253 0.060 0.101 

Locus 2040 : 
2 alleles
3.6% missing data
   4   (0.941) 0.941 0.995 0.988 0.998 0.941 0.941 0.899 0.995 0.994 
   2   (0.059) 0.059 0.005 0.012 0.002 0.059 0.059 0.101 0.005 0.006 

Locus 2041 : 
2 alleles
2.2% missing data
   3   (0.790) 0.791 0.823 0.768 0.974 0.791 0.791 0.789 0.885 0.933 
   1   (0.210) 0.209 0.177 0.232 0.026 0.209 0.209 0.211 0.115 0.067 

Locus 2042 : 
2 alleles
5.8% missing data
   1   (0.914) 0.914 0.982 0.908 0.971 0.913 0.914 0.951 0.935 0.985 
   4   (0.086) 0.086 0.018 0.092 0.029 0.087 0.086 0.049 0.065 0.015 

Locus 2043 : 
2 alleles
14.5% missing data
   1   (0.683) 0.683 0.352 0.584 0.674 0.683 0.683 0.835 0.505 0.549 
   3   (0.317) 0.317 0.648 0.416 0.326 0.317 0.317 0.165 0.495 0.451 

Locus 2044 : 
2 alleles
4.3% missing data
   4   (0.894) 0.894 0.979 0.942 0.852 0.895 0.894 0.873 0.932 0.978 
   2   (0.106) 0.106 0.021 0.058 0.148 0.105 0.106 0.127 0.068 0.022 

Locus 2045 : 
2 alleles
5.8% missing data
   4   (0.512) 0.512 0.313 0.570 0.952 0.512 0.512 0.545 0.501 0.221 
   3   (0.488) 0.488 0.687 0.430 0.048 0.488 0.488 0.455 0.499 0.779 

Locus 2046 : 
2 alleles
5.1% missing data
   1   (0.910) 0.909 0.973 0.866 0.978 0.910 0.909 0.951 0.982 0.977 
   3   (0.090) 0.091 0.027 0.134 0.022 0.090 0.091 0.049 0.018 0.023 

Locus 2047 : 
2 alleles
2.9% missing data
   1   (0.897) 0.898 0.438 0.716 0.917 0.898 0.897 0.988 0.996 0.177 
   4   (0.103) 0.102 0.562 0.284 0.083 0.102 0.103 0.012 0.004 0.823 

Locus 2048 : 
2 alleles
2.9% missing data
   3   (0.896) 0.897 0.931 0.873 0.704 0.897 0.896 0.957 0.559 0.977 
   1   (0.104) 0.103 0.069 0.127 0.296 0.103 0.104 0.043 0.441 0.023 

Locus 2049 : 
2 alleles
12.3% missing data
   1   (0.890) 0.890 0.948 0.849 0.926 0.890 0.890 0.937 0.979 0.967 
   3   (0.110) 0.110 0.052 0.151 0.074 0.110 0.110 0.063 0.021 0.033 

Locus 2050 : 
2 alleles
12.3% missing data
   3   (0.778) 0.778 0.693 0.714 0.783 0.778 0.778 0.880 0.769 0.677 
   2   (0.222) 0.222 0.307 0.286 0.217 0.222 0.222 0.120 0.231 0.323 

Locus 2051 : 
2 alleles
8.0% missing data
   2   (0.908) 0.908 0.981 0.944 0.995 0.907 0.908 0.933 0.553 0.982 
   4   (0.092) 0.092 0.019 0.056 0.005 0.093 0.092 0.067 0.447 0.018 

Locus 2052 : 
2 alleles
5.1% missing data
   1   (0.732) 0.732 0.764 0.750 0.960 0.732 0.732 0.712 0.830 0.927 
   3   (0.268) 0.268 0.236 0.250 0.040 0.268 0.268 0.288 0.170 0.073 

Locus 2053 : 
2 alleles
15.2% missing data
   3   (0.829) 0.829 0.885 0.838 0.877 0.829 0.829 0.888 0.908 0.552 
   1   (0.171) 0.171 0.115 0.162 0.123 0.171 0.171 0.112 0.092 0.448 

Locus 2054 : 
2 alleles
5.8% missing data
   3   (0.782) 0.782 0.872 0.784 0.910 0.782 0.782 0.802 0.917 0.765 
   1   (0.218) 0.218 0.128 0.216 0.090 0.218 0.218 0.198 0.083 0.235 

Locus 2055 : 
2 alleles
5.1% missing data
   4   (0.877) 0.877 0.898 0.890 0.989 0.877 0.876 0.909 0.983 0.962 
   1   (0.123) 0.123 0.102 0.110 0.011 0.123 0.124 0.091 0.017 0.038 

Locus 2056 : 
2 alleles
14.5% missing data
   4   (0.921) 0.921 0.850 0.901 0.983 0.921 0.921 0.975 0.969 0.869 
   2   (0.079) 0.079 0.150 0.099 0.017 0.079 0.079 0.025 0.031 0.131 

Locus 2057 : 
2 alleles
13.8% missing data
   2   (0.910) 0.910 0.900 0.807 0.878 0.911 0.910 0.968 0.991 0.954 
   4   (0.090) 0.090 0.100 0.193 0.122 0.089 0.090 0.032 0.009 0.046 

Locus 2058 : 
2 alleles
5.8% missing data
   4   (0.139) 0.139 0.039 0.128 0.009 0.139 0.139 0.139 0.265 0.033 
   2   (0.861) 0.861 0.961 0.872 0.991 0.861 0.861 0.861 0.735 0.967 

Locus 2059 : 
2 alleles
5.1% missing data
   2   (0.878) 0.878 0.904 0.906 0.942 0.878 0.878 0.931 0.442 0.957 
   4   (0.122) 0.122 0.096 0.094 0.058 0.122 0.122 0.069 0.558 0.043 

Locus 2060 : 
2 alleles
12.3% missing data
   1   (0.894) 0.894 0.976 0.928 0.947 0.894 0.894 0.888 0.977 0.975 
   4   (0.106) 0.106 0.024 0.072 0.053 0.106 0.106 0.112 0.023 0.025 

Locus 2061 : 
2 alleles
6.5% missing data
   1   (0.811) 0.811 0.896 0.878 0.881 0.811 0.811 0.779 0.631 0.950 
   3   (0.189) 0.189 0.104 0.122 0.119 0.189 0.189 0.221 0.369 0.050 

Locus 2062 : 
2 alleles
11.6% missing data
   2   (0.890) 0.890 0.940 0.832 0.921 0.890 0.890 0.930 0.956 0.959 
   4   (0.110) 0.110 0.060 0.168 0.079 0.110 0.110 0.070 0.044 0.041 

Locus 2063 : 
2 alleles
14.5% missing data
   3   (0.880) 0.880 0.944 0.891 0.863 0.880 0.880 0.917 0.904 0.903 
   4   (0.120) 0.120 0.056 0.109 0.137 0.120 0.120 0.083 0.096 0.097 

Locus 2064 : 
2 alleles
13.0% missing data
   4   (0.908) 0.908 0.951 0.933 0.907 0.908 0.908 0.925 0.938 0.980 
   2   (0.092) 0.092 0.049 0.067 0.093 0.092 0.092 0.075 0.062 0.020 

Locus 2065 : 
2 alleles
12.3% missing data
   4   (0.127) 0.127 0.018 0.052 0.009 0.127 0.127 0.235 0.056 0.019 
   2   (0.873) 0.873 0.982 0.948 0.991 0.873 0.873 0.765 0.944 0.981 

Locus 2066 : 
2 alleles
4.3% missing data
   4   (0.892) 0.892 0.952 0.841 0.970 0.892 0.892 0.935 0.945 0.978 
   2   (0.108) 0.108 0.048 0.159 0.030 0.108 0.108 0.065 0.055 0.022 

Locus 2067 : 
2 alleles
8.0% missing data
   3   (0.919) 0.919 0.885 0.938 0.906 0.919 0.919 0.969 0.855 0.963 
   1   (0.081) 0.081 0.115 0.062 0.094 0.081 0.081 0.031 0.145 0.037 

Locus 2068 : 
2 alleles
12.3% missing data
   1   (0.912) 0.913 0.963 0.919 0.897 0.913 0.913 0.944 0.883 0.937 
   3   (0.088) 0.087 0.037 0.081 0.103 0.087 0.087 0.056 0.117 0.063 

Locus 2069 : 
2 alleles
8.0% missing data
   4   (0.868) 0.867 0.824 0.911 0.960 0.868 0.867 0.913 0.663 0.967 
   2   (0.132) 0.133 0.176 0.089 0.040 0.132 0.133 0.087 0.337 0.033 

Locus 2070 : 
2 alleles
0.0% missing data
   3   (0.917) 0.917 0.925 0.968 0.996 0.917 0.917 0.934 0.990 0.983 
   4   (0.083) 0.083 0.075 0.032 0.004 0.083 0.083 0.066 0.010 0.017 

Locus 2071 : 
2 alleles
9.4% missing data
   1   (0.150) 0.150 0.107 0.159 0.258 0.150 0.150 0.112 0.051 0.037 
   3   (0.850) 0.850 0.893 0.841 0.742 0.850 0.850 0.888 0.949 0.963 

Locus 2072 : 
2 alleles
3.6% missing data
   2   (0.837) 0.837 0.770 0.740 0.990 0.837 0.837 0.935 0.987 0.575 
   4   (0.163) 0.163 0.230 0.260 0.010 0.163 0.163 0.065 0.013 0.425 

Locus 2073 : 
2 alleles
10.9% missing data
   2   (0.874) 0.873 0.873 0.924 0.972 0.873 0.873 0.907 0.871 0.883 
   4   (0.126) 0.127 0.127 0.076 0.028 0.127 0.127 0.093 0.129 0.117 

Locus 2074 : 
2 alleles
6.5% missing data
   4   (0.865) 0.865 0.801 0.726 0.984 0.866 0.865 0.945 0.987 0.953 
   2   (0.135) 0.135 0.199 0.274 0.016 0.134 0.135 0.055 0.013 0.047 

Locus 2075 : 
2 alleles
2.9% missing data
   4   (0.866) 0.866 0.938 0.844 0.834 0.866 0.866 0.924 0.966 0.775 
   1   (0.134) 0.134 0.062 0.156 0.166 0.134 0.134 0.076 0.034 0.225 

Locus 2076 : 
2 alleles
13.0% missing data
   4   (0.782) 0.782 0.885 0.879 0.038 0.782 0.782 0.799 0.420 0.662 
   2   (0.218) 0.218 0.115 0.121 0.962 0.218 0.218 0.201 0.580 0.338 

Locus 2077 : 
2 alleles
2.2% missing data
   1   (0.855) 0.854 0.960 0.926 0.974 0.854 0.855 0.806 0.891 0.963 
   3   (0.145) 0.146 0.040 0.074 0.026 0.146 0.145 0.194 0.109 0.037 

Locus 2078 : 
2 alleles
11.6% missing data
   1   (0.604) 0.604 0.385 0.598 0.947 0.603 0.604 0.684 0.408 0.514 
   3   (0.396) 0.396 0.615 0.402 0.053 0.397 0.396 0.316 0.592 0.486 

Locus 2079 : 
2 alleles
1.4% missing data
   3   (0.911) 0.911 0.988 0.970 0.997 0.912 0.911 0.908 0.987 0.875 
   1   (0.089) 0.089 0.012 0.030 0.003 0.088 0.089 0.092 0.013 0.125 

Locus 2080 : 
2 alleles
17.4% missing data
   3   (0.685) 0.685 0.656 0.658 0.570 0.684 0.685 0.761 0.957 0.533 
   1   (0.315) 0.315 0.344 0.342 0.430 0.316 0.315 0.239 0.043 0.467 

Locus 2081 : 
2 alleles
12.3% missing data
   3   (0.884) 0.884 0.942 0.933 0.985 0.884 0.884 0.884 0.978 0.961 
   1   (0.116) 0.116 0.058 0.067 0.015 0.116 0.116 0.116 0.022 0.039 

Locus 2082 : 
2 alleles
5.8% missing data
   1   (0.343) 0.343 0.386 0.334 0.620 0.343 0.343 0.320 0.195 0.160 
   3   (0.657) 0.657 0.614 0.666 0.380 0.657 0.657 0.680 0.805 0.840 

Locus 2083 : 
2 alleles
4.3% missing data
   3   (0.808) 0.808 0.788 0.824 0.581 0.807 0.808 0.853 0.898 0.926 
   2   (0.192) 0.192 0.212 0.176 0.419 0.193 0.192 0.147 0.102 0.074 

Locus 2084 : 
2 alleles
5.8% missing data
   2   (0.611) 0.611 0.744 0.551 0.930 0.611 0.611 0.609 0.393 0.863 
   4   (0.389) 0.389 0.256 0.449 0.070 0.389 0.389 0.391 0.607 0.137 

Locus 2085 : 
2 alleles
5.8% missing data
   1   (0.514) 0.514 0.495 0.496 0.976 0.514 0.514 0.549 0.723 0.203 
   3   (0.486) 0.486 0.505 0.504 0.024 0.486 0.486 0.451 0.277 0.797 

Locus 2086 : 
2 alleles
5.8% missing data
   4   (0.878) 0.878 0.955 0.921 0.955 0.878 0.878 0.911 0.984 0.720 
   2   (0.122) 0.122 0.045 0.079 0.045 0.122 0.122 0.089 0.016 0.280 

Locus 2087 : 
2 alleles
12.3% missing data
   4   (0.647) 0.647 0.127 0.243 0.388 0.647 0.647 0.928 0.511 0.113 
   1   (0.353) 0.353 0.873 0.757 0.612 0.353 0.353 0.072 0.489 0.887 

Locus 2088 : 
2 alleles
4.3% missing data
   3   (0.680) 0.680 0.607 0.698 0.063 0.681 0.681 0.758 0.748 0.508 
   2   (0.320) 0.320 0.393 0.302 0.937 0.319 0.319 0.242 0.252 0.492 

Locus 2089 : 
2 alleles
5.8% missing data
   3   (0.906) 0.906 0.926 0.925 0.984 0.906 0.906 0.936 0.972 0.957 
   1   (0.094) 0.094 0.074 0.075 0.016 0.094 0.094 0.064 0.028 0.043 

Locus 2090 : 
2 alleles
11.6% missing data
   4   (0.916) 0.916 0.980 0.957 0.969 0.916 0.916 0.920 0.971 0.983 
   3   (0.084) 0.084 0.020 0.043 0.031 0.084 0.084 0.080 0.029 0.017 

Locus 2091 : 
2 alleles
11.6% missing data
   2   (0.836) 0.836 0.827 0.800 0.947 0.836 0.836 0.875 0.901 0.937 
   4   (0.164) 0.164 0.173 0.200 0.053 0.164 0.164 0.125 0.099 0.063 

Locus 2092 : 
2 alleles
1.4% missing data
   3   (0.832) 0.832 0.857 0.879 0.983 0.832 0.832 0.843 0.543 0.961 
   1   (0.168) 0.168 0.143 0.121 0.017 0.168 0.168 0.157 0.457 0.039 

Locus 2093 : 
2 alleles
1.4% missing data
   2   (0.823) 0.823 0.842 0.859 0.646 0.823 0.823 0.832 0.875 0.916 
   4   (0.177) 0.177 0.158 0.141 0.354 0.177 0.177 0.168 0.125 0.084 

Locus 2094 : 
2 alleles
5.1% missing data
   1   (0.907) 0.907 0.970 0.884 0.975 0.907 0.907 0.963 0.893 0.760 
   3   (0.093) 0.093 0.030 0.116 0.025 0.093 0.093 0.037 0.107 0.240 

Locus 2095 : 
2 alleles
2.9% missing data
   3   (0.885) 0.885 0.860 0.913 0.956 0.885 0.885 0.928 0.974 0.956 
   1   (0.115) 0.115 0.140 0.087 0.044 0.115 0.115 0.072 0.026 0.044 

Locus 2096 : 
2 alleles
8.7% missing data
[truncated: 127,192 more chars]
