# Supplementary material for: Population genomic response to geographic gradients by widespread and endemic fishes of the Arabian Peninsula
Source: Ecol Evol. 2020 Apr 12;10(10):4314–30. doi: 10.1002/ece3.6199 (PMC7246217; doi:10.1002/ece3.6199)
Supplement: Supplementary file 6 — Appendix S1 [file ECE3-10-4314-s006.zip › Appendix S1, STRUCTURE and PCA Plots, Dryad/STRUCTURE/C. austriacus & C. melapterus/results_job_T43_q]

 C_aust_RS25  1 0.0138 0.0043 0.0017 0.0009 0.0197 0.0158 0.9076 0.0353 0.0009 
 C_aust_RS25  1 0.0080 0.0016 0.0008 0.0003 0.0126 0.0086 0.9418 0.0243 0.0020 
 C_aust_RS26  1 0.0092 0.0017 0.0008 0.0004 0.0132 0.0104 0.9155 0.0480 0.0008 
 C_aust_RS26  1 0.0173 0.0025 0.0042 0.0009 0.0259 0.0218 0.9177 0.0092 0.0004 
 C_aust_RS26  1 0.0154 0.0028 0.0060 0.0009 0.0231 0.0187 0.9273 0.0053 0.0005 
 C_aust_RS26  1 0.0106 0.0021 0.0019 0.0006 0.0158 0.0121 0.9475 0.0089 0.0006 
 C_aust_RS26  1 0.0172 0.0018 0.0019 0.0005 0.0250 0.0191 0.9031 0.0309 0.0004 
 C_aust_RS26  1 0.0289 0.0114 0.0051 0.0006 0.0405 0.0341 0.8695 0.0095 0.0004 
 C_aust_RS26  1 0.0113 0.0016 0.0021 0.0005 0.0172 0.0127 0.9486 0.0057 0.0003 
 C_aust_RS26  1 0.0126 0.0021 0.0018 0.0013 0.0187 0.0139 0.9434 0.0055 0.0007 
 C_aust_RS26  1 0.0182 0.0013 0.0034 0.0005 0.0252 0.0210 0.9209 0.0090 0.0005 
 C_aust_RS26  1 0.0093 0.0025 0.0014 0.0041 0.0135 0.0103 0.9559 0.0026 0.0005 
 C_aust_RS27  2 0.0093 0.0008 0.0007 0.0008 0.0150 0.0104 0.9140 0.0469 0.0022 
 C_aust_RS27  2 0.0138 0.0017 0.0008 0.0004 0.0222 0.0157 0.9365 0.0046 0.0044 
 C_aust_RS27  2 0.0150 0.0064 0.0016 0.0007 0.0249 0.0170 0.9265 0.0045 0.0034 
 C_aust_RS27  2 0.0390 0.0016 0.0031 0.0010 0.0593 0.0440 0.8420 0.0034 0.0067 
 C_aust_RS27  2 0.0453 0.0065 0.0026 0.0005 0.0784 0.0515 0.7941 0.0068 0.0143 
 C_aust_RS27  2 0.0129 0.0008 0.0011 0.0002 0.0204 0.0146 0.9418 0.0051 0.0031 
 C_aust_RS27  2 0.0063 0.0010 0.0007 0.0003 0.0105 0.0075 0.9621 0.0095 0.0021 
 C_aust_RS27  2 0.0240 0.0137 0.0017 0.0022 0.0388 0.0273 0.8531 0.0343 0.0049 
 C_aust_RS27  2 0.0125 0.0030 0.0012 0.0003 0.0203 0.0145 0.9273 0.0036 0.0173 
 C_aust_RS27  2 0.0276 0.0025 0.0010 0.0006 0.0429 0.0308 0.8858 0.0063 0.0026 
 C_aust_RS27  2 0.0223 0.0022 0.0016 0.0005 0.0362 0.0261 0.8964 0.0050 0.0098 
 C_aust_RS27  2 0.0155 0.0013 0.0011 0.0015 0.0248 0.0173 0.9311 0.0058 0.0016 
 C_aust_RS46  4 0.0081 0.0021 0.0046 0.0003 0.0135 0.0076 0.9493 0.0061 0.0085 
 C_aust_RS48  4 0.0020 0.0011 0.0011 0.0003 0.0040 0.0024 0.9740 0.0144 0.0006 
 C_aust_RS51  4 0.0050 0.0070 0.0013 0.0004 0.0088 0.0059 0.9565 0.0112 0.0039 
 C_aust_RS53  4 0.0079 0.0007 0.0026 0.0011 0.0153 0.0082 0.9049 0.0586 0.0007 
 C_aust_RS54  4 0.0070 0.0005 0.0009 0.0007 0.0108 0.0066 0.9684 0.0037 0.0013 
 C_aust_RS55  4 0.0028 0.0031 0.0011 0.0009 0.0051 0.0031 0.9603 0.0225 0.0010 
 C_aust_RS57  4 0.0025 0.0005 0.0008 0.0013 0.0044 0.0029 0.9820 0.0040 0.0016 
 C_aust_RS58  4 0.0025 0.0010 0.0010 0.0005 0.0045 0.0027 0.9771 0.0099 0.0008 
 C_aust_RS59  4 0.0072 0.0020 0.0024 0.0008 0.0127 0.0076 0.9029 0.0445 0.0198 
 C_aust_RS97  4 0.0068 0.0037 0.0017 0.0006 0.0124 0.0080 0.9636 0.0021 0.0010 
 C_aust_RS98  4 0.0034 0.0004 0.0010 0.0003 0.0063 0.0040 0.9761 0.0068 0.0018 
 C_aust_RS52  9 0.0054 0.0010 0.0019 0.0011 0.0074 0.0087 0.9683 0.0053 0.0010 
 C_aust_RS53  9 0.0051 0.0016 0.0039 0.0012 0.0061 0.0079 0.9626 0.0076 0.0041 
 C_aust_RS53  9 0.0022 0.0013 0.0013 0.0006 0.0026 0.0033 0.9827 0.0048 0.0013 
 C_aust_RS53  9 0.0028 0.0008 0.0015 0.0008 0.0035 0.0045 0.9802 0.0046 0.0013 
 C_aust_RS53  9 0.0039 0.0021 0.0017 0.0012 0.0043 0.0052 0.9310 0.0481 0.0026 
 C_aust_RS53  9 0.0059 0.0023 0.0018 0.0066 0.0069 0.0089 0.9238 0.0429 0.0007 
 C_aust_RS53  9 0.0066 0.0013 0.0027 0.0009 0.0081 0.0112 0.9369 0.0163 0.0160 
 C_aust_RS53  9 0.0024 0.0011 0.0019 0.0006 0.0028 0.0035 0.9800 0.0070 0.0007 
 C_aust_RS53  9 0.0040 0.0008 0.0017 0.0010 0.0044 0.0055 0.9591 0.0214 0.0019 
 C_aust_RS53  9 0.0044 0.0021 0.0018 0.0014 0.0054 0.0063 0.9738 0.0043 0.0006 
 C_aust_RS53  9 0.0021 0.0015 0.0015 0.0012 0.0028 0.0036 0.9833 0.0034 0.0007 
 C_aust_RS53  9 0.0050 0.0008 0.0027 0.0007 0.0064 0.0080 0.9604 0.0149 0.0011 
 C_aust_RS14 10 0.0185 0.0025 0.0025 0.0011 0.0111 0.0220 0.9392 0.0027 0.0003 
 C_aust_RS14 10 0.0380 0.0018 0.0054 0.0011 0.0240 0.0427 0.8826 0.0040 0.0004 
 C_aust_RS14 10 0.0337 0.0008 0.0029 0.0010 0.0196 0.0370 0.8997 0.0049 0.0005 
 C_aust_RS14 10 0.0303 0.0011 0.0037 0.0027 0.0188 0.0334 0.9015 0.0081 0.0004 
 C_aust_RS15 10 0.0197 0.0009 0.0024 0.0064 0.0125 0.0244 0.9307 0.0021 0.0007 
 C_aust_RS17 10 0.0665 0.0025 0.0081 0.0018 0.0394 0.0652 0.7886 0.0274 0.0006 
 C_aust_RS26 10 0.0325 0.0013 0.0114 0.0050 0.0209 0.0379 0.8886 0.0018 0.0006 
 C_aust_RS26 10 0.0166 0.0010 0.0029 0.0025 0.0097 0.0193 0.9313 0.0164 0.0003 
 C_aust_RS26 10 0.0545 0.0029 0.0063 0.0033 0.0353 0.0595 0.8329 0.0050 0.0003 
 C_aust_RS27 10 0.0245 0.0006 0.0032 0.0009 0.0150 0.0273 0.9095 0.0185 0.0004 
 C_aust_RS27 10 0.0126 0.0006 0.0015 0.0025 0.0078 0.0154 0.9559 0.0033 0.0004 
 C_aust_RS27 10 0.0223 0.0009 0.0029 0.0015 0.0126 0.0254 0.9320 0.0018 0.0007 
 C_aust_RS35 20 0.0073 0.0008 0.0026 0.0003 0.0217 0.0078 0.9453 0.0138 0.0003 
 C_aust_RS36 20 0.0079 0.0014 0.0033 0.0005 0.0214 0.0080 0.9499 0.0071 0.0003 
 C_aust_RS36 20 0.0100 0.0032 0.0040 0.0002 0.0278 0.0102 0.9181 0.0261 0.0004 
 C_aust_RS37 20 0.0123 0.0017 0.0030 0.0002 0.0354 0.0133 0.9176 0.0162 0.0003 
 C_aust_RS37 20 0.0173 0.0035 0.0043 0.0003 0.0509 0.0174 0.8922 0.0139 0.0002 
 C_aust_RS37 20 0.0096 0.0011 0.0026 0.0013 0.0266 0.0097 0.9409 0.0076 0.0005 
 C_aust_RS37 20 0.0124 0.0008 0.0028 0.0002 0.0356 0.0123 0.9229 0.0114 0.0014 
 C_aust_RS37 20 0.0098 0.0021 0.0023 0.0004 0.0275 0.0097 0.9222 0.0257 0.0002 
 C_aust_RS37 20 0.0186 0.0019 0.0046 0.0004 0.0538 0.0180 0.8801 0.0222 0.0004 
 C_aust_RS37 20 0.0113 0.0009 0.0037 0.0003 0.0303 0.0115 0.9273 0.0137 0.0009 
 C_aust_RS37 20 0.0175 0.0015 0.0057 0.0007 0.0471 0.0166 0.8963 0.0143 0.0003 
 C_aust_RS37 20 0.0198 0.0015 0.0053 0.0002 0.0554 0.0187 0.8851 0.0138 0.0002 
  C_aust_A1b 22 0.0023 0.0006 0.0006 0.0025 0.0021 0.0019 0.9848 0.0048 0.0005 
   C_aust_A2 22 0.0155 0.0109 0.0039 0.0012 0.0109 0.0115 0.9083 0.0358 0.0019 
   C_aust_A3 22 0.0025 0.0025 0.0017 0.0021 0.0019 0.0019 0.7859 0.2007 0.0008 
   C_aust_A4 22 0.0041 0.0019 0.0021 0.0016 0.0036 0.0034 0.9740 0.0087 0.0006 
   C_aust_A5 22 0.0032 0.0026 0.0012 0.0010 0.0026 0.0027 0.9815 0.0041 0.0012 
   C_aust_A6 22 0.0032 0.0008 0.0009 0.0010 0.0032 0.0032 0.9449 0.0402 0.0027 
   C_aust_A7 22 0.0038 0.0012 0.0007 0.0007 0.0032 0.0032 0.9768 0.0093 0.0010 
 C_melap_RS4 12 0.0036 0.4094 0.3770 0.0333 0.0088 0.0065 0.0023 0.0038 0.1554 
 C_melap_RS4 12 0.0017 0.4875 0.3935 0.0222 0.0039 0.0024 0.0010 0.0044 0.0835 
 C_melap_RS4 12 0.0034 0.5027 0.2448 0.0666 0.0099 0.0055 0.0030 0.0076 0.1565 
 C_melap_RS4 12 0.0018 0.5854 0.1862 0.0369 0.0051 0.0028 0.0015 0.0016 0.1789 
 C_melap_RS4 12 0.0050 0.6279 0.1681 0.0193 0.0128 0.0065 0.0070 0.0013 0.1522 
 C_melap_RS4 12 0.0026 0.7147 0.1241 0.0075 0.0077 0.0045 0.0033 0.0114 0.1242 
 C_melap_RS4 12 0.0019 0.7216 0.1515 0.0136 0.0057 0.0032 0.0030 0.0029 0.0965 
 C_melap_RS4 12 0.0006 0.2501 0.0614 0.6073 0.0016 0.0009 0.0007 0.0035 0.0738 
 C_melap_RS4 12 0.0050 0.4801 0.3097 0.0519 0.0128 0.0069 0.0046 0.0051 0.1240 
 C_melap_RS4 12 0.0013 0.6796 0.1518 0.0107 0.0032 0.0020 0.0014 0.0206 0.1294 
 C_melap_RS4 12 0.0056 0.3588 0.4055 0.0851 0.0109 0.0075 0.0016 0.0125 0.1125 
 C_melap_RS4 12 0.0036 0.5931 0.2007 0.0137 0.0082 0.0057 0.0031 0.0134 0.1585 
 C_melap_RS4 13 0.0001 0.0134 0.0036 0.0002 0.0003 0.0003 0.0001 0.0002 0.9819 
 C_melap_RS4 13 0.0003 0.0177 0.0081 0.0002 0.0007 0.0009 0.0002 0.0006 0.9712 
 C_melap_RS4 13 0.0009 0.2975 0.5576 0.0016 0.0015 0.0018 0.0003 0.0008 0.1380 
 C_melap_RS4 13 0.0160 0.3831 0.4104 0.0008 0.0289 0.0467 0.0008 0.0013 0.1119 
 C_melap_RS4 13 0.0060 0.4990 0.3421 0.0048 0.0222 0.0300 0.0009 0.0269 0.0681 
 C_melap_RS4 13 0.0449 0.2718 0.4298 0.0008 0.0824 0.1228 0.0007 0.0012 0.0456 
 C_melap_RS4 13 0.0018 0.3067 0.5598 0.0012 0.0022 0.0039 0.0004 0.0012 0.1230 
 C_melap_RS4 13 0.0108 0.4184 0.4466 0.0028 0.0258 0.0288 0.0013 0.0013 0.0641 
 C_melap_RS4 13 0.0041 0.4282 0.4366 0.0004 0.0041 0.0082 0.0013 0.0007 0.1165 
 C_melap_RS4 13 0.0020 0.4517 0.4890 0.0061 0.0101 0.0086 0.0005 0.0013 0.0307 
 C_melap_RS4 13 0.0007 0.6278 0.0157 0.0006 0.0021 0.0019 0.0005 0.3029 0.0476 
 C_melap_RS4 13 0.0015 0.3056 0.5584 0.0071 0.0038 0.0047 0.0005 0.0017 0.1167 
 C_melap_RS1 14 0.0012 0.6266 0.2886 0.0013 0.0034 0.0013 0.0008 0.0008 0.0761 
 C_melap_RS1 14 0.0007 0.6598 0.1873 0.0034 0.0020 0.0008 0.0004 0.0002 0.1455 
 C_melap_RS1 14 0.0012 0.4521 0.4202 0.0015 0.0045 0.0017 0.0008 0.0003 0.1176 
 C_melap_RS1 14 0.0018 0.4105 0.3938 0.0025 0.0063 0.0026 0.0010 0.0002 0.1813 
 C_melap_RS1 14 0.0016 0.4719 0.3661 0.0007 0.0047 0.0019 0.0010 0.0002 0.1518 
 C_melap_RS1 14 0.0017 0.4842 0.4028 0.0020 0.0056 0.0022 0.0017 0.0002 0.0996 
 C_melap_RS1 14 0.0006 0.5278 0.2462 0.0015 0.0018 0.0006 0.0005 0.0002 0.2208 
 C_melap_RS1 14 0.0013 0.3950 0.4348 0.0027 0.0038 0.0015 0.0006 0.0002 0.1601 
 C_melap_RS1 14 0.0012 0.4235 0.4217 0.0011 0.0039 0.0017 0.0008 0.0003 0.1458 
 C_melap_RS1 14 0.0019 0.4632 0.3856 0.0016 0.0076 0.0029 0.0007 0.0003 0.1362 
 C_melap_RS1 14 0.0012 0.4592 0.4218 0.0027 0.0040 0.0019 0.0006 0.0002 0.1084 
 C_melap_RS1 14 0.0006 0.6515 0.2272 0.0010 0.0021 0.0008 0.0005 0.0010 0.1153 
 C_melap_RS4 16 0.0081 0.3115 0.5107 0.0111 0.0125 0.0073 0.0017 0.0103 0.1269 
 C_melap_RS4 16 0.0085 0.4308 0.4123 0.0125 0.0139 0.0085 0.0017 0.0081 0.1037 
 C_melap_RS4 16 0.0080 0.4246 0.3878 0.0313 0.0115 0.0074 0.0008 0.0165 0.1120 
 C_melap_RS4 16 0.0197 0.3139 0.4783 0.0037 0.0397 0.0210 0.0020 0.0149 0.1068 
 C_melap_RS4 16 0.0137 0.3186 0.4712 0.0086 0.0216 0.0125 0.0019 0.0063 0.1455 
 C_melap_RS4 16 0.0067 0.5155 0.3075 0.0112 0.0096 0.0062 0.0011 0.0098 0.1325 
 C_melap_RS4 16 0.0120 0.4788 0.3421 0.0094 0.0151 0.0103 0.0013 0.0163 0.1146 
 C_melap_RS4 16 0.0129 0.4822 0.3334 0.0194 0.0181 0.0112 0.0028 0.0110 0.1090 
 C_melap_RS4 16 0.0096 0.4384 0.4018 0.0065 0.0140 0.0088 0.0015 0.0236 0.0958 
 C_melap_RS4 16 0.0100 0.4181 0.3419 0.0126 0.0148 0.0093 0.0032 0.0569 0.1332 
 C_melap_RS4 16 0.0057 0.6633 0.2298 0.0065 0.0078 0.0048 0.0017 0.0125 0.0679 
 C_melap_RS4 16 0.0117 0.4551 0.3552 0.0089 0.0177 0.0100 0.0021 0.0439 0.0954 
 C_melap_RS5 19 0.0026 0.3741 0.4319 0.0561 0.0042 0.0054 0.0021 0.0247 0.0990 
 C_melap_RS5 19 0.0045 0.3475 0.4523 0.0217 0.0075 0.0088 0.0031 0.0146 0.1400 
 C_melap_RS5 19 0.0056 0.3293 0.5182 0.0305 0.0079 0.0109 0.0026 0.0080 0.0870 
 C_melap_RS5 19 0.0052 0.3794 0.4387 0.0333 0.0086 0.0099 0.0021 0.0238 0.0990 
 C_melap_RS5 19 0.0024 0.4795 0.3334 0.0294 0.0041 0.0050 0.0017 0.0091 0.1354 
 C_melap_RS5 19 0.0026 0.4158 0.3873 0.0198 0.0039 0.0051 0.0018 0.0093 0.1543 
 C_melap_RS5 19 0.0039 0.3523 0.4824 0.0351 0.0062 0.0077 0.0027 0.0078 0.1019 
 C_melap_RS5 19 0.0034 0.4841 0.2953 0.0544 0.0062 0.0074 0.0048 0.0216 0.1229 
 C_melap_RS5 19 0.0037 0.3942 0.4561 0.0239 0.0054 0.0071 0.0023 0.0163 0.0910 
 C_melap_RS5 19 0.0032 0.4215 0.4041 0.0413 0.0049 0.0065 0.0027 0.0208 0.0950 
 C_melap_RS5 19 0.0051 0.3168 0.5084 0.0289 0.0079 0.0102 0.0065 0.0080 0.1083 
 C_melap_RS5 19 0.0022 0.3576 0.4660 0.0317 0.0037 0.0044 0.0015 0.0096 0.1234 
