# Supplementary material for: Population genomic response to geographic gradients by widespread and endemic fishes of the Arabian Peninsula
Source: Ecol Evol. 2020 Apr 12;10(10):4314–30. doi: 10.1002/ece3.6199 (PMC7246217; doi:10.1002/ece3.6199)
Supplement: Supplementary file 6 — Appendix S1 [file ECE3-10-4314-s006.zip › Appendix S1, STRUCTURE and PCA Plots, Dryad/STRUCTURE/C. austriacus & C. melapterus/results_job_T44_f]

----------------------------------------------------
STRUCTURE by Pritchard, Stephens and Donnelly (2000)
     and Falush, Stephens and Pritchard (2003)
       Code by Pritchard, Falush and Hubisz
             Version 2.3.4 (Jul 2012)
----------------------------------------------------


Command line arguments:   /home/compartido2/pablo_saenz/Structure/structure_kernel_src/structure -m parameter_job_T44 
Input File:    /home/compartido2/pablo_saenz/joey/structure/C_aus_x_C_mel/data_job_T44

Run parameters:
   138 individuals
   2782 loci
   9 populations assumed
   200000 Burn-in period
   300000 Reps
LOCPRIOR model used


--------------------------------------------
Proportion of membership of each pre-defined
 population in each of the 9 clusters

Given    Inferred Clusters                                                 Number of
 Pop       1      2      3      4      5      6      7      8      9      Individuals

  1:     0.000  0.003  0.001  0.325  0.013  0.528  0.002  0.000  0.127       12
  2:     0.004  0.003  0.007  0.311  0.010  0.555  0.001  0.004  0.106       12
  4:     0.001  0.002  0.003  0.235  0.001  0.605  0.001  0.011  0.140       11
  9:     0.002  0.002  0.002  0.284  0.001  0.621  0.002  0.003  0.082       12
 10:     0.000  0.015  0.001  0.232  0.008  0.614  0.006  0.001  0.122       12
 12:     0.001  0.181  0.302  0.002  0.403  0.002  0.096  0.010  0.002       12
 13:     0.084  0.338  0.278  0.002  0.248  0.001  0.002  0.046  0.001       12
 14:     0.007  0.337  0.330  0.002  0.298  0.002  0.006  0.014  0.003       12
 16:     0.002  0.417  0.274  0.002  0.249  0.003  0.018  0.030  0.006       12
 19:     0.002  0.426  0.255  0.005  0.248  0.003  0.040  0.019  0.002       12
 20:     0.001  0.005  0.003  0.331  0.004  0.567  0.002  0.004  0.083       12
 22:     0.001  0.003  0.008  0.178  0.002  0.674  0.002  0.015  0.117        7
--------------------------------------------

Allele-freq. divergence among pops (Net nucleotide distance),
computed using point estimates of P.

      1       2       3       4       5       6       7       8       9      
 1      -    0.0880  0.0989  0.0887  0.0909  0.0928  0.1104  0.1251  0.0937  
 2   0.0880     -    0.0290  0.0103  0.0064  0.0129  0.0295  0.0378  0.0137  
 3   0.0989  0.0290     -    0.0358  0.0284  0.0373  0.0525  0.0559  0.0404  
 4   0.0887  0.0103  0.0358     -    0.0118  0.0057  0.0332  0.0407  0.0091  
 5   0.0909  0.0064  0.0284  0.0118     -    0.0146  0.0312  0.0378  0.0150  
 6   0.0928  0.0129  0.0373  0.0057  0.0146     -    0.0357  0.0425  0.0089  
 7   0.1104  0.0295  0.0525  0.0332  0.0312  0.0357     -    0.0612  0.0370  
 8   0.1251  0.0378  0.0559  0.0407  0.0378  0.0425  0.0612     -    0.0430  
 9   0.0937  0.0137  0.0404  0.0091  0.0150  0.0089  0.0370  0.0430     -    

Average distances (expected heterozygosity) between individuals in same cluster:
cluster  1  : 0.1326 
cluster  2  : 0.2620 
cluster  3  : 0.1206 
cluster  4  : 0.2484 
cluster  5  : 0.2525 
cluster  6  : 0.2285 
cluster  7  : 0.1977 
cluster  8  : 0.1834 
cluster  9  : 0.2418 

--------------------------------------------
Estimated Ln Prob of Data   = -270139.5
Mean value of ln likelihood = -263779.6
Variance of ln likelihood   = 12719.8
Mean value of alpha         = 1.8185

Mean value of alpha_local for each location:
	location  1:  0.0172  0.0805  0.0330  5.6654  0.3604  8.1505  0.0779  0.0109  2.1087
	location  2:  0.1649  0.1150  0.2462  9.5228  0.3168  16.3385  0.0680  0.1317  3.1161
	location  4:  0.0532  0.0808  0.1179  6.0937  0.0634  15.8971  0.0557  0.3250  3.5488
	location  9:  0.0426  0.0490  0.0596  3.0134  0.0401  5.9591  0.0374  0.0561  0.7869
	location 10:  0.0231  0.3543  0.0367  4.3603  0.1975  11.7933  0.1756  0.0542  2.1088
	location 12:  0.0322  1.0327  2.0501  0.0315  2.4617  0.0352  0.5140  0.0985  0.0391
	location 13:  0.0860  0.6208  0.8833  0.0207  0.5639  0.0226  0.0221  0.0506  0.0172
	location 14:  0.2261  8.1807  8.3780  0.0839  7.0143  0.0777  0.1861  0.3538  0.0998
	location 16:  0.0686  9.9801  6.9018  0.0669  5.8319  0.1081  0.5340  0.8879  0.1782
	location 19:  0.0897  11.3515  7.3087  0.1539  6.6250  0.1061  1.1637  0.5753  0.0843
	location 20:  0.0632  0.2062  0.1421  10.9019  0.1481  19.3944  0.0861  0.1663  2.8374
	location 22:  0.0383  0.0777  0.1992  2.4431  0.0619  9.8910  0.0625  0.2589  1.8532

Mean value of Fst_1         = 0.9565
Mean value of Fst_2         = 0.0782
Mean value of Fst_3         = 0.6290
Mean value of Fst_4         = 0.1339
Mean value of Fst_5         = 0.1208
Mean value of Fst_6         = 0.1091
Mean value of Fst_7         = 0.6617
Mean value of Fst_8         = 0.8657
Mean value of Fst_9         = 0.3539

Mean value of r = 0.1145

Inferred ancestry of individuals:
        Label (%Miss) Pop:  Inferred clusters
  1 C_aust_RS25    (1)    1 :  0.000 0.002 0.002 0.241 0.017 0.541 0.002 0.002 0.193 
  2 C_aust_RS25    (2)    1 :  0.000 0.001 0.002 0.405 0.006 0.524 0.001 0.000 0.061 
  3 C_aust_RS26    (1)    1 :  0.000 0.001 0.001 0.492 0.006 0.397 0.001 0.001 0.100 
  4 C_aust_RS26    (0)    1 :  0.000 0.005 0.001 0.228 0.024 0.609 0.002 0.000 0.131 
  5 C_aust_RS26    (1)    1 :  0.000 0.009 0.001 0.257 0.013 0.567 0.002 0.000 0.151 
  6 C_aust_RS26    (1)    1 :  0.000 0.002 0.001 0.313 0.008 0.579 0.001 0.000 0.095 
  7 C_aust_RS26    (0)    1 :  0.000 0.002 0.000 0.380 0.009 0.465 0.002 0.000 0.142 
  8 C_aust_RS26    (0)    1 :  0.000 0.007 0.004 0.322 0.030 0.561 0.002 0.000 0.074 
  9 C_aust_RS26    (1)    1 :  0.000 0.002 0.000 0.340 0.015 0.519 0.001 0.000 0.122 
 10 C_aust_RS26    (0)    1 :  0.000 0.002 0.001 0.232 0.011 0.449 0.002 0.000 0.303 
 11 C_aust_RS26    (2)    1 :  0.000 0.004 0.000 0.377 0.010 0.537 0.001 0.000 0.070 
 12 C_aust_RS26    (0)    1 :  0.000 0.002 0.001 0.308 0.012 0.593 0.008 0.000 0.077 
 13 C_aust_RS27    (4)    2 :  0.002 0.001 0.002 0.289 0.004 0.551 0.002 0.001 0.148 
 14 C_aust_RS27    (1)    2 :  0.007 0.002 0.003 0.275 0.006 0.605 0.001 0.001 0.100 
 15 C_aust_RS27    (1)    2 :  0.002 0.003 0.006 0.264 0.014 0.609 0.002 0.009 0.092 
 16 C_aust_RS27    (2)    2 :  0.003 0.006 0.004 0.278 0.018 0.535 0.002 0.002 0.151 
 17 C_aust_RS27    (4)    2 :  0.004 0.007 0.016 0.356 0.025 0.476 0.001 0.003 0.112 
 18 C_aust_RS27    (1)    2 :  0.002 0.002 0.003 0.320 0.005 0.584 0.001 0.001 0.083 
 19 C_aust_RS27   (10)    2 :  0.002 0.001 0.004 0.224 0.003 0.697 0.001 0.005 0.063 
 20 C_aust_RS27    (2)    2 :  0.002 0.003 0.016 0.342 0.018 0.520 0.003 0.010 0.086 
 21 C_aust_RS27    (4)    2 :  0.011 0.002 0.014 0.317 0.007 0.561 0.001 0.003 0.083 
 22 C_aust_RS27    (1)    2 :  0.002 0.002 0.005 0.419 0.008 0.448 0.002 0.003 0.111 
 23 C_aust_RS27    (1)    2 :  0.007 0.003 0.008 0.288 0.010 0.591 0.001 0.003 0.089 
 24 C_aust_RS27    (0)    2 :  0.001 0.002 0.003 0.359 0.006 0.478 0.002 0.002 0.148 
 25 C_aust_RS46    (5)    4 :  0.002 0.003 0.005 0.284 0.002 0.576 0.001 0.006 0.121 
 26 C_aust_RS48    (8)    4 :  0.000 0.001 0.002 0.170 0.001 0.541 0.001 0.009 0.275 
 27 C_aust_RS51    (4)    4 :  0.001 0.002 0.007 0.222 0.003 0.624 0.001 0.009 0.132 
 28 C_aust_RS53    (1)    4 :  0.000 0.003 0.001 0.285 0.001 0.522 0.002 0.016 0.170 
 29 C_aust_RS54    (2)    4 :  0.001 0.001 0.001 0.270 0.001 0.599 0.001 0.004 0.121 
 30 C_aust_RS55   (14)    4 :  0.000 0.002 0.004 0.168 0.001 0.743 0.002 0.020 0.060 
 31 C_aust_RS57    (3)    4 :  0.003 0.001 0.001 0.159 0.001 0.729 0.002 0.007 0.097 
 32 C_aust_RS58    (1)    4 :  0.000 0.001 0.002 0.225 0.001 0.583 0.001 0.009 0.178 
 33 C_aust_RS59    (2)    4 :  0.003 0.002 0.009 0.286 0.001 0.565 0.002 0.029 0.103 
 34 C_aust_RS97    (2)    4 :  0.000 0.002 0.002 0.255 0.003 0.595 0.001 0.004 0.136 
 35 C_aust_RS98    (1)    4 :  0.001 0.001 0.001 0.261 0.001 0.577 0.001 0.005 0.152 
 36 C_aust_RS52    (2)    9 :  0.001 0.002 0.001 0.289 0.001 0.580 0.001 0.001 0.125 
 37 C_aust_RS53    (4)    9 :  0.001 0.004 0.005 0.355 0.002 0.580 0.002 0.001 0.051 
 38 C_aust_RS53    (6)    9 :  0.001 0.001 0.003 0.115 0.001 0.731 0.001 0.002 0.145 
 39 C_aust_RS53    (3)    9 :  0.001 0.001 0.001 0.268 0.001 0.645 0.001 0.001 0.080 
 40 C_aust_RS53    (9)    9 :  0.001 0.001 0.003 0.563 0.001 0.378 0.001 0.003 0.050 
 41 C_aust_RS53    (4)    9 :  0.000 0.002 0.001 0.312 0.001 0.486 0.006 0.021 0.171 
 42 C_aust_RS53    (4)    9 :  0.018 0.003 0.002 0.224 0.003 0.717 0.001 0.003 0.029 
 43 C_aust_RS53    (3)    9 :  0.000 0.002 0.003 0.268 0.001 0.683 0.001 0.001 0.042 
 44 C_aust_RS53    (8)    9 :  0.001 0.002 0.001 0.265 0.002 0.702 0.002 0.001 0.024 
 45 C_aust_RS53    (2)    9 :  0.000 0.001 0.002 0.340 0.002 0.552 0.001 0.001 0.101 
 46 C_aust_RS53    (6)    9 :  0.000 0.001 0.002 0.187 0.001 0.709 0.001 0.001 0.097 
 47 C_aust_RS53    (2)    9 :  0.001 0.005 0.001 0.224 0.002 0.692 0.001 0.002 0.073 
 48 C_aust_RS14    (2)   10 :  0.000 0.009 0.001 0.156 0.008 0.666 0.003 0.001 0.156 
 49 C_aust_RS14    (3)   10 :  0.000 0.022 0.001 0.222 0.012 0.648 0.004 0.001 0.090 
 50 C_aust_RS14    (1)   10 :  0.000 0.010 0.000 0.148 0.007 0.611 0.003 0.001 0.219 
 51 C_aust_RS14    (1)   10 :  0.000 0.010 0.001 0.212 0.005 0.520 0.007 0.003 0.242 
 52 C_aust_RS15    (1)   10 :  0.001 0.008 0.001 0.281 0.005 0.580 0.012 0.001 0.111 
 53 C_aust_RS17    (1)   10 :  0.000 0.026 0.001 0.380 0.020 0.478 0.005 0.001 0.089 
 54 C_aust_RS26    (3)   10 :  0.000 0.034 0.001 0.236 0.009 0.649 0.011 0.000 0.060 
 55 C_aust_RS26    (1)   10 :  0.000 0.008 0.000 0.241 0.004 0.572 0.006 0.001 0.166 
 56 C_aust_RS26    (1)   10 :  0.000 0.025 0.001 0.315 0.011 0.533 0.008 0.003 0.103 
 57 C_aust_RS27    (0)   10 :  0.000 0.012 0.000 0.256 0.004 0.672 0.002 0.001 0.053 
 58 C_aust_RS27    (8)   10 :  0.000 0.006 0.000 0.146 0.003 0.758 0.005 0.001 0.082 
 59 C_aust_RS27    (1)   10 :  0.001 0.014 0.001 0.195 0.006 0.680 0.004 0.001 0.099 
 60 C_aust_RS35    (1)   20 :  0.001 0.003 0.002 0.386 0.002 0.530 0.001 0.002 0.073 
 61 C_aust_RS36   (11)   20 :  0.000 0.004 0.005 0.287 0.002 0.636 0.002 0.002 0.062 
 62 C_aust_RS36    (4)   20 :  0.001 0.005 0.006 0.355 0.004 0.562 0.001 0.002 0.065 
 63 C_aust_RS37    (2)   20 :  0.001 0.005 0.003 0.289 0.003 0.595 0.001 0.005 0.098 
 64 C_aust_RS37    (1)   20 :  0.000 0.007 0.002 0.278 0.007 0.552 0.002 0.012 0.140 
 65 C_aust_RS37    (1)   20 :  0.001 0.003 0.003 0.368 0.002 0.558 0.004 0.001 0.059 
 66 C_aust_RS37    (2)   20 :  0.006 0.004 0.002 0.369 0.003 0.553 0.001 0.002 0.060 
 67 C_aust_RS37    (1)   20 :  0.000 0.004 0.004 0.336 0.003 0.587 0.002 0.004 0.061 
 68 C_aust_RS37    (1)   20 :  0.001 0.006 0.004 0.330 0.004 0.542 0.002 0.005 0.107 
 69 C_aust_RS37    (0)   20 :  0.002 0.006 0.002 0.363 0.003 0.537 0.002 0.004 0.081 
 70 C_aust_RS37    (0)   20 :  0.001 0.006 0.002 0.340 0.004 0.538 0.003 0.003 0.103 
 71 C_aust_RS37    (0)   20 :  0.000 0.007 0.002 0.277 0.008 0.615 0.001 0.004 0.086 
 72 C_aust_A1b    (6)   22 :  0.000 0.001 0.002 0.169 0.001 0.654 0.003 0.003 0.167 
 73 C_aust_A2    (4)   22 :  0.002 0.005 0.005 0.281 0.006 0.501 0.002 0.033 0.166 
 74 C_aust_A3   (21)   22 :  0.000 0.003 0.026 0.162 0.001 0.699 0.003 0.045 0.062 
 75 C_aust_A4    (7)   22 :  0.000 0.003 0.007 0.207 0.001 0.636 0.002 0.008 0.136 
 76 C_aust_A5   (13)   22 :  0.000 0.003 0.008 0.084 0.002 0.817 0.001 0.005 0.079 
 77 C_aust_A6    (8)   22 :  0.002 0.002 0.003 0.120 0.001 0.722 0.002 0.006 0.142 
 78 C_aust_A7    (2)   22 :  0.001 0.001 0.005 0.225 0.001 0.689 0.001 0.007 0.069 
 79 C_melap_RS4   (19)   12 :  0.003 0.402 0.281 0.002 0.260 0.002 0.047 0.003 0.001 
 80 C_melap_RS4   (20)   12 :  0.000 0.388 0.257 0.000 0.315 0.000 0.031 0.007 0.001 
 81 C_melap_RS4   (19)   12 :  0.004 0.198 0.281 0.004 0.415 0.002 0.087 0.007 0.002 
 82 C_melap_RS4   (27)   12 :  0.002 0.093 0.306 0.001 0.550 0.001 0.045 0.002 0.001 
 83 C_melap_RS4   (20)   12 :  0.001 0.138 0.341 0.003 0.475 0.004 0.025 0.002 0.010 
 84 C_melap_RS4   (22)   12 :  0.001 0.051 0.370 0.003 0.551 0.002 0.009 0.012 0.001 
 85 C_melap_RS4   (24)   12 :  0.001 0.051 0.351 0.002 0.574 0.002 0.016 0.004 0.001 
 86 C_melap_RS4   (34)   12 :  0.000 0.021 0.243 0.000 0.045 0.000 0.686 0.003 0.000 
 87 C_melap_RS4   (20)   12 :  0.001 0.278 0.285 0.003 0.345 0.004 0.073 0.007 0.002 
 88 C_melap_RS4   (29)   12 :  0.002 0.177 0.440 0.001 0.334 0.001 0.013 0.032 0.001 
 89 C_melap_RS4   (22)   12 :  0.001 0.310 0.183 0.001 0.375 0.001 0.111 0.015 0.003 
 90 C_melap_RS4   (23)   12 :  0.001 0.066 0.284 0.001 0.601 0.001 0.016 0.028 0.001 
 91 C_melap_RS4   (29)   13 :  0.491 0.003 0.502 0.000 0.004 0.000 0.000 0.000 0.000 
 92 C_melap_RS4    (7)   13 :  0.495 0.015 0.478 0.000 0.011 0.000 0.000 0.001 0.000 
 93 C_melap_RS4   (12)   13 :  0.002 0.573 0.280 0.000 0.140 0.001 0.002 0.001 0.000 
 94 C_melap_RS4   (14)   13 :  0.012 0.441 0.200 0.002 0.340 0.001 0.001 0.002 0.001 
 95 C_melap_RS4   (11)   13 :  0.003 0.044 0.181 0.000 0.749 0.001 0.005 0.016 0.001 
 96 C_melap_RS4   (15)   13 :  0.002 0.540 0.128 0.004 0.319 0.001 0.001 0.003 0.002 
 97 C_melap_RS4    (9)   13 :  0.001 0.590 0.241 0.001 0.164 0.001 0.001 0.002 0.000 
 98 C_melap_RS4    (8)   13 :  0.001 0.421 0.263 0.007 0.302 0.002 0.002 0.001 0.001 
 99 C_melap_RS4    (8)   13 :  0.001 0.447 0.286 0.002 0.258 0.003 0.000 0.002 0.001 
100 C_melap_RS4    (8)   13 :  0.001 0.349 0.165 0.000 0.477 0.001 0.002 0.004 0.001 
101 C_melap_RS4   (23)   13 :  0.001 0.030 0.348 0.001 0.093 0.001 0.001 0.525 0.000 
102 C_melap_RS4    (7)   13 :  0.002 0.601 0.269 0.001 0.115 0.001 0.007 0.002 0.002 
103 C_melap_RS1   (23)   14 :  0.001 0.236 0.345 0.002 0.374 0.003 0.004 0.031 0.004 
104 C_melap_RS1   (41)   14 :  0.002 0.225 0.534 0.001 0.214 0.002 0.009 0.010 0.003 
105 C_melap_RS1   (14)   14 :  0.006 0.402 0.270 0.003 0.299 0.001 0.006 0.008 0.006 
106 C_melap_RS1   (13)   14 :  0.026 0.364 0.260 0.002 0.331 0.002 0.007 0.005 0.003 
107 C_melap_RS1   (12)   14 :  0.008 0.292 0.266 0.003 0.414 0.002 0.003 0.009 0.002 
108 C_melap_RS1   (13)   14 :  0.002 0.365 0.335 0.004 0.271 0.005 0.007 0.004 0.008 
109 C_melap_RS1   (18)   14 :  0.011 0.319 0.471 0.002 0.182 0.001 0.005 0.007 0.002 
110 C_melap_RS1   (14)   14 :  0.011 0.384 0.264 0.001 0.318 0.001 0.010 0.007 0.002 
111 C_melap_RS1   (12)   14 :  0.003 0.414 0.304 0.002 0.258 0.002 0.003 0.012 0.001 
112 C_melap_RS1   (13)   14 :  0.015 0.389 0.234 0.001 0.316 0.002 0.005 0.036 0.001 
113 C_melap_RS1   (12)   14 :  0.003 0.383 0.258 0.002 0.337 0.001 0.007 0.007 0.002 
114 C_melap_RS1   (24)   14 :  0.002 0.270 0.421 0.002 0.267 0.002 0.004 0.029 0.002 
115 C_melap_RS4    (3)   16 :  0.002 0.555 0.257 0.002 0.142 0.003 0.017 0.019 0.002 
116 C_melap_RS4    (4)   16 :  0.001 0.437 0.261 0.001 0.256 0.002 0.019 0.017 0.005 
117 C_melap_RS4   (13)   16 :  0.001 0.436 0.209 0.001 0.268 0.001 0.044 0.037 0.003 
118 C_melap_RS4   (10)   16 :  0.003 0.469 0.185 0.003 0.298 0.003 0.006 0.021 0.012 
119 C_melap_RS4    (3)   16 :  0.003 0.529 0.248 0.001 0.186 0.003 0.015 0.010 0.004 
120 C_melap_RS4    (5)   16 :  0.002 0.337 0.304 0.001 0.313 0.002 0.016 0.023 0.003 
121 C_melap_RS4    (3)   16 :  0.001 0.375 0.293 0.001 0.267 0.002 0.015 0.044 0.003 
122 C_melap_RS4    (2)   16 :  0.001 0.335 0.251 0.002 0.350 0.003 0.029 0.021 0.009 
123 C_melap_RS4    (6)   16 :  0.001 0.465 0.277 0.001 0.207 0.002 0.013 0.029 0.005 
124 C_melap_RS4    (8)   16 :  0.002 0.398 0.348 0.003 0.144 0.008 0.022 0.059 0.017 
125 C_melap_RS4   (16)   16 :  0.000 0.317 0.397 0.001 0.245 0.003 0.011 0.021 0.006 
126 C_melap_RS4    (4)   16 :  0.001 0.350 0.254 0.001 0.315 0.004 0.012 0.059 0.004 
127 C_melap_RS5    (2)   19 :  0.001 0.476 0.228 0.002 0.190 0.001 0.068 0.033 0.001 
128 C_melap_RS5    (2)   19 :  0.008 0.463 0.250 0.004 0.227 0.004 0.022 0.018 0.002 
129 C_melap_RS5   (14)   19 :  0.001 0.494 0.165 0.003 0.292 0.002 0.033 0.007 0.002 
130 C_melap_RS5   (11)   19 :  0.001 0.427 0.194 0.004 0.304 0.001 0.039 0.027 0.001 
131 C_melap_RS5    (2)   19 :  0.003 0.291 0.299 0.002 0.353 0.001 0.033 0.016 0.002 
132 C_melap_RS5    (6)   19 :  0.003 0.412 0.351 0.003 0.190 0.002 0.023 0.015 0.001 
133 C_melap_RS5    (3)   19 :  0.001 0.393 0.218 0.003 0.335 0.003 0.034 0.008 0.004 
134 C_melap_RS5    (8)   19 :  0.001 0.271 0.316 0.010 0.301 0.004 0.074 0.020 0.003 
135 C_melap_RS5    (2)   19 :  0.001 0.520 0.226 0.003 0.194 0.002 0.025 0.028 0.001 
136 C_melap_RS5    (4)   19 :  0.001 0.381 0.286 0.007 0.226 0.002 0.056 0.040 0.002 
137 C_melap_RS5    (2)   19 :  0.002 0.531 0.242 0.009 0.161 0.007 0.034 0.009 0.004 
138 C_melap_RS5    (7)   19 :  0.001 0.456 0.291 0.003 0.200 0.001 0.035 0.011 0.001 


Estimated Allele Frequencies in each cluster
First column gives estimated ancestral frequencies


Locus 1 : 
2 alleles
14.5% missing data
   1   (0.891) 0.989 0.943 0.993 0.927 0.956 0.880 0.816 0.296 0.868 
   3   (0.109) 0.011 0.057 0.007 0.073 0.044 0.120 0.184 0.704 0.132 

Locus 2 : 
2 alleles
14.5% missing data
   2   (0.460) 0.054 0.467 0.103 0.516 0.499 0.420 0.831 0.463 0.411 
   4   (0.540) 0.946 0.533 0.897 0.484 0.501 0.580 0.169 0.537 0.589 

Locus 3 : 
2 alleles
5.1% missing data
   1   (0.899) 0.988 0.933 0.989 0.948 0.945 0.826 0.980 0.972 0.880 
   4   (0.101) 0.012 0.067 0.011 0.052 0.055 0.174 0.020 0.028 0.120 

Locus 4 : 
2 alleles
10.1% missing data
   1   (0.119) 0.011 0.068 0.022 0.048 0.182 0.039 0.366 0.863 0.047 
   4   (0.881) 0.989 0.932 0.978 0.952 0.818 0.961 0.634 0.137 0.953 

Locus 5 : 
2 alleles
2.2% missing data
   2   (0.888) 0.760 0.925 0.815 0.912 0.863 0.953 0.963 0.976 0.966 
   4   (0.112) 0.240 0.075 0.185 0.088 0.137 0.047 0.037 0.024 0.034 

Locus 6 : 
2 alleles
5.1% missing data
   3   (0.893) 0.203 0.949 0.982 0.916 0.952 0.886 0.980 0.973 0.896 
   2   (0.107) 0.797 0.051 0.018 0.084 0.048 0.114 0.020 0.027 0.104 

Locus 7 : 
2 alleles
10.1% missing data
   1   (0.585) 0.053 0.679 0.961 0.519 0.778 0.368 0.566 0.528 0.445 
   3   (0.415) 0.947 0.321 0.039 0.481 0.222 0.632 0.434 0.472 0.555 

Locus 8 : 
2 alleles
15.9% missing data
   2   (0.778) 0.211 0.849 0.698 0.812 0.657 0.863 0.685 0.937 0.898 
   4   (0.222) 0.789 0.151 0.302 0.188 0.343 0.137 0.315 0.063 0.102 

Locus 9 : 
2 alleles
2.2% missing data
   3   (0.907) 0.992 0.938 0.991 0.937 0.879 0.954 0.920 0.959 0.955 
   1   (0.093) 0.008 0.062 0.009 0.063 0.121 0.046 0.080 0.041 0.045 

Locus 10 : 
2 alleles
7.2% missing data
   1   (0.513) 0.114 0.433 0.712 0.516 0.369 0.770 0.478 0.812 0.372 
   3   (0.487) 0.886 0.567 0.288 0.484 0.631 0.230 0.522 0.188 0.628 

Locus 11 : 
2 alleles
6.5% missing data
   4   (0.743) 0.053 0.795 0.677 0.871 0.747 0.754 0.189 0.929 0.813 
   1   (0.257) 0.947 0.205 0.323 0.129 0.253 0.246 0.811 0.071 0.187 

Locus 12 : 
2 alleles
5.8% missing data
   1   (0.284) 0.029 0.181 0.023 0.353 0.329 0.409 0.129 0.106 0.340 
   3   (0.716) 0.971 0.819 0.977 0.647 0.671 0.591 0.871 0.894 0.660 

Locus 13 : 
2 alleles
1.4% missing data
   3   (0.900) 0.991 0.900 0.980 0.942 0.805 0.972 0.979 0.958 0.967 
   4   (0.100) 0.009 0.100 0.020 0.058 0.195 0.028 0.021 0.042 0.033 

Locus 14 : 
2 alleles
18.1% missing data
   1   (0.869) 0.989 0.873 0.984 0.884 0.935 0.935 0.851 0.074 0.912 
   4   (0.131) 0.011 0.127 0.016 0.116 0.065 0.065 0.149 0.926 0.088 

Locus 15 : 
2 alleles
14.5% missing data
   2   (0.122) 0.774 0.072 0.022 0.091 0.120 0.067 0.032 0.065 0.098 
   4   (0.878) 0.226 0.928 0.978 0.909 0.880 0.933 0.968 0.935 0.902 

Locus 16 : 
2 alleles
19.6% missing data
   1   (0.908) 0.993 0.927 0.996 0.905 0.968 0.910 0.970 0.984 0.874 
   4   (0.092) 0.007 0.073 0.004 0.095 0.032 0.090 0.030 0.016 0.126 

Locus 17 : 
2 alleles
9.4% missing data
   1   (0.908) 0.500 0.906 0.878 0.968 0.913 0.974 0.980 0.963 0.971 
   3   (0.092) 0.500 0.094 0.122 0.032 0.087 0.026 0.020 0.037 0.029 

Locus 18 : 
2 alleles
6.5% missing data
   4   (0.773) 0.522 0.783 0.890 0.805 0.725 0.832 0.930 0.795 0.882 
   2   (0.227) 0.478 0.217 0.110 0.195 0.275 0.168 0.070 0.205 0.118 

Locus 19 : 
2 alleles
2.2% missing data
   2   (0.873) 0.990 0.894 0.985 0.905 0.868 0.912 0.889 0.980 0.880 
   1   (0.127) 0.010 0.106 0.015 0.095 0.132 0.088 0.111 0.020 0.120 

Locus 20 : 
2 alleles
17.4% missing data
   1   (0.927) 0.938 0.979 0.998 0.870 0.984 0.841 0.988 0.972 0.850 
   3   (0.073) 0.062 0.021 0.002 0.130 0.016 0.159 0.012 0.028 0.150 

Locus 21 : 
2 alleles
17.4% missing data
   3   (0.261) 0.027 0.229 0.036 0.252 0.366 0.228 0.073 0.081 0.412 
   4   (0.739) 0.973 0.771 0.964 0.748 0.634 0.772 0.927 0.919 0.588 

Locus 22 : 
2 alleles
3.6% missing data
   2   (0.137) 0.178 0.134 0.259 0.117 0.130 0.046 0.062 0.043 0.140 
   4   (0.863) 0.822 0.866 0.741 0.883 0.870 0.954 0.938 0.957 0.860 

Locus 23 : 
2 alleles
4.3% missing data
   2   (0.886) 0.987 0.868 0.990 0.888 0.896 0.942 0.970 0.976 0.961 
   1   (0.114) 0.013 0.132 0.010 0.112 0.104 0.058 0.030 0.024 0.039 

Locus 24 : 
2 alleles
12.3% missing data
   4   (0.734) 0.388 0.761 0.737 0.696 0.800 0.771 0.641 0.828 0.821 
   2   (0.266) 0.612 0.239 0.263 0.304 0.200 0.229 0.359 0.172 0.179 

Locus 25 : 
2 alleles
6.5% missing data
   2   (0.379) 0.193 0.423 0.745 0.344 0.392 0.320 0.324 0.092 0.291 
   4   (0.621) 0.807 0.577 0.255 0.656 0.608 0.680 0.676 0.908 0.709 

Locus 26 : 
2 alleles
8.0% missing data
   1   (0.859) 0.985 0.908 0.982 0.837 0.910 0.772 0.968 0.967 0.899 
   3   (0.141) 0.015 0.092 0.018 0.163 0.090 0.228 0.032 0.033 0.101 

Locus 27 : 
2 alleles
10.1% missing data
   2   (0.312) 0.293 0.333 0.297 0.381 0.374 0.204 0.089 0.365 0.156 
   3   (0.688) 0.707 0.667 0.703 0.619 0.626 0.796 0.911 0.635 0.844 

Locus 28 : 
2 alleles
3.6% missing data
   2   (0.382) 0.147 0.421 0.099 0.297 0.491 0.362 0.126 0.404 0.435 
   3   (0.618) 0.853 0.579 0.901 0.703 0.509 0.638 0.874 0.596 0.565 

Locus 29 : 
2 alleles
13.8% missing data
   4   (0.253) 0.024 0.184 0.025 0.224 0.323 0.298 0.236 0.146 0.352 
   2   (0.747) 0.976 0.816 0.975 0.776 0.677 0.702 0.764 0.854 0.648 

Locus 30 : 
2 alleles
10.9% missing data
   3   (0.863) 0.951 0.800 0.712 0.920 0.877 0.955 0.889 0.956 0.861 
   1   (0.137) 0.049 0.200 0.288 0.080 0.123 0.045 0.111 0.044 0.139 

Locus 31 : 
2 alleles
12.3% missing data
   2   (0.928) 0.994 0.970 0.997 0.914 0.971 0.931 0.948 0.972 0.876 
   4   (0.072) 0.006 0.030 0.003 0.086 0.029 0.069 0.052 0.028 0.124 

Locus 32 : 
2 alleles
8.0% missing data
   3   (0.813) 0.590 0.775 0.578 0.866 0.861 0.896 0.793 0.719 0.931 
   1   (0.187) 0.410 0.225 0.422 0.134 0.139 0.104 0.207 0.281 0.069 

Locus 33 : 
2 alleles
6.5% missing data
   4   (0.891) 0.982 0.874 0.994 0.869 0.931 0.958 0.972 0.942 0.793 
   2   (0.109) 0.018 0.126 0.006 0.131 0.069 0.042 0.028 0.058 0.207 

Locus 34 : 
2 alleles
5.1% missing data
   3   (0.773) 0.976 0.802 0.983 0.695 0.841 0.722 0.838 0.907 0.794 
   1   (0.227) 0.024 0.198 0.017 0.305 0.159 0.278 0.162 0.093 0.206 

Locus 35 : 
2 alleles
2.2% missing data
   2   (0.894) 0.990 0.917 0.989 0.897 0.949 0.948 0.420 0.978 0.927 
   4   (0.106) 0.010 0.083 0.011 0.103 0.051 0.052 0.580 0.022 0.073 

Locus 36 : 
2 alleles
13.8% missing data
   4   (0.195) 0.483 0.209 0.343 0.090 0.171 0.161 0.187 0.167 0.174 
   2   (0.805) 0.517 0.791 0.657 0.910 0.829 0.839 0.813 0.833 0.826 

Locus 37 : 
2 alleles
2.9% missing data
   1   (0.093) 0.007 0.053 0.012 0.156 0.095 0.037 0.024 0.012 0.058 
   3   (0.907) 0.993 0.947 0.988 0.844 0.905 0.963 0.976 0.988 0.942 

Locus 38 : 
2 alleles
2.2% missing data
   1   (0.198) 0.075 0.184 0.030 0.283 0.142 0.112 0.060 0.712 0.191 
   3   (0.802) 0.925 0.816 0.970 0.717 0.858 0.888 0.940 0.288 0.809 

Locus 39 : 
2 alleles
2.2% missing data
   3   (0.898) 0.509 0.948 0.933 0.925 0.852 0.961 0.933 0.971 0.961 
   1   (0.102) 0.491 0.052 0.067 0.075 0.148 0.039 0.067 0.029 0.039 

Locus 40 : 
2 alleles
19.6% missing data
   1   (0.880) 0.989 0.931 0.987 0.903 0.795 0.913 0.959 0.950 0.916 
   2   (0.120) 0.011 0.069 0.013 0.097 0.205 0.087 0.041 0.050 0.084 

Locus 41 : 
2 alleles
1.4% missing data
   1   (0.727) 0.196 0.659 0.878 0.832 0.755 0.785 0.919 0.826 0.691 
   4   (0.273) 0.804 0.341 0.122 0.168 0.245 0.215 0.081 0.174 0.309 

Locus 42 : 
2 alleles
2.2% missing data
   2   (0.824) 0.947 0.835 0.989 0.901 0.765 0.898 0.786 0.969 0.535 
   4   (0.176) 0.053 0.165 0.011 0.099 0.235 0.102 0.214 0.031 0.465 

Locus 43 : 
2 alleles
13.8% missing data
   1   (0.125) 0.046 0.123 0.022 0.086 0.191 0.054 0.119 0.023 0.083 
   3   (0.875) 0.954 0.877 0.978 0.914 0.809 0.946 0.881 0.977 0.917 

Locus 44 : 
2 alleles
2.2% missing data
   3   (0.923) 0.044 0.982 0.998 0.848 0.986 0.909 0.988 0.992 0.932 
   1   (0.077) 0.956 0.018 0.002 0.152 0.014 0.091 0.012 0.008 0.068 

Locus 45 : 
2 alleles
8.0% missing data
   1   (0.893) 0.992 0.913 0.974 0.833 0.890 0.974 0.929 0.875 0.892 
   3   (0.107) 0.008 0.087 0.026 0.167 0.110 0.026 0.071 0.125 0.108 

Locus 46 : 
2 alleles
10.1% missing data
   2   (0.895) 0.991 0.955 0.996 0.888 0.942 0.788 0.922 0.984 0.912 
   4   (0.105) 0.009 0.045 0.004 0.112 0.058 0.212 0.078 0.016 0.088 

Locus 47 : 
2 alleles
10.9% missing data
   1   (0.344) 0.038 0.341 0.124 0.353 0.274 0.403 0.512 0.509 0.238 
   3   (0.656) 0.962 0.659 0.876 0.647 0.726 0.597 0.488 0.491 0.762 

Locus 48 : 
2 alleles
10.1% missing data
   2   (0.829) 0.982 0.923 0.978 0.740 0.841 0.849 0.248 0.969 0.859 
   3   (0.171) 0.018 0.077 0.022 0.260 0.159 0.151 0.752 0.031 0.141 

Locus 49 : 
2 alleles
6.5% missing data
   2   (0.861) 0.986 0.857 0.990 0.857 0.940 0.868 0.954 0.963 0.738 
   4   (0.139) 0.014 0.143 0.010 0.143 0.060 0.132 0.046 0.037 0.262 

Locus 50 : 
2 alleles
5.1% missing data
   2   (0.889) 0.945 0.874 0.967 0.897 0.910 0.958 0.956 0.927 0.922 
   1   (0.111) 0.055 0.126 0.033 0.103 0.090 0.042 0.044 0.073 0.078 

Locus 51 : 
2 alleles
12.3% missing data
   2   (0.829) 0.984 0.829 0.965 0.864 0.784 0.886 0.796 0.906 0.889 
   4   (0.171) 0.016 0.171 0.035 0.136 0.216 0.114 0.204 0.094 0.111 

Locus 52 : 
2 alleles
5.1% missing data
   1   (0.872) 0.987 0.931 0.994 0.917 0.950 0.657 0.976 0.980 0.679 
   3   (0.128) 0.013 0.069 0.006 0.083 0.050 0.343 0.024 0.020 0.321 

Locus 53 : 
2 alleles
5.8% missing data
   2   (0.611) 0.953 0.504 0.942 0.630 0.635 0.673 0.840 0.469 0.510 
   4   (0.389) 0.047 0.496 0.058 0.370 0.365 0.327 0.160 0.531 0.490 

Locus 54 : 
2 alleles
2.9% missing data
   3   (0.905) 0.992 0.936 0.993 0.946 0.950 0.957 0.199 0.983 0.942 
   1   (0.095) 0.008 0.064 0.007 0.054 0.050 0.043 0.801 0.017 0.058 

Locus 55 : 
2 alleles
4.3% missing data
   2   (0.911) 0.992 0.928 0.996 0.949 0.953 0.931 0.975 0.951 0.825 
   4   (0.089) 0.008 0.072 0.004 0.051 0.047 0.069 0.025 0.049 0.175 

Locus 56 : 
2 alleles
3.6% missing data
   2   (0.858) 0.984 0.920 0.991 0.824 0.915 0.722 0.948 0.951 0.906 
   4   (0.142) 0.016 0.080 0.009 0.176 0.085 0.278 0.052 0.049 0.094 

Locus 57 : 
2 alleles
13.8% missing data
   2   (0.883) 0.247 0.834 0.903 0.956 0.906 0.964 0.973 0.968 0.956 
   4   (0.117) 0.753 0.166 0.097 0.044 0.094 0.036 0.027 0.032 0.044 

Locus 58 : 
2 alleles
9.4% missing data
   3   (0.855) 0.056 0.896 0.990 0.839 0.903 0.908 0.926 0.943 0.901 
   1   (0.145) 0.944 0.104 0.010 0.161 0.097 0.092 0.074 0.057 0.099 

Locus 59 : 
2 alleles
4.3% missing data
   2   (0.761) 0.110 0.796 0.394 0.868 0.751 0.877 0.417 0.440 0.875 
   4   (0.239) 0.890 0.204 0.606 0.132 0.249 0.123 0.583 0.560 0.125 

Locus 60 : 
2 alleles
6.5% missing data
   2   (0.439) 0.054 0.325 0.088 0.542 0.375 0.547 0.793 0.481 0.601 
   4   (0.561) 0.946 0.675 0.912 0.458 0.625 0.453 0.207 0.519 0.399 

Locus 61 : 
2 alleles
5.1% missing data
   4   (0.284) 0.028 0.194 0.029 0.311 0.246 0.371 0.409 0.468 0.317 
   2   (0.716) 0.972 0.806 0.971 0.689 0.754 0.629 0.591 0.532 0.683 

Locus 62 : 
2 alleles
11.6% missing data
   1   (0.911) 0.992 0.956 0.993 0.953 0.890 0.935 0.883 0.963 0.913 
   3   (0.089) 0.008 0.044 0.007 0.047 0.110 0.065 0.117 0.037 0.087 

Locus 63 : 
2 alleles
9.4% missing data
   1   (0.288) 0.915 0.288 0.556 0.251 0.238 0.166 0.291 0.758 0.158 
   3   (0.712) 0.085 0.712 0.444 0.749 0.762 0.834 0.709 0.242 0.842 

Locus 64 : 
2 alleles
2.9% missing data
   3   (0.876) 0.974 0.918 0.990 0.810 0.934 0.883 0.978 0.905 0.850 
   4   (0.124) 0.026 0.082 0.010 0.190 0.066 0.117 0.022 0.095 0.150 

Locus 65 : 
2 alleles
4.3% missing data
   4   (0.864) 0.988 0.877 0.993 0.804 0.900 0.924 0.904 0.960 0.818 
   2   (0.136) 0.012 0.123 0.007 0.196 0.100 0.076 0.096 0.040 0.182 

Locus 66 : 
2 alleles
13.8% missing data
   2   (0.652) 0.639 0.652 0.755 0.489 0.573 0.791 0.860 0.913 0.702 
   4   (0.348) 0.361 0.348 0.245 0.511 0.427 0.209 0.140 0.087 0.298 

Locus 67 : 
2 alleles
13.0% missing data
   1   (0.186) 0.071 0.114 0.185 0.238 0.125 0.176 0.126 0.422 0.254 
   3   (0.814) 0.929 0.886 0.815 0.762 0.875 0.824 0.874 0.578 0.746 

Locus 68 : 
2 alleles
4.3% missing data
   3   (0.822) 0.980 0.777 0.979 0.847 0.919 0.883 0.216 0.863 0.875 
   1   (0.178) 0.020 0.223 0.021 0.153 0.081 0.117 0.784 0.137 0.125 

Locus 69 : 
2 alleles
11.6% missing data
   1   (0.786) 0.052 0.908 0.987 0.620 0.923 0.639 0.851 0.390 0.816 
   2   (0.214) 0.948 0.092 0.013 0.380 0.077 0.361 0.149 0.610 0.184 

Locus 70 : 
2 alleles
13.0% missing data
   2   (0.860) 0.935 0.927 0.986 0.894 0.844 0.829 0.918 0.938 0.819 
   4   (0.140) 0.065 0.073 0.014 0.106 0.156 0.171 0.082 0.062 0.181 

Locus 71 : 
2 alleles
14.5% missing data
   2   (0.925) 0.918 0.897 0.972 0.977 0.889 0.984 0.979 0.941 0.983 
   4   (0.075) 0.082 0.103 0.028 0.023 0.111 0.016 0.021 0.059 0.017 

Locus 72 : 
2 alleles
7.2% missing data
   2   (0.228) 0.022 0.232 0.025 0.136 0.215 0.223 0.234 0.114 0.494 
   3   (0.772) 0.978 0.768 0.975 0.864 0.785 0.777 0.766 0.886 0.506 

Locus 73 : 
2 alleles
14.5% missing data
   1   (0.877) 0.989 0.890 0.983 0.899 0.895 0.896 0.969 0.980 0.880 
   3   (0.123) 0.011 0.110 0.017 0.101 0.105 0.104 0.031 0.020 0.120 

Locus 74 : 
2 alleles
13.0% missing data
   1   (0.654) 0.889 0.589 0.163 0.710 0.739 0.690 0.646 0.610 0.772 
   4   (0.346) 0.111 0.411 0.837 0.290 0.261 0.310 0.354 0.390 0.228 

Locus 75 : 
2 alleles
13.8% missing data
   2   (0.814) 0.983 0.775 0.953 0.841 0.834 0.859 0.810 0.927 0.881 
   4   (0.186) 0.017 0.225 0.047 0.159 0.166 0.141 0.190 0.073 0.119 

Locus 76 : 
2 alleles
13.8% missing data
   1   (0.878) 0.989 0.938 0.990 0.831 0.794 0.939 0.876 0.870 0.919 
   3   (0.122) 0.011 0.062 0.010 0.169 0.206 0.061 0.124 0.130 0.081 

Locus 77 : 
2 alleles
13.0% missing data
   1   (0.399) 0.391 0.445 0.803 0.350 0.310 0.401 0.293 0.319 0.362 
   2   (0.601) 0.609 0.555 0.197 0.650 0.690 0.599 0.707 0.681 0.638 

Locus 78 : 
2 alleles
10.9% missing data
   2   (0.884) 0.990 0.926 0.993 0.913 0.920 0.836 0.923 0.971 0.881 
   4   (0.116) 0.010 0.074 0.007 0.087 0.080 0.164 0.077 0.029 0.119 

Locus 79 : 
2 alleles
13.8% missing data
   4   (0.255) 0.023 0.187 0.031 0.279 0.196 0.250 0.220 0.555 0.585 
   2   (0.745) 0.977 0.813 0.969 0.721 0.804 0.750 0.780 0.445 0.415 

Locus 80 : 
2 alleles
5.1% missing data
   2   (0.895) 0.966 0.900 0.976 0.866 0.920 0.948 0.932 0.974 0.959 
   4   (0.105) 0.034 0.100 0.024 0.134 0.080 0.052 0.068 0.026 0.041 

Locus 81 : 
2 alleles
14.5% missing data
   2   (0.853) 0.983 0.866 0.971 0.900 0.746 0.899 0.944 0.972 0.948 
   4   (0.147) 0.017 0.134 0.029 0.100 0.254 0.101 0.056 0.028 0.052 

Locus 82 : 
2 alleles
1.4% missing data
   1   (0.910) 0.992 0.921 0.991 0.914 0.949 0.954 0.953 0.962 0.921 
   3   (0.090) 0.008 0.079 0.009 0.086 0.051 0.046 0.047 0.038 0.079 

Locus 83 : 
2 alleles
4.3% missing data
   2   (0.305) 0.955 0.337 0.093 0.450 0.227 0.205 0.145 0.082 0.244 
   4   (0.695) 0.045 0.663 0.907 0.550 0.773 0.795 0.855 0.918 0.756 

Locus 84 : 
2 alleles
10.1% missing data
   3   (0.918) 0.993 0.960 0.996 0.927 0.956 0.917 0.897 0.971 0.929 
   1   (0.082) 0.007 0.040 0.004 0.073 0.044 0.083 0.103 0.029 0.071 

Locus 85 : 
2 alleles
11.6% missing data
   4   (0.774) 0.029 0.838 0.840 0.837 0.761 0.790 0.738 0.892 0.803 
   3   (0.226) 0.971 0.162 0.160 0.163 0.239 0.210 0.262 0.108 0.197 

Locus 86 : 
2 alleles
2.9% missing data
   2   (0.892) 0.990 0.908 0.980 0.952 0.880 0.958 0.805 0.555 0.955 
   1   (0.108) 0.010 0.092 0.020 0.048 0.120 0.042 0.195 0.445 0.045 

Locus 87 : 
2 alleles
12.3% missing data
   3   (0.832) 0.983 0.857 0.940 0.908 0.744 0.943 0.256 0.444 0.903 
   1   (0.168) 0.017 0.143 0.060 0.092 0.256 0.057 0.744 0.556 0.097 

Locus 88 : 
2 alleles
5.8% missing data
   4   (0.911) 0.975 0.826 0.062 0.988 0.819 0.992 0.939 0.937 0.990 
   2   (0.089) 0.025 0.174 0.938 0.012 0.181 0.008 0.061 0.063 0.010 

Locus 89 : 
2 alleles
5.8% missing data
   2   (0.280) 0.085 0.271 0.098 0.229 0.319 0.223 0.458 0.084 0.394 
   4   (0.720) 0.915 0.729 0.902 0.771 0.681 0.777 0.542 0.916 0.606 

Locus 90 : 
2 alleles
8.0% missing data
   4   (0.245) 0.089 0.224 0.027 0.197 0.200 0.337 0.055 0.269 0.340 
   2   (0.755) 0.911 0.776 0.973 0.803 0.800 0.663 0.945 0.731 0.660 

Locus 91 : 
2 alleles
3.6% missing data
   2   (0.877) 0.489 0.884 0.882 0.905 0.873 0.964 0.960 0.963 0.927 
   4   (0.123) 0.511 0.116 0.118 0.095 0.127 0.036 0.040 0.037 0.073 

Locus 92 : 
2 alleles
10.9% missing data
   4   (0.781) 0.975 0.793 0.980 0.783 0.695 0.839 0.867 0.947 0.731 
   3   (0.219) 0.025 0.207 0.020 0.217 0.305 0.161 0.133 0.053 0.269 

Locus 93 : 
2 alleles
4.3% missing data
   1   (0.867) 0.453 0.864 0.860 0.894 0.916 0.923 0.962 0.966 0.935 
   3   (0.133) 0.547 0.136 0.140 0.106 0.084 0.077 0.038 0.034 0.065 

Locus 94 : 
2 alleles
9.4% missing data
   2   (0.941) 0.996 0.857 0.887 0.992 0.886 0.995 0.923 0.966 0.993 
   1   (0.059) 0.004 0.143 0.113 0.008 0.114 0.005 0.077 0.034 0.007 

Locus 95 : 
2 alleles
2.9% missing data
   2   (0.848) 0.985 0.874 0.941 0.892 0.732 0.924 0.826 0.947 0.874 
   4   (0.152) 0.015 0.126 0.059 0.108 0.268 0.076 0.174 0.053 0.126 

Locus 96 : 
2 alleles
2.9% missing data
   3   (0.902) 0.987 0.892 0.986 0.926 0.881 0.971 0.972 0.951 0.954 
   2   (0.098) 0.013 0.108 0.014 0.074 0.119 0.029 0.028 0.049 0.046 

Locus 97 : 
2 alleles
1.4% missing data
   1   (0.948) 0.996 0.988 0.999 0.901 0.991 0.905 0.992 0.989 0.911 
   3   (0.052) 0.004 0.012 0.001 0.099 0.009 0.095 0.008 0.011 0.089 

Locus 98 : 
2 alleles
13.0% missing data
   4   (0.899) 0.878 0.936 0.988 0.948 0.942 0.933 0.515 0.944 0.914 
   3   (0.101) 0.122 0.064 0.012 0.052 0.058 0.067 0.485 0.056 0.086 

Locus 99 : 
2 alleles
4.3% missing data
   4   (0.905) 0.992 0.925 0.986 0.956 0.888 0.953 0.947 0.978 0.905 
   2   (0.095) 0.008 0.075 0.014 0.044 0.112 0.047 0.053 0.022 0.095 

Locus 100 : 
2 alleles
13.0% missing data
   1   (0.744) 0.100 0.735 0.448 0.847 0.746 0.827 0.879 0.750 0.783 
   3   (0.256) 0.900 0.265 0.552 0.153 0.254 0.173 0.121 0.250 0.217 

Locus 101 : 
2 alleles
10.9% missing data
   4   (0.892) 0.971 0.878 0.974 0.939 0.890 0.945 0.921 0.950 0.948 
   2   (0.108) 0.029 0.122 0.026 0.061 0.110 0.055 0.079 0.050 0.052 

Locus 102 : 
2 alleles
16.7% missing data
   3   (0.856) 0.944 0.890 0.987 0.866 0.899 0.884 0.903 0.503 0.865 
   1   (0.144) 0.056 0.110 0.013 0.134 0.101 0.116 0.097 0.497 0.135 

Locus 103 : 
2 alleles
5.1% missing data
   2   (0.712) 0.909 0.709 0.912 0.729 0.512 0.796 0.898 0.890 0.788 
   4   (0.288) 0.091 0.291 0.088 0.271 0.488 0.204 0.102 0.110 0.212 

Locus 104 : 
2 alleles
14.5% missing data
   2   (0.469) 0.056 0.534 0.122 0.479 0.499 0.340 0.874 0.619 0.480 
   4   (0.531) 0.944 0.466 0.878 0.521 0.501 0.660 0.126 0.381 0.520 

Locus 105 : 
2 alleles
8.0% missing data
   2   (0.446) 0.309 0.509 0.684 0.369 0.408 0.359 0.781 0.068 0.606 
   4   (0.554) 0.691 0.491 0.316 0.631 0.592 0.641 0.219 0.932 0.394 

Locus 106 : 
2 alleles
5.1% missing data
   4   (0.874) 0.967 0.861 0.988 0.899 0.874 0.936 0.953 0.961 0.912 
   3   (0.126) 0.033 0.139 0.012 0.101 0.126 0.064 0.047 0.039 0.088 

Locus 107 : 
2 alleles
13.0% missing data
   1   (0.841) 0.984 0.855 0.989 0.893 0.870 0.792 0.893 0.957 0.842 
   2   (0.159) 0.016 0.145 0.011 0.107 0.130 0.208 0.107 0.043 0.158 

Locus 108 : 
2 alleles
11.6% missing data
   1   (0.773) 0.288 0.807 0.935 0.792 0.836 0.742 0.934 0.909 0.794 
   3   (0.227) 0.712 0.193 0.065 0.208 0.164 0.258 0.066 0.091 0.206 

Locus 109 : 
2 alleles
5.1% missing data
   3   (0.762) 0.939 0.708 0.949 0.853 0.858 0.774 0.616 0.627 0.615 
   1   (0.238) 0.061 0.292 0.051 0.147 0.142 0.226 0.384 0.373 0.385 

Locus 110 : 
2 alleles
10.9% missing data
   1   (0.881) 0.962 0.863 0.990 0.890 0.916 0.915 0.923 0.982 0.958 
   3   (0.119) 0.038 0.137 0.010 0.110 0.084 0.085 0.077 0.018 0.042 

Locus 111 : 
2 alleles
13.8% missing data
   1   (0.450) 0.299 0.417 0.753 0.468 0.499 0.371 0.393 0.361 0.550 
   3   (0.550) 0.701 0.583 0.247 0.532 0.501 0.629 0.607 0.639 0.450 

Locus 112 : 
2 alleles
13.0% missing data
   2   (0.624) 0.954 0.536 0.938 0.722 0.675 0.596 0.875 0.082 0.601 
   4   (0.376) 0.046 0.464 0.062 0.278 0.325 0.404 0.125 0.918 0.399 

Locus 113 : 
2 alleles
3.6% missing data
   3   (0.881) 0.986 0.812 0.979 0.942 0.855 0.959 0.942 0.972 0.949 
   1   (0.119) 0.014 0.188 0.021 0.058 0.145 0.041 0.058 0.028 0.051 

Locus 114 : 
2 alleles
10.1% missing data
   4   (0.920) 0.994 0.969 0.998 0.848 0.979 0.874 0.988 0.990 0.918 
   2   (0.080) 0.006 0.031 0.002 0.152 0.021 0.126 0.012 0.010 0.082 

Locus 115 : 
2 alleles
13.8% missing data
   2   (0.683) 0.691 0.780 0.884 0.693 0.414 0.741 0.886 0.712 0.665 
   4   (0.317) 0.309 0.220 0.116 0.307 0.586 0.259 0.114 0.288 0.335 

Locus 116 : 
2 alleles
5.1% missing data
   1   (0.628) 0.963 0.526 0.868 0.671 0.703 0.679 0.516 0.342 0.665 
   3   (0.372) 0.037 0.474 0.132 0.329 0.297 0.321 0.484 0.658 0.335 

Locus 117 : 
2 alleles
2.9% missing data
   1   (0.729) 0.910 0.786 0.927 0.697 0.579 0.777 0.913 0.915 0.684 
   4   (0.271) 0.090 0.214 0.073 0.303 0.421 0.223 0.087 0.085 0.316 

Locus 118 : 
2 alleles
5.1% missing data
   2   (0.375) 0.124 0.381 0.064 0.290 0.352 0.491 0.114 0.569 0.502 
   4   (0.625) 0.876 0.619 0.936 0.710 0.648 0.509 0.886 0.431 0.498 

Locus 119 : 
2 alleles
6.5% missing data
   2   (0.620) 0.148 0.730 0.603 0.562 0.707 0.582 0.840 0.173 0.475 
   4   (0.380) 0.852 0.270 0.397 0.438 0.293 0.418 0.160 0.827 0.525 

Locus 120 : 
2 alleles
9.4% missing data
   3   (0.787) 0.980 0.756 0.908 0.814 0.824 0.881 0.750 0.573 0.688 
   4   (0.213) 0.020 0.244 0.092 0.186 0.176 0.119 0.250 0.427 0.312 

Locus 121 : 
2 alleles
13.8% missing data
   4   (0.897) 0.991 0.931 0.995 0.933 0.878 0.903 0.945 0.912 0.954 
   2   (0.103) 0.009 0.069 0.005 0.067 0.122 0.097 0.055 0.088 0.046 

Locus 122 : 
2 alleles
3.6% missing data
   3   (0.812) 0.636 0.820 0.649 0.878 0.878 0.885 0.745 0.694 0.770 
   2   (0.188) 0.364 0.180 0.351 0.122 0.122 0.115 0.255 0.306 0.230 

Locus 123 : 
2 alleles
13.0% missing data
   3   (0.914) 0.976 0.952 0.995 0.860 0.963 0.937 0.908 0.935 0.938 
   1   (0.086) 0.024 0.048 0.005 0.140 0.037 0.063 0.092 0.065 0.062 

Locus 124 : 
2 alleles
10.1% missing data
   1   (0.185) 0.497 0.144 0.057 0.179 0.121 0.152 0.077 0.036 0.400 
   3   (0.815) 0.503 0.856 0.943 0.821 0.879 0.848 0.923 0.964 0.600 

Locus 125 : 
2 alleles
5.1% missing data
   3   (0.790) 0.922 0.724 0.969 0.862 0.809 0.865 0.588 0.843 0.793 
   1   (0.210) 0.078 0.276 0.031 0.138 0.191 0.135 0.412 0.157 0.207 

Locus 126 : 
2 alleles
5.1% missing data
   1   (0.800) 0.983 0.851 0.979 0.864 0.768 0.809 0.415 0.842 0.800 
   3   (0.200) 0.017 0.149 0.021 0.136 0.232 0.191 0.585 0.158 0.200 

Locus 127 : 
2 alleles
13.8% missing data
   3   (0.705) 0.907 0.735 0.895 0.760 0.623 0.679 0.469 0.886 0.838 
   1   (0.295) 0.093 0.265 0.105 0.240 0.377 0.321 0.531 0.114 0.162 

Locus 128 : 
2 alleles
13.0% missing data
   1   (0.510) 0.312 0.524 0.677 0.562 0.491 0.450 0.834 0.109 0.540 
   3   (0.490) 0.688 0.476 0.323 0.438 0.509 0.550 0.166 0.891 0.460 

Locus 129 : 
2 alleles
8.0% missing data
   2   (0.835) 0.945 0.887 0.981 0.734 0.902 0.774 0.958 0.898 0.884 
   4   (0.165) 0.055 0.113 0.019 0.266 0.098 0.226 0.042 0.102 0.116 

Locus 130 : 
2 alleles
14.5% missing data
   3   (0.897) 0.989 0.911 0.986 0.874 0.893 0.956 0.972 0.981 0.947 
   1   (0.103) 0.011 0.089 0.014 0.126 0.107 0.044 0.028 0.019 0.053 

Locus 131 : 
2 alleles
18.1% missing data
   1   (0.914) 0.974 0.920 0.994 0.886 0.965 0.943 0.940 0.952 0.976 
   4   (0.086) 0.026 0.080 0.006 0.114 0.035 0.057 0.060 0.048 0.024 

Locus 132 : 
2 alleles
3.6% missing data
   2   (0.930) 0.995 0.966 0.998 0.927 0.983 0.918 0.989 0.993 0.890 
   4   (0.070) 0.005 0.034 0.002 0.073 0.017 0.082 0.011 0.007 0.110 

Locus 133 : 
2 alleles
5.8% missing data
   3   (0.785) 0.924 0.775 0.958 0.758 0.756 0.848 0.929 0.946 0.811 
   1   (0.215) 0.076 0.225 0.042 0.242 0.244 0.152 0.071 0.054 0.189 

Locus 134 : 
2 alleles
12.3% missing data
   2   (0.899) 0.992 0.929 0.994 0.834 0.950 0.915 0.933 0.981 0.943 
   4   (0.101) 0.008 0.071 0.006 0.166 0.050 0.085 0.067 0.019 0.057 

Locus 135 : 
2 alleles
5.1% missing data
   2   (0.867) 0.262 0.859 0.964 0.944 0.888 0.921 0.966 0.967 0.924 
   4   (0.133) 0.738 0.141 0.036 0.056 0.112 0.079 0.034 0.033 0.076 

Locus 136 : 
2 alleles
5.1% missing data
   2   (0.818) 0.829 0.708 0.869 0.865 0.853 0.914 0.813 0.930 0.917 
   1   (0.182) 0.171 0.292 0.131 0.135 0.147 0.086 0.187 0.070 0.083 

Locus 137 : 
2 alleles
12.3% missing data
   3   (0.890) 0.986 0.922 0.989 0.887 0.897 0.927 0.928 0.864 0.912 
   1   (0.110) 0.014 0.078 0.011 0.113 0.103 0.073 0.072 0.136 0.088 

Locus 138 : 
2 alleles
13.0% missing data
   2   (0.315) 0.330 0.293 0.284 0.294 0.168 0.462 0.200 0.845 0.220 
   4   (0.685) 0.670 0.707 0.716 0.706 0.832 0.538 0.800 0.155 0.780 

Locus 139 : 
2 alleles
11.6% missing data
   1   (0.888) 0.988 0.906 0.989 0.902 0.926 0.906 0.908 0.927 0.922 
   2   (0.112) 0.012 0.094 0.011 0.098 0.074 0.094 0.092 0.073 0.078 

Locus 140 : 
2 alleles
2.2% missing data
   3   (0.836) 0.555 0.863 0.664 0.907 0.861 0.873 0.953 0.720 0.882 
   1   (0.164) 0.445 0.137 0.336 0.093 0.139 0.127 0.047 0.280 0.118 

Locus 141 : 
2 alleles
5.1% missing data
   2   (0.899) 0.990 0.960 0.994 0.755 0.885 0.946 0.982 0.969 0.945 
   4   (0.101) 0.010 0.040 0.006 0.245 0.115 0.054 0.018 0.031 0.055 

Locus 142 : 
2 alleles
9.4% missing data
   1   (0.063) 0.005 0.016 0.001 0.089 0.015 0.183 0.026 0.008 0.066 
   3   (0.937) 0.995 0.984 0.999 0.911 0.985 0.817 0.974 0.992 0.934 

Locus 143 : 
2 alleles
4.3% missing data
   1   (0.400) 0.265 0.395 0.698 0.326 0.442 0.325 0.408 0.800 0.343 
   3   (0.600) 0.735 0.605 0.302 0.674 0.558 0.675 0.592 0.200 0.657 

Locus 144 : 
2 alleles
16.7% missing data
   2   (0.153) 0.015 0.122 0.017 0.136 0.231 0.081 0.114 0.051 0.281 
   4   (0.847) 0.985 0.878 0.983 0.864 0.769 0.919 0.886 0.949 0.719 

Locus 145 : 
2 alleles
16.7% missing data
   3   (0.867) 0.963 0.901 0.983 0.929 0.848 0.963 0.959 0.098 0.523 
   1   (0.133) 0.037 0.099 0.017 0.071 0.152 0.037 0.041 0.902 0.477 

Locus 146 : 
2 alleles
3.6% missing data
   4   (0.845) 0.986 0.860 0.974 0.911 0.749 0.887 0.911 0.956 0.868 
   2   (0.155) 0.014 0.140 0.026 0.089 0.251 0.113 0.089 0.044 0.132 

Locus 147 : 
2 alleles
12.3% missing data
   2   (0.449) 0.965 0.394 0.477 0.516 0.378 0.454 0.551 0.305 0.454 
   1   (0.551) 0.035 0.606 0.523 0.484 0.622 0.546 0.449 0.695 0.546 

Locus 148 : 
2 alleles
12.3% missing data
   4   (0.895) 0.342 0.945 0.959 0.904 0.943 0.947 0.909 0.584 0.973 
   2   (0.105) 0.658 0.055 0.041 0.096 0.057 0.053 0.091 0.416 0.027 

Locus 149 : 
2 alleles
3.6% missing data
   1   (0.863) 0.986 0.909 0.987 0.847 0.840 0.903 0.968 0.954 0.825 
   4   (0.137) 0.014 0.091 0.013 0.153 0.160 0.097 0.032 0.046 0.175 

Locus 150 : 
2 alleles
4.3% missing data
   1   (0.887) 0.990 0.908 0.975 0.931 0.860 0.939 0.966 0.962 0.869 
   3   (0.113) 0.010 0.092 0.025 0.069 0.140 0.061 0.034 0.038 0.131 

Locus 151 : 
2 alleles
7.2% missing data
   3   (0.883) 0.968 0.914 0.969 0.929 0.873 0.964 0.803 0.105 0.948 
   1   (0.117) 0.032 0.086 0.031 0.071 0.127 0.036 0.197 0.895 0.052 

Locus 152 : 
2 alleles
2.9% missing data
   4   (0.924) 0.987 0.945 0.997 0.964 0.960 0.911 0.974 0.988 0.977 
   3   (0.076) 0.013 0.055 0.003 0.036 0.040 0.089 0.026 0.012 0.023 

Locus 153 : 
2 alleles
13.0% missing data
   3   (0.900) 0.991 0.927 0.989 0.927 0.930 0.913 0.949 0.931 0.914 
   1   (0.100) 0.009 0.073 0.011 0.073 0.070 0.087 0.051 0.069 0.086 

Locus 154 : 
2 alleles
10.9% missing data
   1   (0.861) 0.875 0.902 0.988 0.859 0.927 0.822 0.832 0.892 0.887 
   4   (0.139) 0.125 0.098 0.012 0.141 0.073 0.178 0.168 0.108 0.113 

Locus 155 : 
2 alleles
5.1% missing data
   2   (0.451) 0.924 0.457 0.761 0.429 0.226 0.476 0.354 0.821 0.651 
   4   (0.549) 0.076 0.543 0.239 0.571 0.774 0.524 0.646 0.179 0.349 

Locus 156 : 
2 alleles
12.3% missing data
   1   (0.782) 0.916 0.787 0.977 0.786 0.783 0.774 0.811 0.954 0.837 
   3   (0.218) 0.084 0.213 0.023 0.214 0.217 0.226 0.189 0.046 0.163 

Locus 157 : 
2 alleles
6.5% missing data
   2   (0.780) 0.979 0.883 0.957 0.803 0.675 0.849 0.928 0.121 0.453 
   1   (0.220) 0.021 0.117 0.043 0.197 0.325 0.151 0.072 0.879 0.547 

Locus 158 : 
2 alleles
15.9% missing data
   2   (0.883) 0.986 0.951 0.995 0.771 0.937 0.816 0.926 0.980 0.898 
   3   (0.117) 0.014 0.049 0.005 0.229 0.063 0.184 0.074 0.020 0.102 

Locus 159 : 
2 alleles
5.1% missing data
   1   (0.242) 0.022 0.303 0.049 0.124 0.191 0.144 0.518 0.632 0.473 
   3   (0.758) 0.978 0.697 0.951 0.876 0.809 0.856 0.482 0.368 0.527 

Locus 160 : 
2 alleles
14.5% missing data
   3   (0.874) 0.841 0.847 0.984 0.860 0.924 0.929 0.896 0.977 0.950 
   1   (0.126) 0.159 0.153 0.016 0.140 0.076 0.071 0.104 0.023 0.050 

Locus 161 : 
2 alleles
13.0% missing data
   3   (0.636) 0.955 0.613 0.909 0.615 0.612 0.542 0.856 0.863 0.788 
   1   (0.364) 0.045 0.387 0.091 0.385 0.388 0.458 0.144 0.137 0.212 

Locus 162 : 
2 alleles
2.2% missing data
   2   (0.907) 0.991 0.934 0.992 0.936 0.939 0.933 0.915 0.832 0.926 
   4   (0.093) 0.009 0.066 0.008 0.064 0.061 0.067 0.085 0.168 0.074 

Locus 163 : 
2 alleles
1.4% missing data
   2   (0.925) 0.980 0.961 0.997 0.889 0.970 0.939 0.978 0.979 0.926 
   1   (0.075) 0.020 0.039 0.003 0.111 0.030 0.061 0.022 0.021 0.074 

Locus 164 : 
2 alleles
18.8% missing data
   3   (0.389) 0.022 0.433 0.466 0.447 0.347 0.281 0.463 0.430 0.438 
   1   (0.611) 0.978 0.567 0.534 0.553 0.653 0.719 0.537 0.570 0.562 

Locus 165 : 
2 alleles
11.6% missing data
   2   (0.756) 0.348 0.772 0.366 0.841 0.697 0.848 0.698 0.801 0.898 
   4   (0.244) 0.652 0.228 0.634 0.159 0.303 0.152 0.302 0.199 0.102 

Locus 166 : 
2 alleles
3.6% missing data
   4   (0.878) 0.973 0.744 0.980 0.933 0.886 0.960 0.957 0.950 0.971 
   2   (0.122) 0.027 0.256 0.020 0.067 0.114 0.040 0.043 0.050 0.029 

Locus 167 : 
2 alleles
2.2% missing data
   2   (0.941) 0.996 0.986 0.999 0.817 0.989 0.908 0.991 0.991 0.899 
   4   (0.059) 0.004 0.014 0.001 0.183 0.011 0.092 0.009 0.009 0.101 

Locus 168 : 
2 alleles
13.8% missing data
   2   (0.899) 0.985 0.869 0.927 0.968 0.826 0.975 0.926 0.657 0.983 
   4   (0.101) 0.015 0.131 0.073 0.032 0.174 0.025 0.074 0.343 0.017 

Locus 169 : 
2 alleles
4.3% missing data
   2   (0.884) 0.987 0.878 0.965 0.955 0.877 0.955 0.496 0.948 0.947 
   4   (0.116) 0.013 0.122 0.035 0.045 0.123 0.045 0.504 0.052 0.053 

Locus 170 : 
2 alleles
4.3% missing data
   1   (0.458) 0.057 0.629 0.112 0.484 0.308 0.381 0.135 0.518 0.750 
   2   (0.542) 0.943 0.371 0.888 0.516 0.692 0.619 0.865 0.482 0.250 

Locus 171 : 
2 alleles
2.9% missing data
   2   (0.750) 0.492 0.786 0.655 0.824 0.712 0.868 0.675 0.494 0.599 
   3   (0.250) 0.508 0.214 0.345 0.176 0.288 0.132 0.325 0.506 0.401 

Locus 172 : 
2 alleles
8.0% missing data
   2   (0.858) 0.987 0.898 0.989 0.839 0.928 0.777 0.950 0.761 0.929 
   4   (0.142) 0.013 0.102 0.011 0.161 0.072 0.223 0.050 0.239 0.071 

Locus 173 : 
2 alleles
5.1% missing data
   2   (0.717) 0.649 0.676 0.486 0.758 0.824 0.709 0.896 0.597 0.794 
   4   (0.283) 0.351 0.324 0.514 0.242 0.176 0.291 0.104 0.403 0.206 

Locus 174 : 
2 alleles
4.3% missing data
   4   (0.908) 0.991 0.912 0.994 0.931 0.944 0.927 0.976 0.975 0.961 
   2   (0.092) 0.009 0.088 0.006 0.069 0.056 0.073 0.024 0.025 0.039 

Locus 175 : 
2 alleles
13.0% missing data
   3   (0.930) 0.978 0.967 0.997 0.952 0.975 0.908 0.957 0.984 0.919 
   1   (0.070) 0.022 0.033 0.003 0.048 0.025 0.092 0.043 0.016 0.081 

Locus 176 : 
2 alleles
10.1% missing data
   1   (0.545) 0.058 0.527 0.197 0.544 0.522 0.672 0.544 0.903 0.563 
   3   (0.455) 0.942 0.473 0.803 0.456 0.478 0.328 0.456 0.097 0.437 

Locus 177 : 
2 alleles
4.3% missing data
   2   (0.742) 0.628 0.768 0.489 0.716 0.685 0.844 0.926 0.776 0.803 
   1   (0.258) 0.372 0.232 0.511 0.284 0.315 0.156 0.074 0.224 0.197 

Locus 178 : 
2 alleles
1.4% missing data
   1   (0.739) 0.426 0.721 0.685 0.634 0.823 0.827 0.847 0.898 0.786 
   4   (0.261) 0.574 0.279 0.315 0.366 0.177 0.173 0.153 0.102 0.214 

Locus 179 : 
2 alleles
10.9% missing data
   3   (0.898) 0.989 0.910 0.988 0.948 0.923 0.907 0.921 0.957 0.922 
   1   (0.102) 0.011 0.090 0.012 0.052 0.077 0.093 0.079 0.043 0.078 

Locus 180 : 
2 alleles
2.2% missing data
   1   (0.897) 0.991 0.882 0.991 0.933 0.964 0.878 0.965 0.936 0.943 
   4   (0.103) 0.009 0.118 0.009 0.067 0.036 0.122 0.035 0.064 0.057 

Locus 181 : 
2 alleles
15.9% missing data
   2   (0.889) 0.991 0.907 0.993 0.900 0.946 0.883 0.855 0.967 0.888 
   3   (0.111) 0.009 0.093 0.007 0.100 0.054 0.117 0.145 0.033 0.112 

Locus 182 : 
2 alleles
1.4% missing data
   1   (0.899) 0.974 0.927 0.977 0.933 0.925 0.899 0.928 0.978 0.945 
   3   (0.101) 0.026 0.073 0.023 0.067 0.075 0.101 0.072 0.022 0.055 

Locus 183 : 
2 alleles
10.1% missing data
   1   (0.876) 0.986 0.882 0.980 0.914 0.873 0.923 0.855 0.961 0.896 
   3   (0.124) 0.014 0.118 0.020 0.086 0.127 0.077 0.145 0.039 0.104 

Locus 184 : 
2 alleles
2.2% missing data
   4   (0.866) 0.987 0.930 0.993 0.823 0.941 0.703 0.890 0.971 0.931 
   2   (0.134) 0.013 0.070 0.007 0.177 0.059 0.297 0.110 0.029 0.069 

Locus 185 : 
2 alleles
12.3% missing data
   2   (0.830) 0.982 0.874 0.984 0.812 0.857 0.869 0.943 0.961 0.509 
   4   (0.170) 0.018 0.126 0.016 0.188 0.143 0.131 0.057 0.039 0.491 

Locus 186 : 
2 alleles
9.4% missing data
   2   (0.893) 0.989 0.880 0.972 0.934 0.841 0.968 0.842 0.981 0.940 
   4   (0.107) 0.011 0.120 0.028 0.066 0.159 0.032 0.158 0.019 0.060 

Locus 187 : 
2 alleles
9.4% missing data
   2   (0.854) 0.857 0.844 0.899 0.939 0.763 0.962 0.483 0.750 0.905 
   4   (0.146) 0.143 0.156 0.101 0.061 0.237 0.038 0.517 0.250 0.095 

Locus 188 : 
2 alleles
3.6% missing data
   3   (0.702) 0.919 0.680 0.685 0.835 0.584 0.794 0.648 0.683 0.636 
   4   (0.298) 0.081 0.320 0.315 0.165 0.416 0.206 0.352 0.317 0.364 

Locus 189 : 
2 alleles
5.1% missing data
   2   (0.795) 0.979 0.777 0.969 0.885 0.731 0.832 0.934 0.908 0.733 
   4   (0.205) 0.021 0.223 0.031 0.115 0.269 0.168 0.066 0.092 0.267 

Locus 190 : 
2 alleles
3.6% missing data
   2   (0.691) 0.303 0.675 0.877 0.800 0.789 0.569 0.412 0.891 0.838 
   4   (0.309) 0.697 0.325 0.123 0.200 0.211 0.431 0.588 0.109 0.162 

Locus 191 : 
2 alleles
4.3% missing data
   2   (0.913) 0.993 0.964 0.996 0.924 0.946 0.954 0.142 0.984 0.959 
   4   (0.087) 0.007 0.036 0.004 0.076 0.054 0.046 0.858 0.016 0.041 

Locus 192 : 
2 alleles
12.3% missing data
   1   (0.750) 0.100 0.760 0.949 0.662 0.777 0.848 0.903 0.942 0.730 
   3   (0.250) 0.900 0.240 0.051 0.338 0.223 0.152 0.097 0.058 0.270 

Locus 193 : 
2 alleles
8.0% missing data
   4   (0.526) 0.078 0.619 0.121 0.502 0.564 0.543 0.162 0.605 0.600 
   2   (0.474) 0.922 0.381 0.879 0.498 0.436 0.457 0.838 0.395 0.400 

Locus 194 : 
2 alleles
13.0% missing data
   1   (0.897) 0.990 0.871 0.993 0.898 0.961 0.919 0.983 0.966 0.941 
   4   (0.103) 0.010 0.129 0.007 0.102 0.039 0.081 0.017 0.034 0.059 

Locus 195 : 
2 alleles
4.3% missing data
   4   (0.885) 0.216 0.920 0.929 0.952 0.861 0.961 0.802 0.930 0.925 
   2   (0.115) 0.784 0.080 0.071 0.048 0.139 0.039 0.198 0.070 0.075 

Locus 196 : 
2 alleles
15.9% missing data
   3   (0.696) 0.970 0.656 0.900 0.772 0.617 0.754 0.426 0.889 0.784 
   1   (0.304) 0.030 0.344 0.100 0.228 0.383 0.246 0.574 0.111 0.216 

Locus 197 : 
2 alleles
13.0% missing data
   4   (0.695) 0.916 0.726 0.804 0.706 0.621 0.808 0.695 0.135 0.650 
   2   (0.305) 0.084 0.274 0.196 0.294 0.379 0.192 0.305 0.865 0.350 

Locus 198 : 
2 alleles
12.3% missing data
   1   (0.899) 0.992 0.934 0.986 0.938 0.925 0.912 0.911 0.955 0.829 
   4   (0.101) 0.008 0.066 0.014 0.062 0.075 0.088 0.089 0.045 0.171 

Locus 199 : 
2 alleles
13.0% missing data
   1   (0.764) 0.722 0.796 0.874 0.775 0.646 0.887 0.859 0.706 0.633 
   3   (0.236) 0.278 0.204 0.126 0.225 0.354 0.113 0.141 0.294 0.367 

Locus 200 : 
2 alleles
2.9% missing data
   4   (0.906) 0.993 0.972 0.997 0.882 0.973 0.850 0.154 0.984 0.940 
   2   (0.094) 0.007 0.028 0.003 0.118 0.027 0.150 0.846 0.016 0.060 

Locus 201 : 
2 alleles
3.6% missing data
   4   (0.231) 0.027 0.152 0.026 0.205 0.299 0.144 0.445 0.836 0.326 
   3   (0.769) 0.973 0.848 0.974 0.795 0.701 0.856 0.555 0.164 0.674 

Locus 202 : 
2 alleles
15.2% missing data
   1   (0.534) 0.804 0.589 0.934 0.415 0.592 0.409 0.383 0.812 0.491 
   3   (0.466) 0.196 0.411 0.066 0.585 0.408 0.591 0.617 0.188 0.509 

Locus 203 : 
2 alleles
14.5% missing data
   2   (0.669) 0.956 0.717 0.947 0.602 0.521 0.666 0.880 0.722 0.796 
   1   (0.331) 0.044 0.283 0.053 0.398 0.479 0.334 0.120 0.278 0.204 

Locus 204 : 
2 alleles
0.7% missing data
   4   (0.874) 0.311 0.928 0.958 0.936 0.855 0.951 0.966 0.948 0.567 
   1   (0.126) 0.689 0.072 0.042 0.064 0.145 0.049 0.034 0.052 0.433 

Locus 205 : 
2 alleles
2.9% missing data
   4   (0.088) 0.007 0.021 0.002 0.229 0.016 0.308 0.013 0.011 0.123 
   2   (0.912) 0.993 0.979 0.998 0.771 0.984 0.692 0.987 0.989 0.877 

Locus 206 : 
2 alleles
3.6% missing data
   4   (0.861) 0.023 0.902 0.990 0.858 0.934 0.892 0.935 0.892 0.881 
   2   (0.139) 0.977 0.098 0.010 0.142 0.066 0.108 0.065 0.108 0.119 

Locus 207 : 
2 alleles
13.8% missing data
   2   (0.927) 0.966 0.969 0.997 0.941 0.970 0.872 0.964 0.977 0.963 
   4   (0.073) 0.034 0.031 0.003 0.059 0.030 0.128 0.036 0.023 0.037 

Locus 208 : 
2 alleles
5.1% missing data
   3   (0.343) 0.096 0.398 0.150 0.214 0.303 0.426 0.272 0.133 0.483 
   4   (0.657) 0.904 0.602 0.850 0.786 0.697 0.574 0.728 0.867 0.517 

Locus 209 : 
2 alleles
16.7% missing data
   4   (0.721) 0.971 0.760 0.945 0.744 0.601 0.762 0.906 0.506 0.707 
   2   (0.279) 0.029 0.240 0.055 0.256 0.399 0.238 0.094 0.494 0.293 

Locus 210 : 
2 alleles
9.4% missing data
   1   (0.355) 0.074 0.412 0.452 0.283 0.307 0.297 0.380 0.544 0.410 
   3   (0.645) 0.926 0.588 0.548 0.717 0.693 0.703 0.620 0.456 0.590 

Locus 211 : 
2 alleles
11.6% missing data
   1   (0.912) 0.993 0.900 0.987 0.958 0.943 0.954 0.930 0.977 0.917 
   3   (0.088) 0.007 0.100 0.013 0.042 0.057 0.046 0.070 0.023 0.083 

Locus 212 : 
2 alleles
7.2% missing data
   3   (0.447) 0.843 0.510 0.049 0.412 0.253 0.580 0.385 0.120 0.669 
   4   (0.553) 0.157 0.490 0.951 0.588 0.747 0.420 0.615 0.880 0.331 

Locus 213 : 
2 alleles
3.6% missing data
   2   (0.535) 0.948 0.549 0.757 0.443 0.455 0.544 0.863 0.133 0.671 
   4   (0.465) 0.052 0.451 0.243 0.557 0.545 0.456 0.137 0.867 0.329 

Locus 214 : 
2 alleles
6.5% missing data
   1   (0.810) 0.573 0.842 0.709 0.881 0.804 0.870 0.897 0.638 0.838 
   3   (0.190) 0.427 0.158 0.291 0.119 0.196 0.130 0.103 0.362 0.162 

Locus 215 : 
2 alleles
5.8% missing data
   4   (0.873) 0.988 0.961 0.997 0.671 0.965 0.660 0.951 0.983 0.822 
   2   (0.127) 0.012 0.039 0.003 0.329 0.035 0.340 0.049 0.017 0.178 

Locus 216 : 
2 alleles
2.2% missing data
   2   (0.949) 0.996 0.988 0.999 0.921 0.990 0.891 0.992 0.994 0.960 
   4   (0.051) 0.004 0.012 0.001 0.079 0.010 0.109 0.008 0.006 0.040 

Locus 217 : 
2 alleles
4.3% missing data
   2   (0.772) 0.981 0.806 0.927 0.800 0.686 0.783 0.871 0.919 0.814 
   4   (0.228) 0.019 0.194 0.073 0.200 0.314 0.217 0.129 0.081 0.186 

Locus 218 : 
2 alleles
10.1% missing data
   2   (0.573) 0.949 0.547 0.889 0.596 0.508 0.523 0.476 0.834 0.675 
   4   (0.427) 0.051 0.453 0.111 0.404 0.492 0.477 0.524 0.166 0.325 

Locus 219 : 
2 alleles
14.5% missing data
   2   (0.771) 0.978 0.718 0.876 0.795 0.653 0.882 0.937 0.886 0.843 
   4   (0.229) 0.022 0.282 0.124 0.205 0.347 0.118 0.063 0.114 0.157 

Locus 220 : 
2 alleles
17.4% missing data
   4   (0.880) 0.989 0.962 0.997 0.797 0.963 0.592 0.956 0.984 0.845 
   3   (0.120) 0.011 0.038 0.003 0.203 0.037 0.408 0.044 0.016 0.155 

Locus 221 : 
2 alleles
2.9% missing data
   2   (0.088) 0.007 0.063 0.008 0.049 0.041 0.049 0.032 0.079 0.445 
   4   (0.912) 0.993 0.937 0.992 0.951 0.959 0.951 0.968 0.921 0.555 

Locus 222 : 
2 alleles
4.3% missing data
   2   (0.930) 0.994 0.953 0.997 0.937 0.978 0.965 0.981 0.989 0.740 
   4   (0.070) 0.006 0.047 0.003 0.063 0.022 0.035 0.019 0.011 0.260 

Locus 223 : 
2 alleles
13.0% missing data
   2   (0.881) 0.860 0.911 0.974 0.894 0.873 0.921 0.976 0.922 0.924 
   4   (0.119) 0.140 0.089 0.026 0.106 0.127 0.079 0.024 0.078 0.076 

Locus 224 : 
2 alleles
12.3% missing data
   1   (0.850) 0.985 0.778 0.968 0.933 0.766 0.952 0.797 0.796 0.904 
   3   (0.150) 0.015 0.222 0.032 0.067 0.234 0.048 0.203 0.204 0.096 

Locus 225 : 
2 alleles
10.9% missing data
   3   (0.696) 0.907 0.694 0.938 0.529 0.736 0.757 0.690 0.904 0.703 
   1   (0.304) 0.093 0.306 0.062 0.471 0.264 0.243 0.310 0.096 0.297 

Locus 226 : 
2 alleles
11.6% missing data
   3   (0.826) 0.984 0.781 0.979 0.901 0.856 0.816 0.822 0.964 0.875 
   1   (0.174) 0.016 0.219 0.021 0.099 0.144 0.184 0.178 0.036 0.125 

Locus 227 : 
2 alleles
6.5% missing data
   1   (0.826) 0.982 0.847 0.954 0.840 0.764 0.919 0.785 0.838 0.760 
   3   (0.174) 0.018 0.153 0.046 0.160 0.236 0.081 0.215 0.162 0.240 

Locus 228 : 
2 alleles
18.1% missing data
   2   (0.920) 0.993 0.909 0.993 0.959 0.944 0.960 0.958 0.944 0.973 
   4   (0.080) 0.007 0.091 0.007 0.041 0.056 0.040 0.042 0.056 0.027 

Locus 229 : 
2 alleles
3.6% missing data
   2   (0.755) 0.980 0.779 0.741 0.859 0.659 0.868 0.288 0.539 0.750 
   4   (0.245) 0.020 0.221 0.259 0.141 0.341 0.132 0.712 0.461 0.250 

Locus 230 : 
2 alleles
12.3% missing data
   4   (0.785) 0.980 0.675 0.944 0.844 0.636 0.915 0.916 0.937 0.885 
   2   (0.215) 0.020 0.325 0.056 0.156 0.364 0.085 0.084 0.063 0.115 

Locus 231 : 
2 alleles
2.2% missing data
   2   (0.666) 0.960 0.505 0.939 0.614 0.813 0.669 0.906 0.908 0.653 
   4   (0.334) 0.040 0.495 0.061 0.386 0.187 0.331 0.094 0.092 0.347 

Locus 232 : 
2 alleles
4.3% missing data
   3   (0.460) 0.478 0.531 0.499 0.520 0.370 0.354 0.481 0.512 0.504 
   4   (0.540) 0.522 0.469 0.501 0.480 0.630 0.646 0.519 0.488 0.496 

Locus 233 : 
2 alleles
7.2% missing data
   3   (0.856) 0.986 0.840 0.775 0.943 0.675 0.947 0.954 0.972 0.919 
   4   (0.144) 0.014 0.160 0.225 0.057 0.325 0.053 0.046 0.028 0.081 

Locus 234 : 
2 alleles
2.9% missing data
   4   (0.856) 0.963 0.836 0.989 0.886 0.937 0.873 0.963 0.810 0.713 
   2   (0.144) 0.037 0.164 0.011 0.114 0.063 0.127 0.037 0.190 0.287 

Locus 235 : 
2 alleles
6.5% missing data
   2   (0.679) 0.376 0.652 0.830 0.714 0.621 0.781 0.851 0.880 0.609 
   1   (0.321) 0.624 0.348 0.170 0.286 0.379 0.219 0.149 0.120 0.391 

Locus 236 : 
2 alleles
6.5% missing data
   4   (0.512) 0.945 0.517 0.752 0.628 0.375 0.424 0.813 0.150 0.573 
   1   (0.488) 0.055 0.483 0.248 0.372 0.625 0.576 0.187 0.850 0.427 

Locus 237 : 
2 alleles
3.6% missing data
   4   (0.726) 0.972 0.759 0.952 0.739 0.705 0.669 0.871 0.804 0.714 
   1   (0.274) 0.028 0.241 0.048 0.261 0.295 0.331 0.129 0.196 0.286 

Locus 238 : 
2 alleles
18.8% missing data
   1   (0.214) 0.061 0.196 0.030 0.230 0.236 0.173 0.180 0.075 0.248 
   3   (0.786) 0.939 0.804 0.970 0.770 0.764 0.827 0.820 0.925 0.752 

Locus 239 : 
2 alleles
4.3% missing data
   3   (0.883) 0.990 0.907 0.990 0.922 0.862 0.939 0.786 0.955 0.830 
   4   (0.117) 0.010 0.093 0.010 0.078 0.138 0.061 0.214 0.045 0.170 

Locus 240 : 
2 alleles
1.4% missing data
   2   (0.717) 0.985 0.671 0.454 0.842 0.561 0.821 0.797 0.654 0.853 
   3   (0.283) 0.015 0.329 0.546 0.158 0.439 0.179 0.203 0.346 0.147 

Locus 241 : 
2 alleles
8.7% missing data
   1   (0.868) 0.988 0.899 0.980 0.848 0.884 0.944 0.907 0.468 0.857 
   3   (0.132) 0.012 0.101 0.020 0.152 0.116 0.056 0.093 0.532 0.143 

Locus 242 : 
2 alleles
2.2% missing data
   3   (0.834) 0.987 0.837 0.859 0.868 0.826 0.875 0.865 0.781 0.942 
   1   (0.166) 0.013 0.163 0.141 0.132 0.174 0.125 0.135 0.219 0.058 

Locus 243 : 
2 alleles
10.9% missing data
   3   (0.453) 0.956 0.335 0.488 0.573 0.275 0.641 0.319 0.103 0.633 
   1   (0.547) 0.044 0.665 0.512 0.427 0.725 0.359 0.681 0.897 0.367 

Locus 244 : 
2 alleles
5.8% missing data
   2   (0.866) 0.985 0.926 0.992 0.828 0.883 0.872 0.966 0.940 0.809 
   4   (0.134) 0.015 0.074 0.008 0.172 0.117 0.128 0.034 0.060 0.191 

Locus 245 : 
2 alleles
2.9% missing data
   2   (0.837) 0.984 0.879 0.987 0.838 0.707 0.927 0.962 0.816 0.700 
   4   (0.163) 0.016 0.121 0.013 0.162 0.293 0.073 0.038 0.184 0.300 

Locus 246 : 
2 alleles
4.3% missing data
   4   (0.775) 0.525 0.692 0.894 0.816 0.867 0.822 0.747 0.939 0.868 
   2   (0.225) 0.475 0.308 0.106 0.184 0.133 0.178 0.253 0.061 0.132 

Locus 247 : 
2 alleles
14.5% missing data
   2   (0.643) 0.966 0.604 0.822 0.682 0.733 0.701 0.155 0.115 0.680 
   4   (0.357) 0.034 0.396 0.178 0.318 0.267 0.299 0.845 0.885 0.320 

Locus 248 : 
2 alleles
8.0% missing data
   2   (0.172) 0.650 0.112 0.171 0.112 0.202 0.089 0.353 0.056 0.227 
   3   (0.828) 0.350 0.888 0.829 0.888 0.798 0.911 0.647 0.944 0.773 

Locus 249 : 
2 alleles
13.8% missing data
   2   (0.941) 0.995 0.982 0.999 0.918 0.986 0.873 0.991 0.993 0.945 
   1   (0.059) 0.005 0.018 0.001 0.082 0.014 0.127 0.009 0.007 0.055 

Locus 250 : 
2 alleles
1.4% missing data
   2   (0.775) 0.636 0.830 0.796 0.830 0.776 0.820 0.269 0.940 0.828 
   3   (0.225) 0.364 0.170 0.204 0.170 0.224 0.180 0.731 0.060 0.172 

Locus 251 : 
2 alleles
5.1% missing data
   3   (0.380) 0.985 0.364 0.119 0.406 0.284 0.337 0.673 0.363 0.413 
   4   (0.620) 0.015 0.636 0.881 0.594 0.716 0.663 0.327 0.637 0.587 

Locus 252 : 
2 alleles
15.9% missing data
   2   (0.270) 0.238 0.288 0.167 0.193 0.263 0.273 0.112 0.327 0.262 
   4   (0.730) 0.762 0.712 0.833 0.807 0.737 0.727 0.888 0.673 0.738 

Locus 253 : 
2 alleles
15.2% missing data
   4   (0.862) 0.954 0.823 0.981 0.901 0.835 0.928 0.956 0.974 0.957 
   2   (0.138) 0.046 0.177 0.019 0.099 0.165 0.072 0.044 0.026 0.043 

Locus 254 : 
2 alleles
8.0% missing data
   1   (0.323) 0.091 0.379 0.109 0.223 0.264 0.370 0.166 0.102 0.585 
   2   (0.677) 0.909 0.621 0.891 0.777 0.736 0.630 0.834 0.898 0.415 

Locus 255 : 
2 alleles
16.7% missing data
   1   (0.661) 0.685 0.785 0.350 0.632 0.545 0.658 0.683 0.578 0.781 
   2   (0.339) 0.315 0.215 0.650 0.368 0.455 0.342 0.317 0.422 0.219 

Locus 256 : 
2 alleles
7.2% missing data
   1   (0.660) 0.050 0.673 0.549 0.720 0.549 0.766 0.928 0.696 0.714 
   2   (0.340) 0.950 0.327 0.451 0.280 0.451 0.234 0.072 0.304 0.286 

Locus 257 : 
2 alleles
10.9% missing data
   1   (0.920) 0.989 0.961 0.994 0.964 0.884 0.943 0.939 0.964 0.962 
   2   (0.080) 0.011 0.039 0.006 0.036 0.116 0.057 0.061 0.036 0.038 

Locus 258 : 
2 alleles
15.9% missing data
   3   (0.904) 0.902 0.880 0.967 0.954 0.903 0.976 0.966 0.719 0.955 
   1   (0.096) 0.098 0.120 0.033 0.046 0.097 0.024 0.034 0.281 0.045 

Locus 259 : 
2 alleles
10.9% missing data
   2   (0.854) 0.050 0.924 0.990 0.914 0.901 0.768 0.970 0.969 0.861 
   4   (0.146) 0.950 0.076 0.010 0.086 0.099 0.232 0.030 0.031 0.139 

Locus 260 : 
2 alleles
11.6% missing data
   1   (0.856) 0.982 0.915 0.989 0.715 0.925 0.898 0.579 0.934 0.841 
   3   (0.144) 0.018 0.085 0.011 0.285 0.075 0.102 0.421 0.066 0.159 

Locus 261 : 
2 alleles
15.9% missing data
   1   (0.486) 0.471 0.501 0.557 0.515 0.482 0.472 0.436 0.152 0.493 
   3   (0.514) 0.529 0.499 0.443 0.485 0.518 0.528 0.564 0.848 0.507 

Locus 262 : 
2 alleles
13.8% missing data
   4   (0.125) 0.014 0.086 0.011 0.084 0.098 0.099 0.147 0.083 0.418 
   2   (0.875) 0.986 0.914 0.989 0.916 0.902 0.901 0.853 0.917 0.582 

Locus 263 : 
2 alleles
1.4% missing data
   1   (0.901) 0.990 0.940 0.989 0.942 0.816 0.945 0.967 0.978 0.951 
   2   (0.099) 0.010 0.060 0.011 0.058 0.184 0.055 0.033 0.022 0.049 

Locus 264 : 
2 alleles
3.6% missing data
   2   (0.953) 0.997 0.959 0.651 0.994 0.884 0.996 0.938 0.993 0.995 
   4   (0.047) 0.003 0.041 0.349 0.006 0.116 0.004 0.062 0.007 0.005 

Locus 265 : 
2 alleles
7.2% missing data
   3   (0.693) 0.085 0.755 0.947 0.534 0.728 0.786 0.425 0.694 0.808 
   2   (0.307) 0.915 0.245 0.053 0.466 0.272 0.214 0.575 0.306 0.192 

Locus 266 : 
2 alleles
5.1% missing data
   2   (0.477) 0.795 0.519 0.788 0.333 0.456 0.523 0.093 0.374 0.542 
   4   (0.523) 0.205 0.481 0.212 0.667 0.544 0.477 0.907 0.626 0.458 

Locus 267 : 
2 alleles
2.9% missing data
   2   (0.917) 0.986 0.948 0.994 0.917 0.958 0.903 0.984 0.989 0.971 
   4   (0.083) 0.014 0.052 0.006 0.083 0.042 0.097 0.016 0.011 0.029 

Locus 268 : 
2 alleles
15.2% missing data
   1   (0.201) 0.066 0.248 0.027 0.181 0.140 0.218 0.068 0.071 0.152 
   3   (0.799) 0.934 0.752 0.973 0.819 0.860 0.782 0.932 0.929 0.848 

Locus 269 : 
2 alleles
4.3% missing data
   1   (0.900) 0.992 0.944 0.995 0.938 0.965 0.780 0.879 0.922 0.898 
   3   (0.100) 0.008 0.056 0.005 0.062 0.035 0.220 0.121 0.078 0.102 

Locus 270 : 
2 alleles
6.5% missing data
   4   (0.906) 0.989 0.947 0.985 0.934 0.850 0.951 0.884 0.978 0.953 
   1   (0.094) 0.011 0.053 0.015 0.066 0.150 0.049 0.116 0.022 0.047 

Locus 271 : 
2 alleles
2.2% missing data
   2   (0.874) 0.988 0.814 0.952 0.925 0.807 0.967 0.962 0.867 0.962 
   4   (0.126) 0.012 0.186 0.048 0.075 0.193 0.033 0.038 0.133 0.038 

Locus 272 : 
2 alleles
2.9% missing data
   4   (0.843) 0.950 0.815 0.980 0.893 0.864 0.875 0.928 0.946 0.856 
   2   (0.157) 0.050 0.185 0.020 0.107 0.136 0.125 0.072 0.054 0.144 

Locus 273 : 
2 alleles
1.4% missing data
   2   (0.866) 0.988 0.856 0.987 0.906 0.907 0.865 0.964 0.947 0.911 
   4   (0.134) 0.012 0.144 0.013 0.094 0.093 0.135 0.036 0.053 0.089 

Locus 274 : 
2 alleles
8.0% missing data
   1   (0.134) 0.048 0.093 0.025 0.076 0.192 0.086 0.041 0.035 0.434 
   3   (0.866) 0.952 0.907 0.975 0.924 0.808 0.914 0.959 0.965 0.566 

Locus 275 : 
2 alleles
2.9% missing data
   1   (0.618) 0.058 0.660 0.484 0.762 0.639 0.528 0.222 0.911 0.711 
   4   (0.382) 0.942 0.340 0.516 0.238 0.361 0.472 0.778 0.089 0.289 

Locus 276 : 
2 alleles
18.1% missing data
   2   (0.373) 0.135 0.309 0.088 0.535 0.420 0.266 0.583 0.692 0.325 
   3   (0.627) 0.865 0.691 0.912 0.465 0.580 0.734 0.417 0.308 0.675 

Locus 277 : 
2 alleles
10.9% missing data
   1   (0.905) 0.992 0.923 0.995 0.856 0.942 0.954 0.832 0.972 0.958 
   4   (0.095) 0.008 0.077 0.005 0.144 0.058 0.046 0.168 0.028 0.042 

Locus 278 : 
2 alleles
3.6% missing data
   3   (0.777) 0.978 0.744 0.985 0.810 0.834 0.814 0.938 0.822 0.515 
   1   (0.223) 0.022 0.256 0.015 0.190 0.166 0.186 0.062 0.178 0.485 

Locus 279 : 
2 alleles
3.6% missing data
   1   (0.876) 0.951 0.845 0.991 0.850 0.949 0.909 0.951 0.959 0.905 
   3   (0.124) 0.049 0.155 0.009 0.150 0.051 0.091 0.049 0.041 0.095 

Locus 280 : 
2 alleles
2.2% missing data
   3   (0.176) 0.020 0.114 0.060 0.162 0.415 0.090 0.068 0.121 0.173 
   4   (0.824) 0.980 0.886 0.940 0.838 0.585 0.910 0.932 0.879 0.827 

Locus 281 : 
2 alleles
14.5% missing data
   1   (0.728) 0.895 0.737 0.904 0.721 0.758 0.758 0.594 0.897 0.701 
   2   (0.272) 0.105 0.263 0.096 0.279 0.242 0.242 0.406 0.103 0.299 

Locus 282 : 
2 alleles
18.1% missing data
   3   (0.822) 0.809 0.722 0.973 0.855 0.903 0.843 0.954 0.920 0.900 
   4   (0.178) 0.191 0.278 0.027 0.145 0.097 0.157 0.046 0.080 0.100 

Locus 283 : 
2 alleles
5.1% missing data
   1   (0.893) 0.989 0.855 0.990 0.938 0.936 0.931 0.970 0.967 0.903 
   2   (0.107) 0.011 0.145 0.010 0.062 0.064 0.069 0.030 0.033 0.097 

Locus 284 : 
2 alleles
5.1% missing data
   1   (0.879) 0.238 0.932 0.979 0.893 0.945 0.880 0.976 0.916 0.910 
   2   (0.121) 0.762 0.068 0.021 0.107 0.055 0.120 0.024 0.084 0.090 

Locus 285 : 
2 alleles
10.9% missing data
   4   (0.905) 0.991 0.817 0.990 0.950 0.934 0.970 0.966 0.979 0.958 
   2   (0.095) 0.009 0.183 0.010 0.050 0.066 0.030 0.034 0.021 0.042 

Locus 286 : 
2 alleles
8.0% missing data
   4   (0.376) 0.090 0.360 0.343 0.424 0.545 0.222 0.193 0.417 0.427 
   2   (0.624) 0.910 0.640 0.657 0.576 0.455 0.778 0.807 0.583 0.573 

Locus 287 : 
2 alleles
14.5% missing data
   1   (0.405) 0.037 0.332 0.355 0.391 0.414 0.428 0.408 0.876 0.528 
   3   (0.595) 0.963 0.668 0.645 0.609 0.586 0.572 0.592 0.124 0.472 

Locus 288 : 
2 alleles
2.2% missing data
   2   (0.051) 0.004 0.012 0.001 0.107 0.009 0.094 0.014 0.013 0.045 
   3   (0.949) 0.996 0.988 0.999 0.893 0.991 0.906 0.986 0.987 0.955 

Locus 289 : 
2 alleles
15.9% missing data
   4   (0.920) 0.041 0.979 0.998 0.903 0.984 0.888 0.987 0.989 0.847 
   2   (0.080) 0.959 0.021 0.002 0.097 0.016 0.112 0.013 0.011 0.153 

Locus 290 : 
2 alleles
6.5% missing data
   2   (0.850) 0.988 0.762 0.891 0.942 0.732 0.945 0.919 0.963 0.944 
   4   (0.150) 0.012 0.238 0.109 0.058 0.268 0.055 0.081 0.037 0.056 

Locus 291 : 
2 alleles
18.1% missing data
   4   (0.895) 0.960 0.930 0.989 0.917 0.936 0.873 0.973 0.983 0.889 
   2   (0.105) 0.040 0.070 0.011 0.083 0.064 0.127 0.027 0.017 0.111 

Locus 292 : 
2 alleles
7.2% missing data
   2   (0.710) 0.963 0.743 0.959 0.694 0.820 0.610 0.514 0.895 0.590 
   4   (0.290) 0.037 0.257 0.041 0.306 0.180 0.390 0.486 0.105 0.410 

Locus 293 : 
2 alleles
3.6% missing data
   1   (0.916) 0.981 0.981 0.998 0.873 0.984 0.746 0.987 0.989 0.650 
   3   (0.084) 0.019 0.019 0.002 0.127 0.016 0.254 0.013 0.011 0.350 

Locus 294 : 
2 alleles
10.9% missing data
   2   (0.842) 0.505 0.816 0.848 0.882 0.881 0.931 0.813 0.970 0.867 
   1   (0.158) 0.495 0.184 0.152 0.118 0.119 0.069 0.187 0.030 0.133 

Locus 295 : 
2 alleles
5.1% missing data
   1   (0.796) 0.980 0.781 0.973 0.770 0.906 0.767 0.814 0.920 0.719 
   2   (0.204) 0.020 0.219 0.027 0.230 0.094 0.233 0.186 0.080 0.281 

Locus 296 : 
2 alleles
5.8% missing data
   1   (0.616) 0.899 0.585 0.056 0.770 0.475 0.835 0.236 0.248 0.575 
   3   (0.384) 0.101 0.415 0.944 0.230 0.525 0.165 0.764 0.752 0.425 

Locus 297 : 
2 alleles
4.3% missing data
   4   (0.916) 0.993 0.945 0.989 0.959 0.821 0.976 0.935 0.943 0.955 
   2   (0.084) 0.007 0.055 0.011 0.041 0.179 0.024 0.065 0.057 0.045 

Locus 298 : 
2 alleles
11.6% missing data
   2   (0.619) 0.960 0.591 0.859 0.712 0.392 0.695 0.519 0.861 0.706 
   4   (0.381) 0.040 0.409 0.141 0.288 0.608 0.305 0.481 0.139 0.294 

Locus 299 : 
2 alleles
8.0% missing data
   2   (0.211) 0.490 0.220 0.062 0.146 0.107 0.296 0.077 0.119 0.214 
   4   (0.789) 0.510 0.780 0.938 0.854 0.893 0.704 0.923 0.881 0.786 

Locus 300 : 
2 alleles
3.6% missing data
   2   (0.803) 0.973 0.805 0.983 0.861 0.795 0.791 0.893 0.936 0.782 
   4   (0.197) 0.027 0.195 0.017 0.139 0.205 0.209 0.107 0.064 0.218 

Locus 301 : 
2 alleles
5.8% missing data
   2   (0.497) 0.799 0.531 0.463 0.457 0.429 0.562 0.450 0.161 0.512 
   4   (0.503) 0.201 0.469 0.537 0.543 0.571 0.438 0.550 0.839 0.488 

Locus 302 : 
2 alleles
13.8% missing data
   4   (0.457) 0.815 0.387 0.720 0.377 0.441 0.541 0.345 0.751 0.394 
   3   (0.543) 0.185 0.613 0.280 0.623 0.559 0.459 0.655 0.249 0.606 

Locus 303 : 
2 alleles
6.5% missing data
   4   (0.891) 0.985 0.893 0.964 0.927 0.889 0.934 0.966 0.924 0.956 
   2   (0.109) 0.015 0.107 0.036 0.073 0.111 0.066 0.034 0.076 0.044 

Locus 304 : 
2 alleles
14.5% missing data
   3   (0.912) 0.994 0.916 0.994 0.953 0.933 0.957 0.802 0.928 0.949 
   1   (0.088) 0.006 0.084 0.006 0.047 0.067 0.043 0.198 0.072 0.051 

Locus 305 : 
2 alleles
2.2% missing data
   4   (0.826) 0.238 0.849 0.970 0.854 0.919 0.779 0.952 0.931 0.873 
   3   (0.174) 0.762 0.151 0.030 0.146 0.081 0.221 0.048 0.069 0.127 

Locus 306 : 
2 alleles
5.1% missing data
   2   (0.905) 0.991 0.909 0.987 0.969 0.826 0.959 0.929 0.945 0.960 
   3   (0.095) 0.009 0.091 0.013 0.031 0.174 0.041 0.071 0.055 0.040 

Locus 307 : 
2 alleles
13.0% missing data
   3   (0.738) 0.972 0.797 0.936 0.776 0.692 0.761 0.778 0.397 0.610 
   1   (0.262) 0.028 0.203 0.064 0.224 0.308 0.239 0.222 0.603 0.390 

Locus 308 : 
2 alleles
5.1% missing data
   3   (0.909) 0.977 0.942 0.992 0.914 0.965 0.959 0.937 0.104 0.955 
   1   (0.091) 0.023 0.058 0.008 0.086 0.035 0.041 0.063 0.896 0.045 

Locus 309 : 
2 alleles
2.2% missing data
   2   (0.773) 0.975 0.688 0.964 0.892 0.775 0.850 0.486 0.944 0.703 
   3   (0.227) 0.025 0.312 0.036 0.108 0.225 0.150 0.514 0.056 0.297 

Locus 310 : 
2 alleles
5.8% missing data
   4   (0.866) 0.982 0.867 0.895 0.902 0.821 0.945 0.958 0.839 0.887 
   2   (0.134) 0.018 0.133 0.105 0.098 0.179 0.055 0.042 0.161 0.113 

Locus 311 : 
2 alleles
15.2% missing data
   3   (0.817) 0.980 0.772 0.952 0.873 0.819 0.906 0.500 0.910 0.902 
   1   (0.183) 0.020 0.228 0.048 0.127 0.181 0.094 0.500 0.090 0.098 

Locus 312 : 
2 alleles
5.1% missing data
   2   (0.892) 0.988 0.896 0.994 0.886 0.965 0.893 0.898 0.925 0.914 
   3   (0.108) 0.012 0.104 0.006 0.114 0.035 0.107 0.102 0.075 0.086 

Locus 313 : 
2 alleles
2.2% missing data
   3   (0.103) 0.008 0.088 0.008 0.054 0.101 0.076 0.036 0.020 0.077 
   4   (0.897) 0.992 0.912 0.992 0.946 0.899 0.924 0.964 0.980 0.923 

Locus 314 : 
2 alleles
9.4% missing data
   2   (0.923) 0.993 0.959 0.996 0.858 0.955 0.958 0.943 0.990 0.945 
   4   (0.077) 0.007 0.041 0.004 0.142 0.045 0.042 0.057 0.010 0.055 

Locus 315 : 
2 alleles
2.2% missing data
   2   (0.621) 0.246 0.667 0.895 0.582 0.728 0.541 0.856 0.459 0.506 
   4   (0.379) 0.754 0.333 0.105 0.418 0.272 0.459 0.144 0.541 0.494 

Locus 316 : 
2 alleles
2.9% missing data
   1   (0.931) 0.992 0.975 0.998 0.827 0.975 0.956 0.988 0.988 0.867 
   3   (0.069) 0.008 0.025 0.002 0.173 0.025 0.044 0.012 0.012 0.133 

Locus 317 : 
2 alleles
5.8% missing data
   4   (0.906) 0.976 0.852 0.980 0.945 0.925 0.969 0.969 0.981 0.960 
   2   (0.094) 0.024 0.148 0.020 0.055 0.075 0.031 0.031 0.019 0.040 

Locus 318 : 
2 alleles
6.5% missing data
   2   (0.890) 0.387 0.919 0.981 0.895 0.962 0.922 0.968 0.976 0.874 
   4   (0.110) 0.613 0.081 0.019 0.105 0.038 0.078 0.032 0.024 0.126 

Locus 319 : 
2 alleles
4.3% missing data
   2   (0.598) 0.851 0.504 0.860 0.671 0.578 0.738 0.548 0.132 0.510 
   4   (0.402) 0.149 0.496 0.140 0.329 0.422 0.262 0.452 0.868 0.490 

Locus 320 : 
2 alleles
5.1% missing data
   2   (0.396) 0.910 0.384 0.061 0.265 0.358 0.495 0.395 0.434 0.495 
   4   (0.604) 0.090 0.616 0.939 0.735 0.642 0.505 0.605 0.566 0.505 

Locus 321 : 
2 alleles
10.9% missing data
   2   (0.815) 0.983 0.789 0.912 0.917 0.785 0.864 0.920 0.521 0.872 
   4   (0.185) 0.017 0.211 0.088 0.083 0.215 0.136 0.080 0.479 0.128 

Locus 322 : 
2 alleles
6.5% missing data
   1   (0.284) 0.023 0.392 0.179 0.211 0.218 0.228 0.477 0.317 0.192 
   3   (0.716) 0.977 0.608 0.821 0.789 0.782 0.772 0.523 0.683 0.808 

Locus 323 : 
2 alleles
18.8% missing data
   3   (0.919) 0.993 0.861 0.962 0.977 0.871 0.986 0.967 0.955 0.979 
   1   (0.081) 0.007 0.139 0.038 0.023 0.129 0.014 0.033 0.045 0.021 

Locus 324 : 
2 alleles
3.6% missing data
   3   (0.791) 0.167 0.871 0.978 0.712 0.915 0.774 0.204 0.940 0.825 
   1   (0.209) 0.833 0.129 0.022 0.288 0.085 0.226 0.796 0.060 0.175 

Locus 325 : 
2 alleles
14.5% missing data
   1   (0.846) 0.845 0.847 0.975 0.901 0.811 0.897 0.928 0.787 0.915 
   3   (0.154) 0.155 0.153 0.025 0.099 0.189 0.103 0.072 0.213 0.085 

Locus 326 : 
2 alleles
13.8% missing data
   4   (0.628) 0.103 0.673 0.138 0.696 0.672 0.690 0.587 0.612 0.541 
   2   (0.372) 0.897 0.327 0.862 0.304 0.328 0.310 0.413 0.388 0.459 

Locus 327 : 
2 alleles
5.8% missing data
   1   (0.169) 0.894 0.175 0.036 0.122 0.133 0.097 0.057 0.079 0.184 
   3   (0.831) 0.106 0.825 0.964 0.878 0.867 0.903 0.943 0.921 0.816 

Locus 328 : 
2 alleles
0.7% missing data
   4   (0.873) 0.989 0.762 0.991 0.942 0.915 0.907 0.961 0.945 0.961 
   2   (0.127) 0.011 0.238 0.009 0.058 0.085 0.093 0.039 0.055 0.039 

Locus 329 : 
2 alleles
5.1% missing data
   4   (0.357) 0.034 0.381 0.114 0.418 0.264 0.336 0.359 0.117 0.613 
   2   (0.643) 0.966 0.619 0.886 0.582 0.736 0.664 0.641 0.883 0.387 

Locus 330 : 
2 alleles
3.6% missing data
   3   (0.884) 0.992 0.754 0.975 0.970 0.782 0.975 0.914 0.970 0.971 
   1   (0.116) 0.008 0.246 0.025 0.030 0.218 0.025 0.086 0.030 0.029 

Locus 331 : 
2 alleles
15.2% missing data
   4   (0.886) 0.987 0.741 0.907 0.968 0.811 0.982 0.703 0.961 0.976 
   2   (0.114) 0.013 0.259 0.093 0.032 0.189 0.018 0.297 0.039 0.024 

Locus 332 : 
2 alleles
6.5% missing data
   1   (0.323) 0.022 0.315 0.362 0.279 0.422 0.170 0.731 0.408 0.398 
   3   (0.677) 0.978 0.685 0.638 0.721 0.578 0.830 0.269 0.592 0.602 

Locus 333 : 
2 alleles
5.1% missing data
   4   (0.914) 0.977 0.970 0.990 0.841 0.932 0.947 0.968 0.972 0.917 
   1   (0.086) 0.023 0.030 0.010 0.159 0.068 0.053 0.032 0.028 0.083 

Locus 334 : 
2 alleles
2.2% missing data
   1   (0.900) 0.986 0.951 0.917 0.935 0.837 0.953 0.975 0.918 0.853 
   3   (0.100) 0.014 0.049 0.083 0.065 0.163 0.047 0.025 0.082 0.147 

Locus 335 : 
2 alleles
15.9% missing data
   1   (0.892) 0.362 0.966 0.980 0.911 0.923 0.882 0.981 0.977 0.858 
   2   (0.108) 0.638 0.034 0.020 0.089 0.077 0.118 0.019 0.023 0.142 

Locus 336 : 
2 alleles
15.9% missing data
   4   (0.922) 0.980 0.962 0.995 0.908 0.951 0.958 0.931 0.964 0.808 
   1   (0.078) 0.020 0.038 0.005 0.092 0.049 0.042 0.069 0.036 0.192 

Locus 337 : 
2 alleles
13.0% missing data
   2   (0.540) 0.490 0.586 0.866 0.524 0.431 0.581 0.512 0.386 0.537 
   4   (0.460) 0.510 0.414 0.134 0.476 0.569 0.419 0.488 0.614 0.463 

Locus 338 : 
2 alleles
13.8% missing data
   3   (0.835) 0.848 0.814 0.933 0.839 0.779 0.935 0.953 0.764 0.915 
   1   (0.165) 0.152 0.186 0.067 0.161 0.221 0.065 0.047 0.236 0.085 

Locus 339 : 
2 alleles
5.1% missing data
   1   (0.681) 0.410 0.696 0.358 0.809 0.573 0.772 0.672 0.917 0.623 
   3   (0.319) 0.590 0.304 0.642 0.191 0.427 0.228 0.328 0.083 0.377 

Locus 340 : 
2 alleles
1.4% missing data
   4   (0.902) 0.990 0.917 0.994 0.903 0.931 0.943 0.848 0.946 0.954 
   2   (0.098) 0.010 0.083 0.006 0.097 0.069 0.057 0.152 0.054 0.046 

Locus 341 : 
2 alleles
13.0% missing data
   4   (0.887) 0.989 0.891 0.991 0.929 0.927 0.879 0.968 0.923 0.937 
   1   (0.113) 0.011 0.109 0.009 0.071 0.073 0.121 0.032 0.077 0.063 

Locus 342 : 
2 alleles
6.5% missing data
   2   (0.731) 0.150 0.716 0.904 0.699 0.721 0.830 0.926 0.838 0.791 
   3   (0.269) 0.850 0.284 0.096 0.301 0.279 0.170 0.074 0.162 0.209 

Locus 343 : 
2 alleles
10.1% missing data
   2   (0.818) 0.981 0.810 0.982 0.815 0.847 0.837 0.839 0.960 0.869 
   4   (0.182) 0.019 0.190 0.018 0.185 0.153 0.163 0.161 0.040 0.131 

Locus 344 : 
2 alleles
11.6% missing data
   1   (0.905) 0.991 0.885 0.988 0.923 0.937 0.959 0.895 0.935 0.968 
   3   (0.095) 0.009 0.115 0.012 0.077 0.063 0.041 0.105 0.065 0.032 

Locus 345 : 
2 alleles
15.9% missing data
   4   (0.835) 0.794 0.865 0.955 0.878 0.701 0.887 0.944 0.888 0.938 
   2   (0.165) 0.206 0.135 0.045 0.122 0.299 0.113 0.056 0.112 0.062 

Locus 346 : 
2 alleles
5.8% missing data
   2   (0.896) 0.896 0.933 0.986 0.900 0.923 0.926 0.971 0.975 0.850 
   4   (0.104) 0.104 0.067 0.014 0.100 0.077 0.074 0.029 0.025 0.150 

Locus 347 : 
2 alleles
5.8% missing data
   2   (0.910) 0.992 0.915 0.992 0.959 0.952 0.921 0.958 0.931 0.904 
   4   (0.090) 0.008 0.085 0.008 0.041 0.048 0.079 0.042 0.069 0.096 

Locus 348 : 
2 alleles
1.4% missing data
   3   (0.878) 0.989 0.949 0.977 0.884 0.890 0.878 0.952 0.441 0.923 
   2   (0.122) 0.011 0.051 0.023 0.116 0.110 0.122 0.048 0.559 0.077 

Locus 349 : 
2 alleles
4.3% missing data
   4   (0.919) 0.977 0.904 0.973 0.964 0.839 0.988 0.943 0.977 0.984 
   2   (0.081) 0.023 0.096 0.027 0.036 0.161 0.012 0.057 0.023 0.016 

Locus 350 : 
2 alleles
5.1% missing data
   1   (0.914) 0.974 0.961 0.997 0.833 0.961 0.923 0.965 0.958 0.922 
   3   (0.086) 0.026 0.039 0.003 0.167 0.039 0.077 0.035 0.042 0.078 

Locus 351 : 
2 alleles
14.5% missing data
   1   (0.573) 0.120 0.571 0.544 0.620 0.554 0.668 0.578 0.850 0.368 
   3   (0.427) 0.880 0.429 0.456 0.380 0.446 0.332 0.422 0.150 0.632 

Locus 352 : 
2 alleles
2.2% missing data
   3   (0.910) 0.992 0.943 0.995 0.898 0.940 0.938 0.962 0.977 0.935 
   1   (0.090) 0.008 0.057 0.005 0.102 0.060 0.062 0.038 0.023 0.065 

Locus 353 : 
2 alleles
2.2% missing data
   3   (0.860) 0.989 0.918 0.993 0.847 0.878 0.849 0.960 0.968 0.793 
   1   (0.140) 0.011 0.082 0.007 0.153 0.122 0.151 0.040 0.032 0.207 

Locus 354 : 
2 alleles
0.7% missing data
   2   (0.893) 0.990 0.933 0.994 0.929 0.920 0.881 0.977 0.960 0.890 
   4   (0.107) 0.010 0.067 0.006 0.071 0.080 0.119 0.023 0.040 0.110 

Locus 355 : 
2 alleles
13.8% missing data
   3   (0.885) 0.989 0.871 0.991 0.938 0.905 0.935 0.898 0.958 0.794 
   1   (0.115) 0.011 0.129 0.009 0.062 0.095 0.065 0.102 0.042 0.206 

Locus 356 : 
2 alleles
11.6% missing data
   2   (0.924) 0.913 0.947 0.996 0.926 0.974 0.942 0.960 0.986 0.958 
   4   (0.076) 0.087 0.053 0.004 0.074 0.026 0.058 0.040 0.014 0.042 

Locus 357 : 
2 alleles
3.6% missing data
   4   (0.867) 0.988 0.753 0.887 0.924 0.772 0.975 0.970 0.911 0.967 
   2   (0.133) 0.012 0.247 0.113 0.076 0.228 0.025 0.030 0.089 0.033 

Locus 358 : 
2 alleles
5.8% missing data
   2   (0.724) 0.906 0.641 0.874 0.729 0.672 0.866 0.772 0.761 0.735 
   4   (0.276) 0.094 0.359 0.126 0.271 0.328 0.134 0.228 0.239 0.265 

Locus 359 : 
2 alleles
1.4% missing data
   3   (0.919) 0.973 0.961 0.994 0.841 0.970 0.927 0.986 0.982 0.937 
   1   (0.081) 0.027 0.039 0.006 0.159 0.030 0.073 0.014 0.018 0.063 

Locus 360 : 
2 alleles
2.9% missing data
   3   (0.898) 0.991 0.902 0.975 0.891 0.946 0.935 0.966 0.981 0.906 
   1   (0.102) 0.009 0.098 0.025 0.109 0.054 0.065 0.034 0.019 0.094 

Locus 361 : 
2 alleles
5.1% missing data
   1   (0.374) 0.941 0.312 0.519 0.410 0.266 0.375 0.398 0.355 0.471 
   3   (0.626) 0.059 0.688 0.481 0.590 0.734 0.625 0.602 0.645 0.529 

Locus 362 : 
2 alleles
4.3% missing data
   1   (0.862) 0.284 0.861 0.972 0.883 0.878 0.954 0.956 0.959 0.899 
   2   (0.138) 0.716 0.139 0.028 0.117 0.122 0.046 0.044 0.041 0.101 

Locus 363 : 
2 alleles
4.3% missing data
   3   (0.909) 0.991 0.823 0.976 0.974 0.902 0.977 0.888 0.967 0.966 
   1   (0.091) 0.009 0.177 0.024 0.026 0.098 0.023 0.112 0.033 0.034 

Locus 364 : 
2 alleles
11.6% missing data
   2   (0.884) 0.864 0.868 0.934 0.947 0.893 0.930 0.968 0.907 0.944 
   4   (0.116) 0.136 0.132 0.066 0.053 0.107 0.070 0.032 0.093 0.056 

Locus 365 : 
2 alleles
2.9% missing data
   1   (0.810) 0.979 0.808 0.970 0.841 0.784 0.821 0.955 0.911 0.888 
   3   (0.190) 0.021 0.192 0.030 0.159 0.216 0.179 0.045 0.089 0.112 

Locus 366 : 
2 alleles
5.1% missing data
   4   (0.502) 0.681 0.580 0.314 0.518 0.413 0.447 0.534 0.403 0.587 
   2   (0.498) 0.319 0.420 0.686 0.482 0.587 0.553 0.466 0.597 0.413 

Locus 367 : 
2 alleles
9.4% missing data
   2   (0.923) 0.992 0.972 0.998 0.891 0.950 0.928 0.987 0.982 0.942 
   3   (0.077) 0.008 0.028 0.002 0.109 0.050 0.072 0.013 0.018 0.058 

Locus 368 : 
2 alleles
6.5% missing data
   2   (0.458) 0.930 0.362 0.857 0.498 0.497 0.437 0.105 0.402 0.521 
   4   (0.542) 0.070 0.638 0.143 0.502 0.503 0.563 0.895 0.598 0.479 

Locus 369 : 
2 alleles
5.8% missing data
   4   (0.897) 0.970 0.893 0.985 0.965 0.857 0.980 0.918 0.066 0.955 
   1   (0.103) 0.030 0.107 0.015 0.035 0.143 0.020 0.082 0.934 0.045 

Locus 370 : 
2 alleles
5.8% missing data
   2   (0.259) 0.023 0.376 0.042 0.171 0.256 0.220 0.069 0.105 0.295 
   4   (0.741) 0.977 0.624 0.958 0.829 0.744 0.780 0.931 0.895 0.705 

Locus 371 : 
2 alleles
1.4% missing data
   1   (0.866) 0.981 0.910 0.975 0.921 0.786 0.858 0.954 0.966 0.943 
   3   (0.134) 0.019 0.090 0.025 0.079 0.214 0.142 0.046 0.034 0.057 

Locus 372 : 
2 alleles
0.7% missing data
   1   (0.321) 0.037 0.363 0.054 0.312 0.286 0.368 0.098 0.103 0.390 
   3   (0.679) 0.963 0.637 0.946 0.688 0.714 0.632 0.902 0.897 0.610 

Locus 373 : 
2 alleles
2.2% missing data
   4   (0.935) 0.995 0.974 0.998 0.871 0.980 0.940 0.980 0.985 0.956 
   2   (0.065) 0.005 0.026 0.002 0.129 0.020 0.060 0.020 0.015 0.044 

Locus 374 : 
2 alleles
19.6% missing data
   2   (0.668) 0.817 0.757 0.597 0.530 0.778 0.616 0.719 0.615 0.549 
   4   (0.332) 0.183 0.243 0.403 0.470 0.222 0.384 0.281 0.385 0.451 

Locus 375 : 
2 alleles
15.9% missing data
   2   (0.909) 0.854 0.949 0.992 0.946 0.927 0.909 0.982 0.901 0.946 
   4   (0.091) 0.146 0.051 0.008 0.054 0.073 0.091 0.018 0.099 0.054 

Locus 376 : 
2 alleles
2.2% missing data
   2   (0.854) 0.988 0.853 0.851 0.918 0.868 0.949 0.237 0.608 0.957 
   3   (0.146) 0.012 0.147 0.149 0.082 0.132 0.051 0.763 0.392 0.043 

Locus 377 : 
2 alleles
4.3% missing data
   1   (0.619) 0.951 0.683 0.209 0.582 0.719 0.559 0.588 0.199 0.695 
   3   (0.381) 0.049 0.317 0.791 0.418 0.281 0.441 0.412 0.801 0.305 

Locus 378 : 
2 alleles
15.9% missing data
   2   (0.178) 0.016 0.085 0.010 0.229 0.091 0.361 0.039 0.067 0.447 
   4   (0.822) 0.984 0.915 0.990 0.771 0.909 0.639 0.961 0.933 0.553 

Locus 379 : 
2 alleles
14.5% missing data
   2   (0.662) 0.467 0.620 0.598 0.698 0.734 0.656 0.895 0.549 0.765 
   4   (0.338) 0.533 0.380 0.402 0.302 0.266 0.344 0.105 0.451 0.235 

Locus 380 : 
2 alleles
2.9% missing data
   2   (0.878) 0.990 0.858 0.940 0.938 0.802 0.951 0.956 0.917 0.957 
   4   (0.122) 0.010 0.142 0.060 0.062 0.198 0.049 0.044 0.083 0.043 

Locus 381 : 
2 alleles
7.2% missing data
   4   (0.864) 0.959 0.907 0.908 0.832 0.860 0.919 0.802 0.976 0.927 
   2   (0.136) 0.041 0.093 0.092 0.168 0.140 0.081 0.198 0.024 0.073 

Locus 382 : 
2 alleles
5.8% missing data
   4   (0.881) 0.247 0.904 0.919 0.894 0.916 0.953 0.963 0.917 0.946 
   2   (0.119) 0.753 0.096 0.081 0.106 0.084 0.047 0.037 0.083 0.054 

Locus 383 : 
2 alleles
14.5% missing data
   1   (0.264) 0.032 0.190 0.026 0.199 0.249 0.477 0.220 0.143 0.349 
   3   (0.736) 0.968 0.810 0.974 0.801 0.751 0.523 0.780 0.857 0.651 

Locus 384 : 
2 alleles
8.7% missing data
   1   (0.870) 0.966 0.917 0.975 0.909 0.801 0.899 0.968 0.903 0.882 
   3   (0.130) 0.034 0.083 0.025 0.091 0.199 0.101 0.032 0.097 0.118 

Locus 385 : 
2 alleles
10.9% missing data
   2   (0.889) 0.836 0.870 0.986 0.955 0.918 0.957 0.923 0.899 0.707 
   4   (0.111) 0.164 0.130 0.014 0.045 0.082 0.043 0.077 0.101 0.293 

Locus 386 : 
2 alleles
11.6% missing data
   2   (0.854) 0.871 0.784 0.978 0.924 0.915 0.922 0.963 0.706 0.736 
   1   (0.146) 0.129 0.216 0.022 0.076 0.085 0.078 0.037 0.294 0.264 

Locus 387 : 
2 alleles
7.2% missing data
   2   (0.795) 0.942 0.728 0.769 0.862 0.732 0.893 0.811 0.957 0.907 
   3   (0.205) 0.058 0.272 0.231 0.138 0.268 0.107 0.189 0.043 0.093 

Locus 388 : 
2 alleles
6.5% missing data
   3   (0.805) 0.410 0.861 0.880 0.775 0.828 0.861 0.854 0.798 0.825 
   1   (0.195) 0.590 0.139 0.120 0.225 0.172 0.139 0.146 0.202 0.175 

Locus 389 : 
2 alleles
4.3% missing data
   1   (0.785) 0.909 0.843 0.958 0.756 0.823 0.787 0.209 0.933 0.879 
   3   (0.215) 0.091 0.157 0.042 0.244 0.177 0.213 0.791 0.067 0.121 

Locus 390 : 
2 alleles
15.9% missing data
   1   (0.699) 0.688 0.740 0.822 0.567 0.785 0.634 0.892 0.674 0.809 
   3   (0.301) 0.312 0.260 0.178 0.433 0.215 0.366 0.108 0.326 0.191 

Locus 391 : 
2 alleles
4.3% missing data
   4   (0.725) 0.296 0.647 0.795 0.756 0.752 0.810 0.918 0.908 0.823 
   2   (0.275) 0.704 0.353 0.205 0.244 0.248 0.190 0.082 0.092 0.177 

Locus 392 : 
2 alleles
15.9% missing data
   3   (0.927) 0.793 0.896 0.943 0.984 0.911 0.988 0.759 0.935 0.990 
   1   (0.073) 0.207 0.104 0.057 0.016 0.089 0.012 0.241 0.065 0.010 

Locus 393 : 
2 alleles
15.2% missing data
   3   (0.883) 0.967 0.905 0.978 0.900 0.846 0.946 0.974 0.953 0.915 
   1   (0.117) 0.033 0.095 0.022 0.100 0.154 0.054 0.026 0.047 0.085 

Locus 394 : 
2 alleles
10.1% missing data
   2   (0.872) 0.988 0.845 0.982 0.886 0.898 0.944 0.842 0.968 0.849 
   4   (0.128) 0.012 0.155 0.018 0.114 0.102 0.056 0.158 0.032 0.151 

Locus 395 : 
2 alleles
11.6% missing data
   2   (0.320) 0.924 0.382 0.143 0.342 0.259 0.248 0.275 0.244 0.165 
   4   (0.680) 0.076 0.618 0.857 0.658 0.741 0.752 0.725 0.756 0.835 

Locus 396 : 
2 alleles
12.3% missing data
   3   (0.752) 0.089 0.709 0.945 0.815 0.582 0.899 0.780 0.941 0.880 
   1   (0.248) 0.911 0.291 0.055 0.185 0.418 0.101 0.220 0.059 0.120 

Locus 397 : 
2 alleles
6.5% missing data
   2   (0.509) 0.506 0.389 0.512 0.499 0.540 0.587 0.731 0.164 0.772 
   3   (0.491) 0.494 0.611 0.488 0.501 0.460 0.413 0.269 0.836 0.228 

Locus 398 : 
2 alleles
11.6% missing data
   2   (0.519) 0.941 0.477 0.886 0.448 0.636 0.409 0.526 0.538 0.524 
   4   (0.481) 0.059 0.523 0.114 0.552 0.364 0.591 0.474 0.462 0.476 

Locus 399 : 
2 alleles
2.9% missing data
   3   (0.911) 0.972 0.934 0.992 0.933 0.963 0.908 0.953 0.831 0.955 
   1   (0.089) 0.028 0.066 0.008 0.067 0.037 0.092 0.047 0.169 0.045 

Locus 400 : 
2 alleles
5.1% missing data
   1   (0.710) 0.969 0.750 0.938 0.727 0.547 0.721 0.766 0.760 0.836 
   3   (0.290) 0.031 0.250 0.062 0.273 0.453 0.279 0.234 0.240 0.164 

Locus 401 : 
2 alleles
13.0% missing data
   1   (0.842) 0.982 0.891 0.987 0.840 0.851 0.819 0.871 0.924 0.834 
   2   (0.158) 0.018 0.109 0.013 0.160 0.149 0.181 0.129 0.076 0.166 

Locus 402 : 
2 alleles
5.1% missing data
   2   (0.766) 0.421 0.698 0.781 0.825 0.711 0.911 0.718 0.919 0.839 
   4   (0.234) 0.579 0.302 0.219 0.175 0.289 0.089 0.282 0.081 0.161 

Locus 403 : 
2 alleles
3.6% missing data
   4   (0.815) 0.985 0.805 0.878 0.886 0.826 0.917 0.459 0.701 0.745 
   2   (0.185) 0.015 0.195 0.122 0.114 0.174 0.083 0.541 0.299 0.255 

Locus 404 : 
2 alleles
12.3% missing data
   2   (0.845) 0.568 0.867 0.778 0.889 0.850 0.907 0.806 0.895 0.928 
   4   (0.155) 0.432 0.133 0.222 0.111 0.150 0.093 0.194 0.105 0.072 

Locus 405 : 
2 alleles
2.2% missing data
   2   (0.727) 0.368 0.688 0.825 0.700 0.744 0.843 0.929 0.895 0.692 
   3   (0.273) 0.632 0.312 0.175 0.300 0.256 0.157 0.071 0.105 0.308 

Locus 406 : 
2 alleles
11.6% missing data
   2   (0.899) 0.984 0.915 0.980 0.945 0.728 0.970 0.908 0.975 0.969 
   4   (0.101) 0.016 0.085 0.020 0.055 0.272 0.030 0.092 0.025 0.031 

Locus 407 : 
2 alleles
3.6% missing data
   2   (0.833) 0.981 0.874 0.985 0.784 0.909 0.756 0.954 0.866 0.857 
   4   (0.167) 0.019 0.126 0.015 0.216 0.091 0.244 0.046 0.134 0.143 

Locus 408 : 
2 alleles
13.0% missing data
   2   (0.851) 0.987 0.814 0.971 0.871 0.817 0.946 0.875 0.967 0.844 
   4   (0.149) 0.013 0.186 0.029 0.129 0.183 0.054 0.125 0.033 0.156 

Locus 409 : 
2 alleles
2.2% missing data
   2   (0.104) 0.008 0.047 0.003 0.143 0.032 0.216 0.025 0.104 0.143 
   4   (0.896) 0.992 0.953 0.997 0.857 0.968 0.784 0.975 0.896 0.857 

Locus 410 : 
2 alleles
5.1% missing data
   2   (0.906) 0.992 0.873 0.987 0.933 0.945 0.967 0.959 0.748 0.951 
   4   (0.094) 0.008 0.127 0.013 0.067 0.055 0.033 0.041 0.252 0.049 

Locus 411 : 
2 alleles
18.1% missing data
   2   (0.862) 0.985 0.892 0.985 0.859 0.846 0.896 0.966 0.953 0.871 
   4   (0.138) 0.015 0.108 0.015 0.141 0.154 0.104 0.034 0.047 0.129 

Locus 412 : 
2 alleles
14.5% missing data
   1   (0.890) 0.827 0.938 0.989 0.885 0.936 0.873 0.966 0.937 0.907 
   2   (0.110) 0.173 0.062 0.011 0.115 0.064 0.127 0.034 0.063 0.093 

Locus 413 : 
2 alleles
14.5% missing data
   1   (0.945) 0.995 0.984 0.999 0.954 0.987 0.864 0.991 0.992 0.961 
   3   (0.055) 0.005 0.016 0.001 0.046 0.013 0.136 0.009 0.008 0.039 

Locus 414 : 
2 alleles
13.0% missing data
   4   (0.902) 0.975 0.936 0.995 0.910 0.943 0.911 0.945 0.980 0.826 
   2   (0.098) 0.025 0.064 0.005 0.090 0.057 0.089 0.055 0.020 0.174 

Locus 415 : 
2 alleles
3.6% missing data
   1   (0.125) 0.032 0.083 0.011 0.079 0.145 0.150 0.100 0.040 0.045 
   3   (0.875) 0.968 0.917 0.989 0.921 0.855 0.850 0.900 0.960 0.955 

Locus 416 : 
2 alleles
3.6% missing data
   3   (0.858) 0.986 0.902 0.986 0.865 0.849 0.845 0.962 0.951 0.917 
   1   (0.142) 0.014 0.098 0.014 0.135 0.151 0.155 0.038 0.049 0.083 

Locus 417 : 
2 alleles
10.1% missing data
   3   (0.912) 0.980 0.943 0.994 0.945 0.910 0.966 0.983 0.984 0.642 
   4   (0.088) 0.020 0.057 0.006 0.055 0.090 0.034 0.017 0.016 0.358 

Locus 418 : 
2 alleles
5.1% missing data
   2   (0.771) 0.975 0.684 0.967 0.756 0.838 0.824 0.852 0.947 0.770 
   4   (0.229) 0.025 0.316 0.033 0.244 0.162 0.176 0.148 0.053 0.230 

Locus 419 : 
2 alleles
2.9% missing data
   3   (0.724) 0.960 0.675 0.938 0.733 0.772 0.724 0.835 0.924 0.687 
   4   (0.276) 0.040 0.325 0.062 0.267 0.228 0.276 0.165 0.076 0.313 

Locus 420 : 
2 alleles
13.8% missing data
   1   (0.276) 0.254 0.189 0.100 0.275 0.441 0.176 0.520 0.333 0.304 
   4   (0.724) 0.746 0.811 0.900 0.725 0.559 0.824 0.480 0.667 0.696 

Locus 421 : 
2 alleles
11.6% missing data
   2   (0.942) 0.995 0.984 0.999 0.870 0.987 0.892 0.991 0.993 0.962 
   4   (0.058) 0.005 0.016 0.001 0.130 0.013 0.108 0.009 0.007 0.038 

Locus 422 : 
2 alleles
5.1% missing data
   2   (0.833) 0.024 0.904 0.968 0.812 0.860 0.878 0.899 0.958 0.787 
   4   (0.167) 0.976 0.096 0.032 0.188 0.140 0.122 0.101 0.042 0.213 

Locus 423 : 
2 alleles
14.5% missing data
   3   (0.660) 0.331 0.642 0.096 0.737 0.701 0.734 0.906 0.659 0.657 
   2   (0.340) 0.669 0.358 0.904 0.263 0.299 0.266 0.094 0.341 0.343 

Locus 424 : 
2 alleles
13.0% missing data
   2   (0.870) 0.987 0.866 0.985 0.902 0.892 0.947 0.929 0.373 0.898 
   4   (0.130) 0.013 0.134 0.015 0.098 0.108 0.053 0.071 0.627 0.102 

Locus 425 : 
2 alleles
2.9% missing data
   2   (0.874) 0.991 0.819 0.661 0.945 0.900 0.961 0.804 0.824 0.938 
   4   (0.126) 0.009 0.181 0.339 0.055 0.100 0.039 0.196 0.176 0.062 

Locus 426 : 
2 alleles
5.8% missing data
   3   (0.847) 0.987 0.898 0.992 0.773 0.944 0.731 0.910 0.823 0.859 
   2   (0.153) 0.013 0.102 0.008 0.227 0.056 0.269 0.090 0.177 0.141 

Locus 427 : 
2 alleles
18.8% missing data
   4   (0.889) 0.989 0.935 0.993 0.904 0.862 0.909 0.981 0.980 0.873 
   2   (0.111) 0.011 0.065 0.007 0.096 0.138 0.091 0.019 0.020 0.127 

Locus 428 : 
2 alleles
5.8% missing data
   2   (0.914) 0.992 0.919 0.972 0.947 0.883 0.976 0.976 0.983 0.967 
   4   (0.086) 0.008 0.081 0.028 0.053 0.117 0.024 0.024 0.017 0.033 

Locus 429 : 
2 alleles
15.2% missing data
   2   (0.728) 0.739 0.760 0.903 0.811 0.665 0.684 0.920 0.640 0.741 
   3   (0.272) 0.261 0.240 0.097 0.189 0.335 0.316 0.080 0.360 0.259 

Locus 430 : 
2 alleles
4.3% missing data
   4   (0.779) 0.385 0.778 0.866 0.772 0.827 0.835 0.859 0.932 0.828 
   2   (0.221) 0.615 0.222 0.134 0.228 0.173 0.165 0.141 0.068 0.172 

Locus 431 : 
2 alleles
2.9% missing data
   1   (0.337) 0.216 0.306 0.714 0.216 0.363 0.317 0.291 0.660 0.370 
   3   (0.663) 0.784 0.694 0.286 0.784 0.637 0.683 0.709 0.340 0.630 

Locus 432 : 
2 alleles
0.7% missing data
   1   (0.492) 0.963 0.502 0.450 0.481 0.493 0.466 0.123 0.531 0.576 
   4   (0.508) 0.037 0.498 0.550 0.519 0.507 0.534 0.877 0.469 0.424 

Locus 433 : 
2 alleles
13.8% missing data
   2   (0.834) 0.980 0.896 0.982 0.660 0.830 0.873 0.820 0.959 0.883 
   4   (0.166) 0.020 0.104 0.018 0.340 0.170 0.127 0.180 0.041 0.117 

Locus 434 : 
2 alleles
14.5% missing data
   3   (0.729) 0.150 0.717 0.910 0.719 0.738 0.800 0.775 0.912 0.813 
   2   (0.271) 0.850 0.283 0.090 0.281 0.262 0.200 0.225 0.088 0.187 

Locus 435 : 
2 alleles
3.6% missing data
   4   (0.815) 0.978 0.828 0.977 0.769 0.867 0.786 0.807 0.935 0.918 
   2   (0.185) 0.022 0.172 0.023 0.231 0.133 0.214 0.193 0.065 0.082 

Locus 436 : 
2 alleles
8.0% missing data
   4   (0.739) 0.971 0.735 0.973 0.748 0.754 0.777 0.361 0.746 0.828 
   2   (0.261) 0.029 0.265 0.027 0.252 0.246 0.223 0.639 0.254 0.172 

Locus 437 : 
2 alleles
2.9% missing data
   1   (0.907) 0.969 0.920 0.973 0.945 0.940 0.965 0.981 0.352 0.956 
   3   (0.093) 0.031 0.080 0.027 0.055 0.060 0.035 0.019 0.648 0.044 

Locus 438 : 
2 alleles
5.1% missing data
   2   (0.943) 0.985 0.986 0.999 0.912 0.989 0.840 0.981 0.994 0.959 
   4   (0.057) 0.015 0.014 0.001 0.088 0.011 0.160 0.019 0.006 0.041 

Locus 439 : 
2 alleles
2.2% missing data
   3   (0.907) 0.993 0.933 0.994 0.907 0.950 0.912 0.978 0.979 0.929 
   4   (0.093) 0.007 0.067 0.006 0.093 0.050 0.088 0.022 0.021 0.071 

Locus 440 : 
2 alleles
3.6% missing data
   3   (0.826) 0.942 0.794 0.985 0.836 0.922 0.761 0.948 0.928 0.855 
   1   (0.174) 0.058 0.206 0.015 0.164 0.078 0.239 0.052 0.072 0.145 

Locus 441 : 
2 alleles
1.4% missing data
   2   (0.861) 0.131 0.867 0.951 0.922 0.909 0.941 0.612 0.979 0.949 
   4   (0.139) 0.869 0.133 0.049 0.078 0.091 0.059 0.388 0.021 0.051 

Locus 442 : 
2 alleles
6.5% missing data
   3   (0.872) 0.987 0.921 0.993 0.890 0.914 0.794 0.973 0.972 0.875 
   1   (0.128) 0.013 0.079 0.007 0.110 0.086 0.206 0.027 0.028 0.125 

Locus 443 : 
2 alleles
2.2% missing data
   4   (0.678) 0.888 0.544 0.941 0.624 0.763 0.709 0.878 0.899 0.778 
   2   (0.322) 0.112 0.456 0.059 0.376 0.237 0.291 0.122 0.101 0.222 

Locus 444 : 
2 alleles
3.6% missing data
   3   (0.864) 0.955 0.889 0.977 0.896 0.922 0.891 0.449 0.957 0.908 
   2   (0.136) 0.045 0.111 0.023 0.104 0.078 0.109 0.551 0.043 0.092 

Locus 445 : 
2 alleles
13.8% missing data
   3   (0.437) 0.054 0.450 0.104 0.478 0.521 0.364 0.213 0.409 0.645 
   1   (0.563) 0.946 0.550 0.896 0.522 0.479 0.636 0.787 0.591 0.355 

Locus 446 : 
2 alleles
4.3% missing data
   1   (0.243) 0.028 0.280 0.035 0.205 0.164 0.290 0.183 0.321 0.216 
   3   (0.757) 0.972 0.720 0.965 0.795 0.836 0.710 0.817 0.679 0.784 

Locus 447 : 
2 alleles
5.1% missing data
   3   (0.694) 0.703 0.745 0.874 0.762 0.522 0.695 0.910 0.477 0.814 
   2   (0.306) 0.297 0.255 0.126 0.238 0.478 0.305 0.090 0.523 0.186 

Locus 448 : 
2 alleles
12.3% missing data
   1   (0.078) 0.021 0.034 0.004 0.128 0.022 0.071 0.032 0.093 0.141 
   3   (0.922) 0.979 0.966 0.996 0.872 0.978 0.929 0.968 0.907 0.859 

Locus 449 : 
2 alleles
5.1% missing data
   2   (0.395) 0.198 0.433 0.812 0.441 0.433 0.222 0.435 0.089 0.437 
   4   (0.605) 0.802 0.567 0.188 0.559 0.567 0.778 0.565 0.911 0.563 

Locus 450 : 
2 alleles
13.0% missing data
   2   (0.850) 0.994 0.858 0.388 0.894 0.849 0.932 0.955 0.482 0.949 
   4   (0.150) 0.006 0.142 0.612 0.106 0.151 0.068 0.045 0.518 0.051 

Locus 451 : 
2 alleles
2.9% missing data
   2   (0.802) 0.934 0.799 0.927 0.815 0.706 0.874 0.954 0.905 0.888 
   4   (0.198) 0.066 0.201 0.073 0.185 0.294 0.126 0.046 0.095 0.112 

Locus 452 : 
2 alleles
2.2% missing data
   2   (0.609) 0.650 0.622 0.721 0.655 0.576 0.622 0.836 0.153 0.616 
   4   (0.391) 0.350 0.378 0.279 0.345 0.424 0.378 0.164 0.847 0.384 

Locus 453 : 
2 alleles
8.0% missing data
   4   (0.343) 0.038 0.364 0.039 0.282 0.269 0.429 0.564 0.315 0.373 
   2   (0.657) 0.962 0.636 0.961 0.718 0.731 0.571 0.436 0.685 0.627 

Locus 454 : 
2 alleles
2.9% missing data
   4   (0.921) 0.992 0.947 0.996 0.952 0.966 0.921 0.952 0.950 0.932 
   2   (0.079) 0.008 0.053 0.004 0.048 0.034 0.079 0.048 0.050 0.068 

Locus 455 : 
2 alleles
11.6% missing data
   1   (0.908) 0.896 0.929 0.992 0.937 0.959 0.925 0.972 0.935 0.852 
   3   (0.092) 0.104 0.071 0.008 0.063 0.041 0.075 0.028 0.065 0.148 

Locus 456 : 
2 alleles
2.9% missing data
   4   (0.872) 0.967 0.918 0.954 0.853 0.792 0.943 0.940 0.947 0.895 
   2   (0.128) 0.033 0.082 0.046 0.147 0.208 0.057 0.060 0.053 0.105 

Locus 457 : 
2 alleles
11.6% missing data
   3   (0.900) 0.989 0.885 0.984 0.948 0.854 0.964 0.967 0.973 0.962 
   2   (0.100) 0.011 0.115 0.016 0.052 0.146 0.036 0.033 0.027 0.038 

Locus 458 : 
2 alleles
13.0% missing data
   1   (0.840) 0.296 0.880 0.950 0.873 0.876 0.862 0.869 0.926 0.903 
   3   (0.160) 0.704 0.120 0.050 0.127 0.124 0.138 0.131 0.074 0.097 

Locus 459 : 
2 alleles
12.3% missing data
   3   (0.942) 0.996 0.985 0.999 0.834 0.986 0.962 0.974 0.991 0.721 
   4   (0.058) 0.004 0.015 0.001 0.166 0.014 0.038 0.026 0.009 0.279 

Locus 460 : 
2 alleles
6.5% missing data
   1   (0.847) 0.838 0.866 0.907 0.877 0.786 0.918 0.920 0.972 0.889 
   3   (0.153) 0.162 0.134 0.093 0.123 0.214 0.082 0.080 0.028 0.111 

Locus 461 : 
2 alleles
7.2% missing data
   2   (0.778) 0.809 0.791 0.702 0.812 0.859 0.793 0.932 0.241 0.848 
   4   (0.222) 0.191 0.209 0.298 0.188 0.141 0.207 0.068 0.759 0.152 

Locus 462 : 
2 alleles
3.6% missing data
   2   (0.634) 0.958 0.578 0.957 0.708 0.644 0.665 0.252 0.880 0.498 
   4   (0.366) 0.042 0.422 0.043 0.292 0.356 0.335 0.748 0.120 0.502 

Locus 463 : 
2 alleles
8.0% missing data
   1   (0.656) 0.966 0.572 0.850 0.690 0.599 0.729 0.832 0.763 0.681 
   3   (0.344) 0.034 0.428 0.150 0.310 0.401 0.271 0.168 0.237 0.319 

Locus 464 : 
2 alleles
4.3% missing data
   3   (0.902) 0.991 0.912 0.994 0.938 0.959 0.956 0.966 0.132 0.949 
   1   (0.098) 0.009 0.088 0.006 0.062 0.041 0.044 0.034 0.868 0.051 

Locus 465 : 
2 alleles
15.9% missing data
   1   (0.910) 0.975 0.924 0.992 0.957 0.956 0.932 0.794 0.847 0.904 
   3   (0.090) 0.025 0.076 0.008 0.043 0.044 0.068 0.206 0.153 0.096 

Locus 466 : 
2 alleles
13.0% missing data
   3   (0.795) 0.916 0.752 0.956 0.810 0.858 0.797 0.931 0.926 0.821 
   1   (0.205) 0.084 0.248 0.044 0.190 0.142 0.203 0.069 0.074 0.179 

Locus 467 : 
2 alleles
11.6% missing data
   1   (0.828) 0.960 0.874 0.983 0.772 0.901 0.816 0.665 0.917 0.783 
   3   (0.172) 0.040 0.126 0.017 0.228 0.099 0.184 0.335 0.083 0.217 

Locus 468 : 
2 alleles
3.6% missing data
   1   (0.190) 0.019 0.151 0.031 0.256 0.149 0.144 0.292 0.145 0.241 
   3   (0.810) 0.981 0.849 0.969 0.744 0.851 0.856 0.708 0.855 0.759 

Locus 469 : 
2 alleles
5.8% missing data
   2   (0.911) 0.976 0.902 0.990 0.956 0.944 0.947 0.951 0.899 0.953 
   4   (0.089) 0.024 0.098 0.010 0.044 0.056 0.053 0.049 0.101 0.047 

Locus 470 : 
2 alleles
5.1% missing data
   2   (0.380) 0.815 0.343 0.359 0.424 0.444 0.343 0.118 0.140 0.320 
   4   (0.620) 0.185 0.657 0.641 0.576 0.556 0.657 0.882 0.860 0.680 

Locus 471 : 
2 alleles
5.8% missing data
   2   (0.540) 0.211 0.548 0.261 0.585 0.612 0.528 0.861 0.168 0.520 
   4   (0.460) 0.789 0.452 0.739 0.415 0.388 0.472 0.139 0.832 0.480 

Locus 472 : 
2 alleles
3.6% missing data
   3   (0.854) 0.985 0.900 0.985 0.818 0.827 0.878 0.939 0.942 0.930 
   4   (0.146) 0.015 0.100 0.015 0.182 0.173 0.122 0.061 0.058 0.070 

Locus 473 : 
2 alleles
2.9% missing data
   4   (0.880) 0.985 0.858 0.983 0.898 0.908 0.934 0.963 0.974 0.896 
   2   (0.120) 0.015 0.142 0.017 0.102 0.092 0.066 0.037 0.026 0.104 

Locus 474 : 
2 alleles
15.2% missing data
   1   (0.467) 0.479 0.457 0.444 0.612 0.367 0.479 0.470 0.425 0.388 
   3   (0.533) 0.521 0.543 0.556 0.388 0.633 0.521 0.530 0.575 0.612 

Locus 475 : 
2 alleles
11.6% missing data
   3   (0.872) 0.986 0.870 0.983 0.932 0.822 0.931 0.870 0.854 0.921 
   1   (0.128) 0.014 0.130 0.017 0.068 0.178 0.069 0.130 0.146 0.079 

Locus 476 : 
2 alleles
13.0% missing data
   4   (0.923) 0.994 0.980 0.998 0.742 0.980 0.856 0.966 0.990 0.932 
   2   (0.077) 0.006 0.020 0.002 0.258 0.020 0.144 0.034 0.010 0.068 

Locus 477 : 
2 alleles
15.2% missing data
   2   (0.220) 0.025 0.258 0.056 0.148 0.296 0.122 0.071 0.435 0.249 
   4   (0.780) 0.975 0.742 0.944 0.852 0.704 0.878 0.929 0.565 0.751 

Locus 478 : 
2 alleles
6.5% missing data
   4   (0.949) 0.996 0.988 0.999 0.940 0.990 0.906 0.991 0.979 0.805 
   2   (0.051) 0.004 0.012 0.001 0.060 0.010 0.094 0.009 0.021 0.195 

Locus 479 : 
2 alleles
11.6% missing data
   1   (0.863) 0.985 0.883 0.992 0.886 0.826 0.895 0.895 0.969 0.914 
   4   (0.137) 0.015 0.117 0.008 0.114 0.174 0.105 0.105 0.031 0.086 

Locus 480 : 
2 alleles
4.3% missing data
   1   (0.275) 0.805 0.119 0.029 0.332 0.145 0.519 0.821 0.056 0.352 
   3   (0.725) 0.195 0.881 0.971 0.668 0.855 0.481 0.179 0.944 0.648 

Locus 481 : 
2 alleles
2.2% missing data
   3   (0.883) 0.990 0.914 0.986 0.916 0.800 0.932 0.968 0.932 0.956 
   4   (0.117) 0.010 0.086 0.014 0.084 0.200 0.068 0.032 0.068 0.044 

Locus 482 : 
2 alleles
0.7% missing data
   2   (0.172) 0.018 0.230 0.062 0.116 0.142 0.076 0.075 0.587 0.151 
   4   (0.828) 0.982 0.770 0.938 0.884 0.858 0.924 0.925 0.413 0.849 

Locus 483 : 
2 alleles
13.0% missing data
   4   (0.736) 0.409 0.782 0.799 0.822 0.606 0.808 0.782 0.916 0.642 
   2   (0.264) 0.591 0.218 0.201 0.178 0.394 0.192 0.218 0.084 0.358 

Locus 484 : 
2 alleles
12.3% missing data
   3   (0.906) 0.975 0.922 0.988 0.950 0.938 0.932 0.888 0.985 0.893 
   1   (0.094) 0.025 0.078 0.012 0.050 0.062 0.068 0.112 0.015 0.107 

Locus 485 : 
2 alleles
13.0% missing data
   3   (0.840) 0.983 0.767 0.983 0.890 0.903 0.883 0.838 0.957 0.828 
   1   (0.160) 0.017 0.233 0.017 0.110 0.097 0.117 0.162 0.043 0.172 

Locus 486 : 
2 alleles
3.6% missing data
   4   (0.898) 0.069 0.938 0.986 0.944 0.928 0.940 0.925 0.977 0.959 
   2   (0.102) 0.931 0.062 0.014 0.056 0.072 0.060 0.075 0.023 0.041 

Locus 487 : 
2 alleles
2.9% missing data
   2   (0.165) 0.014 0.148 0.157 0.115 0.354 0.070 0.047 0.179 0.080 
   3   (0.835) 0.986 0.852 0.843 0.885 0.646 0.930 0.953 0.821 0.920 

Locus 488 : 
2 alleles
5.8% missing data
   2   (0.828) 0.985 0.869 0.984 0.858 0.817 0.802 0.857 0.887 0.850 
   4   (0.172) 0.015 0.131 0.016 0.142 0.183 0.198 0.143 0.113 0.150 

Locus 489 : 
2 alleles
12.3% missing data
   1   (0.473) 0.095 0.446 0.906 0.388 0.558 0.466 0.468 0.757 0.351 
   3   (0.527) 0.905 0.554 0.094 0.612 0.442 0.534 0.532 0.243 0.649 

Locus 490 : 
2 alleles
3.6% missing data
   2   (0.890) 0.990 0.924 0.990 0.917 0.796 0.948 0.909 0.981 0.941 
   4   (0.110) 0.010 0.076 0.010 0.083 0.204 0.052 0.091 0.019 0.059 

Locus 491 : 
2 alleles
5.1% missing data
   3   (0.069) 0.015 0.027 0.002 0.151 0.019 0.054 0.027 0.016 0.084 
   1   (0.931) 0.985 0.973 0.998 0.849 0.981 0.946 0.973 0.984 0.916 

Locus 492 : 
2 alleles
1.4% missing data
   1   (0.904) 0.989 0.915 0.993 0.883 0.924 0.960 0.928 0.981 0.968 
   3   (0.096) 0.011 0.085 0.007 0.117 0.076 0.040 0.072 0.019 0.032 

Locus 493 : 
2 alleles
10.9% missing data
   2   (0.857) 0.959 0.848 0.982 0.848 0.911 0.883 0.922 0.956 0.906 
   4   (0.143) 0.041 0.152 0.018 0.152 0.089 0.117 0.078 0.044 0.094 

Locus 494 : 
2 alleles
2.9% missing data
   4   (0.823) 0.984 0.812 0.923 0.817 0.776 0.928 0.943 0.426 0.923 
   3   (0.177) 0.016 0.188 0.077 0.183 0.224 0.072 0.057 0.574 0.077 

Locus 495 : 
2 alleles
14.5% missing data
   2   (0.810) 0.332 0.823 0.472 0.892 0.778 0.885 0.942 0.953 0.870 
   4   (0.190) 0.668 0.177 0.528 0.108 0.222 0.115 0.058 0.047 0.130 

Locus 496 : 
2 alleles
2.9% missing data
   4   (0.852) 0.987 0.858 0.984 0.871 0.894 0.914 0.695 0.670 0.855 
   2   (0.148) 0.013 0.142 0.016 0.129 0.106 0.086 0.305 0.330 0.145 

Locus 497 : 
2 alleles
4.3% missing data
   1   (0.851) 0.985 0.895 0.989 0.859 0.867 0.845 0.941 0.965 0.799 
   3   (0.149) 0.015 0.105 0.011 0.141 0.133 0.155 0.059 0.035 0.201 

Locus 498 : 
2 alleles
12.3% missing data
   3   (0.882) 0.990 0.929 0.987 0.852 0.925 0.919 0.906 0.427 0.937 
   2   (0.118) 0.010 0.071 0.013 0.148 0.075 0.081 0.094 0.573 0.063 

Locus 499 : 
2 alleles
4.3% missing data
   4   (0.906) 0.989 0.941 0.987 0.957 0.854 0.968 0.491 0.985 0.976 
   2   (0.094) 0.011 0.059 0.013 0.043 0.146 0.032 0.509 0.015 0.024 

Locus 500 : 
2 alleles
15.2% missing data
   1   (0.836) 0.978 0.735 0.975 0.877 0.864 0.890 0.949 0.954 0.933 
   3   (0.164) 0.022 0.265 0.025 0.123 0.136 0.110 0.051 0.046 0.067 

Locus 501 : 
2 alleles
1.4% missing data
   1   (0.686) 0.964 0.612 0.917 0.767 0.704 0.668 0.912 0.484 0.739 
   2   (0.314) 0.036 0.388 0.083 0.233 0.296 0.332 0.088 0.516 0.261 

Locus 502 : 
2 alleles
10.9% missing data
   2   (0.950) 0.996 0.987 0.999 0.958 0.987 0.890 0.978 0.994 0.966 
   4   (0.050) 0.004 0.013 0.001 0.042 0.013 0.110 0.022 0.006 0.034 

Locus 503 : 
2 alleles
16.7% missing data
   4   (0.820) 0.981 0.668 0.982 0.837 0.877 0.889 0.939 0.913 0.934 
   3   (0.180) 0.019 0.332 0.018 0.163 0.123 0.111 0.061 0.087 0.066 

Locus 504 : 
2 alleles
6.5% missing data
   1   (0.789) 0.928 0.711 0.956 0.869 0.834 0.746 0.920 0.965 0.893 
   3   (0.211) 0.072 0.289 0.044 0.131 0.166 0.254 0.080 0.035 0.107 

Locus 505 : 
2 alleles
11.6% missing data
   1   (0.396) 0.803 0.320 0.164 0.463 0.292 0.503 0.453 0.894 0.219 
   3   (0.604) 0.197 0.680 0.836 0.537 0.708 0.497 0.547 0.106 0.781 

Locus 506 : 
2 alleles
3.6% missing data
   4   (0.909) 0.992 0.917 0.995 0.916 0.964 0.935 0.948 0.965 0.915 
   2   (0.091) 0.008 0.083 0.005 0.084 0.036 0.065 0.052 0.035 0.085 

Locus 507 : 
2 alleles
5.8% missing data
   4   (0.627) 0.230 0.638 0.338 0.530 0.713 0.713 0.671 0.719 0.638 
   1   (0.373) 0.770 0.362 0.662 0.470 0.287 0.287 0.329 0.281 0.362 

Locus 508 : 
2 alleles
18.1% missing data
   3   (0.916) 0.993 0.967 0.997 0.943 0.931 0.879 0.929 0.955 0.958 
   4   (0.084) 0.007 0.033 0.003 0.057 0.069 0.121 0.071 0.045 0.042 

Locus 509 : 
2 alleles
17.4% missing data
   1   (0.832) 0.985 0.836 0.985 0.833 0.828 0.857 0.953 0.954 0.877 
   3   (0.168) 0.015 0.164 0.015 0.167 0.172 0.143 0.047 0.046 0.123 

Locus 510 : 
2 alleles
4.3% missing data
   1   (0.694) 0.970 0.617 0.968 0.808 0.713 0.752 0.870 0.091 0.543 
   4   (0.306) 0.030 0.383 0.032 0.192 0.287 0.248 0.130 0.909 0.457 

Locus 511 : 
2 alleles
15.9% missing data
   1   (0.894) 0.991 0.911 0.965 0.934 0.753 0.968 0.955 0.943 0.962 
   3   (0.106) 0.009 0.089 0.035 0.066 0.247 0.032 0.045 0.057 0.038 

Locus 512 : 
2 alleles
15.9% missing data
   3   (0.897) 0.191 0.944 0.976 0.931 0.902 0.955 0.980 0.983 0.909 
   1   (0.103) 0.809 0.056 0.024 0.069 0.098 0.045 0.020 0.017 0.091 

Locus 513 : 
2 alleles
3.6% missing data
   2   (0.760) 0.753 0.725 0.687 0.818 0.728 0.831 0.891 0.888 0.868 
   4   (0.240) 0.247 0.275 0.313 0.182 0.272 0.169 0.109 0.112 0.132 

Locus 514 : 
2 alleles
10.1% missing data
   1   (0.763) 0.977 0.695 0.979 0.729 0.798 0.826 0.890 0.955 0.757 
   3   (0.237) 0.023 0.305 0.021 0.271 0.202 0.174 0.110 0.045 0.243 

Locus 515 : 
2 alleles
3.6% missing data
   4   (0.866) 0.987 0.808 0.987 0.856 0.891 0.948 0.962 0.959 0.892 
   1   (0.134) 0.013 0.192 0.013 0.144 0.109 0.052 0.038 0.041 0.108 

Locus 516 : 
2 alleles
13.8% missing data
   2   (0.873) 0.990 0.912 0.991 0.886 0.883 0.846 0.957 0.961 0.930 
   4   (0.127) 0.010 0.088 0.009 0.114 0.117 0.154 0.043 0.039 0.070 

Locus 517 : 
2 alleles
3.6% missing data
   1   (0.734) 0.973 0.691 0.971 0.704 0.807 0.790 0.695 0.931 0.512 
   4   (0.266) 0.027 0.309 0.029 0.296 0.193 0.210 0.305 0.069 0.488 

Locus 518 : 
2 alleles
6.5% missing data
   4   (0.763) 0.972 0.774 0.954 0.829 0.666 0.799 0.920 0.834 0.670 
   3   (0.237) 0.028 0.226 0.046 0.171 0.334 0.201 0.080 0.166 0.330 

Locus 519 : 
2 alleles
2.9% missing data
   3   (0.703) 0.918 0.653 0.894 0.832 0.513 0.756 0.880 0.904 0.732 
   1   (0.297) 0.082 0.347 0.106 0.168 0.487 0.244 0.120 0.096 0.268 

Locus 520 : 
2 alleles
5.1% missing data
   3   (0.705) 0.152 0.532 0.061 0.903 0.608 0.898 0.938 0.440 0.883 
   4   (0.295) 0.848 0.468 0.939 0.097 0.392 0.102 0.062 0.560 0.117 

Locus 521 : 
2 alleles
3.6% missing data
   2   (0.878) 0.991 0.849 0.823 0.966 0.799 0.961 0.963 0.655 0.947 
   4   (0.122) 0.009 0.151 0.177 0.034 0.201 0.039 0.037 0.345 0.053 

Locus 522 : 
2 alleles
13.8% missing data
   2   (0.907) 0.992 0.964 0.997 0.832 0.967 0.862 0.940 0.967 0.874 
   4   (0.093) 0.008 0.036 0.003 0.168 0.033 0.138 0.060 0.033 0.126 

Locus 523 : 
2 alleles
7.2% missing data
   4   (0.866) 0.985 0.870 0.989 0.820 0.930 0.891 0.798 0.950 0.914 
   3   (0.134) 0.015 0.130 0.011 0.180 0.070 0.109 0.202 0.050 0.086 

Locus 524 : 
2 alleles
13.0% missing data
   1   (0.891) 0.990 0.882 0.986 0.942 0.852 0.951 0.970 0.900 0.952 
   3   (0.109) 0.010 0.118 0.014 0.058 0.148 0.049 0.030 0.100 0.048 

Locus 525 : 
2 alleles
8.0% missing data
   2   (0.913) 0.992 0.908 0.975 0.960 0.809 0.982 0.942 0.910 0.974 
   4   (0.087) 0.008 0.092 0.025 0.040 0.191 0.018 0.058 0.090 0.026 

Locus 526 : 
2 alleles
5.1% missing data
   2   (0.403) 0.506 0.403 0.429 0.451 0.344 0.406 0.421 0.135 0.361 
   3   (0.597) 0.494 0.597 0.571 0.549 0.656 0.594 0.579 0.865 0.639 

Locus 527 : 
2 alleles
5.1% missing data
   2   (0.852) 0.068 0.835 0.978 0.914 0.917 0.891 0.911 0.951 0.925 
   4   (0.148) 0.932 0.165 0.022 0.086 0.083 0.109 0.089 0.049 0.075 

Locus 528 : 
2 alleles
12.3% missing data
   4   (0.884) 0.984 0.939 0.972 0.793 0.926 0.933 0.862 0.485 0.960 
   1   (0.116) 0.016 0.061 0.028 0.207 0.074 0.067 0.138 0.515 0.040 

Locus 529 : 
2 alleles
12.3% missing data
   2   (0.881) 0.986 0.912 0.990 0.928 0.811 0.915 0.875 0.961 0.954 
   4   (0.119) 0.014 0.088 0.010 0.072 0.189 0.085 0.125 0.039 0.046 

Locus 530 : 
2 alleles
2.9% missing data
   1   (0.907) 0.991 0.954 0.995 0.928 0.916 0.915 0.970 0.972 0.929 
   4   (0.093) 0.009 0.046 0.005 0.072 0.084 0.085 0.030 0.028 0.071 

Locus 531 : 
2 alleles
4.3% missing data
   1   (0.755) 0.919 0.824 0.969 0.631 0.821 0.684 0.634 0.839 0.843 
   3   (0.245) 0.081 0.176 0.031 0.369 0.179 0.316 0.366 0.161 0.157 

Locus 532 : 
2 alleles
12.3% missing data
   1   (0.585) 0.943 0.663 0.962 0.369 0.771 0.376 0.833 0.593 0.402 
   4   (0.415) 0.057 0.337 0.038 0.631 0.229 0.624 0.167 0.407 0.598 

Locus 533 : 
2 alleles
5.1% missing data
   1   (0.881) 0.965 0.893 0.994 0.858 0.927 0.898 0.975 0.982 0.916 
   4   (0.119) 0.035 0.107 0.006 0.142 0.073 0.102 0.025 0.018 0.084 

Locus 534 : 
2 alleles
12.3% missing data
   2   (0.869) 0.967 0.902 0.988 0.827 0.935 0.846 0.962 0.962 0.875 
   4   (0.131) 0.033 0.098 0.012 0.173 0.065 0.154 0.038 0.038 0.125 

Locus 535 : 
2 alleles
17.4% missing data
   3   (0.674) 0.962 0.693 0.949 0.566 0.631 0.751 0.705 0.662 0.631 
   1   (0.326) 0.038 0.307 0.051 0.434 0.369 0.249 0.295 0.338 0.369 

Locus 536 : 
2 alleles
2.9% missing data
   1   (0.866) 0.967 0.841 0.963 0.934 0.901 0.904 0.944 0.943 0.784 
   3   (0.134) 0.033 0.159 0.037 0.066 0.099 0.096 0.056 0.057 0.216 

Locus 537 : 
2 alleles
3.6% missing data
   2   (0.462) 0.050 0.405 0.162 0.409 0.565 0.486 0.463 0.928 0.553 
   4   (0.538) 0.950 0.595 0.838 0.591 0.435 0.514 0.537 0.072 0.447 

Locus 538 : 
2 alleles
15.9% missing data
   3   (0.796) 0.978 0.741 0.956 0.838 0.729 0.888 0.671 0.957 0.905 
   1   (0.204) 0.022 0.259 0.044 0.162 0.271 0.112 0.329 0.043 0.095 

Locus 539 : 
2 alleles
13.8% missing data
   2   (0.785) 0.933 0.795 0.894 0.884 0.658 0.854 0.938 0.799 0.631 
   4   (0.215) 0.067 0.205 0.106 0.116 0.342 0.146 0.062 0.201 0.369 

Locus 540 : 
2 alleles
10.1% missing data
   2   (0.763) 0.291 0.651 0.897 0.853 0.810 0.860 0.916 0.873 0.744 
   4   (0.237) 0.709 0.349 0.103 0.147 0.190 0.140 0.084 0.127 0.256 

Locus 541 : 
2 alleles
11.6% missing data
   3   (0.608) 0.594 0.663 0.879 0.575 0.509 0.584 0.811 0.484 0.719 
   4   (0.392) 0.406 0.337 0.121 0.425 0.491 0.416 0.189 0.516 0.281 

Locus 542 : 
2 alleles
3.6% missing data
   1   (0.893) 0.992 0.906 0.981 0.964 0.777 0.979 0.240 0.911 0.968 
   3   (0.107) 0.008 0.094 0.019 0.036 0.223 0.021 0.760 0.089 0.032 

Locus 543 : 
2 alleles
10.1% missing data
   1   (0.929) 0.994 0.970 0.998 0.920 0.973 0.905 0.970 0.966 0.969 
   3   (0.071) 0.006 0.030 0.002 0.080 0.027 0.095 0.030 0.034 0.031 

Locus 544 : 
2 alleles
5.1% missing data
   1   (0.913) 0.980 0.887 0.991 0.953 0.956 0.948 0.977 0.963 0.953 
   3   (0.087) 0.020 0.113 0.009 0.047 0.044 0.052 0.023 0.037 0.047 

Locus 545 : 
2 alleles
2.9% missing data
   2   (0.835) 0.987 0.870 0.989 0.837 0.885 0.813 0.909 0.925 0.729 
   1   (0.165) 0.013 0.130 0.011 0.163 0.115 0.187 0.091 0.075 0.271 

Locus 546 : 
2 alleles
4.3% missing data
   2   (0.888) 0.830 0.906 0.989 0.890 0.930 0.911 0.974 0.960 0.921 
   4   (0.112) 0.170 0.094 0.011 0.110 0.070 0.089 0.026 0.040 0.079 

Locus 547 : 
2 alleles
5.8% missing data
   4   (0.750) 0.893 0.759 0.965 0.714 0.839 0.692 0.778 0.934 0.697 
   2   (0.250) 0.107 0.241 0.035 0.286 0.161 0.308 0.222 0.066 0.303 

Locus 548 : 
2 alleles
5.8% missing data
   3   (0.879) 0.987 0.845 0.964 0.912 0.883 0.944 0.966 0.957 0.948 
   1   (0.121) 0.013 0.155 0.036 0.088 0.117 0.056 0.034 0.043 0.052 

Locus 549 : 
2 alleles
2.9% missing data
   1   (0.111) 0.011 0.109 0.006 0.095 0.077 0.087 0.059 0.056 0.069 
   3   (0.889) 0.989 0.891 0.994 0.905 0.923 0.913 0.941 0.944 0.931 

Locus 550 : 
2 alleles
2.2% missing data
   1   (0.607) 0.954 0.622 0.864 0.628 0.527 0.624 0.446 0.424 0.689 
   4   (0.393) 0.046 0.378 0.136 0.372 0.473 0.376 0.554 0.576 0.311 

Locus 551 : 
2 alleles
2.9% missing data
   4   (0.903) 0.963 0.915 0.994 0.898 0.947 0.936 0.880 0.977 0.953 
   1   (0.097) 0.037 0.085 0.006 0.102 0.053 0.064 0.120 0.023 0.047 

Locus 552 : 
2 alleles
8.0% missing data
   2   (0.894) 0.990 0.961 0.996 0.785 0.945 0.864 0.978 0.971 0.870 
   4   (0.106) 0.010 0.039 0.004 0.215 0.055 0.136 0.022 0.029 0.130 

Locus 553 : 
2 alleles
10.1% missing data
   2   (0.801) 0.980 0.846 0.957 0.853 0.757 0.849 0.886 0.124 0.855 
   1   (0.199) 0.020 0.154 0.043 0.147 0.243 0.151 0.114 0.876 0.145 

Locus 554 : 
2 alleles
4.3% missing data
   1   (0.837) 0.983 0.718 0.927 0.896 0.829 0.939 0.956 0.687 0.944 
   3   (0.163) 0.017 0.282 0.073 0.104 0.171 0.061 0.044 0.313 0.056 

Locus 555 : 
2 alleles
11.6% missing data
   2   (0.866) 0.989 0.897 0.989 0.900 0.896 0.880 0.811 0.693 0.874 
   4   (0.134) 0.011 0.103 0.011 0.100 0.104 0.120 0.189 0.307 0.126 

Locus 556 : 
2 alleles
5.8% missing data
   4   (0.546) 0.955 0.406 0.052 0.759 0.305 0.811 0.444 0.121 0.710 
   2   (0.454) 0.045 0.594 0.948 0.241 0.695 0.189 0.556 0.879 0.290 

Locus 557 : 
2 alleles
14.5% missing data
   1   (0.826) 0.977 0.834 0.982 0.797 0.860 0.822 0.856 0.930 0.902 
   3   (0.174) 0.023 0.166 0.018 0.203 0.140 0.178 0.144 0.070 0.098 

Locus 558 : 
2 alleles
10.9% missing data
   1   (0.897) 0.714 0.924 0.743 0.961 0.896 0.954 0.926 0.923 0.950 
   2   (0.103) 0.286 0.076 0.257 0.039 0.104 0.046 0.074 0.077 0.050 

Locus 559 : 
2 alleles
2.2% missing data
   1   (0.914) 0.988 0.957 0.996 0.939 0.922 0.923 0.957 0.975 0.959 
   4   (0.086) 0.012 0.043 0.004 0.061 0.078 0.077 0.043 0.025 0.041 

Locus 560 : 
2 alleles
13.8% missing data
   2   (0.729) 0.661 0.741 0.495 0.657 0.813 0.866 0.604 0.245 0.724 
   4   (0.271) 0.339 0.259 0.505 0.343 0.187 0.134 0.396 0.755 0.276 

Locus 561 : 
2 alleles
5.8% missing data
   1   (0.499) 0.497 0.498 0.503 0.499 0.499 0.501 0.495 0.499 0.499 
   3   (0.501) 0.503 0.502 0.497 0.501 0.501 0.499 0.505 0.501 0.501 

Locus 562 : 
2 alleles
2.2% missing data
   2   (0.921) 0.992 0.940 0.993 0.920 0.948 0.967 0.969 0.968 0.949 
   4   (0.079) 0.008 0.060 0.007 0.080 0.052 0.033 0.031 0.032 0.051 

Locus 563 : 
2 alleles
1.4% missing data
   1   (0.894) 0.985 0.920 0.997 0.805 0.954 0.911 0.983 0.986 0.894 
   4   (0.106) 0.015 0.080 0.003 0.195 0.046 0.089 0.017 0.014 0.106 

Locus 564 : 
2 alleles
13.0% missing data
   4   (0.946) 0.995 0.984 0.999 0.866 0.987 0.921 0.992 0.994 0.970 
   3   (0.054) 0.005 0.016 0.001 0.134 0.013 0.079 0.008 0.006 0.030 

Locus 565 : 
2 alleles
1.4% missing data
   3   (0.898) 0.991 0.944 0.997 0.835 0.975 0.805 0.963 0.987 0.886 
   1   (0.102) 0.009 0.056 0.003 0.165 0.025 0.195 0.037 0.013 0.114 

Locus 566 : 
2 alleles
7.2% missing data
   1   (0.886) 0.981 0.853 0.989 0.899 0.933 0.932 0.953 0.968 0.918 
   3   (0.114) 0.019 0.147 0.011 0.101 0.067 0.068 0.047 0.032 0.082 

Locus 567 : 
2 alleles
10.9% missing data
   2   (0.704) 0.294 0.723 0.883 0.697 0.694 0.724 0.927 0.767 0.768 
   4   (0.296) 0.706 0.277 0.117 0.303 0.306 0.276 0.073 0.233 0.232 

Locus 568 : 
2 alleles
10.1% missing data
   3   (0.536) 0.303 0.533 0.713 0.574 0.502 0.617 0.451 0.411 0.446 
   4   (0.464) 0.697 0.467 0.287 0.426 0.498 0.383 0.549 0.589 0.554 

Locus 569 : 
2 alleles
12.3% missing data
   4   (0.843) 0.958 0.855 0.973 0.860 0.874 0.885 0.791 0.692 0.865 
   1   (0.157) 0.042 0.145 0.027 0.140 0.126 0.115 0.209 0.308 0.135 

Locus 570 : 
2 alleles
1.4% missing data
   2   (0.836) 0.109 0.783 0.961 0.909 0.877 0.904 0.923 0.952 0.935 
   3   (0.164) 0.891 0.217 0.039 0.091 0.123 0.096 0.077 0.048 0.065 

Locus 571 : 
2 alleles
16.7% missing data
   3   (0.913) 0.496 0.953 0.889 0.958 0.871 0.975 0.968 0.978 0.963 
   2   (0.087) 0.504 0.047 0.111 0.042 0.129 0.025 0.032 0.022 0.037 

Locus 572 : 
2 alleles
10.1% missing data
   2   (0.586) 0.522 0.512 0.873 0.630 0.407 0.710 0.791 0.628 0.726 
   1   (0.414) 0.478 0.488 0.127 0.370 0.593 0.290 0.209 0.372 0.274 

Locus 573 : 
2 alleles
13.8% missing data
   2   (0.769) 0.978 0.892 0.986 0.565 0.879 0.540 0.758 0.897 0.710 
   4   (0.231) 0.022 0.108 0.014 0.435 0.121 0.460 0.242 0.103 0.290 

Locus 574 : 
2 alleles
3.6% missing data
   3   (0.891) 0.992 0.858 0.984 0.926 0.911 0.963 0.878 0.813 0.947 
   1   (0.109) 0.008 0.142 0.016 0.074 0.089 0.037 0.122 0.187 0.053 

Locus 575 : 
2 alleles
12.3% missing data
   1   (0.895) 0.975 0.831 0.985 0.940 0.926 0.961 0.844 0.928 0.960 
   3   (0.105) 0.025 0.169 0.015 0.060 0.074 0.039 0.156 0.072 0.040 

Locus 576 : 
2 alleles
10.9% missing data
   1   (0.800) 0.176 0.843 0.975 0.725 0.875 0.795 0.950 0.947 0.868 
   4   (0.200) 0.824 0.157 0.025 0.275 0.125 0.205 0.050 0.053 0.132 

Locus 577 : 
2 alleles
4.3% missing data
   1   (0.910) 0.992 0.880 0.995 0.941 0.960 0.943 0.963 0.965 0.951 
   2   (0.090) 0.008 0.120 0.005 0.059 0.040 0.057 0.037 0.035 0.049 

Locus 578 : 
2 alleles
14.5% missing data
   2   (0.147) 0.016 0.186 0.021 0.081 0.113 0.092 0.032 0.038 0.412 
   4   (0.853) 0.984 0.814 0.979 0.919 0.887 0.908 0.968 0.962 0.588 

Locus 579 : 
2 alleles
15.2% missing data
   1   (0.899) 0.093 0.909 0.977 0.962 0.922 0.955 0.965 0.971 0.972 
   4   (0.101) 0.907 0.091 0.023 0.038 0.078 0.045 0.035 0.029 0.028 

Locus 580 : 
2 alleles
9.4% missing data
   2   (0.887) 0.990 0.819 0.935 0.961 0.896 0.972 0.797 0.597 0.958 
   4   (0.113) 0.010 0.181 0.065 0.039 0.104 0.028 0.203 0.403 0.042 

Locus 581 : 
2 alleles
5.1% missing data
   1   (0.808) 0.162 0.781 0.929 0.902 0.822 0.887 0.881 0.879 0.784 
   3   (0.192) 0.838 0.219 0.071 0.098 0.178 0.113 0.119 0.121 0.216 

Locus 582 : 
2 alleles
2.9% missing data
   3   (0.917) 0.987 0.872 0.993 0.947 0.958 0.976 0.976 0.979 0.923 
   1   (0.083) 0.013 0.128 0.007 0.053 0.042 0.024 0.024 0.021 0.077 

Locus 583 : 
2 alleles
4.3% missing data
   3   (0.091) 0.017 0.062 0.005 0.172 0.042 0.054 0.018 0.015 0.084 
   4   (0.909) 0.983 0.938 0.995 0.828 0.958 0.946 0.982 0.985 0.916 

Locus 584 : 
2 alleles
4.3% missing data
   3   (0.892) 0.314 0.869 0.577 0.963 0.916 0.974 0.958 0.815 0.972 
   2   (0.108) 0.686 0.131 0.423 0.037 0.084 0.026 0.042 0.185 0.028 

Locus 585 : 
2 alleles
6.5% missing data
   2   (0.345) 0.045 0.147 0.015 0.666 0.156 0.700 0.123 0.083 0.719 
   4   (0.655) 0.955 0.853 0.985 0.334 0.844 0.300 0.877 0.917 0.281 

Locus 586 : 
2 alleles
12.3% missing data
   1   (0.275) 0.025 0.353 0.098 0.219 0.251 0.247 0.355 0.160 0.194 
   3   (0.725) 0.975 0.647 0.902 0.781 0.749 0.753 0.645 0.840 0.806 

Locus 587 : 
2 alleles
1.4% missing data
   2   (0.849) 0.632 0.818 0.691 0.884 0.847 0.945 0.954 0.884 0.954 
   4   (0.151) 0.368 0.182 0.309 0.116 0.153 0.055 0.046 0.116 0.046 

Locus 588 : 
2 alleles
13.0% missing data
   2   (0.907) 0.992 0.940 0.971 0.970 0.810 0.972 0.936 0.574 0.938 
   1   (0.093) 0.008 0.060 0.029 0.030 0.190 0.028 0.064 0.426 0.062 

Locus 589 : 
2 alleles
16.7% missing data
   1   (0.685) 0.734 0.629 0.363 0.751 0.768 0.730 0.907 0.234 0.735 
   3   (0.315) 0.266 0.371 0.637 0.249 0.232 0.270 0.093 0.766 0.265 

Locus 590 : 
2 alleles
5.8% missing data
   3   (0.898) 0.992 0.913 0.990 0.948 0.917 0.959 0.643 0.943 0.898 
   2   (0.102) 0.008 0.087 0.010 0.052 0.083 0.041 0.357 0.057 0.102 

Locus 591 : 
2 alleles
1.4% missing data
   2   (0.911) 0.991 0.805 0.990 0.958 0.945 0.976 0.952 0.963 0.969 
   4   (0.089) 0.009 0.195 0.010 0.042 0.055 0.024 0.048 0.037 0.031 

Locus 592 : 
2 alleles
10.9% missing data
   4   (0.894) 0.989 0.927 0.994 0.873 0.949 0.903 0.959 0.965 0.808 
   2   (0.106) 0.011 0.073 0.006 0.127 0.051 0.097 0.041 0.035 0.192 

Locus 593 : 
2 alleles
13.8% missing data
   1   (0.828) 0.959 0.814 0.821 0.860 0.815 0.914 0.882 0.729 0.879 
   3   (0.172) 0.041 0.186 0.179 0.140 0.185 0.086 0.118 0.271 0.121 

Locus 594 : 
2 alleles
18.8% missing data
   1   (0.089) 0.014 0.045 0.003 0.103 0.036 0.110 0.030 0.020 0.180 
   4   (0.911) 0.986 0.955 0.997 0.897 0.964 0.890 0.970 0.980 0.820 

Locus 595 : 
2 alleles
10.1% missing data
   4   (0.877) 0.971 0.831 0.923 0.961 0.833 0.959 0.968 0.542 0.964 
   2   (0.123) 0.029 0.169 0.077 0.039 0.167 0.041 0.032 0.458 0.036 

Locus 596 : 
2 alleles
14.5% missing data
   2   (0.807) 0.105 0.782 0.955 0.850 0.898 0.916 0.231 0.939 0.789 
   4   (0.193) 0.895 0.218 0.045 0.150 0.102 0.084 0.769 0.061 0.211 

Locus 597 : 
2 alleles
12.3% missing data
   1   (0.275) 0.294 0.223 0.113 0.255 0.330 0.272 0.150 0.227 0.329 
   4   (0.725) 0.706 0.777 0.887 0.745 0.670 0.728 0.850 0.773 0.671 

Locus 598 : 
2 alleles
14.5% missing data
   1   (0.744) 0.265 0.737 0.848 0.787 0.790 0.882 0.254 0.415 0.790 
   3   (0.256) 0.735 0.263 0.152 0.213 0.210 0.118 0.746 0.585 0.210 

Locus 599 : 
2 alleles
13.0% missing data
   3   (0.642) 0.247 0.711 0.906 0.632 0.599 0.717 0.613 0.080 0.650 
   1   (0.358) 0.753 0.289 0.094 0.368 0.401 0.283 0.387 0.920 0.350 

Locus 600 : 
2 alleles
2.9% missing data
   3   (0.826) 0.395 0.860 0.910 0.845 0.864 0.876 0.948 0.952 0.766 
   4   (0.174) 0.605 0.140 0.090 0.155 0.136 0.124 0.052 0.048 0.234 

Locus 601 : 
2 alleles
14.5% missing data
   3   (0.208) 0.020 0.218 0.023 0.303 0.131 0.169 0.207 0.061 0.249 
   1   (0.792) 0.980 0.782 0.977 0.697 0.869 0.831 0.793 0.939 0.751 

Locus 602 : 
2 alleles
8.0% missing data
   1   (0.098) 0.957 0.033 0.003 0.189 0.023 0.103 0.021 0.061 0.095 
   3   (0.902) 0.043 0.967 0.997 0.811 0.977 0.897 0.979 0.939 0.905 

Locus 603 : 
2 alleles
5.1% missing data
   1   (0.812) 0.984 0.735 0.932 0.904 0.586 0.952 0.745 0.800 0.900 
   2   (0.188) 0.016 0.265 0.068 0.096 0.414 0.048 0.255 0.200 0.100 

Locus 604 : 
2 alleles
5.8% missing data
   3   (0.711) 0.335 0.652 0.756 0.769 0.711 0.767 0.917 0.722 0.866 
   1   (0.289) 0.665 0.348 0.244 0.231 0.289 0.233 0.083 0.278 0.134 

Locus 605 : 
2 alleles
7.2% missing data
   4   (0.842) 0.985 0.881 0.979 0.896 0.802 0.841 0.935 0.956 0.806 
   2   (0.158) 0.015 0.119 0.021 0.104 0.198 0.159 0.065 0.044 0.194 

Locus 606 : 
2 alleles
10.9% missing data
   1   (0.777) 0.710 0.786 0.424 0.861 0.807 0.758 0.842 0.931 0.861 
   2   (0.223) 0.290 0.214 0.576 0.139 0.193 0.242 0.158 0.069 0.139 

Locus 607 : 
2 alleles
5.1% missing data
   3   (0.818) 0.932 0.795 0.960 0.891 0.690 0.927 0.939 0.956 0.641 
   1   (0.182) 0.068 0.205 0.040 0.109 0.310 0.073 0.061 0.044 0.359 

Locus 608 : 
2 alleles
2.9% missing data
   3   (0.947) 0.987 0.988 0.999 0.865 0.990 0.920 0.992 0.994 0.938 
   4   (0.053) 0.013 0.012 0.001 0.135 0.010 0.080 0.008 0.006 0.062 

Locus 609 : 
2 alleles
6.5% missing data
   3   (0.907) 0.991 0.890 0.959 0.977 0.805 0.982 0.969 0.671 0.974 
   1   (0.093) 0.009 0.110 0.041 0.023 0.195 0.018 0.031 0.329 0.026 

Locus 610 : 
2 alleles
0.7% missing data
   1   (0.640) 0.487 0.672 0.589 0.573 0.738 0.578 0.918 0.644 0.622 
   3   (0.360) 0.513 0.328 0.411 0.427 0.262 0.422 0.082 0.356 0.378 

Locus 611 : 
2 alleles
3.6% missing data
   4   (0.815) 0.935 0.736 0.976 0.864 0.863 0.835 0.893 0.933 0.898 
   3   (0.185) 0.065 0.264 0.024 0.136 0.137 0.165 0.107 0.067 0.102 

Locus 612 : 
2 alleles
2.9% missing data
   2   (0.949) 0.996 0.988 0.999 0.916 0.990 0.930 0.992 0.982 0.871 
   4   (0.051) 0.004 0.012 0.001 0.084 0.010 0.070 0.008 0.018 0.129 

Locus 613 : 
2 alleles
8.0% missing data
   3   (0.076) 0.006 0.027 0.002 0.087 0.028 0.070 0.013 0.015 0.360 
   4   (0.924) 0.994 0.973 0.998 0.913 0.972 0.930 0.987 0.985 0.640 

Locus 614 : 
2 alleles
13.8% missing data
   3   (0.895) 0.987 0.832 0.914 0.953 0.876 0.974 0.901 0.841 0.969 
   1   (0.105) 0.013 0.168 0.086 0.047 0.124 0.026 0.099 0.159 0.031 

Locus 615 : 
2 alleles
2.9% missing data
   2   (0.792) 0.981 0.705 0.796 0.887 0.796 0.837 0.920 0.913 0.859 
   4   (0.208) 0.019 0.295 0.204 0.113 0.204 0.163 0.080 0.087 0.141 

Locus 616 : 
2 alleles
11.6% missing data
   3   (0.848) 0.985 0.857 0.961 0.804 0.883 0.923 0.949 0.476 0.916 
   4   (0.152) 0.015 0.143 0.039 0.196 0.117 0.077 0.051 0.524 0.084 

Locus 617 : 
2 alleles
0.7% missing data
   2   (0.914) 0.993 0.895 0.994 0.937 0.954 0.969 0.976 0.961 0.877 
   4   (0.086) 0.007 0.105 0.006 0.063 0.046 0.031 0.024 0.039 0.123 

Locus 618 : 
2 alleles
13.8% missing data
   1   (0.055) 0.052 0.016 0.002 0.062 0.013 0.121 0.009 0.008 0.037 
   3   (0.945) 0.948 0.984 0.998 0.938 0.987 0.879 0.991 0.992 0.963 

Locus 619 : 
2 alleles
0.7% missing data
   2   (0.840) 0.983 0.869 0.966 0.826 0.816 0.874 0.965 0.920 0.891 
   4   (0.160) 0.017 0.131 0.034 0.174 0.184 0.126 0.035 0.080 0.109 

Locus 620 : 
2 alleles
11.6% missing data
   1   (0.801) 0.977 0.717 0.975 0.780 0.858 0.833 0.928 0.927 0.920 
   4   (0.199) 0.023 0.283 0.025 0.220 0.142 0.167 0.072 0.073 0.080 

Locus 621 : 
2 alleles
15.2% missing data
   1   (0.876) 0.874 0.886 0.972 0.890 0.825 0.959 0.770 0.918 0.954 
   3   (0.124) 0.126 0.114 0.028 0.110 0.175 0.041 0.230 0.082 0.046 

Locus 622 : 
2 alleles
4.3% missing data
   3   (0.600) 0.845 0.525 0.902 0.649 0.607 0.633 0.605 0.822 0.432 
   1   (0.400) 0.155 0.475 0.098 0.351 0.393 0.367 0.395 0.178 0.568 

Locus 623 : 
2 alleles
6.5% missing data
   1   (0.899) 0.990 0.920 0.979 0.938 0.855 0.954 0.951 0.940 0.953 
   3   (0.101) 0.010 0.080 0.021 0.062 0.145 0.046 0.049 0.060 0.047 

Locus 624 : 
2 alleles
13.0% missing data
   3   (0.777) 0.807 0.862 0.832 0.718 0.674 0.849 0.715 0.742 0.822 
   4   (0.223) 0.193 0.138 0.168 0.282 0.326 0.151 0.285 0.258 0.178 

Locus 625 : 
2 alleles
11.6% missing data
   1   (0.782) 0.786 0.748 0.971 0.862 0.826 0.723 0.887 0.700 0.876 
   3   (0.218) 0.214 0.252 0.029 0.138 0.174 0.277 0.113 0.300 0.124 

Locus 626 : 
2 alleles
7.2% missing data
   1   (0.884) 0.953 0.848 0.989 0.920 0.915 0.930 0.956 0.982 0.923 
   2   (0.116) 0.047 0.152 0.011 0.080 0.085 0.070 0.044 0.018 0.077 

Locus 627 : 
2 alleles
16.7% missing data
   2   (0.297) 0.033 0.215 0.032 0.409 0.298 0.279 0.811 0.135 0.317 
   4   (0.703) 0.967 0.785 0.968 0.591 0.702 0.721 0.189 0.865 0.683 

Locus 628 : 
2 alleles
3.6% missing data
   1   (0.438) 0.138 0.450 0.077 0.481 0.328 0.469 0.891 0.276 0.567 
   3   (0.562) 0.862 0.550 0.923 0.519 0.672 0.531 0.109 0.724 0.433 

Locus 629 : 
2 alleles
10.9% missing data
   1   (0.862) 0.956 0.856 0.962 0.927 0.856 0.914 0.844 0.725 0.909 
   3   (0.138) 0.044 0.144 0.038 0.073 0.144 0.086 0.156 0.275 0.091 

Locus 630 : 
2 alleles
1.4% missing data
   2   (0.078) 0.007 0.067 0.005 0.068 0.041 0.039 0.052 0.038 0.047 
   4   (0.922) 0.993 0.933 0.995 0.932 0.959 0.961 0.948 0.962 0.953 

Locus 631 : 
2 alleles
15.2% missing data
   2   (0.845) 0.986 0.807 0.924 0.923 0.664 0.949 0.897 0.928 0.917 
   4   (0.155) 0.014 0.193 0.076 0.077 0.336 0.051 0.103 0.072 0.083 

Locus 632 : 
2 alleles
4.3% missing data
   4   (0.819) 0.983 0.854 0.988 0.584 0.916 0.822 0.904 0.954 0.836 
   1   (0.181) 0.017 0.146 0.012 0.416 0.084 0.178 0.096 0.046 0.164 

Locus 633 : 
2 alleles
6.5% missing data
   1   (0.901) 0.959 0.925 0.973 0.933 0.896 0.932 0.976 0.955 0.952 
   3   (0.099) 0.041 0.075 0.027 0.067 0.104 0.068 0.024 0.045 0.048 

Locus 634 : 
2 alleles
1.4% missing data
   4   (0.903) 0.551 0.938 0.938 0.949 0.958 0.974 0.726 0.504 0.944 
   2   (0.097) 0.449 0.062 0.062 0.051 0.042 0.026 0.274 0.496 0.056 

Locus 635 : 
2 alleles
11.6% missing data
   2   (0.121) 0.009 0.110 0.011 0.094 0.055 0.136 0.122 0.042 0.149 
   4   (0.879) 0.991 0.890 0.989 0.906 0.945 0.864 0.878 0.958 0.851 

Locus 636 : 
2 alleles
15.9% missing data
   1   (0.894) 0.990 0.923 0.986 0.885 0.931 0.903 0.957 0.920 0.935 
   3   (0.106) 0.010 0.077 0.014 0.115 0.069 0.097 0.043 0.080 0.065 

Locus 637 : 
2 alleles
10.9% missing data
   3   (0.887) 0.954 0.836 0.909 0.959 0.862 0.964 0.918 0.977 0.868 
   1   (0.113) 0.046 0.164 0.091 0.041 0.138 0.036 0.082 0.023 0.132 

Locus 638 : 
2 alleles
4.3% missing data
   4   (0.905) 0.993 0.974 0.997 0.892 0.968 0.852 0.978 0.963 0.378 
   2   (0.095) 0.007 0.026 0.003 0.108 0.032 0.148 0.022 0.037 0.622 

Locus 639 : 
2 alleles
10.9% missing data
   3   (0.744) 0.915 0.726 0.928 0.826 0.736 0.680 0.915 0.891 0.752 
   1   (0.256) 0.085 0.274 0.072 0.174 0.264 0.320 0.085 0.109 0.248 

Locus 640 : 
2 alleles
9.4% missing data
   2   (0.806) 0.981 0.743 0.958 0.904 0.745 0.884 0.649 0.909 0.883 
   1   (0.194) 0.019 0.257 0.042 0.096 0.255 0.116 0.351 0.091 0.117 

Locus 641 : 
2 alleles
6.5% missing data
   1   (0.907) 0.910 0.936 0.993 0.928 0.965 0.872 0.979 0.970 0.928 
   3   (0.093) 0.090 0.064 0.007 0.072 0.035 0.128 0.021 0.030 0.072 

Locus 642 : 
2 alleles
13.0% missing data
   1   (0.898) 0.991 0.922 0.995 0.862 0.953 0.918 0.979 0.968 0.887 
   4   (0.102) 0.009 0.078 0.005 0.138 0.047 0.082 0.021 0.032 0.113 

Locus 643 : 
2 alleles
1.4% missing data
   2   (0.671) 0.814 0.691 0.257 0.742 0.557 0.750 0.651 0.893 0.726 
   4   (0.329) 0.186 0.309 0.743 0.258 0.443 0.250 0.349 0.107 0.274 

Locus 644 : 
2 alleles
5.8% missing data
   3   (0.873) 0.989 0.836 0.980 0.925 0.920 0.945 0.965 0.468 0.874 
   4   (0.127) 0.011 0.164 0.020 0.075 0.080 0.055 0.035 0.532 0.126 

Locus 645 : 
2 alleles
2.2% missing data
   3   (0.893) 0.970 0.905 0.980 0.948 0.908 0.897 0.943 0.881 0.955 
   2   (0.107) 0.030 0.095 0.020 0.052 0.092 0.103 0.057 0.119 0.045 

Locus 646 : 
2 alleles
16.7% missing data
   3   (0.881) 0.955 0.869 0.882 0.966 0.792 0.940 0.902 0.940 0.962 
   2   (0.119) 0.045 0.131 0.118 0.034 0.208 0.060 0.098 0.060 0.038 

Locus 647 : 
2 alleles
1.4% missing data
   1   (0.839) 0.536 0.855 0.925 0.847 0.877 0.888 0.938 0.962 0.902 
   2   (0.161) 0.464 0.145 0.075 0.153 0.123 0.112 0.062 0.038 0.098 

Locus 648 : 
2 alleles
11.6% missing data
   4   (0.928) 0.990 0.971 0.997 0.934 0.969 0.887 0.967 0.984 0.950 
   2   (0.072) 0.010 0.029 0.003 0.066 0.031 0.113 0.033 0.016 0.050 

Locus 649 : 
2 alleles
8.7% missing data
   2   (0.313) 0.136 0.262 0.788 0.279 0.271 0.373 0.319 0.211 0.234 
   4   (0.687) 0.864 0.738 0.212 0.721 0.729 0.627 0.681 0.789 0.766 

Locus 650 : 
2 alleles
15.2% missing data
   2   (0.781) 0.196 0.769 0.893 0.810 0.777 0.915 0.187 0.932 0.905 
   3   (0.219) 0.804 0.231 0.107 0.190 0.223 0.085 0.813 0.068 0.095 

Locus 651 : 
2 alleles
9.4% missing data
   1   (0.114) 0.010 0.063 0.006 0.159 0.061 0.157 0.065 0.030 0.113 
   4   (0.886) 0.990 0.937 0.994 0.841 0.939 0.843 0.935 0.970 0.887 

Locus 652 : 
2 alleles
10.1% missing data
   2   (0.950) 0.996 0.987 0.999 0.905 0.988 0.940 0.976 0.994 0.952 
   4   (0.050) 0.004 0.013 0.001 0.095 0.012 0.060 0.024 0.006 0.048 

Locus 653 : 
2 alleles
13.0% missing data
   1   (0.886) 0.966 0.837 0.987 0.919 0.932 0.945 0.904 0.826 0.937 
   3   (0.114) 0.034 0.163 0.013 0.081 0.068 0.055 0.096 0.174 0.063 

Locus 654 : 
2 alleles
10.1% missing data
   3   (0.841) 0.985 0.878 0.981 0.869 0.784 0.882 0.889 0.897 0.854 
   1   (0.159) 0.015 0.122 0.019 0.131 0.216 0.118 0.111 0.103 0.146 

Locus 655 : 
2 alleles
1.4% missing data
   3   (0.948) 0.996 0.988 0.999 0.837 0.991 0.932 0.992 0.993 0.945 
   2   (0.052) 0.004 0.012 0.001 0.163 0.009 0.068 0.008 0.007 0.055 

Locus 656 : 
2 alleles
2.2% missing data
   3   (0.762) 0.010 0.862 0.972 0.560 0.742 0.819 0.941 0.955 0.805 
   4   (0.238) 0.990 0.138 0.028 0.440 0.258 0.181 0.059 0.045 0.195 

Locus 657 : 
2 alleles
13.8% missing data
   4   (0.617) 0.361 0.614 0.707 0.655 0.548 0.663 0.649 0.744 0.702 
   2   (0.383) 0.639 0.386 0.293 0.345 0.452 0.337 0.351 0.256 0.298 

Locus 658 : 
2 alleles
18.1% missing data
   4   (0.884) 0.988 0.881 0.980 0.869 0.875 0.959 0.968 0.961 0.939 
   2   (0.116) 0.012 0.119 0.020 0.131 0.125 0.041 0.032 0.039 0.061 

Locus 659 : 
2 alleles
5.1% missing data
   2   (0.827) 0.211 0.808 0.897 0.883 0.869 0.890 0.946 0.932 0.877 
   4   (0.173) 0.789 0.192 0.103 0.117 0.131 0.110 0.054 0.068 0.123 

Locus 660 : 
2 alleles
4.3% missing data
   4   (0.896) 0.990 0.942 0.985 0.941 0.936 0.905 0.941 0.488 0.896 
   2   (0.104) 0.010 0.058 0.015 0.059 0.064 0.095 0.059 0.512 0.104 

Locus 661 : 
2 alleles
13.8% missing data
   1   (0.847) 0.788 0.880 0.401 0.890 0.865 0.914 0.898 0.809 0.850 
   3   (0.153) 0.212 0.120 0.599 0.110 0.135 0.086 0.102 0.191 0.150 

Locus 662 : 
2 alleles
2.2% missing data
   2   (0.888) 0.294 0.926 0.964 0.886 0.929 0.947 0.977 0.918 0.961 
   4   (0.112) 0.706 0.074 0.036 0.114 0.071 0.053 0.023 0.082 0.039 

Locus 663 : 
2 alleles
2.9% missing data
   3   (0.899) 0.992 0.847 0.994 0.950 0.957 0.959 0.955 0.973 0.651 
   1   (0.101) 0.008 0.153 0.006 0.050 0.043 0.041 0.045 0.027 0.349 

Locus 664 : 
2 alleles
15.9% missing data
   2   (0.895) 0.991 0.933 0.993 0.923 0.948 0.813 0.949 0.872 0.938 
   4   (0.105) 0.009 0.067 0.007 0.077 0.052 0.187 0.051 0.128 0.062 

Locus 665 : 
2 alleles
5.8% missing data
   1   (0.835) 0.988 0.838 0.762 0.909 0.793 0.886 0.942 0.924 0.829 
   3   (0.165) 0.012 0.162 0.238 0.091 0.207 0.114 0.058 0.076 0.171 

Locus 666 : 
2 alleles
5.1% missing data
   2   (0.883) 0.964 0.879 0.985 0.880 0.901 0.930 0.963 0.964 0.957 
   4   (0.117) 0.036 0.121 0.015 0.120 0.099 0.070 0.037 0.036 0.043 

Locus 667 : 
2 alleles
2.9% missing data
   3   (0.853) 0.986 0.729 0.967 0.947 0.816 0.943 0.854 0.950 0.908 
   1   (0.147) 0.014 0.271 0.033 0.053 0.184 0.057 0.146 0.050 0.092 

Locus 668 : 
2 alleles
5.1% missing data
   2   (0.780) 0.975 0.774 0.907 0.772 0.787 0.864 0.524 0.918 0.821 
   4   (0.220) 0.025 0.226 0.093 0.228 0.213 0.136 0.476 0.082 0.179 

Locus 669 : 
2 alleles
5.8% missing data
   1   (0.693) 0.166 0.722 0.966 0.602 0.870 0.696 0.614 0.883 0.395 
   3   (0.307) 0.834 0.278 0.034 0.398 0.130 0.304 0.386 0.117 0.605 

Locus 670 : 
2 alleles
3.6% missing data
   1   (0.845) 0.984 0.890 0.993 0.700 0.935 0.827 0.929 0.792 0.842 
   3   (0.155) 0.016 0.110 0.007 0.300 0.065 0.173 0.071 0.208 0.158 

Locus 671 : 
2 alleles
12.3% missing data
   2   (0.744) 0.525 0.764 0.608 0.779 0.765 0.748 0.912 0.868 0.785 
   4   (0.256) 0.475 0.236 0.392 0.221 0.235 0.252 0.088 0.132 0.215 

Locus 672 : 
2 alleles
16.7% missing data
   3   (0.859) 0.828 0.861 0.986 0.899 0.901 0.926 0.504 0.856 0.896 
   4   (0.141) 0.172 0.139 0.014 0.101 0.099 0.074 0.496 0.144 0.104 

Locus 673 : 
2 alleles
3.6% missing data
   1   (0.252) 0.870 0.255 0.063 0.228 0.243 0.172 0.105 0.111 0.287 
   4   (0.748) 0.130 0.745 0.937 0.772 0.757 0.828 0.895 0.889 0.713 

Locus 674 : 
2 alleles
13.0% missing data
   2   (0.714) 0.220 0.751 0.944 0.557 0.815 0.739 0.641 0.888 0.768 
   4   (0.286) 0.780 0.249 0.056 0.443 0.185 0.261 0.359 0.112 0.232 

Locus 675 : 
2 alleles
2.9% missing data
   1   (0.894) 0.987 0.870 0.991 0.946 0.930 0.963 0.575 0.980 0.941 
   3   (0.106) 0.013 0.130 0.009 0.054 0.070 0.037 0.425 0.020 0.059 

Locus 676 : 
2 alleles
11.6% missing data
   1   (0.635) 0.212 0.602 0.820 0.586 0.708 0.637 0.612 0.875 0.801 
   3   (0.365) 0.788 0.398 0.180 0.414 0.292 0.363 0.388 0.125 0.199 

Locus 677 : 
2 alleles
1.4% missing data
   3   (0.789) 0.102 0.808 0.950 0.666 0.860 0.846 0.862 0.953 0.907 
   1   (0.211) 0.898 0.192 0.050 0.334 0.140 0.154 0.138 0.047 0.093 

Locus 678 : 
2 alleles
2.2% missing data
   2   (0.899) 0.271 0.874 0.952 0.966 0.864 0.978 0.956 0.975 0.980 
   4   (0.101) 0.729 0.126 0.048 0.034 0.136 0.022 0.044 0.025 0.020 

Locus 679 : 
2 alleles
9.4% missing data
   1   (0.520) 0.815 0.493 0.774 0.502 0.418 0.645 0.389 0.098 0.609 
   3   (0.480) 0.185 0.507 0.226 0.498 0.582 0.355 0.611 0.902 0.391 

Locus 680 : 
2 alleles
4.3% missing data
   4   (0.896) 0.990 0.900 0.983 0.960 0.769 0.963 0.939 0.970 0.951 
   2   (0.104) 0.010 0.100 0.017 0.040 0.231 0.037 0.061 0.030 0.049 

Locus 681 : 
2 alleles
13.0% missing data
   1   (0.503) 0.063 0.584 0.055 0.425 0.440 0.560 0.513 0.936 0.605 
   4   (0.497) 0.937 0.416 0.945 0.575 0.560 0.440 0.487 0.064 0.395 

Locus 682 : 
2 alleles
16.7% missing data
   1   (0.817) 0.803 0.869 0.972 0.802 0.865 0.749 0.956 0.962 0.790 
   3   (0.183) 0.197 0.131 0.028 0.198 0.135 0.251 0.044 0.038 0.210 

Locus 683 : 
2 alleles
11.6% missing data
   4   (0.858) 0.101 0.836 0.971 0.865 0.930 0.942 0.766 0.968 0.914 
   2   (0.142) 0.899 0.164 0.029 0.135 0.070 0.058 0.234 0.032 0.086 

Locus 684 : 
2 alleles
12.3% missing data
   2   (0.854) 0.857 0.814 0.964 0.910 0.888 0.918 0.946 0.861 0.805 
   4   (0.146) 0.143 0.186 0.036 0.090 0.112 0.082 0.054 0.139 0.195 

Locus 685 : 
2 alleles
17.4% missing data
   1   (0.433) 0.244 0.416 0.802 0.468 0.540 0.275 0.414 0.778 0.301 
   4   (0.567) 0.756 0.584 0.198 0.532 0.460 0.725 0.586 0.222 0.699 

Locus 686 : 
2 alleles
17.4% missing data
   3   (0.106) 0.008 0.076 0.014 0.064 0.144 0.064 0.031 0.056 0.078 
   4   (0.894) 0.992 0.924 0.986 0.936 0.856 0.936 0.969 0.944 0.922 

Locus 687 : 
2 alleles
18.1% missing data
   1   (0.055) 0.004 0.013 0.001 0.045 0.011 0.119 0.009 0.023 0.234 
   3   (0.945) 0.996 0.987 0.999 0.955 0.989 0.881 0.991 0.977 0.766 

Locus 688 : 
2 alleles
3.6% missing data
   1   (0.497) 0.867 0.472 0.578 0.495 0.493 0.594 0.192 0.389 0.359 
   4   (0.503) 0.133 0.528 0.422 0.505 0.507 0.406 0.808 0.611 0.641 

Locus 689 : 
2 alleles
2.2% missing data
   1   (0.096) 0.011 0.079 0.004 0.145 0.037 0.073 0.040 0.018 0.080 
   3   (0.904) 0.989 0.921 0.996 0.855 0.963 0.927 0.960 0.982 0.920 

Locus 690 : 
2 alleles
5.1% missing data
   4   (0.846) 0.985 0.843 0.988 0.879 0.912 0.828 0.882 0.912 0.803 
   1   (0.154) 0.015 0.157 0.012 0.121 0.088 0.172 0.118 0.088 0.197 

Locus 691 : 
2 alleles
10.1% missing data
   3   (0.781) 0.907 0.836 0.967 0.783 0.706 0.749 0.947 0.930 0.838 
   1   (0.219) 0.093 0.164 0.033 0.217 0.294 0.251 0.053 0.070 0.162 

Locus 692 : 
2 alleles
13.0% missing data
   2   (0.889) 0.905 0.926 0.987 0.783 0.889 0.957 0.970 0.938 0.946 
   3   (0.111) 0.095 0.074 0.013 0.217 0.111 0.043 0.030 0.062 0.054 

Locus 693 : 
2 alleles
1.4% missing data
   3   (0.205) 0.017 0.253 0.021 0.239 0.104 0.158 0.187 0.079 0.348 
   2   (0.795) 0.983 0.747 0.979 0.761 0.896 0.842 0.813 0.921 0.652 

Locus 694 : 
2 alleles
4.3% missing data
   4   (0.858) 0.298 0.923 0.950 0.841 0.922 0.885 0.939 0.867 0.818 
   2   (0.142) 0.702 0.077 0.050 0.159 0.078 0.115 0.061 0.133 0.182 

Locus 695 : 
2 alleles
12.3% missing data
   4   (0.928) 0.981 0.966 0.997 0.946 0.976 0.898 0.960 0.985 0.923 
   1   (0.072) 0.019 0.034 0.003 0.054 0.024 0.102 0.040 0.015 0.077 

Locus 696 : 
2 alleles
3.6% missing data
   2   (0.920) 0.966 0.949 0.995 0.950 0.952 0.929 0.981 0.986 0.919 
   4   (0.080) 0.034 0.051 0.005 0.050 0.048 0.071 0.019 0.014 0.081 

Locus 697 : 
2 alleles
10.9% missing data
   3   (0.748) 0.975 0.773 0.949 0.623 0.745 0.864 0.751 0.361 0.738 
   4   (0.252) 0.025 0.227 0.051 0.377 0.255 0.136 0.249 0.639 0.262 

Locus 698 : 
2 alleles
5.8% missing data
   3   (0.924) 0.994 0.968 0.998 0.884 0.978 0.935 0.980 0.989 0.703 
   1   (0.076) 0.006 0.032 0.002 0.116 0.022 0.065 0.020 0.011 0.297 

Locus 699 : 
2 alleles
10.9% missing data
   1   (0.133) 0.900 0.133 0.030 0.042 0.168 0.050 0.140 0.029 0.100 
   3   (0.867) 0.100 0.867 0.970 0.958 0.832 0.950 0.860 0.971 0.900 

Locus 700 : 
2 alleles
7.2% missing data
   2   (0.215) 0.658 0.281 0.112 0.112 0.171 0.177 0.049 0.052 0.221 
   3   (0.785) 0.342 0.719 0.888 0.888 0.829 0.823 0.951 0.948 0.779 

Locus 701 : 
2 alleles
1.4% missing data
   4   (0.115) 0.009 0.105 0.009 0.070 0.038 0.127 0.084 0.225 0.276 
   2   (0.885) 0.991 0.895 0.991 0.930 0.962 0.873 0.916 0.775 0.724 

Locus 702 : 
2 alleles
6.5% missing data
   1   (0.513) 0.757 0.563 0.166 0.492 0.512 0.576 0.169 0.145 0.611 
   3   (0.487) 0.243 0.437 0.834 0.508 0.488 0.424 0.831 0.855 0.389 

Locus 703 : 
2 alleles
1.4% missing data
   3   (0.868) 0.038 0.896 0.992 0.915 0.946 0.877 0.974 0.890 0.838 
   2   (0.132) 0.962 0.104 0.008 0.085 0.054 0.123 0.026 0.110 0.162 

Locus 704 : 
2 alleles
4.3% missing data
   3   (0.932) 0.983 0.887 0.975 0.991 0.685 0.994 0.969 0.977 0.992 
   2   (0.068) 0.017 0.113 0.025 0.009 0.315 0.006 0.031 0.023 0.008 

Locus 705 : 
2 alleles
6.5% missing data
   3   (0.733) 0.645 0.705 0.444 0.702 0.839 0.827 0.350 0.775 0.851 
   4   (0.267) 0.355 0.295 0.556 0.298 0.161 0.173 0.650 0.225 0.149 

Locus 706 : 
2 alleles
1.4% missing data
   3   (0.910) 0.991 0.877 0.983 0.931 0.956 0.957 0.977 0.981 0.966 
   4   (0.090) 0.009 0.123 0.017 0.069 0.044 0.043 0.023 0.019 0.034 

Locus 707 : 
2 alleles
9.4% missing data
   2   (0.662) 0.385 0.565 0.658 0.713 0.781 0.707 0.863 0.403 0.722 
   4   (0.338) 0.615 0.435 0.342 0.287 0.219 0.293 0.137 0.597 0.278 

Locus 708 : 
2 alleles
13.0% missing data
   1   (0.224) 0.481 0.219 0.254 0.202 0.236 0.137 0.209 0.420 0.081 
   3   (0.776) 0.519 0.781 0.746 0.798 0.764 0.863 0.791 0.580 0.919 

Locus 709 : 
2 alleles
15.9% missing data
   4   (0.889) 0.894 0.823 0.907 0.956 0.884 0.958 0.956 0.936 0.967 
   3   (0.111) 0.106 0.177 0.093 0.044 0.116 0.042 0.044 0.064 0.033 

Locus 710 : 
2 alleles
8.0% missing data
   2   (0.766) 0.981 0.731 0.882 0.791 0.740 0.875 0.909 0.546 0.734 
   4   (0.234) 0.019 0.269 0.118 0.209 0.260 0.125 0.091 0.454 0.266 

Locus 711 : 
2 alleles
12.3% missing data
   4   (0.908) 0.992 0.956 0.994 0.801 0.949 0.919 0.979 0.989 0.954 
   2   (0.092) 0.008 0.044 0.006 0.199 0.051 0.081 0.021 0.011 0.046 

Locus 712 : 
2 alleles
14.5% missing data
   1   (0.374) 0.105 0.376 0.149 0.472 0.302 0.381 0.387 0.563 0.294 
   3   (0.626) 0.895 0.624 0.851 0.528 0.698 0.619 0.613 0.437 0.706 

Locus 713 : 
2 alleles
5.8% missing data
   2   (0.783) 0.974 0.827 0.982 0.767 0.896 0.677 0.946 0.810 0.462 
   4   (0.217) 0.026 0.173 0.018 0.233 0.104 0.323 0.054 0.190 0.538 

Locus 714 : 
2 alleles
13.0% missing data
   3   (0.423) 0.919 0.334 0.867 0.540 0.501 0.272 0.107 0.319 0.536 
   1   (0.577) 0.081 0.666 0.133 0.460 0.499 0.728 0.893 0.681 0.464 

Locus 715 : 
2 alleles
3.6% missing data
   2   (0.857) 0.988 0.919 0.989 0.768 0.945 0.726 0.950 0.962 0.851 
   4   (0.143) 0.012 0.081 0.011 0.232 0.055 0.274 0.050 0.038 0.149 

Locus 716 : 
2 alleles
2.9% missing data
   2   (0.870) 0.989 0.869 0.953 0.932 0.885 0.910 0.936 0.865 0.852 
   4   (0.130) 0.011 0.131 0.047 0.068 0.115 0.090 0.064 0.135 0.148 

Locus 717 : 
2 alleles
3.6% missing data
   2   (0.876) 0.988 0.823 0.972 0.931 0.885 0.937 0.943 0.964 0.941 
   4   (0.124) 0.012 0.177 0.028 0.069 0.115 0.063 0.057 0.036 0.059 

Locus 718 : 
2 alleles
10.1% missing data
   3   (0.674) 0.195 0.715 0.860 0.800 0.568 0.728 0.790 0.550 0.508 
   4   (0.326) 0.805 0.285 0.140 0.200 0.432 0.272 0.210 0.450 0.492 

Locus 719 : 
2 alleles
4.3% missing data
   2   (0.138) 0.013 0.066 0.016 0.123 0.133 0.189 0.085 0.145 0.130 
   4   (0.862) 0.987 0.934 0.984 0.877 0.867 0.811 0.915 0.855 0.870 

Locus 720 : 
2 alleles
3.6% missing data
   3   (0.898) 0.993 0.905 0.994 0.936 0.953 0.895 0.976 0.971 0.850 
   4   (0.102) 0.007 0.095 0.006 0.064 0.047 0.105 0.024 0.029 0.150 

Locus 721 : 
2 alleles
13.0% missing data
   4   (0.843) 0.859 0.791 0.817 0.929 0.865 0.944 0.248 0.859 0.936 
   2   (0.157) 0.141 0.209 0.183 0.071 0.135 0.056 0.752 0.141 0.064 

Locus 722 : 
2 alleles
14.5% missing data
   3   (0.916) 0.987 0.933 0.991 0.927 0.955 0.934 0.977 0.917 0.969 
   4   (0.084) 0.013 0.067 0.009 0.073 0.045 0.066 0.023 0.083 0.031 

Locus 723 : 
2 alleles
2.9% missing data
   3   (0.910) 0.352 0.957 0.886 0.966 0.888 0.968 0.980 0.703 0.983 
   1   (0.090) 0.648 0.043 0.114 0.034 0.112 0.032 0.020 0.297 0.017 

Locus 724 : 
2 alleles
10.1% missing data
   1   (0.258) 0.027 0.195 0.012 0.329 0.118 0.510 0.094 0.121 0.387 
   3   (0.742) 0.973 0.805 0.988 0.671 0.882 0.490 0.906 0.879 0.613 

Locus 725 : 
2 alleles
13.8% missing data
   1   (0.786) 0.935 0.801 0.974 0.652 0.662 0.905 0.708 0.924 0.917 
   3   (0.214) 0.065 0.199 0.026 0.348 0.338 0.095 0.292 0.076 0.083 

Locus 726 : 
2 alleles
12.3% missing data
   3   (0.916) 0.895 0.949 0.996 0.935 0.965 0.921 0.982 0.842 0.890 
   1   (0.084) 0.105 0.051 0.004 0.065 0.035 0.079 0.018 0.158 0.110 

Locus 727 : 
2 alleles
11.6% missing data
   3   (0.698) 0.906 0.660 0.078 0.768 0.536 0.890 0.790 0.334 0.846 
   1   (0.302) 0.094 0.340 0.922 0.232 0.464 0.110 0.210 0.666 0.154 

Locus 728 : 
2 alleles
13.8% missing data
   4   (0.726) 0.755 0.668 0.648 0.773 0.772 0.843 0.294 0.740 0.772 
   3   (0.274) 0.245 0.332 0.352 0.227 0.228 0.157 0.706 0.260 0.228 

Locus 729 : 
2 alleles
17.4% missing data
   3   (0.899) 0.991 0.917 0.983 0.918 0.813 0.968 0.926 0.982 0.955 
   4   (0.101) 0.009 0.083 0.017 0.082 0.187 0.032 0.074 0.018 0.045 

Locus 730 : 
2 alleles
10.1% missing data
   3   (0.874) 0.987 0.906 0.991 0.900 0.876 0.924 0.931 0.981 0.610 
   1   (0.126) 0.013 0.094 0.009 0.100 0.124 0.076 0.069 0.019 0.390 

Locus 731 : 
2 alleles
5.1% missing data
   2   (0.641) 0.321 0.575 0.753 0.622 0.682 0.795 0.183 0.623 0.796 
   4   (0.359) 0.679 0.425 0.247 0.378 0.318 0.205 0.817 0.377 0.204 

Locus 732 : 
2 alleles
10.1% missing data
   4   (0.898) 0.991 0.926 0.992 0.820 0.931 0.950 0.930 0.971 0.894 
   1   (0.102) 0.009 0.074 0.008 0.180 0.069 0.050 0.070 0.029 0.106 

Locus 733 : 
2 alleles
2.2% missing data
   3   (0.698) 0.256 0.727 0.827 0.711 0.711 0.703 0.872 0.892 0.668 
   1   (0.302) 0.744 0.273 0.173 0.289 0.289 0.297 0.128 0.108 0.332 

Locus 734 : 
2 alleles
2.2% missing data
   3   (0.623) 0.971 0.420 0.572 0.738 0.724 0.645 0.915 0.612 0.683 
   1   (0.377) 0.029 0.580 0.428 0.262 0.276 0.355 0.085 0.388 0.317 

Locus 735 : 
2 alleles
11.6% missing data
   3   (0.890) 0.068 0.911 0.986 0.930 0.911 0.961 0.922 0.976 0.912 
   1   (0.110) 0.932 0.089 0.014 0.070 0.089 0.039 0.078 0.024 0.088 

Locus 736 : 
2 alleles
5.1% missing data
   2   (0.112) 0.773 0.038 0.014 0.098 0.049 0.095 0.052 0.501 0.116 
   4   (0.888) 0.227 0.962 0.986 0.902 0.951 0.905 0.948 0.499 0.884 

Locus 737 : 
2 alleles
13.8% missing data
   1   (0.515) 0.536 0.520 0.141 0.567 0.450 0.484 0.819 0.490 0.691 
   4   (0.485) 0.464 0.480 0.859 0.433 0.550 0.516 0.181 0.510 0.309 

Locus 738 : 
2 alleles
5.8% missing data
   4   (0.519) 0.935 0.433 0.932 0.465 0.579 0.482 0.429 0.402 0.681 
   2   (0.481) 0.065 0.567 0.068 0.535 0.421 0.518 0.571 0.598 0.319 

Locus 739 : 
2 alleles
10.9% missing data
   3   (0.912) 0.990 0.938 0.996 0.874 0.943 0.959 0.957 0.983 0.890 
   1   (0.088) 0.010 0.062 0.004 0.126 0.057 0.041 0.043 0.017 0.110 

Locus 740 : 
2 alleles
2.2% missing data
   2   (0.918) 0.991 0.959 0.997 0.915 0.966 0.892 0.983 0.987 0.889 
   4   (0.082) 0.009 0.041 0.003 0.085 0.034 0.108 0.017 0.013 0.111 

Locus 741 : 
2 alleles
5.8% missing data
   2   (0.837) 0.984 0.795 0.981 0.885 0.828 0.915 0.928 0.931 0.769 
   4   (0.163) 0.016 0.205 0.019 0.115 0.172 0.085 0.072 0.069 0.231 

Locus 742 : 
2 alleles
6.5% missing data
   4   (0.913) 0.989 0.865 0.987 0.971 0.815 0.983 0.980 0.975 0.982 
   2   (0.087) 0.011 0.135 0.013 0.029 0.185 0.017 0.020 0.025 0.018 

Locus 743 : 
2 alleles
2.9% missing data
   2   (0.168) 0.018 0.232 0.017 0.122 0.102 0.149 0.079 0.039 0.176 
   4   (0.832) 0.982 0.768 0.983 0.878 0.898 0.851 0.921 0.961 0.824 

Locus 744 : 
2 alleles
3.6% missing data
   1   (0.667) 0.968 0.411 0.870 0.809 0.666 0.795 0.455 0.877 0.839 
   3   (0.333) 0.032 0.589 0.130 0.191 0.334 0.205 0.545 0.123 0.161 

Locus 745 : 
2 alleles
4.3% missing data
   3   (0.844) 0.946 0.883 0.986 0.880 0.893 0.752 0.954 0.932 0.810 
   1   (0.156) 0.054 0.117 0.014 0.120 0.107 0.248 0.046 0.068 0.190 

Locus 746 : 
2 alleles
2.9% missing data
   3   (0.862) 0.962 0.910 0.988 0.877 0.898 0.849 0.913 0.930 0.780 
   1   (0.138) 0.038 0.090 0.012 0.123 0.102 0.151 0.087 0.070 0.220 

Locus 747 : 
2 alleles
2.9% missing data
   2   (0.072) 0.006 0.030 0.002 0.134 0.020 0.063 0.020 0.009 0.181 
   4   (0.928) 0.994 0.970 0.998 0.866 0.980 0.937 0.980 0.991 0.819 

Locus 748 : 
2 alleles
1.4% missing data
   2   (0.912) 0.990 0.950 0.994 0.949 0.880 0.939 0.977 0.958 0.965 
   4   (0.088) 0.010 0.050 0.006 0.051 0.120 0.061 0.023 0.042 0.035 

Locus 749 : 
2 alleles
8.0% missing data
   3   (0.274) 0.025 0.268 0.065 0.321 0.239 0.338 0.079 0.106 0.208 
   1   (0.726) 0.975 0.732 0.935 0.679 0.761 0.662 0.921 0.894 0.792 

Locus 750 : 
2 alleles
11.6% missing data
   3   (0.913) 0.990 0.946 0.992 0.909 0.937 0.942 0.935 0.960 0.947 
   1   (0.087) 0.010 0.054 0.008 0.091 0.063 0.058 0.065 0.040 0.053 

Locus 751 : 
2 alleles
13.8% missing data
   1   (0.241) 0.077 0.268 0.148 0.131 0.226 0.237 0.213 0.889 0.106 
   4   (0.759) 0.923 0.732 0.852 0.869 0.774 0.763 0.787 0.111 0.894 

Locus 752 : 
2 alleles
7.2% missing data
   3   (0.716) 0.969 0.806 0.971 0.679 0.757 0.671 0.419 0.703 0.568 
   4   (0.284) 0.031 0.194 0.029 0.321 0.243 0.329 0.581 0.297 0.432 

Locus 753 : 
2 alleles
3.6% missing data
   2   (0.802) 0.604 0.853 0.653 0.813 0.825 0.840 0.629 0.939 0.884 
   4   (0.198) 0.396 0.147 0.347 0.187 0.175 0.160 0.371 0.061 0.116 

Locus 754 : 
2 alleles
10.9% missing data
   1   (0.862) 0.982 0.890 0.991 0.816 0.947 0.868 0.963 0.266 0.928 
   3   (0.138) 0.018 0.110 0.009 0.184 0.053 0.132 0.037 0.734 0.072 

Locus 755 : 
2 alleles
2.2% missing data
   2   (0.762) 0.125 0.765 0.932 0.779 0.846 0.847 0.180 0.931 0.829 
   4   (0.238) 0.875 0.235 0.068 0.221 0.154 0.153 0.820 0.069 0.171 

Locus 756 : 
2 alleles
2.9% missing data
   4   (0.923) 0.994 0.837 0.961 0.986 0.956 0.990 0.265 0.968 0.988 
   2   (0.077) 0.006 0.163 0.039 0.014 0.044 0.010 0.735 0.032 0.012 

Locus 757 : 
2 alleles
5.8% missing data
   1   (0.590) 0.613 0.614 0.288 0.720 0.562 0.554 0.878 0.253 0.554 
   3   (0.410) 0.387 0.386 0.712 0.280 0.438 0.446 0.122 0.747 0.446 

Locus 758 : 
2 alleles
5.8% missing data
   4   (0.824) 0.950 0.900 0.967 0.812 0.741 0.805 0.928 0.903 0.883 
   1   (0.176) 0.050 0.100 0.033 0.188 0.259 0.195 0.072 0.097 0.117 

Locus 759 : 
2 alleles
14.5% missing data
   4   (0.556) 0.605 0.488 0.815 0.560 0.635 0.473 0.627 0.859 0.610 
   2   (0.444) 0.395 0.512 0.185 0.440 0.365 0.527 0.373 0.141 0.390 

Locus 760 : 
2 alleles
5.1% missing data
   2   (0.798) 0.978 0.773 0.966 0.780 0.799 0.845 0.893 0.899 0.876 
   3   (0.202) 0.022 0.227 0.034 0.220 0.201 0.155 0.107 0.101 0.124 

Locus 761 : 
2 alleles
10.1% missing data
   2   (0.883) 0.981 0.869 0.991 0.926 0.856 0.944 0.927 0.977 0.866 
   4   (0.117) 0.019 0.131 0.009 0.074 0.144 0.056 0.073 0.023 0.134 

Locus 762 : 
2 alleles
7.2% missing data
   1   (0.857) 0.984 0.895 0.988 0.883 0.887 0.784 0.850 0.975 0.930 
   2   (0.143) 0.016 0.105 0.012 0.117 0.113 0.216 0.150 0.025 0.070 

Locus 763 : 
2 alleles
3.6% missing data
   4   (0.892) 0.022 0.936 0.993 0.929 0.945 0.912 0.980 0.976 0.895 
   2   (0.108) 0.978 0.064 0.007 0.071 0.055 0.088 0.020 0.024 0.105 

Locus 764 : 
2 alleles
5.1% missing data
   2   (0.832) 0.982 0.766 0.974 0.861 0.868 0.891 0.913 0.898 0.875 
   4   (0.168) 0.018 0.234 0.026 0.139 0.132 0.109 0.087 0.102 0.125 

Locus 765 : 
2 alleles
17.4% missing data
   4   (0.533) 0.473 0.496 0.233 0.572 0.477 0.581 0.808 0.486 0.695 
   2   (0.467) 0.527 0.504 0.767 0.428 0.523 0.419 0.192 0.514 0.305 

Locus 766 : 
2 alleles
9.4% missing data
   2   (0.906) 0.992 0.946 0.994 0.923 0.935 0.886 0.940 0.982 0.941 
   4   (0.094) 0.008 0.054 0.006 0.077 0.065 0.114 0.060 0.018 0.059 

Locus 767 : 
2 alleles
5.1% missing data
   4   (0.374) 0.054 0.457 0.052 0.345 0.371 0.350 0.250 0.199 0.477 
   2   (0.626) 0.946 0.543 0.948 0.655 0.629 0.650 0.750 0.801 0.523 

Locus 768 : 
2 alleles
2.9% missing data
   2   (0.896) 0.989 0.879 0.991 0.941 0.940 0.942 0.955 0.920 0.850 
   1   (0.104) 0.011 0.121 0.009 0.059 0.060 0.058 0.045 0.080 0.150 

Locus 769 : 
2 alleles
3.6% missing data
   3   (0.738) 0.906 0.683 0.943 0.788 0.745 0.732 0.892 0.944 0.766 
   1   (0.262) 0.094 0.317 0.057 0.212 0.255 0.268 0.108 0.056 0.234 

Locus 770 : 
2 alleles
6.5% missing data
   1   (0.812) 0.940 0.842 0.977 0.753 0.915 0.793 0.952 0.381 0.796 
   3   (0.188) 0.060 0.158 0.023 0.247 0.085 0.207 0.048 0.619 0.204 

Locus 771 : 
2 alleles
7.2% missing data
   3   (0.906) 0.991 0.846 0.986 0.962 0.895 0.974 0.968 0.951 0.943 
   1   (0.094) 0.009 0.154 0.014 0.038 0.105 0.026 0.032 0.049 0.057 

Locus 772 : 
2 alleles
13.0% missing data
   2   (0.843) 0.985 0.831 0.988 0.861 0.902 0.858 0.807 0.952 0.818 
   4   (0.157) 0.015 0.169 0.012 0.139 0.098 0.142 0.193 0.048 0.182 

Locus 773 : 
2 alleles
15.9% missing data
   2   (0.393) 0.577 0.295 0.259 0.477 0.384 0.523 0.205 0.137 0.369 
   4   (0.607) 0.423 0.705 0.741 0.523 0.616 0.477 0.795 0.863 0.631 

Locus 774 : 
2 alleles
10.9% missing data
   3   (0.922) 0.994 0.967 0.997 0.839 0.970 0.931 0.965 0.984 0.938 
   1   (0.078) 0.006 0.033 0.003 0.161 0.030 0.069 0.035 0.016 0.062 

Locus 775 : 
2 alleles
15.9% missing data
   3   (0.920) 0.991 0.937 0.996 0.937 0.969 0.922 0.980 0.986 0.939 
   1   (0.080) 0.009 0.063 0.004 0.063 0.031 0.078 0.020 0.014 0.061 

Locus 776 : 
2 alleles
13.0% missing data
   4   (0.594) 0.955 0.646 0.957 0.539 0.641 0.470 0.727 0.673 0.399 
   2   (0.406) 0.045 0.354 0.043 0.461 0.359 0.530 0.273 0.327 0.601 

Locus 777 : 
2 alleles
6.5% missing data
   1   (0.452) 0.683 0.529 0.214 0.407 0.440 0.374 0.208 0.913 0.418 
   4   (0.548) 0.317 0.471 0.786 0.593 0.560 0.626 0.792 0.087 0.582 

Locus 778 : 
2 alleles
5.8% missing data
   1   (0.901) 0.990 0.863 0.986 0.939 0.895 0.966 0.916 0.964 0.980 
   4   (0.099) 0.010 0.137 0.014 0.061 0.105 0.034 0.084 0.036 0.020 

Locus 779 : 
2 alleles
13.0% missing data
   2   (0.318) 0.038 0.455 0.051 0.333 0.303 0.204 0.185 0.145 0.349 
   4   (0.682) 0.962 0.545 0.949 0.667 0.697 0.796 0.815 0.855 0.651 

Locus 780 : 
2 alleles
6.5% missing data
   1   (0.663) 0.910 0.632 0.703 0.661 0.627 0.724 0.705 0.885 0.674 
   3   (0.337) 0.090 0.368 0.297 0.339 0.373 0.276 0.295 0.115 0.326 

Locus 781 : 
2 alleles
5.8% missing data
   3   (0.696) 0.968 0.697 0.874 0.737 0.679 0.606 0.922 0.879 0.735 
   1   (0.304) 0.032 0.303 0.126 0.263 0.321 0.394 0.078 0.121 0.265 

Locus 782 : 
2 alleles
12.3% missing data
   3   (0.833) 0.986 0.662 0.772 0.914 0.760 0.958 0.940 0.951 0.950 
   1   (0.167) 0.014 0.338 0.228 0.086 0.240 0.042 0.060 0.049 0.050 

Locus 783 : 
2 alleles
14.5% missing data
   3   (0.857) 0.986 0.849 0.980 0.846 0.915 0.883 0.853 0.894 0.918 
   1   (0.143) 0.014 0.151 0.020 0.154 0.085 0.117 0.147 0.106 0.082 

Locus 784 : 
2 alleles
12.3% missing data
   4   (0.741) 0.043 0.713 0.944 0.753 0.857 0.814 0.566 0.910 0.668 
   3   (0.259) 0.957 0.287 0.056 0.247 0.143 0.186 0.434 0.090 0.332 

Locus 785 : 
2 alleles
1.4% missing data
   2   (0.679) 0.559 0.640 0.830 0.771 0.648 0.644 0.822 0.892 0.822 
   4   (0.321) 0.441 0.360 0.170 0.229 0.352 0.356 0.178 0.108 0.178 

Locus 786 : 
2 alleles
13.8% missing data
   3   (0.875) 0.989 0.891 0.992 0.901 0.885 0.885 0.949 0.973 0.932 
   1   (0.125) 0.011 0.109 0.008 0.099 0.115 0.115 0.051 0.027 0.068 

Locus 787 : 
2 alleles
5.8% missing data
   3   (0.921) 0.979 0.972 0.998 0.850 0.975 0.898 0.986 0.954 0.837 
   4   (0.079) 0.021 0.028 0.002 0.150 0.025 0.102 0.014 0.046 0.163 

Locus 788 : 
2 alleles
13.0% missing data
   1   (0.914) 0.993 0.926 0.995 0.911 0.954 0.957 0.909 0.984 0.910 
   2   (0.086) 0.007 0.074 0.005 0.089 0.046 0.043 0.091 0.016 0.090 

Locus 789 : 
2 alleles
1.4% missing data
   3   (0.869) 0.988 0.922 0.980 0.801 0.826 0.906 0.893 0.944 0.951 
   1   (0.131) 0.012 0.078 0.020 0.199 0.174 0.094 0.107 0.056 0.049 

Locus 790 : 
2 alleles
10.9% missing data
   3   (0.890) 0.985 0.942 0.994 0.909 0.932 0.861 0.901 0.968 0.764 
   1   (0.110) 0.015 0.058 0.006 0.091 0.068 0.139 0.099 0.032 0.236 

Locus 791 : 
2 alleles
4.3% missing data
   1   (0.689) 0.957 0.650 0.292 0.742 0.737 0.784 0.759 0.367 0.668 
   3   (0.311) 0.043 0.350 0.708 0.258 0.263 0.216 0.241 0.633 0.332 

Locus 792 : 
2 alleles
12.3% missing data
   1   (0.893) 0.988 0.930 0.995 0.940 0.883 0.904 0.908 0.979 0.900 
   3   (0.107) 0.012 0.070 0.005 0.060 0.117 0.096 0.092 0.021 0.100 

Locus 793 : 
2 alleles
0.0% missing data
   1   (0.067) 0.005 0.024 0.002 0.053 0.021 0.129 0.016 0.015 0.072 
   3   (0.933) 0.995 0.976 0.998 0.947 0.979 0.871 0.984 0.985 0.928 

Locus 794 : 
2 alleles
13.8% missing data
   2   (0.568) 0.537 0.671 0.465 0.578 0.500 0.508 0.217 0.563 0.741 
   4   (0.432) 0.463 0.329 0.535 0.422 0.500 0.492 0.783 0.437 0.259 

Locus 795 : 
2 alleles
0.7% missing data
   2   (0.849) 0.987 0.913 0.991 0.736 0.862 0.877 0.901 0.901 0.860 
   3   (0.151) 0.013 0.087 0.009 0.264 0.138 0.123 0.099 0.099 0.140 

Locus 796 : 
2 alleles
13.0% missing data
   1   (0.739) 0.762 0.753 0.396 0.822 0.663 0.818 0.682 0.814 0.818 
   2   (0.261) 0.238 0.247 0.604 0.178 0.337 0.182 0.318 0.186 0.182 

Locus 797 : 
2 alleles
5.1% missing data
   3   (0.879) 0.989 0.888 0.976 0.918 0.805 0.938 0.968 0.984 0.946 
   4   (0.121) 0.011 0.112 0.024 0.082 0.195 0.062 0.032 0.016 0.054 

Locus 798 : 
2 alleles
5.1% missing data
   3   (0.888) 0.989 0.905 0.990 0.849 0.943 0.935 0.969 0.520 0.952 
   1   (0.112) 0.011 0.095 0.010 0.151 0.057 0.065 0.031 0.480 0.048 

Locus 799 : 
2 alleles
11.6% missing data
   2   (0.861) 0.984 0.924 0.990 0.871 0.838 0.870 0.922 0.936 0.757 
   4   (0.139) 0.016 0.076 0.010 0.129 0.162 0.130 0.078 0.064 0.243 

Locus 800 : 
2 alleles
5.1% missing data
   3   (0.900) 0.986 0.928 0.992 0.945 0.867 0.929 0.958 0.978 0.957 
   1   (0.100) 0.014 0.072 0.008 0.055 0.133 0.071 0.042 0.022 0.043 

Locus 801 : 
2 alleles
0.0% missing data
   1   (0.908) 0.991 0.910 0.991 0.889 0.959 0.941 0.978 0.968 0.949 
   2   (0.092) 0.009 0.090 0.009 0.111 0.041 0.059 0.022 0.032 0.051 

Locus 802 : 
2 alleles
8.0% missing data
   1   (0.859) 0.069 0.854 0.983 0.916 0.935 0.945 0.529 0.967 0.842 
   3   (0.141) 0.931 0.146 0.017 0.084 0.065 0.055 0.471 0.033 0.158 

Locus 803 : 
2 alleles
11.6% missing data
   1   (0.893) 0.990 0.926 0.987 0.894 0.943 0.886 0.905 0.893 0.927 
   3   (0.107) 0.010 0.074 0.013 0.106 0.057 0.114 0.095 0.107 0.073 

Locus 804 : 
2 alleles
2.9% missing data
   3   (0.924) 0.994 0.895 0.933 0.986 0.736 0.991 0.953 0.977 0.986 
   4   (0.076) 0.006 0.105 0.067 0.014 0.264 0.009 0.047 0.023 0.014 

Locus 805 : 
2 alleles
12.3% missing data
   1   (0.766) 0.054 0.769 0.919 0.849 0.844 0.832 0.161 0.849 0.797 
   3   (0.234) 0.946 0.231 0.081 0.151 0.156 0.168 0.839 0.151 0.203 

Locus 806 : 
2 alleles
4.3% missing data
   1   (0.097) 0.009 0.144 0.005 0.090 0.065 0.032 0.027 0.019 0.055 
   2   (0.903) 0.991 0.856 0.995 0.910 0.935 0.968 0.973 0.981 0.945 

Locus 807 : 
2 alleles
3.6% missing data
   1   (0.702) 0.971 0.726 0.939 0.663 0.731 0.635 0.903 0.922 0.607 
   3   (0.298) 0.029 0.274 0.061 0.337 0.269 0.365 0.097 0.078 0.393 

Locus 808 : 
2 alleles
14.5% missing data
   4   (0.883) 0.035 0.915 0.853 0.915 0.898 0.961 0.862 0.962 0.962 
   2   (0.117) 0.965 0.085 0.147 0.085 0.102 0.039 0.138 0.038 0.038 

Locus 809 : 
2 alleles
4.3% missing data
   2   (0.874) 0.988 0.937 0.992 0.743 0.880 0.895 0.970 0.961 0.921 
   3   (0.126) 0.012 0.063 0.008 0.257 0.120 0.105 0.030 0.039 0.079 

Locus 810 : 
2 alleles
5.8% missing data
   3   (0.917) 0.983 0.746 0.944 0.985 0.878 0.990 0.940 0.974 0.989 
   2   (0.083) 0.017 0.254 0.056 0.015 0.122 0.010 0.060 0.026 0.011 

Locus 811 : 
2 alleles
14.5% missing data
   3   (0.609) 0.724 0.595 0.325 0.661 0.549 0.613 0.906 0.599 0.732 
   1   (0.391) 0.276 0.405 0.675 0.339 0.451 0.387 0.094 0.401 0.268 

Locus 812 : 
2 alleles
5.1% missing data
   3   (0.907) 0.030 0.932 0.978 0.963 0.858 0.979 0.978 0.983 0.980 
   1   (0.093) 0.970 0.068 0.022 0.037 0.142 0.021 0.022 0.017 0.020 

Locus 813 : 
2 alleles
10.9% missing data
   2   (0.908) 0.973 0.966 0.996 0.881 0.967 0.810 0.953 0.988 0.879 
   3   (0.092) 0.027 0.034 0.004 0.119 0.033 0.190 0.047 0.012 0.121 

Locus 814 : 
2 alleles
3.6% missing data
   1   (0.206) 0.421 0.213 0.432 0.148 0.201 0.153 0.066 0.291 0.078 
   4   (0.794) 0.579 0.787 0.568 0.852 0.799 0.847 0.934 0.709 0.922 

Locus 815 : 
2 alleles
2.9% missing data
   1   (0.842) 0.980 0.899 0.978 0.755 0.926 0.732 0.966 0.970 0.842 
   2   (0.158) 0.020 0.101 0.022 0.245 0.074 0.268 0.034 0.030 0.158 

Locus 816 : 
2 alleles
7.2% missing data
   2   (0.896) 0.988 0.906 0.995 0.904 0.943 0.894 0.977 0.975 0.938 
   1   (0.104) 0.012 0.094 0.005 0.096 0.057 0.106 0.023 0.025 0.062 

Locus 817 : 
2 alleles
13.0% missing data
   4   (0.626) 0.965 0.596 0.834 0.684 0.487 0.725 0.554 0.467 0.701 
   1   (0.374) 0.035 0.404 0.166 0.316 0.513 0.275 0.446 0.533 0.299 

Locus 818 : 
2 alleles
14.5% missing data
   1   (0.179) 0.015 0.103 0.030 0.199 0.141 0.229 0.131 0.608 0.143 
   2   (0.821) 0.985 0.897 0.970 0.801 0.859 0.771 0.869 0.392 0.857 

Locus 819 : 
2 alleles
12.3% missing data
   1   (0.872) 0.982 0.885 0.989 0.889 0.803 0.938 0.964 0.972 0.918 
   3   (0.128) 0.018 0.115 0.011 0.111 0.197 0.062 0.036 0.028 0.082 

Locus 820 : 
2 alleles
3.6% missing data
   3   (0.528) 0.080 0.528 0.088 0.437 0.451 0.710 0.904 0.674 0.556 
   1   (0.472) 0.920 0.472 0.912 0.563 0.549 0.290 0.096 0.326 0.444 

Locus 821 : 
2 alleles
3.6% missing data
   3   (0.788) 0.936 0.747 0.963 0.787 0.757 0.903 0.386 0.936 0.908 
   1   (0.212) 0.064 0.253 0.037 0.213 0.243 0.097 0.614 0.064 0.092 

Locus 822 : 
2 alleles
13.0% missing data
   2   (0.118) 0.034 0.074 0.042 0.063 0.316 0.041 0.040 0.368 0.058 
   4   (0.882) 0.966 0.926 0.958 0.937 0.684 0.959 0.960 0.632 0.942 

Locus 823 : 
2 alleles
12.3% missing data
   2   (0.917) 0.937 0.965 0.996 0.940 0.968 0.955 0.131 0.963 0.840 
   4   (0.083) 0.063 0.035 0.004 0.060 0.032 0.045 0.869 0.037 0.160 

Locus 824 : 
2 alleles
11.6% missing data
   2   (0.933) 0.995 0.983 0.998 0.928 0.983 0.768 0.972 0.992 0.929 
   3   (0.067) 0.005 0.017 0.002 0.072 0.017 0.232 0.028 0.008 0.071 

Locus 825 : 
2 alleles
1.4% missing data
   1   (0.874) 0.988 0.926 0.977 0.847 0.842 0.898 0.950 0.961 0.942 
   3   (0.126) 0.012 0.074 0.023 0.153 0.158 0.102 0.050 0.039 0.058 

Locus 826 : 
2 alleles
2.9% missing data
   2   (0.904) 0.991 0.877 0.991 0.940 0.943 0.947 0.963 0.980 0.939 
   1   (0.096) 0.009 0.123 0.009 0.060 0.057 0.053 0.037 0.020 0.061 

Locus 827 : 
2 alleles
5.1% missing data
   1   (0.888) 0.992 0.919 0.961 0.942 0.905 0.957 0.941 0.432 0.663 
   4   (0.112) 0.008 0.081 0.039 0.058 0.095 0.043 0.059 0.568 0.337 

Locus 828 : 
2 alleles
7.2% missing data
   4   (0.684) 0.525 0.686 0.561 0.623 0.749 0.740 0.636 0.702 0.785 
   3   (0.316) 0.475 0.314 0.439 0.377 0.251 0.260 0.364 0.298 0.215 

Locus 829 : 
2 alleles
10.9% missing data
   3   (0.821) 0.980 0.831 0.987 0.690 0.916 0.789 0.952 0.962 0.841 
   1   (0.179) 0.020 0.169 0.013 0.310 0.084 0.211 0.048 0.038 0.159 

Locus 830 : 
2 alleles
2.9% missing data
   2   (0.749) 0.975 0.695 0.970 0.761 0.858 0.770 0.895 0.364 0.659 
   3   (0.251) 0.025 0.305 0.030 0.239 0.142 0.230 0.105 0.636 0.341 

Locus 831 : 
2 alleles
1.4% missing data
   2   (0.912) 0.994 0.971 0.995 0.909 0.945 0.919 0.983 0.499 0.940 
   4   (0.088) 0.006 0.029 0.005 0.091 0.055 0.081 0.017 0.501 0.060 

Locus 832 : 
2 alleles
10.9% missing data
   2   (0.698) 0.679 0.733 0.431 0.703 0.715 0.777 0.706 0.822 0.499 
   4   (0.302) 0.321 0.267 0.569 0.297 0.285 0.223 0.294 0.178 0.501 

Locus 833 : 
2 alleles
15.2% missing data
   4   (0.887) 0.989 0.921 0.988 0.848 0.926 0.903 0.883 0.969 0.938 
   2   (0.113) 0.011 0.079 0.012 0.152 0.074 0.097 0.117 0.031 0.062 

Locus 834 : 
2 alleles
14.5% missing data
   2   (0.768) 0.977 0.743 0.979 0.748 0.872 0.673 0.833 0.928 0.790 
   4   (0.232) 0.023 0.257 0.021 0.252 0.128 0.327 0.167 0.072 0.210 

Locus 835 : 
2 alleles
10.9% missing data
   4   (0.908) 0.991 0.890 0.991 0.956 0.952 0.950 0.930 0.982 0.824 
   2   (0.092) 0.009 0.110 0.009 0.044 0.048 0.050 0.070 0.018 0.176 

Locus 836 : 
2 alleles
5.1% missing data
   2   (0.457) 0.619 0.440 0.355 0.336 0.412 0.610 0.840 0.144 0.392 
   4   (0.543) 0.381 0.560 0.645 0.664 0.588 0.390 0.160 0.856 0.608 

Locus 837 : 
2 alleles
7.2% missing data
   2   (0.879) 0.987 0.857 0.977 0.918 0.925 0.916 0.949 0.978 0.853 
   4   (0.121) 0.013 0.143 0.023 0.082 0.075 0.084 0.051 0.022 0.147 

Locus 838 : 
2 alleles
5.1% missing data
   1   (0.870) 0.987 0.830 0.849 0.950 0.618 0.972 0.958 0.966 0.968 
   2   (0.130) 0.013 0.170 0.151 0.050 0.382 0.028 0.042 0.034 0.032 

Locus 839 : 
2 alleles
5.1% missing data
   1   (0.860) 0.985 0.833 0.942 0.923 0.754 0.951 0.969 0.956 0.866 
   4   (0.140) 0.015 0.167 0.058 0.077 0.246 0.049 0.031 0.044 0.134 

Locus 840 : 
2 alleles
2.9% missing data
   3   (0.916) 0.994 0.981 0.998 0.736 0.984 0.773 0.987 0.969 0.880 
   1   (0.084) 0.006 0.019 0.002 0.264 0.016 0.227 0.013 0.031 0.120 

Locus 841 : 
2 alleles
10.9% missing data
   2   (0.908) 0.991 0.903 0.948 0.957 0.894 0.972 0.950 0.726 0.976 
   4   (0.092) 0.009 0.097 0.052 0.043 0.106 0.028 0.050 0.274 0.024 

Locus 842 : 
2 alleles
5.1% missing data
   2   (0.900) 0.990 0.900 0.985 0.960 0.917 0.939 0.942 0.955 0.917 
   4   (0.100) 0.010 0.100 0.015 0.040 0.083 0.061 0.058 0.045 0.083 

Locus 843 : 
2 alleles
12.3% missing data
   2   (0.806) 0.980 0.866 0.986 0.796 0.801 0.757 0.931 0.942 0.751 
   4   (0.194) 0.020 0.134 0.014 0.204 0.199 0.243 0.069 0.058 0.249 

Locus 844 : 
2 alleles
2.9% missing data
   3   (0.897) 0.412 0.905 0.931 0.955 0.901 0.964 0.935 0.975 0.971 
   1   (0.103) 0.588 0.095 0.069 0.045 0.099 0.036 0.065 0.025 0.029 

Locus 845 : 
2 alleles
13.8% missing data
   1   (0.813) 0.943 0.871 0.982 0.815 0.914 0.731 0.578 0.870 0.702 
   3   (0.187) 0.057 0.129 0.018 0.185 0.086 0.269 0.422 0.130 0.298 

Locus 846 : 
2 alleles
12.3% missing data
   1   (0.845) 0.107 0.815 0.961 0.850 0.933 0.902 0.965 0.953 0.878 
   4   (0.155) 0.893 0.185 0.039 0.150 0.067 0.098 0.035 0.047 0.122 

Locus 847 : 
2 alleles
4.3% missing data
   1   (0.761) 0.975 0.796 0.926 0.804 0.822 0.617 0.939 0.380 0.878 
   3   (0.239) 0.025 0.204 0.074 0.196 0.178 0.383 0.061 0.620 0.122 

Locus 848 : 
2 alleles
8.0% missing data
   1   (0.492) 0.409 0.483 0.629 0.466 0.440 0.569 0.491 0.558 0.449 
   3   (0.508) 0.591 0.517 0.371 0.534 0.560 0.431 0.509 0.442 0.551 

Locus 849 : 
2 alleles
8.7% missing data
   3   (0.940) 0.996 0.985 0.999 0.878 0.986 0.883 0.974 0.993 0.947 
   2   (0.060) 0.004 0.015 0.001 0.122 0.014 0.117 0.026 0.007 0.053 

Locus 850 : 
2 alleles
10.9% missing data
   1   (0.741) 0.313 0.680 0.792 0.791 0.862 0.873 0.247 0.926 0.470 
   3   (0.259) 0.687 0.320 0.208 0.209 0.138 0.127 0.753 0.074 0.530 

Locus 851 : 
2 alleles
5.8% missing data
   2   (0.895) 0.990 0.899 0.991 0.919 0.934 0.923 0.972 0.977 0.876 
   4   (0.105) 0.010 0.101 0.009 0.081 0.066 0.077 0.028 0.023 0.124 

Locus 852 : 
2 alleles
4.3% missing data
   4   (0.898) 0.990 0.863 0.991 0.917 0.940 0.951 0.972 0.971 0.937 
   2   (0.102) 0.010 0.137 0.009 0.083 0.060 0.049 0.028 0.029 0.063 

Locus 853 : 
2 alleles
2.9% missing data
   1   (0.243) 0.025 0.328 0.030 0.231 0.312 0.146 0.108 0.053 0.150 
   3   (0.757) 0.975 0.672 0.970 0.769 0.688 0.854 0.892 0.947 0.850 

Locus 854 : 
2 alleles
5.8% missing data
   1   (0.886) 0.991 0.933 0.988 0.893 0.921 0.919 0.971 0.600 0.867 
   3   (0.114) 0.009 0.067 0.012 0.107 0.079 0.081 0.029 0.400 0.133 

Locus 855 : 
2 alleles
10.9% missing data
   1   (0.126) 0.011 0.100 0.010 0.114 0.143 0.096 0.126 0.048 0.074 
   3   (0.874) 0.989 0.900 0.990 0.886 0.857 0.904 0.874 0.952 0.926 

Locus 856 : 
2 alleles
1.4% missing data
   1   (0.686) 0.968 0.650 0.978 0.576 0.839 0.604 0.881 0.877 0.548 
   3   (0.314) 0.032 0.350 0.022 0.424 0.161 0.396 0.119 0.123 0.452 

Locus 857 : 
2 alleles
3.6% missing data
   1   (0.200) 0.022 0.209 0.027 0.140 0.195 0.182 0.051 0.118 0.297 
   3   (0.800) 0.978 0.791 0.973 0.860 0.805 0.818 0.949 0.882 0.703 

Locus 858 : 
2 alleles
13.0% missing data
   3   (0.201) 0.023 0.194 0.028 0.143 0.224 0.226 0.127 0.066 0.167 
   4   (0.799) 0.977 0.806 0.972 0.857 0.776 0.774 0.873 0.934 0.833 

Locus 859 : 
2 alleles
12.3% missing data
   4   (0.868) 0.987 0.862 0.976 0.870 0.891 0.953 0.910 0.432 0.903 
   2   (0.132) 0.013 0.138 0.024 0.130 0.109 0.047 0.090 0.568 0.097 

Locus 860 : 
2 alleles
8.0% missing data
   3   (0.824) 0.982 0.856 0.975 0.797 0.822 0.864 0.906 0.902 0.797 
   1   (0.176) 0.018 0.144 0.025 0.203 0.178 0.136 0.094 0.098 0.203 

Locus 861 : 
2 alleles
5.1% missing data
   2   (0.178) 0.015 0.184 0.213 0.095 0.301 0.086 0.057 0.043 0.260 
   4   (0.822) 0.985 0.816 0.787 0.905 0.699 0.914 0.943 0.957 0.740 

Locus 862 : 
2 alleles
5.8% missing data
   4   (0.298) 0.915 0.235 0.044 0.227 0.348 0.374 0.080 0.082 0.316 
   1   (0.702) 0.085 0.765 0.956 0.773 0.652 0.626 0.920 0.918 0.684 

Locus 863 : 
2 alleles
4.3% missing data
   3   (0.926) 0.996 0.837 0.504 0.990 0.835 0.994 0.950 0.975 0.992 
   1   (0.074) 0.004 0.163 0.496 0.010 0.165 0.006 0.050 0.025 0.008 

Locus 864 : 
2 alleles
4.3% missing data
   4   (0.887) 0.991 0.936 0.993 0.921 0.956 0.874 0.941 0.209 0.835 
   3   (0.113) 0.009 0.064 0.007 0.079 0.044 0.126 0.059 0.791 0.165 

Locus 865 : 
2 alleles
1.4% missing data
   1   (0.148) 0.014 0.080 0.023 0.163 0.214 0.135 0.055 0.059 0.129 
   3   (0.852) 0.986 0.920 0.977 0.837 0.786 0.865 0.945 0.941 0.871 

Locus 866 : 
2 alleles
9.4% missing data
   2   (0.902) 0.991 0.835 0.961 0.954 0.881 0.977 0.894 0.944 0.971 
   1   (0.098) 0.009 0.165 0.039 0.046 0.119 0.023 0.106 0.056 0.029 

Locus 867 : 
2 alleles
2.2% missing data
   1   (0.090) 0.021 0.046 0.010 0.052 0.120 0.055 0.022 0.047 0.114 
   2   (0.910) 0.979 0.954 0.990 0.948 0.880 0.945 0.978 0.953 0.886 

Locus 868 : 
2 alleles
3.6% missing data
   3   (0.839) 0.782 0.830 0.717 0.898 0.732 0.943 0.954 0.943 0.933 
   4   (0.161) 0.218 0.170 0.283 0.102 0.268 0.057 0.046 0.057 0.067 

Locus 869 : 
2 alleles
4.3% missing data
   4   (0.887) 0.261 0.882 0.973 0.930 0.914 0.961 0.963 0.983 0.930 
   2   (0.113) 0.739 0.118 0.027 0.070 0.086 0.039 0.037 0.017 0.070 

Locus 870 : 
2 alleles
5.1% missing data
   2   (0.892) 0.992 0.923 0.985 0.889 0.906 0.944 0.787 0.873 0.919 
   4   (0.108) 0.008 0.077 0.015 0.111 0.094 0.056 0.213 0.127 0.081 

Locus 871 : 
2 alleles
14.5% missing data
   1   (0.651) 0.231 0.693 0.832 0.637 0.683 0.664 0.432 0.828 0.677 
   4   (0.349) 0.769 0.307 0.168 0.363 0.317 0.336 0.568 0.172 0.323 

Locus 872 : 
2 alleles
6.5% missing data
   4   (0.890) 0.418 0.941 0.892 0.948 0.769 0.956 0.940 0.965 0.966 
   2   (0.110) 0.582 0.059 0.108 0.052 0.231 0.044 0.060 0.035 0.034 

Locus 873 : 
2 alleles
12.3% missing data
   1   (0.882) 0.988 0.862 0.985 0.921 0.897 0.933 0.912 0.866 0.936 
   2   (0.118) 0.012 0.138 0.015 0.079 0.103 0.067 0.088 0.134 0.064 

Locus 874 : 
2 alleles
1.4% missing data
   1   (0.862) 0.988 0.877 0.982 0.789 0.881 0.933 0.920 0.905 0.878 
   3   (0.138) 0.012 0.123 0.018 0.211 0.119 0.067 0.080 0.095 0.122 

Locus 875 : 
2 alleles
8.7% missing data
   2   (0.875) 0.989 0.892 0.988 0.856 0.916 0.916 0.958 0.891 0.875 
   4   (0.125) 0.011 0.108 0.012 0.144 0.084 0.084 0.042 0.109 0.125 

Locus 876 : 
2 alleles
2.9% missing data
   3   (0.886) 0.991 0.883 0.945 0.930 0.705 0.974 0.978 0.932 0.961 
   1   (0.114) 0.009 0.117 0.055 0.070 0.295 0.026 0.022 0.068 0.039 

Locus 877 : 
2 alleles
0.7% missing data
   1   (0.052) 0.005 0.012 0.001 0.102 0.009 0.094 0.008 0.007 0.059 
   2   (0.948) 0.995 0.988 0.999 0.898 0.991 0.906 0.992 0.993 0.941 

Locus 878 : 
2 alleles
12.3% missing data
   3   (0.740) 0.466 0.825 0.745 0.793 0.707 0.645 0.918 0.749 0.817 
   2   (0.260) 0.534 0.175 0.255 0.207 0.293 0.355 0.082 0.251 0.183 

Locus 879 : 
2 alleles
2.9% missing data
   1   (0.904) 0.173 0.892 0.948 0.976 0.915 0.973 0.975 0.934 0.974 
   3   (0.096) 0.827 0.108 0.052 0.024 0.085 0.027 0.025 0.066 0.026 

Locus 880 : 
2 alleles
9.4% missing data
   1   (0.664) 0.960 0.643 0.913 0.699 0.646 0.790 0.435 0.115 0.598 
   4   (0.336) 0.040 0.357 0.087 0.301 0.354 0.210 0.565 0.885 0.402 

Locus 881 : 
2 alleles
13.0% missing data
   2   (0.918) 0.980 0.962 0.997 0.872 0.973 0.892 0.964 0.970 0.937 
   4   (0.082) 0.020 0.038 0.003 0.128 0.027 0.108 0.036 0.030 0.063 

Locus 882 : 
2 alleles
15.9% missing data
   3   (0.883) 0.891 0.943 0.994 0.879 0.914 0.859 0.975 0.971 0.800 
   1   (0.117) 0.109 0.057 0.006 0.121 0.086 0.141 0.025 0.029 0.200 

Locus 883 : 
2 alleles
2.9% missing data
   3   (0.906) 0.991 0.876 0.981 0.955 0.930 0.966 0.770 0.943 0.961 
   1   (0.094) 0.009 0.124 0.019 0.045 0.070 0.034 0.230 0.057 0.039 

Locus 884 : 
2 alleles
3.6% missing data
   1   (0.778) 0.309 0.713 0.827 0.896 0.793 0.843 0.928 0.942 0.761 
   3   (0.222) 0.691 0.287 0.173 0.104 0.207 0.157 0.072 0.058 0.239 

Locus 885 : 
2 alleles
13.0% missing data
   2   (0.884) 0.899 0.943 0.993 0.786 0.919 0.875 0.971 0.939 0.950 
   4   (0.116) 0.101 0.057 0.007 0.214 0.081 0.125 0.029 0.061 0.050 

Locus 886 : 
2 alleles
11.6% missing data
   2   (0.911) 0.993 0.958 0.991 0.950 0.876 0.951 0.964 0.961 0.857 
   4   (0.089) 0.007 0.042 0.009 0.050 0.124 0.049 0.036 0.039 0.143 

Locus 887 : 
2 alleles
13.0% missing data
   1   (0.919) 0.993 0.942 0.994 0.951 0.942 0.955 0.942 0.985 0.858 
   2   (0.081) 0.007 0.058 0.006 0.049 0.058 0.045 0.058 0.015 0.142 

Locus 888 : 
2 alleles
17.4% missing data
   1   (0.675) 0.885 0.641 0.863 0.694 0.441 0.833 0.417 0.914 0.845 
   3   (0.325) 0.115 0.359 0.137 0.306 0.559 0.167 0.583 0.086 0.155 

Locus 889 : 
2 alleles
3.6% missing data
   3   (0.875) 0.939 0.890 0.986 0.868 0.892 0.921 0.978 0.963 0.874 
   1   (0.125) 0.061 0.110 0.014 0.132 0.108 0.079 0.022 0.037 0.126 

Locus 890 : 
2 alleles
6.5% missing data
   4   (0.668) 0.948 0.666 0.446 0.624 0.677 0.749 0.909 0.168 0.752 
   2   (0.332) 0.052 0.334 0.554 0.376 0.323 0.251 0.091 0.832 0.248 

Locus 891 : 
2 alleles
5.8% missing data
   2   (0.474) 0.864 0.365 0.134 0.493 0.540 0.498 0.655 0.603 0.525 
   4   (0.526) 0.136 0.635 0.866 0.507 0.460 0.502 0.345 0.397 0.475 

Locus 892 : 
2 alleles
5.8% missing data
   2   (0.821) 0.984 0.797 0.912 0.915 0.788 0.892 0.593 0.935 0.870 
   1   (0.179) 0.016 0.203 0.088 0.085 0.212 0.108 0.407 0.065 0.130 

Locus 893 : 
2 alleles
13.8% missing data
   4   (0.719) 0.733 0.720 0.951 0.567 0.815 0.722 0.920 0.826 0.689 
   2   (0.281) 0.267 0.280 0.049 0.433 0.185 0.278 0.080 0.174 0.311 

Locus 894 : 
2 alleles
13.0% missing data
   3   (0.580) 0.580 0.613 0.334 0.563 0.724 0.515 0.236 0.651 0.590 
   4   (0.420) 0.420 0.387 0.666 0.437 0.276 0.485 0.764 0.349 0.410 

Locus 895 : 
2 alleles
3.6% missing data
   1   (0.944) 0.996 0.986 0.999 0.878 0.989 0.907 0.992 0.993 0.928 
   3   (0.056) 0.004 0.014 0.001 0.122 0.011 0.093 0.008 0.007 0.072 

Locus 896 : 
2 alleles
13.0% missing data
   2   (0.733) 0.085 0.759 0.954 0.719 0.771 0.745 0.928 0.799 0.766 
   3   (0.267) 0.915 0.241 0.046 0.281 0.229 0.255 0.072 0.201 0.234 

Locus 897 : 
2 alleles
15.2% missing data
   3   (0.769) 0.975 0.755 0.909 0.786 0.734 0.780 0.938 0.915 0.853 
   4   (0.231) 0.025 0.245 0.091 0.214 0.266 0.220 0.062 0.085 0.147 

Locus 898 : 
2 alleles
1.4% missing data
   1   (0.874) 0.985 0.908 0.874 0.931 0.682 0.960 0.965 0.697 0.935 
   3   (0.126) 0.015 0.092 0.126 0.069 0.318 0.040 0.035 0.303 0.065 

Locus 899 : 
2 alleles
13.8% missing data
   1   (0.868) 0.882 0.937 0.986 0.863 0.839 0.874 0.962 0.926 0.829 
   3   (0.132) 0.118 0.063 0.014 0.137 0.161 0.126 0.038 0.074 0.171 

Locus 900 : 
2 alleles
2.9% missing data
   3   (0.935) 0.995 0.972 0.998 0.951 0.983 0.868 0.983 0.992 0.968 
   1   (0.065) 0.005 0.028 0.002 0.049 0.017 0.132 0.017 0.008 0.032 

Locus 901 : 
2 alleles
4.3% missing data
   3   (0.887) 0.991 0.936 0.988 0.840 0.881 0.926 0.967 0.978 0.920 
   2   (0.113) 0.009 0.064 0.012 0.160 0.119 0.074 0.033 0.022 0.080 

Locus 902 : 
2 alleles
12.3% missing data
   4   (0.925) 0.994 0.965 0.997 0.892 0.977 0.913 0.962 0.985 0.914 
   1   (0.075) 0.006 0.035 0.003 0.108 0.023 0.087 0.038 0.015 0.086 

Locus 903 : 
2 alleles
13.0% missing data
   4   (0.622) 0.271 0.640 0.875 0.615 0.682 0.668 0.493 0.562 0.478 
   2   (0.378) 0.729 0.360 0.125 0.385 0.318 0.332 0.507 0.438 0.522 

Locus 904 : 
2 alleles
8.7% missing data
   4   (0.498) 0.766 0.470 0.521 0.566 0.493 0.443 0.503 0.518 0.498 
   2   (0.502) 0.234 0.530 0.479 0.434 0.507 0.557 0.497 0.482 0.502 

Locus 905 : 
2 alleles
6.5% missing data
   1   (0.890) 0.991 0.941 0.992 0.904 0.928 0.827 0.974 0.973 0.897 
   3   (0.110) 0.009 0.059 0.008 0.096 0.072 0.173 0.026 0.027 0.103 

Locus 906 : 
2 alleles
12.3% missing data
   2   (0.901) 0.286 0.911 0.958 0.945 0.917 0.971 0.887 0.966 0.963 
   4   (0.099) 0.714 0.089 0.042 0.055 0.083 0.029 0.113 0.034 0.037 

Locus 907 : 
2 alleles
1.4% missing data
   1   (0.904) 0.991 0.925 0.992 0.923 0.941 0.923 0.971 0.954 0.943 
   2   (0.096) 0.009 0.075 0.008 0.077 0.059 0.077 0.029 0.046 0.057 

Locus 908 : 
2 alleles
12.3% missing data
   3   (0.789) 0.815 0.821 0.945 0.822 0.770 0.769 0.935 0.801 0.827 
   1   (0.211) 0.185 0.179 0.055 0.178 0.230 0.231 0.065 0.199 0.173 

Locus 909 : 
2 alleles
3.6% missing data
   1   (0.743) 0.106 0.725 0.403 0.806 0.740 0.819 0.934 0.934 0.873 
   4   (0.257) 0.894 0.275 0.597 0.194 0.260 0.181 0.066 0.066 0.127 

Locus 910 : 
2 alleles
12.3% missing data
   4   (0.619) 0.671 0.673 0.305 0.678 0.576 0.582 0.677 0.604 0.696 
   1   (0.381) 0.329 0.327 0.695 0.322 0.424 0.418 0.323 0.396 0.304 

Locus 911 : 
2 alleles
15.9% missing data
   3   (0.873) 0.809 0.952 0.996 0.783 0.959 0.687 0.979 0.952 0.810 
   1   (0.127) 0.191 0.048 0.004 0.217 0.041 0.313 0.021 0.048 0.190 

Locus 912 : 
2 alleles
2.9% missing data
   1   (0.919) 0.045 0.976 0.997 0.848 0.975 0.955 0.919 0.984 0.945 
   3   (0.081) 0.955 0.024 0.003 0.152 0.025 0.045 0.081 0.016 0.055 

Locus 913 : 
2 alleles
18.8% missing data
   1   (0.840) 0.806 0.807 0.973 0.902 0.827 0.898 0.916 0.885 0.885 
   3   (0.160) 0.194 0.193 0.027 0.098 0.173 0.102 0.084 0.115 0.115 

Locus 914 : 
2 alleles
10.1% missing data
   3   (0.806) 0.980 0.841 0.978 0.735 0.863 0.822 0.866 0.510 0.844 
   1   (0.194) 0.020 0.159 0.022 0.265 0.137 0.178 0.134 0.490 0.156 

Locus 915 : 
2 alleles
5.1% missing data
   1   (0.838) 0.940 0.861 0.979 0.895 0.689 0.890 0.806 0.967 0.948 
   3   (0.162) 0.060 0.139 0.021 0.105 0.311 0.110 0.194 0.033 0.052 

Locus 916 : 
2 alleles
4.3% missing data
   2   (0.695) 0.969 0.652 0.767 0.778 0.667 0.758 0.886 0.118 0.768 
   4   (0.305) 0.031 0.348 0.233 0.222 0.333 0.242 0.114 0.882 0.232 

Locus 917 : 
2 alleles
1.4% missing data
   2   (0.776) 0.221 0.832 0.952 0.671 0.884 0.853 0.252 0.928 0.754 
   4   (0.224) 0.779 0.168 0.048 0.329 0.116 0.147 0.748 0.072 0.246 

Locus 918 : 
2 alleles
2.9% missing data
   2   (0.836) 0.984 0.772 0.970 0.899 0.898 0.911 0.226 0.950 0.914 
   4   (0.164) 0.016 0.228 0.030 0.101 0.102 0.089 0.774 0.050 0.086 

Locus 919 : 
2 alleles
2.9% missing data
   4   (0.644) 0.959 0.651 0.958 0.725 0.488 0.658 0.659 0.878 0.514 
   1   (0.356) 0.041 0.349 0.042 0.275 0.512 0.342 0.341 0.122 0.486 

Locus 920 : 
2 alleles
12.3% missing data
   3   (0.900) 0.991 0.895 0.986 0.918 0.908 0.952 0.940 0.946 0.968 
   1   (0.100) 0.009 0.105 0.014 0.082 0.092 0.048 0.060 0.054 0.032 

Locus 921 : 
2 alleles
13.0% missing data
   3   (0.809) 0.985 0.855 0.813 0.853 0.684 0.866 0.691 0.930 0.873 
   1   (0.191) 0.015 0.145 0.187 0.147 0.316 0.134 0.309 0.070 0.127 

Locus 922 : 
2 alleles
9.4% missing data
   2   (0.903) 0.991 0.925 0.994 0.846 0.961 0.925 0.981 0.978 0.929 
   4   (0.097) 0.009 0.075 0.006 0.154 0.039 0.075 0.019 0.022 0.071 

Locus 923 : 
2 alleles
5.1% missing data
   4   (0.693) 0.884 0.655 0.956 0.652 0.750 0.711 0.859 0.924 0.546 
   3   (0.307) 0.116 0.345 0.044 0.348 0.250 0.289 0.141 0.076 0.454 

Locus 924 : 
2 alleles
13.8% missing data
   3   (0.872) 0.883 0.849 0.989 0.927 0.936 0.863 0.929 0.899 0.911 
   1   (0.128) 0.117 0.151 0.011 0.073 0.064 0.137 0.071 0.101 0.089 

Locus 925 : 
2 alleles
2.9% missing data
   3   (0.788) 0.210 0.760 0.889 0.887 0.838 0.818 0.928 0.929 0.727 
   1   (0.212) 0.790 0.240 0.111 0.113 0.162 0.182 0.072 0.071 0.273 

Locus 926 : 
2 alleles
5.1% missing data
   4   (0.736) 0.974 0.671 0.953 0.793 0.671 0.778 0.908 0.930 0.778 
   2   (0.264) 0.026 0.329 0.047 0.207 0.329 0.222 0.092 0.070 0.222 

Locus 927 : 
2 alleles
8.0% missing data
   1   (0.464) 0.184 0.413 0.537 0.360 0.614 0.437 0.160 0.848 0.629 
   3   (0.536) 0.816 0.587 0.463 0.640 0.386 0.563 0.840 0.152 0.371 

Locus 928 : 
2 alleles
3.6% missing data
   3   (0.829) 0.057 0.898 0.984 0.774 0.921 0.812 0.948 0.880 0.785 
   4   (0.171) 0.943 0.102 0.016 0.226 0.079 0.188 0.052 0.120 0.215 

Locus 929 : 
2 alleles
1.4% missing data
   2   (0.883) 0.991 0.916 0.983 0.927 0.777 0.934 0.974 0.960 0.919 
   4   (0.117) 0.009 0.084 0.017 0.073 0.223 0.066 0.026 0.040 0.081 

Locus 930 : 
2 alleles
14.5% missing data
   3   (0.897) 0.162 0.916 0.953 0.914 0.919 0.970 0.970 0.968 0.972 
   4   (0.103) 0.838 0.084 0.047 0.086 0.081 0.030 0.030 0.032 0.028 

Locus 931 : 
2 alleles
2.9% missing data
   2   (0.898) 0.990 0.934 0.993 0.929 0.943 0.853 0.977 0.982 0.900 
   4   (0.102) 0.010 0.066 0.007 0.071 0.057 0.147 0.023 0.018 0.100 

Locus 932 : 
2 alleles
3.6% missing data
   1   (0.141) 0.830 0.093 0.014 0.100 0.074 0.149 0.035 0.100 0.205 
   3   (0.859) 0.170 0.907 0.986 0.900 0.926 0.851 0.965 0.900 0.795 

Locus 933 : 
2 alleles
12.3% missing data
   1   (0.835) 0.327 0.888 0.944 0.887 0.819 0.885 0.877 0.940 0.755 
   4   (0.165) 0.673 0.112 0.056 0.113 0.181 0.115 0.123 0.060 0.245 

Locus 934 : 
2 alleles
11.6% missing data
   2   (0.902) 0.875 0.847 0.511 0.979 0.836 0.984 0.960 0.763 0.983 
   3   (0.098) 0.125 0.153 0.489 0.021 0.164 0.016 0.040 0.237 0.017 

Locus 935 : 
2 alleles
10.1% missing data
   1   (0.573) 0.063 0.702 0.370 0.532 0.599 0.594 0.654 0.259 0.395 
   4   (0.427) 0.937 0.298 0.630 0.468 0.401 0.406 0.346 0.741 0.605 

Locus 936 : 
2 alleles
8.7% missing data
   2   (0.625) 0.824 0.674 0.163 0.669 0.558 0.736 0.175 0.699 0.617 
   3   (0.375) 0.176 0.326 0.837 0.331 0.442 0.264 0.825 0.301 0.383 

Locus 937 : 
2 alleles
12.3% missing data
   1   (0.934) 0.994 0.982 0.998 0.952 0.985 0.662 0.989 0.990 0.945 
   4   (0.066) 0.006 0.018 0.002 0.048 0.015 0.338 0.011 0.010 0.055 

Locus 938 : 
2 alleles
5.1% missing data
   1   (0.790) 0.318 0.804 0.923 0.836 0.798 0.842 0.802 0.754 0.896 
   4   (0.210) 0.682 0.196 0.077 0.164 0.202 0.158 0.198 0.246 0.104 

Locus 939 : 
2 alleles
5.1% missing data
   1   (0.708) 0.970 0.620 0.929 0.790 0.593 0.845 0.613 0.670 0.730 
   2   (0.292) 0.030 0.380 0.071 0.210 0.407 0.155 0.387 0.330 0.270 

Locus 940 : 
2 alleles
0.7% missing data
   3   (0.890) 0.986 0.874 0.988 0.920 0.904 0.942 0.973 0.978 0.946 
   1   (0.110) 0.014 0.126 0.012 0.080 0.096 0.058 0.027 0.022 0.054 

Locus 941 : 
2 alleles
6.5% missing data
   3   (0.469) 0.938 0.492 0.188 0.481 0.304 0.604 0.556 0.161 0.437 
   4   (0.531) 0.062 0.508 0.812 0.519 0.696 0.396 0.444 0.839 0.563 

Locus 942 : 
2 alleles
5.8% missing data
   2   (0.841) 0.346 0.898 0.934 0.854 0.888 0.872 0.853 0.740 0.887 
   4   (0.159) 0.654 0.102 0.066 0.146 0.112 0.128 0.147 0.260 0.113 

Locus 943 : 
2 alleles
3.6% missing data
   2   (0.908) 0.198 0.955 0.943 0.968 0.863 0.973 0.961 0.849 0.948 
   4   (0.092) 0.802 0.045 0.057 0.032 0.137 0.027 0.039 0.151 0.052 

Locus 944 : 
2 alleles
2.9% missing data
   4   (0.653) 0.959 0.525 0.857 0.568 0.695 0.695 0.882 0.899 0.840 
   1   (0.347) 0.041 0.475 0.143 0.432 0.305 0.305 0.118 0.101 0.160 

Locus 945 : 
2 alleles
3.6% missing data
   3   (0.875) 0.989 0.848 0.966 0.907 0.890 0.957 0.835 0.567 0.961 
   1   (0.125) 0.011 0.152 0.034 0.093 0.110 0.043 0.165 0.433 0.039 

Locus 946 : 
2 alleles
12.3% missing data
   2   (0.939) 0.995 0.788 0.986 0.992 0.885 0.995 0.981 0.971 0.993 
   1   (0.061) 0.005 0.212 0.014 0.008 0.115 0.005 0.019 0.029 0.007 

Locus 947 : 
2 alleles
3.6% missing data
   2   (0.883) 0.117 0.928 0.971 0.930 0.932 0.950 0.959 0.496 0.832 
   4   (0.117) 0.883 0.072 0.029 0.070 0.068 0.050 0.041 0.504 0.168 

Locus 948 : 
2 alleles
15.2% missing data
   3   (0.362) 0.128 0.306 0.114 0.330 0.483 0.323 0.437 0.177 0.585 
   4   (0.638) 0.872 0.694 0.886 0.670 0.517 0.677 0.563 0.823 0.415 

Locus 949 : 
2 alleles
5.1% missing data
   1   (0.798) 0.974 0.839 0.981 0.776 0.800 0.802 0.941 0.786 0.761 
   3   (0.202) 0.026 0.161 0.019 0.224 0.200 0.198 0.059 0.214 0.239 

Locus 950 : 
2 alleles
10.1% missing data
   1   (0.891) 0.991 0.960 0.996 0.854 0.966 0.686 0.915 0.984 0.847 
   3   (0.109) 0.009 0.040 0.004 0.146 0.034 0.314 0.085 0.016 0.153 

Locus 951 : 
2 alleles
2.2% missing data
   1   (0.897) 0.988 0.877 0.995 0.886 0.966 0.917 0.982 0.971 0.942 
   3   (0.103) 0.012 0.123 0.005 0.114 0.034 0.083 0.018 0.029 0.058 

Locus 952 : 
2 alleles
12.3% missing data
   1   (0.946) 0.995 0.986 0.999 0.892 0.987 0.909 0.977 0.995 0.974 
   3   (0.054) 0.005 0.014 0.001 0.108 0.013 0.091 0.023 0.005 0.026 

Locus 953 : 
2 alleles
3.6% missing data
   4   (0.743) 0.975 0.740 0.946 0.861 0.626 0.805 0.756 0.819 0.512 
   2   (0.257) 0.025 0.260 0.054 0.139 0.374 0.195 0.244 0.181 0.488 

Locus 954 : 
2 alleles
12.3% missing data
   1   (0.157) 0.013 0.064 0.005 0.336 0.063 0.334 0.095 0.083 0.205 
   2   (0.843) 0.987 0.936 0.995 0.664 0.937 0.666 0.905 0.917 0.795 

Locus 955 : 
2 alleles
2.9% missing data
   1   (0.307) 0.295 0.319 0.608 0.292 0.219 0.280 0.067 0.741 0.244 
   3   (0.693) 0.705 0.681 0.392 0.708 0.781 0.720 0.933 0.259 0.756 

Locus 956 : 
2 alleles
7.2% missing data
   2   (0.886) 0.892 0.894 0.990 0.862 0.937 0.923 0.884 0.979 0.931 
   4   (0.114) 0.108 0.106 0.010 0.138 0.063 0.077 0.116 0.021 0.069 

Locus 957 : 
2 alleles
4.3% missing data
   4   (0.899) 0.990 0.929 0.994 0.901 0.925 0.920 0.967 0.970 0.897 
   2   (0.101) 0.010 0.071 0.006 0.099 0.075 0.080 0.033 0.030 0.103 

Locus 958 : 
2 alleles
9.4% missing data
   3   (0.519) 0.942 0.565 0.938 0.496 0.506 0.338 0.403 0.768 0.562 
   1   (0.481) 0.058 0.435 0.062 0.504 0.494 0.662 0.597 0.232 0.438 

Locus 959 : 
2 alleles
1.4% missing data
   3   (0.926) 0.992 0.955 0.997 0.956 0.976 0.894 0.976 0.985 0.931 
   4   (0.074) 0.008 0.045 0.003 0.044 0.024 0.106 0.024 0.015 0.069 

Locus 960 : 
2 alleles
4.3% missing data
   3   (0.602) 0.952 0.576 0.875 0.500 0.664 0.592 0.876 0.084 0.729 
   1   (0.398) 0.048 0.424 0.125 0.500 0.336 0.408 0.124 0.916 0.271 

Locus 961 : 
2 alleles
6.5% missing data
   2   (0.823) 0.946 0.794 0.985 0.733 0.873 0.911 0.717 0.956 0.834 
   3   (0.177) 0.054 0.206 0.015 0.267 0.127 0.089 0.283 0.044 0.166 

Locus 962 : 
2 alleles
12.3% missing data
   3   (0.851) 0.069 0.810 0.919 0.863 0.891 0.953 0.957 0.959 0.939 
   1   (0.149) 0.931 0.190 0.081 0.137 0.109 0.047 0.043 0.041 0.061 

Locus 963 : 
2 alleles
5.8% missing data
   1   (0.607) 0.882 0.511 0.837 0.736 0.559 0.659 0.611 0.107 0.755 
   3   (0.393) 0.118 0.489 0.163 0.264 0.441 0.341 0.389 0.893 0.245 

Locus 964 : 
2 alleles
3.6% missing data
   3   (0.882) 0.968 0.927 0.984 0.862 0.856 0.946 0.979 0.855 0.851 
   4   (0.118) 0.032 0.073 0.016 0.138 0.144 0.054 0.021 0.145 0.149 

Locus 965 : 
2 alleles
7.2% missing data
   4   (0.366) 0.041 0.238 0.030 0.558 0.278 0.458 0.827 0.606 0.350 
   1   (0.634) 0.959 0.762 0.970 0.442 0.722 0.542 0.173 0.394 0.650 

Locus 966 : 
2 alleles
11.6% missing data
   3   (0.907) 0.992 0.919 0.985 0.972 0.928 0.971 0.473 0.819 0.883 
   1   (0.093) 0.008 0.081 0.015 0.028 0.072 0.029 0.527 0.181 0.117 

Locus 967 : 
2 alleles
3.6% missing data
   1   (0.352) 0.126 0.358 0.099 0.448 0.416 0.245 0.135 0.134 0.520 
   4   (0.648) 0.874 0.642 0.901 0.552 0.584 0.755 0.865 0.866 0.480 

Locus 968 : 
2 alleles
2.2% missing data
   3   (0.839) 0.241 0.876 0.899 0.797 0.871 0.913 0.953 0.932 0.902 
   1   (0.161) 0.759 0.124 0.101 0.203 0.129 0.087 0.047 0.068 0.098 

Locus 969 : 
2 alleles
8.0% missing data
   1   (0.919) 0.992 0.960 0.991 0.946 0.914 0.972 0.837 0.983 0.713 
   3   (0.081) 0.008 0.040 0.009 0.054 0.086 0.028 0.163 0.017 0.287 

Locus 970 : 
2 alleles
10.9% missing data
   1   (0.113) 0.010 0.060 0.007 0.190 0.062 0.071 0.110 0.027 0.397 
   2   (0.887) 0.990 0.940 0.993 0.810 0.938 0.929 0.890 0.973 0.603 

Locus 971 : 
2 alleles
13.0% missing data
   4   (0.892) 0.985 0.894 0.990 0.934 0.861 0.950 0.872 0.935 0.942 
   2   (0.108) 0.015 0.106 0.010 0.066 0.139 0.050 0.128 0.065 0.058 

Locus 972 : 
2 alleles
5.1% missing data
   4   (0.891) 0.087 0.885 0.971 0.944 0.921 0.962 0.955 0.975 0.962 
   3   (0.109) 0.913 0.115 0.029 0.056 0.079 0.038 0.045 0.025 0.038 

Locus 973 : 
2 alleles
12.3% missing data
   4   (0.813) 0.844 0.751 0.924 0.875 0.748 0.903 0.912 0.827 0.921 
   1   (0.187) 0.156 0.249 0.076 0.125 0.252 0.097 0.088 0.173 0.079 

Locus 974 : 
2 alleles
1.4% missing data
   2   (0.941) 0.996 0.986 0.999 0.802 0.989 0.914 0.991 0.993 0.942 
   3   (0.059) 0.004 0.014 0.001 0.198 0.011 0.086 0.009 0.007 0.058 

Locus 975 : 
2 alleles
9.4% missing data
   1   (0.894) 0.677 0.869 0.712 0.963 0.882 0.977 0.967 0.791 0.972 
   3   (0.106) 0.323 0.131 0.288 0.037 0.118 0.023 0.033 0.209 0.028 

Locus 976 : 
2 alleles
2.2% missing data
   2   (0.899) 0.990 0.895 0.971 0.949 0.818 0.967 0.958 0.951 0.967 
   4   (0.101) 0.010 0.105 0.029 0.051 0.182 0.033 0.042 0.049 0.033 

Locus 977 : 
2 alleles
1.4% missing data
   2   (0.799) 0.045 0.899 0.990 0.741 0.901 0.633 0.926 0.958 0.759 
   3   (0.201) 0.955 0.101 0.010 0.259 0.099 0.367 0.074 0.042 0.241 

Locus 978 : 
2 alleles
5.1% missing data
   4   (0.745) 0.971 0.686 0.930 0.789 0.636 0.866 0.906 0.741 0.717 
   2   (0.255) 0.029 0.314 0.070 0.211 0.364 0.134 0.094 0.259 0.283 

Locus 979 : 
2 alleles
15.2% missing data
   4   (0.771) 0.973 0.800 0.972 0.748 0.821 0.762 0.898 0.318 0.817 
   2   (0.229) 0.027 0.200 0.028 0.252 0.179 0.238 0.102 0.682 0.183 

Locus 980 : 
2 alleles
11.6% missing data
   2   (0.888) 0.986 0.895 0.964 0.947 0.847 0.930 0.935 0.976 0.953 
   4   (0.112) 0.014 0.105 0.036 0.053 0.153 0.070 0.065 0.024 0.047 

Locus 981 : 
2 alleles
4.3% missing data
   2   (0.152) 0.015 0.158 0.016 0.167 0.078 0.166 0.166 0.051 0.084 
   4   (0.848) 0.985 0.842 0.984 0.833 0.922 0.834 0.834 0.949 0.916 

Locus 982 : 
2 alleles
19.6% missing data
   2   (0.874) 0.989 0.846 0.951 0.950 0.704 0.956 0.959 0.968 0.960 
   1   (0.126) 0.011 0.154 0.049 0.050 0.296 0.044 0.041 0.032 0.040 

Locus 983 : 
2 alleles
2.2% missing data
   3   (0.891) 0.991 0.825 0.977 0.952 0.907 0.957 0.823 0.978 0.954 
   1   (0.109) 0.009 0.175 0.023 0.048 0.093 0.043 0.177 0.022 0.046 

Locus 984 : 
2 alleles
9.4% missing data
   4   (0.851) 0.986 0.894 0.976 0.849 0.828 0.862 0.941 0.951 0.899 
   1   (0.149) 0.014 0.106 0.024 0.151 0.172 0.138 0.059 0.049 0.101 

Locus 985 : 
2 alleles
3.6% missing data
   2   (0.151) 0.012 0.169 0.018 0.212 0.089 0.100 0.054 0.033 0.154 
   4   (0.849) 0.988 0.831 0.982 0.788 0.911 0.900 0.946 0.967 0.846 

Locus 986 : 
2 alleles
2.9% missing data
   1   (0.912) 0.993 0.958 0.996 0.915 0.969 0.830 0.984 0.987 0.868 
   2   (0.088) 0.007 0.042 0.004 0.085 0.031 0.170 0.016 0.013 0.132 

Locus 987 : 
2 alleles
10.1% missing data
   1   (0.902) 0.910 0.932 0.980 0.926 0.843 0.961 0.977 0.958 0.956 
   3   (0.098) 0.090 0.068 0.020 0.074 0.157 0.039 0.023 0.042 0.044 

Locus 988 : 
2 alleles
4.3% missing data
   1   (0.136) 0.011 0.070 0.005 0.376 0.043 0.187 0.055 0.030 0.169 
   4   (0.864) 0.989 0.930 0.995 0.624 0.957 0.813 0.945 0.970 0.831 

Locus 989 : 
2 alleles
2.9% missing data
   2   (0.751) 0.448 0.735 0.808 0.780 0.723 0.829 0.912 0.891 0.843 
   4   (0.249) 0.552 0.265 0.192 0.220 0.277 0.171 0.088 0.109 0.157 

Locus 990 : 
2 alleles
5.1% missing data
   1   (0.165) 0.830 0.116 0.066 0.127 0.230 0.097 0.063 0.062 0.098 
   3   (0.835) 0.170 0.884 0.934 0.873 0.770 0.903 0.937 0.938 0.902 

Locus 991 : 
2 alleles
15.9% missing data
   1   (0.953) 0.996 0.987 0.999 0.888 0.988 0.963 0.975 0.991 0.948 
   2   (0.047) 0.004 0.013 0.001 0.112 0.012 0.037 0.025 0.009 0.052 

Locus 992 : 
2 alleles
5.8% missing data
   1   (0.818) 0.982 0.879 0.982 0.870 0.747 0.799 0.821 0.929 0.774 
   3   (0.182) 0.018 0.121 0.018 0.130 0.253 0.201 0.179 0.071 0.226 

Locus 993 : 
2 alleles
0.7% missing data
   1   (0.922) 0.994 0.890 0.991 0.950 0.942 0.980 0.979 0.977 0.961 
   2   (0.078) 0.006 0.110 0.009 0.050 0.058 0.020 0.021 0.023 0.039 

Locus 994 : 
2 alleles
10.9% missing data
   1   (0.848) 0.876 0.760 0.863 0.921 0.761 0.959 0.920 0.803 0.948 
   3   (0.152) 0.124 0.240 0.137 0.079 0.239 0.041 0.080 0.197 0.052 

Locus 995 : 
2 alleles
5.8% missing data
   3   (0.733) 0.973 0.578 0.861 0.674 0.812 0.867 0.532 0.845 0.878 
   1   (0.267) 0.027 0.422 0.139 0.326 0.188 0.133 0.468 0.155 0.122 

Locus 996 : 
2 alleles
12.3% missing data
   1   (0.889) 0.888 0.930 0.994 0.842 0.946 0.875 0.968 0.930 0.893 
   4   (0.111) 0.112 0.070 0.006 0.158 0.054 0.125 0.032 0.070 0.107 

Locus 997 : 
2 alleles
9.4% missing data
   1   (0.218) 0.205 0.311 0.180 0.106 0.242 0.115 0.090 0.284 0.275 
   4   (0.782) 0.795 0.689 0.820 0.894 0.758 0.885 0.910 0.716 0.725 

Locus 998 : 
2 alleles
2.2% missing data
   4   (0.897) 0.991 0.901 0.981 0.942 0.874 0.953 0.961 0.971 0.947 
   3   (0.103) 0.009 0.099 0.019 0.058 0.126 0.047 0.039 0.029 0.053 

Locus 999 : 
2 alleles
18.1% missing data
   3   (0.763) 0.934 0.760 0.823 0.777 0.674 0.880 0.931 0.184 0.847 
   2   (0.237) 0.066 0.240 0.177 0.223 0.326 0.120 0.069 0.816 0.153 

Locus 1000 : 
2 alleles
10.9% missing data
   4   (0.866) 0.987 0.918 0.990 0.824 0.898 0.867 0.961 0.958 0.843 
   3   (0.134) 0.013 0.082 0.010 0.176 0.102 0.133 0.039 0.042 0.157 

Locus 1001 : 
2 alleles
5.1% missing data
   3   (0.672) 0.966 0.585 0.822 0.785 0.657 0.748 0.623 0.532 0.632 
   4   (0.328) 0.034 0.415 0.178 0.215 0.343 0.252 0.377 0.468 0.368 

Locus 1002 : 
2 alleles
2.2% missing data
   1   (0.837) 0.990 0.723 0.427 0.945 0.756 0.942 0.961 0.963 0.962 
   3   (0.163) 0.010 0.277 0.573 0.055 0.244 0.058 0.039 0.037 0.038 

Locus 1003 : 
2 alleles
7.2% missing data
   2   (0.794) 0.979 0.793 0.975 0.734 0.850 0.843 0.941 0.704 0.730 
   3   (0.206) 0.021 0.207 0.025 0.266 0.150 0.157 0.059 0.296 0.270 

Locus 1004 : 
2 alleles
11.6% missing data
   1   (0.316) 0.044 0.317 0.057 0.397 0.330 0.315 0.271 0.231 0.185 
   3   (0.684) 0.956 0.683 0.943 0.603 0.670 0.685 0.729 0.769 0.815 

Locus 1005 : 
2 alleles
2.9% missing data
   1   (0.835) 0.983 0.715 0.939 0.847 0.876 0.923 0.887 0.953 0.929 
   3   (0.165) 0.017 0.285 0.061 0.153 0.124 0.077 0.113 0.047 0.071 

Locus 1006 : 
2 alleles
4.3% missing data
   3   (0.895) 0.104 0.942 0.975 0.929 0.952 0.956 0.455 0.964 0.959 
   1   (0.105) 0.896 0.058 0.025 0.071 0.048 0.044 0.545 0.036 0.041 

Locus 1007 : 
2 alleles
4.3% missing data
   1   (0.080) 0.006 0.050 0.004 0.058 0.046 0.070 0.032 0.015 0.082 
   3   (0.920) 0.994 0.950 0.996 0.942 0.954 0.930 0.968 0.985 0.918 

Locus 1008 : 
2 alleles
3.6% missing data
   4   (0.935) 0.995 0.925 0.990 0.987 0.774 0.991 0.989 0.968 0.987 
   1   (0.065) 0.005 0.075 0.010 0.013 0.226 0.009 0.011 0.032 0.013 

Locus 1009 : 
2 alleles
5.1% missing data
   1   (0.830) 0.225 0.801 0.886 0.867 0.831 0.921 0.944 0.962 0.934 
   4   (0.170) 0.775 0.199 0.114 0.133 0.169 0.079 0.056 0.038 0.066 

Locus 1010 : 
2 alleles
6.5% missing data
   2   (0.732) 0.520 0.711 0.708 0.748 0.771 0.789 0.889 0.633 0.836 
   4   (0.268) 0.480 0.289 0.292 0.252 0.229 0.211 0.111 0.367 0.164 

Locus 1011 : 
2 alleles
12.3% missing data
   4   (0.860) 0.965 0.801 0.963 0.948 0.845 0.952 0.959 0.109 0.952 
   2   (0.140) 0.035 0.199 0.037 0.052 0.155 0.048 0.041 0.891 0.048 

Locus 1012 : 
2 alleles
19.6% missing data
   2   (0.862) 0.881 0.858 0.974 0.876 0.891 0.913 0.957 0.782 0.893 
   4   (0.138) 0.119 0.142 0.026 0.124 0.109 0.087 0.043 0.218 0.107 

Locus 1013 : 
2 alleles
10.9% missing data
   2   (0.706) 0.967 0.784 0.963 0.592 0.644 0.683 0.864 0.852 0.681 
   4   (0.294) 0.033 0.216 0.037 0.408 0.356 0.317 0.136 0.148 0.319 

Locus 1014 : 
2 alleles
2.9% missing data
   3   (0.908) 0.529 0.900 0.762 0.981 0.857 0.980 0.958 0.971 0.976 
   2   (0.092) 0.471 0.100 0.238 0.019 0.143 0.020 0.042 0.029 0.024 

Locus 1015 : 
2 alleles
11.6% missing data
   4   (0.895) 0.991 0.841 0.977 0.944 0.899 0.959 0.957 0.970 0.956 
   2   (0.105) 0.009 0.159 0.023 0.056 0.101 0.041 0.043 0.030 0.044 

Locus 1016 : 
2 alleles
10.1% missing data
   2   (0.871) 0.986 0.888 0.987 0.876 0.912 0.867 0.896 0.976 0.920 
   4   (0.129) 0.014 0.112 0.013 0.124 0.088 0.133 0.104 0.024 0.080 

Locus 1017 : 
2 alleles
3.6% missing data
   3   (0.783) 0.824 0.842 0.606 0.839 0.562 0.869 0.936 0.924 0.848 
   2   (0.217) 0.176 0.158 0.394 0.161 0.438 0.131 0.064 0.076 0.152 

Locus 1018 : 
2 alleles
4.3% missing data
   2   (0.469) 0.281 0.408 0.701 0.405 0.604 0.450 0.496 0.491 0.456 
   4   (0.531) 0.719 0.592 0.299 0.595 0.396 0.550 0.504 0.509 0.544 

Locus 1019 : 
2 alleles
12.3% missing data
   2   (0.845) 0.986 0.842 0.946 0.897 0.798 0.906 0.638 0.929 0.948 
   1   (0.155) 0.014 0.158 0.054 0.103 0.202 0.094 0.362 0.071 0.052 

Locus 1020 : 
2 alleles
15.9% missing data
   2   (0.758) 0.977 0.840 0.955 0.744 0.822 0.625 0.788 0.287 0.796 
   4   (0.242) 0.023 0.160 0.045 0.256 0.178 0.375 0.212 0.713 0.204 

Locus 1021 : 
2 alleles
2.2% missing data
   4   (0.911) 0.993 0.964 0.997 0.873 0.958 0.897 0.982 0.983 0.844 
   2   (0.089) 0.007 0.036 0.003 0.127 0.042 0.103 0.018 0.017 0.156 

Locus 1022 : 
2 alleles
15.2% missing data
   3   (0.913) 0.989 0.944 0.993 0.952 0.934 0.917 0.951 0.916 0.950 
   1   (0.087) 0.011 0.056 0.007 0.048 0.066 0.083 0.049 0.084 0.050 

Locus 1023 : 
2 alleles
9.4% missing data
   4   (0.672) 0.959 0.772 0.946 0.685 0.625 0.601 0.222 0.522 0.723 
   1   (0.328) 0.041 0.228 0.054 0.315 0.375 0.399 0.778 0.478 0.277 

Locus 1024 : 
2 alleles
8.0% missing data
   1   (0.899) 0.992 0.948 0.991 0.943 0.911 0.947 0.921 0.070 0.941 
   2   (0.101) 0.008 0.052 0.009 0.057 0.089 0.053 0.079 0.930 0.059 

Locus 1025 : 
2 alleles
5.1% missing data
   1   (0.894) 0.989 0.887 0.985 0.945 0.765 0.969 0.975 0.973 0.967 
   3   (0.106) 0.011 0.113 0.015 0.055 0.235 0.031 0.025 0.027 0.033 

Locus 1026 : 
2 alleles
4.3% missing data
   4   (0.887) 0.992 0.822 0.875 0.960 0.922 0.971 0.958 0.389 0.920 
   2   (0.113) 0.008 0.178 0.125 0.040 0.078 0.029 0.042 0.611 0.080 

Locus 1027 : 
2 alleles
13.8% missing data
   1   (0.737) 0.974 0.759 0.969 0.712 0.730 0.750 0.756 0.833 0.674 
   4   (0.263) 0.026 0.241 0.031 0.288 0.270 0.250 0.244 0.167 0.326 

Locus 1028 : 
2 alleles
1.4% missing data
   2   (0.880) 0.989 0.846 0.987 0.839 0.935 0.930 0.960 0.903 0.957 
   4   (0.120) 0.011 0.154 0.013 0.161 0.065 0.070 0.040 0.097 0.043 

Locus 1029 : 
2 alleles
2.2% missing data
   2   (0.474) 0.425 0.409 0.551 0.490 0.424 0.511 0.888 0.508 0.469 
   4   (0.526) 0.575 0.591 0.449 0.510 0.576 0.489 0.112 0.492 0.531 

Locus 1030 : 
2 alleles
11.6% missing data
   4   (0.903) 0.971 0.945 0.993 0.935 0.898 0.924 0.946 0.983 0.912 
   1   (0.097) 0.029 0.055 0.007 0.065 0.102 0.076 0.054 0.017 0.088 

Locus 1031 : 
2 alleles
0.7% missing data
   2   (0.894) 0.992 0.944 0.981 0.905 0.905 0.953 0.960 0.048 0.944 
   4   (0.106) 0.008 0.056 0.019 0.095 0.095 0.047 0.040 0.952 0.056 

Locus 1032 : 
2 alleles
5.8% missing data
   3   (0.776) 0.093 0.814 0.873 0.780 0.848 0.832 0.259 0.951 0.889 
   2   (0.224) 0.907 0.186 0.127 0.220 0.152 0.168 0.741 0.049 0.111 

Locus 1033 : 
2 alleles
3.6% missing data
   3   (0.924) 0.356 0.942 0.878 0.981 0.896 0.991 0.805 0.947 0.986 
   1   (0.076) 0.644 0.058 0.122 0.019 0.104 0.009 0.195 0.053 0.014 

Locus 1034 : 
2 alleles
12.3% missing data
   2   (0.874) 0.984 0.912 0.978 0.919 0.771 0.914 0.911 0.967 0.935 
   1   (0.126) 0.016 0.088 0.022 0.081 0.229 0.086 0.089 0.033 0.065 

Locus 1035 : 
2 alleles
0.7% missing data
   3   (0.889) 0.989 0.911 0.994 0.841 0.921 0.929 0.961 0.988 0.915 
   4   (0.111) 0.011 0.089 0.006 0.159 0.079 0.071 0.039 0.012 0.085 

Locus 1036 : 
2 alleles
5.1% missing data
   1   (0.860) 0.984 0.839 0.973 0.891 0.838 0.924 0.955 0.939 0.911 
   3   (0.140) 0.016 0.161 0.027 0.109 0.162 0.076 0.045 0.061 0.089 

Locus 1037 : 
2 alleles
12.3% missing data
   4   (0.829) 0.694 0.810 0.783 0.896 0.778 0.931 0.925 0.858 0.879 
   2   (0.171) 0.306 0.190 0.217 0.104 0.222 0.069 0.075 0.142 0.121 

Locus 1038 : 
2 alleles
5.8% missing data
   1   (0.644) 0.256 0.471 0.778 0.641 0.708 0.815 0.855 0.162 0.855 
   3   (0.356) 0.744 0.529 0.222 0.359 0.292 0.185 0.145 0.838 0.145 

Locus 1039 : 
2 alleles
6.5% missing data
   3   (0.805) 0.977 0.807 0.981 0.749 0.843 0.810 0.910 0.934 0.882 
   1   (0.195) 0.023 0.193 0.019 0.251 0.157 0.190 0.090 0.066 0.118 

Locus 1040 : 
2 alleles
2.9% missing data
   4   (0.856) 0.988 0.894 0.988 0.776 0.902 0.869 0.967 0.853 0.916 
   2   (0.144) 0.012 0.106 0.012 0.224 0.098 0.131 0.033 0.147 0.084 

Locus 1041 : 
2 alleles
1.4% missing data
   2   (0.892) 0.990 0.864 0.995 0.937 0.954 0.914 0.974 0.966 0.837 
   4   (0.108) 0.010 0.136 0.005 0.063 0.046 0.086 0.026 0.034 0.163 

Locus 1042 : 
2 alleles
1.4% missing data
   2   (0.875) 0.989 0.928 0.991 0.861 0.866 0.852 0.964 0.980 0.941 
   1   (0.125) 0.011 0.072 0.009 0.139 0.134 0.148 0.036 0.020 0.059 

Locus 1043 : 
2 alleles
2.2% missing data
   1   (0.892) 0.084 0.868 0.980 0.945 0.932 0.973 0.973 0.772 0.946 
   3   (0.108) 0.916 0.132 0.020 0.055 0.068 0.027 0.027 0.228 0.054 

Locus 1044 : 
2 alleles
1.4% missing data
   2   (0.594) 0.900 0.506 0.330 0.569 0.529 0.732 0.640 0.903 0.741 
   4   (0.406) 0.100 0.494 0.670 0.431 0.471 0.268 0.360 0.097 0.259 

Locus 1045 : 
2 alleles
17.4% missing data
   1   (0.881) 0.831 0.816 0.987 0.923 0.922 0.933 0.952 0.921 0.956 
   3   (0.119) 0.169 0.184 0.013 0.077 0.078 0.067 0.048 0.079 0.044 

Locus 1046 : 
2 alleles
18.1% missing data
   3   (0.873) 0.989 0.842 0.860 0.933 0.843 0.937 0.964 0.951 0.953 
   1   (0.127) 0.011 0.158 0.140 0.067 0.157 0.063 0.036 0.049 0.047 

Locus 1047 : 
2 alleles
3.6% missing data
   1   (0.290) 0.038 0.323 0.140 0.230 0.372 0.245 0.354 0.146 0.159 
   4   (0.710) 0.962 0.677 0.860 0.770 0.628 0.755 0.646 0.854 0.841 

Locus 1048 : 
2 alleles
15.2% missing data
   3   (0.876) 0.986 0.935 0.988 0.816 0.934 0.826 0.857 0.961 0.873 
   1   (0.124) 0.014 0.065 0.012 0.184 0.066 0.174 0.143 0.039 0.127 

Locus 1049 : 
2 alleles
2.2% missing data
   4   (0.927) 0.995 0.956 0.998 0.972 0.973 0.904 0.989 0.987 0.818 
   2   (0.073) 0.005 0.044 0.002 0.028 0.027 0.096 0.011 0.013 0.182 

Locus 1050 : 
2 alleles
0.0% missing data
   4   (0.895) 0.057 0.940 0.992 0.843 0.965 0.936 0.977 0.982 0.930 
   2   (0.105) 0.943 0.060 0.008 0.157 0.035 0.064 0.023 0.018 0.070 

Locus 1051 : 
2 alleles
4.3% missing data
   2   (0.907) 0.991 0.888 0.948 0.967 0.935 0.976 0.970 0.523 0.917 
   4   (0.093) 0.009 0.112 0.052 0.033 0.065 0.024 0.030 0.477 0.083 

Locus 1052 : 
2 alleles
13.8% missing data
   2   (0.406) 0.407 0.467 0.414 0.414 0.435 0.316 0.148 0.578 0.279 
   4   (0.594) 0.593 0.533 0.586 0.586 0.565 0.684 0.852 0.422 0.721 

Locus 1053 : 
2 alleles
7.2% missing data
   2   (0.806) 0.984 0.883 0.974 0.858 0.660 0.870 0.951 0.141 0.737 
   4   (0.194) 0.016 0.117 0.026 0.142 0.340 0.130 0.049 0.859 0.263 

Locus 1054 : 
2 alleles
2.2% missing data
   2   (0.899) 0.992 0.905 0.977 0.915 0.881 0.966 0.842 0.983 0.963 
   4   (0.101) 0.008 0.095 0.023 0.085 0.119 0.034 0.158 0.017 0.037 

Locus 1055 : 
2 alleles
11.6% missing data
   1   (0.921) 0.942 0.969 0.994 0.918 0.942 0.936 0.968 0.971 0.961 
   3   (0.079) 0.058 0.031 0.006 0.082 0.058 0.064 0.032 0.029 0.039 

Locus 1056 : 
2 alleles
13.0% missing data
   4   (0.910) 0.884 0.918 0.989 0.965 0.909 0.940 0.966 0.937 0.971 
   2   (0.090) 0.116 0.082 0.011 0.035 0.091 0.060 0.034 0.063 0.029 

Locus 1057 : 
2 alleles
3.6% missing data
   3   (0.914) 0.992 0.823 0.979 0.972 0.931 0.978 0.952 0.914 0.970 
   1   (0.086) 0.008 0.177 0.021 0.028 0.069 0.022 0.048 0.086 0.030 

Locus 1058 : 
2 alleles
12.3% missing data
   4   (0.303) 0.035 0.330 0.078 0.218 0.385 0.183 0.868 0.138 0.399 
   2   (0.697) 0.965 0.670 0.922 0.782 0.615 0.817 0.132 0.862 0.601 

Locus 1059 : 
2 alleles
15.2% missing data
   1   (0.717) 0.973 0.648 0.899 0.702 0.668 0.858 0.915 0.704 0.588 
   4   (0.283) 0.027 0.352 0.101 0.298 0.332 0.142 0.085 0.296 0.412 

Locus 1060 : 
2 alleles
12.3% missing data
   4   (0.912) 0.993 0.948 0.995 0.766 0.964 0.942 0.935 0.983 0.968 
   2   (0.088) 0.007 0.052 0.005 0.234 0.036 0.058 0.065 0.017 0.032 

Locus 1061 : 
2 alleles
10.9% missing data
   1   (0.102) 0.008 0.049 0.005 0.083 0.041 0.170 0.098 0.087 0.203 
   3   (0.898) 0.992 0.951 0.995 0.917 0.959 0.830 0.902 0.913 0.797 

Locus 1062 : 
2 alleles
17.4% missing data
   4   (0.742) 0.319 0.733 0.794 0.826 0.750 0.795 0.623 0.782 0.847 
   2   (0.258) 0.681 0.267 0.206 0.174 0.250 0.205 0.377 0.218 0.153 

Locus 1063 : 
2 alleles
11.6% missing data
   1   (0.920) 0.993 0.973 0.996 0.930 0.972 0.895 0.987 0.316 0.947 
   2   (0.080) 0.007 0.027 0.004 0.070 0.028 0.105 0.013 0.684 0.053 

Locus 1064 : 
2 alleles
13.8% missing data
   2   (0.870) 0.987 0.889 0.982 0.922 0.856 0.906 0.961 0.964 0.787 
   4   (0.130) 0.013 0.111 0.018 0.078 0.144 0.094 0.039 0.036 0.213 

Locus 1065 : 
2 alleles
2.2% missing data
   4   (0.821) 0.299 0.841 0.949 0.762 0.909 0.882 0.923 0.699 0.851 
   2   (0.179) 0.701 0.159 0.051 0.238 0.091 0.118 0.077 0.301 0.149 

Locus 1066 : 
2 alleles
2.9% missing data
   3   (0.927) 0.982 0.976 0.997 0.866 0.976 0.905 0.987 0.982 0.922 
   1   (0.073) 0.018 0.024 0.003 0.134 0.024 0.095 0.013 0.018 0.078 

Locus 1067 : 
2 alleles
10.1% missing data
   2   (0.948) 0.996 0.986 0.999 0.936 0.988 0.891 0.975 0.993 0.969 
   4   (0.052) 0.004 0.014 0.001 0.064 0.012 0.109 0.025 0.007 0.031 

Locus 1068 : 
2 alleles
4.3% missing data
   3   (0.906) 0.991 0.851 0.989 0.955 0.925 0.970 0.983 0.814 0.952 
   2   (0.094) 0.009 0.149 0.011 0.045 0.075 0.030 0.017 0.186 0.048 

Locus 1069 : 
2 alleles
5.1% missing data
   4   (0.676) 0.142 0.308 0.024 0.956 0.283 0.974 0.203 0.371 0.964 
   1   (0.324) 0.858 0.692 0.976 0.044 0.717 0.026 0.797 0.629 0.036 

Locus 1070 : 
2 alleles
13.0% missing data
   3   (0.894) 0.990 0.836 0.983 0.915 0.894 0.970 0.958 0.937 0.972 
   4   (0.106) 0.010 0.164 0.017 0.085 0.106 0.030 0.042 0.063 0.028 

Locus 1071 : 
2 alleles
9.4% missing data
   2   (0.672) 0.968 0.651 0.761 0.710 0.597 0.649 0.898 0.880 0.786 
   4   (0.328) 0.032 0.349 0.239 0.290 0.403 0.351 0.102 0.120 0.214 

Locus 1072 : 
2 alleles
1.4% missing data
   2   (0.873) 0.989 0.932 0.994 0.831 0.946 0.842 0.949 0.803 0.706 
   3   (0.127) 0.011 0.068 0.006 0.169 0.054 0.158 0.051 0.197 0.294 

Locus 1073 : 
2 alleles
3.6% missing data
   2   (0.915) 0.994 0.969 0.998 0.900 0.977 0.829 0.956 0.987 0.796 
   1   (0.085) 0.006 0.031 0.002 0.100 0.023 0.171 0.044 0.013 0.204 

Locus 1074 : 
2 alleles
4.3% missing data
   2   (0.106) 0.027 0.166 0.012 0.045 0.077 0.044 0.097 0.023 0.113 
   4   (0.894) 0.973 0.834 0.988 0.955 0.923 0.956 0.903 0.977 0.887 

Locus 1075 : 
2 alleles
20.3% missing data
   3   (0.887) 0.167 0.916 0.989 0.945 0.955 0.887 0.960 0.983 0.866 
   2   (0.113) 0.833 0.084 0.011 0.055 0.045 0.113 0.040 0.017 0.134 

Locus 1076 : 
2 alleles
2.9% missing data
   2   (0.831) 0.984 0.827 0.975 0.877 0.812 0.888 0.953 0.935 0.717 
   4   (0.169) 0.016 0.173 0.025 0.123 0.188 0.112 0.047 0.065 0.283 

Locus 1077 : 
2 alleles
4.3% missing data
   1   (0.871) 0.984 0.791 0.990 0.853 0.943 0.915 0.973 0.951 0.948 
   3   (0.129) 0.016 0.209 0.010 0.147 0.057 0.085 0.027 0.049 0.052 

Locus 1078 : 
2 alleles
5.1% missing data
   3   (0.895) 0.989 0.865 0.976 0.947 0.877 0.961 0.974 0.956 0.950 
   1   (0.105) 0.011 0.135 0.024 0.053 0.123 0.039 0.026 0.044 0.050 

Locus 1079 : 
2 alleles
14.5% missing data
   2   (0.659) 0.878 0.652 0.938 0.650 0.595 0.705 0.720 0.446 0.740 
   1   (0.341) 0.122 0.348 0.062 0.350 0.405 0.295 0.280 0.554 0.260 

Locus 1080 : 
2 alleles
15.2% missing data
   3   (0.744) 0.119 0.781 0.242 0.848 0.658 0.833 0.759 0.952 0.829 
   1   (0.256) 0.881 0.219 0.758 0.152 0.342 0.167 0.241 0.048 0.171 

Locus 1081 : 
2 alleles
12.3% missing data
   4   (0.901) 0.900 0.882 0.980 0.957 0.868 0.969 0.961 0.958 0.933 
   2   (0.099) 0.100 0.118 0.020 0.043 0.132 0.031 0.039 0.042 0.067 

Locus 1082 : 
2 alleles
3.6% missing data
   4   (0.901) 0.988 0.917 0.994 0.940 0.947 0.896 0.900 0.969 0.925 
   1   (0.099) 0.012 0.083 0.006 0.060 0.053 0.104 0.100 0.031 0.075 

Locus 1083 : 
2 alleles
4.3% missing data
   3   (0.873) 0.882 0.877 0.987 0.911 0.938 0.833 0.957 0.940 0.895 
   4   (0.127) 0.118 0.123 0.013 0.089 0.062 0.167 0.043 0.060 0.105 

Locus 1084 : 
2 alleles
5.1% missing data
   4   (0.854) 0.574 0.813 0.889 0.831 0.893 0.951 0.954 0.963 0.933 
   2   (0.146) 0.426 0.187 0.111 0.169 0.107 0.049 0.046 0.037 0.067 

Locus 1085 : 
2 alleles
1.4% missing data
   4   (0.908) 0.992 0.935 0.996 0.910 0.972 0.899 0.978 0.979 0.831 
   1   (0.092) 0.008 0.065 0.004 0.090 0.028 0.101 0.022 0.021 0.169 

Locus 1086 : 
2 alleles
13.8% missing data
   3   (0.067) 0.005 0.017 0.002 0.085 0.017 0.173 0.030 0.015 0.107 
   4   (0.933) 0.995 0.983 0.998 0.915 0.983 0.827 0.970 0.985 0.893 

Locus 1087 : 
2 alleles
12.3% missing data
   2   (0.145) 0.763 0.113 0.023 0.171 0.072 0.081 0.040 0.037 0.269 
   4   (0.855) 0.237 0.887 0.977 0.829 0.928 0.919 0.960 0.963 0.731 

Locus 1088 : 
2 alleles
5.8% missing data
   1   (0.886) 0.991 0.912 0.980 0.931 0.775 0.941 0.963 0.927 0.960 
   4   (0.114) 0.009 0.088 0.020 0.069 0.225 0.059 0.037 0.073 0.040 

Locus 1089 : 
2 alleles
17.4% missing data
   1   (0.672) 0.930 0.530 0.617 0.773 0.747 0.747 0.517 0.894 0.646 
   4   (0.328) 0.070 0.470 0.383 0.227 0.253 0.253 0.483 0.106 0.354 

Locus 1090 : 
2 alleles
8.7% missing data
   3   (0.875) 0.990 0.856 0.988 0.906 0.908 0.931 0.957 0.958 0.790 
   1   (0.125) 0.010 0.144 0.012 0.094 0.092 0.069 0.043 0.042 0.210 

Locus 1091 : 
2 alleles
17.4% missing data
   1   (0.865) 0.959 0.850 0.991 0.882 0.915 0.883 0.852 0.959 0.907 
   3   (0.135) 0.041 0.150 0.009 0.118 0.085 0.117 0.148 0.041 0.093 

Locus 1092 : 
2 alleles
19.6% missing data
   3   (0.868) 0.053 0.890 0.986 0.793 0.934 0.938 0.952 0.932 0.930 
   1   (0.132) 0.947 0.110 0.014 0.207 0.066 0.062 0.048 0.068 0.070 

Locus 1093 : 
2 alleles
13.8% missing data
   3   (0.824) 0.949 0.694 0.971 0.910 0.819 0.919 0.934 0.750 0.880 
   1   (0.176) 0.051 0.306 0.029 0.090 0.181 0.081 0.066 0.250 0.120 

Locus 1094 : 
2 alleles
8.7% missing data
   3   (0.948) 0.996 0.987 0.999 0.911 0.990 0.895 0.991 0.991 0.936 
   1   (0.052) 0.004 0.013 0.001 0.089 0.010 0.105 0.009 0.009 0.064 

Locus 1095 : 
2 alleles
3.6% missing data
   2   (0.775) 0.977 0.790 0.971 0.777 0.781 0.771 0.750 0.770 0.837 
   4   (0.225) 0.023 0.210 0.029 0.223 0.219 0.229 0.250 0.230 0.163 

Locus 1096 : 
2 alleles
13.8% missing data
   2   (0.758) 0.494 0.774 0.754 0.846 0.807 0.811 0.692 0.549 0.647 
   4   (0.242) 0.506 0.226 0.246 0.154 0.193 0.189 0.308 0.451 0.353 

Locus 1097 : 
2 alleles
3.6% missing data
   3   (0.740) 0.362 0.743 0.855 0.797 0.744 0.875 0.766 0.352 0.557 
   2   (0.260) 0.638 0.257 0.145 0.203 0.256 0.125 0.234 0.648 0.443 

Locus 1098 : 
2 alleles
3.6% missing data
   4   (0.886) 0.991 0.770 0.987 0.944 0.926 0.950 0.969 0.922 0.947 
   2   (0.114) 0.009 0.230 0.013 0.056 0.074 0.050 0.031 0.078 0.053 

Locus 1099 : 
2 alleles
13.0% missing data
   2   (0.909) 0.991 0.928 0.993 0.945 0.923 0.930 0.984 0.914 0.955 
   4   (0.091) 0.009 0.072 0.007 0.055 0.077 0.070 0.016 0.086 0.045 

Locus 1100 : 
2 alleles
7.2% missing data
   3   (0.899) 0.988 0.922 0.964 0.908 0.935 0.939 0.976 0.888 0.920 
   1   (0.101) 0.012 0.078 0.036 0.092 0.065 0.061 0.024 0.112 0.080 

Locus 1101 : 
2 alleles
10.1% missing data
   3   (0.944) 0.996 0.986 0.999 0.934 0.987 0.862 0.974 0.992 0.941 
   1   (0.056) 0.004 0.014 0.001 0.066 0.013 0.138 0.026 0.008 0.059 

Locus 1102 : 
2 alleles
14.5% missing data
   2   (0.080) 0.011 0.045 0.005 0.029 0.055 0.092 0.027 0.031 0.197 
   3   (0.920) 0.989 0.955 0.995 0.971 0.945 0.908 0.973 0.969 0.803 

Locus 1103 : 
2 alleles
4.3% missing data
   2   (0.882) 0.964 0.895 0.982 0.894 0.942 0.857 0.975 0.951 0.927 
   4   (0.118) 0.036 0.105 0.018 0.106 0.058 0.143 0.025 0.049 0.073 

Locus 1104 : 
2 alleles
14.5% missing data
   2   (0.868) 0.867 0.906 0.736 0.878 0.934 0.890 0.894 0.833 0.913 
   1   (0.132) 0.133 0.094 0.264 0.122 0.066 0.110 0.106 0.167 0.087 

Locus 1105 : 
2 alleles
11.6% missing data
   4   (0.906) 0.993 0.850 0.827 0.977 0.842 0.984 0.861 0.876 0.969 
   2   (0.094) 0.007 0.150 0.173 0.023 0.158 0.016 0.139 0.124 0.031 

Locus 1106 : 
2 alleles
18.8% missing data
   2   (0.808) 0.831 0.796 0.988 0.781 0.885 0.783 0.884 0.963 0.844 
   4   (0.192) 0.169 0.204 0.012 0.219 0.115 0.217 0.116 0.037 0.156 

Locus 1107 : 
2 alleles
12.3% missing data
   4   (0.939) 0.996 0.922 0.872 0.992 0.722 0.995 0.975 0.987 0.993 
   2   (0.061) 0.004 0.078 0.128 0.008 0.278 0.005 0.025 0.013 0.007 

Locus 1108 : 
2 alleles
3.6% missing data
   1   (0.109) 0.982 0.042 0.004 0.133 0.031 0.196 0.020 0.016 0.064 
   4   (0.891) 0.018 0.958 0.996 0.867 0.969 0.804 0.980 0.984 0.936 

Locus 1109 : 
2 alleles
2.9% missing data
   3   (0.907) 0.992 0.866 0.988 0.951 0.913 0.967 0.975 0.972 0.964 
   2   (0.093) 0.008 0.134 0.012 0.049 0.087 0.033 0.025 0.028 0.036 

Locus 1110 : 
2 alleles
5.8% missing data
   3   (0.823) 0.986 0.794 0.974 0.853 0.670 0.934 0.858 0.908 0.903 
   4   (0.177) 0.014 0.206 0.026 0.147 0.330 0.066 0.142 0.092 0.097 

Locus 1111 : 
2 alleles
7.2% missing data
   2   (0.139) 0.977 0.124 0.027 0.128 0.066 0.092 0.042 0.023 0.117 
   4   (0.861) 0.023 0.876 0.973 0.872 0.934 0.908 0.958 0.977 0.883 

Locus 1112 : 
2 alleles
2.9% missing data
   2   (0.884) 0.991 0.860 0.943 0.960 0.831 0.970 0.726 0.542 0.971 
   4   (0.116) 0.009 0.140 0.057 0.040 0.169 0.030 0.274 0.458 0.029 

Locus 1113 : 
2 alleles
2.9% missing data
   3   (0.901) 0.992 0.935 0.994 0.908 0.963 0.845 0.975 0.972 0.931 
   1   (0.099) 0.008 0.065 0.006 0.092 0.037 0.155 0.025 0.028 0.069 

Locus 1114 : 
2 alleles
4.3% missing data
   2   (0.846) 0.984 0.836 0.979 0.819 0.850 0.911 0.899 0.963 0.911 
   4   (0.154) 0.016 0.164 0.021 0.181 0.150 0.089 0.101 0.037 0.089 

Locus 1115 : 
2 alleles
10.9% missing data
   4   (0.869) 0.879 0.891 0.957 0.865 0.854 0.936 0.967 0.905 0.882 
   2   (0.131) 0.121 0.109 0.043 0.135 0.146 0.064 0.033 0.095 0.118 

Locus 1116 : 
2 alleles
12.3% missing data
   1   (0.859) 0.655 0.837 0.835 0.890 0.861 0.953 0.913 0.978 0.930 
   2   (0.141) 0.345 0.163 0.165 0.110 0.139 0.047 0.087 0.022 0.070 

Locus 1117 : 
2 alleles
13.0% missing data
   4   (0.925) 0.631 0.875 0.632 0.982 0.945 0.990 0.914 0.986 0.989 
   1   (0.075) 0.369 0.125 0.368 0.018 0.055 0.010 0.086 0.014 0.011 

Locus 1118 : 
2 alleles
13.0% missing data
   2   (0.298) 0.036 0.372 0.068 0.221 0.310 0.252 0.122 0.578 0.300 
   4   (0.702) 0.964 0.628 0.932 0.779 0.690 0.748 0.878 0.422 0.700 

Locus 1119 : 
2 alleles
6.5% missing data
   4   (0.840) 0.986 0.832 0.980 0.814 0.868 0.882 0.925 0.926 0.896 
   2   (0.160) 0.014 0.168 0.020 0.186 0.132 0.118 0.075 0.074 0.104 

Locus 1120 : 
2 alleles
3.6% missing data
   2   (0.941) 0.996 0.986 0.999 0.913 0.989 0.849 0.991 0.991 0.883 
   1   (0.059) 0.004 0.014 0.001 0.087 0.011 0.151 0.009 0.009 0.117 

Locus 1121 : 
2 alleles
8.7% missing data
   1   (0.839) 0.986 0.863 0.989 0.812 0.920 0.863 0.956 0.832 0.508 
   2   (0.161) 0.014 0.137 0.011 0.188 0.080 0.137 0.044 0.168 0.492 

Locus 1122 : 
2 alleles
11.6% missing data
   1   (0.751) 0.922 0.755 0.903 0.808 0.703 0.835 0.774 0.527 0.664 
   3   (0.249) 0.078 0.245 0.097 0.192 0.297 0.165 0.226 0.473 0.336 

Locus 1123 : 
2 alleles
4.3% missing data
   3   (0.858) 0.985 0.912 0.960 0.913 0.858 0.823 0.970 0.470 0.941 
   4   (0.142) 0.015 0.088 0.040 0.087 0.142 0.177 0.030 0.530 0.059 

Locus 1124 : 
2 alleles
16.7% missing data
   2   (0.849) 0.986 0.646 0.921 0.932 0.863 0.955 0.956 0.780 0.923 
   4   (0.151) 0.014 0.354 0.079 0.068 0.137 0.045 0.044 0.220 0.077 

Locus 1125 : 
2 alleles
5.8% missing data
   2   (0.900) 0.574 0.907 0.694 0.960 0.868 0.980 0.954 0.759 0.975 
   1   (0.100) 0.426 0.093 0.306 0.040 0.132 0.020 0.046 0.241 0.025 

Locus 1126 : 
2 alleles
9.4% missing data
   4   (0.920) 0.993 0.972 0.995 0.915 0.975 0.924 0.986 0.358 0.893 
   3   (0.080) 0.007 0.028 0.005 0.085 0.025 0.076 0.014 0.642 0.107 

Locus 1127 : 
2 alleles
3.6% missing data
   4   (0.830) 0.981 0.901 0.989 0.789 0.736 0.897 0.870 0.972 0.668 
   2   (0.170) 0.019 0.099 0.011 0.211 0.264 0.103 0.130 0.028 0.332 

Locus 1128 : 
2 alleles
5.1% missing data
   1   (0.308) 0.990 0.200 0.055 0.301 0.303 0.327 0.317 0.194 0.525 
   3   (0.692) 0.010 0.800 0.945 0.699 0.697 0.673 0.683 0.806 0.475 

Locus 1129 : 
2 alleles
15.2% missing data
   1   (0.707) 0.900 0.655 0.959 0.711 0.729 0.718 0.877 0.914 0.630 
   4   (0.293) 0.100 0.345 0.041 0.289 0.271 0.282 0.123 0.086 0.370 

Locus 1130 : 
2 alleles
5.8% missing data
   2   (0.877) 0.956 0.879 0.989 0.902 0.905 0.905 0.972 0.920 0.901 
   4   (0.123) 0.044 0.121 0.011 0.098 0.095 0.095 0.028 0.080 0.099 

Locus 1131 : 
2 alleles
2.9% missing data
   4   (0.199) 0.052 0.089 0.012 0.231 0.100 0.530 0.046 0.036 0.376 
   2   (0.801) 0.948 0.911 0.988 0.769 0.900 0.470 0.954 0.964 0.624 

Locus 1132 : 
2 alleles
2.9% missing data
   3   (0.935) 0.561 0.912 0.859 0.991 0.867 0.995 0.981 0.988 0.993 
   1   (0.065) 0.439 0.088 0.141 0.009 0.133 0.005 0.019 0.012 0.007 

Locus 1133 : 
2 alleles
2.9% missing data
   4   (0.904) 0.990 0.882 0.984 0.965 0.877 0.965 0.949 0.960 0.929 
   1   (0.096) 0.010 0.118 0.016 0.035 0.123 0.035 0.051 0.040 0.071 

Locus 1134 : 
2 alleles
13.8% missing data
   3   (0.790) 0.943 0.835 0.978 0.700 0.836 0.753 0.841 0.940 0.836 
   1   (0.210) 0.057 0.165 0.022 0.300 0.164 0.247 0.159 0.060 0.164 

Locus 1135 : 
2 alleles
3.6% missing data
   3   (0.789) 0.300 0.757 0.792 0.898 0.700 0.908 0.650 0.832 0.910 
   2   (0.211) 0.700 0.243 0.208 0.102 0.300 0.092 0.350 0.168 0.090 

Locus 1136 : 
2 alleles
2.9% missing data
   1   (0.919) 0.994 0.951 0.993 0.904 0.960 0.954 0.978 0.854 0.899 
   4   (0.081) 0.006 0.049 0.007 0.096 0.040 0.046 0.022 0.146 0.101 

Locus 1137 : 
2 alleles
10.9% missing data
   3   (0.888) 0.988 0.907 0.978 0.905 0.833 0.952 0.892 0.974 0.943 
   1   (0.112) 0.012 0.093 0.022 0.095 0.167 0.048 0.108 0.026 0.057 

Locus 1138 : 
2 alleles
5.8% missing data
   2   (0.712) 0.914 0.723 0.870 0.744 0.622 0.745 0.756 0.936 0.707 
   4   (0.288) 0.086 0.277 0.130 0.256 0.378 0.255 0.244 0.064 0.293 

Locus 1139 : 
2 alleles
10.1% missing data
   2   (0.905) 0.993 0.955 0.995 0.920 0.960 0.900 0.905 0.961 0.603 
   4   (0.095) 0.007 0.045 0.005 0.080 0.040 0.100 0.095 0.039 0.397 

Locus 1140 : 
2 alleles
6.5% missing data
   2   (0.467) 0.755 0.323 0.166 0.506 0.345 0.612 0.823 0.872 0.601 
   4   (0.533) 0.245 0.677 0.834 0.494 0.655 0.388 0.177 0.128 0.399 

Locus 1141 : 
2 alleles
2.9% missing data
   4   (0.838) 0.832 0.673 0.679 0.942 0.809 0.963 0.920 0.948 0.899 
   3   (0.162) 0.168 0.327 0.321 0.058 0.191 0.037 0.080 0.052 0.101 

Locus 1142 : 
2 alleles
12.3% missing data
   4   (0.807) 0.809 0.859 0.972 0.842 0.848 0.699 0.947 0.881 0.764 
   2   (0.193) 0.191 0.141 0.028 0.158 0.152 0.301 0.053 0.119 0.236 

Locus 1143 : 
2 alleles
4.3% missing data
   1   (0.869) 0.986 0.936 0.993 0.873 0.878 0.869 0.950 0.956 0.632 
   3   (0.131) 0.014 0.064 0.007 0.127 0.122 0.131 0.050 0.044 0.368 

Locus 1144 : 
2 alleles
8.0% missing data
   2   (0.906) 0.065 0.948 0.985 0.897 0.966 0.945 0.984 0.983 0.927 
   4   (0.094) 0.935 0.052 0.015 0.103 0.034 0.055 0.016 0.017 0.073 

Locus 1145 : 
2 alleles
5.1% missing data
   1   (0.180) 0.067 0.234 0.028 0.198 0.120 0.148 0.064 0.059 0.083 
   3   (0.820) 0.933 0.766 0.972 0.802 0.880 0.852 0.936 0.941 0.917 

Locus 1146 : 
2 alleles
10.9% missing data
   1   (0.906) 0.630 0.932 0.651 0.975 0.831 0.983 0.791 0.954 0.959 
   3   (0.094) 0.370 0.068 0.349 0.025 0.169 0.017 0.209 0.046 0.041 

Locus 1147 : 
2 alleles
2.9% missing data
   1   (0.911) 0.992 0.933 0.996 0.908 0.970 0.888 0.976 0.979 0.952 
   3   (0.089) 0.008 0.067 0.004 0.092 0.030 0.112 0.024 0.021 0.048 

Locus 1148 : 
2 alleles
3.6% missing data
   1   (0.904) 0.990 0.944 0.996 0.815 0.957 0.929 0.982 0.927 0.874 
   3   (0.096) 0.010 0.056 0.004 0.185 0.043 0.071 0.018 0.073 0.126 

Locus 1149 : 
2 alleles
15.2% missing data
   2   (0.482) 0.058 0.477 0.145 0.462 0.435 0.613 0.549 0.296 0.656 
   4   (0.518) 0.942 0.523 0.855 0.538 0.565 0.387 0.451 0.704 0.344 

Locus 1150 : 
2 alleles
4.3% missing data
   2   (0.929) 0.995 0.964 0.997 0.950 0.969 0.960 0.985 0.987 0.598 
   3   (0.071) 0.005 0.036 0.003 0.050 0.031 0.040 0.015 0.013 0.402 

Locus 1151 : 
2 alleles
15.2% missing data
   4   (0.952) 0.963 0.986 0.999 0.946 0.989 0.949 0.992 0.985 0.875 
   2   (0.048) 0.037 0.014 0.001 0.054 0.011 0.051 0.008 0.015 0.125 

Locus 1152 : 
2 alleles
13.0% missing data
   4   (0.905) 0.989 0.950 0.996 0.768 0.953 0.931 0.957 0.952 0.922 
   3   (0.095) 0.011 0.050 0.004 0.232 0.047 0.069 0.043 0.048 0.078 

Locus 1153 : 
2 alleles
13.8% missing data
   3   (0.894) 0.899 0.938 0.991 0.954 0.882 0.919 0.968 0.876 0.745 
   4   (0.106) 0.101 0.062 0.009 0.046 0.118 0.081 0.032 0.124 0.255 

Locus 1154 : 
2 alleles
6.5% missing data
   1   (0.925) 0.974 0.964 0.996 0.806 0.962 0.965 0.987 0.986 0.960 
   3   (0.075) 0.026 0.036 0.004 0.194 0.038 0.035 0.013 0.014 0.040 

Locus 1155 : 
2 alleles
13.8% missing data
   3   (0.801) 0.077 0.820 0.964 0.847 0.866 0.783 0.833 0.955 0.868 
   1   (0.199) 0.923 0.180 0.036 0.153 0.134 0.217 0.167 0.045 0.132 

Locus 1156 : 
2 alleles
10.9% missing data
   3   (0.799) 0.978 0.693 0.940 0.860 0.725 0.923 0.701 0.923 0.865 
   1   (0.201) 0.022 0.307 0.060 0.140 0.275 0.077 0.299 0.077 0.135 

Locus 1157 : 
2 alleles
6.5% missing data
   1   (0.839) 0.862 0.884 0.978 0.827 0.908 0.782 0.958 0.935 0.766 
   3   (0.161) 0.138 0.116 0.022 0.173 0.092 0.218 0.042 0.065 0.234 

Locus 1158 : 
2 alleles
1.4% missing data
   1   (0.785) 0.977 0.836 0.959 0.781 0.781 0.676 0.934 0.952 0.878 
   2   (0.215) 0.023 0.164 0.041 0.219 0.219 0.324 0.066 0.048 0.122 

Locus 1159 : 
2 alleles
5.1% missing data
   1   (0.756) 0.977 0.755 0.973 0.808 0.683 0.777 0.680 0.911 0.817 
   3   (0.244) 0.023 0.245 0.027 0.192 0.317 0.223 0.320 0.089 0.183 

Locus 1160 : 
2 alleles
7.2% missing data
   4   (0.846) 0.981 0.813 0.982 0.860 0.902 0.883 0.959 0.806 0.862 
   2   (0.154) 0.019 0.187 0.018 0.140 0.098 0.117 0.041 0.194 0.138 

Locus 1161 : 
2 alleles
21.0% missing data
   1   (0.665) 0.976 0.676 0.563 0.737 0.637 0.650 0.607 0.661 0.692 
   3   (0.335) 0.024 0.324 0.437 0.263 0.363 0.350 0.393 0.339 0.308 

Locus 1162 : 
2 alleles
3.6% missing data
   2   (0.161) 0.015 0.170 0.016 0.203 0.088 0.144 0.161 0.115 0.101 
   3   (0.839) 0.985 0.830 0.984 0.797 0.912 0.856 0.839 0.885 0.899 

Locus 1163 : 
2 alleles
17.4% missing data
   2   (0.927) 0.980 0.964 0.997 0.915 0.978 0.906 0.959 0.990 0.952 
   4   (0.073) 0.020 0.036 0.003 0.085 0.022 0.094 0.041 0.010 0.048 

Locus 1164 : 
2 alleles
5.8% missing data
   2   (0.599) 0.792 0.632 0.149 0.664 0.760 0.444 0.915 0.134 0.503 
   4   (0.401) 0.208 0.368 0.851 0.336 0.240 0.556 0.085 0.866 0.497 

Locus 1165 : 
2 alleles
5.1% missing data
   3   (0.748) 0.974 0.722 0.955 0.726 0.782 0.834 0.163 0.938 0.815 
   1   (0.252) 0.026 0.278 0.045 0.274 0.218 0.166 0.837 0.062 0.185 

Locus 1166 : 
2 alleles
5.8% missing data
   1   (0.842) 0.950 0.925 0.959 0.823 0.765 0.828 0.955 0.965 0.855 
   3   (0.158) 0.050 0.075 0.041 0.177 0.235 0.172 0.045 0.035 0.145 

Locus 1167 : 
2 alleles
3.6% missing data
   3   (0.889) 0.990 0.918 0.967 0.912 0.805 0.956 0.948 0.905 0.956 
   1   (0.111) 0.010 0.082 0.033 0.088 0.195 0.044 0.052 0.095 0.044 

Locus 1168 : 
2 alleles
9.4% missing data
   1   (0.885) 0.161 0.924 0.987 0.899 0.951 0.897 0.972 0.982 0.928 
   3   (0.115) 0.839 0.076 0.013 0.101 0.049 0.103 0.028 0.018 0.072 

Locus 1169 : 
2 alleles
12.3% missing data
   1   (0.900) 0.985 0.904 0.991 0.918 0.900 0.952 0.853 0.978 0.962 
   3   (0.100) 0.015 0.096 0.009 0.082 0.100 0.048 0.147 0.022 0.038 

Locus 1170 : 
2 alleles
5.8% missing data
   1   (0.884) 0.988 0.908 0.932 0.924 0.820 0.938 0.959 0.974 0.934 
   4   (0.116) 0.012 0.092 0.068 0.076 0.180 0.062 0.041 0.026 0.066 

Locus 1171 : 
2 alleles
5.8% missing data
   3   (0.395) 0.961 0.480 0.360 0.390 0.291 0.312 0.391 0.167 0.384 
   4   (0.605) 0.039 0.520 0.640 0.610 0.709 0.688 0.609 0.833 0.616 

Locus 1172 : 
2 alleles
13.8% missing data
   2   (0.919) 0.914 0.858 0.988 0.976 0.945 0.974 0.963 0.841 0.978 
   3   (0.081) 0.086 0.142 0.012 0.024 0.055 0.026 0.037 0.159 0.022 

Locus 1173 : 
2 alleles
3.6% missing data
   1   (0.611) 0.060 0.664 0.964 0.501 0.550 0.634 0.863 0.884 0.595 
   2   (0.389) 0.940 0.336 0.036 0.499 0.450 0.366 0.137 0.116 0.405 

Locus 1174 : 
2 alleles
13.0% missing data
   3   (0.876) 0.990 0.929 0.994 0.892 0.938 0.695 0.967 0.952 0.905 
   1   (0.124) 0.010 0.071 0.006 0.108 0.062 0.305 0.033 0.048 0.095 

Locus 1175 : 
2 alleles
2.2% missing data
   1   (0.836) 0.988 0.780 0.889 0.917 0.749 0.934 0.743 0.937 0.929 
   3   (0.164) 0.012 0.220 0.111 0.083 0.251 0.066 0.257 0.063 0.071 

Locus 1176 : 
2 alleles
7.2% missing data
   1   (0.872) 0.988 0.915 0.986 0.888 0.796 0.924 0.956 0.909 0.884 
   3   (0.128) 0.012 0.085 0.014 0.112 0.204 0.076 0.044 0.091 0.116 

Locus 1177 : 
2 alleles
13.0% missing data
   3   (0.918) 0.975 0.951 0.994 0.917 0.929 0.954 0.924 0.971 0.967 
   1   (0.082) 0.025 0.049 0.006 0.083 0.071 0.046 0.076 0.029 0.033 

Locus 1178 : 
2 alleles
2.9% missing data
   3   (0.867) 0.957 0.856 0.980 0.917 0.909 0.859 0.968 0.965 0.914 
   1   (0.133) 0.043 0.144 0.020 0.083 0.091 0.141 0.032 0.035 0.086 

Locus 1179 : 
2 alleles
10.9% missing data
   2   (0.825) 0.982 0.823 0.971 0.756 0.893 0.843 0.932 0.934 0.843 
   4   (0.175) 0.018 0.177 0.029 0.244 0.107 0.157 0.068 0.066 0.157 

Locus 1180 : 
2 alleles
7.2% missing data
   1   (0.190) 0.020 0.257 0.025 0.153 0.212 0.114 0.076 0.062 0.148 
   3   (0.810) 0.980 0.743 0.975 0.847 0.788 0.886 0.924 0.938 0.852 

Locus 1181 : 
2 alleles
11.6% missing data
   3   (0.921) 0.977 0.966 0.997 0.941 0.975 0.852 0.933 0.989 0.859 
   1   (0.079) 0.023 0.034 0.003 0.059 0.025 0.148 0.067 0.011 0.141 

Locus 1182 : 
2 alleles
11.6% missing data
   2   (0.886) 0.989 0.871 0.990 0.935 0.906 0.912 0.917 0.963 0.952 
   4   (0.114) 0.011 0.129 0.010 0.065 0.094 0.088 0.083 0.037 0.048 

Locus 1183 : 
2 alleles
2.9% missing data
   4   (0.906) 0.992 0.955 0.997 0.899 0.939 0.911 0.982 0.975 0.869 
   3   (0.094) 0.008 0.045 0.003 0.101 0.061 0.089 0.018 0.025 0.131 

Locus 1184 : 
2 alleles
10.9% missing data
   4   (0.714) 0.723 0.620 0.945 0.727 0.800 0.772 0.865 0.704 0.644 
   2   (0.286) 0.277 0.380 0.055 0.273 0.200 0.228 0.135 0.296 0.356 

Locus 1185 : 
2 alleles
13.8% missing data
   4   (0.911) 0.992 0.948 0.995 0.827 0.954 0.943 0.943 0.984 0.925 
   2   (0.089) 0.008 0.052 0.005 0.173 0.046 0.057 0.057 0.016 0.075 

Locus 1186 : 
2 alleles
0.7% missing data
   4   (0.830) 0.982 0.737 0.943 0.899 0.878 0.887 0.711 0.949 0.929 
   2   (0.170) 0.018 0.263 0.057 0.101 0.122 0.113 0.289 0.051 0.071 

Locus 1187 : 
2 alleles
12.3% missing data
   3   (0.871) 0.986 0.841 0.977 0.942 0.822 0.926 0.958 0.884 0.962 
   1   (0.129) 0.014 0.159 0.023 0.058 0.178 0.074 0.042 0.116 0.038 

Locus 1188 : 
2 alleles
11.6% missing data
   2   (0.864) 0.889 0.921 0.990 0.905 0.919 0.749 0.871 0.978 0.785 
   3   (0.136) 0.111 0.079 0.010 0.095 0.081 0.251 0.129 0.022 0.215 

Locus 1189 : 
2 alleles
5.1% missing data
   2   (0.790) 0.028 0.862 0.839 0.802 0.818 0.856 0.944 0.627 0.699 
   1   (0.210) 0.972 0.138 0.161 0.198 0.182 0.144 0.056 0.373 0.301 

Locus 1190 : 
2 alleles
13.8% missing data
   2   (0.578) 0.213 0.646 0.294 0.643 0.520 0.614 0.515 0.214 0.699 
   4   (0.422) 0.787 0.354 0.706 0.357 0.480 0.386 0.485 0.786 0.301 

Locus 1191 : 
2 alleles
5.8% missing data
   3   (0.892) 0.988 0.901 0.974 0.869 0.908 0.953 0.979 0.966 0.913 
   4   (0.108) 0.012 0.099 0.026 0.131 0.092 0.047 0.021 0.034 0.087 

Locus 1192 : 
2 alleles
3.6% missing data
   2   (0.907) 0.991 0.821 0.945 0.975 0.864 0.984 0.951 0.967 0.971 
   4   (0.093) 0.009 0.179 0.055 0.025 0.136 0.016 0.049 0.033 0.029 

Locus 1193 : 
2 alleles
2.9% missing data
   3   (0.879) 0.966 0.865 0.993 0.884 0.929 0.905 0.967 0.935 0.909 
   1   (0.121) 0.034 0.135 0.007 0.116 0.071 0.095 0.033 0.065 0.091 

Locus 1194 : 
2 alleles
2.9% missing data
   2   (0.111) 0.135 0.104 0.415 0.048 0.227 0.022 0.030 0.118 0.040 
   4   (0.889) 0.865 0.896 0.585 0.952 0.773 0.978 0.970 0.882 0.960 

Locus 1195 : 
2 alleles
14.5% missing data
   2   (0.868) 0.983 0.833 0.983 0.925 0.893 0.935 0.884 0.925 0.707 
   4   (0.132) 0.017 0.167 0.017 0.075 0.107 0.065 0.116 0.075 0.293 

Locus 1196 : 
2 alleles
13.0% missing data
   4   (0.600) 0.230 0.633 0.241 0.587 0.688 0.568 0.847 0.278 0.745 
   2   (0.400) 0.770 0.367 0.759 0.413 0.312 0.432 0.153 0.722 0.255 

Locus 1197 : 
2 alleles
3.6% missing data
   2   (0.891) 0.148 0.936 0.988 0.865 0.950 0.932 0.973 0.963 0.884 
   4   (0.109) 0.852 0.064 0.012 0.135 0.050 0.068 0.027 0.037 0.116 

Locus 1198 : 
2 alleles
4.3% missing data
   3   (0.947) 0.996 0.987 0.999 0.929 0.990 0.888 0.992 0.994 0.918 
   4   (0.053) 0.004 0.013 0.001 0.071 0.010 0.112 0.008 0.006 0.082 

Locus 1199 : 
2 alleles
5.8% missing data
   3   (0.773) 0.921 0.720 0.962 0.800 0.771 0.809 0.889 0.936 0.850 
   1   (0.227) 0.079 0.280 0.038 0.200 0.229 0.191 0.111 0.064 0.150 

Locus 1200 : 
2 alleles
5.1% missing data
   3   (0.504) 0.477 0.391 0.530 0.436 0.513 0.693 0.202 0.461 0.749 
   1   (0.496) 0.523 0.609 0.470 0.564 0.487 0.307 0.798 0.539 0.251 

Locus 1201 : 
2 alleles
2.9% missing data
   1   (0.802) 0.981 0.854 0.976 0.815 0.902 0.837 0.187 0.344 0.711 
   2   (0.198) 0.019 0.146 0.024 0.185 0.098 0.163 0.813 0.656 0.289 

Locus 1202 : 
2 alleles
5.8% missing data
   4   (0.569) 0.278 0.616 0.735 0.651 0.570 0.429 0.839 0.421 0.593 
   2   (0.431) 0.722 0.384 0.265 0.349 0.430 0.571 0.161 0.579 0.407 

Locus 1203 : 
2 alleles
3.6% missing data
   2   (0.908) 0.989 0.881 0.975 0.962 0.886 0.970 0.883 0.982 0.973 
   4   (0.092) 0.011 0.119 0.025 0.038 0.114 0.030 0.117 0.018 0.027 

Locus 1204 : 
2 alleles
0.7% missing data
   1   (0.828) 0.986 0.825 0.977 0.870 0.912 0.834 0.961 0.219 0.799 
   3   (0.172) 0.014 0.175 0.023 0.130 0.088 0.166 0.039 0.781 0.201 

Locus 1205 : 
2 alleles
1.4% missing data
   3   (0.886) 0.970 0.876 0.984 0.929 0.928 0.942 0.969 0.515 0.936 
   1   (0.114) 0.030 0.124 0.016 0.071 0.072 0.058 0.031 0.485 0.064 

Locus 1206 : 
2 alleles
2.9% missing data
   3   (0.937) 0.995 0.895 0.971 0.992 0.763 0.995 0.970 0.976 0.993 
   1   (0.063) 0.005 0.105 0.029 0.008 0.237 0.005 0.030 0.024 0.007 

Locus 1207 : 
2 alleles
5.8% missing data
   2   (0.811) 0.929 0.758 0.921 0.895 0.766 0.870 0.931 0.904 0.862 
   4   (0.189) 0.071 0.242 0.079 0.105 0.234 0.130 0.069 0.096 0.138 

Locus 1208 : 
2 alleles
3.6% missing data
   1   (0.836) 0.979 0.746 0.959 0.859 0.862 0.924 0.808 0.958 0.903 
   3   (0.164) 0.021 0.254 0.041 0.141 0.138 0.076 0.192 0.042 0.097 

Locus 1209 : 
2 alleles
10.1% missing data
   1   (0.899) 0.990 0.939 0.993 0.925 0.935 0.854 0.982 0.981 0.936 
   4   (0.101) 0.010 0.061 0.007 0.075 0.065 0.146 0.018 0.019 0.064 

Locus 1210 : 
2 alleles
3.6% missing data
   3   (0.886) 0.991 0.927 0.992 0.934 0.878 0.929 0.704 0.854 0.878 
   2   (0.114) 0.009 0.073 0.008 0.066 0.122 0.071 0.296 0.146 0.122 

Locus 1211 : 
2 alleles
4.3% missing data
   4   (0.811) 0.945 0.808 0.954 0.838 0.798 0.843 0.784 0.967 0.895 
   2   (0.189) 0.055 0.192 0.046 0.162 0.202 0.157 0.216 0.033 0.105 

Locus 1212 : 
2 alleles
12.3% missing data
   1   (0.875) 0.562 0.923 0.938 0.916 0.927 0.901 0.906 0.801 0.834 
   3   (0.125) 0.438 0.077 0.062 0.084 0.073 0.099 0.094 0.199 0.166 

Locus 1213 : 
2 alleles
0.7% missing data
   4   (0.912) 0.994 0.939 0.997 0.941 0.945 0.917 0.956 0.979 0.944 
   2   (0.088) 0.006 0.061 0.003 0.059 0.055 0.083 0.044 0.021 0.056 

Locus 1214 : 
2 alleles
5.1% missing data
   1   (0.897) 0.670 0.946 0.913 0.960 0.896 0.918 0.961 0.942 0.929 
   2   (0.103) 0.330 0.054 0.087 0.040 0.104 0.082 0.039 0.058 0.071 

Locus 1215 : 
2 alleles
5.1% missing data
   2   (0.790) 0.234 0.440 0.037 0.971 0.561 0.983 0.753 0.792 0.976 
   4   (0.210) 0.766 0.560 0.963 0.029 0.439 0.017 0.247 0.208 0.024 

Locus 1216 : 
2 alleles
4.3% missing data
   3   (0.903) 0.957 0.878 0.973 0.964 0.800 0.977 0.937 0.902 0.977 
   4   (0.097) 0.043 0.122 0.027 0.036 0.200 0.023 0.063 0.098 0.023 

Locus 1217 : 
2 alleles
5.1% missing data
   1   (0.772) 0.975 0.786 0.976 0.781 0.795 0.749 0.930 0.886 0.700 
   4   (0.228) 0.025 0.214 0.024 0.219 0.205 0.251 0.070 0.114 0.300 

Locus 1218 : 
2 alleles
5.1% missing data
   4   (0.589) 0.044 0.556 0.504 0.648 0.660 0.527 0.682 0.909 0.714 
   2   (0.411) 0.956 0.444 0.496 0.352 0.340 0.473 0.318 0.091 0.286 

Locus 1219 : 
2 alleles
2.9% missing data
   1   (0.874) 0.981 0.796 0.966 0.916 0.927 0.922 0.964 0.963 0.947 
   2   (0.126) 0.019 0.204 0.034 0.084 0.073 0.078 0.036 0.037 0.053 

Locus 1220 : 
2 alleles
13.0% missing data
   1   (0.887) 0.990 0.855 0.980 0.938 0.924 0.943 0.864 0.971 0.787 
   3   (0.113) 0.010 0.145 0.020 0.062 0.076 0.057 0.136 0.029 0.213 

Locus 1221 : 
2 alleles
4.3% missing data
   2   (0.910) 0.993 0.934 0.996 0.907 0.964 0.922 0.977 0.971 0.891 
   4   (0.090) 0.007 0.066 0.004 0.093 0.036 0.078 0.023 0.029 0.109 

Locus 1222 : 
2 alleles
13.0% missing data
   2   (0.381) 0.802 0.307 0.452 0.365 0.411 0.352 0.403 0.133 0.556 
   4   (0.619) 0.198 0.693 0.548 0.635 0.589 0.648 0.597 0.867 0.444 

Locus 1223 : 
2 alleles
1.4% missing data
   1   (0.845) 0.985 0.647 0.975 0.922 0.809 0.953 0.947 0.965 0.951 
   3   (0.155) 0.015 0.353 0.025 0.078 0.191 0.047 0.053 0.035 0.049 

Locus 1224 : 
2 alleles
2.9% missing data
   4   (0.884) 0.991 0.916 0.975 0.919 0.853 0.924 0.910 0.964 0.940 
   2   (0.116) 0.009 0.084 0.025 0.081 0.147 0.076 0.090 0.036 0.060 

Locus 1225 : 
2 alleles
12.3% missing data
   1   (0.878) 0.986 0.903 0.991 0.815 0.925 0.924 0.862 0.955 0.856 
   3   (0.122) 0.014 0.097 0.009 0.185 0.075 0.076 0.138 0.045 0.144 

Locus 1226 : 
2 alleles
3.6% missing data
   3   (0.872) 0.986 0.812 0.981 0.930 0.799 0.967 0.971 0.905 0.868 
   4   (0.128) 0.014 0.188 0.019 0.070 0.201 0.033 0.029 0.095 0.132 

Locus 1227 : 
2 alleles
14.5% missing data
   1   (0.342) 0.673 0.283 0.154 0.509 0.419 0.264 0.117 0.081 0.276 
   3   (0.658) 0.327 0.717 0.846 0.491 0.581 0.736 0.883 0.919 0.724 

Locus 1228 : 
2 alleles
10.9% missing data
   3   (0.947) 0.996 0.986 0.999 0.929 0.987 0.933 0.975 0.991 0.849 
   4   (0.053) 0.004 0.014 0.001 0.071 0.013 0.067 0.025 0.009 0.151 

Locus 1229 : 
2 alleles
3.6% missing data
   1   (0.825) 0.983 0.862 0.960 0.895 0.808 0.880 0.195 0.846 0.862 
   2   (0.175) 0.017 0.138 0.040 0.105 0.192 0.120 0.805 0.154 0.138 

Locus 1230 : 
2 alleles
11.6% missing data
   1   (0.674) 0.968 0.661 0.881 0.792 0.429 0.742 0.885 0.423 0.768 
   2   (0.326) 0.032 0.339 0.119 0.208 0.571 0.258 0.115 0.577 0.232 

Locus 1231 : 
2 alleles
3.6% missing data
   1   (0.572) 0.874 0.638 0.148 0.487 0.466 0.720 0.691 0.280 0.555 
   3   (0.428) 0.126 0.362 0.852 0.513 0.534 0.280 0.309 0.720 0.445 

Locus 1232 : 
2 alleles
13.0% missing data
   1   (0.149) 0.012 0.114 0.017 0.124 0.129 0.193 0.047 0.062 0.109 
   3   (0.851) 0.988 0.886 0.983 0.876 0.871 0.807 0.953 0.938 0.891 

Locus 1233 : 
2 alleles
3.6% missing data
   4   (0.897) 0.060 0.935 0.985 0.936 0.959 0.951 0.975 0.524 0.933 
   2   (0.103) 0.940 0.065 0.015 0.064 0.041 0.049 0.025 0.476 0.067 

Locus 1234 : 
2 alleles
4.3% missing data
   2   (0.290) 0.027 0.284 0.103 0.235 0.429 0.135 0.868 0.869 0.145 
   4   (0.710) 0.973 0.716 0.897 0.765 0.571 0.865 0.132 0.131 0.855 

Locus 1235 : 
2 alleles
10.9% missing data
   4   (0.897) 0.967 0.946 0.989 0.824 0.926 0.919 0.943 0.983 0.938 
   2   (0.103) 0.033 0.054 0.011 0.176 0.074 0.081 0.057 0.017 0.062 

Locus 1236 : 
2 alleles
11.6% missing data
   2   (0.121) 0.012 0.110 0.011 0.092 0.062 0.118 0.083 0.042 0.195 
   4   (0.879) 0.988 0.890 0.989 0.908 0.938 0.882 0.917 0.958 0.805 

Locus 1237 : 
2 alleles
13.0% missing data
   3   (0.910) 0.989 0.948 0.994 0.859 0.958 0.919 0.984 0.975 0.912 
   2   (0.090) 0.011 0.052 0.006 0.141 0.042 0.081 0.016 0.025 0.088 

Locus 1238 : 
2 alleles
4.3% missing data
   2   (0.715) 0.196 0.827 0.955 0.632 0.709 0.795 0.787 0.124 0.609 
   4   (0.285) 0.804 0.173 0.045 0.368 0.291 0.205 0.213 0.876 0.391 

Locus 1239 : 
2 alleles
2.9% missing data
   2   (0.864) 0.985 0.839 0.963 0.918 0.876 0.906 0.960 0.935 0.915 
   4   (0.136) 0.015 0.161 0.037 0.082 0.124 0.094 0.040 0.065 0.085 

Locus 1240 : 
2 alleles
2.9% missing data
   1   (0.886) 0.987 0.913 0.990 0.903 0.907 0.899 0.863 0.940 0.944 
   3   (0.114) 0.013 0.087 0.010 0.097 0.093 0.101 0.137 0.060 0.056 

Locus 1241 : 
2 alleles
5.8% missing data
   4   (0.637) 0.859 0.749 0.964 0.528 0.636 0.458 0.688 0.726 0.691 
   1   (0.363) 0.141 0.251 0.036 0.472 0.364 0.542 0.312 0.274 0.309 

Locus 1242 : 
2 alleles
5.8% missing data
   1   (0.929) 0.976 0.972 0.997 0.900 0.979 0.890 0.988 0.988 0.953 
   2   (0.071) 0.024 0.028 0.003 0.100 0.021 0.110 0.012 0.012 0.047 

Locus 1243 : 
2 alleles
3.6% missing data
   2   (0.200) 0.024 0.145 0.018 0.368 0.128 0.152 0.448 0.056 0.209 
   4   (0.800) 0.976 0.855 0.982 0.632 0.872 0.848 0.552 0.944 0.791 

Locus 1244 : 
2 alleles
2.2% missing data
   3   (0.860) 0.986 0.825 0.987 0.944 0.850 0.887 0.964 0.976 0.878 
   1   (0.140) 0.014 0.175 0.013 0.056 0.150 0.113 0.036 0.024 0.122 

Locus 1245 : 
2 alleles
10.1% missing data
   3   (0.148) 0.013 0.087 0.006 0.132 0.071 0.306 0.154 0.060 0.228 
   1   (0.852) 0.987 0.913 0.994 0.868 0.929 0.694 0.846 0.940 0.772 

Locus 1246 : 
2 alleles
13.8% missing data
   4   (0.889) 0.993 0.838 0.646 0.955 0.859 0.973 0.980 0.841 0.970 
   2   (0.111) 0.007 0.162 0.354 0.045 0.141 0.027 0.020 0.159 0.030 

Locus 1247 : 
2 alleles
4.3% missing data
   1   (0.776) 0.506 0.828 0.939 0.691 0.883 0.737 0.940 0.922 0.680 
   3   (0.224) 0.494 0.172 0.061 0.309 0.117 0.263 0.060 0.078 0.320 

Locus 1248 : 
2 alleles
10.9% missing data
   3   (0.800) 0.325 0.881 0.913 0.820 0.775 0.811 0.824 0.938 0.800 
   1   (0.200) 0.675 0.119 0.087 0.180 0.225 0.189 0.176 0.062 0.200 

Locus 1249 : 
2 alleles
6.5% missing data
   1   (0.792) 0.782 0.740 0.673 0.871 0.582 0.927 0.940 0.940 0.935 
   3   (0.208) 0.218 0.260 0.327 0.129 0.418 0.073 0.060 0.060 0.065 

Locus 1250 : 
2 alleles
4.3% missing data
   3   (0.900) 0.983 0.935 0.995 0.905 0.904 0.925 0.982 0.970 0.932 
   1   (0.100) 0.017 0.065 0.005 0.095 0.096 0.075 0.018 0.030 0.068 

Locus 1251 : 
2 alleles
19.6% missing data
   2   (0.624) 0.967 0.749 0.781 0.480 0.686 0.456 0.891 0.409 0.567 
   4   (0.376) 0.033 0.251 0.219 0.520 0.314 0.544 0.109 0.591 0.433 

Locus 1252 : 
2 alleles
13.0% missing data
   4   (0.854) 0.267 0.886 0.887 0.918 0.890 0.879 0.804 0.935 0.920 
   1   (0.146) 0.733 0.114 0.113 0.082 0.110 0.121 0.196 0.065 0.080 

Locus 1253 : 
2 alleles
11.6% missing data
   2   (0.849) 0.950 0.764 0.958 0.895 0.891 0.897 0.872 0.947 0.952 
   4   (0.151) 0.050 0.236 0.042 0.105 0.109 0.103 0.128 0.053 0.048 

Locus 1254 : 
2 alleles
1.4% missing data
   1   (0.933) 0.994 0.968 0.998 0.945 0.985 0.927 0.989 0.984 0.755 
   3   (0.067) 0.006 0.032 0.002 0.055 0.015 0.073 0.011 0.016 0.245 

Locus 1255 : 
2 alleles
10.1% missing data
   2   (0.421) 0.762 0.392 0.797 0.414 0.495 0.309 0.443 0.375 0.320 
   4   (0.579) 0.238 0.608 0.203 0.586 0.505 0.691 0.557 0.625 0.680 

Locus 1256 : 
2 alleles
5.1% missing data
   3   (0.765) 0.378 0.768 0.745 0.786 0.708 0.845 0.939 0.886 0.886 
   1   (0.235) 0.622 0.232 0.255 0.214 0.292 0.155 0.061 0.114 0.114 

Locus 1257 : 
2 alleles
2.9% missing data
   2   (0.584) 0.659 0.504 0.071 0.744 0.357 0.827 0.254 0.289 0.838 
   4   (0.416) 0.341 0.496 0.929 0.256 0.643 0.173 0.746 0.711 0.162 

Locus 1258 : 
2 alleles
12.3% missing data
   1   (0.889) 0.988 0.925 0.992 0.876 0.941 0.866 0.980 0.949 0.883 
   3   (0.111) 0.012 0.075 0.008 0.124 0.059 0.134 0.020 0.051 0.117 

Locus 1259 : 
2 alleles
14.5% missing data
   1   (0.112) 0.012 0.074 0.009 0.150 0.053 0.115 0.072 0.017 0.132 
   2   (0.888) 0.988 0.926 0.991 0.850 0.947 0.885 0.928 0.983 0.868 

Locus 1260 : 
2 alleles
2.2% missing data
   3   (0.896) 0.992 0.781 0.846 0.981 0.630 0.989 0.963 0.971 0.985 
   1   (0.104) 0.008 0.219 0.154 0.019 0.370 0.011 0.037 0.029 0.015 

Locus 1261 : 
2 alleles
13.0% missing data
   4   (0.800) 0.976 0.789 0.936 0.897 0.724 0.881 0.175 0.956 0.903 
   3   (0.200) 0.024 0.211 0.064 0.103 0.276 0.119 0.825 0.044 0.097 

Locus 1262 : 
2 alleles
15.9% missing data
   2   (0.791) 0.062 0.788 0.931 0.910 0.748 0.876 0.923 0.690 0.703 
   4   (0.209) 0.938 0.212 0.069 0.090 0.252 0.124 0.077 0.310 0.297 

Locus 1263 : 
2 alleles
15.2% missing data
   2   (0.892) 0.990 0.895 0.993 0.922 0.933 0.931 0.916 0.957 0.802 
   4   (0.108) 0.010 0.105 0.007 0.078 0.067 0.069 0.084 0.043 0.198 

Locus 1264 : 
2 alleles
8.7% missing data
   1   (0.814) 0.023 0.736 0.890 0.880 0.848 0.927 0.930 0.933 0.868 
   3   (0.186) 0.977 0.264 0.110 0.120 0.152 0.073 0.070 0.067 0.132 

Locus 1265 : 
2 alleles
15.9% missing data
   1   (0.599) 0.310 0.575 0.831 0.467 0.736 0.691 0.505 0.475 0.543 
   3   (0.401) 0.690 0.425 0.169 0.533 0.264 0.309 0.495 0.525 0.457 

Locus 1266 : 
2 alleles
8.0% missing data
   4   (0.463) 0.313 0.638 0.724 0.428 0.285 0.394 0.536 0.303 0.453 
   2   (0.537) 0.687 0.362 0.276 0.572 0.715 0.606 0.464 0.697 0.547 

Locus 1267 : 
2 alleles
0.7% missing data
   2   (0.912) 0.993 0.963 0.996 0.896 0.973 0.899 0.969 0.372 0.961 
   1   (0.088) 0.007 0.037 0.004 0.104 0.027 0.101 0.031 0.628 0.039 

Locus 1268 : 
2 alleles
3.6% missing data
   2   (0.899) 0.527 0.891 0.706 0.975 0.771 0.982 0.967 0.976 0.979 
   3   (0.101) 0.473 0.109 0.294 0.025 0.229 0.018 0.033 0.024 0.021 

Locus 1269 : 
2 alleles
3.6% missing data
   1   (0.898) 0.990 0.936 0.990 0.926 0.950 0.927 0.361 0.902 0.941 
   4   (0.102) 0.010 0.064 0.010 0.074 0.050 0.073 0.639 0.098 0.059 

Locus 1270 : 
2 alleles
12.3% missing data
   1   (0.758) 0.030 0.852 0.969 0.675 0.857 0.657 0.929 0.938 0.690 
   3   (0.242) 0.970 0.148 0.031 0.325 0.143 0.343 0.071 0.062 0.310 

Locus 1271 : 
2 alleles
7.2% missing data
   1   (0.137) 0.897 0.150 0.033 0.083 0.110 0.053 0.051 0.034 0.142 
   3   (0.863) 0.103 0.850 0.967 0.917 0.890 0.947 0.949 0.966 0.858 

Locus 1272 : 
2 alleles
1.4% missing data
   2   (0.800) 0.650 0.832 0.845 0.765 0.838 0.826 0.936 0.925 0.872 
   4   (0.200) 0.350 0.168 0.155 0.235 0.162 0.174 0.064 0.075 0.128 

Locus 1273 : 
2 alleles
9.4% missing data
   2   (0.158) 0.022 0.175 0.023 0.070 0.183 0.076 0.115 0.903 0.086 
   4   (0.842) 0.978 0.825 0.977 0.930 0.817 0.924 0.885 0.097 0.914 

Locus 1274 : 
2 alleles
4.3% missing data
   2   (0.864) 0.167 0.903 0.989 0.869 0.943 0.856 0.958 0.946 0.890 
   4   (0.136) 0.833 0.097 0.011 0.131 0.057 0.144 0.042 0.054 0.110 

Locus 1275 : 
2 alleles
5.1% missing data
   1   (0.926) 0.994 0.948 0.996 0.955 0.966 0.970 0.964 0.952 0.638 
   2   (0.074) 0.006 0.052 0.004 0.045 0.034 0.030 0.036 0.048 0.362 

Locus 1276 : 
2 alleles
5.8% missing data
   2   (0.564) 0.031 0.521 0.894 0.597 0.587 0.554 0.558 0.798 0.627 
   4   (0.436) 0.969 0.479 0.106 0.403 0.413 0.446 0.442 0.202 0.373 

Locus 1277 : 
2 alleles
16.7% missing data
   1   (0.810) 0.974 0.709 0.954 0.866 0.765 0.906 0.828 0.947 0.908 
   2   (0.190) 0.026 0.291 0.046 0.134 0.235 0.094 0.172 0.053 0.092 

Locus 1278 : 
2 alleles
11.6% missing data
   4   (0.864) 0.963 0.829 0.970 0.934 0.887 0.933 0.853 0.853 0.728 
   3   (0.136) 0.037 0.171 0.030 0.066 0.113 0.067 0.147 0.147 0.272 

Locus 1279 : 
2 alleles
5.1% missing data
   3   (0.598) 0.856 0.663 0.899 0.642 0.521 0.451 0.437 0.796 0.680 
   1   (0.402) 0.144 0.337 0.101 0.358 0.479 0.549 0.563 0.204 0.320 

Locus 1280 : 
2 alleles
13.0% missing data
   3   (0.899) 0.992 0.895 0.990 0.953 0.924 0.922 0.874 0.870 0.965 
   1   (0.101) 0.008 0.105 0.010 0.047 0.076 0.078 0.126 0.130 0.035 

Locus 1281 : 
2 alleles
16.7% missing data
   3   (0.899) 0.991 0.934 0.995 0.907 0.950 0.957 0.246 0.977 0.879 
   4   (0.101) 0.009 0.066 0.005 0.093 0.050 0.043 0.754 0.023 0.121 

Locus 1282 : 
2 alleles
1.4% missing data
   1   (0.901) 0.989 0.948 0.995 0.891 0.926 0.914 0.971 0.981 0.919 
   3   (0.099) 0.011 0.052 0.005 0.109 0.074 0.086 0.029 0.019 0.081 

Locus 1283 : 
2 alleles
3.6% missing data
   3   (0.730) 0.470 0.729 0.719 0.790 0.754 0.848 0.229 0.230 0.901 
   1   (0.270) 0.530 0.271 0.281 0.210 0.246 0.152 0.771 0.770 0.099 

Locus 1284 : 
2 alleles
13.8% missing data
   4   (0.903) 0.968 0.913 0.987 0.886 0.916 0.953 0.970 0.954 0.977 
   2   (0.097) 0.032 0.087 0.013 0.114 0.084 0.047 0.030 0.046 0.023 

Locus 1285 : 
2 alleles
5.8% missing data
   1   (0.835) 0.193 0.895 0.971 0.858 0.828 0.882 0.870 0.963 0.853 
   3   (0.165) 0.807 0.105 0.029 0.142 0.172 0.118 0.130 0.037 0.147 

Locus 1286 : 
2 alleles
2.9% missing data
   2   (0.885) 0.972 0.832 0.883 0.955 0.826 0.972 0.842 0.969 0.967 
   4   (0.115) 0.028 0.168 0.117 0.045 0.174 0.028 0.158 0.031 0.033 

Locus 1287 : 
2 alleles
3.6% missing data
   1   (0.121) 0.436 0.139 0.218 0.038 0.270 0.021 0.060 0.123 0.033 
   3   (0.879) 0.564 0.861 0.782 0.962 0.730 0.979 0.940 0.877 0.967 

Locus 1288 : 
2 alleles
0.7% missing data
   4   (0.940) 0.437 0.926 0.853 0.992 0.913 0.995 0.974 0.952 0.993 
   3   (0.060) 0.563 0.074 0.147 0.008 0.087 0.005 0.026 0.048 0.007 

Locus 1289 : 
2 alleles
5.8% missing data
   3   (0.823) 0.385 0.756 0.893 0.934 0.884 0.946 0.223 0.476 0.897 
   1   (0.177) 0.615 0.244 0.107 0.066 0.116 0.054 0.777 0.524 0.103 

Locus 1290 : 
2 alleles
13.8% missing data
   1   (0.848) 0.985 0.905 0.977 0.884 0.848 0.834 0.966 0.380 0.888 
   4   (0.152) 0.015 0.095 0.023 0.116 0.152 0.166 0.034 0.620 0.112 

Locus 1291 : 
2 alleles
5.8% missing data
   1   (0.800) 0.950 0.641 0.675 0.897 0.792 0.941 0.233 0.942 0.949 
   3   (0.200) 0.050 0.359 0.325 0.103 0.208 0.059 0.767 0.058 0.051 

Locus 1292 : 
2 alleles
3.6% missing data
   3   (0.898) 0.955 0.835 0.986 0.952 0.933 0.969 0.961 0.975 0.739 
   2   (0.102) 0.045 0.165 0.014 0.048 0.067 0.031 0.039 0.025 0.261 

Locus 1293 : 
2 alleles
9.4% missing data
   2   (0.894) 0.908 0.895 0.988 0.958 0.862 0.950 0.921 0.938 0.924 
   4   (0.106) 0.092 0.105 0.012 0.042 0.138 0.050 0.079 0.062 0.076 

Locus 1294 : 
2 alleles
4.3% missing data
   3   (0.927) 0.982 0.983 0.999 0.903 0.986 0.629 0.989 0.973 0.942 
   4   (0.073) 0.018 0.017 0.001 0.097 0.014 0.371 0.011 0.027 0.058 

Locus 1295 : 
2 alleles
13.8% missing data
   1   (0.453) 0.206 0.420 0.781 0.448 0.569 0.391 0.467 0.128 0.457 
   4   (0.547) 0.794 0.580 0.219 0.552 0.431 0.609 0.533 0.872 0.543 

Locus 1296 : 
2 alleles
4.3% missing data
   2   (0.860) 0.989 0.865 0.980 0.914 0.875 0.868 0.966 0.963 0.783 
   3   (0.140) 0.011 0.135 0.020 0.086 0.125 0.132 0.034 0.037 0.217 

Locus 1297 : 
2 alleles
2.9% missing data
   4   (0.804) 0.984 0.605 0.886 0.912 0.640 0.949 0.924 0.944 0.926 
   3   (0.196) 0.016 0.395 0.114 0.088 0.360 0.051 0.076 0.056 0.074 

Locus 1298 : 
2 alleles
3.6% missing data
   1   (0.111) 0.011 0.089 0.018 0.135 0.069 0.078 0.030 0.117 0.073 
   3   (0.889) 0.989 0.911 0.982 0.865 0.931 0.922 0.970 0.883 0.927 

Locus 1299 : 
2 alleles
3.6% missing data
   2   (0.890) 0.953 0.906 0.990 0.918 0.929 0.888 0.975 0.934 0.929 
   4   (0.110) 0.047 0.094 0.010 0.082 0.071 0.112 0.025 0.066 0.071 

Locus 1300 : 
2 alleles
5.1% missing data
   3   (0.874) 0.987 0.902 0.982 0.909 0.833 0.913 0.971 0.910 0.894 
   1   (0.126) 0.013 0.098 0.018 0.091 0.167 0.087 0.029 0.090 0.106 

Locus 1301 : 
2 alleles
5.8% missing data
   3   (0.471) 0.180 0.439 0.174 0.420 0.637 0.406 0.460 0.911 0.531 
   4   (0.529) 0.820 0.561 0.826 0.580 0.363 0.594 0.540 0.089 0.469 

Locus 1302 : 
2 alleles
5.1% missing data
   2   (0.576) 0.058 0.712 0.355 0.585 0.563 0.559 0.874 0.202 0.373 
   4   (0.424) 0.942 0.288 0.645 0.415 0.437 0.441 0.126 0.798 0.627 

Locus 1303 : 
2 alleles
15.9% missing data
   1   (0.712) 0.693 0.723 0.924 0.691 0.723 0.740 0.494 0.724 0.840 
   2   (0.288) 0.307 0.277 0.076 0.309 0.277 0.260 0.506 0.276 0.160 

Locus 1304 : 
2 alleles
1.4% missing data
   1   (0.912) 0.993 0.928 0.993 0.874 0.955 0.947 0.981 0.982 0.961 
   3   (0.088) 0.007 0.072 0.007 0.126 0.045 0.053 0.019 0.018 0.039 

Locus 1305 : 
2 alleles
10.1% missing data
   2   (0.653) 0.431 0.601 0.713 0.668 0.676 0.673 0.777 0.913 0.774 
   4   (0.347) 0.569 0.399 0.287 0.332 0.324 0.327 0.223 0.087 0.226 

Locus 1306 : 
2 alleles
12.3% missing data
   1   (0.884) 0.987 0.916 0.991 0.866 0.889 0.922 0.966 0.974 0.923 
   3   (0.116) 0.013 0.084 0.009 0.134 0.111 0.078 0.034 0.026 0.077 

Locus 1307 : 
2 alleles
3.6% missing data
   2   (0.916) 0.992 0.956 0.996 0.912 0.973 0.872 0.963 0.964 0.924 
   4   (0.084) 0.008 0.044 0.004 0.088 0.027 0.128 0.037 0.036 0.076 

Locus 1308 : 
2 alleles
13.8% missing data
   4   (0.824) 0.980 0.781 0.972 0.883 0.869 0.818 0.944 0.843 0.875 
   1   (0.176) 0.020 0.219 0.028 0.117 0.131 0.182 0.056 0.157 0.125 

Locus 1309 : 
2 alleles
10.9% missing data
   1   (0.801) 0.979 0.804 0.938 0.864 0.678 0.872 0.608 0.873 0.914 
   2   (0.199) 0.021 0.196 0.062 0.136 0.322 0.128 0.392 0.127 0.086 

Locus 1310 : 
2 alleles
10.1% missing data
   1   (0.896) 0.989 0.918 0.994 0.839 0.931 0.930 0.961 0.977 0.917 
   3   (0.104) 0.011 0.082 0.006 0.161 0.069 0.070 0.039 0.023 0.083 

Locus 1311 : 
2 alleles
10.9% missing data
   2   (0.191) 0.951 0.245 0.206 0.152 0.180 0.059 0.149 0.045 0.183 
   4   (0.809) 0.049 0.755 0.794 0.848 0.820 0.941 0.851 0.955 0.817 

Locus 1312 : 
2 alleles
8.0% missing data
   2   (0.933) 0.994 0.970 0.998 0.933 0.977 0.922 0.988 0.991 0.921 
   3   (0.067) 0.006 0.030 0.002 0.067 0.023 0.078 0.012 0.009 0.079 

Locus 1313 : 
2 alleles
4.3% missing data
   3   (0.825) 0.371 0.866 0.863 0.910 0.843 0.843 0.907 0.931 0.730 
   1   (0.175) 0.629 0.134 0.137 0.090 0.157 0.157 0.093 0.069 0.270 

Locus 1314 : 
2 alleles
13.0% missing data
   3   (0.266) 0.031 0.187 0.026 0.387 0.203 0.402 0.286 0.078 0.244 
   1   (0.734) 0.969 0.813 0.974 0.613 0.797 0.598 0.714 0.922 0.756 

Locus 1315 : 
2 alleles
8.0% missing data
   3   (0.878) 0.988 0.872 0.894 0.931 0.845 0.941 0.962 0.868 0.942 
   4   (0.122) 0.012 0.128 0.106 0.069 0.155 0.059 0.038 0.132 0.058 

Locus 1316 : 
2 alleles
12.3% missing data
   4   (0.841) 0.985 0.904 0.986 0.755 0.866 0.842 0.870 0.953 0.800 
   1   (0.159) 0.015 0.096 0.014 0.245 0.134 0.158 0.130 0.047 0.200 

Locus 1317 : 
2 alleles
13.0% missing data
   3   (0.872) 0.851 0.873 0.961 0.905 0.883 0.948 0.649 0.943 0.945 
   1   (0.128) 0.149 0.127 0.039 0.095 0.117 0.052 0.351 0.057 0.055 

Locus 1318 : 
2 alleles
3.6% missing data
   2   (0.912) 0.991 0.941 0.996 0.925 0.952 0.949 0.832 0.931 0.910 
   4   (0.088) 0.009 0.059 0.004 0.075 0.048 0.051 0.168 0.069 0.090 

Locus 1319 : 
2 alleles
4.3% missing data
   1   (0.330) 0.549 0.221 0.256 0.400 0.227 0.456 0.111 0.831 0.313 
   2   (0.670) 0.451 0.779 0.744 0.600 0.773 0.544 0.889 0.169 0.687 

Locus 1320 : 
2 alleles
15.2% missing data
   1   (0.599) 0.953 0.606 0.895 0.607 0.460 0.712 0.681 0.114 0.546 
   3   (0.401) 0.047 0.394 0.105 0.393 0.540 0.288 0.319 0.886 0.454 

Locus 1321 : 
2 alleles
15.2% missing data
   3   (0.857) 0.987 0.949 0.996 0.815 0.955 0.572 0.930 0.970 0.575 
   4   (0.143) 0.013 0.051 0.004 0.185 0.045 0.428 0.070 0.030 0.425 

Locus 1322 : 
2 alleles
3.6% missing data
   1   (0.556) 0.204 0.466 0.798 0.575 0.618 0.676 0.505 0.131 0.615 
   3   (0.444) 0.796 0.534 0.202 0.425 0.382 0.324 0.495 0.869 0.385 

Locus 1323 : 
2 alleles
9.4% missing data
   2   (0.860) 0.984 0.869 0.966 0.912 0.901 0.891 0.957 0.426 0.904 
   4   (0.140) 0.016 0.131 0.034 0.088 0.099 0.109 0.043 0.574 0.096 

Locus 1324 : 
2 alleles
6.5% missing data
   2   (0.480) 0.797 0.467 0.902 0.542 0.363 0.401 0.398 0.830 0.480 
   1   (0.520) 0.203 0.533 0.098 0.458 0.637 0.599 0.602 0.170 0.520 

Locus 1325 : 
2 alleles
6.5% missing data
   2   (0.229) 0.024 0.207 0.265 0.162 0.290 0.197 0.097 0.382 0.198 
   4   (0.771) 0.976 0.793 0.735 0.838 0.710 0.803 0.903 0.618 0.802 

Locus 1326 : 
2 alleles
13.0% missing data
   3   (0.862) 0.869 0.903 0.973 0.654 0.898 0.938 0.955 0.874 0.910 
   1   (0.138) 0.131 0.097 0.027 0.346 0.102 0.062 0.045 0.126 0.090 

Locus 1327 : 
2 alleles
10.9% missing data
   2   (0.931) 0.994 0.948 0.996 0.960 0.971 0.951 0.938 0.987 0.945 
   1   (0.069) 0.006 0.052 0.004 0.040 0.029 0.049 0.062 0.013 0.055 

Locus 1328 : 
2 alleles
5.8% missing data
   2   (0.544) 0.936 0.500 0.946 0.519 0.386 0.601 0.502 0.809 0.649 
   4   (0.456) 0.064 0.500 0.054 0.481 0.614 0.399 0.498 0.191 0.351 

Locus 1329 : 
2 alleles
2.2% missing data
   2   (0.899) 0.992 0.837 0.993 0.931 0.968 0.932 0.937 0.965 0.936 
   4   (0.101) 0.008 0.163 0.007 0.069 0.032 0.068 0.063 0.035 0.064 

Locus 1330 : 
2 alleles
11.6% missing data
   1   (0.883) 0.510 0.911 0.962 0.939 0.920 0.918 0.921 0.968 0.863 
   3   (0.117) 0.490 0.089 0.038 0.061 0.080 0.082 0.079 0.032 0.137 

Locus 1331 : 
2 alleles
11.6% missing data
   1   (0.838) 0.975 0.883 0.978 0.873 0.893 0.809 0.781 0.360 0.913 
   4   (0.162) 0.025 0.117 0.022 0.127 0.107 0.191 0.219 0.640 0.087 

Locus 1332 : 
2 alleles
13.0% missing data
   2   (0.889) 0.902 0.912 0.986 0.856 0.919 0.935 0.964 0.871 0.924 
   4   (0.111) 0.098 0.088 0.014 0.144 0.081 0.065 0.036 0.129 0.076 

Locus 1333 : 
2 alleles
15.9% missing data
   1   (0.076) 0.006 0.052 0.007 0.032 0.133 0.031 0.068 0.013 0.038 
   4   (0.924) 0.994 0.948 0.993 0.968 0.867 0.969 0.932 0.987 0.962 

Locus 1334 : 
2 alleles
1.4% missing data
   1   (0.887) 0.072 0.896 0.984 0.933 0.951 0.935 0.947 0.977 0.905 
   2   (0.113) 0.928 0.104 0.016 0.067 0.049 0.065 0.053 0.023 0.095 

Locus 1335 : 
2 alleles
12.3% missing data
   1   (0.948) 0.995 0.985 0.999 0.929 0.987 0.892 0.992 0.990 0.974 
   4   (0.052) 0.005 0.015 0.001 0.071 0.013 0.108 0.008 0.010 0.026 

Locus 1336 : 
2 alleles
5.1% missing data
   3   (0.858) 0.952 0.884 0.988 0.859 0.888 0.876 0.879 0.955 0.856 
   1   (0.142) 0.048 0.116 0.012 0.141 0.112 0.124 0.121 0.045 0.144 

Locus 1337 : 
2 alleles
17.4% missing data
   2   (0.911) 0.993 0.904 0.935 0.960 0.854 0.982 0.945 0.936 0.942 
   4   (0.089) 0.007 0.096 0.065 0.040 0.146 0.018 0.055 0.064 0.058 

Locus 1338 : 
2 alleles
5.1% missing data
   2   (0.906) 0.969 0.943 0.995 0.934 0.903 0.931 0.963 0.965 0.932 
   1   (0.094) 0.031 0.057 0.005 0.066 0.097 0.069 0.037 0.035 0.068 

Locus 1339 : 
2 alleles
1.4% missing data
   2   (0.903) 0.992 0.876 0.994 0.897 0.944 0.954 0.980 0.979 0.955 
   3   (0.097) 0.008 0.124 0.006 0.103 0.056 0.046 0.020 0.021 0.045 

Locus 1340 : 
2 alleles
2.2% missing data
   1   (0.862) 0.986 0.872 0.975 0.933 0.909 0.899 0.904 0.471 0.770 
   3   (0.138) 0.014 0.128 0.025 0.067 0.091 0.101 0.096 0.529 0.230 

Locus 1341 : 
2 alleles
4.3% missing data
   1   (0.896) 0.991 0.918 0.994 0.903 0.935 0.934 0.958 0.982 0.798 
   3   (0.104) 0.009 0.082 0.006 0.097 0.065 0.066 0.042 0.018 0.202 

Locus 1342 : 
2 alleles
1.4% missing data
   3   (0.891) 0.991 0.952 0.992 0.908 0.959 0.793 0.975 0.328 0.941 
   1   (0.109) 0.009 0.048 0.008 0.092 0.041 0.207 0.025 0.672 0.059 

Locus 1343 : 
2 alleles
10.9% missing data
   2   (0.821) 0.524 0.827 0.916 0.841 0.846 0.894 0.934 0.905 0.837 
   4   (0.179) 0.476 0.173 0.084 0.159 0.154 0.106 0.066 0.095 0.163 

Locus 1344 : 
2 alleles
3.6% missing data
   2   (0.883) 0.988 0.835 0.991 0.922 0.935 0.911 0.948 0.978 0.945 
   4   (0.117) 0.012 0.165 0.009 0.078 0.065 0.089 0.052 0.022 0.055 

Locus 1345 : 
2 alleles
10.9% missing data
   2   (0.485) 0.057 0.341 0.114 0.428 0.527 0.726 0.127 0.902 0.736 
   4   (0.515) 0.943 0.659 0.886 0.572 0.473 0.274 0.873 0.098 0.264 

Locus 1346 : 
2 alleles
10.9% missing data
   4   (0.874) 0.877 0.781 0.981 0.933 0.901 0.930 0.968 0.891 0.974 
   2   (0.126) 0.123 0.219 0.019 0.067 0.099 0.070 0.032 0.109 0.026 

Locus 1347 : 
2 alleles
0.0% missing data
   3   (0.704) 0.967 0.726 0.982 0.568 0.751 0.698 0.906 0.921 0.560 
   1   (0.296) 0.033 0.274 0.018 0.432 0.249 0.302 0.094 0.079 0.440 

Locus 1348 : 
2 alleles
4.3% missing data
   3   (0.911) 0.992 0.946 0.989 0.942 0.910 0.945 0.917 0.971 0.948 
   1   (0.089) 0.008 0.054 0.011 0.058 0.090 0.055 0.083 0.029 0.052 

Locus 1349 : 
2 alleles
13.8% missing data
   1   (0.530) 0.069 0.584 0.123 0.436 0.687 0.585 0.587 0.184 0.425 
   3   (0.470) 0.931 0.416 0.877 0.564 0.313 0.415 0.413 0.816 0.575 

Locus 1350 : 
2 alleles
10.9% missing data
   1   (0.931) 0.994 0.981 0.996 0.942 0.978 0.922 0.969 0.517 0.945 
   3   (0.069) 0.006 0.019 0.004 0.058 0.022 0.078 0.031 0.483 0.055 

Locus 1351 : 
2 alleles
17.4% missing data
   2   (0.643) 0.486 0.665 0.589 0.703 0.717 0.557 0.643 0.595 0.700 
   4   (0.357) 0.514 0.335 0.411 0.297 0.283 0.443 0.357 0.405 0.300 

Locus 1352 : 
2 alleles
14.5% missing data
   1   (0.532) 0.546 0.476 0.783 0.712 0.520 0.452 0.431 0.517 0.528 
   4   (0.468) 0.454 0.524 0.217 0.288 0.480 0.548 0.569 0.483 0.472 

Locus 1353 : 
2 alleles
12.3% missing data
   2   (0.882) 0.476 0.814 0.837 0.953 0.881 0.974 0.902 0.858 0.972 
   4   (0.118) 0.524 0.186 0.163 0.047 0.119 0.026 0.098 0.142 0.028 

Locus 1354 : 
2 alleles
4.3% missing data
   4   (0.922) 0.976 0.965 0.993 0.952 0.841 0.973 0.953 0.987 0.932 
   2   (0.078) 0.024 0.035 0.007 0.048 0.159 0.027 0.047 0.013 0.068 

Locus 1355 : 
2 alleles
10.9% missing data
   3   (0.452) 0.461 0.406 0.396 0.535 0.465 0.463 0.122 0.512 0.513 
   1   (0.548) 0.539 0.594 0.604 0.465 0.535 0.537 0.878 0.488 0.487 

Locus 1356 : 
2 alleles
6.5% missing data
   2   (0.826) 0.239 0.866 0.889 0.867 0.812 0.910 0.952 0.569 0.872 
   4   (0.174) 0.761 0.134 0.111 0.133 0.188 0.090 0.048 0.431 0.128 

Locus 1357 : 
2 alleles
7.2% missing data
   4   (0.760) 0.976 0.720 0.930 0.743 0.773 0.822 0.670 0.780 0.888 
   2   (0.240) 0.024 0.280 0.070 0.257 0.227 0.178 0.330 0.220 0.112 

Locus 1358 : 
2 alleles
4.3% missing data
   3   (0.874) 0.990 0.890 0.980 0.924 0.854 0.934 0.891 0.960 0.743 
   1   (0.126) 0.010 0.110 0.020 0.076 0.146 0.066 0.109 0.040 0.257 

Locus 1359 : 
2 alleles
5.8% missing data
   3   (0.476) 0.171 0.266 0.021 0.764 0.208 0.849 0.127 0.257 0.830 
   1   (0.524) 0.829 0.734 0.979 0.236 0.792 0.151 0.873 0.743 0.170 

Locus 1360 : 
2 alleles
5.1% missing data
   1   (0.306) 0.031 0.395 0.042 0.369 0.206 0.205 0.366 0.918 0.229 
   3   (0.694) 0.969 0.605 0.958 0.631 0.794 0.795 0.634 0.082 0.771 

Locus 1361 : 
2 alleles
5.1% missing data
   1   (0.124) 0.010 0.085 0.015 0.098 0.178 0.067 0.028 0.030 0.246 
   3   (0.876) 0.990 0.915 0.985 0.902 0.822 0.933 0.972 0.970 0.754 

Locus 1362 : 
2 alleles
12.3% missing data
   4   (0.808) 0.932 0.807 0.904 0.889 0.803 0.829 0.813 0.614 0.873 
   1   (0.192) 0.068 0.193 0.096 0.111 0.197 0.171 0.187 0.386 0.127 

Locus 1363 : 
2 alleles
2.9% missing data
   3   (0.866) 0.061 0.875 0.986 0.871 0.942 0.926 0.870 0.958 0.890 
   1   (0.134) 0.939 0.125 0.014 0.129 0.058 0.074 0.130 0.042 0.110 

Locus 1364 : 
2 alleles
13.8% missing data
   4   (0.911) 0.992 0.853 0.984 0.961 0.878 0.981 0.955 0.967 0.979 
   2   (0.089) 0.008 0.147 0.016 0.039 0.122 0.019 0.045 0.033 0.021 

Locus 1365 : 
2 alleles
14.5% missing data
   2   (0.176) 0.017 0.099 0.009 0.275 0.114 0.228 0.137 0.124 0.301 
   3   (0.824) 0.983 0.901 0.991 0.725 0.886 0.772 0.863 0.876 0.699 

Locus 1366 : 
2 alleles
10.9% missing data
   2   (0.386) 0.044 0.456 0.031 0.349 0.355 0.498 0.407 0.114 0.296 
   4   (0.614) 0.956 0.544 0.969 0.651 0.645 0.502 0.593 0.886 0.704 

Locus 1367 : 
2 alleles
0.7% missing data
   1   (0.894) 0.989 0.918 0.994 0.942 0.952 0.926 0.390 0.970 0.886 
   3   (0.106) 0.011 0.082 0.006 0.058 0.048 0.074 0.610 0.030 0.114 

Locus 1368 : 
2 alleles
10.1% missing data
   2   (0.652) 0.966 0.542 0.962 0.631 0.784 0.619 0.917 0.811 0.481 
   4   (0.348) 0.034 0.458 0.038 0.369 0.216 0.381 0.083 0.189 0.519 

Locus 1369 : 
2 alleles
4.3% missing data
   1   (0.455) 0.926 0.478 0.849 0.455 0.356 0.402 0.505 0.420 0.353 
   3   (0.545) 0.074 0.522 0.151 0.545 0.644 0.598 0.495 0.580 0.647 

Locus 1370 : 
2 alleles
14.5% missing data
   3   (0.894) 0.179 0.966 0.991 0.911 0.950 0.831 0.959 0.983 0.925 
   1   (0.106) 0.821 0.034 0.009 0.089 0.050 0.169 0.041 0.017 0.075 

Locus 1371 : 
2 alleles
12.3% missing data
   1   (0.121) 0.013 0.103 0.013 0.062 0.095 0.081 0.117 0.101 0.373 
   3   (0.879) 0.987 0.897 0.987 0.938 0.905 0.919 0.883 0.899 0.627 

Locus 1372 : 
2 alleles
3.6% missing data
   1   (0.836) 0.482 0.876 0.857 0.815 0.856 0.911 0.937 0.932 0.847 
   4   (0.164) 0.518 0.124 0.143 0.185 0.144 0.089 0.063 0.068 0.153 

Locus 1373 : 
2 alleles
5.8% missing data
   3   (0.836) 0.981 0.865 0.971 0.854 0.740 0.897 0.931 0.927 0.864 
   4   (0.164) 0.019 0.135 0.029 0.146 0.260 0.103 0.069 0.073 0.136 

Locus 1374 : 
2 alleles
4.3% missing data
   3   (0.879) 0.990 0.931 0.991 0.890 0.894 0.886 0.967 0.973 0.791 
   1   (0.121) 0.010 0.069 0.009 0.110 0.106 0.114 0.033 0.027 0.209 

Locus 1375 : 
2 alleles
3.6% missing data
   1   (0.822) 0.983 0.866 0.973 0.777 0.818 0.820 0.934 0.948 0.875 
   2   (0.178) 0.017 0.134 0.027 0.223 0.182 0.180 0.066 0.052 0.125 

Locus 1376 : 
2 alleles
1.4% missing data
   2   (0.936) 0.994 0.983 0.997 0.942 0.970 0.909 0.975 0.987 0.951 
   4   (0.064) 0.006 0.017 0.003 0.058 0.030 0.091 0.025 0.013 0.049 

Locus 1377 : 
2 alleles
1.4% missing data
   2   (0.906) 0.984 0.929 0.985 0.964 0.842 0.938 0.983 0.977 0.969 
   3   (0.094) 0.016 0.071 0.015 0.036 0.158 0.062 0.017 0.023 0.031 

Locus 1378 : 
2 alleles
10.1% missing data
   1   (0.714) 0.674 0.666 0.893 0.807 0.601 0.794 0.907 0.938 0.650 
   3   (0.286) 0.326 0.334 0.107 0.193 0.399 0.206 0.093 0.062 0.350 

Locus 1379 : 
2 alleles
16.7% missing data
   3   (0.572) 0.967 0.305 0.030 0.862 0.232 0.910 0.175 0.244 0.904 
   1   (0.428) 0.033 0.695 0.970 0.138 0.768 0.090 0.825 0.756 0.096 

Locus 1380 : 
2 alleles
3.6% missing data
   3   (0.786) 0.978 0.704 0.940 0.789 0.873 0.825 0.818 0.929 0.800 
   1   (0.214) 0.022 0.296 0.060 0.211 0.127 0.175 0.182 0.071 0.200 

Locus 1381 : 
2 alleles
10.9% missing data
   1   (0.868) 0.985 0.942 0.996 0.743 0.943 0.714 0.917 0.979 0.914 
   4   (0.132) 0.015 0.058 0.004 0.257 0.057 0.286 0.083 0.021 0.086 

Locus 1382 : 
2 alleles
7.2% missing data
   3   (0.847) 0.357 0.903 0.926 0.825 0.875 0.928 0.523 0.945 0.930 
   1   (0.153) 0.643 0.097 0.074 0.175 0.125 0.072 0.477 0.055 0.070 

Locus 1383 : 
2 alleles
15.2% missing data
   3   (0.909) 0.913 0.881 0.946 0.955 0.922 0.975 0.881 0.903 0.953 
   4   (0.091) 0.087 0.119 0.054 0.045 0.078 0.025 0.119 0.097 0.047 

Locus 1384 : 
2 alleles
13.0% missing data
   2   (0.850) 0.988 0.870 0.973 0.798 0.903 0.895 0.752 0.920 0.845 
   1   (0.150) 0.012 0.130 0.027 0.202 0.097 0.105 0.248 0.080 0.155 

Locus 1385 : 
2 alleles
2.9% missing data
   2   (0.729) 0.969 0.693 0.960 0.812 0.654 0.757 0.911 0.509 0.809 
   4   (0.271) 0.031 0.307 0.040 0.188 0.346 0.243 0.089 0.491 0.191 

Locus 1386 : 
2 alleles
14.5% missing data
   2   (0.868) 0.988 0.832 0.986 0.870 0.879 0.948 0.851 0.972 0.913 
   4   (0.132) 0.012 0.168 0.014 0.130 0.121 0.052 0.149 0.028 0.087 

Locus 1387 : 
2 alleles
4.3% missing data
   1   (0.726) 0.280 0.811 0.458 0.643 0.765 0.818 0.346 0.737 0.824 
   3   (0.274) 0.720 0.189 0.542 0.357 0.235 0.182 0.654 0.263 0.176 

Locus 1388 : 
2 alleles
15.2% missing data
   1   (0.245) 0.464 0.177 0.267 0.239 0.182 0.231 0.310 0.058 0.450 
   3   (0.755) 0.536 0.823 0.733 0.761 0.818 0.769 0.690 0.942 0.550 

Locus 1389 : 
2 alleles
4.3% missing data
   4   (0.842) 0.137 0.856 0.948 0.922 0.904 0.903 0.435 0.899 0.907 
   1   (0.158) 0.863 0.144 0.052 0.078 0.096 0.097 0.565 0.101 0.093 

Locus 1390 : 
2 alleles
12.3% missing data
   2   (0.864) 0.854 0.895 0.876 0.919 0.708 0.939 0.928 0.924 0.938 
   4   (0.136) 0.146 0.105 0.124 0.081 0.292 0.061 0.072 0.076 0.062 

Locus 1391 : 
2 alleles
6.5% missing data
   2   (0.097) 0.010 0.055 0.009 0.057 0.190 0.043 0.023 0.025 0.141 
   4   (0.903) 0.990 0.945 0.991 0.943 0.810 0.957 0.977 0.975 0.859 

Locus 1392 : 
2 alleles
10.9% missing data
   1   (0.179) 0.017 0.118 0.011 0.213 0.146 0.148 0.784 0.063 0.141 
   2   (0.821) 0.983 0.882 0.989 0.787 0.854 0.852 0.216 0.937 0.859 

Locus 1393 : 
2 alleles
3.6% missing data
   1   (0.912) 0.992 0.955 0.990 0.950 0.801 0.960 0.966 0.953 0.954 
   3   (0.088) 0.008 0.045 0.010 0.050 0.199 0.040 0.034 0.047 0.046 

Locus 1394 : 
2 alleles
14.5% missing data
   3   (0.882) 0.823 0.820 0.915 0.951 0.918 0.960 0.734 0.896 0.962 
   4   (0.118) 0.177 0.180 0.085 0.049 0.082 0.040 0.266 0.104 0.038 

Locus 1395 : 
2 alleles
13.0% missing data
   2   (0.889) 0.988 0.894 0.973 0.914 0.888 0.959 0.844 0.963 0.866 
   3   (0.111) 0.012 0.106 0.027 0.086 0.112 0.041 0.156 0.037 0.134 

Locus 1396 : 
2 alleles
12.3% missing data
   3   (0.870) 0.033 0.862 0.967 0.946 0.900 0.927 0.881 0.975 0.948 
   1   (0.130) 0.967 0.138 0.033 0.054 0.100 0.073 0.119 0.025 0.052 

Locus 1397 : 
2 alleles
15.9% missing data
   2   (0.881) 0.989 0.851 0.989 0.873 0.940 0.921 0.956 0.964 0.924 
   4   (0.119) 0.011 0.149 0.011 0.127 0.060 0.079 0.044 0.036 0.076 

Locus 1398 : 
2 alleles
2.2% missing data
   1   (0.949) 0.986 0.988 0.999 0.947 0.991 0.869 0.992 0.994 0.948 
   2   (0.051) 0.014 0.012 0.001 0.053 0.009 0.131 0.008 0.006 0.052 

Locus 1399 : 
2 alleles
3.6% missing data
   1   (0.885) 0.989 0.848 0.992 0.910 0.935 0.918 0.952 0.956 0.943 
   4   (0.115) 0.011 0.152 0.008 0.090 0.065 0.082 0.048 0.044 0.057 

Locus 1400 : 
2 alleles
3.6% missing data
   4   (0.851) 0.981 0.878 0.979 0.900 0.700 0.924 0.839 0.959 0.874 
   2   (0.149) 0.019 0.122 0.021 0.100 0.300 0.076 0.161 0.041 0.126 

Locus 1401 : 
2 alleles
15.2% missing data
   4   (0.823) 0.983 0.836 0.979 0.703 0.855 0.898 0.826 0.881 0.796 
   3   (0.177) 0.017 0.164 0.021 0.297 0.145 0.102 0.174 0.119 0.204 

Locus 1402 : 
2 alleles
14.5% missing data
   2   (0.831) 0.841 0.769 0.946 0.889 0.841 0.898 0.950 0.795 0.898 
   1   (0.169) 0.159 0.231 0.054 0.111 0.159 0.102 0.050 0.205 0.102 

Locus 1403 : 
2 alleles
1.4% missing data
   3   (0.923) 0.993 0.958 0.998 0.916 0.973 0.914 0.958 0.944 0.922 
   4   (0.077) 0.007 0.042 0.002 0.084 0.027 0.086 0.042 0.056 0.078 

Locus 1404 : 
2 alleles
4.3% missing data
   1   (0.638) 0.966 0.577 0.841 0.730 0.566 0.765 0.453 0.111 0.660 
   4   (0.362) 0.034 0.423 0.159 0.270 0.434 0.235 0.547 0.889 0.340 

Locus 1405 : 
2 alleles
13.8% missing data
   4   (0.439) 0.551 0.365 0.416 0.381 0.406 0.451 0.811 0.471 0.676 
   3   (0.561) 0.449 0.635 0.584 0.619 0.594 0.549 0.189 0.529 0.324 

Locus 1406 : 
2 alleles
2.9% missing data
   1   (0.847) 0.950 0.813 0.975 0.906 0.868 0.946 0.166 0.873 0.914 
   3   (0.153) 0.050 0.187 0.025 0.094 0.132 0.054 0.834 0.127 0.086 

Locus 1407 : 
2 alleles
3.6% missing data
   1   (0.874) 0.988 0.768 0.980 0.920 0.895 0.959 0.824 0.968 0.949 
   2   (0.126) 0.012 0.232 0.020 0.080 0.105 0.041 0.176 0.032 0.051 

Locus 1408 : 
2 alleles
13.0% missing data
   1   (0.544) 0.705 0.558 0.637 0.519 0.648 0.520 0.154 0.517 0.479 
   3   (0.456) 0.295 0.442 0.363 0.481 0.352 0.480 0.846 0.483 0.521 

Locus 1409 : 
2 alleles
7.2% missing data
   3   (0.899) 0.987 0.953 0.994 0.865 0.913 0.907 0.964 0.979 0.916 
   2   (0.101) 0.013 0.047 0.006 0.135 0.087 0.093 0.036 0.021 0.084 

Locus 1410 : 
2 alleles
13.0% missing data
   2   (0.764) 0.955 0.741 0.376 0.820 0.702 0.871 0.817 0.774 0.873 
   1   (0.236) 0.045 0.259 0.624 0.180 0.298 0.129 0.183 0.226 0.127 

Locus 1411 : 
2 alleles
5.8% missing data
   1   (0.454) 0.895 0.355 0.087 0.489 0.627 0.437 0.420 0.425 0.409 
   2   (0.546) 0.105 0.645 0.913 0.511 0.373 0.563 0.580 0.575 0.591 

Locus 1412 : 
2 alleles
2.9% missing data
   1   (0.410) 0.982 0.255 0.058 0.502 0.339 0.623 0.133 0.135 0.651 
   3   (0.590) 0.018 0.745 0.942 0.498 0.661 0.377 0.867 0.865 0.349 

Locus 1413 : 
2 alleles
7.2% missing data
   1   (0.876) 0.988 0.853 0.987 0.921 0.834 0.951 0.950 0.958 0.910 
   3   (0.124) 0.012 0.147 0.013 0.079 0.166 0.049 0.050 0.042 0.090 

Locus 1414 : 
2 alleles
9.4% missing data
   2   (0.790) 0.981 0.659 0.867 0.905 0.708 0.935 0.496 0.909 0.826 
   3   (0.210) 0.019 0.341 0.133 0.095 0.292 0.065 0.504 0.091 0.174 

Locus 1415 : 
2 alleles
6.5% missing data
   1   (0.836) 0.984 0.869 0.964 0.828 0.806 0.865 0.933 0.926 0.908 
   4   (0.164) 0.016 0.131 0.036 0.172 0.194 0.135 0.067 0.074 0.092 

Locus 1416 : 
2 alleles
3.6% missing data
   3   (0.692) 0.962 0.728 0.963 0.639 0.580 0.748 0.741 0.917 0.611 
   1   (0.308) 0.038 0.272 0.037 0.361 0.420 0.252 0.259 0.083 0.389 

Locus 1417 : 
2 alleles
13.0% missing data
   2   (0.852) 0.986 0.837 0.986 0.781 0.899 0.913 0.875 0.959 0.892 
   4   (0.148) 0.014 0.163 0.014 0.219 0.101 0.087 0.125 0.041 0.108 

Locus 1418 : 
2 alleles
5.1% missing data
   2   (0.892) 0.990 0.919 0.987 0.942 0.756 0.959 0.956 0.947 0.912 
   3   (0.108) 0.010 0.081 0.013 0.058 0.244 0.041 0.044 0.053 0.088 

Locus 1419 : 
2 alleles
13.0% missing data
   3   (0.838) 0.905 0.802 0.195 0.888 0.846 0.939 0.962 0.901 0.928 
   1   (0.162) 0.095 0.198 0.805 0.112 0.154 0.061 0.038 0.099 0.072 

Locus 1420 : 
2 alleles
4.3% missing data
   3   (0.877) 0.990 0.897 0.983 0.908 0.844 0.927 0.884 0.979 0.931 
   1   (0.123) 0.010 0.103 0.017 0.092 0.156 0.073 0.116 0.021 0.069 

Locus 1421 : 
2 alleles
12.3% missing data
   1   (0.386) 0.592 0.280 0.274 0.473 0.429 0.319 0.146 0.589 0.651 
   3   (0.614) 0.408 0.720 0.726 0.527 0.571 0.681 0.854 0.411 0.349 

Locus 1422 : 
2 alleles
10.1% missing data
   1   (0.082) 0.008 0.037 0.003 0.131 0.028 0.109 0.023 0.009 0.083 
   3   (0.918) 0.992 0.963 0.997 0.869 0.972 0.891 0.977 0.991 0.917 

Locus 1423 : 
2 alleles
12.3% missing data
   3   (0.698) 0.590 0.692 0.840 0.778 0.714 0.693 0.711 0.762 0.672 
   1   (0.302) 0.410 0.308 0.160 0.222 0.286 0.307 0.289 0.238 0.328 

Locus 1424 : 
2 alleles
12.3% missing data
   4   (0.850) 0.986 0.815 0.876 0.923 0.845 0.894 0.833 0.894 0.954 
   2   (0.150) 0.014 0.185 0.124 0.077 0.155 0.106 0.167 0.106 0.046 

Locus 1425 : 
2 alleles
5.8% missing data
   4   (0.668) 0.655 0.524 0.425 0.789 0.524 0.816 0.895 0.875 0.879 
   2   (0.332) 0.345 0.476 0.575 0.211 0.476 0.184 0.105 0.125 0.121 

Locus 1426 : 
2 alleles
8.7% missing data
   2   (0.915) 0.046 0.970 0.996 0.953 0.968 0.927 0.932 0.977 0.822 
   3   (0.085) 0.954 0.030 0.004 0.047 0.032 0.073 0.068 0.023 0.178 

Locus 1427 : 
2 alleles
17.4% missing data
   2   (0.653) 0.644 0.635 0.874 0.715 0.691 0.602 0.536 0.586 0.766 
   3   (0.347) 0.356 0.365 0.126 0.285 0.309 0.398 0.464 0.414 0.234 

Locus 1428 : 
2 alleles
3.6% missing data
   1   (0.894) 0.966 0.805 0.987 0.954 0.918 0.954 0.975 0.982 0.952 
   3   (0.106) 0.034 0.195 0.013 0.046 0.082 0.046 0.025 0.018 0.048 

Locus 1429 : 
2 alleles
19.6% missing data
   1   (0.893) 0.991 0.936 0.989 0.894 0.904 0.915 0.933 0.945 0.864 
   4   (0.107) 0.009 0.064 0.011 0.106 0.096 0.085 0.067 0.055 0.136 

Locus 1430 : 
2 alleles
3.6% missing data
   1   (0.813) 0.361 0.773 0.768 0.921 0.849 0.869 0.689 0.956 0.909 
   2   (0.187) 0.639 0.227 0.232 0.079 0.151 0.131 0.311 0.044 0.091 

Locus 1431 : 
2 alleles
6.5% missing data
   3   (0.815) 0.986 0.801 0.779 0.862 0.835 0.909 0.494 0.887 0.819 
   2   (0.185) 0.014 0.199 0.221 0.138 0.165 0.091 0.506 0.113 0.181 

Locus 1432 : 
2 alleles
7.2% missing data
   1   (0.519) 0.855 0.570 0.615 0.534 0.492 0.417 0.242 0.456 0.655 
   3   (0.481) 0.145 0.430 0.385 0.466 0.508 0.583 0.758 0.544 0.345 

Locus 1433 : 
2 alleles
7.2% missing data
   3   (0.818) 0.981 0.805 0.988 0.877 0.895 0.830 0.942 0.111 0.817 
   1   (0.182) 0.019 0.195 0.012 0.123 0.105 0.170 0.058 0.889 0.183 

Locus 1434 : 
2 alleles
12.3% missing data
   1   (0.904) 0.907 0.936 0.988 0.948 0.941 0.955 0.515 0.900 0.926 
   3   (0.096) 0.093 0.064 0.012 0.052 0.059 0.045 0.485 0.100 0.074 

Locus 1435 : 
2 alleles
5.1% missing data
   1   (0.874) 0.988 0.832 0.981 0.935 0.898 0.949 0.873 0.883 0.799 
   3   (0.126) 0.012 0.168 0.019 0.065 0.102 0.051 0.127 0.117 0.201 

Locus 1436 : 
2 alleles
12.3% missing data
   4   (0.904) 0.992 0.944 0.994 0.894 0.954 0.955 0.966 0.100 0.912 
   2   (0.096) 0.008 0.056 0.006 0.106 0.046 0.045 0.034 0.900 0.088 

Locus 1437 : 
2 alleles
2.9% missing data
   1   (0.913) 0.994 0.944 0.996 0.949 0.959 0.905 0.968 0.928 0.831 
   3   (0.087) 0.006 0.056 0.004 0.051 0.041 0.095 0.032 0.072 0.169 

Locus 1438 : 
2 alleles
10.1% missing data
   2   (0.727) 0.095 0.798 0.955 0.578 0.748 0.771 0.894 0.917 0.729 
   4   (0.273) 0.905 0.202 0.045 0.422 0.252 0.229 0.106 0.083 0.271 

Locus 1439 : 
2 alleles
3.6% missing data
   1   (0.902) 0.990 0.890 0.993 0.921 0.931 0.955 0.946 0.841 0.950 
   3   (0.098) 0.010 0.110 0.007 0.079 0.069 0.045 0.054 0.159 0.050 

Locus 1440 : 
2 alleles
5.1% missing data
   3   (0.834) 0.983 0.813 0.911 0.935 0.751 0.946 0.420 0.487 0.929 
   1   (0.166) 0.017 0.187 0.089 0.065 0.249 0.054 0.580 0.513 0.071 

Locus 1441 : 
2 alleles
4.3% missing data
   1   (0.604) 0.289 0.586 0.750 0.724 0.531 0.687 0.486 0.695 0.490 
   4   (0.396) 0.711 0.414 0.250 0.276 0.469 0.313 0.514 0.305 0.510 

Locus 1442 : 
2 alleles
13.0% missing data
   4   (0.765) 0.981 0.688 0.893 0.649 0.808 0.904 0.668 0.858 0.788 
   2   (0.235) 0.019 0.312 0.107 0.351 0.192 0.096 0.332 0.142 0.212 

Locus 1443 : 
2 alleles
17.4% missing data
   1   (0.878) 0.877 0.821 0.889 0.960 0.811 0.970 0.965 0.661 0.951 
   4   (0.122) 0.123 0.179 0.111 0.040 0.189 0.030 0.035 0.339 0.049 

Locus 1444 : 
2 alleles
13.0% missing data
   2   (0.904) 0.991 0.926 0.989 0.931 0.920 0.938 0.955 0.976 0.909 
   4   (0.096) 0.009 0.074 0.011 0.069 0.080 0.062 0.045 0.024 0.091 

Locus 1445 : 
2 alleles
13.0% missing data
   2   (0.750) 0.751 0.689 0.920 0.821 0.776 0.790 0.710 0.945 0.726 
   1   (0.250) 0.249 0.311 0.080 0.179 0.224 0.210 0.290 0.055 0.274 

Locus 1446 : 
2 alleles
17.4% missing data
   2   (0.901) 0.946 0.810 0.187 0.986 0.763 0.991 0.877 0.924 0.988 
   3   (0.099) 0.054 0.190 0.813 0.014 0.237 0.009 0.123 0.076 0.012 

Locus 1447 : 
2 alleles
10.1% missing data
   2   (0.325) 0.113 0.470 0.070 0.220 0.263 0.368 0.090 0.217 0.298 
   4   (0.675) 0.887 0.530 0.930 0.780 0.737 0.632 0.910 0.783 0.702 

Locus 1448 : 
2 alleles
5.1% missing data
   1   (0.905) 0.992 0.911 0.992 0.919 0.938 0.940 0.976 0.971 0.926 
   4   (0.095) 0.008 0.089 0.008 0.081 0.062 0.060 0.024 0.029 0.074 

Locus 1449 : 
2 alleles
10.9% missing data
   3   (0.909) 0.975 0.874 0.993 0.922 0.959 0.957 0.980 0.980 0.949 
   4   (0.091) 0.025 0.126 0.007 0.078 0.041 0.043 0.020 0.020 0.051 

Locus 1450 : 
2 alleles
10.9% missing data
   1   (0.562) 0.872 0.605 0.703 0.530 0.557 0.507 0.841 0.110 0.553 
   3   (0.438) 0.128 0.395 0.297 0.470 0.443 0.493 0.159 0.890 0.447 

Locus 1451 : 
2 alleles
14.5% missing data
   4   (0.855) 0.118 0.847 0.953 0.911 0.914 0.903 0.849 0.935 0.944 
   1   (0.145) 0.882 0.153 0.047 0.089 0.086 0.097 0.151 0.065 0.056 

Locus 1452 : 
2 alleles
4.3% missing data
   1   (0.491) 0.210 0.496 0.083 0.526 0.555 0.503 0.480 0.555 0.450 
   3   (0.509) 0.790 0.504 0.917 0.474 0.445 0.497 0.520 0.445 0.550 

Locus 1453 : 
2 alleles
5.8% missing data
   3   (0.555) 0.085 0.389 0.115 0.695 0.539 0.797 0.167 0.921 0.629 
   1   (0.445) 0.915 0.611 0.885 0.305 0.461 0.203 0.833 0.079 0.371 

Locus 1454 : 
2 alleles
13.0% missing data
   2   (0.836) 0.844 0.863 0.940 0.886 0.754 0.932 0.588 0.806 0.900 
   4   (0.164) 0.156 0.137 0.060 0.114 0.246 0.068 0.412 0.194 0.100 

Locus 1455 : 
2 alleles
0.7% missing data
   1   (0.912) 0.048 0.955 0.997 0.898 0.971 0.946 0.986 0.987 0.957 
   3   (0.088) 0.952 0.045 0.003 0.102 0.029 0.054 0.014 0.013 0.043 

Locus 1456 : 
2 alleles
2.9% missing data
   2   (0.897) 0.958 0.854 0.991 0.928 0.950 0.941 0.974 0.965 0.939 
   4   (0.103) 0.042 0.146 0.009 0.072 0.050 0.059 0.026 0.035 0.061 

Locus 1457 : 
2 alleles
13.8% missing data
   2   (0.917) 0.992 0.944 0.993 0.946 0.941 0.954 0.920 0.914 0.889 
   4   (0.083) 0.008 0.056 0.007 0.054 0.059 0.046 0.080 0.086 0.111 

Locus 1458 : 
2 alleles
5.1% missing data
   3   (0.924) 0.995 0.962 0.997 0.963 0.968 0.876 0.968 0.965 0.899 
   1   (0.076) 0.005 0.038 0.003 0.037 0.032 0.124 0.032 0.035 0.101 

Locus 1459 : 
2 alleles
13.0% missing data
   4   (0.909) 0.993 0.945 0.995 0.847 0.936 0.947 0.929 0.985 0.951 
   2   (0.091) 0.007 0.055 0.005 0.153 0.064 0.053 0.071 0.015 0.049 

Locus 1460 : 
2 alleles
12.3% missing data
   2   (0.090) 0.233 0.098 0.521 0.017 0.192 0.011 0.191 0.013 0.019 
   4   (0.910) 0.767 0.902 0.479 0.983 0.808 0.989 0.809 0.987 0.981 

Locus 1461 : 
2 alleles
2.2% missing data
   2   (0.153) 0.394 0.121 0.229 0.205 0.094 0.085 0.051 0.251 0.081 
   4   (0.847) 0.606 0.879 0.771 0.795 0.906 0.915 0.949 0.749 0.919 

Locus 1462 : 
2 alleles
18.1% missing data
   3   (0.856) 0.954 0.850 0.986 0.813 0.911 0.872 0.949 0.969 0.917 
   1   (0.144) 0.046 0.150 0.014 0.187 0.089 0.128 0.051 0.031 0.083 

Locus 1463 : 
2 alleles
10.1% missing data
   2   (0.108) 0.009 0.028 0.002 0.180 0.026 0.486 0.048 0.014 0.155 
   3   (0.892) 0.991 0.972 0.998 0.820 0.974 0.514 0.952 0.986 0.845 

Locus 1464 : 
2 alleles
16.7% missing data
   1   (0.843) 0.986 0.834 0.954 0.922 0.584 0.957 0.882 0.882 0.800 
   3   (0.157) 0.014 0.166 0.046 0.078 0.416 0.043 0.118 0.118 0.200 

Locus 1465 : 
2 alleles
2.2% missing data
   2   (0.874) 0.987 0.894 0.979 0.901 0.940 0.880 0.919 0.431 0.949 
   4   (0.126) 0.013 0.106 0.021 0.099 0.060 0.120 0.081 0.569 0.051 

Locus 1466 : 
2 alleles
10.9% missing data
   2   (0.779) 0.935 0.751 0.875 0.836 0.734 0.851 0.903 0.900 0.724 
   4   (0.221) 0.065 0.249 0.125 0.164 0.266 0.149 0.097 0.100 0.276 

Locus 1467 : 
2 alleles
2.9% missing data
   1   (0.872) 0.988 0.852 0.989 0.909 0.895 0.917 0.871 0.959 0.899 
   2   (0.128) 0.012 0.148 0.011 0.091 0.105 0.083 0.129 0.041 0.101 

Locus 1468 : 
2 alleles
5.8% missing data
   2   (0.108) 0.773 0.086 0.072 0.050 0.119 0.029 0.202 0.020 0.060 
   4   (0.892) 0.227 0.914 0.928 0.950 0.881 0.971 0.798 0.980 0.940 

Locus 1469 : 
2 alleles
13.8% missing data
   4   (0.609) 0.409 0.485 0.734 0.741 0.673 0.634 0.551 0.822 0.602 
   2   (0.391) 0.591 0.515 0.266 0.259 0.327 0.366 0.449 0.178 0.398 

Locus 1470 : 
2 alleles
2.9% missing data
   2   (0.873) 0.988 0.874 0.972 0.927 0.726 0.958 0.949 0.799 0.950 
   4   (0.127) 0.012 0.126 0.028 0.073 0.274 0.042 0.051 0.201 0.050 

Locus 1471 : 
2 alleles
2.9% missing data
   1   (0.883) 0.989 0.901 0.995 0.838 0.945 0.890 0.974 0.965 0.900 
   3   (0.117) 0.011 0.099 0.005 0.162 0.055 0.110 0.026 0.035 0.100 

Locus 1472 : 
2 alleles
7.2% missing data
   3   (0.707) 0.114 0.790 0.934 0.801 0.620 0.770 0.360 0.922 0.468 
   1   (0.293) 0.886 0.210 0.066 0.199 0.380 0.230 0.640 0.078 0.532 

Locus 1473 : 
2 alleles
5.8% missing data
   1   (0.731) 0.328 0.805 0.890 0.780 0.690 0.789 0.474 0.936 0.581 
   3   (0.269) 0.672 0.195 0.110 0.220 0.310 0.211 0.526 0.064 0.419 

Locus 1474 : 
2 alleles
10.9% missing data
   2   (0.877) 0.255 0.911 0.970 0.922 0.926 0.894 0.961 0.946 0.912 
   4   (0.123) 0.745 0.089 0.030 0.078 0.074 0.106 0.039 0.054 0.088 

Locus 1475 : 
2 alleles
2.9% missing data
   3   (0.947) 0.996 0.988 0.999 0.944 0.990 0.846 0.986 0.994 0.943 
   1   (0.053) 0.004 0.012 0.001 0.056 0.010 0.154 0.014 0.006 0.057 

Locus 1476 : 
2 alleles
2.2% missing data
   2   (0.817) 0.982 0.870 0.976 0.787 0.857 0.800 0.887 0.957 0.660 
   4   (0.183) 0.018 0.130 0.024 0.213 0.143 0.200 0.113 0.043 0.340 

Locus 1477 : 
2 alleles
9.4% missing data
   4   (0.944) 0.995 0.986 0.999 0.922 0.986 0.880 0.975 0.994 0.952 
   2   (0.056) 0.005 0.014 0.001 0.078 0.014 0.120 0.025 0.006 0.048 

Locus 1478 : 
2 alleles
12.3% missing data
   3   (0.780) 0.933 0.842 0.978 0.794 0.887 0.697 0.291 0.947 0.593 
   1   (0.220) 0.067 0.158 0.022 0.206 0.113 0.303 0.709 0.053 0.407 

Locus 1479 : 
2 alleles
12.3% missing data
   1   (0.816) 0.983 0.812 0.971 0.865 0.754 0.866 0.822 0.794 0.912 
   3   (0.184) 0.017 0.188 0.029 0.135 0.246 0.134 0.178 0.206 0.088 

Locus 1480 : 
2 alleles
13.8% missing data
   2   (0.922) 0.854 0.938 0.752 0.979 0.908 0.978 0.984 0.973 0.977 
   4   (0.078) 0.146 0.062 0.248 0.021 0.092 0.022 0.016 0.027 0.023 

Locus 1481 : 
2 alleles
18.8% missing data
   1   (0.122) 0.010 0.068 0.012 0.174 0.123 0.087 0.181 0.032 0.079 
   3   (0.878) 0.990 0.932 0.988 0.826 0.877 0.913 0.819 0.968 0.921 

Locus 1482 : 
2 alleles
16.7% missing data
   3   (0.642) 0.099 0.683 0.212 0.691 0.740 0.736 0.696 0.294 0.397 
   1   (0.358) 0.901 0.317 0.788 0.309 0.260 0.264 0.304 0.706 0.603 

Locus 1483 : 
2 alleles
11.6% missing data
   4   (0.895) 0.989 0.940 0.994 0.899 0.937 0.840 0.906 0.977 0.944 
   2   (0.105) 0.011 0.060 0.006 0.101 0.063 0.160 0.094 0.023 0.056 

Locus 1484 : 
2 alleles
0.7% missing data
   3   (0.864) 0.965 0.762 0.985 0.918 0.939 0.873 0.963 0.955 0.941 
   1   (0.136) 0.035 0.238 0.015 0.082 0.061 0.127 0.037 0.045 0.059 

Locus 1485 : 
2 alleles
13.0% missing data
   4   (0.408) 0.897 0.326 0.266 0.322 0.422 0.498 0.502 0.443 0.420 
   2   (0.592) 0.103 0.674 0.734 0.678 0.578 0.502 0.498 0.557 0.580 

Locus 1486 : 
2 alleles
11.6% missing data
   1   (0.908) 0.993 0.944 0.991 0.952 0.909 0.929 0.898 0.974 0.884 
   2   (0.092) 0.007 0.056 0.009 0.048 0.091 0.071 0.102 0.026 0.116 

Locus 1487 : 
2 alleles
3.6% missing data
   2   (0.841) 0.987 0.835 0.979 0.865 0.901 0.824 0.943 0.836 0.899 
   3   (0.159) 0.013 0.165 0.021 0.135 0.099 0.176 0.057 0.164 0.101 

Locus 1488 : 
2 alleles
10.9% missing data
   1   (0.215) 0.026 0.186 0.020 0.164 0.215 0.246 0.516 0.099 0.119 
   3   (0.785) 0.974 0.814 0.980 0.836 0.785 0.754 0.484 0.901 0.881 

Locus 1489 : 
2 alleles
5.1% missing data
   1   (0.891) 0.991 0.906 0.790 0.934 0.790 0.978 0.979 0.560 0.962 
   3   (0.109) 0.009 0.094 0.210 0.066 0.210 0.022 0.021 0.440 0.038 

Locus 1490 : 
2 alleles
10.9% missing data
   4   (0.910) 0.993 0.923 0.995 0.868 0.962 0.950 0.982 0.985 0.895 
   1   (0.090) 0.007 0.077 0.005 0.132 0.038 0.050 0.018 0.015 0.105 

Locus 1491 : 
2 alleles
11.6% missing data
   1   (0.825) 0.983 0.801 0.971 0.876 0.861 0.816 0.943 0.775 0.895 
   4   (0.175) 0.017 0.199 0.029 0.124 0.139 0.184 0.057 0.225 0.105 

Locus 1492 : 
2 alleles
2.9% missing data
   4   (0.726) 0.908 0.674 0.910 0.709 0.784 0.733 0.922 0.840 0.729 
   2   (0.274) 0.092 0.326 0.090 0.291 0.216 0.267 0.078 0.160 0.271 

Locus 1493 : 
2 alleles
9.4% missing data
   1   (0.920) 0.992 0.953 0.996 0.925 0.965 0.933 0.947 0.982 0.910 
   3   (0.080) 0.008 0.047 0.004 0.075 0.035 0.067 0.053 0.018 0.090 

Locus 1494 : 
2 alleles
15.9% missing data
   4   (0.897) 0.991 0.921 0.965 0.927 0.891 0.962 0.952 0.525 0.953 
   2   (0.103) 0.009 0.079 0.035 0.073 0.109 0.038 0.048 0.475 0.047 

Locus 1495 : 
2 alleles
14.5% missing data
   1   (0.818) 0.809 0.818 0.962 0.764 0.878 0.881 0.933 0.813 0.751 
   3   (0.182) 0.191 0.182 0.038 0.236 0.122 0.119 0.067 0.187 0.249 

Locus 1496 : 
2 alleles
4.3% missing data
   3   (0.745) 0.929 0.772 0.915 0.767 0.730 0.839 0.137 0.380 0.868 
   1   (0.255) 0.071 0.228 0.085 0.233 0.270 0.161 0.863 0.620 0.132 

Locus 1497 : 
2 alleles
3.6% missing data
   2   (0.856) 0.985 0.939 0.993 0.767 0.923 0.708 0.904 0.899 0.885 
   4   (0.144) 0.015 0.061 0.007 0.233 0.077 0.292 0.096 0.101 0.115 

Locus 1498 : 
2 alleles
11.6% missing data
   2   (0.899) 0.990 0.897 0.972 0.938 0.893 0.953 0.870 0.957 0.963 
   4   (0.101) 0.010 0.103 0.028 0.062 0.107 0.047 0.130 0.043 0.037 

Locus 1499 : 
2 alleles
13.0% missing data
   4   (0.865) 0.985 0.803 0.951 0.917 0.793 0.956 0.928 0.895 0.967 
   2   (0.135) 0.015 0.197 0.049 0.083 0.207 0.044 0.072 0.105 0.033 

Locus 1500 : 
2 alleles
5.1% missing data
   1   (0.172) 0.044 0.079 0.012 0.154 0.131 0.254 0.629 0.029 0.242 
   3   (0.828) 0.956 0.921 0.988 0.846 0.869 0.746 0.371 0.971 0.758 

Locus 1501 : 
2 alleles
1.4% missing data
   1   (0.868) 0.987 0.895 0.976 0.887 0.876 0.898 0.959 0.978 0.825 
   2   (0.132) 0.013 0.105 0.024 0.113 0.124 0.102 0.041 0.022 0.175 

Locus 1502 : 
2 alleles
10.9% missing data
   4   (0.834) 0.983 0.757 0.913 0.914 0.911 0.888 0.853 0.496 0.869 
   1   (0.166) 0.017 0.243 0.087 0.086 0.089 0.112 0.147 0.504 0.131 

Locus 1503 : 
2 alleles
2.2% missing data
   1   (0.897) 0.991 0.912 0.974 0.947 0.934 0.960 0.514 0.747 0.958 
   3   (0.103) 0.009 0.088 0.026 0.053 0.066 0.040 0.486 0.253 0.042 

Locus 1504 : 
2 alleles
3.6% missing data
   1   (0.895) 0.991 0.924 0.997 0.914 0.949 0.848 0.930 0.983 0.931 
   3   (0.105) 0.009 0.076 0.003 0.086 0.051 0.152 0.070 0.017 0.069 

Locus 1505 : 
2 alleles
10.1% missing data
   1   (0.426) 0.132 0.330 0.642 0.500 0.449 0.547 0.101 0.343 0.380 
   4   (0.574) 0.868 0.670 0.358 0.500 0.551 0.453 0.899 0.657 0.620 

Locus 1506 : 
2 alleles
1.4% missing data
   1   (0.543) 0.911 0.470 0.100 0.679 0.490 0.724 0.194 0.177 0.526 
   4   (0.457) 0.089 0.530 0.900 0.321 0.510 0.276 0.806 0.823 0.474 

Locus 1507 : 
2 alleles
2.9% missing data
   4   (0.846) 0.986 0.803 0.984 0.854 0.895 0.861 0.929 0.937 0.940 
   3   (0.154) 0.014 0.197 0.016 0.146 0.105 0.139 0.071 0.063 0.060 

Locus 1508 : 
2 alleles
10.9% missing data
   1   (0.885) 0.988 0.820 0.982 0.889 0.913 0.958 0.963 0.974 0.946 
   3   (0.115) 0.012 0.180 0.018 0.111 0.087 0.042 0.037 0.026 0.054 

Locus 1509 : 
2 alleles
10.9% missing data
   1   (0.272) 0.274 0.263 0.382 0.266 0.285 0.158 0.242 0.249 0.407 
   3   (0.728) 0.726 0.737 0.618 0.734 0.715 0.842 0.758 0.751 0.593 

Locus 1510 : 
2 alleles
12.3% missing data
   4   (0.893) 0.884 0.835 0.980 0.942 0.927 0.954 0.969 0.919 0.939 
   3   (0.107) 0.116 0.165 0.020 0.058 0.073 0.046 0.031 0.081 0.061 

Locus 1511 : 
2 alleles
0.7% missing data
   1   (0.943) 0.996 0.987 0.999 0.932 0.990 0.791 0.992 0.993 0.960 
   2   (0.057) 0.004 0.013 0.001 0.068 0.010 0.209 0.008 0.007 0.040 

Locus 1512 : 
2 alleles
3.6% missing data
   2   (0.754) 0.988 0.754 0.418 0.792 0.800 0.866 0.230 0.737 0.743 
   3   (0.246) 0.012 0.246 0.582 0.208 0.200 0.134 0.770 0.263 0.257 

Locus 1513 : 
2 alleles
13.0% missing data
   4   (0.881) 0.991 0.930 0.994 0.870 0.955 0.780 0.798 0.966 0.898 
   2   (0.119) 0.009 0.070 0.006 0.130 0.045 0.220 0.202 0.034 0.102 

Locus 1514 : 
2 alleles
1.4% missing data
   2   (0.872) 0.987 0.826 0.986 0.889 0.932 0.896 0.973 0.905 0.950 
   3   (0.128) 0.013 0.174 0.014 0.111 0.068 0.104 0.027 0.095 0.050 

Locus 1515 : 
2 alleles
2.9% missing data
   4   (0.796) 0.389 0.840 0.868 0.737 0.814 0.908 0.747 0.452 0.882 
   2   (0.204) 0.611 0.160 0.132 0.263 0.186 0.092 0.253 0.548 0.118 

Locus 1516 : 
2 alleles
12.3% missing data
   4   (0.693) 0.967 0.718 0.950 0.717 0.679 0.653 0.709 0.874 0.538 
   1   (0.307) 0.033 0.282 0.050 0.283 0.321 0.347 0.291 0.126 0.462 

Locus 1517 : 
2 alleles
5.8% missing data
   1   (0.377) 0.052 0.299 0.038 0.528 0.345 0.427 0.109 0.653 0.513 
   4   (0.623) 0.948 0.701 0.962 0.472 0.655 0.573 0.891 0.347 0.487 

Locus 1518 : 
2 alleles
15.2% missing data
   4   (0.646) 0.963 0.588 0.958 0.495 0.734 0.667 0.633 0.890 0.707 
   2   (0.354) 0.037 0.412 0.042 0.505 0.266 0.333 0.367 0.110 0.293 

Locus 1519 : 
2 alleles
17.4% missing data
   2   (0.738) 0.739 0.792 0.970 0.716 0.684 0.725 0.884 0.820 0.753 
   4   (0.262) 0.261 0.208 0.030 0.284 0.316 0.275 0.116 0.180 0.247 

Locus 1520 : 
2 alleles
2.2% missing data
   1   (0.149) 0.045 0.145 0.027 0.080 0.231 0.094 0.044 0.050 0.142 
   3   (0.851) 0.955 0.855 0.973 0.920 0.769 0.906 0.956 0.950 0.858 

Locus 1521 : 
2 alleles
12.3% missing data
   1   (0.092) 0.084 0.039 0.009 0.099 0.117 0.041 0.033 0.039 0.193 
   3   (0.908) 0.916 0.961 0.991 0.901 0.883 0.959 0.967 0.961 0.807 

Locus 1522 : 
2 alleles
2.9% missing data
   2   (0.913) 0.980 0.931 0.997 0.891 0.972 0.924 0.983 0.991 0.930 
   3   (0.087) 0.020 0.069 0.003 0.109 0.028 0.076 0.017 0.009 0.070 

Locus 1523 : 
2 alleles
10.9% missing data
   2   (0.911) 0.993 0.961 0.994 0.934 0.947 0.857 0.962 0.986 0.942 
   4   (0.089) 0.007 0.039 0.006 0.066 0.053 0.143 0.038 0.014 0.058 

Locus 1524 : 
2 alleles
15.9% missing data
   4   (0.699) 0.712 0.760 0.894 0.614 0.643 0.741 0.917 0.695 0.648 
   2   (0.301) 0.288 0.240 0.106 0.386 0.357 0.259 0.083 0.305 0.352 

Locus 1525 : 
2 alleles
4.3% missing data
   4   (0.878) 0.957 0.879 0.993 0.921 0.897 0.896 0.975 0.964 0.918 
   1   (0.122) 0.043 0.121 0.007 0.079 0.103 0.104 0.025 0.036 0.082 

Locus 1526 : 
2 alleles
13.0% missing data
   2   (0.694) 0.691 0.804 0.977 0.625 0.855 0.421 0.770 0.706 0.456 
   4   (0.306) 0.309 0.196 0.023 0.375 0.145 0.579 0.230 0.294 0.544 

Locus 1527 : 
2 alleles
7.2% missing data
   3   (0.893) 0.026 0.897 0.991 0.940 0.960 0.930 0.938 0.979 0.966 
   1   (0.107) 0.974 0.103 0.009 0.060 0.040 0.070 0.062 0.021 0.034 

Locus 1528 : 
2 alleles
3.6% missing data
   1   (0.667) 0.966 0.520 0.852 0.763 0.640 0.804 0.412 0.684 0.743 
   4   (0.333) 0.034 0.480 0.148 0.237 0.360 0.196 0.588 0.316 0.257 

Locus 1529 : 
2 alleles
15.2% missing data
   4   (0.652) 0.633 0.642 0.737 0.653 0.626 0.726 0.883 0.569 0.569 
   2   (0.348) 0.367 0.358 0.263 0.347 0.374 0.274 0.117 0.431 0.431 

Locus 1530 : 
2 alleles
6.5% missing data
   2   (0.834) 0.982 0.788 0.984 0.744 0.869 0.902 0.949 0.962 0.937 
   4   (0.166) 0.018 0.212 0.016 0.256 0.131 0.098 0.051 0.038 0.063 

Locus 1531 : 
2 alleles
5.1% missing data
   1   (0.851) 0.139 0.908 0.954 0.827 0.896 0.925 0.923 0.485 0.915 
   3   (0.149) 0.861 0.092 0.046 0.173 0.104 0.075 0.077 0.515 0.085 

Locus 1532 : 
2 alleles
18.1% missing data
   1   (0.898) 0.990 0.880 0.985 0.957 0.888 0.956 0.919 0.954 0.919 
   3   (0.102) 0.010 0.120 0.015 0.043 0.112 0.044 0.081 0.046 0.081 

Locus 1533 : 
2 alleles
0.7% missing data
   2   (0.920) 0.994 0.974 0.998 0.895 0.978 0.793 0.968 0.980 0.915 
   4   (0.080) 0.006 0.026 0.002 0.105 0.022 0.207 0.032 0.020 0.085 

Locus 1534 : 
2 alleles
1.4% missing data
   2   (0.815) 0.282 0.748 0.855 0.904 0.833 0.883 0.939 0.928 0.943 
   4   (0.185) 0.718 0.252 0.145 0.096 0.167 0.117 0.061 0.072 0.057 

Locus 1535 : 
2 alleles
2.9% missing data
   4   (0.903) 0.990 0.959 0.996 0.903 0.963 0.807 0.947 0.979 0.850 
   2   (0.097) 0.010 0.041 0.004 0.097 0.037 0.193 0.053 0.021 0.150 

Locus 1536 : 
2 alleles
3.6% missing data
   4   (0.915) 0.974 0.937 0.991 0.957 0.876 0.963 0.978 0.951 0.974 
   3   (0.085) 0.026 0.063 0.009 0.043 0.124 0.037 0.022 0.049 0.026 

Locus 1537 : 
2 alleles
1.4% missing data
   2   (0.946) 0.996 0.987 0.999 0.907 0.990 0.916 0.992 0.993 0.858 
   1   (0.054) 0.004 0.013 0.001 0.093 0.010 0.084 0.008 0.007 0.142 

Locus 1538 : 
2 alleles
3.6% missing data
   2   (0.175) 0.049 0.169 0.029 0.108 0.260 0.128 0.046 0.211 0.116 
   3   (0.825) 0.951 0.831 0.971 0.892 0.740 0.872 0.954 0.789 0.884 

Locus 1539 : 
2 alleles
13.0% missing data
   1   (0.842) 0.182 0.847 0.914 0.917 0.836 0.917 0.866 0.889 0.908 
   3   (0.158) 0.818 0.153 0.086 0.083 0.164 0.083 0.134 0.111 0.092 

Locus 1540 : 
2 alleles
2.2% missing data
   2   (0.895) 0.991 0.902 0.986 0.963 0.845 0.962 0.672 0.976 0.952 
   4   (0.105) 0.009 0.098 0.014 0.037 0.155 0.038 0.328 0.024 0.048 

Locus 1541 : 
2 alleles
2.2% missing data
   1   (0.752) 0.297 0.747 0.921 0.834 0.764 0.738 0.923 0.789 0.841 
   4   (0.248) 0.703 0.253 0.079 0.166 0.236 0.262 0.077 0.211 0.159 

Locus 1542 : 
2 alleles
14.5% missing data
   2   (0.829) 0.987 0.840 0.730 0.891 0.762 0.933 0.676 0.612 0.891 
   4   (0.171) 0.013 0.160 0.270 0.109 0.238 0.067 0.324 0.388 0.109 

Locus 1543 : 
2 alleles
4.3% missing data
   3   (0.839) 0.956 0.831 0.976 0.817 0.883 0.848 0.940 0.941 0.930 
   1   (0.161) 0.044 0.169 0.024 0.183 0.117 0.152 0.060 0.059 0.070 

Locus 1544 : 
2 alleles
7.2% missing data
   1   (0.858) 0.950 0.870 0.972 0.873 0.740 0.954 0.885 0.785 0.887 
   3   (0.142) 0.050 0.130 0.028 0.127 0.260 0.046 0.115 0.215 0.113 

Locus 1545 : 
2 alleles
4.3% missing data
   1   (0.775) 0.235 0.802 0.864 0.862 0.704 0.861 0.800 0.924 0.699 
   2   (0.225) 0.765 0.198 0.136 0.138 0.296 0.139 0.200 0.076 0.301 

Locus 1546 : 
2 alleles
11.6% missing data
   4   (0.938) 0.995 0.984 0.999 0.892 0.984 0.840 0.970 0.976 0.964 
   2   (0.062) 0.005 0.016 0.001 0.108 0.016 0.160 0.030 0.024 0.036 

Locus 1547 : 
2 alleles
5.1% missing data
   4   (0.876) 0.985 0.909 0.950 0.911 0.776 0.940 0.926 0.963 0.910 
   1   (0.124) 0.015 0.091 0.050 0.089 0.224 0.060 0.074 0.037 0.090 

Locus 1548 : 
2 alleles
13.0% missing data
   1   (0.869) 0.986 0.938 0.989 0.829 0.765 0.921 0.928 0.925 0.866 
   2   (0.131) 0.014 0.062 0.011 0.171 0.235 0.079 0.072 0.075 0.134 

Locus 1549 : 
2 alleles
13.0% missing data
   1   (0.939) 0.954 0.983 0.999 0.886 0.987 0.883 0.990 0.980 0.938 
   4   (0.061) 0.046 0.017 0.001 0.114 0.013 0.117 0.010 0.020 0.062 

Locus 1550 : 
2 alleles
5.1% missing data
   2   (0.795) 0.980 0.793 0.985 0.671 0.869 0.794 0.943 0.940 0.835 
   3   (0.205) 0.020 0.207 0.015 0.329 0.131 0.206 0.057 0.060 0.165 

Locus 1551 : 
2 alleles
14.5% missing data
   1   (0.782) 0.984 0.685 0.736 0.912 0.563 0.944 0.794 0.158 0.926 
   3   (0.218) 0.016 0.315 0.264 0.088 0.437 0.056 0.206 0.842 0.074 

Locus 1552 : 
2 alleles
3.6% missing data
   1   (0.878) 0.961 0.895 0.987 0.928 0.869 0.913 0.867 0.969 0.923 
   3   (0.122) 0.039 0.105 0.013 0.072 0.131 0.087 0.133 0.031 0.077 

Locus 1553 : 
2 alleles
1.4% missing data
   4   (0.900) 0.990 0.850 0.976 0.930 0.853 0.982 0.970 0.942 0.978 
   2   (0.100) 0.010 0.150 0.024 0.070 0.147 0.018 0.030 0.058 0.022 

Locus 1554 : 
2 alleles
11.6% missing data
   1   (0.769) 0.044 0.755 0.934 0.870 0.721 0.893 0.518 0.761 0.832 
   3   (0.231) 0.956 0.245 0.066 0.130 0.279 0.107 0.482 0.239 0.168 

Locus 1555 : 
2 alleles
10.1% missing data
   2   (0.313) 0.031 0.343 0.074 0.233 0.253 0.372 0.500 0.155 0.422 
   4   (0.687) 0.969 0.657 0.926 0.767 0.747 0.628 0.500 0.845 0.578 

Locus 1556 : 
2 alleles
4.3% missing data
   3   (0.774) 0.979 0.763 0.972 0.661 0.680 0.893 0.860 0.957 0.846 
   1   (0.226) 0.021 0.237 0.028 0.339 0.320 0.107 0.140 0.043 0.154 

Locus 1557 : 
2 alleles
2.9% missing data
   2   (0.434) 0.057 0.456 0.043 0.536 0.350 0.472 0.868 0.129 0.428 
   3   (0.566) 0.943 0.544 0.957 0.464 0.650 0.528 0.132 0.871 0.572 

Locus 1558 : 
2 alleles
15.2% missing data
   4   (0.166) 0.168 0.215 0.014 0.118 0.100 0.095 0.591 0.113 0.107 
   2   (0.834) 0.832 0.785 0.986 0.882 0.900 0.905 0.409 0.887 0.893 

Locus 1559 : 
2 alleles
5.1% missing data
   1   (0.773) 0.447 0.786 0.690 0.852 0.785 0.860 0.917 0.168 0.790 
   4   (0.227) 0.553 0.214 0.310 0.148 0.215 0.140 0.083 0.832 0.210 

Locus 1560 : 
2 alleles
10.9% missing data
   1   (0.901) 0.892 0.887 0.991 0.895 0.952 0.945 0.978 0.913 0.956 
   4   (0.099) 0.108 0.113 0.009 0.105 0.048 0.055 0.022 0.087 0.044 

Locus 1561 : 
2 alleles
2.9% missing data
   3   (0.845) 0.985 0.804 0.944 0.894 0.801 0.947 0.568 0.947 0.956 
   1   (0.155) 0.015 0.196 0.056 0.106 0.199 0.053 0.432 0.053 0.044 

Locus 1562 : 
2 alleles
15.2% missing data
   2   (0.918) 0.992 0.959 0.991 0.932 0.959 0.956 0.981 0.372 0.908 
   4   (0.082) 0.008 0.041 0.009 0.068 0.041 0.044 0.019 0.628 0.092 

Locus 1563 : 
2 alleles
15.9% missing data
   1   (0.584) 0.952 0.543 0.878 0.571 0.527 0.657 0.553 0.317 0.655 
   4   (0.416) 0.048 0.457 0.122 0.429 0.473 0.343 0.447 0.683 0.345 

Locus 1564 : 
2 alleles
12.3% missing data
   2   (0.837) 0.201 0.748 0.103 0.963 0.712 0.972 0.835 0.977 0.972 
   4   (0.163) 0.799 0.252 0.897 0.037 0.288 0.028 0.165 0.023 0.028 

Locus 1565 : 
2 alleles
2.9% missing data
   3   (0.803) 0.953 0.765 0.950 0.771 0.849 0.849 0.948 0.936 0.872 
   1   (0.197) 0.047 0.235 0.050 0.229 0.151 0.151 0.052 0.064 0.128 

Locus 1566 : 
2 alleles
13.8% missing data
   2   (0.888) 0.990 0.859 0.973 0.921 0.880 0.956 0.921 0.956 0.957 
   4   (0.112) 0.010 0.141 0.027 0.079 0.120 0.044 0.079 0.044 0.043 

Locus 1567 : 
2 alleles
5.8% missing data
   2   (0.890) 0.990 0.950 0.995 0.901 0.851 0.932 0.785 0.909 0.828 
   4   (0.110) 0.010 0.050 0.005 0.099 0.149 0.068 0.215 0.091 0.172 

Locus 1568 : 
2 alleles
11.6% missing data
   1   (0.758) 0.980 0.746 0.875 0.795 0.672 0.836 0.740 0.931 0.788 
   3   (0.242) 0.020 0.254 0.125 0.205 0.328 0.164 0.260 0.069 0.212 

Locus 1569 : 
2 alleles
3.6% missing data
   2   (0.611) 0.107 0.580 0.691 0.695 0.653 0.605 0.666 0.862 0.558 
   4   (0.389) 0.893 0.420 0.309 0.305 0.347 0.395 0.334 0.138 0.442 

Locus 1570 : 
2 alleles
16.7% missing data
   1   (0.394) 0.333 0.373 0.087 0.466 0.317 0.365 0.630 0.480 0.527 
   4   (0.606) 0.667 0.627 0.913 0.534 0.683 0.635 0.370 0.520 0.473 

Locus 1571 : 
2 alleles
10.9% missing data
   3   (0.871) 0.962 0.817 0.982 0.869 0.933 0.924 0.855 0.955 0.956 
   2   (0.129) 0.038 0.183 0.018 0.131 0.067 0.076 0.145 0.045 0.044 

Locus 1572 : 
2 alleles
12.3% missing data
   1   (0.121) 0.104 0.076 0.025 0.103 0.159 0.074 0.034 0.101 0.119 
   3   (0.879) 0.896 0.924 0.975 0.897 0.841 0.926 0.966 0.899 0.881 

Locus 1573 : 
2 alleles
13.8% missing data
   1   (0.576) 0.956 0.492 0.826 0.568 0.563 0.659 0.807 0.106 0.628 
   3   (0.424) 0.044 0.508 0.174 0.432 0.437 0.341 0.193 0.894 0.372 

Locus 1574 : 
2 alleles
11.6% missing data
   2   (0.580) 0.945 0.582 0.969 0.551 0.594 0.467 0.672 0.885 0.471 
   4   (0.420) 0.055 0.418 0.031 0.449 0.406 0.533 0.328 0.115 0.529 

Locus 1575 : 
2 alleles
18.1% missing data
   3   (0.925) 0.997 0.876 0.111 0.989 0.894 0.993 0.923 0.933 0.991 
   1   (0.075) 0.003 0.124 0.889 0.011 0.106 0.007 0.077 0.067 0.009 

Locus 1576 : 
2 alleles
3.6% missing data
   3   (0.922) 0.990 0.956 0.996 0.912 0.973 0.927 0.978 0.973 0.916 
   1   (0.078) 0.010 0.044 0.004 0.088 0.027 0.073 0.022 0.027 0.084 

Locus 1577 : 
2 alleles
9.4% missing data
   2   (0.905) 0.993 0.901 0.994 0.910 0.960 0.928 0.969 0.970 0.938 
   4   (0.095) 0.007 0.099 0.006 0.090 0.040 0.072 0.031 0.030 0.062 

Locus 1578 : 
2 alleles
11.6% missing data
   1   (0.702) 0.975 0.710 0.690 0.736 0.768 0.730 0.638 0.161 0.707 
   3   (0.298) 0.025 0.290 0.310 0.264 0.232 0.270 0.362 0.839 0.293 

Locus 1579 : 
2 alleles
11.6% missing data
   3   (0.886) 0.072 0.896 0.984 0.952 0.883 0.963 0.917 0.913 0.923 
   1   (0.114) 0.928 0.104 0.016 0.048 0.117 0.037 0.083 0.087 0.077 

Locus 1580 : 
2 alleles
8.7% missing data
   2   (0.907) 0.992 0.934 0.995 0.932 0.927 0.917 0.904 0.972 0.959 
   4   (0.093) 0.008 0.066 0.005 0.068 0.073 0.083 0.096 0.028 0.041 

Locus 1581 : 
2 alleles
14.5% missing data
   2   (0.859) 0.796 0.901 0.507 0.912 0.925 0.907 0.537 0.803 0.892 
   4   (0.141) 0.204 0.099 0.493 0.088 0.075 0.093 0.463 0.197 0.108 

Locus 1582 : 
2 alleles
5.8% missing data
   4   (0.874) 0.990 0.888 0.951 0.922 0.778 0.954 0.833 0.960 0.912 
   1   (0.126) 0.010 0.112 0.049 0.078 0.222 0.046 0.167 0.040 0.088 

Locus 1583 : 
2 alleles
1.4% missing data
   2   (0.911) 0.993 0.945 0.993 0.956 0.944 0.896 0.914 0.984 0.910 
   3   (0.089) 0.007 0.055 0.007 0.044 0.056 0.104 0.086 0.016 0.090 

Locus 1584 : 
2 alleles
2.2% missing data
   1   (0.709) 0.760 0.763 0.664 0.770 0.786 0.536 0.660 0.942 0.746 
   2   (0.291) 0.240 0.237 0.336 0.230 0.214 0.464 0.340 0.058 0.254 

Locus 1585 : 
2 alleles
3.6% missing data
   1   (0.897) 0.992 0.909 0.982 0.962 0.861 0.955 0.691 0.955 0.947 
   3   (0.103) 0.008 0.091 0.018 0.038 0.139 0.045 0.309 0.045 0.053 

Locus 1586 : 
2 alleles
13.0% missing data
   2   (0.322) 0.035 0.256 0.041 0.559 0.264 0.303 0.109 0.576 0.384 
   3   (0.678) 0.965 0.744 0.959 0.441 0.736 0.697 0.891 0.424 0.616 

Locus 1587 : 
2 alleles
4.3% missing data
   3   (0.248) 0.876 0.194 0.079 0.249 0.282 0.199 0.102 0.183 0.234 
   4   (0.752) 0.124 0.806 0.921 0.751 0.718 0.801 0.898 0.817 0.766 

Locus 1588 : 
2 alleles
5.1% missing data
   1   (0.949) 0.995 0.987 0.999 0.943 0.990 0.880 0.992 0.995 0.947 
   3   (0.051) 0.005 0.013 0.001 0.057 0.010 0.120 0.008 0.005 0.053 

Locus 1589 : 
2 alleles
3.6% missing data
   3   (0.792) 0.078 0.758 0.970 0.876 0.875 0.830 0.949 0.906 0.605 
   2   (0.208) 0.922 0.242 0.030 0.124 0.125 0.170 0.051 0.094 0.395 

Locus 1590 : 
2 alleles
4.3% missing data
   4   (0.924) 0.993 0.968 0.993 0.909 0.909 0.970 0.935 0.971 0.966 
   2   (0.076) 0.007 0.032 0.007 0.091 0.091 0.030 0.065 0.029 0.034 

Locus 1591 : 
2 alleles
6.5% missing data
   1   (0.852) 0.085 0.842 0.969 0.894 0.736 0.966 0.911 0.976 0.965 
   4   (0.148) 0.915 0.158 0.031 0.106 0.264 0.034 0.089 0.024 0.035 

Locus 1592 : 
2 alleles
5.1% missing data
   4   (0.860) 0.986 0.919 0.980 0.851 0.846 0.925 0.964 0.491 0.772 
   2   (0.140) 0.014 0.081 0.020 0.149 0.154 0.075 0.036 0.509 0.228 

Locus 1593 : 
2 alleles
2.2% missing data
   3   (0.892) 0.043 0.959 0.995 0.869 0.938 0.911 0.983 0.984 0.930 
   1   (0.108) 0.957 0.041 0.005 0.131 0.062 0.089 0.017 0.016 0.070 

Locus 1594 : 
2 alleles
12.3% missing data
   2   (0.629) 0.197 0.638 0.848 0.672 0.673 0.543 0.652 0.868 0.675 
   4   (0.371) 0.803 0.362 0.152 0.328 0.327 0.457 0.348 0.132 0.325 

Locus 1595 : 
2 alleles
3.6% missing data
   2   (0.860) 0.987 0.894 0.992 0.684 0.931 0.885 0.919 0.865 0.911 
   3   (0.140) 0.013 0.106 0.008 0.316 0.069 0.115 0.081 0.135 0.089 

Locus 1596 : 
2 alleles
14.5% missing data
   2   (0.819) 0.011 0.866 0.970 0.810 0.892 0.863 0.690 0.934 0.791 
   4   (0.181) 0.989 0.134 0.030 0.190 0.108 0.137 0.310 0.066 0.209 

Locus 1597 : 
2 alleles
18.1% missing data
   2   (0.800) 0.079 0.831 0.616 0.867 0.820 0.901 0.294 0.970 0.878 
   3   (0.200) 0.921 0.169 0.384 0.133 0.180 0.099 0.706 0.030 0.122 

Locus 1598 : 
2 alleles
4.3% missing data
   1   (0.900) 0.238 0.937 0.984 0.914 0.967 0.926 0.983 0.971 0.896 
   3   (0.100) 0.762 0.063 0.016 0.086 0.033 0.074 0.017 0.029 0.104 

Locus 1599 : 
2 alleles
5.1% missing data
   1   (0.269) 0.027 0.286 0.071 0.180 0.341 0.225 0.090 0.861 0.175 
   3   (0.731) 0.973 0.714 0.929 0.820 0.659 0.775 0.910 0.139 0.825 

Locus 1600 : 
2 alleles
4.3% missing data
   1   (0.770) 0.109 0.762 0.948 0.785 0.812 0.836 0.895 0.921 0.758 
   3   (0.230) 0.891 0.238 0.052 0.215 0.188 0.164 0.105 0.079 0.242 

Locus 1601 : 
2 alleles
4.3% missing data
   2   (0.907) 0.975 0.834 0.977 0.970 0.927 0.963 0.963 0.958 0.972 
   3   (0.093) 0.025 0.166 0.023 0.030 0.073 0.037 0.037 0.042 0.028 

Locus 1602 : 
2 alleles
3.6% missing data
   1   (0.101) 0.946 0.053 0.009 0.075 0.062 0.058 0.063 0.020 0.058 
   3   (0.899) 0.054 0.947 0.991 0.925 0.938 0.942 0.937 0.980 0.942 

Locus 1603 : 
2 alleles
2.9% missing data
   1   (0.872) 0.985 0.826 0.983 0.938 0.864 0.947 0.879 0.964 0.807 
   3   (0.128) 0.015 0.174 0.017 0.062 0.136 0.053 0.121 0.036 0.193 

Locus 1604 : 
2 alleles
2.2% missing data
   1   (0.210) 0.026 0.171 0.025 0.190 0.203 0.304 0.054 0.043 0.195 
   3   (0.790) 0.974 0.829 0.975 0.810 0.797 0.696 0.946 0.957 0.805 

Locus 1605 : 
2 alleles
15.9% missing data
   4   (0.897) 0.991 0.960 0.996 0.882 0.964 0.674 0.937 0.979 0.913 
   2   (0.103) 0.009 0.040 0.004 0.118 0.036 0.326 0.063 0.021 0.087 

Locus 1606 : 
2 alleles
13.8% missing data
   2   (0.120) 0.313 0.201 0.454 0.056 0.086 0.033 0.027 0.035 0.045 
   3   (0.880) 0.687 0.799 0.546 0.944 0.914 0.967 0.973 0.965 0.955 

Locus 1607 : 
2 alleles
18.8% missing data
   2   (0.248) 0.568 0.217 0.322 0.178 0.299 0.168 0.167 0.091 0.405 
   4   (0.752) 0.432 0.783 0.678 0.822 0.701 0.832 0.833 0.909 0.595 

Locus 1608 : 
2 alleles
15.2% missing data
   2   (0.851) 0.661 0.803 0.634 0.908 0.876 0.938 0.937 0.934 0.931 
   4   (0.149) 0.339 0.197 0.366 0.092 0.124 0.062 0.063 0.066 0.069 

Locus 1609 : 
2 alleles
14.5% missing data
   4   (0.860) 0.869 0.920 0.972 0.770 0.814 0.923 0.947 0.856 0.904 
   2   (0.140) 0.131 0.080 0.028 0.230 0.186 0.077 0.053 0.144 0.096 

Locus 1610 : 
2 alleles
4.3% missing data
   1   (0.850) 0.044 0.854 0.958 0.908 0.871 0.930 0.860 0.887 0.919 
   4   (0.150) 0.956 0.146 0.042 0.092 0.129 0.070 0.140 0.113 0.081 

Locus 1611 : 
2 alleles
8.0% missing data
   4   (0.911) 0.992 0.909 0.995 0.892 0.948 0.959 0.984 0.980 0.961 
   2   (0.089) 0.008 0.091 0.005 0.108 0.052 0.041 0.016 0.020 0.039 

Locus 1612 : 
2 alleles
2.9% missing data
   1   (0.890) 0.991 0.890 0.975 0.943 0.884 0.946 0.895 0.727 0.956 
   3   (0.110) 0.009 0.110 0.025 0.057 0.116 0.054 0.105 0.273 0.044 

Locus 1613 : 
2 alleles
3.6% missing data
   1   (0.838) 0.984 0.901 0.985 0.767 0.727 0.894 0.920 0.912 0.905 
   3   (0.162) 0.016 0.099 0.015 0.233 0.273 0.106 0.080 0.088 0.095 

Locus 1614 : 
2 alleles
4.3% missing data
   3   (0.841) 0.986 0.860 0.970 0.850 0.846 0.876 0.950 0.943 0.794 
   1   (0.159) 0.014 0.140 0.030 0.150 0.154 0.124 0.050 0.057 0.206 

Locus 1615 : 
2 alleles
15.2% missing data
   1   (0.859) 0.955 0.865 0.993 0.635 0.940 0.901 0.969 0.968 0.919 
   2   (0.141) 0.045 0.135 0.007 0.365 0.060 0.099 0.031 0.032 0.081 

Locus 1616 : 
2 alleles
5.1% missing data
   1   (0.900) 0.959 0.935 0.987 0.904 0.871 0.947 0.962 0.980 0.963 
   3   (0.100) 0.041 0.065 0.013 0.096 0.129 0.053 0.038 0.020 0.037 

Locus 1617 : 
2 alleles
14.5% missing data
   3   (0.681) 0.730 0.615 0.368 0.729 0.722 0.759 0.871 0.631 0.733 
   1   (0.319) 0.270 0.385 0.632 0.271 0.278 0.241 0.129 0.369 0.267 

Locus 1618 : 
2 alleles
9.4% missing data
   2   (0.883) 0.969 0.801 0.988 0.905 0.950 0.932 0.943 0.908 0.951 
   1   (0.117) 0.031 0.199 0.012 0.095 0.050 0.068 0.057 0.092 0.049 

Locus 1619 : 
2 alleles
10.9% missing data
   1   (0.330) 0.115 0.384 0.100 0.261 0.413 0.232 0.535 0.115 0.365 
   3   (0.670) 0.885 0.616 0.900 0.739 0.587 0.768 0.465 0.885 0.635 

Locus 1620 : 
2 alleles
1.4% missing data
   1   (0.815) 0.982 0.738 0.980 0.838 0.895 0.813 0.956 0.925 0.849 
   4   (0.185) 0.018 0.262 0.020 0.162 0.105 0.187 0.044 0.075 0.151 

Locus 1621 : 
2 alleles
7.2% missing data
   1   (0.884) 0.991 0.862 0.982 0.919 0.870 0.946 0.959 0.978 0.954 
   3   (0.116) 0.009 0.138 0.018 0.081 0.130 0.054 0.041 0.022 0.046 

Locus 1622 : 
2 alleles
5.8% missing data
   1   (0.473) 0.529 0.529 0.469 0.468 0.437 0.459 0.386 0.142 0.535 
   4   (0.527) 0.471 0.471 0.531 0.532 0.563 0.541 0.614 0.858 0.465 

Locus 1623 : 
2 alleles
15.9% missing data
   1   (0.109) 0.103 0.082 0.005 0.108 0.043 0.119 0.023 0.070 0.198 
   3   (0.891) 0.897 0.918 0.995 0.892 0.957 0.881 0.977 0.930 0.802 

Locus 1624 : 
2 alleles
18.1% missing data
   4   (0.750) 0.976 0.721 0.969 0.788 0.845 0.634 0.887 0.928 0.674 
   2   (0.250) 0.024 0.279 0.031 0.212 0.155 0.366 0.113 0.072 0.326 

Locus 1625 : 
2 alleles
10.9% missing data
   1   (0.130) 0.033 0.101 0.011 0.127 0.065 0.111 0.129 0.054 0.334 
   3   (0.870) 0.967 0.899 0.989 0.873 0.935 0.889 0.871 0.946 0.666 

Locus 1626 : 
2 alleles
3.6% missing data
   4   (0.878) 0.623 0.696 0.865 0.970 0.888 0.972 0.977 0.919 0.976 
   3   (0.122) 0.377 0.304 0.135 0.030 0.112 0.028 0.023 0.081 0.024 

Locus 1627 : 
2 alleles
2.9% missing data
   2   (0.884) 0.990 0.866 0.990 0.909 0.951 0.887 0.967 0.951 0.897 
   4   (0.116) 0.010 0.134 0.010 0.091 0.049 0.113 0.033 0.049 0.103 

Locus 1628 : 
2 alleles
10.9% missing data
   4   (0.869) 0.840 0.832 0.963 0.953 0.746 0.953 0.946 0.911 0.951 
   2   (0.131) 0.160 0.168 0.037 0.047 0.254 0.047 0.054 0.089 0.049 

Locus 1629 : 
2 alleles
0.7% missing data
   1   (0.876) 0.092 0.911 0.975 0.940 0.886 0.915 0.971 0.957 0.939 
   3   (0.124) 0.908 0.089 0.025 0.060 0.114 0.085 0.029 0.043 0.061 

Locus 1630 : 
2 alleles
4.3% missing data
   2   (0.644) 0.664 0.701 0.766 0.538 0.664 0.624 0.919 0.436 0.707 
   4   (0.356) 0.336 0.299 0.234 0.462 0.336 0.376 0.081 0.564 0.293 

Locus 1631 : 
2 alleles
5.1% missing data
   3   (0.764) 0.097 0.844 0.861 0.772 0.875 0.631 0.937 0.596 0.824 
   1   (0.236) 0.903 0.156 0.139 0.228 0.125 0.369 0.063 0.404 0.176 

Locus 1632 : 
2 alleles
3.6% missing data
   1   (0.776) 0.980 0.818 0.974 0.800 0.869 0.721 0.179 0.818 0.778 
   3   (0.224) 0.020 0.182 0.026 0.200 0.131 0.279 0.821 0.182 0.222 

Locus 1633 : 
2 alleles
4.3% missing data
   1   (0.318) 0.853 0.322 0.098 0.260 0.287 0.272 0.498 0.510 0.191 
   3   (0.682) 0.147 0.678 0.902 0.740 0.713 0.728 0.502 0.490 0.809 

Locus 1634 : 
2 alleles
15.2% missing data
   2   (0.436) 0.766 0.352 0.206 0.488 0.457 0.554 0.138 0.227 0.446 
   4   (0.564) 0.234 0.648 0.794 0.512 0.543 0.446 0.862 0.773 0.554 

Locus 1635 : 
2 alleles
10.1% missing data
   3   (0.844) 0.986 0.730 0.964 0.864 0.885 0.941 0.826 0.829 0.920 
   2   (0.156) 0.014 0.270 0.036 0.136 0.115 0.059 0.174 0.171 0.080 

Locus 1636 : 
2 alleles
2.9% missing data
   1   (0.812) 0.982 0.727 0.836 0.911 0.804 0.927 0.676 0.458 0.909 
   3   (0.188) 0.018 0.273 0.164 0.089 0.196 0.073 0.324 0.542 0.091 

Locus 1637 : 
2 alleles
6.5% missing data
   1   (0.726) 0.462 0.738 0.945 0.642 0.809 0.769 0.871 0.850 0.611 
   2   (0.274) 0.538 0.262 0.055 0.358 0.191 0.231 0.129 0.150 0.389 

Locus 1638 : 
2 alleles
9.4% missing data
   3   (0.934) 0.990 0.976 0.998 0.930 0.973 0.913 0.965 0.990 0.972 
   4   (0.066) 0.010 0.024 0.002 0.070 0.027 0.087 0.035 0.010 0.028 

Locus 1639 : 
2 alleles
2.9% missing data
   1   (0.902) 0.993 0.941 0.994 0.937 0.969 0.887 0.429 0.925 0.949 
   3   (0.098) 0.007 0.059 0.006 0.063 0.031 0.113 0.571 0.075 0.051 

Locus 1640 : 
2 alleles
7.2% missing data
   1   (0.758) 0.972 0.684 0.945 0.843 0.748 0.856 0.777 0.101 0.850 
   4   (0.242) 0.028 0.316 0.055 0.157 0.252 0.144 0.223 0.899 0.150 

Locus 1641 : 
2 alleles
3.6% missing data
   2   (0.712) 0.307 0.660 0.879 0.744 0.720 0.757 0.901 0.886 0.833 
   4   (0.288) 0.693 0.340 0.121 0.256 0.280 0.243 0.099 0.114 0.167 

Locus 1642 : 
2 alleles
13.0% missing data
   4   (0.705) 0.960 0.693 0.928 0.774 0.688 0.704 0.707 0.417 0.765 
   3   (0.295) 0.040 0.307 0.072 0.226 0.312 0.296 0.293 0.583 0.235 

Locus 1643 : 
2 alleles
4.3% missing data
   2   (0.908) 0.945 0.959 0.994 0.936 0.964 0.939 0.692 0.987 0.698 
   4   (0.092) 0.055 0.041 0.006 0.064 0.036 0.061 0.308 0.013 0.302 

Locus 1644 : 
2 alleles
3.6% missing data
   2   (0.512) 0.054 0.489 0.265 0.559 0.649 0.475 0.568 0.611 0.426 
   4   (0.488) 0.946 0.511 0.735 0.441 0.351 0.525 0.432 0.389 0.574 

Locus 1645 : 
2 alleles
3.6% missing data
   1   (0.837) 0.957 0.898 0.963 0.845 0.792 0.842 0.833 0.945 0.866 
   2   (0.163) 0.043 0.102 0.037 0.155 0.208 0.158 0.167 0.055 0.134 

Locus 1646 : 
2 alleles
8.0% missing data
   1   (0.105) 0.044 0.110 0.008 0.094 0.073 0.070 0.021 0.017 0.052 
   2   (0.895) 0.956 0.890 0.992 0.906 0.927 0.930 0.979 0.983 0.948 

Locus 1647 : 
2 alleles
9.4% missing data
   1   (0.683) 0.880 0.597 0.944 0.627 0.734 0.751 0.877 0.387 0.812 
   3   (0.317) 0.120 0.403 0.056 0.373 0.266 0.249 0.123 0.613 0.188 

Locus 1648 : 
2 alleles
4.3% missing data
   2   (0.923) 0.992 0.957 0.997 0.927 0.974 0.893 0.984 0.959 0.962 
   4   (0.077) 0.008 0.043 0.003 0.073 0.026 0.107 0.016 0.041 0.038 

Locus 1649 : 
2 alleles
15.2% missing data
   4   (0.884) 0.989 0.925 0.994 0.908 0.922 0.879 0.856 0.940 0.784 
   2   (0.116) 0.011 0.075 0.006 0.092 0.078 0.121 0.144 0.060 0.216 

Locus 1650 : 
2 alleles
6.5% missing data
   4   (0.221) 0.027 0.251 0.024 0.278 0.191 0.201 0.058 0.059 0.162 
   2   (0.779) 0.973 0.749 0.976 0.722 0.809 0.799 0.942 0.941 0.838 

Locus 1651 : 
2 alleles
0.7% missing data
   1   (0.758) 0.979 0.806 0.931 0.822 0.629 0.797 0.859 0.930 0.539 
   4   (0.242) 0.021 0.194 0.069 0.178 0.371 0.203 0.141 0.070 0.461 

Locus 1652 : 
2 alleles
1.4% missing data
   3   (0.909) 0.989 0.871 0.994 0.945 0.951 0.949 0.966 0.984 0.972 
   2   (0.091) 0.011 0.129 0.006 0.055 0.049 0.051 0.034 0.016 0.028 

Locus 1653 : 
2 alleles
5.1% missing data
   3   (0.611) 0.255 0.511 0.167 0.706 0.575 0.690 0.901 0.935 0.820 
   1   (0.389) 0.745 0.489 0.833 0.294 0.425 0.310 0.099 0.065 0.180 

Locus 1654 : 
2 alleles
15.2% missing data
   3   (0.773) 0.756 0.753 0.824 0.859 0.706 0.812 0.931 0.847 0.831 
   1   (0.227) 0.244 0.247 0.176 0.141 0.294 0.188 0.069 0.153 0.169 

Locus 1655 : 
2 alleles
2.9% missing data
   4   (0.892) 0.958 0.909 0.993 0.897 0.950 0.877 0.963 0.968 0.930 
   3   (0.108) 0.042 0.091 0.007 0.103 0.050 0.123 0.037 0.032 0.070 

Locus 1656 : 
2 alleles
2.9% missing data
   2   (0.892) 0.993 0.913 0.588 0.954 0.822 0.977 0.443 0.945 0.973 
   3   (0.108) 0.007 0.087 0.412 0.046 0.178 0.023 0.557 0.055 0.027 

Locus 1657 : 
2 alleles
10.1% missing data
   2   (0.910) 0.985 0.967 0.997 0.872 0.966 0.834 0.956 0.967 0.886 
   4   (0.090) 0.015 0.033 0.003 0.128 0.034 0.166 0.044 0.033 0.114 

Locus 1658 : 
2 alleles
4.3% missing data
   3   (0.908) 0.233 0.933 0.926 0.975 0.871 0.976 0.950 0.935 0.963 
   1   (0.092) 0.767 0.067 0.074 0.025 0.129 0.024 0.050 0.065 0.037 

Locus 1659 : 
2 alleles
13.8% missing data
   2   (0.903) 0.990 0.921 0.995 0.924 0.923 0.918 0.938 0.985 0.959 
   4   (0.097) 0.010 0.079 0.005 0.076 0.077 0.082 0.062 0.015 0.041 

Locus 1660 : 
2 alleles
13.8% missing data
   3   (0.213) 0.023 0.157 0.018 0.170 0.197 0.310 0.207 0.050 0.350 
   1   (0.787) 0.977 0.843 0.982 0.830 0.803 0.690 0.793 0.950 0.650 

Locus 1661 : 
2 alleles
5.1% missing data
   2   (0.149) 0.013 0.141 0.037 0.178 0.165 0.073 0.051 0.062 0.131 
   4   (0.851) 0.987 0.859 0.963 0.822 0.835 0.927 0.949 0.938 0.869 

Locus 1662 : 
2 alleles
2.9% missing data
   4   (0.799) 0.984 0.605 0.950 0.928 0.837 0.889 0.817 0.417 0.900 
   2   (0.201) 0.016 0.395 0.050 0.072 0.163 0.111 0.183 0.583 0.100 

Locus 1663 : 
2 alleles
1.4% missing data
   4   (0.886) 0.989 0.837 0.971 0.946 0.840 0.955 0.971 0.962 0.974 
   2   (0.114) 0.011 0.163 0.029 0.054 0.160 0.045 0.029 0.038 0.026 

Locus 1664 : 
2 alleles
2.2% missing data
   3   (0.917) 0.993 0.941 0.996 0.952 0.968 0.941 0.975 0.977 0.664 
   1   (0.083) 0.007 0.059 0.004 0.048 0.032 0.059 0.025 0.023 0.336 

Locus 1665 : 
2 alleles
5.8% missing data
   2   (0.727) 0.559 0.637 0.564 0.844 0.786 0.754 0.913 0.762 0.771 
   4   (0.273) 0.441 0.363 0.436 0.156 0.214 0.246 0.087 0.238 0.229 

Locus 1666 : 
2 alleles
3.6% missing data
   3   (0.875) 0.989 0.924 0.983 0.830 0.873 0.932 0.768 0.889 0.916 
   4   (0.125) 0.011 0.076 0.017 0.170 0.127 0.068 0.232 0.111 0.084 

Locus 1667 : 
2 alleles
4.3% missing data
   2   (0.909) 0.922 0.879 0.969 0.973 0.927 0.956 0.938 0.906 0.963 
   4   (0.091) 0.078 0.121 0.031 0.027 0.073 0.044 0.062 0.094 0.037 

Locus 1668 : 
2 alleles
3.6% missing data
   1   (0.910) 0.993 0.929 0.996 0.943 0.949 0.905 0.975 0.988 0.943 
   4   (0.090) 0.007 0.071 0.004 0.057 0.051 0.095 0.025 0.012 0.057 

Locus 1669 : 
2 alleles
2.2% missing data
   4   (0.898) 0.992 0.939 0.989 0.920 0.873 0.932 0.908 0.968 0.953 
   1   (0.102) 0.008 0.061 0.011 0.080 0.127 0.068 0.092 0.032 0.047 

Locus 1670 : 
2 alleles
5.8% missing data
   2   (0.495) 0.066 0.488 0.107 0.517 0.422 0.656 0.188 0.308 0.761 
   4   (0.505) 0.934 0.512 0.893 0.483 0.578 0.344 0.812 0.692 0.239 

Locus 1671 : 
2 alleles
13.8% missing data
   2   (0.927) 0.993 0.966 0.996 0.937 0.976 0.885 0.984 0.968 0.904 
   4   (0.073) 0.007 0.034 0.004 0.063 0.024 0.115 0.016 0.032 0.096 

Locus 1672 : 
2 alleles
1.4% missing data
   2   (0.664) 0.074 0.600 0.958 0.781 0.682 0.664 0.607 0.892 0.726 
   4   (0.336) 0.926 0.400 0.042 0.219 0.318 0.336 0.393 0.108 0.274 

Locus 1673 : 
2 alleles
2.2% missing data
   1   (0.693) 0.967 0.746 0.964 0.691 0.669 0.544 0.890 0.909 0.694 
   3   (0.307) 0.033 0.254 0.036 0.309 0.331 0.456 0.110 0.091 0.306 

Locus 1674 : 
2 alleles
10.9% missing data
   4   (0.903) 0.991 0.894 0.985 0.931 0.893 0.968 0.854 0.978 0.958 
   2   (0.097) 0.009 0.106 0.015 0.069 0.107 0.032 0.146 0.022 0.042 

Locus 1675 : 
2 alleles
7.2% missing data
   2   (0.616) 0.227 0.706 0.400 0.604 0.629 0.621 0.904 0.216 0.573 
   4   (0.384) 0.773 0.294 0.600 0.396 0.371 0.379 0.096 0.784 0.427 

Locus 1676 : 
2 alleles
14.5% missing data
   3   (0.355) 0.963 0.365 0.066 0.377 0.195 0.454 0.127 0.230 0.451 
   4   (0.645) 0.037 0.635 0.934 0.623 0.805 0.546 0.873 0.770 0.549 

Locus 1677 : 
2 alleles
6.5% missing data
   1   (0.859) 0.986 0.819 0.974 0.931 0.805 0.946 0.947 0.774 0.820 
   3   (0.141) 0.014 0.181 0.026 0.069 0.195 0.054 0.053 0.226 0.180 

Locus 1678 : 
2 alleles
10.1% missing data
   3   (0.751) 0.847 0.802 0.235 0.771 0.701 0.844 0.361 0.961 0.867 
   1   (0.249) 0.153 0.198 0.765 0.229 0.299 0.156 0.639 0.039 0.133 

Locus 1679 : 
2 alleles
2.9% missing data
   3   (0.951) 0.998 0.944 0.570 0.993 0.933 0.996 0.887 0.990 0.995 
   4   (0.049) 0.002 0.056 0.430 0.007 0.067 0.004 0.113 0.010 0.005 

Locus 1680 : 
2 alleles
2.9% missing data
   3   (0.888) 0.990 0.911 0.988 0.941 0.900 0.904 0.967 0.915 0.885 
   1   (0.112) 0.010 0.089 0.012 0.059 0.100 0.096 0.033 0.085 0.115 

Locus 1681 : 
2 alleles
10.9% missing data
   4   (0.951) 0.996 0.987 0.999 0.935 0.988 0.961 0.977 0.964 0.752 
   2   (0.049) 0.004 0.013 0.001 0.065 0.012 0.039 0.023 0.036 0.248 

Locus 1682 : 
2 alleles
3.6% missing data
   3   (0.949) 0.996 0.988 0.999 0.867 0.990 0.929 0.992 0.994 0.947 
   2   (0.051) 0.004 0.012 0.001 0.133 0.010 0.071 0.008 0.006 0.053 

Locus 1683 : 
2 alleles
0.7% missing data
   3   (0.947) 0.996 0.988 0.999 0.933 0.991 0.885 0.992 0.993 0.906 
   1   (0.053) 0.004 0.012 0.001 0.067 0.009 0.115 0.008 0.007 0.094 

Locus 1684 : 
2 alleles
5.1% missing data
   1   (0.905) 0.993 0.860 0.972 0.967 0.862 0.978 0.958 0.949 0.960 
   4   (0.095) 0.007 0.140 0.028 0.033 0.138 0.022 0.042 0.051 0.040 

Locus 1685 : 
2 alleles
15.9% missing data
   1   (0.924) 0.991 0.902 0.991 0.971 0.968 0.956 0.938 0.981 0.967 
   3   (0.076) 0.009 0.098 0.009 0.029 0.032 0.044 0.062 0.019 0.033 

Locus 1686 : 
2 alleles
13.0% missing data
   3   (0.898) 0.204 0.945 0.983 0.883 0.931 0.948 0.961 0.986 0.965 
   1   (0.102) 0.796 0.055 0.017 0.117 0.069 0.052 0.039 0.014 0.035 

Locus 1687 : 
2 alleles
3.6% missing data
   1   (0.872) 0.332 0.834 0.941 0.946 0.871 0.960 0.963 0.933 0.938 
   3   (0.128) 0.668 0.166 0.059 0.054 0.129 0.040 0.037 0.067 0.062 

Locus 1688 : 
2 alleles
1.4% missing data
   1   (0.907) 0.991 0.912 0.990 0.953 0.815 0.976 0.933 0.952 0.965 
   2   (0.093) 0.009 0.088 0.010 0.047 0.185 0.024 0.067 0.048 0.035 

Locus 1689 : 
2 alleles
7.2% missing data
   3   (0.749) 0.180 0.756 0.898 0.835 0.687 0.829 0.507 0.928 0.874 
   4   (0.251) 0.820 0.244 0.102 0.165 0.313 0.171 0.493 0.072 0.126 

Locus 1690 : 
2 alleles
3.6% missing data
   1   (0.878) 0.981 0.907 0.994 0.794 0.919 0.932 0.956 0.848 0.841 
   3   (0.122) 0.019 0.093 0.006 0.206 0.081 0.068 0.044 0.152 0.159 

Locus 1691 : 
2 alleles
5.8% missing data
   3   (0.846) 0.985 0.868 0.979 0.843 0.903 0.808 0.960 0.949 0.839 
   1   (0.154) 0.015 0.132 0.021 0.157 0.097 0.192 0.040 0.051 0.161 

Locus 1692 : 
2 alleles
3.6% missing data
   4   (0.924) 0.983 0.971 0.998 0.853 0.979 0.923 0.973 0.977 0.827 
   3   (0.076) 0.017 0.029 0.002 0.147 0.021 0.077 0.027 0.023 0.173 

Locus 1693 : 
2 alleles
10.9% missing data
   3   (0.906) 0.988 0.930 0.993 0.952 0.922 0.926 0.950 0.986 0.853 
   4   (0.094) 0.012 0.070 0.007 0.048 0.078 0.074 0.050 0.014 0.147 

Locus 1694 : 
2 alleles
6.5% missing data
   1   (0.891) 0.248 0.930 0.971 0.927 0.927 0.928 0.969 0.972 0.950 
   3   (0.109) 0.752 0.070 0.029 0.073 0.073 0.072 0.031 0.028 0.050 

Locus 1695 : 
2 alleles
5.8% missing data
   1   (0.869) 0.960 0.877 0.989 0.869 0.893 0.904 0.964 0.969 0.884 
   3   (0.131) 0.040 0.123 0.011 0.131 0.107 0.096 0.036 0.031 0.116 

Locus 1696 : 
2 alleles
2.9% missing data
   4   (0.914) 0.993 0.841 0.992 0.968 0.942 0.971 0.958 0.979 0.958 
   2   (0.086) 0.007 0.159 0.008 0.032 0.058 0.029 0.042 0.021 0.042 

Locus 1697 : 
2 alleles
5.1% missing data
   2   (0.147) 0.018 0.178 0.014 0.136 0.082 0.138 0.033 0.039 0.136 
   3   (0.853) 0.982 0.822 0.986 0.864 0.918 0.862 0.967 0.961 0.864 

Locus 1698 : 
2 alleles
10.9% missing data
   1   (0.732) 0.207 0.801 0.868 0.757 0.793 0.687 0.882 0.344 0.758 
   3   (0.268) 0.793 0.199 0.132 0.243 0.207 0.313 0.118 0.656 0.242 

Locus 1699 : 
2 alleles
11.6% missing data
   1   (0.864) 0.985 0.916 0.985 0.809 0.862 0.875 0.952 0.947 0.939 
   3   (0.136) 0.015 0.084 0.015 0.191 0.138 0.125 0.048 0.053 0.061 

Locus 1700 : 
2 alleles
1.4% missing data
   3   (0.925) 0.993 0.972 0.998 0.806 0.978 0.922 0.987 0.989 0.912 
   1   (0.075) 0.007 0.028 0.002 0.194 0.022 0.078 0.013 0.011 0.088 

Locus 1701 : 
2 alleles
9.4% missing data
   3   (0.913) 0.357 0.927 0.713 0.969 0.867 0.984 0.974 0.981 0.983 
   1   (0.087) 0.643 0.073 0.287 0.031 0.133 0.016 0.026 0.019 0.017 

Locus 1702 : 
2 alleles
4.3% missing data
   4   (0.624) 0.352 0.539 0.698 0.636 0.680 0.738 0.897 0.455 0.567 
   1   (0.376) 0.648 0.461 0.302 0.364 0.320 0.262 0.103 0.545 0.433 

Locus 1703 : 
2 alleles
18.1% missing data
   4   (0.759) 0.900 0.739 0.984 0.646 0.867 0.692 0.916 0.944 0.841 
   2   (0.241) 0.100 0.261 0.016 0.354 0.133 0.308 0.084 0.056 0.159 

Locus 1704 : 
2 alleles
13.0% missing data
   2   (0.891) 0.992 0.895 0.989 0.889 0.937 0.931 0.911 0.879 0.935 
   4   (0.109) 0.008 0.105 0.011 0.111 0.063 0.069 0.089 0.121 0.065 

Locus 1705 : 
2 alleles
1.4% missing data
   3   (0.902) 0.991 0.941 0.990 0.944 0.804 0.956 0.925 0.965 0.932 
   4   (0.098) 0.009 0.059 0.010 0.056 0.196 0.044 0.075 0.035 0.068 

Locus 1706 : 
2 alleles
10.1% missing data
   2   (0.892) 0.064 0.906 0.988 0.916 0.960 0.937 0.933 0.951 0.945 
   4   (0.108) 0.936 0.094 0.012 0.084 0.040 0.063 0.067 0.049 0.055 

Locus 1707 : 
2 alleles
11.6% missing data
   4   (0.798) 0.982 0.758 0.956 0.808 0.848 0.828 0.674 0.885 0.879 
   3   (0.202) 0.018 0.242 0.044 0.192 0.152 0.172 0.326 0.115 0.121 

Locus 1708 : 
2 alleles
4.3% missing data
   4   (0.844) 0.934 0.768 0.986 0.857 0.901 0.885 0.951 0.970 0.915 
   3   (0.156) 0.066 0.232 0.014 0.143 0.099 0.115 0.049 0.030 0.085 

Locus 1709 : 
2 alleles
7.2% missing data
   3   (0.919) 0.981 0.941 0.997 0.920 0.962 0.928 0.970 0.981 0.970 
   1   (0.081) 0.019 0.059 0.003 0.080 0.038 0.072 0.030 0.019 0.030 

Locus 1710 : 
2 alleles
4.3% missing data
   1   (0.890) 0.989 0.916 0.994 0.862 0.954 0.872 0.981 0.971 0.892 
   3   (0.110) 0.011 0.084 0.006 0.138 0.046 0.128 0.019 0.029 0.108 

Locus 1711 : 
2 alleles
2.9% missing data
   2   (0.803) 0.981 0.727 0.982 0.833 0.824 0.879 0.929 0.896 0.698 
   4   (0.197) 0.019 0.273 0.018 0.167 0.176 0.121 0.071 0.104 0.302 

Locus 1712 : 
2 alleles
1.4% missing data
   1   (0.737) 0.969 0.666 0.903 0.766 0.679 0.852 0.610 0.742 0.880 
   3   (0.263) 0.031 0.334 0.097 0.234 0.321 0.148 0.390 0.258 0.120 

Locus 1713 : 
2 alleles
14.5% missing data
   3   (0.873) 0.867 0.822 0.348 0.954 0.901 0.960 0.835 0.779 0.962 
   4   (0.127) 0.133 0.178 0.652 0.046 0.099 0.040 0.165 0.221 0.038 

Locus 1714 : 
2 alleles
5.8% missing data
   2   (0.570) 0.164 0.522 0.855 0.480 0.673 0.549 0.794 0.380 0.790 
   4   (0.430) 0.836 0.478 0.145 0.520 0.327 0.451 0.206 0.620 0.210 

Locus 1715 : 
2 alleles
13.8% missing data
   3   (0.896) 0.990 0.921 0.986 0.923 0.839 0.952 0.976 0.971 0.923 
   2   (0.104) 0.010 0.079 0.014 0.077 0.161 0.048 0.024 0.029 0.077 

Locus 1716 : 
2 alleles
5.1% missing data
   1   (0.854) 0.989 0.877 0.981 0.921 0.887 0.897 0.147 0.893 0.892 
   3   (0.146) 0.011 0.123 0.019 0.079 0.113 0.103 0.853 0.107 0.108 

Locus 1717 : 
2 alleles
2.9% missing data
   3   (0.758) 0.510 0.783 0.626 0.753 0.630 0.865 0.944 0.910 0.886 
   1   (0.242) 0.490 0.217 0.374 0.247 0.370 0.135 0.056 0.090 0.114 

Locus 1718 : 
2 alleles
5.1% missing data
   2   (0.868) 0.958 0.889 0.989 0.924 0.748 0.914 0.961 0.976 0.935 
   4   (0.132) 0.042 0.111 0.011 0.076 0.252 0.086 0.039 0.024 0.065 

Locus 1719 : 
2 alleles
2.9% missing data
   1   (0.920) 0.992 0.957 0.997 0.926 0.972 0.899 0.985 0.937 0.916 
   3   (0.080) 0.008 0.043 0.003 0.074 0.028 0.101 0.015 0.063 0.084 

Locus 1720 : 
2 alleles
11.6% missing data
   2   (0.912) 0.993 0.940 0.989 0.928 0.945 0.942 0.838 0.871 0.926 
   3   (0.088) 0.007 0.060 0.011 0.072 0.055 0.058 0.162 0.129 0.074 

Locus 1721 : 
2 alleles
2.9% missing data
   1   (0.895) 0.991 0.873 0.990 0.937 0.920 0.942 0.959 0.973 0.912 
   3   (0.105) 0.009 0.127 0.010 0.063 0.080 0.058 0.041 0.027 0.088 

Locus 1722 : 
2 alleles
3.6% missing data
   2   (0.880) 0.990 0.955 0.991 0.809 0.827 0.879 0.971 0.968 0.936 
   1   (0.120) 0.010 0.045 0.009 0.191 0.173 0.121 0.029 0.032 0.064 

Locus 1723 : 
2 alleles
2.2% missing data
   1   (0.105) 0.009 0.078 0.009 0.066 0.067 0.085 0.030 0.018 0.283 
   2   (0.895) 0.991 0.922 0.991 0.934 0.933 0.915 0.970 0.982 0.717 

Locus 1724 : 
2 alleles
15.2% missing data
   2   (0.468) 0.895 0.458 0.328 0.370 0.557 0.400 0.531 0.596 0.489 
   4   (0.532) 0.105 0.542 0.672 0.630 0.443 0.600 0.469 0.404 0.511 

Locus 1725 : 
2 alleles
1.4% missing data
   3   (0.879) 0.567 0.868 0.640 0.963 0.828 0.979 0.970 0.246 0.964 
   4   (0.121) 0.433 0.132 0.360 0.037 0.172 0.021 0.030 0.754 0.036 

Locus 1726 : 
2 alleles
5.1% missing data
   4   (0.901) 0.991 0.914 0.991 0.923 0.901 0.954 0.955 0.915 0.922 
   2   (0.099) 0.009 0.086 0.009 0.077 0.099 0.046 0.045 0.085 0.078 

Locus 1727 : 
2 alleles
8.0% missing data
   2   (0.853) 0.123 0.878 0.961 0.890 0.912 0.892 0.923 0.949 0.850 
   3   (0.147) 0.877 0.122 0.039 0.110 0.088 0.108 0.077 0.051 0.150 

Locus 1728 : 
2 alleles
10.1% missing data
   3   (0.805) 0.095 0.883 0.968 0.869 0.818 0.697 0.963 0.869 0.854 
   1   (0.195) 0.905 0.117 0.032 0.131 0.182 0.303 0.037 0.131 0.146 

Locus 1729 : 
2 alleles
13.8% missing data
   1   (0.857) 0.949 0.848 0.920 0.908 0.796 0.935 0.937 0.959 0.853 
   4   (0.143) 0.051 0.152 0.080 0.092 0.204 0.065 0.063 0.041 0.147 

Locus 1730 : 
2 alleles
4.3% missing data
   3   (0.870) 0.989 0.868 0.974 0.934 0.885 0.907 0.948 0.868 0.807 
   4   (0.130) 0.011 0.132 0.026 0.066 0.115 0.093 0.052 0.132 0.193 

Locus 1731 : 
2 alleles
15.2% missing data
   3   (0.699) 0.723 0.758 0.769 0.533 0.723 0.731 0.728 0.679 0.810 
   1   (0.301) 0.277 0.242 0.231 0.467 0.277 0.269 0.272 0.321 0.190 

Locus 1732 : 
2 alleles
4.3% missing data
   1   (0.906) 0.975 0.902 0.965 0.949 0.924 0.962 0.895 0.908 0.944 
   3   (0.094) 0.025 0.098 0.035 0.051 0.076 0.038 0.105 0.092 0.056 

Locus 1733 : 
2 alleles
3.6% missing data
   2   (0.786) 0.979 0.722 0.970 0.792 0.865 0.773 0.927 0.951 0.827 
   4   (0.214) 0.021 0.278 0.030 0.208 0.135 0.227 0.073 0.049 0.173 

Locus 1734 : 
2 alleles
3.6% missing data
   1   (0.150) 0.013 0.158 0.013 0.135 0.083 0.108 0.035 0.180 0.350 
   3   (0.850) 0.987 0.842 0.987 0.865 0.917 0.892 0.965 0.820 0.650 

Locus 1735 : 
2 alleles
14.5% missing data
   4   (0.528) 0.808 0.614 0.774 0.570 0.444 0.401 0.617 0.164 0.549 
   1   (0.472) 0.192 0.386 0.226 0.430 0.556 0.599 0.383 0.836 0.451 

Locus 1736 : 
2 alleles
7.2% missing data
   1   (0.830) 0.173 0.811 0.983 0.832 0.926 0.870 0.962 0.962 0.805 
   2   (0.170) 0.827 0.189 0.017 0.168 0.074 0.130 0.038 0.038 0.195 

Locus 1737 : 
2 alleles
15.2% missing data
   4   (0.512) 0.447 0.462 0.878 0.568 0.525 0.360 0.517 0.833 0.722 
   2   (0.488) 0.553 0.538 0.122 0.432 0.475 0.640 0.483 0.167 0.278 

Locus 1738 : 
2 alleles
5.1% missing data
   1   (0.897) 0.990 0.896 0.985 0.949 0.902 0.939 0.950 0.952 0.923 
   3   (0.103) 0.010 0.104 0.015 0.051 0.098 0.061 0.050 0.048 0.077 

Locus 1739 : 
2 alleles
2.2% missing data
   2   (0.922) 0.992 0.957 0.995 0.934 0.948 0.947 0.973 0.983 0.914 
   4   (0.078) 0.008 0.043 0.005 0.066 0.052 0.053 0.027 0.017 0.086 

Locus 1740 : 
2 alleles
3.6% missing data
   2   (0.907) 0.973 0.943 0.975 0.945 0.888 0.951 0.965 0.814 0.960 
   4   (0.093) 0.027 0.057 0.025 0.055 0.112 0.049 0.035 0.186 0.040 

Locus 1741 : 
2 alleles
16.7% missing data
   4   (0.858) 0.987 0.830 0.987 0.721 0.940 0.911 0.958 0.927 0.900 
   2   (0.142) 0.013 0.170 0.013 0.279 0.060 0.089 0.042 0.073 0.100 

Locus 1742 : 
2 alleles
10.9% missing data
   2   (0.866) 0.988 0.812 0.929 0.903 0.865 0.950 0.842 0.913 0.930 
   4   (0.134) 0.012 0.188 0.071 0.097 0.135 0.050 0.158 0.087 0.070 

Locus 1743 : 
2 alleles
1.4% missing data
   3   (0.905) 0.992 0.824 0.994 0.942 0.957 0.952 0.970 0.980 0.971 
   2   (0.095) 0.008 0.176 0.006 0.058 0.043 0.048 0.030 0.020 0.029 

Locus 1744 : 
2 alleles
3.6% missing data
   4   (0.086) 0.021 0.059 0.005 0.065 0.034 0.094 0.021 0.019 0.149 
   2   (0.914) 0.979 0.941 0.995 0.935 0.966 0.906 0.979 0.981 0.851 

Locus 1745 : 
2 alleles
3.6% missing data
   2   (0.911) 0.993 0.903 0.895 0.974 0.898 0.971 0.923 0.906 0.948 
   4   (0.089) 0.007 0.097 0.105 0.026 0.102 0.029 0.077 0.094 0.052 

Locus 1746 : 
2 alleles
10.1% missing data
   4   (0.910) 0.991 0.868 0.981 0.966 0.901 0.971 0.957 0.974 0.966 
   2   (0.090) 0.009 0.132 0.019 0.034 0.099 0.029 0.043 0.026 0.034 

Locus 1747 : 
2 alleles
2.9% missing data
   1   (0.737) 0.975 0.664 0.952 0.759 0.848 0.746 0.521 0.935 0.721 
   4   (0.263) 0.025 0.336 0.048 0.241 0.152 0.254 0.479 0.065 0.279 

Locus 1748 : 
2 alleles
6.5% missing data
   1   (0.839) 0.987 0.806 0.983 0.891 0.916 0.769 0.958 0.945 0.872 
   3   (0.161) 0.013 0.194 0.017 0.109 0.084 0.231 0.042 0.055 0.128 

Locus 1749 : 
2 alleles
3.6% missing data
   3   (0.892) 0.979 0.908 0.991 0.910 0.915 0.916 0.919 0.852 0.952 
   1   (0.108) 0.021 0.092 0.009 0.090 0.085 0.084 0.081 0.148 0.048 

Locus 1750 : 
2 alleles
5.8% missing data
   1   (0.915) 0.976 0.917 0.986 0.938 0.948 0.953 0.947 0.967 0.968 
   3   (0.085) 0.024 0.083 0.014 0.062 0.052 0.047 0.053 0.033 0.032 

Locus 1751 : 
2 alleles
4.3% missing data
   1   (0.604) 0.797 0.690 0.546 0.575 0.558 0.587 0.174 0.845 0.677 
   4   (0.396) 0.203 0.310 0.454 0.425 0.442 0.413 0.826 0.155 0.323 

Locus 1752 : 
2 alleles
3.6% missing data
   1   (0.859) 0.025 0.787 0.977 0.920 0.889 0.958 0.921 0.957 0.935 
   3   (0.141) 0.975 0.213 0.023 0.080 0.111 0.042 0.079 0.043 0.065 

Locus 1753 : 
2 alleles
11.6% missing data
   1   (0.520) 0.145 0.597 0.924 0.436 0.650 0.281 0.596 0.829 0.546 
   3   (0.480) 0.855 0.403 0.076 0.564 0.350 0.719 0.404 0.171 0.454 

Locus 1754 : 
2 alleles
15.2% missing data
   1   (0.474) 0.047 0.496 0.229 0.457 0.490 0.478 0.560 0.532 0.560 
   4   (0.526) 0.953 0.504 0.771 0.543 0.510 0.522 0.440 0.468 0.440 

Locus 1755 : 
2 alleles
8.7% missing data
   2   (0.624) 0.898 0.659 0.652 0.632 0.601 0.703 0.152 0.833 0.435 
   4   (0.376) 0.102 0.341 0.348 0.368 0.399 0.297 0.848 0.167 0.565 

Locus 1756 : 
2 alleles
3.6% missing data
   2   (0.736) 0.939 0.653 0.608 0.767 0.644 0.889 0.894 0.921 0.727 
   4   (0.264) 0.061 0.347 0.392 0.233 0.356 0.111 0.106 0.079 0.273 

Locus 1757 : 
2 alleles
10.9% missing data
   3   (0.909) 0.991 0.944 0.991 0.885 0.942 0.938 0.898 0.966 0.921 
   2   (0.091) 0.009 0.056 0.009 0.115 0.058 0.062 0.102 0.034 0.079 

Locus 1758 : 
2 alleles
1.4% missing data
   4   (0.838) 0.983 0.788 0.978 0.865 0.918 0.892 0.970 0.288 0.876 
   1   (0.162) 0.017 0.212 0.022 0.135 0.082 0.108 0.030 0.712 0.124 

Locus 1759 : 
2 alleles
10.1% missing data
   4   (0.803) 0.091 0.792 0.968 0.862 0.925 0.796 0.449 0.935 0.881 
   2   (0.197) 0.909 0.208 0.032 0.138 0.075 0.204 0.551 0.065 0.119 

Locus 1760 : 
2 alleles
13.0% missing data
   2   (0.641) 0.331 0.641 0.841 0.702 0.674 0.615 0.520 0.870 0.627 
   3   (0.359) 0.669 0.359 0.159 0.298 0.326 0.385 0.480 0.130 0.373 

Locus 1761 : 
2 alleles
13.0% missing data
   4   (0.787) 0.934 0.710 0.938 0.873 0.810 0.806 0.750 0.918 0.857 
   2   (0.213) 0.066 0.290 0.062 0.127 0.190 0.194 0.250 0.082 0.143 

Locus 1762 : 
2 alleles
2.2% missing data
   3   (0.745) 0.185 0.766 0.695 0.845 0.747 0.775 0.737 0.695 0.813 
   1   (0.255) 0.815 0.234 0.305 0.155 0.253 0.225 0.263 0.305 0.187 

Locus 1763 : 
2 alleles
5.1% missing data
   2   (0.361) 0.547 0.351 0.377 0.371 0.370 0.326 0.365 0.280 0.263 
   1   (0.639) 0.453 0.649 0.623 0.629 0.630 0.674 0.635 0.720 0.737 

Locus 1764 : 
2 alleles
2.2% missing data
   3   (0.867) 0.987 0.818 0.969 0.918 0.929 0.882 0.968 0.949 0.885 
   1   (0.133) 0.013 0.182 0.031 0.082 0.071 0.118 0.032 0.051 0.115 

Locus 1765 : 
2 alleles
5.1% missing data
   3   (0.695) 0.964 0.659 0.918 0.737 0.625 0.691 0.890 0.883 0.768 
   1   (0.305) 0.036 0.341 0.082 0.263 0.375 0.309 0.110 0.117 0.232 

Locus 1766 : 
2 alleles
2.2% missing data
   3   (0.613) 0.025 0.647 0.929 0.584 0.565 0.573 0.863 0.841 0.730 
   4   (0.387) 0.975 0.353 0.071 0.416 0.435 0.427 0.137 0.159 0.270 

Locus 1767 : 
2 alleles
11.6% missing data
   2   (0.873) 0.848 0.868 0.987 0.876 0.912 0.913 0.938 0.934 0.933 
   4   (0.127) 0.152 0.132 0.013 0.124 0.088 0.087 0.062 0.066 0.067 

Locus 1768 : 
2 alleles
2.2% missing data
   4   (0.896) 0.991 0.856 0.982 0.907 0.955 0.952 0.969 0.975 0.862 
   2   (0.104) 0.009 0.144 0.018 0.093 0.045 0.048 0.031 0.025 0.138 

Locus 1769 : 
2 alleles
2.9% missing data
   2   (0.909) 0.290 0.957 0.992 0.940 0.970 0.906 0.947 0.973 0.907 
   3   (0.091) 0.710 0.043 0.008 0.060 0.030 0.094 0.053 0.027 0.093 

Locus 1770 : 
2 alleles
6.5% missing data
   4   (0.904) 0.990 0.929 0.995 0.851 0.968 0.891 0.979 0.986 0.954 
   2   (0.096) 0.010 0.071 0.005 0.149 0.032 0.109 0.021 0.014 0.046 

Locus 1771 : 
2 alleles
10.1% missing data
   1   (0.137) 0.012 0.171 0.022 0.068 0.129 0.102 0.110 0.035 0.069 
   4   (0.863) 0.988 0.829 0.978 0.932 0.871 0.898 0.890 0.965 0.931 

Locus 1772 : 
2 alleles
3.6% missing data
   2   (0.918) 0.994 0.959 0.997 0.951 0.966 0.876 0.968 0.974 0.824 
   3   (0.082) 0.006 0.041 0.003 0.049 0.034 0.124 0.032 0.026 0.176 

Locus 1773 : 
2 alleles
1.4% missing data
   1   (0.847) 0.112 0.745 0.968 0.932 0.908 0.932 0.940 0.950 0.899 
   3   (0.153) 0.888 0.255 0.032 0.068 0.092 0.068 0.060 0.050 0.101 

Locus 1774 : 
2 alleles
5.8% missing data
   4   (0.934) 0.982 0.972 0.997 0.936 0.980 0.894 0.989 0.984 0.962 
   3   (0.066) 0.018 0.028 0.003 0.064 0.020 0.106 0.011 0.016 0.038 

Locus 1775 : 
2 alleles
4.3% missing data
   1   (0.527) 0.968 0.566 0.536 0.450 0.436 0.520 0.648 0.481 0.649 
   4   (0.473) 0.032 0.434 0.464 0.550 0.564 0.480 0.352 0.519 0.351 

Locus 1776 : 
2 alleles
2.9% missing data
   1   (0.916) 0.994 0.959 0.995 0.962 0.917 0.895 0.985 0.950 0.950 
   3   (0.084) 0.006 0.041 0.005 0.038 0.083 0.105 0.015 0.050 0.050 

Locus 1777 : 
2 alleles
5.1% missing data
   3   (0.913) 0.984 0.912 0.993 0.959 0.962 0.909 0.981 0.894 0.956 
   2   (0.087) 0.016 0.088 0.007 0.041 0.038 0.091 0.019 0.106 0.044 

Locus 1778 : 
2 alleles
2.2% missing data
   3   (0.931) 0.992 0.975 0.998 0.904 0.975 0.910 0.989 0.989 0.936 
   2   (0.069) 0.008 0.025 0.002 0.096 0.025 0.090 0.011 0.011 0.064 

Locus 1779 : 
2 alleles
11.6% missing data
   3   (0.852) 0.982 0.815 0.977 0.912 0.778 0.934 0.827 0.821 0.940 
   1   (0.148) 0.018 0.185 0.023 0.088 0.222 0.066 0.173 0.179 0.060 

Locus 1780 : 
2 alleles
4.3% missing data
   4   (0.896) 0.972 0.893 0.992 0.939 0.951 0.936 0.975 0.372 0.961 
   2   (0.104) 0.028 0.107 0.008 0.061 0.049 0.064 0.025 0.628 0.039 

Locus 1781 : 
2 alleles
9.4% missing data
   3   (0.484) 0.337 0.517 0.686 0.428 0.504 0.468 0.457 0.852 0.273 
   1   (0.516) 0.663 0.483 0.314 0.572 0.496 0.532 0.543 0.148 0.727 

Locus 1782 : 
2 alleles
1.4% missing data
   4   (0.929) 0.994 0.975 0.998 0.842 0.978 0.939 0.970 0.977 0.881 
   1   (0.071) 0.006 0.025 0.002 0.158 0.022 0.061 0.030 0.023 0.119 

Locus 1783 : 
2 alleles
2.9% missing data
   4   (0.891) 0.014 0.877 0.971 0.953 0.884 0.974 0.950 0.979 0.966 
   2   (0.109) 0.986 0.123 0.029 0.047 0.116 0.026 0.050 0.021 0.034 

Locus 1784 : 
2 alleles
7.2% missing data
   1   (0.616) 0.950 0.595 0.925 0.563 0.520 0.686 0.830 0.454 0.682 
   3   (0.384) 0.050 0.405 0.075 0.437 0.480 0.314 0.170 0.546 0.318 

Locus 1785 : 
2 alleles
13.8% missing data
   4   (0.547) 0.811 0.609 0.920 0.502 0.539 0.410 0.350 0.516 0.679 
   3   (0.453) 0.189 0.391 0.080 0.498 0.461 0.590 0.650 0.484 0.321 

Locus 1786 : 
2 alleles
3.6% missing data
   4   (0.233) 0.429 0.173 0.091 0.186 0.368 0.139 0.196 0.058 0.420 
   2   (0.767) 0.571 0.827 0.909 0.814 0.632 0.861 0.804 0.942 0.580 

Locus 1787 : 
2 alleles
2.2% missing data
   1   (0.921) 0.994 0.958 0.997 0.921 0.968 0.881 0.986 0.982 0.973 
   3   (0.079) 0.006 0.042 0.003 0.079 0.032 0.119 0.014 0.018 0.027 

Locus 1788 : 
2 alleles
6.5% missing data
   1   (0.702) 0.654 0.670 0.797 0.748 0.752 0.687 0.910 0.803 0.706 
   3   (0.298) 0.346 0.330 0.203 0.252 0.248 0.313 0.090 0.197 0.294 

Locus 1789 : 
2 alleles
9.4% missing data
   4   (0.889) 0.990 0.845 0.976 0.946 0.851 0.960 0.900 0.977 0.946 
   3   (0.111) 0.010 0.155 0.024 0.054 0.149 0.040 0.100 0.023 0.054 

Locus 1790 : 
2 alleles
15.9% missing data
   3   (0.918) 0.973 0.864 0.121 0.979 0.943 0.987 0.944 0.943 0.986 
   1   (0.082) 0.027 0.136 0.879 0.021 0.057 0.013 0.056 0.057 0.014 

Locus 1791 : 
2 alleles
2.2% missing data
   4   (0.893) 0.991 0.859 0.994 0.907 0.958 0.933 0.967 0.981 0.818 
   2   (0.107) 0.009 0.141 0.006 0.093 0.042 0.067 0.033 0.019 0.182 

Locus 1792 : 
2 alleles
6.5% missing data
   2   (0.879) 0.989 0.863 0.971 0.854 0.921 0.939 0.916 0.944 0.929 
   1   (0.121) 0.011 0.137 0.029 0.146 0.079 0.061 0.084 0.056 0.071 

Locus 1793 : 
2 alleles
2.9% missing data
   1   (0.773) 0.979 0.833 0.980 0.812 0.732 0.758 0.676 0.958 0.589 
   4   (0.227) 0.021 0.167 0.020 0.188 0.268 0.242 0.324 0.042 0.411 

Locus 1794 : 
2 alleles
1.4% missing data
   2   (0.909) 0.993 0.938 0.996 0.832 0.969 0.919 0.943 0.964 0.953 
   4   (0.091) 0.007 0.062 0.004 0.168 0.031 0.081 0.057 0.036 0.047 

Locus 1795 : 
2 alleles
11.6% missing data
   2   (0.889) 0.578 0.853 0.914 0.961 0.849 0.972 0.918 0.983 0.972 
   3   (0.111) 0.422 0.147 0.086 0.039 0.151 0.028 0.082 0.017 0.028 

Locus 1796 : 
2 alleles
2.9% missing data
   1   (0.756) 0.978 0.752 0.904 0.791 0.770 0.729 0.893 0.892 0.765 
   2   (0.244) 0.022 0.248 0.096 0.209 0.230 0.271 0.107 0.108 0.235 

Locus 1797 : 
2 alleles
0.7% missing data
   2   (0.877) 0.987 0.894 0.990 0.898 0.950 0.912 0.968 0.285 0.861 
   4   (0.123) 0.013 0.106 0.010 0.102 0.050 0.088 0.032 0.715 0.139 

Locus 1798 : 
2 alleles
8.0% missing data
   3   (0.905) 0.988 0.888 0.995 0.876 0.968 0.938 0.971 0.968 0.954 
   1   (0.095) 0.012 0.112 0.005 0.124 0.032 0.062 0.029 0.032 0.046 

Locus 1799 : 
2 alleles
11.6% missing data
   4   (0.873) 0.208 0.912 0.981 0.925 0.931 0.888 0.964 0.971 0.795 
   2   (0.127) 0.792 0.088 0.019 0.075 0.069 0.112 0.036 0.029 0.205 

Locus 1800 : 
2 alleles
4.3% missing data
   2   (0.646) 0.435 0.527 0.751 0.554 0.675 0.801 0.883 0.855 0.728 
   1   (0.354) 0.565 0.473 0.249 0.446 0.325 0.199 0.117 0.145 0.272 

Locus 1801 : 
2 alleles
6.5% missing data
   2   (0.917) 0.976 0.968 0.995 0.798 0.956 0.940 0.981 0.952 0.946 
   3   (0.083) 0.024 0.032 0.005 0.202 0.044 0.060 0.019 0.048 0.054 

Locus 1802 : 
2 alleles
12.3% missing data
   4   (0.792) 0.978 0.718 0.926 0.777 0.820 0.861 0.895 0.938 0.875 
   2   (0.208) 0.022 0.282 0.074 0.223 0.180 0.139 0.105 0.062 0.125 

Locus 1803 : 
2 alleles
4.3% missing data
   4   (0.904) 0.991 0.865 0.950 0.974 0.906 0.974 0.621 0.908 0.977 
   2   (0.096) 0.009 0.135 0.050 0.026 0.094 0.026 0.379 0.092 0.023 

Locus 1804 : 
2 alleles
10.1% missing data
   3   (0.742) 0.971 0.736 0.976 0.797 0.782 0.759 0.199 0.919 0.696 
   4   (0.258) 0.029 0.264 0.024 0.203 0.218 0.241 0.801 0.081 0.304 

Locus 1805 : 
2 alleles
11.6% missing data
   3   (0.895) 0.990 0.953 0.994 0.873 0.879 0.941 0.929 0.942 0.814 
   1   (0.105) 0.010 0.047 0.006 0.127 0.121 0.059 0.071 0.058 0.186 

Locus 1806 : 
2 alleles
11.6% missing data
   1   (0.856) 0.988 0.847 0.986 0.896 0.911 0.843 0.814 0.942 0.903 
   3   (0.144) 0.012 0.153 0.014 0.104 0.089 0.157 0.186 0.058 0.097 

Locus 1807 : 
2 alleles
15.2% missing data
   1   (0.911) 0.992 0.837 0.978 0.973 0.903 0.979 0.960 0.973 0.961 
   3   (0.089) 0.008 0.163 0.022 0.027 0.097 0.021 0.040 0.027 0.039 

Locus 1808 : 
2 alleles
4.3% missing data
   2   (0.262) 0.023 0.227 0.054 0.220 0.270 0.308 0.222 0.519 0.197 
   4   (0.738) 0.977 0.773 0.946 0.780 0.730 0.692 0.778 0.481 0.803 

Locus 1809 : 
2 alleles
3.6% missing data
   4   (0.726) 0.588 0.695 0.522 0.783 0.802 0.725 0.649 0.937 0.821 
   2   (0.274) 0.412 0.305 0.478 0.217 0.198 0.275 0.351 0.063 0.179 

Locus 1810 : 
2 alleles
8.0% missing data
   1   (0.723) 0.970 0.613 0.899 0.778 0.684 0.806 0.924 0.732 0.815 
   3   (0.277) 0.030 0.387 0.101 0.222 0.316 0.194 0.076 0.268 0.185 

Locus 1811 : 
2 alleles
2.9% missing data
   3   (0.911) 0.988 0.941 0.993 0.943 0.935 0.909 0.981 0.968 0.929 
   2   (0.089) 0.012 0.059 0.007 0.057 0.065 0.091 0.019 0.032 0.071 

Locus 1812 : 
2 alleles
10.1% missing data
   2   (0.905) 0.832 0.889 0.955 0.974 0.846 0.964 0.968 0.915 0.978 
   1   (0.095) 0.168 0.111 0.045 0.026 0.154 0.036 0.032 0.085 0.022 

Locus 1813 : 
2 alleles
2.9% missing data
   1   (0.641) 0.870 0.578 0.894 0.564 0.659 0.628 0.891 0.855 0.801 
   4   (0.359) 0.130 0.422 0.106 0.436 0.341 0.372 0.109 0.145 0.199 

Locus 1814 : 
2 alleles
2.9% missing data
   1   (0.817) 0.152 0.814 0.932 0.908 0.837 0.888 0.511 0.929 0.906 
   3   (0.183) 0.848 0.186 0.068 0.092 0.163 0.112 0.489 0.071 0.094 

Locus 1815 : 
2 alleles
13.0% missing data
   1   (0.595) 0.952 0.482 0.884 0.656 0.559 0.677 0.469 0.784 0.589 
   4   (0.405) 0.048 0.518 0.116 0.344 0.441 0.323 0.531 0.216 0.411 

Locus 1816 : 
2 alleles
3.6% missing data
   2   (0.807) 0.927 0.812 0.949 0.889 0.719 0.867 0.872 0.952 0.739 
   4   (0.193) 0.073 0.188 0.051 0.111 0.281 0.133 0.128 0.048 0.261 

Locus 1817 : 
2 alleles
2.9% missing data
   1   (0.799) 0.980 0.805 0.952 0.816 0.644 0.886 0.804 0.915 0.914 
   4   (0.201) 0.020 0.195 0.048 0.184 0.356 0.114 0.196 0.085 0.086 

Locus 1818 : 
2 alleles
2.2% missing data
   1   (0.813) 0.981 0.823 0.967 0.790 0.773 0.925 0.229 0.923 0.910 
   3   (0.187) 0.019 0.177 0.033 0.210 0.227 0.075 0.771 0.077 0.090 

Locus 1819 : 
2 alleles
15.9% missing data
   3   (0.914) 0.990 0.913 0.994 0.920 0.963 0.938 0.983 0.981 0.955 
   1   (0.086) 0.010 0.087 0.006 0.080 0.037 0.062 0.017 0.019 0.045 

Locus 1820 : 
2 alleles
11.6% missing data
   1   (0.541) 0.807 0.429 0.927 0.460 0.658 0.453 0.836 0.559 0.696 
   3   (0.459) 0.193 0.571 0.073 0.540 0.342 0.547 0.164 0.441 0.304 

Locus 1821 : 
2 alleles
5.8% missing data
   2   (0.787) 0.981 0.786 0.961 0.809 0.833 0.843 0.202 0.888 0.846 
   4   (0.213) 0.019 0.214 0.039 0.191 0.167 0.157 0.798 0.112 0.154 

Locus 1822 : 
2 alleles
15.2% missing data
   2   (0.452) 0.027 0.452 0.563 0.556 0.412 0.410 0.480 0.445 0.457 
   3   (0.548) 0.973 0.548 0.437 0.444 0.588 0.590 0.520 0.555 0.543 

Locus 1823 : 
2 alleles
0.7% missing data
   3   (0.949) 0.996 0.988 0.999 0.964 0.991 0.850 0.992 0.994 0.895 
   1   (0.051) 0.004 0.012 0.001 0.036 0.009 0.150 0.008 0.006 0.105 

Locus 1824 : 
2 alleles
10.9% missing data
   1   (0.186) 0.057 0.221 0.052 0.129 0.182 0.158 0.092 0.092 0.129 
   2   (0.814) 0.943 0.779 0.948 0.871 0.818 0.842 0.908 0.908 0.871 

Locus 1825 : 
2 alleles
14.5% missing data
   4   (0.433) 0.048 0.408 0.054 0.412 0.365 0.532 0.700 0.696 0.534 
   2   (0.567) 0.952 0.592 0.946 0.588 0.635 0.468 0.300 0.304 0.466 

Locus 1826 : 
2 alleles
13.0% missing data
   2   (0.721) 0.087 0.730 0.951 0.768 0.803 0.747 0.698 0.091 0.831 
   4   (0.279) 0.913 0.270 0.049 0.232 0.197 0.253 0.302 0.909 0.169 

Locus 1827 : 
2 alleles
3.6% missing data
   1   (0.836) 0.985 0.832 0.977 0.829 0.862 0.864 0.912 0.938 0.901 
   3   (0.164) 0.015 0.168 0.023 0.171 0.138 0.136 0.088 0.062 0.099 

Locus 1828 : 
2 alleles
4.3% missing data
   3   (0.909) 0.920 0.912 0.311 0.941 0.944 0.979 0.906 0.981 0.977 
   1   (0.091) 0.080 0.088 0.689 0.059 0.056 0.021 0.094 0.019 0.023 

Locus 1829 : 
2 alleles
11.6% missing data
   3   (0.901) 0.991 0.943 0.993 0.923 0.947 0.866 0.942 0.794 0.928 
   4   (0.099) 0.009 0.057 0.007 0.077 0.053 0.134 0.058 0.206 0.072 

Locus 1830 : 
2 alleles
2.9% missing data
   3   (0.937) 0.995 0.985 0.999 0.877 0.988 0.824 0.990 0.993 0.921 
   1   (0.063) 0.005 0.015 0.001 0.123 0.012 0.176 0.010 0.007 0.079 

Locus 1831 : 
2 alleles
5.1% missing data
   1   (0.877) 0.988 0.843 0.989 0.891 0.889 0.941 0.913 0.979 0.924 
   2   (0.123) 0.012 0.157 0.011 0.109 0.111 0.059 0.087 0.021 0.076 

Locus 1832 : 
2 alleles
8.0% missing data
   4   (0.793) 0.982 0.803 0.980 0.803 0.754 0.847 0.793 0.860 0.804 
   2   (0.207) 0.018 0.197 0.020 0.197 0.246 0.153 0.207 0.140 0.196 

Locus 1833 : 
2 alleles
10.9% missing data
   2   (0.882) 0.989 0.918 0.966 0.933 0.766 0.932 0.967 0.955 0.921 
   4   (0.118) 0.011 0.082 0.034 0.067 0.234 0.068 0.033 0.045 0.079 

Locus 1834 : 
2 alleles
13.0% missing data
   1   (0.910) 0.992 0.924 0.984 0.957 0.813 0.974 0.873 0.975 0.965 
   3   (0.090) 0.008 0.076 0.016 0.043 0.187 0.026 0.127 0.025 0.035 

Locus 1835 : 
2 alleles
10.9% missing data
   3   (0.896) 0.988 0.860 0.979 0.948 0.931 0.929 0.972 0.969 0.946 
   1   (0.104) 0.012 0.140 0.021 0.052 0.069 0.071 0.028 0.031 0.054 

Locus 1836 : 
2 alleles
2.2% missing data
   1   (0.903) 0.993 0.850 0.992 0.937 0.951 0.945 0.974 0.970 0.962 
   3   (0.097) 0.007 0.150 0.008 0.063 0.049 0.055 0.026 0.030 0.038 

Locus 1837 : 
2 alleles
5.1% missing data
   2   (0.806) 0.947 0.791 0.954 0.869 0.793 0.856 0.928 0.481 0.888 
   4   (0.194) 0.053 0.209 0.046 0.131 0.207 0.144 0.072 0.519 0.112 

Locus 1838 : 
2 alleles
5.8% missing data
   4   (0.898) 0.114 0.855 0.970 0.964 0.924 0.976 0.953 0.971 0.962 
   1   (0.102) 0.886 0.145 0.030 0.036 0.076 0.024 0.047 0.029 0.038 

Locus 1839 : 
2 alleles
3.6% missing data
   1   (0.844) 0.980 0.905 0.988 0.798 0.884 0.833 0.956 0.941 0.690 
   4   (0.156) 0.020 0.095 0.012 0.202 0.116 0.167 0.044 0.059 0.310 

Locus 1840 : 
2 alleles
5.1% missing data
   4   (0.852) 0.252 0.905 0.902 0.827 0.894 0.900 0.967 0.873 0.897 
   1   (0.148) 0.748 0.095 0.098 0.173 0.106 0.100 0.033 0.127 0.103 

Locus 1841 : 
2 alleles
2.9% missing data
   3   (0.905) 0.993 0.880 0.987 0.904 0.944 0.958 0.979 0.929 0.973 
   1   (0.095) 0.007 0.120 0.013 0.096 0.056 0.042 0.021 0.071 0.027 

Locus 1842 : 
2 alleles
12.3% missing data
   1   (0.765) 0.737 0.733 0.845 0.752 0.685 0.889 0.923 0.727 0.849 
   3   (0.235) 0.263 0.267 0.155 0.248 0.315 0.111 0.077 0.273 0.151 

Locus 1843 : 
2 alleles
4.3% missing data
   1   (0.900) 0.057 0.948 0.991 0.911 0.970 0.932 0.976 0.774 0.868 
   4   (0.100) 0.943 0.052 0.009 0.089 0.030 0.068 0.024 0.226 0.132 

Locus 1844 : 
2 alleles
2.2% missing data
   4   (0.902) 0.984 0.915 0.990 0.955 0.899 0.946 0.970 0.981 0.890 
   2   (0.098) 0.016 0.085 0.010 0.045 0.101 0.054 0.030 0.019 0.110 

Locus 1845 : 
2 alleles
13.0% missing data
   4   (0.874) 0.835 0.890 0.984 0.912 0.898 0.890 0.970 0.910 0.917 
   2   (0.126) 0.165 0.110 0.016 0.088 0.102 0.110 0.030 0.090 0.083 

Locus 1846 : 
2 alleles
4.3% missing data
   2   (0.925) 0.993 0.972 0.998 0.865 0.977 0.929 0.975 0.972 0.798 
   3   (0.075) 0.007 0.028 0.002 0.135 0.023 0.071 0.025 0.028 0.202 

Locus 1847 : 
2 alleles
1.4% missing data
   2   (0.884) 0.070 0.899 0.986 0.906 0.947 0.931 0.962 0.933 0.942 
   4   (0.116) 0.930 0.101 0.014 0.094 0.053 0.069 0.038 0.067 0.058 

Locus 1848 : 
2 alleles
3.6% missing data
   4   (0.905) 0.991 0.920 0.995 0.889 0.959 0.920 0.954 0.977 0.951 
   3   (0.095) 0.009 0.080 0.005 0.111 0.041 0.080 0.046 0.023 0.049 

Locus 1849 : 
2 alleles
3.6% missing data
   1   (0.767) 0.979 0.786 0.962 0.730 0.765 0.830 0.916 0.906 0.529 
   4   (0.233) 0.021 0.214 0.038 0.270 0.235 0.170 0.084 0.094 0.471 

Locus 1850 : 
2 alleles
2.2% missing data
   2   (0.176) 0.014 0.180 0.247 0.127 0.216 0.122 0.058 0.081 0.106 
   4   (0.824) 0.986 0.820 0.753 0.873 0.784 0.878 0.942 0.919 0.894 

Locus 1851 : 
2 alleles
4.3% missing data
   4   (0.910) 0.025 0.920 0.988 0.969 0.917 0.975 0.970 0.986 0.981 
   1   (0.090) 0.975 0.080 0.012 0.031 0.083 0.025 0.030 0.014 0.019 

Locus 1852 : 
2 alleles
3.6% missing data
   4   (0.886) 0.990 0.933 0.974 0.897 0.861 0.919 0.965 0.923 0.905 
   2   (0.114) 0.010 0.067 0.026 0.103 0.139 0.081 0.035 0.077 0.095 

Locus 1853 : 
2 alleles
11.6% missing data
   3   (0.879) 0.987 0.878 0.983 0.917 0.925 0.905 0.894 0.968 0.843 
   1   (0.121) 0.013 0.122 0.017 0.083 0.075 0.095 0.106 0.032 0.157 

Locus 1854 : 
2 alleles
10.9% missing data
   2   (0.907) 0.992 0.923 0.985 0.937 0.918 0.955 0.872 0.983 0.953 
   3   (0.093) 0.008 0.077 0.015 0.063 0.082 0.045 0.128 0.017 0.047 

Locus 1855 : 
2 alleles
8.7% missing data
   1   (0.543) 0.533 0.434 0.490 0.680 0.510 0.614 0.812 0.813 0.371 
   4   (0.457) 0.467 0.566 0.510 0.320 0.490 0.386 0.188 0.187 0.629 

Locus 1856 : 
2 alleles
8.7% missing data
   3   (0.771) 0.974 0.848 0.981 0.725 0.707 0.773 0.482 0.911 0.859 
   1   (0.229) 0.026 0.152 0.019 0.275 0.293 0.227 0.518 0.089 0.141 

Locus 1857 : 
2 alleles
13.8% missing data
   4   (0.080) 0.010 0.033 0.003 0.064 0.033 0.139 0.038 0.022 0.140 
   2   (0.920) 0.990 0.967 0.997 0.936 0.967 0.861 0.962 0.978 0.860 

Locus 1858 : 
2 alleles
11.6% missing data
   2   (0.892) 0.984 0.915 0.930 0.901 0.939 0.935 0.981 0.685 0.929 
   4   (0.108) 0.016 0.085 0.070 0.099 0.061 0.065 0.019 0.315 0.071 

Locus 1859 : 
2 alleles
8.7% missing data
   2   (0.915) 0.992 0.978 0.998 0.739 0.983 0.751 0.986 0.988 0.936 
   1   (0.085) 0.008 0.022 0.002 0.261 0.017 0.249 0.014 0.012 0.064 

Locus 1860 : 
2 alleles
9.4% missing data
   2   (0.752) 0.521 0.680 0.605 0.789 0.874 0.767 0.922 0.945 0.755 
   3   (0.248) 0.479 0.320 0.395 0.211 0.126 0.233 0.078 0.055 0.245 

Locus 1861 : 
2 alleles
3.6% missing data
   2   (0.696) 0.964 0.768 0.975 0.440 0.719 0.695 0.662 0.740 0.820 
   4   (0.304) 0.036 0.232 0.025 0.560 0.281 0.305 0.338 0.260 0.180 

Locus 1862 : 
2 alleles
1.4% missing data
   4   (0.917) 0.993 0.968 0.996 0.815 0.969 0.925 0.928 0.906 0.905 
   2   (0.083) 0.007 0.032 0.004 0.185 0.031 0.075 0.072 0.094 0.095 

Locus 1863 : 
2 alleles
13.8% missing data
   2   (0.269) 0.069 0.245 0.305 0.208 0.292 0.236 0.128 0.418 0.380 
   4   (0.731) 0.931 0.755 0.695 0.792 0.708 0.764 0.872 0.582 0.620 

Locus 1864 : 
2 alleles
4.3% missing data
   3   (0.770) 0.180 0.792 0.907 0.747 0.870 0.820 0.754 0.439 0.850 
   1   (0.230) 0.820 0.208 0.093 0.253 0.130 0.180 0.246 0.561 0.150 

Locus 1865 : 
2 alleles
1.4% missing data
   3   (0.942) 0.995 0.878 0.971 0.992 0.873 0.995 0.936 0.983 0.994 
   1   (0.058) 0.005 0.122 0.029 0.008 0.127 0.005 0.064 0.017 0.006 

Locus 1866 : 
2 alleles
13.8% missing data
   4   (0.908) 0.992 0.916 0.993 0.932 0.929 0.934 0.967 0.939 0.975 
   2   (0.092) 0.008 0.084 0.007 0.068 0.071 0.066 0.033 0.061 0.025 

Locus 1867 : 
2 alleles
12.3% missing data
   1   (0.620) 0.963 0.610 0.747 0.507 0.536 0.742 0.505 0.844 0.704 
   3   (0.380) 0.037 0.390 0.253 0.493 0.464 0.258 0.495 0.156 0.296 

Locus 1868 : 
2 alleles
13.8% missing data
   1   (0.300) 0.288 0.341 0.086 0.239 0.270 0.260 0.118 0.314 0.486 
   3   (0.700) 0.712 0.659 0.914 0.761 0.730 0.740 0.882 0.686 0.514 

Locus 1869 : 
2 alleles
2.2% missing data
   3   (0.868) 0.988 0.854 0.991 0.886 0.938 0.900 0.970 0.908 0.698 
   1   (0.132) 0.012 0.146 0.009 0.114 0.062 0.100 0.030 0.092 0.302 

Locus 1870 : 
2 alleles
3.6% missing data
   4   (0.678) 0.896 0.532 0.872 0.678 0.634 0.806 0.906 0.830 0.796 
   2   (0.322) 0.104 0.468 0.128 0.322 0.366 0.194 0.094 0.170 0.204 

Locus 1871 : 
2 alleles
11.6% missing data
   3   (0.857) 0.987 0.915 0.992 0.724 0.924 0.805 0.856 0.967 0.916 
   1   (0.143) 0.013 0.085 0.008 0.276 0.076 0.195 0.144 0.033 0.084 

Locus 1872 : 
2 alleles
4.3% missing data
   4   (0.485) 0.192 0.302 0.037 0.620 0.374 0.769 0.418 0.459 0.754 
   1   (0.515) 0.808 0.698 0.963 0.380 0.626 0.231 0.582 0.541 0.246 

Locus 1873 : 
2 alleles
5.8% missing data
   4   (0.917) 0.987 0.946 0.997 0.902 0.949 0.947 0.982 0.961 0.939 
   1   (0.083) 0.013 0.054 0.003 0.098 0.051 0.053 0.018 0.039 0.061 

Locus 1874 : 
2 alleles
13.0% missing data
   2   (0.626) 0.188 0.672 0.851 0.642 0.509 0.678 0.484 0.915 0.692 
   1   (0.374) 0.812 0.328 0.149 0.358 0.491 0.322 0.516 0.085 0.308 

Locus 1875 : 
2 alleles
5.8% missing data
   2   (0.491) 0.609 0.500 0.682 0.537 0.399 0.544 0.394 0.137 0.504 
   3   (0.509) 0.391 0.500 0.318 0.463 0.601 0.456 0.606 0.863 0.496 

Locus 1876 : 
2 alleles
13.8% missing data
   2   (0.850) 0.846 0.891 0.983 0.848 0.804 0.922 0.855 0.878 0.822 
   4   (0.150) 0.154 0.109 0.017 0.152 0.196 0.078 0.145 0.122 0.178 

Locus 1877 : 
2 alleles
2.2% missing data
   1   (0.876) 0.987 0.904 0.990 0.810 0.932 0.886 0.907 0.953 0.935 
   3   (0.124) 0.013 0.096 0.010 0.190 0.068 0.114 0.093 0.047 0.065 

Locus 1878 : 
2 alleles
15.9% missing data
   2   (0.905) 0.978 0.824 0.878 0.968 0.938 0.974 0.960 0.940 0.900 
   4   (0.095) 0.022 0.176 0.122 0.032 0.062 0.026 0.040 0.060 0.100 

Locus 1879 : 
2 alleles
0.0% missing data
   4   (0.919) 0.994 0.960 0.997 0.835 0.970 0.934 0.980 0.985 0.921 
   2   (0.081) 0.006 0.040 0.003 0.165 0.030 0.066 0.020 0.015 0.079 

Locus 1880 : 
2 alleles
9.4% missing data
   2   (0.746) 0.652 0.714 0.554 0.791 0.799 0.808 0.772 0.932 0.746 
   4   (0.254) 0.348 0.286 0.446 0.209 0.201 0.192 0.228 0.068 0.254 

Locus 1881 : 
2 alleles
10.9% missing data
   4   (0.886) 0.968 0.871 0.981 0.928 0.940 0.905 0.964 0.966 0.867 
   2   (0.114) 0.032 0.129 0.019 0.072 0.060 0.095 0.036 0.034 0.133 

Locus 1882 : 
2 alleles
0.7% missing data
   2   (0.952) 0.996 0.989 0.999 0.973 0.991 0.851 0.993 0.994 0.923 
   4   (0.048) 0.004 0.011 0.001 0.027 0.009 0.149 0.007 0.006 0.077 

Locus 1883 : 
2 alleles
12.3% missing data
   2   (0.690) 0.645 0.681 0.387 0.630 0.693 0.802 0.739 0.771 0.794 
   4   (0.310) 0.355 0.319 0.613 0.370 0.307 0.198 0.261 0.229 0.206 

Locus 1884 : 
2 alleles
2.9% missing data
   4   (0.930) 0.994 0.857 0.900 0.978 0.956 0.986 0.956 0.987 0.987 
   1   (0.070) 0.006 0.143 0.100 0.022 0.044 0.014 0.044 0.013 0.013 

Locus 1885 : 
2 alleles
12.3% missing data
   4   (0.929) 0.941 0.965 0.997 0.952 0.977 0.909 0.987 0.932 0.907 
   2   (0.071) 0.059 0.035 0.003 0.048 0.023 0.091 0.013 0.068 0.093 

Locus 1886 : 
2 alleles
3.6% missing data
   3   (0.857) 0.989 0.811 0.769 0.933 0.764 0.966 0.737 0.824 0.941 
   4   (0.143) 0.011 0.189 0.231 0.067 0.236 0.034 0.263 0.176 0.059 

Locus 1887 : 
2 alleles
7.2% missing data
   1   (0.509) 0.622 0.516 0.380 0.502 0.519 0.500 0.522 0.550 0.504 
   3   (0.491) 0.378 0.484 0.620 0.498 0.481 0.500 0.478 0.450 0.496 

Locus 1888 : 
2 alleles
10.9% missing data
   4   (0.803) 0.979 0.797 0.978 0.822 0.833 0.797 0.949 0.958 0.747 
   2   (0.197) 0.021 0.203 0.022 0.178 0.167 0.203 0.051 0.042 0.253 

Locus 1889 : 
2 alleles
15.2% missing data
   1   (0.910) 0.893 0.749 0.791 0.981 0.867 0.990 0.972 0.903 0.986 
   2   (0.090) 0.107 0.251 0.209 0.019 0.133 0.010 0.028 0.097 0.014 

Locus 1890 : 
2 alleles
2.2% missing data
   1   (0.912) 0.992 0.952 0.997 0.873 0.976 0.903 0.957 0.962 0.829 
   2   (0.088) 0.008 0.048 0.003 0.127 0.024 0.097 0.043 0.038 0.171 

Locus 1891 : 
2 alleles
11.6% missing data
   1   (0.836) 0.570 0.843 0.936 0.890 0.886 0.852 0.836 0.964 0.880 
   3   (0.164) 0.430 0.157 0.064 0.110 0.114 0.148 0.164 0.036 0.120 

Locus 1892 : 
2 alleles
5.1% missing data
   2   (0.610) 0.333 0.686 0.957 0.493 0.721 0.503 0.156 0.887 0.678 
   4   (0.390) 0.667 0.314 0.043 0.507 0.279 0.497 0.844 0.113 0.322 

Locus 1893 : 
2 alleles
2.9% missing data
   1   (0.898) 0.258 0.956 0.980 0.864 0.919 0.951 0.977 0.982 0.956 
   4   (0.102) 0.742 0.044 0.020 0.136 0.081 0.049 0.023 0.018 0.044 

Locus 1894 : 
2 alleles
2.2% missing data
   1   (0.941) 0.996 0.986 0.999 0.806 0.989 0.907 0.991 0.993 0.966 
   3   (0.059) 0.004 0.014 0.001 0.194 0.011 0.093 0.009 0.007 0.034 

Locus 1895 : 
2 alleles
10.9% missing data
   1   (0.223) 0.988 0.130 0.058 0.142 0.161 0.343 0.168 0.106 0.417 
   3   (0.777) 0.012 0.870 0.942 0.858 0.839 0.657 0.832 0.894 0.583 

Locus 1896 : 
2 alleles
1.4% missing data
   3   (0.904) 0.158 0.844 0.942 0.968 0.936 0.979 0.975 0.966 0.974 
   1   (0.096) 0.842 0.156 0.058 0.032 0.064 0.021 0.025 0.034 0.026 

Locus 1897 : 
2 alleles
8.7% missing data
   1   (0.554) 0.937 0.556 0.913 0.434 0.499 0.623 0.844 0.297 0.459 
   3   (0.446) 0.063 0.444 0.087 0.566 0.501 0.377 0.156 0.703 0.541 

Locus 1898 : 
2 alleles
12.3% missing data
   2   (0.693) 0.103 0.670 0.208 0.785 0.665 0.813 0.706 0.819 0.822 
   4   (0.307) 0.897 0.330 0.792 0.215 0.335 0.187 0.294 0.181 0.178 

Locus 1899 : 
2 alleles
5.1% missing data
   1   (0.604) 0.735 0.582 0.311 0.649 0.716 0.556 0.679 0.265 0.695 
   2   (0.396) 0.265 0.418 0.689 0.351 0.284 0.444 0.321 0.735 0.305 

Locus 1900 : 
2 alleles
17.4% missing data
   2   (0.236) 0.021 0.481 0.118 0.101 0.190 0.124 0.359 0.095 0.211 
   3   (0.764) 0.979 0.519 0.882 0.899 0.810 0.876 0.641 0.905 0.789 

Locus 1901 : 
2 alleles
2.2% missing data
   3   (0.906) 0.991 0.931 0.997 0.926 0.948 0.914 0.973 0.936 0.896 
   2   (0.094) 0.009 0.069 0.003 0.074 0.052 0.086 0.027 0.064 0.104 

Locus 1902 : 
2 alleles
15.9% missing data
   2   (0.827) 0.984 0.814 0.986 0.822 0.856 0.866 0.814 0.857 0.872 
   4   (0.173) 0.016 0.186 0.014 0.178 0.144 0.134 0.186 0.143 0.128 

Locus 1903 : 
2 alleles
2.9% missing data
   3   (0.903) 0.991 0.963 0.998 0.822 0.978 0.787 0.978 0.986 0.806 
   1   (0.097) 0.009 0.037 0.002 0.178 0.022 0.213 0.022 0.014 0.194 

Locus 1904 : 
2 alleles
15.2% missing data
   2   (0.685) 0.574 0.700 0.527 0.780 0.768 0.600 0.701 0.252 0.824 
   4   (0.315) 0.426 0.300 0.473 0.220 0.232 0.400 0.299 0.748 0.176 

Locus 1905 : 
2 alleles
8.7% missing data
   2   (0.423) 0.044 0.538 0.130 0.321 0.467 0.375 0.346 0.237 0.549 
   4   (0.577) 0.956 0.462 0.870 0.679 0.533 0.625 0.654 0.763 0.451 

Locus 1906 : 
2 alleles
13.0% missing data
   2   (0.911) 0.971 0.953 0.995 0.907 0.955 0.875 0.960 0.989 0.956 
   1   (0.089) 0.029 0.047 0.005 0.093 0.045 0.125 0.040 0.011 0.044 

Locus 1907 : 
2 alleles
4.3% missing data
   4   (0.807) 0.979 0.831 0.979 0.780 0.832 0.804 0.956 0.964 0.772 
   1   (0.193) 0.021 0.169 0.021 0.220 0.168 0.196 0.044 0.036 0.228 

Locus 1908 : 
2 alleles
10.9% missing data
   4   (0.905) 0.992 0.926 0.993 0.898 0.936 0.933 0.893 0.965 0.961 
   1   (0.095) 0.008 0.074 0.007 0.102 0.064 0.067 0.107 0.035 0.039 

Locus 1909 : 
2 alleles
7.2% missing data
   1   (0.689) 0.883 0.778 0.398 0.715 0.650 0.703 0.253 0.776 0.751 
   3   (0.311) 0.117 0.222 0.602 0.285 0.350 0.297 0.747 0.224 0.249 

Locus 1910 : 
2 alleles
3.6% missing data
   2   (0.843) 0.985 0.785 0.979 0.872 0.839 0.922 0.947 0.969 0.877 
   4   (0.157) 0.015 0.215 0.021 0.128 0.161 0.078 0.053 0.031 0.123 

Locus 1911 : 
2 alleles
12.3% missing data
   4   (0.762) 0.978 0.789 0.979 0.732 0.782 0.827 0.142 0.936 0.774 
   2   (0.238) 0.022 0.211 0.021 0.268 0.218 0.173 0.858 0.064 0.226 

Locus 1912 : 
2 alleles
10.1% missing data
   1   (0.059) 0.004 0.015 0.001 0.117 0.014 0.107 0.030 0.006 0.062 
   3   (0.941) 0.996 0.985 0.999 0.883 0.986 0.893 0.970 0.994 0.938 

Locus 1913 : 
2 alleles
2.2% missing data
   4   (0.760) 0.970 0.794 0.982 0.743 0.724 0.704 0.941 0.938 0.797 
   2   (0.240) 0.030 0.206 0.018 0.257 0.276 0.296 0.059 0.062 0.203 

Locus 1914 : 
2 alleles
10.9% missing data
   3   (0.934) 0.995 0.973 0.998 0.909 0.981 0.915 0.989 0.982 0.873 
   4   (0.066) 0.005 0.027 0.002 0.091 0.019 0.085 0.011 0.018 0.127 

Locus 1915 : 
2 alleles
13.8% missing data
   3   (0.856) 0.950 0.889 0.981 0.898 0.683 0.949 0.882 0.914 0.734 
   1   (0.144) 0.050 0.111 0.019 0.102 0.317 0.051 0.118 0.086 0.266 

Locus 1916 : 
2 alleles
6.5% missing data
   3   (0.906) 0.989 0.940 0.991 0.930 0.839 0.950 0.977 0.987 0.968 
   4   (0.094) 0.011 0.060 0.009 0.070 0.161 0.050 0.023 0.013 0.032 

Locus 1917 : 
2 alleles
4.3% missing data
   1   (0.831) 0.983 0.852 0.972 0.773 0.906 0.801 0.926 0.866 0.887 
   3   (0.169) 0.017 0.148 0.028 0.227 0.094 0.199 0.074 0.134 0.113 

Locus 1918 : 
2 alleles
12.3% missing data
   4   (0.781) 0.664 0.763 0.494 0.813 0.682 0.901 0.936 0.934 0.895 
   2   (0.219) 0.336 0.237 0.506 0.187 0.318 0.099 0.064 0.066 0.105 

Locus 1919 : 
2 alleles
8.0% missing data
   1   (0.731) 0.975 0.660 0.944 0.685 0.798 0.826 0.229 0.945 0.817 
   3   (0.269) 0.025 0.340 0.056 0.315 0.202 0.174 0.771 0.055 0.183 

Locus 1920 : 
2 alleles
3.6% missing data
   3   (0.844) 0.982 0.901 0.987 0.758 0.851 0.876 0.857 0.796 0.873 
   2   (0.156) 0.018 0.099 0.013 0.242 0.149 0.124 0.143 0.204 0.127 

Locus 1921 : 
2 alleles
3.6% missing data
   2   (0.835) 0.258 0.838 0.962 0.805 0.847 0.940 0.955 0.959 0.865 
   4   (0.165) 0.742 0.162 0.038 0.195 0.153 0.060 0.045 0.041 0.135 

Locus 1922 : 
2 alleles
4.3% missing data
   4   (0.754) 0.505 0.764 0.747 0.709 0.772 0.838 0.780 0.924 0.803 
   1   (0.246) 0.495 0.236 0.253 0.291 0.228 0.162 0.220 0.076 0.197 

Locus 1923 : 
2 alleles
9.4% missing data
   2   (0.458) 0.258 0.385 0.437 0.522 0.518 0.450 0.418 0.386 0.562 
   4   (0.542) 0.742 0.615 0.563 0.478 0.482 0.550 0.582 0.614 0.438 

Locus 1924 : 
2 alleles
12.3% missing data
   2   (0.826) 0.985 0.796 0.978 0.865 0.756 0.907 0.955 0.945 0.837 
   3   (0.174) 0.015 0.204 0.022 0.135 0.244 0.093 0.045 0.055 0.163 

Locus 1925 : 
2 alleles
13.8% missing data
   4   (0.902) 0.974 0.823 0.971 0.962 0.931 0.960 0.897 0.962 0.965 
   2   (0.098) 0.026 0.177 0.029 0.038 0.069 0.040 0.103 0.038 0.035 

Locus 1926 : 
2 alleles
6.5% missing data
   1   (0.904) 0.992 0.946 0.990 0.879 0.963 0.933 0.976 0.437 0.924 
   3   (0.096) 0.008 0.054 0.010 0.121 0.037 0.067 0.024 0.563 0.076 

Locus 1927 : 
2 alleles
4.3% missing data
   2   (0.899) 0.591 0.888 0.814 0.933 0.924 0.973 0.973 0.979 0.975 
   3   (0.101) 0.409 0.112 0.186 0.067 0.076 0.027 0.027 0.021 0.025 

Locus 1928 : 
2 alleles
10.1% missing data
   4   (0.782) 0.978 0.738 0.924 0.870 0.688 0.856 0.762 0.927 0.811 
   2   (0.218) 0.022 0.262 0.076 0.130 0.312 0.144 0.238 0.073 0.189 

Locus 1929 : 
2 alleles
5.1% missing data
   1   (0.924) 0.993 0.822 0.990 0.977 0.938 0.984 0.968 0.983 0.982 
   4   (0.076) 0.007 0.178 0.010 0.023 0.062 0.016 0.032 0.017 0.018 

Locus 1930 : 
2 alleles
5.1% missing data
   3   (0.893) 0.991 0.896 0.994 0.884 0.933 0.940 0.968 0.956 0.889 
   4   (0.107) 0.009 0.104 0.006 0.116 0.067 0.060 0.032 0.044 0.111 

Locus 1931 : 
2 alleles
11.6% missing data
   4   (0.916) 0.993 0.948 0.995 0.942 0.964 0.910 0.964 0.979 0.787 
   2   (0.084) 0.007 0.052 0.005 0.058 0.036 0.090 0.036 0.021 0.213 

Locus 1932 : 
2 alleles
2.9% missing data
   2   (0.763) 0.977 0.837 0.988 0.725 0.817 0.600 0.842 0.757 0.775 
   1   (0.237) 0.023 0.163 0.012 0.275 0.183 0.400 0.158 0.243 0.225 

Locus 1933 : 
2 alleles
15.9% missing data
   3   (0.584) 0.591 0.554 0.780 0.598 0.561 0.561 0.850 0.666 0.630 
   4   (0.416) 0.409 0.446 0.220 0.402 0.439 0.439 0.150 0.334 0.370 

Locus 1934 : 
2 alleles
3.6% missing data
   2   (0.095) 0.008 0.140 0.006 0.072 0.045 0.049 0.048 0.013 0.047 
   4   (0.905) 0.992 0.860 0.994 0.928 0.955 0.951 0.952 0.987 0.953 

Locus 1935 : 
2 alleles
10.9% missing data
   4   (0.828) 0.986 0.715 0.893 0.892 0.711 0.955 0.947 0.917 0.914 
   2   (0.172) 0.014 0.285 0.107 0.108 0.289 0.045 0.053 0.083 0.086 

Locus 1936 : 
2 alleles
10.9% missing data
   1   (0.945) 0.995 0.986 0.999 0.861 0.987 0.916 0.976 0.994 0.972 
   2   (0.055) 0.005 0.014 0.001 0.139 0.013 0.084 0.024 0.006 0.028 

Locus 1937 : 
2 alleles
2.9% missing data
   1   (0.834) 0.985 0.816 0.984 0.696 0.906 0.904 0.925 0.922 0.829 
   3   (0.166) 0.015 0.184 0.016 0.304 0.094 0.096 0.075 0.078 0.171 

Locus 1938 : 
2 alleles
5.1% missing data
   4   (0.928) 0.994 0.853 0.979 0.984 0.882 0.991 0.838 0.983 0.989 
   2   (0.072) 0.006 0.147 0.021 0.016 0.118 0.009 0.162 0.017 0.011 

Locus 1939 : 
2 alleles
1.4% missing data
   2   (0.100) 0.008 0.033 0.006 0.126 0.049 0.184 0.024 0.073 0.140 
   4   (0.900) 0.992 0.967 0.994 0.874 0.951 0.816 0.976 0.927 0.860 

Locus 1940 : 
2 alleles
2.2% missing data
   1   (0.916) 0.991 0.931 0.995 0.907 0.957 0.952 0.941 0.988 0.940 
   3   (0.084) 0.009 0.069 0.005 0.093 0.043 0.048 0.059 0.012 0.060 

Locus 1941 : 
2 alleles
5.1% missing data
   2   (0.907) 0.991 0.906 0.993 0.870 0.959 0.954 0.956 0.955 0.954 
   4   (0.093) 0.009 0.094 0.007 0.130 0.041 0.046 0.044 0.045 0.046 

Locus 1942 : 
2 alleles
4.3% missing data
   3   (0.901) 0.991 0.903 0.995 0.930 0.956 0.915 0.975 0.892 0.921 
   2   (0.099) 0.009 0.097 0.005 0.070 0.044 0.085 0.025 0.108 0.079 

Locus 1943 : 
2 alleles
2.2% missing data
   1   (0.861) 0.949 0.874 0.969 0.933 0.889 0.867 0.960 0.516 0.926 
   3   (0.139) 0.051 0.126 0.031 0.067 0.111 0.133 0.040 0.484 0.074 

Locus 1944 : 
2 alleles
6.5% missing data
   3   (0.788) 0.990 0.703 0.536 0.914 0.766 0.861 0.949 0.914 0.723 
   1   (0.212) 0.010 0.297 0.464 0.086 0.234 0.139 0.051 0.086 0.277 

Locus 1945 : 
2 alleles
8.7% missing data
   1   (0.411) 0.400 0.385 0.577 0.415 0.368 0.392 0.398 0.535 0.468 
   3   (0.589) 0.600 0.615 0.423 0.585 0.632 0.608 0.602 0.465 0.532 

Locus 1946 : 
2 alleles
10.9% missing data
   3   (0.876) 0.968 0.907 0.987 0.898 0.897 0.887 0.845 0.887 0.927 
   2   (0.124) 0.032 0.093 0.013 0.102 0.103 0.113 0.155 0.113 0.073 

Locus 1947 : 
2 alleles
13.0% missing data
   3   (0.905) 0.992 0.939 0.994 0.935 0.946 0.892 0.927 0.960 0.894 
   1   (0.095) 0.008 0.061 0.006 0.065 0.054 0.108 0.073 0.040 0.106 

Locus 1948 : 
2 alleles
0.7% missing data
   3   (0.810) 0.691 0.857 0.818 0.831 0.799 0.880 0.955 0.925 0.658 
   4   (0.190) 0.309 0.143 0.182 0.169 0.201 0.120 0.045 0.075 0.342 

Locus 1949 : 
2 alleles
15.2% missing data
   4   (0.799) 0.944 0.759 0.969 0.839 0.775 0.881 0.777 0.842 0.791 
   2   (0.201) 0.056 0.241 0.031 0.161 0.225 0.119 0.223 0.158 0.209 

Locus 1950 : 
2 alleles
0.0% missing data
   1   (0.907) 0.992 0.886 0.968 0.958 0.922 0.968 0.940 0.969 0.875 
   3   (0.093) 0.008 0.114 0.032 0.042 0.078 0.032 0.060 0.031 0.125 

Locus 1951 : 
2 alleles
11.6% missing data
   1   (0.752) 0.267 0.726 0.926 0.794 0.817 0.767 0.691 0.941 0.831 
   4   (0.248) 0.733 0.274 0.074 0.206 0.183 0.233 0.309 0.059 0.169 

Locus 1952 : 
2 alleles
12.3% missing data
   3   (0.151) 0.017 0.136 0.019 0.128 0.131 0.134 0.103 0.069 0.184 
   4   (0.849) 0.983 0.864 0.981 0.872 0.869 0.866 0.897 0.931 0.816 

Locus 1953 : 
2 alleles
2.9% missing data
   3   (0.909) 0.992 0.842 0.990 0.937 0.944 0.973 0.960 0.987 0.967 
   2   (0.091) 0.008 0.158 0.010 0.063 0.056 0.027 0.040 0.013 0.033 

Locus 1954 : 
2 alleles
13.0% missing data
   1   (0.698) 0.478 0.682 0.655 0.651 0.664 0.816 0.665 0.784 0.852 
   3   (0.302) 0.522 0.318 0.345 0.349 0.336 0.184 0.335 0.216 0.148 

Locus 1955 : 
2 alleles
16.7% missing data
   1   (0.865) 0.638 0.851 0.918 0.933 0.908 0.943 0.866 0.966 0.679 
   4   (0.135) 0.362 0.149 0.082 0.067 0.092 0.057 0.134 0.034 0.321 

Locus 1956 : 
2 alleles
8.7% missing data
   2   (0.898) 0.824 0.917 0.781 0.946 0.949 0.954 0.939 0.915 0.782 
   4   (0.102) 0.176 0.083 0.219 0.054 0.051 0.046 0.061 0.085 0.218 

Locus 1957 : 
2 alleles
12.3% missing data
   2   (0.884) 0.960 0.869 0.988 0.940 0.867 0.932 0.964 0.915 0.958 
   4   (0.116) 0.040 0.131 0.012 0.060 0.133 0.068 0.036 0.085 0.042 

Locus 1958 : 
2 alleles
5.8% missing data
   1   (0.143) 0.011 0.312 0.031 0.064 0.126 0.045 0.059 0.073 0.146 
   4   (0.857) 0.989 0.688 0.969 0.936 0.874 0.955 0.941 0.927 0.854 

Locus 1959 : 
2 alleles
6.5% missing data
   2   (0.905) 0.972 0.933 0.995 0.924 0.966 0.855 0.977 0.949 0.919 
   4   (0.095) 0.028 0.067 0.005 0.076 0.034 0.145 0.023 0.051 0.081 

Locus 1960 : 
2 alleles
12.3% missing data
   2   (0.819) 0.101 0.841 0.965 0.799 0.847 0.901 0.848 0.922 0.870 
   4   (0.181) 0.899 0.159 0.035 0.201 0.153 0.099 0.152 0.078 0.130 

Locus 1961 : 
2 alleles
2.9% missing data
   2   (0.891) 0.985 0.929 0.981 0.923 0.931 0.835 0.980 0.945 0.926 
   3   (0.109) 0.015 0.071 0.019 0.077 0.069 0.165 0.020 0.055 0.074 

Locus 1962 : 
2 alleles
4.3% missing data
   3   (0.895) 0.991 0.919 0.992 0.941 0.880 0.927 0.976 0.914 0.932 
   1   (0.105) 0.009 0.081 0.008 0.059 0.120 0.073 0.024 0.086 0.068 

Locus 1963 : 
2 alleles
13.8% missing data
   3   (0.902) 0.992 0.753 0.975 0.973 0.847 0.984 0.927 0.983 0.973 
   1   (0.098) 0.008 0.247 0.025 0.027 0.153 0.016 0.073 0.017 0.027 

Locus 1964 : 
2 alleles
0.7% missing data
   1   (0.092) 0.010 0.087 0.009 0.059 0.066 0.052 0.084 0.012 0.063 
   3   (0.908) 0.990 0.913 0.991 0.941 0.934 0.948 0.916 0.988 0.937 

Locus 1965 : 
2 alleles
15.2% missing data
   2   (0.403) 0.645 0.275 0.606 0.499 0.315 0.488 0.300 0.154 0.656 
   4   (0.597) 0.355 0.725 0.394 0.501 0.685 0.512 0.700 0.846 0.344 

Locus 1966 : 
2 alleles
5.1% missing data
   1   (0.785) 0.183 0.767 0.911 0.818 0.869 0.822 0.797 0.931 0.802 
   2   (0.215) 0.817 0.233 0.089 0.182 0.131 0.178 0.203 0.069 0.198 

Locus 1967 : 
2 alleles
2.2% missing data
   2   (0.117) 0.013 0.092 0.007 0.179 0.060 0.126 0.026 0.019 0.062 
   4   (0.883) 0.987 0.908 0.993 0.821 0.940 0.874 0.974 0.981 0.938 

Locus 1968 : 
2 alleles
5.1% missing data
   2   (0.903) 0.991 0.828 0.977 0.959 0.916 0.969 0.947 0.961 0.975 
   4   (0.097) 0.009 0.172 0.023 0.041 0.084 0.031 0.053 0.039 0.025 

Locus 1969 : 
2 alleles
5.8% missing data
   3   (0.139) 0.039 0.084 0.031 0.102 0.151 0.120 0.416 0.058 0.078 
   4   (0.861) 0.961 0.916 0.969 0.898 0.849 0.880 0.584 0.942 0.922 

Locus 1970 : 
2 alleles
7.2% missing data
   2   (0.628) 0.134 0.497 0.638 0.742 0.541 0.816 0.817 0.600 0.692 
   4   (0.372) 0.866 0.503 0.362 0.258 0.459 0.184 0.183 0.400 0.308 

Locus 1971 : 
2 alleles
5.1% missing data
   4   (0.616) 0.836 0.694 0.206 0.601 0.539 0.709 0.652 0.509 0.512 
   2   (0.384) 0.164 0.306 0.794 0.399 0.461 0.291 0.348 0.491 0.488 

Locus 1972 : 
2 alleles
3.6% missing data
   2   (0.795) 0.363 0.739 0.890 0.847 0.819 0.890 0.886 0.937 0.826 
   4   (0.205) 0.637 0.261 0.110 0.153 0.181 0.110 0.114 0.063 0.174 

Locus 1973 : 
2 alleles
18.8% missing data
   2   (0.806) 0.830 0.712 0.955 0.773 0.885 0.887 0.920 0.813 0.833 
   4   (0.194) 0.170 0.288 0.045 0.227 0.115 0.113 0.080 0.187 0.167 

Locus 1974 : 
2 alleles
5.8% missing data
   1   (0.172) 0.784 0.059 0.026 0.135 0.082 0.351 0.036 0.718 0.260 
   3   (0.828) 0.216 0.941 0.974 0.865 0.918 0.649 0.964 0.282 0.740 

Locus 1975 : 
2 alleles
12.3% missing data
   3   (0.877) 0.525 0.905 0.867 0.954 0.817 0.932 0.947 0.977 0.954 
   1   (0.123) 0.475 0.095 0.133 0.046 0.183 0.068 0.053 0.023 0.046 

Locus 1976 : 
2 alleles
2.2% missing data
   2   (0.895) 0.975 0.872 0.991 0.915 0.932 0.959 0.932 0.944 0.872 
   4   (0.105) 0.025 0.128 0.009 0.085 0.068 0.041 0.068 0.056 0.128 

Locus 1977 : 
2 alleles
11.6% missing data
   4   (0.918) 0.993 0.879 0.974 0.979 0.925 0.987 0.445 0.976 0.971 
   2   (0.082) 0.007 0.121 0.026 0.021 0.075 0.013 0.555 0.024 0.029 

Locus 1978 : 
2 alleles
18.8% missing data
   1   (0.869) 0.988 0.751 0.977 0.941 0.931 0.939 0.930 0.930 0.716 
   3   (0.131) 0.012 0.249 0.023 0.059 0.069 0.061 0.070 0.070 0.284 

Locus 1979 : 
2 alleles
4.3% missing data
   1   (0.831) 0.982 0.816 0.985 0.857 0.884 0.822 0.947 0.940 0.834 
   3   (0.169) 0.018 0.184 0.015 0.143 0.116 0.178 0.053 0.060 0.166 

Locus 1980 : 
2 alleles
13.0% missing data
   1   (0.865) 0.987 0.932 0.984 0.863 0.875 0.901 0.665 0.884 0.740 
   3   (0.135) 0.013 0.068 0.016 0.137 0.125 0.099 0.335 0.116 0.260 

Locus 1981 : 
2 alleles
12.3% missing data
   1   (0.753) 0.967 0.780 0.969 0.666 0.804 0.699 0.841 0.913 0.796 
   3   (0.247) 0.033 0.220 0.031 0.334 0.196 0.301 0.159 0.087 0.204 

Locus 1982 : 
2 alleles
2.2% missing data
   3   (0.719) 0.302 0.685 0.576 0.708 0.693 0.848 0.895 0.899 0.818 
   4   (0.281) 0.698 0.315 0.424 0.292 0.307 0.152 0.105 0.101 0.182 

Locus 1983 : 
2 alleles
1.4% missing data
   2   (0.625) 0.651 0.676 0.725 0.641 0.511 0.614 0.843 0.880 0.596 
   4   (0.375) 0.349 0.324 0.275 0.359 0.489 0.386 0.157 0.120 0.404 

Locus 1984 : 
2 alleles
13.0% missing data
   3   (0.310) 0.269 0.153 0.013 0.573 0.118 0.660 0.083 0.246 0.507 
   4   (0.690) 0.731 0.847 0.987 0.427 0.882 0.340 0.917 0.754 0.493 

Locus 1985 : 
2 alleles
14.5% missing data
   3   (0.427) 0.932 0.349 0.774 0.358 0.468 0.448 0.114 0.353 0.528 
   1   (0.573) 0.068 0.651 0.226 0.642 0.532 0.552 0.886 0.647 0.472 

Locus 1986 : 
2 alleles
12.3% missing data
   4   (0.926) 0.992 0.968 0.997 0.932 0.973 0.912 0.949 0.951 0.886 
   2   (0.074) 0.008 0.032 0.003 0.068 0.027 0.088 0.051 0.049 0.114 

Locus 1987 : 
2 alleles
2.2% missing data
   2   (0.931) 0.768 0.935 0.673 0.987 0.918 0.991 0.980 0.746 0.986 
   4   (0.069) 0.232 0.065 0.327 0.013 0.082 0.009 0.020 0.254 0.014 

Locus 1988 : 
2 alleles
2.9% missing data
   1   (0.749) 0.754 0.783 0.393 0.770 0.832 0.790 0.362 0.807 0.749 
   3   (0.251) 0.246 0.217 0.607 0.230 0.168 0.210 0.638 0.193 0.251 

Locus 1989 : 
2 alleles
3.6% missing data
   4   (0.869) 0.988 0.784 0.980 0.924 0.926 0.954 0.456 0.953 0.924 
   1   (0.131) 0.012 0.216 0.020 0.076 0.074 0.046 0.544 0.047 0.076 

Locus 1990 : 
2 alleles
11.6% missing data
   3   (0.697) 0.974 0.692 0.806 0.595 0.628 0.844 0.591 0.591 0.766 
   1   (0.303) 0.026 0.308 0.194 0.405 0.372 0.156 0.409 0.409 0.234 

Locus 1991 : 
2 alleles
3.6% missing data
   2   (0.601) 0.488 0.601 0.566 0.589 0.570 0.682 0.517 0.864 0.575 
   4   (0.399) 0.512 0.399 0.434 0.411 0.430 0.318 0.483 0.136 0.425 

Locus 1992 : 
2 alleles
7.2% missing data
   3   (0.536) 0.971 0.578 0.125 0.550 0.479 0.441 0.880 0.428 0.713 
   1   (0.464) 0.029 0.422 0.875 0.450 0.521 0.559 0.120 0.572 0.287 

Locus 1993 : 
2 alleles
5.1% missing data
   3   (0.851) 0.984 0.857 0.978 0.899 0.800 0.896 0.838 0.960 0.907 
   1   (0.149) 0.016 0.143 0.022 0.101 0.200 0.104 0.162 0.040 0.093 

Locus 1994 : 
2 alleles
2.9% missing data
   3   (0.852) 0.986 0.875 0.977 0.906 0.749 0.897 0.844 0.960 0.931 
   1   (0.148) 0.014 0.125 0.023 0.094 0.251 0.103 0.156 0.040 0.069 

Locus 1995 : 
2 alleles
6.5% missing data
   1   (0.910) 0.992 0.908 0.993 0.946 0.971 0.897 0.970 0.962 0.955 
   3   (0.090) 0.008 0.092 0.007 0.054 0.029 0.103 0.030 0.038 0.045 

Locus 1996 : 
2 alleles
5.1% missing data
   3   (0.892) 0.972 0.907 0.985 0.891 0.913 0.950 0.896 0.899 0.928 
   1   (0.108) 0.028 0.093 0.015 0.109 0.087 0.050 0.104 0.101 0.072 

Locus 1997 : 
2 alleles
10.9% missing data
   3   (0.888) 0.989 0.923 0.991 0.867 0.889 0.910 0.925 0.982 0.950 
   1   (0.112) 0.011 0.077 0.009 0.133 0.111 0.090 0.075 0.018 0.050 

Locus 1998 : 
2 alleles
10.1% missing data
   1   (0.646) 0.965 0.577 0.899 0.699 0.467 0.810 0.603 0.640 0.626 
   3   (0.354) 0.035 0.423 0.101 0.301 0.533 0.190 0.397 0.360 0.374 

Locus 1999 : 
2 alleles
11.6% missing data
   3   (0.901) 0.894 0.910 0.994 0.852 0.949 0.945 0.965 0.948 0.949 
   1   (0.099) 0.106 0.090 0.006 0.148 0.051 0.055 0.035 0.052 0.051 

Locus 2000 : 
2 alleles
0.0% missing data
   4   (0.913) 0.993 0.957 0.993 0.932 0.877 0.950 0.982 0.972 0.945 
   1   (0.087) 0.007 0.043 0.007 0.068 0.123 0.050 0.018 0.028 0.055 

Locus 2001 : 
2 alleles
1.4% missing data
   4   (0.819) 0.644 0.865 0.842 0.853 0.869 0.770 0.954 0.951 0.864 
   2   (0.181) 0.356 0.135 0.158 0.147 0.131 0.230 0.046 0.049 0.136 

Locus 2002 : 
2 alleles
15.9% missing data
   4   (0.943) 0.674 0.915 0.806 0.992 0.929 0.995 0.986 0.992 0.993 
   1   (0.057) 0.326 0.085 0.194 0.008 0.071 0.005 0.014 0.008 0.007 

Locus 2003 : 
2 alleles
13.0% missing data
   4   (0.126) 0.118 0.085 0.005 0.166 0.050 0.143 0.025 0.068 0.300 
   2   (0.874) 0.882 0.915 0.995 0.834 0.950 0.857 0.975 0.932 0.700 

Locus 2004 : 
2 alleles
7.2% missing data
   2   (0.815) 0.094 0.794 0.962 0.721 0.879 0.919 0.930 0.934 0.880 
   4   (0.185) 0.906 0.206 0.038 0.279 0.121 0.081 0.070 0.066 0.120 

Locus 2005 : 
2 alleles
10.9% missing data
   4   (0.884) 0.991 0.895 0.982 0.927 0.850 0.941 0.836 0.955 0.940 
   2   (0.116) 0.009 0.105 0.018 0.073 0.150 0.059 0.164 0.045 0.060 

Locus 2006 : 
2 alleles
2.2% missing data
   4   (0.614) 0.967 0.488 0.720 0.629 0.709 0.657 0.525 0.867 0.602 
   1   (0.386) 0.033 0.512 0.280 0.371 0.291 0.343 0.475 0.133 0.398 

Locus 2007 : 
2 alleles
2.2% missing data
   1   (0.834) 0.146 0.900 0.947 0.818 0.870 0.892 0.957 0.517 0.884 
   4   (0.166) 0.854 0.100 0.053 0.182 0.130 0.108 0.043 0.483 0.116 

Locus 2008 : 
2 alleles
10.1% missing data
   1   (0.878) 0.990 0.897 0.990 0.874 0.903 0.915 0.872 0.942 0.888 
   2   (0.122) 0.010 0.103 0.010 0.126 0.097 0.085 0.128 0.058 0.112 

Locus 2009 : 
2 alleles
18.1% missing data
   2   (0.882) 0.531 0.868 0.924 0.948 0.914 0.938 0.850 0.939 0.967 
   1   (0.118) 0.469 0.132 0.076 0.052 0.086 0.062 0.150 0.061 0.033 

Locus 2010 : 
2 alleles
2.9% missing data
   2   (0.222) 0.851 0.151 0.072 0.212 0.197 0.209 0.093 0.398 0.199 
   4   (0.778) 0.149 0.849 0.928 0.788 0.803 0.791 0.907 0.602 0.801 

Locus 2011 : 
2 alleles
13.8% missing data
   2   (0.825) 0.447 0.865 0.869 0.833 0.849 0.853 0.846 0.942 0.905 
   4   (0.175) 0.553 0.135 0.131 0.167 0.151 0.147 0.154 0.058 0.095 

Locus 2012 : 
2 alleles
11.6% missing data
   1   (0.916) 0.980 0.951 0.997 0.917 0.958 0.896 0.944 0.989 0.964 
   3   (0.084) 0.020 0.049 0.003 0.083 0.042 0.104 0.056 0.011 0.036 

Locus 2013 : 
2 alleles
14.5% missing data
   2   (0.422) 0.481 0.298 0.139 0.538 0.320 0.584 0.576 0.165 0.552 
   3   (0.578) 0.519 0.702 0.861 0.462 0.680 0.416 0.424 0.835 0.448 

Locus 2014 : 
2 alleles
10.9% missing data
   1   (0.887) 0.989 0.898 0.988 0.844 0.937 0.952 0.918 0.957 0.747 
   4   (0.113) 0.011 0.102 0.012 0.156 0.063 0.048 0.082 0.043 0.253 

Locus 2015 : 
2 alleles
5.1% missing data
   2   (0.718) 0.420 0.808 0.700 0.759 0.761 0.647 0.234 0.902 0.780 
   1   (0.282) 0.580 0.192 0.300 0.241 0.239 0.353 0.766 0.098 0.220 

Locus 2016 : 
2 alleles
2.9% missing data
   4   (0.891) 0.984 0.903 0.983 0.926 0.901 0.959 0.603 0.943 0.951 
   2   (0.109) 0.016 0.097 0.017 0.074 0.099 0.041 0.397 0.057 0.049 

Locus 2017 : 
2 alleles
2.2% missing data
   2   (0.886) 0.196 0.913 0.985 0.902 0.928 0.948 0.960 0.904 0.923 
   1   (0.114) 0.804 0.087 0.015 0.098 0.072 0.052 0.040 0.096 0.077 

Locus 2018 : 
2 alleles
3.6% missing data
   4   (0.799) 0.397 0.790 0.227 0.876 0.687 0.937 0.812 0.879 0.939 
   2   (0.201) 0.603 0.210 0.773 0.124 0.313 0.063 0.188 0.121 0.061 

Locus 2019 : 
2 alleles
4.3% missing data
   1   (0.842) 0.398 0.891 0.911 0.893 0.875 0.848 0.927 0.852 0.873 
   3   (0.158) 0.602 0.109 0.089 0.107 0.125 0.152 0.073 0.148 0.127 

Locus 2020 : 
2 alleles
5.1% missing data
   2   (0.879) 0.189 0.951 0.987 0.878 0.945 0.835 0.973 0.965 0.895 
   3   (0.121) 0.811 0.049 0.013 0.122 0.055 0.165 0.027 0.035 0.105 

Locus 2021 : 
2 alleles
13.0% missing data
   1   (0.840) 0.985 0.906 0.983 0.855 0.874 0.808 0.891 0.955 0.581 
   3   (0.160) 0.015 0.094 0.017 0.145 0.126 0.192 0.109 0.045 0.419 

Locus 2022 : 
2 alleles
2.2% missing data
   4   (0.917) 0.992 0.940 0.996 0.871 0.967 0.939 0.980 0.957 0.959 
   2   (0.083) 0.008 0.060 0.004 0.129 0.033 0.061 0.020 0.043 0.041 

Locus 2023 : 
2 alleles
15.9% missing data
   4   (0.700) 0.970 0.737 0.958 0.658 0.543 0.781 0.777 0.784 0.665 
   2   (0.300) 0.030 0.263 0.042 0.342 0.457 0.219 0.223 0.216 0.335 

Locus 2024 : 
2 alleles
5.1% missing data
   4   (0.925) 0.993 0.969 0.997 0.898 0.981 0.872 0.983 0.970 0.924 
   1   (0.075) 0.007 0.031 0.003 0.102 0.019 0.128 0.017 0.030 0.076 

Locus 2025 : 
2 alleles
4.3% missing data
   1   (0.094) 0.025 0.081 0.007 0.075 0.056 0.057 0.071 0.075 0.107 
   2   (0.906) 0.975 0.919 0.993 0.925 0.944 0.943 0.929 0.925 0.893 

Locus 2026 : 
2 alleles
6.5% missing data
   2   (0.830) 0.956 0.822 0.984 0.874 0.838 0.847 0.956 0.940 0.840 
   4   (0.170) 0.044 0.178 0.016 0.126 0.162 0.153 0.044 0.060 0.160 

Locus 2027 : 
2 alleles
15.9% missing data
   4   (0.889) 0.134 0.882 0.955 0.916 0.944 0.959 0.925 0.968 0.955 
   2   (0.111) 0.866 0.118 0.045 0.084 0.056 0.041 0.075 0.032 0.045 

Locus 2028 : 
2 alleles
0.7% missing data
   2   (0.907) 0.992 0.897 0.972 0.950 0.849 0.977 0.958 0.958 0.973 
   4   (0.093) 0.008 0.103 0.028 0.050 0.151 0.023 0.042 0.042 0.027 

Locus 2029 : 
2 alleles
14.5% missing data
   4   (0.945) 0.995 0.986 0.999 0.945 0.986 0.869 0.978 0.994 0.966 
   2   (0.055) 0.005 0.014 0.001 0.055 0.014 0.131 0.022 0.006 0.034 

Locus 2030 : 
2 alleles
13.0% missing data
   3   (0.503) 0.166 0.558 0.232 0.512 0.446 0.618 0.514 0.214 0.432 
   1   (0.497) 0.834 0.442 0.768 0.488 0.554 0.382 0.486 0.786 0.568 

Locus 2031 : 
2 alleles
11.6% missing data
   2   (0.731) 0.145 0.778 0.909 0.726 0.790 0.722 0.800 0.424 0.846 
   4   (0.269) 0.855 0.222 0.091 0.274 0.210 0.278 0.200 0.576 0.154 

Locus 2032 : 
2 alleles
2.9% missing data
   2   (0.923) 0.994 0.963 0.997 0.909 0.973 0.934 0.855 0.922 0.893 
   4   (0.077) 0.006 0.037 0.003 0.091 0.027 0.066 0.145 0.078 0.107 

Locus 2033 : 
2 alleles
4.3% missing data
   2   (0.498) 0.181 0.470 0.150 0.515 0.389 0.628 0.506 0.905 0.618 
   4   (0.502) 0.819 0.530 0.850 0.485 0.611 0.372 0.494 0.095 0.382 

Locus 2034 : 
2 alleles
1.4% missing data
   2   (0.931) 0.993 0.972 0.998 0.937 0.981 0.873 0.990 0.987 0.937 
   1   (0.069) 0.007 0.028 0.002 0.063 0.019 0.127 0.010 0.013 0.063 

Locus 2035 : 
2 alleles
13.0% missing data
   3   (0.880) 0.988 0.722 0.944 0.963 0.863 0.971 0.948 0.820 0.954 
   1   (0.120) 0.012 0.278 0.056 0.037 0.137 0.029 0.052 0.180 0.046 

Locus 2036 : 
2 alleles
5.8% missing data
   2   (0.904) 0.992 0.925 0.991 0.925 0.930 0.945 0.979 0.981 0.791 
   4   (0.096) 0.008 0.075 0.009 0.075 0.070 0.055 0.021 0.019 0.209 

Locus 2037 : 
2 alleles
11.6% missing data
   2   (0.883) 0.990 0.918 0.992 0.829 0.932 0.892 0.819 0.974 0.924 
   4   (0.117) 0.010 0.082 0.008 0.171 0.068 0.108 0.181 0.026 0.076 

Locus 2038 : 
2 alleles
2.9% missing data
   2   (0.893) 0.048 0.945 0.978 0.962 0.868 0.935 0.938 0.985 0.942 
   4   (0.107) 0.952 0.055 0.022 0.038 0.132 0.065 0.062 0.015 0.058 

Locus 2039 : 
2 alleles
2.9% missing data
   2   (0.697) 0.962 0.666 0.928 0.762 0.550 0.756 0.881 0.927 0.656 
   4   (0.303) 0.038 0.334 0.072 0.238 0.450 0.244 0.119 0.073 0.344 

Locus 2040 : 
2 alleles
3.6% missing data
   4   (0.945) 0.987 0.987 0.999 0.885 0.989 0.909 0.992 0.993 0.899 
   2   (0.055) 0.013 0.013 0.001 0.115 0.011 0.091 0.008 0.007 0.101 

Locus 2041 : 
2 alleles
2.2% missing data
   3   (0.774) 0.978 0.767 0.943 0.783 0.754 0.784 0.930 0.911 0.817 
   1   (0.226) 0.022 0.233 0.057 0.217 0.246 0.216 0.070 0.089 0.183 

Locus 2042 : 
2 alleles
5.8% missing data
   1   (0.918) 0.993 0.898 0.996 0.902 0.968 0.969 0.972 0.977 0.953 
   4   (0.082) 0.007 0.102 0.004 0.098 0.032 0.031 0.028 0.023 0.047 

Locus 2043 : 
2 alleles
14.5% missing data
   1   (0.690) 0.887 0.579 0.118 0.838 0.670 0.844 0.696 0.267 0.782 
   3   (0.310) 0.113 0.421 0.882 0.162 0.330 0.156 0.304 0.733 0.218 

Locus 2044 : 
2 alleles
4.3% missing data
   4   (0.896) 0.991 0.936 0.994 0.882 0.962 0.883 0.897 0.964 0.779 
   2   (0.104) 0.009 0.064 0.006 0.118 0.038 0.117 0.103 0.036 0.221 

Locus 2045 : 
2 alleles
5.8% missing data
   4   (0.519) 0.239 0.612 0.130 0.440 0.390 0.582 0.867 0.543 0.611 
   3   (0.481) 0.761 0.388 0.870 0.560 0.610 0.418 0.133 0.457 0.389 

Locus 2046 : 
2 alleles
5.1% missing data
   1   (0.907) 0.991 0.863 0.994 0.920 0.952 0.963 0.968 0.960 0.947 
   3   (0.093) 0.009 0.137 0.006 0.080 0.048 0.037 0.032 0.040 0.053 

Locus 2047 : 
2 alleles
2.9% missing data
   1   (0.873) 0.338 0.692 0.055 0.983 0.775 0.990 0.898 0.984 0.986 
   4   (0.127) 0.662 0.308 0.945 0.017 0.225 0.010 0.102 0.016 0.014 

Locus 2048 : 
2 alleles
2.9% missing data
   3   (0.880) 0.990 0.878 0.980 0.954 0.895 0.960 0.690 0.571 0.922 
   1   (0.120) 0.010 0.122 0.020 0.046 0.105 0.040 0.310 0.429 0.078 

Locus 2049 : 
2 alleles
12.3% missing data
   1   (0.886) 0.984 0.864 0.989 0.932 0.882 0.936 0.923 0.984 0.944 
   3   (0.114) 0.016 0.136 0.011 0.068 0.118 0.064 0.077 0.016 0.056 

Locus 2050 : 
2 alleles
12.3% missing data
   3   (0.797) 0.812 0.742 0.441 0.869 0.841 0.898 0.811 0.740 0.804 
   2   (0.203) 0.188 0.258 0.559 0.131 0.159 0.102 0.189 0.260 0.196 

Locus 2051 : 
2 alleles
8.0% missing data
   2   (0.919) 0.993 0.939 0.996 0.834 0.967 0.974 0.985 0.917 0.813 
   4   (0.081) 0.007 0.061 0.004 0.166 0.033 0.026 0.015 0.083 0.187 

Locus 2052 : 
2 alleles
5.1% missing data
   1   (0.711) 0.966 0.702 0.945 0.677 0.745 0.781 0.891 0.620 0.435 
   3   (0.289) 0.034 0.298 0.055 0.323 0.255 0.219 0.109 0.380 0.565 

Locus 2053 : 
2 alleles
15.2% missing data
   3   (0.832) 0.479 0.828 0.727 0.858 0.874 0.897 0.884 0.955 0.915 
   1   (0.168) 0.521 0.172 0.273 0.142 0.126 0.103 0.116 0.045 0.085 

Locus 2054 : 
2 alleles
5.8% missing data
   3   (0.780) 0.527 0.819 0.935 0.832 0.718 0.773 0.882 0.953 0.887 
   1   (0.220) 0.473 0.181 0.065 0.168 0.282 0.227 0.118 0.047 0.113 

Locus 2055 : 
2 alleles
5.1% missing data
   4   (0.875) 0.987 0.897 0.984 0.945 0.827 0.897 0.970 0.977 0.886 
   1   (0.125) 0.013 0.103 0.016 0.055 0.173 0.103 0.030 0.023 0.114 

Locus 2056 : 
2 alleles
14.5% missing data
   4   (0.908) 0.901 0.915 0.971 0.962 0.742 0.977 0.963 0.962 0.984 
   2   (0.092) 0.099 0.085 0.029 0.038 0.258 0.023 0.037 0.038 0.016 

Locus 2057 : 
2 alleles
13.8% missing data
   2   (0.892) 0.971 0.827 0.970 0.961 0.828 0.971 0.882 0.974 0.958 
   4   (0.108) 0.029 0.173 0.030 0.039 0.172 0.029 0.118 0.026 0.042 

Locus 2058 : 
2 alleles
5.8% missing data
   4   (0.136) 0.014 0.141 0.011 0.157 0.062 0.149 0.028 0.084 0.080 
   2   (0.864) 0.986 0.859 0.989 0.843 0.938 0.851 0.972 0.916 0.920 

Locus 2059 : 
2 alleles
5.1% missing data
   2   (0.874) 0.988 0.877 0.964 0.932 0.911 0.923 0.912 0.422 0.915 
   4   (0.126) 0.012 0.123 0.036 0.068 0.089 0.077 0.088 0.578 0.085 

Locus 2060 : 
2 alleles
12.3% missing data
   1   (0.897) 0.990 0.923 0.994 0.862 0.955 0.895 0.939 0.984 0.921 
   4   (0.103) 0.010 0.077 0.006 0.138 0.045 0.105 0.061 0.016 0.079 

Locus 2061 : 
2 alleles
6.5% missing data
   1   (0.804) 0.983 0.851 0.961 0.738 0.890 0.790 0.865 0.526 0.829 
   3   (0.196) 0.017 0.149 0.039 0.262 0.110 0.210 0.135 0.474 0.171 

Locus 2062 : 
2 alleles
11.6% missing data
   2   (0.878) 0.965 0.870 0.982 0.953 0.850 0.913 0.920 0.937 0.959 
   4   (0.122) 0.035 0.130 0.018 0.047 0.150 0.087 0.080 0.063 0.041 

Locus 2063 : 
2 alleles
14.5% missing data
   3   (0.875) 0.892 0.887 0.985 0.881 0.887 0.939 0.858 0.918 0.878 
   4   (0.125) 0.108 0.113 0.015 0.119 0.113 0.061 0.142 0.082 0.122 

Locus 2064 : 
2 alleles
13.0% missing data
   4   (0.901) 0.992 0.932 0.991 0.929 0.916 0.935 0.911 0.951 0.853 
   2   (0.099) 0.008 0.068 0.009 0.071 0.084 0.065 0.089 0.049 0.147 

Locus 2065 : 
2 alleles
12.3% missing data
   4   (0.114) 0.013 0.054 0.004 0.134 0.034 0.278 0.024 0.018 0.230 
   2   (0.886) 0.987 0.946 0.996 0.866 0.966 0.722 0.976 0.982 0.770 

Locus 2066 : 
2 alleles
4.3% missing data
   4   (0.883) 0.989 0.863 0.991 0.895 0.887 0.948 0.949 0.938 0.957 
   2   (0.117) 0.011 0.137 0.009 0.105 0.113 0.052 0.051 0.062 0.043 

Locus 2067 : 
2 alleles
8.0% missing data
   3   (0.909) 0.992 0.924 0.950 0.962 0.891 0.968 0.898 0.661 0.971 
   1   (0.091) 0.008 0.076 0.050 0.038 0.109 0.032 0.102 0.339 0.029 

Locus 2068 : 
2 alleles
12.3% missing data
   1   (0.904) 0.904 0.917 0.991 0.918 0.923 0.949 0.917 0.891 0.972 
   3   (0.096) 0.096 0.083 0.009 0.082 0.077 0.051 0.083 0.109 0.028 

Locus 2069 : 
2 alleles
8.0% missing data
   4   (0.855) 0.987 0.897 0.961 0.860 0.797 0.925 0.939 0.493 0.938 
   2   (0.145) 0.013 0.103 0.039 0.140 0.203 0.075 0.061 0.507 0.062 

Locus 2070 : 
2 alleles
0.0% missing data
   3   (0.916) 0.992 0.965 0.987 0.934 0.903 0.927 0.984 0.924 0.969 
   4   (0.084) 0.008 0.035 0.013 0.066 0.097 0.073 0.016 0.076 0.031 

Locus 2071 : 
2 alleles
9.4% missing data
   1   (0.157) 0.013 0.136 0.018 0.127 0.204 0.095 0.226 0.051 0.173 
   3   (0.843) 0.987 0.864 0.982 0.873 0.796 0.905 0.774 0.949 0.827 

Locus 2072 : 
2 alleles
3.6% missing data
   2   (0.827) 0.455 0.766 0.686 0.901 0.734 0.951 0.964 0.959 0.922 
   4   (0.173) 0.545 0.234 0.314 0.099 0.266 0.049 0.036 0.041 0.078 

Locus 2073 : 
2 alleles
10.9% missing data
   2   (0.867) 0.879 0.907 0.941 0.871 0.837 0.916 0.946 0.886 0.936 
   4   (0.133) 0.121 0.093 0.059 0.129 0.163 0.084 0.054 0.114 0.064 

Locus 2074 : 
2 alleles
6.5% missing data
   4   (0.844) 0.985 0.718 0.939 0.937 0.744 0.948 0.951 0.943 0.935 
   2   (0.156) 0.015 0.282 0.061 0.063 0.256 0.052 0.049 0.057 0.065 

Locus 2075 : 
2 alleles
2.9% missing data
   4   (0.861) 0.593 0.866 0.886 0.925 0.874 0.916 0.849 0.971 0.951 
   1   (0.139) 0.407 0.134 0.114 0.075 0.126 0.084 0.151 0.029 0.049 

Locus 2076 : 
2 alleles
13.0% missing data
   4   (0.758) 0.097 0.854 0.954 0.783 0.834 0.813 0.151 0.111 0.760 
   2   (0.242) 0.903 0.146 0.046 0.217 0.166 0.187 0.849 0.889 0.240 

Locus 2077 : 
2 alleles
2.2% missing data
   1   (0.862) 0.986 0.926 0.992 0.789 0.918 0.802 0.952 0.958 0.876 
   3   (0.138) 0.014 0.074 0.008 0.211 0.082 0.198 0.048 0.042 0.124 

Locus 2078 : 
2 alleles
11.6% missing data
   1   (0.609) 0.762 0.644 0.285 0.667 0.465 0.698 0.882 0.293 0.644 
   3   (0.391) 0.238 0.356 0.715 0.333 0.535 0.302 0.118 0.707 0.356 

Locus 2079 : 
2 alleles
1.4% missing data
   3   (0.911) 0.146 0.960 0.994 0.939 0.970 0.888 0.986 0.989 0.952 
   1   (0.089) 0.854 0.040 0.006 0.061 0.030 0.112 0.014 0.011 0.048 

Locus 2080 : 
2 alleles
17.4% missing data
   3   (0.695) 0.530 0.677 0.552 0.721 0.665 0.760 0.603 0.920 0.872 
   1   (0.305) 0.470 0.323 0.448 0.279 0.335 0.240 0.397 0.080 0.128 

Locus 2081 : 
2 alleles
12.3% missing data
   3   (0.883) 0.970 0.927 0.987 0.829 0.910 0.917 0.966 0.973 0.836 
   1   (0.117) 0.030 0.073 0.013 0.171 0.090 0.083 0.034 0.027 0.164 

Locus 2082 : 
2 alleles
5.8% missing data
   1   (0.353) 0.105 0.355 0.168 0.235 0.457 0.371 0.610 0.134 0.294 
   3   (0.647) 0.895 0.645 0.832 0.765 0.543 0.629 0.390 0.866 0.706 

Locus 2083 : 
2 alleles
4.3% missing data
   3   (0.795) 0.981 0.808 0.951 0.821 0.716 0.858 0.613 0.876 0.904 
   2   (0.205) 0.019 0.192 0.049 0.179 0.284 0.142 0.387 0.124 0.096 

Locus 2084 : 
2 alleles
5.8% missing data
   2   (0.618) 0.876 0.565 0.898 0.701 0.628 0.558 0.854 0.446 0.605 
   4   (0.382) 0.124 0.435 0.102 0.299 0.372 0.442 0.146 0.554 0.395 

Locus 2085 : 
2 alleles
5.8% missing data
   1   (0.546) 0.183 0.548 0.158 0.452 0.596 0.577 0.916 0.638 0.691 
   3   (0.454) 0.817 0.452 0.842 0.548 0.404 0.423 0.084 0.362 0.309 

Locus 2086 : 
2 alleles
5.8% missing data
   4   (0.875) 0.359 0.886 0.931 0.939 0.928 0.892 0.940 0.973 0.945 
   2   (0.125) 0.641 0.114 0.069 0.061 0.072 0.108 0.060 0.027 0.055 

Locus 2087 : 
2 alleles
12.3% missing data
   4   (0.568) 0.098 0.257 0.029 0.896 0.221 0.936 0.365 0.189 0.902 
   1   (0.432) 0.902 0.743 0.971 0.104 0.779 0.064 0.635 0.811 0.098 

Locus 2088 : 
2 alleles
4.3% missing data
   3   (0.685) 0.576 0.703 0.479 0.773 0.682 0.743 0.181 0.669 0.798 
   2   (0.315) 0.424 0.297 0.521 0.227 0.318 0.257 0.819 0.331 0.202 

Locus 2089 : 
2 alleles
5.8% missing data
   3   (0.900) 0.968 0.900 0.978 0.896 0.924 0.952 0.964 0.966 0.948 
   1   (0.100) 0.032 0.100 0.022 0.104 0.076 0.048 0.036 0.034 0.052 

Locus 2090 : 
2 alleles
11.6% missing data
   4   (0.917) 0.991 0.953 0.996 0.875 0.956 0.938 0.965 0.988 0.940 
   3   (0.083) 0.009 0.047 0.004 0.125 0.044 0.062 0.035 0.012 0.060 

Locus 2091 : 
2 alleles
11.6% missing data
   2   (0.819) 0.981 0.769 0.948 0.900 0.803 0.861 0.897 0.875 0.871 
   4   (0.181) 0.019 0.231 0.052 0.100 0.197 0.139 0.103 0.125 0.129 

Locus 2092 : 
2 alleles
1.4% missing data
   3   (0.836) 0.984 0.918 0.989 0.781 0.712 0.857 0.961 0.913 0.847 
   1   (0.164) 0.016 0.082 0.011 0.219 0.288 0.143 0.039 0.087 0.153 

Locus 2093 : 
2 alleles
1.4% missing data
   2   (0.811) 0.944 0.844 0.905 0.846 0.832 0.814 0.633 0.926 0.879 
   4   (0.189) 0.056 0.156 0.095 0.154 0.168 0.186 0.367 0.074 0.121 

Locus 2094 : 
2 alleles
5.1% missing data
   1   (0.895) 0.340 0.843 0.966 0.970 0.947 0.961 0.952 0.865 0.943 
   3   (0.105) 0.660 0.157 0.034 0.030 0.053 0.039 0.048 0.135 0.057 

Locus 2095 : 
2 alleles
2.9% missing data
   3   (0.879) 0.990 0.908 0.967 0.873 0.810 0.949 0.936 0.980 0.923 
   1   (0.121) 0.010 0.092 0.033 0.127 0.190 0.051 0.064 0.020 0.077 

Locus 2096 : 
2 alleles
8.7% missing data
[truncated: 127,192 more chars]
