# Supplementary material for: Population genomic response to geographic gradients by widespread and endemic fishes of the Arabian Peninsula
Source: Ecol Evol. 2020 Apr 12;10(10):4314–30. doi: 10.1002/ece3.6199 (PMC7246217; doi:10.1002/ece3.6199)
Supplement: Supplementary file 6 — Appendix S1 [file ECE3-10-4314-s006.zip › Appendix S1, STRUCTURE and PCA Plots, Dryad/STRUCTURE/C. austriacus & C. melapterus/results_job_T44_q]

 C_aust_RS25  1 0.0002 0.0020 0.0022 0.2405 0.0173 0.5411 0.0024 0.0016 0.1928 
 C_aust_RS25  1 0.0005 0.0010 0.0019 0.4053 0.0059 0.5239 0.0008 0.0001 0.0606 
 C_aust_RS26  1 0.0002 0.0009 0.0009 0.4923 0.0061 0.3973 0.0010 0.0010 0.1003 
 C_aust_RS26  1 0.0001 0.0047 0.0005 0.2285 0.0238 0.6091 0.0020 0.0004 0.1309 
 C_aust_RS26  1 0.0002 0.0092 0.0010 0.2572 0.0127 0.5666 0.0022 0.0002 0.1507 
 C_aust_RS26  1 0.0002 0.0023 0.0013 0.3130 0.0083 0.5787 0.0014 0.0002 0.0947 
 C_aust_RS26  1 0.0002 0.0022 0.0004 0.3800 0.0085 0.4646 0.0016 0.0001 0.1424 
 C_aust_RS26  1 0.0001 0.0072 0.0043 0.3216 0.0301 0.5607 0.0019 0.0002 0.0739 
 C_aust_RS26  1 0.0001 0.0021 0.0003 0.3397 0.0151 0.5189 0.0014 0.0001 0.1223 
 C_aust_RS26  1 0.0002 0.0015 0.0006 0.2324 0.0112 0.4486 0.0024 0.0001 0.3031 
 C_aust_RS26  1 0.0002 0.0036 0.0003 0.3767 0.0099 0.5374 0.0014 0.0002 0.0702 
 C_aust_RS26  1 0.0001 0.0018 0.0006 0.3076 0.0118 0.5925 0.0080 0.0002 0.0773 
 C_aust_RS27  2 0.0023 0.0014 0.0022 0.2887 0.0041 0.5509 0.0015 0.0013 0.1476 
 C_aust_RS27  2 0.0070 0.0021 0.0035 0.2746 0.0064 0.6045 0.0009 0.0011 0.1000 
 C_aust_RS27  2 0.0019 0.0028 0.0059 0.2640 0.0141 0.6085 0.0019 0.0091 0.0916 
 C_aust_RS27  2 0.0031 0.0060 0.0039 0.2784 0.0182 0.5355 0.0024 0.0017 0.1509 
 C_aust_RS27  2 0.0043 0.0071 0.0156 0.3558 0.0250 0.4762 0.0015 0.0029 0.1117 
 C_aust_RS27  2 0.0022 0.0015 0.0029 0.3201 0.0046 0.5838 0.0005 0.0012 0.0833 
 C_aust_RS27  2 0.0018 0.0013 0.0036 0.2239 0.0031 0.6975 0.0007 0.0047 0.0635 
 C_aust_RS27  2 0.0019 0.0027 0.0165 0.3417 0.0178 0.5203 0.0035 0.0097 0.0857 
 C_aust_RS27  2 0.0114 0.0022 0.0136 0.3175 0.0073 0.5612 0.0007 0.0034 0.0826 
 C_aust_RS27  2 0.0023 0.0021 0.0046 0.4190 0.0076 0.4481 0.0016 0.0033 0.1114 
 C_aust_RS27  2 0.0071 0.0034 0.0078 0.2877 0.0098 0.5911 0.0010 0.0027 0.0894 
 C_aust_RS27  2 0.0013 0.0016 0.0027 0.3588 0.0063 0.4775 0.0017 0.0017 0.1485 
 C_aust_RS46  4 0.0017 0.0032 0.0051 0.2839 0.0024 0.5764 0.0005 0.0060 0.1207 
 C_aust_RS48  4 0.0003 0.0010 0.0021 0.1696 0.0009 0.5414 0.0006 0.0087 0.2754 
 C_aust_RS51  4 0.0006 0.0020 0.0070 0.2217 0.0031 0.6238 0.0009 0.0094 0.1316 
 C_aust_RS53  4 0.0004 0.0026 0.0010 0.2847 0.0013 0.5224 0.0022 0.0157 0.1696 
 C_aust_RS54  4 0.0006 0.0014 0.0015 0.2703 0.0009 0.5994 0.0009 0.0041 0.1208 
 C_aust_RS55  4 0.0004 0.0016 0.0036 0.1683 0.0012 0.7433 0.0015 0.0198 0.0603 
 C_aust_RS57  4 0.0027 0.0013 0.0013 0.1591 0.0008 0.7291 0.0018 0.0067 0.0973 
 C_aust_RS58  4 0.0004 0.0013 0.0018 0.2253 0.0008 0.5828 0.0009 0.0091 0.1777 
 C_aust_RS59  4 0.0034 0.0023 0.0095 0.2861 0.0012 0.5647 0.0018 0.0285 0.1025 
 C_aust_RS97  4 0.0005 0.0021 0.0025 0.2550 0.0031 0.5952 0.0011 0.0043 0.1362 
 C_aust_RS98  4 0.0008 0.0012 0.0013 0.2610 0.0008 0.5774 0.0006 0.0052 0.1517 
 C_aust_RS52  9 0.0005 0.0018 0.0009 0.2886 0.0014 0.5796 0.0013 0.0011 0.1248 
 C_aust_RS53  9 0.0011 0.0042 0.0050 0.3545 0.0016 0.5800 0.0015 0.0010 0.0511 
 C_aust_RS53  9 0.0005 0.0014 0.0034 0.1153 0.0011 0.7309 0.0006 0.0019 0.1448 
 C_aust_RS53  9 0.0012 0.0014 0.0013 0.2684 0.0007 0.6453 0.0010 0.0010 0.0796 
 C_aust_RS53  9 0.0008 0.0012 0.0027 0.5626 0.0011 0.3777 0.0010 0.0035 0.0496 
 C_aust_RS53  9 0.0003 0.0017 0.0013 0.3124 0.0011 0.4857 0.0057 0.0208 0.1709 
 C_aust_RS53  9 0.0185 0.0034 0.0022 0.2241 0.0025 0.7167 0.0012 0.0029 0.0285 
 C_aust_RS53  9 0.0002 0.0018 0.0026 0.2682 0.0010 0.6829 0.0006 0.0012 0.0416 
 C_aust_RS53  9 0.0013 0.0018 0.0009 0.2651 0.0016 0.7020 0.0020 0.0011 0.0242 
 C_aust_RS53  9 0.0002 0.0014 0.0017 0.3401 0.0022 0.5515 0.0012 0.0009 0.1009 
 C_aust_RS53  9 0.0003 0.0013 0.0023 0.1871 0.0011 0.7091 0.0013 0.0007 0.0968 
 C_aust_RS53  9 0.0009 0.0046 0.0007 0.2242 0.0016 0.6920 0.0008 0.0018 0.0734 
 C_aust_RS14 10 0.0002 0.0092 0.0010 0.1559 0.0082 0.6655 0.0029 0.0010 0.1561 
 C_aust_RS14 10 0.0002 0.0219 0.0010 0.2221 0.0120 0.6480 0.0035 0.0011 0.0902 
 C_aust_RS14 10 0.0004 0.0099 0.0005 0.1483 0.0066 0.6109 0.0031 0.0011 0.2192 
 C_aust_RS14 10 0.0003 0.0096 0.0008 0.2125 0.0048 0.5203 0.0068 0.0034 0.2417 
 C_aust_RS15 10 0.0007 0.0083 0.0005 0.2811 0.0055 0.5804 0.0121 0.0007 0.1108 
 C_aust_RS17 10 0.0002 0.0262 0.0008 0.3804 0.0197 0.4776 0.0052 0.0012 0.0887 
 C_aust_RS26 10 0.0003 0.0343 0.0011 0.2356 0.0086 0.6486 0.0113 0.0005 0.0597 
 C_aust_RS26 10 0.0001 0.0085 0.0005 0.2410 0.0044 0.5722 0.0057 0.0014 0.1662 
 C_aust_RS26 10 0.0003 0.0255 0.0010 0.3152 0.0109 0.5326 0.0085 0.0032 0.1028 
 C_aust_RS27 10 0.0002 0.0116 0.0005 0.2565 0.0037 0.6720 0.0024 0.0006 0.0525 
 C_aust_RS27 10 0.0004 0.0056 0.0005 0.1456 0.0027 0.7579 0.0046 0.0010 0.0817 
 C_aust_RS27 10 0.0006 0.0143 0.0006 0.1948 0.0061 0.6802 0.0040 0.0006 0.0990 
 C_aust_RS35 20 0.0005 0.0032 0.0015 0.3857 0.0023 0.5301 0.0012 0.0025 0.0729 
 C_aust_RS36 20 0.0005 0.0039 0.0053 0.2866 0.0021 0.6358 0.0018 0.0024 0.0615 
 C_aust_RS36 20 0.0008 0.0046 0.0064 0.3548 0.0035 0.5616 0.0009 0.0019 0.0655 
 C_aust_RS37 20 0.0008 0.0055 0.0029 0.2890 0.0033 0.5947 0.0011 0.0050 0.0977 
 C_aust_RS37 20 0.0004 0.0070 0.0022 0.2783 0.0065 0.5516 0.0016 0.0119 0.1404 
 C_aust_RS37 20 0.0012 0.0035 0.0032 0.3680 0.0023 0.5578 0.0038 0.0014 0.0589 
 C_aust_RS37 20 0.0056 0.0036 0.0022 0.3692 0.0031 0.5530 0.0011 0.0018 0.0604 
 C_aust_RS37 20 0.0004 0.0036 0.0038 0.3355 0.0031 0.5866 0.0018 0.0041 0.0610 
 C_aust_RS37 20 0.0007 0.0065 0.0038 0.3296 0.0045 0.5417 0.0016 0.0049 0.1067 
 C_aust_RS37 20 0.0021 0.0064 0.0020 0.3634 0.0027 0.5368 0.0019 0.0043 0.0805 
 C_aust_RS37 20 0.0006 0.0062 0.0021 0.3404 0.0039 0.5377 0.0029 0.0027 0.1034 
 C_aust_RS37 20 0.0004 0.0074 0.0018 0.2770 0.0081 0.6149 0.0010 0.0036 0.0858 
  C_aust_A1b 22 0.0004 0.0014 0.0019 0.1690 0.0009 0.6536 0.0027 0.0035 0.1666 
   C_aust_A2 22 0.0016 0.0046 0.0054 0.2808 0.0061 0.5014 0.0016 0.0329 0.1656 
   C_aust_A3 22 0.0003 0.0027 0.0263 0.1616 0.0011 0.6988 0.0027 0.0448 0.0618 
   C_aust_A4 22 0.0003 0.0031 0.0068 0.2067 0.0015 0.6362 0.0017 0.0080 0.1358 
   C_aust_A5 22 0.0003 0.0029 0.0085 0.0840 0.0020 0.8175 0.0013 0.0049 0.0786 
   C_aust_A6 22 0.0021 0.0019 0.0034 0.1202 0.0013 0.7219 0.0016 0.0060 0.1416 
   C_aust_A7 22 0.0009 0.0014 0.0054 0.2246 0.0015 0.6892 0.0009 0.0067 0.0695 
 C_melap_RS4 12 0.0025 0.4020 0.2811 0.0016 0.2604 0.0017 0.0469 0.0030 0.0009 
 C_melap_RS4 12 0.0004 0.3881 0.2570 0.0005 0.3152 0.0005 0.0306 0.0071 0.0006 
 C_melap_RS4 12 0.0044 0.1984 0.2814 0.0038 0.4146 0.0018 0.0870 0.0068 0.0018 
 C_melap_RS4 12 0.0019 0.0933 0.3064 0.0008 0.5497 0.0009 0.0445 0.0015 0.0010 
 C_melap_RS4 12 0.0013 0.1379 0.3411 0.0028 0.4753 0.0041 0.0251 0.0025 0.0099 
 C_melap_RS4 12 0.0008 0.0505 0.3704 0.0028 0.5510 0.0022 0.0088 0.0121 0.0013 
 C_melap_RS4 12 0.0006 0.0507 0.3505 0.0016 0.5740 0.0018 0.0158 0.0039 0.0011 
 C_melap_RS4 12 0.0005 0.0206 0.2426 0.0003 0.0454 0.0004 0.6865 0.0033 0.0005 
 C_melap_RS4 12 0.0013 0.2781 0.2855 0.0030 0.3455 0.0044 0.0728 0.0070 0.0023 
 C_melap_RS4 12 0.0018 0.1766 0.4403 0.0011 0.3342 0.0013 0.0126 0.0315 0.0006 
 C_melap_RS4 12 0.0009 0.3097 0.1834 0.0013 0.3750 0.0009 0.1109 0.0151 0.0029 
 C_melap_RS4 12 0.0014 0.0660 0.2836 0.0013 0.6014 0.0010 0.0159 0.0283 0.0011 
 C_melap_RS4 13 0.4910 0.0033 0.5015 0.0001 0.0036 0.0001 0.0001 0.0002 0.0001 
 C_melap_RS4 13 0.4953 0.0151 0.4776 0.0002 0.0105 0.0003 0.0002 0.0005 0.0002 
 C_melap_RS4 13 0.0018 0.5733 0.2804 0.0004 0.1404 0.0006 0.0019 0.0009 0.0003 
 C_melap_RS4 13 0.0116 0.4412 0.2004 0.0019 0.3397 0.0006 0.0013 0.0020 0.0013 
 C_melap_RS4 13 0.0027 0.0441 0.1808 0.0004 0.7491 0.0005 0.0051 0.0161 0.0012 
 C_melap_RS4 13 0.0019 0.5396 0.1277 0.0044 0.3194 0.0012 0.0007 0.0030 0.0021 
 C_melap_RS4 13 0.0015 0.5895 0.2407 0.0006 0.1639 0.0006 0.0013 0.0016 0.0005 
 C_melap_RS4 13 0.0010 0.4208 0.2634 0.0072 0.3022 0.0017 0.0017 0.0008 0.0012 
 C_melap_RS4 13 0.0013 0.4467 0.2864 0.0020 0.2583 0.0028 0.0004 0.0015 0.0005 
 C_melap_RS4 13 0.0005 0.3494 0.1655 0.0003 0.4765 0.0006 0.0021 0.0044 0.0008 
 C_melap_RS4 13 0.0010 0.0303 0.3482 0.0006 0.0928 0.0007 0.0013 0.5246 0.0004 
 C_melap_RS4 13 0.0020 0.6009 0.2694 0.0006 0.1155 0.0008 0.0065 0.0023 0.0019 
 C_melap_RS1 14 0.0013 0.2357 0.3447 0.0018 0.3743 0.0030 0.0040 0.0314 0.0038 
 C_melap_RS1 14 0.0016 0.2251 0.5344 0.0015 0.2141 0.0016 0.0088 0.0102 0.0028 
 C_melap_RS1 14 0.0057 0.4017 0.2696 0.0026 0.2985 0.0015 0.0057 0.0082 0.0065 
 C_melap_RS1 14 0.0259 0.3645 0.2597 0.0022 0.3310 0.0019 0.0074 0.0049 0.0026 
 C_melap_RS1 14 0.0085 0.2922 0.2662 0.0031 0.4140 0.0018 0.0026 0.0094 0.0023 
 C_melap_RS1 14 0.0017 0.3646 0.3353 0.0040 0.2706 0.0050 0.0067 0.0036 0.0084 
 C_melap_RS1 14 0.0105 0.3191 0.4710 0.0016 0.1823 0.0013 0.0050 0.0074 0.0018 
 C_melap_RS1 14 0.0105 0.3843 0.2645 0.0015 0.3182 0.0014 0.0105 0.0070 0.0023 
 C_melap_RS1 14 0.0030 0.4138 0.3042 0.0023 0.2575 0.0022 0.0035 0.0121 0.0015 
 C_melap_RS1 14 0.0151 0.3886 0.2340 0.0015 0.3162 0.0015 0.0053 0.0365 0.0013 
 C_melap_RS1 14 0.0028 0.3831 0.2581 0.0016 0.3371 0.0013 0.0074 0.0067 0.0019 
 C_melap_RS1 14 0.0017 0.2703 0.4213 0.0016 0.2674 0.0019 0.0044 0.0291 0.0023 
 C_melap_RS4 16 0.0019 0.5555 0.2568 0.0022 0.1418 0.0027 0.0173 0.0194 0.0024 
 C_melap_RS4 16 0.0011 0.4372 0.2613 0.0014 0.2556 0.0023 0.0191 0.0174 0.0047 
 C_melap_RS4 16 0.0015 0.4357 0.2094 0.0009 0.2679 0.0011 0.0440 0.0371 0.0025 
 C_melap_RS4 16 0.0027 0.4689 0.1851 0.0029 0.2984 0.0030 0.0061 0.0211 0.0119 
 C_melap_RS4 16 0.0032 0.5292 0.2484 0.0015 0.1864 0.0026 0.0148 0.0102 0.0037 
 C_melap_RS4 16 0.0018 0.3365 0.3042 0.0008 0.3131 0.0015 0.0162 0.0228 0.0030 
 C_melap_RS4 16 0.0012 0.3752 0.2925 0.0014 0.2667 0.0020 0.0145 0.0437 0.0027 
 C_melap_RS4 16 0.0011 0.3346 0.2510 0.0017 0.3504 0.0030 0.0286 0.0207 0.0090 
 C_melap_RS4 16 0.0006 0.4647 0.2767 0.0015 0.2069 0.0021 0.0131 0.0294 0.0052 
 C_melap_RS4 16 0.0021 0.3976 0.3480 0.0029 0.1440 0.0079 0.0219 0.0591 0.0165 
 C_melap_RS4 16 0.0003 0.3174 0.3965 0.0010 0.2446 0.0031 0.0108 0.0207 0.0056 
 C_melap_RS4 16 0.0010 0.3503 0.2538 0.0014 0.3147 0.0037 0.0121 0.0586 0.0045 
 C_melap_RS5 19 0.0011 0.4763 0.2276 0.0023 0.1896 0.0015 0.0679 0.0325 0.0013 
 C_melap_RS5 19 0.0085 0.4635 0.2499 0.0042 0.2271 0.0038 0.0223 0.0183 0.0025 
 C_melap_RS5 19 0.0012 0.4936 0.1651 0.0034 0.2925 0.0018 0.0333 0.0072 0.0019 
 C_melap_RS5 19 0.0015 0.4274 0.1942 0.0039 0.3038 0.0013 0.0394 0.0272 0.0013 
 C_melap_RS5 19 0.0027 0.2913 0.2987 0.0023 0.3526 0.0013 0.0334 0.0160 0.0016 
 C_melap_RS5 19 0.0025 0.4124 0.3511 0.0027 0.1896 0.0019 0.0234 0.0149 0.0014 
 C_melap_RS5 19 0.0013 0.3930 0.2179 0.0033 0.3354 0.0028 0.0344 0.0076 0.0043 
 C_melap_RS5 19 0.0010 0.2715 0.3159 0.0102 0.3009 0.0041 0.0736 0.0198 0.0031 
 C_melap_RS5 19 0.0008 0.5197 0.2260 0.0034 0.1941 0.0019 0.0248 0.0279 0.0015 
 C_melap_RS5 19 0.0008 0.3806 0.2855 0.0073 0.2264 0.0019 0.0559 0.0400 0.0015 
 C_melap_RS5 19 0.0023 0.5308 0.2421 0.0089 0.1613 0.0067 0.0344 0.0093 0.0042 
 C_melap_RS5 19 0.0013 0.4563 0.2911 0.0026 0.1999 0.0014 0.0352 0.0109 0.0012 
