# Supplementary material for: Population genomic response to geographic gradients by widespread and endemic fishes of the Arabian Peninsula
Source: Ecol Evol. 2020 Apr 12;10(10):4314–30. doi: 10.1002/ece3.6199 (PMC7246217; doi:10.1002/ece3.6199)
Supplement: Supplementary file 6 — Appendix S1 [file ECE3-10-4314-s006.zip › Appendix S1, STRUCTURE and PCA Plots, Dryad/STRUCTURE/C. austriacus & C. melapterus/results_job_T45_f]

----------------------------------------------------
STRUCTURE by Pritchard, Stephens and Donnelly (2000)
     and Falush, Stephens and Pritchard (2003)
       Code by Pritchard, Falush and Hubisz
             Version 2.3.4 (Jul 2012)
----------------------------------------------------


Command line arguments:   /home/compartido2/pablo_saenz/Structure/structure_kernel_src/structure -m parameter_job_T45 
Input File:    /home/compartido2/pablo_saenz/joey/structure/C_aus_x_C_mel/data_job_T45

Run parameters:
   138 individuals
   2782 loci
   9 populations assumed
   200000 Burn-in period
   300000 Reps
LOCPRIOR model used


--------------------------------------------
Proportion of membership of each pre-defined
 population in each of the 9 clusters

Given    Inferred Clusters                                                 Number of
 Pop       1      2      3      4      5      6      7      8      9      Individuals

  1:     0.000  0.007  0.013  0.006  0.544  0.002  0.263  0.003  0.162       12
  2:     0.004  0.004  0.016  0.017  0.531  0.002  0.273  0.005  0.148       12
  4:     0.002  0.002  0.018  0.007  0.596  0.003  0.265  0.003  0.104       11
  9:     0.003  0.002  0.014  0.003  0.605  0.001  0.220  0.002  0.150       12
 10:     0.000  0.007  0.009  0.055  0.589  0.003  0.243  0.001  0.093       12
 12:     0.031  0.459  0.049  0.004  0.003  0.088  0.003  0.356  0.008       12
 13:     0.116  0.498  0.054  0.024  0.001  0.018  0.001  0.285  0.002       12
 14:     0.035  0.528  0.030  0.006  0.002  0.016  0.004  0.377  0.002       12
 16:     0.026  0.557  0.040  0.030  0.003  0.026  0.005  0.311  0.003       12
 19:     0.029  0.590  0.039  0.007  0.003  0.044  0.004  0.278  0.006       12
 20:     0.001  0.003  0.018  0.017  0.537  0.002  0.245  0.003  0.173       12
 22:     0.001  0.002  0.043  0.004  0.649  0.003  0.221  0.003  0.075        7
--------------------------------------------

Allele-freq. divergence among pops (Net nucleotide distance),
computed using point estimates of P.

      1       2       3       4       5       6       7       8       9      
 1      -    0.0726  0.0851  0.0665  0.0782  0.0908  0.0733  0.0786  0.0731  
 2   0.0726     -    0.0152  0.0028  0.0128  0.0233  0.0090  0.0198  0.0089  
 3   0.0851  0.0152     -    0.0123  0.0190  0.0265  0.0167  0.0287  0.0151  
 4   0.0665  0.0028  0.0123     -    0.0056  0.0217  0.0029  0.0214  0.0032  
 5   0.0782  0.0128  0.0190  0.0056     -    0.0305  0.0042  0.0303  0.0052  
 6   0.0908  0.0233  0.0265  0.0217  0.0305     -    0.0269  0.0366  0.0272  
 7   0.0733  0.0090  0.0167  0.0029  0.0042  0.0269     -    0.0278  0.0033  
 8   0.0786  0.0198  0.0287  0.0214  0.0303  0.0366  0.0278     -    0.0276  
 9   0.0731  0.0089  0.0151  0.0032  0.0052  0.0272  0.0033  0.0276     -    

Average distances (expected heterozygosity) between individuals in same cluster:
cluster  1  : 0.1523 
cluster  2  : 0.2597 
cluster  3  : 0.2274 
cluster  4  : 0.2747 
cluster  5  : 0.2263 
cluster  6  : 0.2041 
cluster  7  : 0.2511 
cluster  8  : 0.1487 
cluster  9  : 0.2513 

--------------------------------------------
Estimated Ln Prob of Data   = -270887.7
Mean value of ln likelihood = -264273.7
Variance of ln likelihood   = 13228.2
Mean value of alpha         = 2.5229

Mean value of alpha_local for each location:
	location  1:  0.0268  0.2490  0.3660  0.2133  17.4338  0.0697  7.8857  0.1184  4.8179
	location  2:  0.1336  0.1139  0.3401  0.3845  12.4692  0.0587  6.8139  0.1520  3.4067
	location  4:  0.0750  0.0831  0.4764  0.2014  16.2102  0.1085  7.1261  0.1161  2.6617
	location  9:  0.0470  0.0476  0.1948  0.0553  6.2061  0.0381  2.2293  0.0454  1.6118
	location 10:  0.0259  0.1637  0.0964  0.8202  10.6680  0.0887  4.4037  0.0374  1.4535
	location 12:  0.8110  7.5723  0.6531  0.0859  0.0806  1.1823  0.0755  6.4206  0.1163
	location 13:  0.1947  0.6093  0.0722  0.0607  0.0176  0.0486  0.0197  0.7255  0.0186
	location 14:  0.5980  7.8777  0.4826  0.1219  0.0491  0.2937  0.1076  5.6517  0.0550
	location 16:  0.7081  19.7983  1.5717  1.1782  0.1470  0.9062  0.1804  11.0170  0.1421
	location 19:  1.1501  19.5171  1.4698  0.2345  0.1254  1.6309  0.1656  9.3092  0.2450
	location 20:  0.0712  0.1534  0.5282  0.6042  19.1339  0.0958  9.6412  0.1586  5.4976
	location 22:  0.0360  0.0321  0.2738  0.0487  2.6392  0.0434  1.0138  0.0447  0.3849

Mean value of Fst_1         = 0.8596
Mean value of Fst_2         = 0.0633
Mean value of Fst_3         = 0.5381
Mean value of Fst_4         = 0.0099
Mean value of Fst_5         = 0.1119
Mean value of Fst_6         = 0.7856
Mean value of Fst_7         = 0.1438
Mean value of Fst_8         = 0.4861
Mean value of Fst_9         = 0.2563

Mean value of r = 0.0923

Inferred ancestry of individuals:
        Label (%Miss) Pop:  Inferred clusters
  1 C_aust_RS25    (1)    1 :  0.000 0.006 0.021 0.006 0.583 0.003 0.255 0.004 0.121 
  2 C_aust_RS25    (2)    1 :  0.001 0.003 0.021 0.004 0.534 0.001 0.246 0.004 0.187 
  3 C_aust_RS26    (1)    1 :  0.000 0.003 0.018 0.004 0.444 0.002 0.284 0.002 0.244 
  4 C_aust_RS26    (0)    1 :  0.000 0.012 0.010 0.008 0.593 0.002 0.238 0.002 0.136 
  5 C_aust_RS26    (1)    1 :  0.000 0.010 0.008 0.008 0.589 0.001 0.244 0.003 0.137 
  6 C_aust_RS26    (1)    1 :  0.000 0.005 0.010 0.005 0.563 0.001 0.262 0.003 0.152 
  7 C_aust_RS26    (0)    1 :  0.000 0.005 0.019 0.006 0.487 0.001 0.275 0.002 0.205 
  8 C_aust_RS26    (0)    1 :  0.000 0.013 0.016 0.011 0.543 0.001 0.248 0.008 0.160 
  9 C_aust_RS26    (1)    1 :  0.000 0.006 0.011 0.006 0.532 0.001 0.289 0.001 0.154 
 10 C_aust_RS26    (0)    1 :  0.000 0.006 0.008 0.006 0.523 0.001 0.332 0.002 0.123 
 11 C_aust_RS26    (2)    1 :  0.000 0.007 0.007 0.008 0.566 0.001 0.222 0.001 0.188 
 12 C_aust_RS26    (0)    1 :  0.000 0.005 0.005 0.005 0.575 0.003 0.260 0.002 0.144 
 13 C_aust_RS27    (4)    2 :  0.002 0.002 0.030 0.009 0.555 0.001 0.269 0.001 0.130 
 14 C_aust_RS27    (1)    2 :  0.005 0.002 0.011 0.013 0.574 0.001 0.262 0.003 0.129 
 15 C_aust_RS27    (1)    2 :  0.002 0.004 0.016 0.015 0.594 0.004 0.250 0.006 0.110 
 16 C_aust_RS27    (2)    2 :  0.004 0.008 0.009 0.041 0.526 0.001 0.282 0.003 0.126 
 17 C_aust_RS27    (4)    2 :  0.006 0.009 0.017 0.035 0.446 0.001 0.293 0.012 0.181 
 18 C_aust_RS27    (1)    2 :  0.002 0.002 0.012 0.011 0.562 0.000 0.245 0.002 0.164 
 19 C_aust_RS27   (10)    2 :  0.002 0.001 0.020 0.007 0.668 0.001 0.183 0.002 0.116 
 20 C_aust_RS27    (2)    2 :  0.002 0.004 0.038 0.017 0.468 0.004 0.298 0.014 0.154 
 21 C_aust_RS27    (4)    2 :  0.011 0.003 0.009 0.011 0.551 0.001 0.258 0.011 0.145 
 22 C_aust_RS27    (1)    2 :  0.002 0.002 0.010 0.019 0.440 0.001 0.314 0.004 0.208 
 23 C_aust_RS27    (1)    2 :  0.007 0.004 0.013 0.020 0.533 0.001 0.280 0.004 0.138 
 24 C_aust_RS27    (0)    2 :  0.001 0.002 0.007 0.010 0.458 0.001 0.340 0.002 0.178 
 25 C_aust_RS46    (5)    4 :  0.004 0.004 0.016 0.009 0.567 0.002 0.267 0.003 0.128 
 26 C_aust_RS48    (8)    4 :  0.001 0.001 0.015 0.004 0.577 0.003 0.325 0.002 0.072 
 27 C_aust_RS51    (4)    4 :  0.001 0.002 0.017 0.008 0.611 0.002 0.252 0.008 0.098 
 28 C_aust_RS53    (1)    4 :  0.001 0.003 0.036 0.008 0.518 0.005 0.289 0.001 0.140 
 29 C_aust_RS54    (2)    4 :  0.001 0.001 0.008 0.007 0.589 0.002 0.279 0.001 0.112 
 30 C_aust_RS55   (14)    4 :  0.001 0.002 0.028 0.004 0.731 0.008 0.144 0.003 0.079 
 31 C_aust_RS57    (3)    4 :  0.003 0.001 0.009 0.005 0.697 0.003 0.214 0.001 0.067 
 32 C_aust_RS58    (1)    4 :  0.001 0.001 0.017 0.005 0.574 0.002 0.307 0.002 0.091 
 33 C_aust_RS59    (2)    4 :  0.005 0.002 0.030 0.008 0.545 0.005 0.252 0.009 0.143 
 34 C_aust_RS97    (2)    4 :  0.001 0.003 0.007 0.008 0.597 0.002 0.272 0.004 0.106 
 35 C_aust_RS98    (1)    4 :  0.001 0.001 0.012 0.006 0.554 0.001 0.316 0.001 0.107 
 36 C_aust_RS52    (2)    9 :  0.001 0.001 0.007 0.003 0.557 0.001 0.305 0.001 0.123 
 37 C_aust_RS53    (4)    9 :  0.002 0.003 0.009 0.003 0.566 0.001 0.227 0.004 0.185 
 38 C_aust_RS53    (6)    9 :  0.001 0.001 0.006 0.002 0.750 0.001 0.176 0.003 0.060 
 39 C_aust_RS53    (3)    9 :  0.002 0.001 0.006 0.003 0.633 0.001 0.224 0.001 0.129 
 40 C_aust_RS53    (9)    9 :  0.001 0.001 0.024 0.002 0.442 0.003 0.237 0.002 0.288 
 41 C_aust_RS53    (4)    9 :  0.000 0.002 0.021 0.003 0.437 0.005 0.376 0.002 0.154 
 42 C_aust_RS53    (4)    9 :  0.022 0.003 0.028 0.008 0.655 0.001 0.116 0.001 0.166 
 43 C_aust_RS53    (3)    9 :  0.000 0.001 0.011 0.002 0.694 0.001 0.145 0.002 0.144 
 44 C_aust_RS53    (8)    9 :  0.002 0.002 0.022 0.004 0.676 0.002 0.110 0.001 0.182 
 45 C_aust_RS53    (2)    9 :  0.000 0.001 0.007 0.002 0.519 0.001 0.309 0.002 0.159 
 46 C_aust_RS53    (6)    9 :  0.000 0.002 0.006 0.002 0.697 0.001 0.215 0.002 0.076 
 47 C_aust_RS53    (2)    9 :  0.001 0.004 0.017 0.006 0.639 0.001 0.197 0.001 0.135 
 48 C_aust_RS14    (2)   10 :  0.000 0.006 0.003 0.035 0.678 0.002 0.214 0.001 0.062 
 49 C_aust_RS14    (3)   10 :  0.000 0.010 0.005 0.092 0.609 0.002 0.196 0.001 0.085 
 50 C_aust_RS14    (1)   10 :  0.000 0.005 0.004 0.054 0.585 0.001 0.296 0.000 0.055 
 51 C_aust_RS14    (1)   10 :  0.000 0.004 0.006 0.041 0.475 0.003 0.383 0.001 0.086 
 52 C_aust_RS15    (1)   10 :  0.001 0.004 0.003 0.034 0.565 0.006 0.282 0.001 0.104 
 53 C_aust_RS17    (1)   10 :  0.000 0.012 0.022 0.107 0.441 0.002 0.259 0.001 0.157 
 54 C_aust_RS26    (3)   10 :  0.000 0.015 0.002 0.072 0.626 0.004 0.193 0.001 0.087 
 55 C_aust_RS26    (1)   10 :  0.000 0.004 0.020 0.026 0.541 0.003 0.315 0.001 0.092 
 56 C_aust_RS26    (1)   10 :  0.000 0.010 0.006 0.084 0.514 0.004 0.241 0.001 0.140 
 57 C_aust_RS27    (0)   10 :  0.000 0.004 0.028 0.046 0.642 0.001 0.144 0.000 0.134 
 58 C_aust_RS27    (8)   10 :  0.000 0.002 0.003 0.023 0.714 0.003 0.205 0.001 0.048 
 59 C_aust_RS27    (1)   10 :  0.001 0.007 0.002 0.050 0.683 0.002 0.187 0.001 0.067 
 60 C_aust_RS35    (1)   20 :  0.001 0.002 0.015 0.011 0.505 0.001 0.259 0.002 0.204 
 61 C_aust_RS36   (11)   20 :  0.001 0.003 0.010 0.012 0.611 0.002 0.205 0.005 0.151 
 62 C_aust_RS36    (4)   20 :  0.001 0.003 0.025 0.014 0.547 0.001 0.219 0.006 0.183 
 63 C_aust_RS37    (2)   20 :  0.001 0.003 0.016 0.019 0.570 0.002 0.238 0.003 0.147 
 64 C_aust_RS37    (1)   20 :  0.000 0.005 0.017 0.023 0.521 0.003 0.287 0.003 0.140 
 65 C_aust_RS37    (1)   20 :  0.001 0.002 0.009 0.013 0.533 0.003 0.254 0.003 0.181 
 66 C_aust_RS37    (2)   20 :  0.004 0.003 0.022 0.016 0.521 0.001 0.248 0.002 0.183 
 67 C_aust_RS37    (1)   20 :  0.000 0.002 0.027 0.013 0.548 0.002 0.231 0.004 0.171 
 68 C_aust_RS37    (1)   20 :  0.001 0.004 0.027 0.021 0.503 0.002 0.253 0.004 0.185 
 69 C_aust_RS37    (0)   20 :  0.002 0.003 0.012 0.015 0.509 0.002 0.268 0.002 0.186 
 70 C_aust_RS37    (0)   20 :  0.001 0.004 0.015 0.018 0.512 0.003 0.251 0.003 0.194 
 71 C_aust_RS37    (0)   20 :  0.000 0.005 0.024 0.027 0.563 0.003 0.227 0.002 0.148 
 72 C_aust_A1b    (6)   22 :  0.000 0.001 0.008 0.002 0.637 0.002 0.309 0.001 0.040 
 73 C_aust_A2    (4)   22 :  0.001 0.004 0.036 0.012 0.466 0.008 0.358 0.003 0.113 
 74 C_aust_A3   (21)   22 :  0.001 0.001 0.173 0.002 0.602 0.002 0.063 0.009 0.148 
 75 C_aust_A4    (7)   22 :  0.000 0.002 0.021 0.003 0.603 0.002 0.300 0.002 0.066 
 76 C_aust_A5   (13)   22 :  0.001 0.003 0.010 0.003 0.857 0.001 0.099 0.005 0.021 
 77 C_aust_A6    (8)   22 :  0.003 0.001 0.031 0.004 0.689 0.001 0.208 0.001 0.062 
 78 C_aust_A7    (2)   22 :  0.001 0.001 0.020 0.006 0.684 0.002 0.211 0.001 0.073 
 79 C_melap_RS4   (19)   12 :  0.038 0.563 0.018 0.008 0.003 0.045 0.002 0.319 0.004 
 80 C_melap_RS4   (20)   12 :  0.021 0.586 0.041 0.002 0.001 0.040 0.001 0.305 0.004 
 81 C_melap_RS4   (19)   12 :  0.037 0.487 0.040 0.005 0.003 0.076 0.004 0.340 0.008 
 82 C_melap_RS4   (27)   12 :  0.039 0.499 0.019 0.003 0.002 0.051 0.001 0.381 0.004 
 83 C_melap_RS4   (20)   12 :  0.033 0.465 0.027 0.006 0.005 0.035 0.007 0.409 0.014 
 84 C_melap_RS4   (22)   12 :  0.027 0.402 0.085 0.004 0.003 0.037 0.003 0.431 0.009 
 85 C_melap_RS4   (24)   12 :  0.023 0.453 0.049 0.003 0.003 0.035 0.002 0.427 0.005 
 86 C_melap_RS4   (34)   12 :  0.027 0.156 0.015 0.001 0.001 0.494 0.001 0.303 0.001 
 87 C_melap_RS4   (20)   12 :  0.031 0.494 0.040 0.005 0.006 0.067 0.003 0.324 0.030 
 88 C_melap_RS4   (29)   12 :  0.029 0.345 0.101 0.002 0.001 0.042 0.002 0.475 0.003 
 89 C_melap_RS4   (22)   12 :  0.028 0.573 0.068 0.005 0.002 0.099 0.003 0.219 0.004 
 90 C_melap_RS4   (23)   12 :  0.035 0.480 0.091 0.004 0.002 0.040 0.002 0.340 0.006 
 91 C_melap_RS4   (29)   13 :  0.587 0.003 0.000 0.000 0.000 0.000 0.000 0.408 0.000 
 92 C_melap_RS4    (7)   13 :  0.590 0.009 0.001 0.001 0.000 0.001 0.000 0.398 0.000 
 93 C_melap_RS4   (12)   13 :  0.032 0.676 0.003 0.003 0.000 0.003 0.000 0.281 0.000 
 94 C_melap_RS4   (14)   13 :  0.034 0.649 0.014 0.052 0.001 0.006 0.002 0.242 0.001 
 95 C_melap_RS4   (11)   13 :  0.018 0.610 0.111 0.005 0.000 0.044 0.001 0.210 0.001 
 96 C_melap_RS4   (15)   13 :  0.012 0.637 0.004 0.176 0.001 0.002 0.001 0.165 0.002 
 97 C_melap_RS4    (9)   13 :  0.030 0.709 0.003 0.005 0.000 0.003 0.001 0.248 0.001 
 98 C_melap_RS4    (8)   13 :  0.015 0.641 0.002 0.031 0.001 0.003 0.002 0.292 0.014 
 99 C_melap_RS4    (8)   13 :  0.026 0.632 0.006 0.009 0.001 0.002 0.001 0.320 0.003 
100 C_melap_RS4    (8)   13 :  0.008 0.723 0.031 0.005 0.000 0.013 0.001 0.218 0.000 
101 C_melap_RS4   (23)   13 :  0.014 0.026 0.461 0.002 0.000 0.130 0.000 0.365 0.001 
102 C_melap_RS4    (7)   13 :  0.027 0.666 0.005 0.005 0.001 0.014 0.001 0.280 0.001 
103 C_melap_RS1   (23)   14 :  0.013 0.472 0.062 0.005 0.003 0.025 0.003 0.413 0.002 
104 C_melap_RS1   (41)   14 :  0.023 0.268 0.017 0.004 0.001 0.023 0.002 0.659 0.002 
105 C_melap_RS1   (14)   14 :  0.029 0.615 0.021 0.006 0.001 0.012 0.005 0.307 0.003 
106 C_melap_RS1   (13)   14 :  0.066 0.598 0.012 0.010 0.001 0.011 0.005 0.295 0.002 
107 C_melap_RS1   (12)   14 :  0.040 0.590 0.038 0.007 0.002 0.017 0.006 0.297 0.004 
108 C_melap_RS1   (13)   14 :  0.019 0.559 0.009 0.009 0.005 0.010 0.011 0.374 0.003 
109 C_melap_RS1   (18)   14 :  0.062 0.405 0.012 0.003 0.001 0.009 0.002 0.504 0.001 
110 C_melap_RS1   (14)   14 :  0.045 0.623 0.021 0.006 0.001 0.016 0.003 0.283 0.002 
111 C_melap_RS1   (12)   14 :  0.032 0.601 0.018 0.005 0.002 0.011 0.004 0.324 0.002 
112 C_melap_RS1   (13)   14 :  0.046 0.563 0.080 0.007 0.002 0.031 0.002 0.268 0.001 
113 C_melap_RS1   (12)   14 :  0.023 0.639 0.019 0.005 0.001 0.013 0.002 0.296 0.002 
114 C_melap_RS1   (24)   14 :  0.022 0.404 0.048 0.004 0.002 0.016 0.002 0.500 0.002 
115 C_melap_RS4    (3)   16 :  0.031 0.602 0.032 0.030 0.003 0.027 0.003 0.268 0.004 
116 C_melap_RS4    (4)   16 :  0.024 0.591 0.030 0.026 0.003 0.025 0.004 0.294 0.003 
117 C_melap_RS4   (13)   16 :  0.027 0.601 0.045 0.022 0.001 0.046 0.002 0.254 0.002 
118 C_melap_RS4   (10)   16 :  0.027 0.647 0.036 0.047 0.003 0.016 0.010 0.210 0.004 
119 C_melap_RS4    (3)   16 :  0.036 0.605 0.019 0.041 0.003 0.016 0.004 0.272 0.004 
120 C_melap_RS4    (5)   16 :  0.031 0.531 0.037 0.021 0.002 0.023 0.003 0.351 0.002 
121 C_melap_RS4    (3)   16 :  0.025 0.529 0.043 0.031 0.002 0.023 0.003 0.340 0.002 
122 C_melap_RS4    (2)   16 :  0.025 0.566 0.035 0.029 0.003 0.032 0.006 0.303 0.002 
123 C_melap_RS4    (6)   16 :  0.021 0.571 0.040 0.028 0.002 0.020 0.004 0.310 0.004 
124 C_melap_RS4    (8)   16 :  0.030 0.450 0.068 0.036 0.007 0.035 0.008 0.362 0.005 
125 C_melap_RS4   (16)   16 :  0.015 0.448 0.027 0.018 0.003 0.015 0.004 0.466 0.003 
126 C_melap_RS4    (4)   16 :  0.022 0.544 0.067 0.031 0.003 0.028 0.004 0.297 0.003 
127 C_melap_RS5    (2)   19 :  0.026 0.590 0.054 0.005 0.002 0.067 0.003 0.251 0.004 
128 C_melap_RS5    (2)   19 :  0.044 0.597 0.040 0.008 0.003 0.030 0.003 0.266 0.009 
129 C_melap_RS5   (14)   19 :  0.022 0.705 0.027 0.008 0.002 0.034 0.003 0.193 0.006 
130 C_melap_RS5   (11)   19 :  0.026 0.633 0.054 0.008 0.002 0.047 0.004 0.221 0.005 
131 C_melap_RS5    (2)   19 :  0.034 0.532 0.036 0.005 0.002 0.040 0.003 0.345 0.003 
132 C_melap_RS5    (6)   19 :  0.041 0.528 0.034 0.005 0.002 0.032 0.003 0.352 0.004 
133 C_melap_RS5    (3)   19 :  0.026 0.654 0.024 0.007 0.003 0.036 0.005 0.241 0.005 
134 C_melap_RS5    (8)   19 :  0.030 0.457 0.054 0.007 0.005 0.076 0.008 0.354 0.010 
135 C_melap_RS5    (2)   19 :  0.022 0.630 0.040 0.007 0.002 0.032 0.003 0.259 0.005 
136 C_melap_RS5    (4)   19 :  0.024 0.534 0.061 0.006 0.002 0.063 0.005 0.298 0.007 
137 C_melap_RS5    (2)   19 :  0.028 0.623 0.022 0.011 0.008 0.034 0.009 0.256 0.009 
138 C_melap_RS5    (7)   19 :  0.030 0.598 0.027 0.004 0.002 0.036 0.002 0.297 0.004 


Estimated Allele Frequencies in each cluster
First column gives estimated ancestral frequencies


Locus 1 : 
2 alleles
14.5% missing data
   1   (0.893) 0.988 0.954 0.594 0.894 0.889 0.754 0.905 0.988 0.875 
   3   (0.107) 0.012 0.046 0.406 0.106 0.111 0.246 0.095 0.012 0.125 

Locus 2 : 
2 alleles
14.5% missing data
   2   (0.458) 0.057 0.472 0.513 0.460 0.426 0.767 0.452 0.208 0.502 
   4   (0.542) 0.943 0.528 0.487 0.540 0.574 0.233 0.548 0.792 0.498 

Locus 3 : 
2 alleles
5.1% missing data
   1   (0.897) 0.987 0.940 0.968 0.897 0.827 0.986 0.904 0.977 0.951 
   4   (0.103) 0.013 0.060 0.032 0.103 0.173 0.014 0.096 0.023 0.049 

Locus 4 : 
2 alleles
10.1% missing data
   1   (0.104) 0.013 0.086 0.601 0.102 0.035 0.473 0.047 0.026 0.051 
   4   (0.896) 0.987 0.914 0.399 0.898 0.965 0.527 0.953 0.974 0.949 

Locus 5 : 
2 alleles
2.2% missing data
   2   (0.893) 0.814 0.911 0.954 0.895 0.954 0.961 0.938 0.814 0.908 
   4   (0.107) 0.186 0.089 0.046 0.105 0.046 0.039 0.062 0.186 0.092 

Locus 6 : 
2 alleles
5.1% missing data
   3   (0.894) 0.334 0.956 0.955 0.894 0.891 0.985 0.886 0.978 0.930 
   2   (0.106) 0.666 0.044 0.045 0.106 0.109 0.015 0.114 0.022 0.070 

Locus 7 : 
2 alleles
10.1% missing data
   1   (0.582) 0.169 0.720 0.565 0.584 0.373 0.640 0.485 0.942 0.481 
   3   (0.418) 0.831 0.280 0.435 0.416 0.627 0.360 0.515 0.058 0.519 

Locus 8 : 
2 alleles
15.9% missing data
   2   (0.791) 0.307 0.825 0.851 0.791 0.867 0.761 0.854 0.594 0.790 
   4   (0.209) 0.693 0.175 0.149 0.209 0.133 0.239 0.146 0.406 0.210 

Locus 9 : 
2 alleles
2.2% missing data
   3   (0.906) 0.990 0.907 0.945 0.906 0.956 0.920 0.948 0.984 0.933 
   1   (0.094) 0.010 0.093 0.055 0.094 0.044 0.080 0.052 0.016 0.067 

Locus 10 : 
2 alleles
7.2% missing data
   1   (0.527) 0.153 0.393 0.641 0.529 0.759 0.500 0.475 0.698 0.588 
   3   (0.473) 0.847 0.607 0.359 0.471 0.241 0.500 0.525 0.302 0.412 

Locus 11 : 
2 alleles
6.5% missing data
   4   (0.751) 0.068 0.788 0.884 0.751 0.758 0.309 0.823 0.698 0.872 
   1   (0.249) 0.932 0.212 0.116 0.249 0.242 0.691 0.177 0.302 0.128 

Locus 12 : 
2 alleles
5.8% missing data
   1   (0.294) 0.034 0.240 0.317 0.293 0.411 0.162 0.321 0.048 0.394 
   3   (0.706) 0.966 0.760 0.683 0.707 0.589 0.838 0.679 0.952 0.606 

Locus 13 : 
2 alleles
1.4% missing data
   3   (0.898) 0.988 0.862 0.929 0.896 0.973 0.973 0.954 0.947 0.946 
   4   (0.102) 0.012 0.138 0.071 0.104 0.027 0.027 0.046 0.053 0.054 

Locus 14 : 
2 alleles
18.1% missing data
   1   (0.869) 0.985 0.909 0.382 0.867 0.939 0.698 0.907 0.974 0.860 
   4   (0.131) 0.015 0.091 0.618 0.133 0.061 0.302 0.093 0.026 0.140 

Locus 15 : 
2 alleles
14.5% missing data
   2   (0.117) 0.672 0.087 0.119 0.115 0.067 0.035 0.087 0.027 0.099 
   4   (0.883) 0.328 0.913 0.881 0.885 0.933 0.965 0.913 0.973 0.901 

Locus 16 : 
2 alleles
19.6% missing data
   1   (0.902) 0.990 0.942 0.952 0.899 0.911 0.977 0.903 0.993 0.876 
   4   (0.098) 0.010 0.058 0.048 0.101 0.089 0.023 0.097 0.007 0.124 

Locus 17 : 
2 alleles
9.4% missing data
   1   (0.912) 0.545 0.914 0.959 0.911 0.977 0.984 0.964 0.888 0.964 
   3   (0.088) 0.455 0.086 0.041 0.089 0.023 0.016 0.036 0.112 0.036 

Locus 18 : 
2 alleles
6.5% missing data
   4   (0.778) 0.633 0.759 0.792 0.779 0.840 0.906 0.841 0.870 0.771 
   2   (0.222) 0.367 0.241 0.208 0.221 0.160 0.094 0.159 0.130 0.229 

Locus 19 : 
2 alleles
2.2% missing data
   2   (0.876) 0.983 0.878 0.968 0.876 0.909 0.906 0.897 0.971 0.919 
   1   (0.124) 0.017 0.122 0.032 0.124 0.091 0.094 0.103 0.029 0.081 

Locus 20 : 
2 alleles
17.4% missing data
   1   (0.923) 0.951 0.981 0.977 0.923 0.882 0.993 0.756 0.997 0.915 
   3   (0.077) 0.049 0.019 0.023 0.077 0.118 0.007 0.244 0.003 0.085 

Locus 21 : 
2 alleles
17.4% missing data
   3   (0.265) 0.033 0.294 0.178 0.266 0.230 0.069 0.323 0.085 0.247 
   4   (0.735) 0.967 0.706 0.822 0.734 0.770 0.931 0.677 0.915 0.753 

Locus 22 : 
2 alleles
3.6% missing data
   2   (0.137) 0.164 0.126 0.084 0.137 0.045 0.061 0.115 0.246 0.117 
   4   (0.863) 0.836 0.874 0.916 0.863 0.955 0.939 0.885 0.754 0.883 

Locus 23 : 
2 alleles
4.3% missing data
   2   (0.889) 0.983 0.871 0.934 0.888 0.948 0.977 0.926 0.984 0.863 
   1   (0.111) 0.017 0.129 0.066 0.112 0.052 0.023 0.074 0.016 0.137 

Locus 24 : 
2 alleles
12.3% missing data
   4   (0.726) 0.398 0.780 0.798 0.723 0.764 0.654 0.764 0.778 0.690 
   2   (0.274) 0.602 0.220 0.202 0.277 0.236 0.346 0.236 0.222 0.310 

Locus 25 : 
2 alleles
6.5% missing data
   2   (0.376) 0.212 0.409 0.204 0.377 0.315 0.255 0.329 0.737 0.352 
   4   (0.624) 0.788 0.591 0.796 0.623 0.685 0.745 0.671 0.263 0.648 

Locus 26 : 
2 alleles
8.0% missing data
   1   (0.850) 0.979 0.911 0.829 0.850 0.796 0.976 0.865 0.965 0.748 
   3   (0.150) 0.021 0.089 0.171 0.150 0.204 0.024 0.135 0.035 0.252 

Locus 27 : 
2 alleles
10.1% missing data
   2   (0.315) 0.228 0.343 0.372 0.316 0.218 0.126 0.244 0.323 0.374 
   3   (0.685) 0.772 0.657 0.628 0.684 0.782 0.874 0.756 0.677 0.626 

Locus 28 : 
2 alleles
3.6% missing data
   2   (0.376) 0.132 0.456 0.319 0.376 0.363 0.157 0.365 0.168 0.287 
   3   (0.624) 0.868 0.544 0.681 0.624 0.637 0.843 0.635 0.832 0.713 

Locus 29 : 
2 alleles
13.8% missing data
   4   (0.245) 0.028 0.238 0.232 0.243 0.321 0.248 0.241 0.046 0.217 
   2   (0.755) 0.972 0.762 0.768 0.757 0.679 0.752 0.759 0.954 0.783 

Locus 30 : 
2 alleles
10.9% missing data
   3   (0.868) 0.939 0.846 0.943 0.868 0.961 0.892 0.889 0.679 0.930 
   1   (0.132) 0.061 0.154 0.057 0.132 0.039 0.108 0.111 0.321 0.070 

Locus 31 : 
2 alleles
12.3% missing data
   2   (0.926) 0.994 0.973 0.970 0.926 0.938 0.965 0.873 0.994 0.935 
   4   (0.074) 0.006 0.027 0.030 0.074 0.062 0.035 0.127 0.006 0.065 

Locus 32 : 
2 alleles
8.0% missing data
   3   (0.811) 0.514 0.799 0.743 0.812 0.909 0.787 0.907 0.673 0.757 
   1   (0.189) 0.486 0.201 0.257 0.188 0.091 0.213 0.093 0.327 0.243 

Locus 33 : 
2 alleles
6.5% missing data
   4   (0.888) 0.976 0.894 0.940 0.887 0.956 0.973 0.853 0.987 0.889 
   2   (0.112) 0.024 0.106 0.060 0.113 0.044 0.027 0.147 0.013 0.111 

Locus 34 : 
2 alleles
5.1% missing data
   3   (0.766) 0.970 0.812 0.834 0.763 0.725 0.875 0.738 0.968 0.702 
   1   (0.234) 0.030 0.188 0.166 0.237 0.275 0.125 0.262 0.032 0.298 

Locus 35 : 
2 alleles
2.2% missing data
   2   (0.896) 0.984 0.932 0.968 0.896 0.949 0.477 0.912 0.976 0.898 
   4   (0.104) 0.016 0.068 0.032 0.104 0.051 0.523 0.088 0.024 0.102 

Locus 36 : 
2 alleles
13.8% missing data
   4   (0.186) 0.442 0.187 0.138 0.184 0.171 0.179 0.121 0.322 0.082 
   2   (0.814) 0.558 0.813 0.862 0.816 0.829 0.821 0.879 0.678 0.918 

Locus 37 : 
2 alleles
2.9% missing data
   1   (0.094) 0.010 0.070 0.033 0.093 0.042 0.021 0.071 0.021 0.204 
   3   (0.906) 0.990 0.930 0.967 0.907 0.958 0.979 0.929 0.979 0.796 

Locus 38 : 
2 alleles
2.2% missing data
   1   (0.194) 0.080 0.154 0.486 0.193 0.122 0.189 0.216 0.034 0.258 
   3   (0.806) 0.920 0.846 0.514 0.807 0.878 0.811 0.784 0.966 0.742 

Locus 39 : 
2 alleles
2.2% missing data
   3   (0.900) 0.644 0.928 0.939 0.900 0.963 0.931 0.941 0.902 0.910 
   1   (0.100) 0.356 0.072 0.061 0.100 0.037 0.069 0.059 0.098 0.090 

Locus 40 : 
2 alleles
19.6% missing data
   1   (0.872) 0.985 0.892 0.796 0.870 0.920 0.909 0.888 0.966 0.914 
   2   (0.128) 0.015 0.108 0.204 0.130 0.080 0.091 0.112 0.034 0.086 

Locus 41 : 
2 alleles
1.4% missing data
   1   (0.733) 0.250 0.689 0.820 0.734 0.796 0.937 0.761 0.878 0.797 
   4   (0.267) 0.750 0.311 0.180 0.266 0.204 0.063 0.239 0.122 0.203 

Locus 42 : 
2 alleles
2.2% missing data
   2   (0.827) 0.947 0.784 0.925 0.827 0.868 0.829 0.799 0.981 0.910 
   4   (0.173) 0.053 0.216 0.075 0.173 0.132 0.171 0.201 0.019 0.090 

Locus 43 : 
2 alleles
13.8% missing data
   1   (0.124) 0.051 0.152 0.051 0.125 0.052 0.099 0.089 0.046 0.079 
   3   (0.876) 0.949 0.848 0.949 0.875 0.948 0.901 0.911 0.954 0.921 

Locus 44 : 
2 alleles
2.2% missing data
   3   (0.920) 0.212 0.984 0.984 0.921 0.897 0.994 0.896 0.997 0.879 
   1   (0.080) 0.788 0.016 0.016 0.079 0.103 0.006 0.104 0.003 0.121 

Locus 45 : 
2 alleles
8.0% missing data
   1   (0.894) 0.988 0.908 0.878 0.894 0.973 0.911 0.901 0.959 0.799 
   3   (0.106) 0.012 0.092 0.122 0.106 0.027 0.089 0.099 0.041 0.201 

Locus 46 : 
2 alleles
10.1% missing data
   2   (0.893) 0.991 0.949 0.970 0.894 0.788 0.940 0.877 0.992 0.919 
   4   (0.107) 0.009 0.051 0.030 0.106 0.212 0.060 0.123 0.008 0.081 

Locus 47 : 
2 alleles
10.9% missing data
   1   (0.334) 0.040 0.308 0.343 0.332 0.410 0.444 0.288 0.187 0.382 
   3   (0.666) 0.960 0.692 0.657 0.668 0.590 0.556 0.712 0.813 0.618 

Locus 48 : 
2 alleles
10.1% missing data
   2   (0.829) 0.980 0.904 0.901 0.830 0.837 0.324 0.817 0.931 0.754 
   3   (0.171) 0.020 0.096 0.099 0.170 0.163 0.676 0.183 0.069 0.246 

Locus 49 : 
2 alleles
6.5% missing data
   2   (0.858) 0.979 0.890 0.950 0.858 0.865 0.963 0.803 0.981 0.879 
   4   (0.142) 0.021 0.110 0.050 0.142 0.135 0.037 0.197 0.019 0.121 

Locus 50 : 
2 alleles
5.1% missing data
   2   (0.892) 0.944 0.897 0.927 0.893 0.960 0.962 0.902 0.937 0.920 
   1   (0.108) 0.056 0.103 0.073 0.107 0.040 0.038 0.098 0.063 0.080 

Locus 51 : 
2 alleles
12.3% missing data
   2   (0.832) 0.977 0.812 0.857 0.832 0.893 0.813 0.851 0.939 0.881 
   4   (0.168) 0.023 0.188 0.143 0.168 0.107 0.187 0.149 0.061 0.119 

Locus 52 : 
2 alleles
5.1% missing data
   1   (0.869) 0.986 0.938 0.966 0.870 0.650 0.985 0.811 0.990 0.915 
   3   (0.131) 0.014 0.062 0.034 0.130 0.350 0.015 0.189 0.010 0.085 

Locus 53 : 
2 alleles
5.8% missing data
   2   (0.615) 0.944 0.535 0.653 0.615 0.676 0.832 0.559 0.898 0.662 
   4   (0.385) 0.056 0.465 0.347 0.385 0.324 0.168 0.441 0.102 0.338 

Locus 54 : 
2 alleles
2.9% missing data
   3   (0.908) 0.985 0.939 0.975 0.907 0.961 0.306 0.935 0.981 0.950 
   1   (0.092) 0.015 0.061 0.025 0.093 0.039 0.694 0.065 0.019 0.050 

Locus 55 : 
2 alleles
4.3% missing data
   2   (0.907) 0.989 0.936 0.959 0.906 0.933 0.978 0.889 0.991 0.958 
   4   (0.093) 0.011 0.064 0.041 0.094 0.067 0.022 0.111 0.009 0.042 

Locus 56 : 
2 alleles
3.6% missing data
   2   (0.851) 0.979 0.919 0.907 0.851 0.720 0.950 0.843 0.984 0.847 
   4   (0.149) 0.021 0.081 0.093 0.149 0.280 0.050 0.157 0.016 0.153 

Locus 57 : 
2 alleles
13.8% missing data
   2   (0.889) 0.299 0.866 0.957 0.888 0.967 0.978 0.951 0.921 0.958 
   4   (0.111) 0.701 0.134 0.043 0.112 0.033 0.022 0.049 0.079 0.042 

Locus 58 : 
2 alleles
9.4% missing data
   3   (0.859) 0.192 0.903 0.916 0.859 0.906 0.942 0.860 0.987 0.864 
   1   (0.141) 0.808 0.097 0.084 0.141 0.094 0.058 0.140 0.013 0.136 

Locus 59 : 
2 alleles
4.3% missing data
   2   (0.767) 0.107 0.762 0.646 0.770 0.888 0.354 0.831 0.538 0.895 
   4   (0.233) 0.893 0.238 0.354 0.230 0.112 0.646 0.169 0.462 0.105 

Locus 60 : 
2 alleles
6.5% missing data
   2   (0.434) 0.057 0.323 0.463 0.433 0.570 0.731 0.526 0.177 0.532 
   4   (0.566) 0.943 0.677 0.537 0.567 0.430 0.269 0.474 0.823 0.468 

Locus 61 : 
2 alleles
5.1% missing data
   4   (0.288) 0.033 0.214 0.312 0.290 0.390 0.399 0.283 0.061 0.322 
   2   (0.712) 0.967 0.786 0.688 0.710 0.610 0.601 0.717 0.939 0.678 

Locus 62 : 
2 alleles
11.6% missing data
   1   (0.910) 0.988 0.931 0.918 0.910 0.942 0.882 0.926 0.987 0.943 
   3   (0.090) 0.012 0.069 0.082 0.090 0.058 0.118 0.074 0.013 0.057 

Locus 63 : 
2 alleles
9.4% missing data
   1   (0.294) 0.914 0.290 0.545 0.293 0.156 0.395 0.203 0.403 0.292 
   3   (0.706) 0.086 0.710 0.455 0.707 0.844 0.605 0.797 0.597 0.708 

Locus 64 : 
2 alleles
2.9% missing data
   3   (0.875) 0.967 0.924 0.916 0.876 0.880 0.980 0.837 0.982 0.799 
   4   (0.125) 0.033 0.076 0.084 0.124 0.120 0.020 0.163 0.018 0.201 

Locus 65 : 
2 alleles
4.3% missing data
   4   (0.864) 0.987 0.879 0.942 0.864 0.920 0.926 0.839 0.989 0.803 
   2   (0.136) 0.013 0.121 0.058 0.136 0.080 0.074 0.161 0.011 0.197 

Locus 66 : 
2 alleles
13.8% missing data
   2   (0.652) 0.722 0.621 0.858 0.651 0.777 0.880 0.608 0.700 0.581 
   4   (0.348) 0.278 0.379 0.142 0.349 0.223 0.120 0.392 0.300 0.419 

Locus 67 : 
2 alleles
13.0% missing data
   1   (0.180) 0.079 0.095 0.246 0.178 0.186 0.141 0.218 0.230 0.222 
   3   (0.820) 0.921 0.905 0.754 0.822 0.814 0.859 0.782 0.770 0.778 

Locus 68 : 
2 alleles
4.3% missing data
   3   (0.823) 0.974 0.832 0.898 0.822 0.880 0.313 0.860 0.952 0.850 
   1   (0.177) 0.026 0.168 0.102 0.178 0.120 0.687 0.140 0.048 0.150 

Locus 69 : 
2 alleles
11.6% missing data
   1   (0.780) 0.189 0.922 0.543 0.781 0.633 0.830 0.738 0.981 0.596 
   2   (0.220) 0.811 0.078 0.457 0.219 0.367 0.170 0.262 0.019 0.404 

Locus 70 : 
2 alleles
13.0% missing data
   2   (0.856) 0.934 0.897 0.837 0.857 0.846 0.915 0.848 0.974 0.824 
   4   (0.144) 0.066 0.103 0.163 0.143 0.154 0.085 0.152 0.026 0.176 

Locus 71 : 
2 alleles
14.5% missing data
   2   (0.926) 0.898 0.901 0.916 0.926 0.985 0.965 0.980 0.951 0.975 
   4   (0.074) 0.102 0.099 0.084 0.074 0.015 0.035 0.020 0.049 0.025 

Locus 72 : 
2 alleles
7.2% missing data
   2   (0.229) 0.028 0.234 0.156 0.231 0.235 0.205 0.289 0.046 0.139 
   3   (0.771) 0.972 0.766 0.844 0.769 0.765 0.795 0.711 0.954 0.861 

Locus 73 : 
2 alleles
14.5% missing data
   1   (0.874) 0.985 0.889 0.960 0.873 0.901 0.979 0.888 0.972 0.863 
   3   (0.126) 0.015 0.111 0.040 0.127 0.099 0.021 0.112 0.028 0.137 

Locus 74 : 
2 alleles
13.0% missing data
   1   (0.655) 0.801 0.633 0.698 0.656 0.679 0.663 0.746 0.247 0.736 
   4   (0.345) 0.199 0.367 0.302 0.344 0.321 0.337 0.254 0.753 0.264 

Locus 75 : 
2 alleles
13.8% missing data
   2   (0.814) 0.978 0.794 0.871 0.813 0.858 0.837 0.882 0.922 0.806 
   4   (0.186) 0.022 0.206 0.129 0.187 0.142 0.163 0.118 0.078 0.194 

Locus 76 : 
2 alleles
13.8% missing data
   1   (0.876) 0.988 0.899 0.738 0.877 0.935 0.787 0.891 0.981 0.834 
   3   (0.124) 0.012 0.101 0.262 0.123 0.065 0.213 0.109 0.019 0.166 

Locus 77 : 
2 alleles
13.0% missing data
   1   (0.396) 0.394 0.410 0.271 0.395 0.421 0.286 0.347 0.712 0.323 
   2   (0.604) 0.606 0.590 0.729 0.605 0.579 0.714 0.653 0.288 0.677 

Locus 78 : 
2 alleles
10.9% missing data
   2   (0.881) 0.989 0.926 0.953 0.880 0.842 0.934 0.879 0.985 0.915 
   4   (0.119) 0.011 0.074 0.047 0.120 0.158 0.066 0.121 0.015 0.085 

Locus 79 : 
2 alleles
13.8% missing data
   4   (0.250) 0.026 0.185 0.382 0.248 0.272 0.246 0.391 0.058 0.253 
   2   (0.750) 0.974 0.815 0.618 0.752 0.728 0.754 0.609 0.942 0.747 

Locus 80 : 
2 alleles
5.1% missing data
   2   (0.892) 0.960 0.915 0.958 0.891 0.949 0.931 0.907 0.954 0.875 
   4   (0.108) 0.040 0.085 0.042 0.109 0.051 0.069 0.093 0.046 0.125 

Locus 81 : 
2 alleles
14.5% missing data
   2   (0.854) 0.978 0.805 0.879 0.855 0.908 0.938 0.910 0.955 0.887 
   4   (0.146) 0.022 0.195 0.121 0.145 0.092 0.062 0.090 0.045 0.113 

Locus 82 : 
2 alleles
1.4% missing data
   1   (0.912) 0.987 0.932 0.948 0.913 0.954 0.957 0.919 0.985 0.909 
   3   (0.088) 0.013 0.068 0.052 0.087 0.046 0.043 0.081 0.015 0.091 

Locus 83 : 
2 alleles
4.3% missing data
   2   (0.309) 0.892 0.288 0.190 0.310 0.212 0.113 0.303 0.105 0.484 
   4   (0.691) 0.108 0.712 0.810 0.690 0.788 0.887 0.697 0.895 0.516 

Locus 84 : 
2 alleles
10.1% missing data
   3   (0.917) 0.992 0.960 0.942 0.916 0.913 0.913 0.935 0.993 0.926 
   1   (0.083) 0.008 0.040 0.058 0.084 0.087 0.087 0.065 0.007 0.074 

Locus 85 : 
2 alleles
11.6% missing data
   4   (0.776) 0.067 0.820 0.870 0.777 0.811 0.783 0.778 0.850 0.835 
   3   (0.224) 0.933 0.180 0.130 0.223 0.189 0.217 0.222 0.150 0.165 

Locus 86 : 
2 alleles
2.9% missing data
   2   (0.900) 0.987 0.911 0.638 0.901 0.959 0.739 0.953 0.975 0.948 
   1   (0.100) 0.013 0.089 0.362 0.099 0.041 0.261 0.047 0.025 0.052 

Locus 87 : 
2 alleles
12.3% missing data
   3   (0.839) 0.981 0.830 0.606 0.838 0.948 0.285 0.892 0.878 0.927 
   1   (0.161) 0.019 0.170 0.394 0.162 0.052 0.715 0.108 0.122 0.073 

Locus 88 : 
2 alleles
5.8% missing data
   4   (0.921) 0.877 0.829 0.945 0.923 0.993 0.948 0.989 0.125 0.988 
   2   (0.079) 0.123 0.171 0.055 0.077 0.007 0.052 0.011 0.875 0.012 

Locus 89 : 
2 alleles
5.8% missing data
   2   (0.270) 0.082 0.299 0.115 0.269 0.237 0.370 0.282 0.147 0.214 
   4   (0.730) 0.918 0.701 0.885 0.731 0.763 0.630 0.718 0.853 0.786 

Locus 90 : 
2 alleles
8.0% missing data
   4   (0.244) 0.088 0.224 0.293 0.242 0.331 0.063 0.239 0.041 0.270 
   2   (0.756) 0.912 0.776 0.707 0.758 0.669 0.937 0.761 0.959 0.730 

Locus 91 : 
2 alleles
3.6% missing data
   2   (0.877) 0.529 0.886 0.946 0.875 0.965 0.969 0.922 0.885 0.902 
   4   (0.123) 0.471 0.114 0.054 0.125 0.035 0.031 0.078 0.115 0.098 

Locus 92 : 
2 alleles
10.9% missing data
   4   (0.777) 0.973 0.736 0.891 0.776 0.842 0.890 0.763 0.954 0.799 
   3   (0.223) 0.027 0.264 0.109 0.224 0.158 0.110 0.237 0.046 0.201 

Locus 93 : 
2 alleles
4.3% missing data
   1   (0.873) 0.512 0.900 0.939 0.875 0.928 0.970 0.914 0.852 0.881 
   3   (0.127) 0.488 0.100 0.061 0.125 0.072 0.030 0.086 0.148 0.119 

Locus 94 : 
2 alleles
9.4% missing data
   2   (0.949) 0.995 0.876 0.962 0.950 0.996 0.933 0.993 0.842 0.992 
   1   (0.051) 0.005 0.124 0.038 0.050 0.004 0.067 0.007 0.158 0.008 

Locus 95 : 
2 alleles
2.9% missing data
   2   (0.852) 0.977 0.831 0.867 0.854 0.929 0.811 0.882 0.880 0.887 
   4   (0.148) 0.023 0.169 0.133 0.146 0.071 0.189 0.118 0.120 0.113 

Locus 96 : 
2 alleles
2.9% missing data
   3   (0.904) 0.984 0.880 0.952 0.903 0.972 0.979 0.946 0.976 0.918 
   2   (0.096) 0.016 0.120 0.048 0.097 0.028 0.021 0.054 0.024 0.082 

Locus 97 : 
2 alleles
1.4% missing data
   1   (0.943) 0.996 0.989 0.932 0.943 0.909 0.995 0.915 0.998 0.862 
   3   (0.057) 0.004 0.011 0.068 0.057 0.091 0.005 0.085 0.002 0.138 

Locus 98 : 
2 alleles
13.0% missing data
   4   (0.902) 0.871 0.937 0.950 0.902 0.934 0.596 0.928 0.976 0.950 
   3   (0.098) 0.129 0.063 0.050 0.098 0.066 0.404 0.072 0.024 0.050 

Locus 99 : 
2 alleles
4.3% missing data
   4   (0.908) 0.987 0.908 0.960 0.908 0.954 0.945 0.933 0.975 0.956 
   2   (0.092) 0.013 0.092 0.040 0.092 0.046 0.055 0.067 0.025 0.044 

Locus 100 : 
2 alleles
13.0% missing data
   1   (0.741) 0.098 0.732 0.755 0.740 0.833 0.842 0.790 0.565 0.868 
   3   (0.259) 0.902 0.268 0.245 0.260 0.167 0.158 0.210 0.435 0.132 

Locus 101 : 
2 alleles
10.9% missing data
   4   (0.892) 0.963 0.885 0.951 0.891 0.945 0.931 0.933 0.953 0.952 
   2   (0.108) 0.037 0.115 0.049 0.109 0.055 0.069 0.067 0.047 0.048 

Locus 102 : 
2 alleles
16.7% missing data
   3   (0.846) 0.940 0.903 0.726 0.841 0.883 0.865 0.871 0.975 0.872 
   1   (0.154) 0.060 0.097 0.274 0.159 0.117 0.135 0.129 0.025 0.128 

Locus 103 : 
2 alleles
5.1% missing data
   2   (0.709) 0.910 0.617 0.807 0.709 0.816 0.889 0.710 0.850 0.754 
   4   (0.291) 0.090 0.383 0.193 0.291 0.184 0.111 0.290 0.150 0.246 

Locus 104 : 
2 alleles
14.5% missing data
   2   (0.460) 0.072 0.533 0.507 0.460 0.345 0.846 0.485 0.172 0.428 
   4   (0.540) 0.928 0.467 0.493 0.540 0.655 0.154 0.515 0.828 0.572 

Locus 105 : 
2 alleles
8.0% missing data
   2   (0.448) 0.395 0.515 0.175 0.447 0.355 0.662 0.487 0.593 0.362 
   4   (0.552) 0.605 0.485 0.825 0.553 0.645 0.338 0.513 0.407 0.638 

Locus 106 : 
2 alleles
5.1% missing data
   4   (0.883) 0.973 0.853 0.947 0.885 0.942 0.967 0.892 0.984 0.912 
   3   (0.117) 0.027 0.147 0.053 0.115 0.058 0.033 0.108 0.016 0.088 

Locus 107 : 
2 alleles
13.0% missing data
   1   (0.842) 0.983 0.853 0.941 0.843 0.788 0.915 0.857 0.979 0.900 
   2   (0.158) 0.017 0.147 0.059 0.157 0.212 0.085 0.143 0.021 0.100 

Locus 108 : 
2 alleles
11.6% missing data
   1   (0.772) 0.375 0.829 0.857 0.771 0.749 0.945 0.774 0.922 0.800 
   3   (0.228) 0.625 0.171 0.143 0.229 0.251 0.055 0.226 0.078 0.200 

Locus 109 : 
2 alleles
5.1% missing data
   3   (0.764) 0.935 0.766 0.774 0.763 0.776 0.657 0.743 0.917 0.841 
   1   (0.236) 0.065 0.234 0.226 0.237 0.224 0.343 0.257 0.083 0.159 

Locus 110 : 
2 alleles
10.9% missing data
   1   (0.877) 0.961 0.878 0.951 0.876 0.917 0.946 0.931 0.982 0.851 
   3   (0.123) 0.039 0.122 0.049 0.124 0.083 0.054 0.069 0.018 0.149 

Locus 111 : 
2 alleles
13.8% missing data
   1   (0.458) 0.372 0.446 0.433 0.460 0.365 0.384 0.531 0.705 0.423 
   3   (0.542) 0.628 0.554 0.567 0.540 0.635 0.616 0.469 0.295 0.577 

Locus 112 : 
2 alleles
13.0% missing data
   2   (0.623) 0.952 0.587 0.278 0.621 0.618 0.774 0.647 0.895 0.656 
   4   (0.377) 0.048 0.413 0.722 0.379 0.382 0.226 0.353 0.105 0.344 

Locus 113 : 
2 alleles
3.6% missing data
   3   (0.888) 0.979 0.816 0.957 0.888 0.962 0.952 0.942 0.969 0.942 
   1   (0.112) 0.021 0.184 0.043 0.112 0.038 0.048 0.058 0.031 0.058 

Locus 114 : 
2 alleles
10.1% missing data
   4   (0.916) 0.995 0.977 0.974 0.913 0.868 0.993 0.875 0.997 0.885 
   2   (0.084) 0.005 0.023 0.026 0.087 0.132 0.007 0.125 0.003 0.115 

Locus 115 : 
2 alleles
13.8% missing data
   2   (0.690) 0.685 0.695 0.614 0.690 0.732 0.815 0.698 0.695 0.713 
   4   (0.310) 0.315 0.305 0.386 0.310 0.268 0.185 0.302 0.305 0.287 

Locus 116 : 
2 alleles
5.1% missing data
   1   (0.638) 0.950 0.594 0.572 0.639 0.695 0.525 0.620 0.809 0.694 
   3   (0.362) 0.050 0.406 0.428 0.361 0.305 0.475 0.380 0.191 0.306 

Locus 117 : 
2 alleles
2.9% missing data
   1   (0.724) 0.908 0.713 0.817 0.724 0.783 0.893 0.690 0.842 0.691 
   4   (0.276) 0.092 0.287 0.183 0.276 0.217 0.107 0.310 0.158 0.309 

Locus 118 : 
2 alleles
5.1% missing data
   2   (0.371) 0.124 0.371 0.439 0.372 0.498 0.168 0.382 0.102 0.294 
   4   (0.629) 0.876 0.629 0.561 0.628 0.502 0.832 0.618 0.898 0.706 

Locus 119 : 
2 alleles
6.5% missing data
   2   (0.608) 0.133 0.730 0.320 0.609 0.580 0.698 0.512 0.703 0.598 
   4   (0.392) 0.867 0.270 0.680 0.391 0.420 0.302 0.488 0.297 0.402 

Locus 120 : 
2 alleles
9.4% missing data
   3   (0.790) 0.974 0.804 0.735 0.789 0.875 0.728 0.785 0.840 0.823 
   4   (0.210) 0.026 0.196 0.265 0.211 0.125 0.272 0.215 0.160 0.177 

Locus 121 : 
2 alleles
13.8% missing data
   4   (0.893) 0.991 0.909 0.931 0.892 0.906 0.947 0.928 0.987 0.941 
   2   (0.107) 0.009 0.091 0.069 0.108 0.094 0.053 0.072 0.013 0.059 

Locus 122 : 
2 alleles
3.6% missing data
   3   (0.810) 0.629 0.846 0.763 0.808 0.890 0.780 0.845 0.691 0.841 
   2   (0.190) 0.371 0.154 0.237 0.192 0.110 0.220 0.155 0.309 0.159 

Locus 123 : 
2 alleles
13.0% missing data
   3   (0.914) 0.975 0.957 0.947 0.914 0.939 0.929 0.889 0.990 0.881 
   1   (0.086) 0.025 0.043 0.053 0.086 0.061 0.071 0.111 0.010 0.119 

Locus 124 : 
2 alleles
10.1% missing data
   1   (0.183) 0.446 0.132 0.059 0.181 0.152 0.057 0.274 0.063 0.174 
   3   (0.817) 0.554 0.868 0.941 0.819 0.848 0.943 0.726 0.937 0.826 

Locus 125 : 
2 alleles
5.1% missing data
   3   (0.799) 0.917 0.743 0.860 0.799 0.872 0.649 0.819 0.953 0.861 
   1   (0.201) 0.083 0.257 0.140 0.201 0.128 0.351 0.181 0.047 0.139 

Locus 126 : 
2 alleles
5.1% missing data
   1   (0.803) 0.979 0.805 0.838 0.804 0.813 0.465 0.811 0.961 0.877 
   3   (0.197) 0.021 0.195 0.162 0.196 0.187 0.535 0.189 0.039 0.123 

Locus 127 : 
2 alleles
13.8% missing data
   3   (0.703) 0.884 0.690 0.739 0.703 0.689 0.513 0.783 0.845 0.719 
   1   (0.297) 0.116 0.310 0.261 0.297 0.311 0.487 0.217 0.155 0.281 

Locus 128 : 
2 alleles
13.0% missing data
   1   (0.513) 0.335 0.523 0.277 0.516 0.468 0.708 0.504 0.671 0.553 
   3   (0.487) 0.665 0.477 0.723 0.484 0.532 0.292 0.496 0.329 0.447 

Locus 129 : 
2 alleles
8.0% missing data
   2   (0.832) 0.951 0.895 0.753 0.834 0.790 0.968 0.831 0.966 0.634 
   4   (0.168) 0.049 0.105 0.247 0.166 0.210 0.032 0.169 0.034 0.366 

Locus 130 : 
2 alleles
14.5% missing data
   3   (0.895) 0.984 0.903 0.959 0.893 0.958 0.977 0.904 0.975 0.897 
   1   (0.105) 0.016 0.097 0.041 0.107 0.042 0.023 0.096 0.025 0.103 

Locus 131 : 
2 alleles
18.1% missing data
   1   (0.911) 0.972 0.940 0.906 0.910 0.949 0.950 0.950 0.988 0.823 
   4   (0.089) 0.028 0.060 0.094 0.090 0.051 0.050 0.050 0.012 0.177 

Locus 132 : 
2 alleles
3.6% missing data
   2   (0.929) 0.994 0.973 0.982 0.930 0.914 0.994 0.910 0.996 0.937 
   4   (0.071) 0.006 0.027 0.018 0.070 0.086 0.006 0.090 0.004 0.063 

Locus 133 : 
2 alleles
5.8% missing data
   3   (0.786) 0.916 0.760 0.910 0.786 0.843 0.938 0.805 0.928 0.763 
   1   (0.214) 0.084 0.240 0.090 0.214 0.157 0.062 0.195 0.072 0.237 

Locus 134 : 
2 alleles
12.3% missing data
   2   (0.896) 0.990 0.935 0.950 0.897 0.917 0.949 0.891 0.989 0.826 
   4   (0.104) 0.010 0.065 0.050 0.103 0.083 0.051 0.109 0.011 0.174 

Locus 135 : 
2 alleles
5.1% missing data
   2   (0.867) 0.323 0.875 0.946 0.864 0.929 0.974 0.925 0.961 0.932 
   4   (0.133) 0.677 0.125 0.054 0.136 0.071 0.026 0.075 0.039 0.068 

Locus 136 : 
2 alleles
5.1% missing data
   2   (0.826) 0.791 0.749 0.921 0.827 0.911 0.836 0.899 0.892 0.862 
   1   (0.174) 0.209 0.251 0.079 0.173 0.089 0.164 0.101 0.108 0.138 

Locus 137 : 
2 alleles
12.3% missing data
   3   (0.890) 0.984 0.912 0.896 0.890 0.942 0.930 0.880 0.976 0.868 
   1   (0.110) 0.016 0.088 0.104 0.110 0.058 0.070 0.120 0.024 0.132 

Locus 138 : 
2 alleles
13.0% missing data
   2   (0.323) 0.329 0.244 0.642 0.321 0.444 0.299 0.292 0.226 0.352 
   4   (0.677) 0.671 0.756 0.358 0.679 0.556 0.701 0.708 0.774 0.648 

Locus 139 : 
2 alleles
11.6% missing data
   1   (0.889) 0.983 0.911 0.931 0.890 0.910 0.923 0.897 0.982 0.894 
   2   (0.111) 0.017 0.089 0.069 0.110 0.090 0.077 0.103 0.018 0.106 

Locus 140 : 
2 alleles
2.2% missing data
   3   (0.838) 0.592 0.869 0.858 0.839 0.875 0.945 0.884 0.688 0.913 
   1   (0.162) 0.408 0.131 0.142 0.161 0.125 0.055 0.116 0.312 0.087 

Locus 141 : 
2 alleles
5.1% missing data
   2   (0.893) 0.988 0.930 0.896 0.895 0.939 0.966 0.868 0.986 0.767 
   4   (0.107) 0.012 0.070 0.104 0.105 0.061 0.034 0.132 0.014 0.233 

Locus 142 : 
2 alleles
9.4% missing data
   1   (0.067) 0.005 0.015 0.024 0.066 0.188 0.017 0.074 0.003 0.095 
   3   (0.933) 0.995 0.985 0.976 0.934 0.812 0.983 0.926 0.997 0.905 

Locus 143 : 
2 alleles
4.3% missing data
   1   (0.403) 0.294 0.399 0.556 0.405 0.301 0.494 0.400 0.681 0.289 
   3   (0.597) 0.706 0.601 0.444 0.595 0.699 0.506 0.600 0.319 0.711 

Locus 144 : 
2 alleles
16.7% missing data
   2   (0.154) 0.017 0.163 0.117 0.153 0.090 0.113 0.161 0.043 0.140 
   4   (0.846) 0.983 0.837 0.883 0.847 0.910 0.887 0.839 0.957 0.860 

Locus 145 : 
2 alleles
16.7% missing data
   3   (0.866) 0.962 0.897 0.430 0.865 0.950 0.791 0.804 0.977 0.913 
   1   (0.134) 0.038 0.103 0.570 0.135 0.050 0.209 0.196 0.023 0.087 

Locus 146 : 
2 alleles
3.6% missing data
   4   (0.844) 0.983 0.804 0.924 0.844 0.887 0.924 0.895 0.945 0.900 
   2   (0.156) 0.017 0.196 0.076 0.156 0.113 0.076 0.105 0.055 0.100 

Locus 147 : 
2 alleles
12.3% missing data
   2   (0.456) 0.949 0.412 0.326 0.453 0.457 0.551 0.520 0.366 0.462 
   1   (0.544) 0.051 0.588 0.674 0.547 0.543 0.449 0.480 0.634 0.538 

Locus 148 : 
2 alleles
12.3% missing data
   4   (0.896) 0.432 0.951 0.769 0.896 0.947 0.882 0.951 0.960 0.867 
   2   (0.104) 0.568 0.049 0.231 0.104 0.053 0.118 0.049 0.040 0.133 

Locus 149 : 
2 alleles
3.6% missing data
   1   (0.864) 0.982 0.875 0.875 0.867 0.902 0.959 0.843 0.982 0.834 
   4   (0.136) 0.018 0.125 0.125 0.133 0.098 0.041 0.157 0.018 0.166 

Locus 150 : 
2 alleles
4.3% missing data
   1   (0.886) 0.986 0.893 0.948 0.884 0.942 0.970 0.896 0.949 0.925 
   3   (0.114) 0.014 0.107 0.052 0.116 0.058 0.030 0.104 0.051 0.075 

Locus 151 : 
2 alleles
7.2% missing data
   3   (0.894) 0.968 0.919 0.435 0.894 0.967 0.683 0.942 0.965 0.919 
   1   (0.106) 0.032 0.081 0.565 0.106 0.033 0.317 0.058 0.035 0.081 

Locus 152 : 
2 alleles
2.9% missing data
   4   (0.922) 0.985 0.951 0.981 0.922 0.912 0.983 0.966 0.994 0.953 
   3   (0.078) 0.015 0.049 0.019 0.078 0.088 0.017 0.034 0.006 0.047 

Locus 153 : 
2 alleles
13.0% missing data
   3   (0.901) 0.988 0.928 0.958 0.902 0.911 0.959 0.926 0.977 0.923 
   1   (0.099) 0.012 0.072 0.042 0.098 0.089 0.041 0.074 0.023 0.077 

Locus 154 : 
2 alleles
10.9% missing data
   1   (0.864) 0.879 0.914 0.922 0.864 0.809 0.864 0.891 0.980 0.865 
   4   (0.136) 0.121 0.086 0.078 0.136 0.191 0.136 0.109 0.020 0.135 

Locus 155 : 
2 alleles
5.1% missing data
   2   (0.461) 0.916 0.372 0.569 0.462 0.471 0.374 0.526 0.636 0.458 
   4   (0.539) 0.084 0.628 0.431 0.538 0.529 0.626 0.474 0.364 0.542 

Locus 156 : 
2 alleles
12.3% missing data
   1   (0.783) 0.915 0.774 0.922 0.782 0.770 0.864 0.814 0.959 0.774 
   3   (0.217) 0.085 0.226 0.078 0.218 0.230 0.136 0.186 0.041 0.226 

Locus 157 : 
2 alleles
6.5% missing data
   2   (0.788) 0.977 0.845 0.383 0.791 0.849 0.753 0.644 0.899 0.811 
   1   (0.212) 0.023 0.155 0.617 0.209 0.151 0.247 0.356 0.101 0.189 

Locus 158 : 
2 alleles
15.9% missing data
   2   (0.878) 0.984 0.946 0.867 0.880 0.809 0.946 0.876 0.990 0.706 
   3   (0.122) 0.016 0.054 0.133 0.120 0.191 0.054 0.124 0.010 0.294 

Locus 159 : 
2 alleles
5.1% missing data
   1   (0.230) 0.031 0.263 0.403 0.229 0.160 0.506 0.233 0.078 0.158 
   3   (0.770) 0.969 0.737 0.597 0.771 0.840 0.494 0.767 0.922 0.842 

Locus 160 : 
2 alleles
14.5% missing data
   3   (0.871) 0.830 0.879 0.958 0.869 0.929 0.923 0.906 0.972 0.842 
   1   (0.129) 0.170 0.121 0.042 0.131 0.071 0.077 0.094 0.028 0.158 

Locus 161 : 
2 alleles
13.0% missing data
   3   (0.634) 0.947 0.603 0.779 0.634 0.558 0.874 0.664 0.853 0.587 
   1   (0.366) 0.053 0.397 0.221 0.366 0.442 0.126 0.336 0.147 0.413 

Locus 162 : 
2 alleles
2.2% missing data
   2   (0.910) 0.989 0.935 0.915 0.911 0.942 0.917 0.904 0.984 0.943 
   4   (0.090) 0.011 0.065 0.085 0.089 0.058 0.083 0.096 0.016 0.057 

Locus 163 : 
2 alleles
1.4% missing data
   2   (0.922) 0.982 0.966 0.973 0.922 0.946 0.985 0.873 0.994 0.933 
   1   (0.078) 0.018 0.034 0.027 0.078 0.054 0.015 0.127 0.006 0.067 

Locus 164 : 
2 alleles
18.8% missing data
   3   (0.379) 0.031 0.390 0.365 0.378 0.291 0.425 0.403 0.504 0.443 
   1   (0.621) 0.969 0.610 0.635 0.622 0.709 0.575 0.597 0.496 0.557 

Locus 165 : 
2 alleles
11.6% missing data
   2   (0.753) 0.310 0.742 0.729 0.752 0.853 0.659 0.850 0.472 0.845 
   4   (0.247) 0.690 0.258 0.271 0.248 0.147 0.341 0.150 0.528 0.155 

Locus 166 : 
2 alleles
3.6% missing data
   4   (0.882) 0.966 0.790 0.916 0.881 0.964 0.965 0.956 0.964 0.901 
   2   (0.118) 0.034 0.210 0.084 0.119 0.036 0.035 0.044 0.036 0.099 

Locus 167 : 
2 alleles
2.2% missing data
   2   (0.937) 0.996 0.988 0.974 0.938 0.898 0.995 0.869 0.998 0.858 
   4   (0.063) 0.004 0.012 0.026 0.062 0.102 0.005 0.131 0.002 0.142 

Locus 168 : 
2 alleles
13.8% missing data
   2   (0.904) 0.980 0.876 0.740 0.904 0.978 0.895 0.976 0.862 0.946 
   4   (0.096) 0.020 0.124 0.260 0.096 0.022 0.105 0.024 0.138 0.054 

Locus 169 : 
2 alleles
4.3% missing data
   2   (0.891) 0.981 0.874 0.934 0.891 0.957 0.596 0.949 0.943 0.946 
   4   (0.109) 0.019 0.126 0.066 0.109 0.043 0.404 0.051 0.057 0.054 

Locus 170 : 
2 alleles
4.3% missing data
   1   (0.458) 0.071 0.529 0.444 0.460 0.391 0.126 0.581 0.155 0.461 
   2   (0.542) 0.929 0.471 0.556 0.540 0.609 0.874 0.419 0.845 0.539 

Locus 171 : 
2 alleles
2.9% missing data
   2   (0.749) 0.514 0.763 0.566 0.749 0.859 0.615 0.750 0.692 0.822 
   3   (0.251) 0.486 0.237 0.434 0.251 0.141 0.385 0.250 0.308 0.178 

Locus 172 : 
2 alleles
8.0% missing data
   2   (0.848) 0.984 0.913 0.809 0.846 0.783 0.936 0.869 0.979 0.821 
   4   (0.152) 0.016 0.087 0.191 0.154 0.217 0.064 0.131 0.021 0.179 

Locus 173 : 
2 alleles
5.1% missing data
   2   (0.703) 0.572 0.705 0.722 0.704 0.719 0.849 0.733 0.608 0.779 
   4   (0.297) 0.428 0.295 0.278 0.296 0.281 0.151 0.267 0.392 0.221 

Locus 174 : 
2 alleles
4.3% missing data
   4   (0.907) 0.990 0.921 0.958 0.907 0.926 0.981 0.939 0.989 0.941 
   2   (0.093) 0.010 0.079 0.042 0.093 0.074 0.019 0.061 0.011 0.059 

Locus 175 : 
2 alleles
13.0% missing data
   3   (0.928) 0.979 0.972 0.971 0.929 0.920 0.969 0.907 0.995 0.953 
   1   (0.072) 0.021 0.028 0.029 0.071 0.080 0.031 0.093 0.005 0.047 

Locus 176 : 
2 alleles
10.1% missing data
   1   (0.534) 0.064 0.508 0.771 0.530 0.667 0.617 0.574 0.284 0.538 
   3   (0.466) 0.936 0.492 0.229 0.470 0.333 0.383 0.426 0.716 0.462 

Locus 177 : 
2 alleles
4.3% missing data
   2   (0.731) 0.590 0.723 0.688 0.733 0.844 0.860 0.763 0.570 0.720 
   1   (0.269) 0.410 0.277 0.312 0.267 0.156 0.140 0.237 0.430 0.280 

Locus 178 : 
2 alleles
1.4% missing data
   1   (0.728) 0.409 0.753 0.804 0.728 0.825 0.866 0.737 0.743 0.612 
   4   (0.272) 0.591 0.247 0.196 0.272 0.175 0.134 0.263 0.257 0.388 

Locus 179 : 
2 alleles
10.9% missing data
   3   (0.896) 0.984 0.920 0.897 0.894 0.908 0.929 0.938 0.974 0.931 
   1   (0.104) 0.016 0.080 0.103 0.106 0.092 0.071 0.062 0.026 0.069 

Locus 180 : 
2 alleles
2.2% missing data
   1   (0.894) 0.985 0.916 0.941 0.894 0.884 0.962 0.924 0.984 0.916 
   4   (0.106) 0.015 0.084 0.059 0.106 0.116 0.038 0.076 0.016 0.084 

Locus 181 : 
2 alleles
15.9% missing data
   2   (0.882) 0.987 0.921 0.943 0.880 0.897 0.881 0.864 0.986 0.901 
   3   (0.118) 0.013 0.079 0.057 0.120 0.103 0.119 0.136 0.014 0.099 

Locus 182 : 
2 alleles
1.4% missing data
   1   (0.900) 0.970 0.937 0.964 0.899 0.902 0.899 0.933 0.951 0.934 
   3   (0.100) 0.030 0.063 0.036 0.101 0.098 0.101 0.067 0.049 0.066 

Locus 183 : 
2 alleles
10.1% missing data
   1   (0.879) 0.982 0.879 0.953 0.879 0.931 0.881 0.898 0.955 0.900 
   3   (0.121) 0.018 0.121 0.047 0.121 0.069 0.119 0.102 0.045 0.100 

Locus 184 : 
2 alleles
2.2% missing data
   4   (0.866) 0.985 0.933 0.956 0.868 0.695 0.922 0.870 0.989 0.842 
   2   (0.134) 0.015 0.067 0.044 0.132 0.305 0.078 0.130 0.011 0.158 

Locus 185 : 
2 alleles
12.3% missing data
   2   (0.826) 0.980 0.864 0.933 0.823 0.850 0.957 0.708 0.968 0.843 
   4   (0.174) 0.020 0.136 0.067 0.177 0.150 0.043 0.292 0.032 0.157 

Locus 186 : 
2 alleles
9.4% missing data
   2   (0.898) 0.985 0.862 0.965 0.899 0.969 0.873 0.935 0.947 0.940 
   4   (0.102) 0.015 0.138 0.035 0.101 0.031 0.127 0.065 0.053 0.060 

Locus 187 : 
2 alleles
9.4% missing data
   2   (0.864) 0.820 0.814 0.671 0.865 0.965 0.497 0.938 0.897 0.914 
   4   (0.136) 0.180 0.186 0.329 0.135 0.035 0.503 0.062 0.103 0.086 

Locus 188 : 
2 alleles
3.6% missing data
   3   (0.715) 0.920 0.630 0.674 0.718 0.793 0.662 0.749 0.666 0.828 
   4   (0.285) 0.080 0.370 0.326 0.282 0.207 0.338 0.251 0.334 0.172 

Locus 189 : 
2 alleles
5.1% missing data
   2   (0.803) 0.975 0.745 0.828 0.804 0.844 0.936 0.795 0.945 0.870 
   4   (0.197) 0.025 0.255 0.172 0.196 0.156 0.064 0.205 0.055 0.130 

Locus 190 : 
2 alleles
3.6% missing data
   2   (0.697) 0.377 0.723 0.775 0.697 0.577 0.500 0.794 0.861 0.769 
   4   (0.303) 0.623 0.277 0.225 0.303 0.423 0.500 0.206 0.139 0.231 

Locus 191 : 
2 alleles
4.3% missing data
   2   (0.912) 0.989 0.954 0.965 0.911 0.956 0.242 0.945 0.982 0.905 
   4   (0.088) 0.011 0.046 0.035 0.089 0.044 0.758 0.055 0.018 0.095 

Locus 192 : 
2 alleles
12.3% missing data
   1   (0.746) 0.219 0.769 0.905 0.744 0.842 0.925 0.723 0.925 0.674 
   3   (0.254) 0.781 0.231 0.095 0.256 0.158 0.075 0.277 0.075 0.326 

Locus 193 : 
2 alleles
8.0% missing data
   4   (0.521) 0.088 0.608 0.556 0.520 0.554 0.204 0.483 0.195 0.579 
   2   (0.479) 0.912 0.392 0.444 0.480 0.446 0.796 0.517 0.805 0.421 

Locus 194 : 
2 alleles
13.0% missing data
   1   (0.899) 0.990 0.903 0.815 0.900 0.934 0.989 0.942 0.989 0.814 
   4   (0.101) 0.010 0.097 0.185 0.100 0.066 0.011 0.058 0.011 0.186 

Locus 195 : 
2 alleles
4.3% missing data
   4   (0.893) 0.318 0.908 0.944 0.893 0.965 0.802 0.931 0.923 0.960 
   2   (0.107) 0.682 0.092 0.056 0.107 0.035 0.198 0.069 0.077 0.040 

Locus 196 : 
2 alleles
15.9% missing data
   3   (0.707) 0.958 0.633 0.828 0.708 0.755 0.512 0.762 0.834 0.783 
   1   (0.293) 0.042 0.367 0.172 0.292 0.245 0.488 0.238 0.166 0.217 

Locus 197 : 
2 alleles
13.0% missing data
   4   (0.703) 0.912 0.706 0.407 0.703 0.822 0.573 0.647 0.755 0.758 
   2   (0.297) 0.088 0.294 0.593 0.297 0.178 0.427 0.353 0.245 0.242 

Locus 198 : 
2 alleles
12.3% missing data
   1   (0.900) 0.990 0.934 0.956 0.901 0.908 0.926 0.899 0.971 0.943 
   4   (0.100) 0.010 0.066 0.044 0.099 0.092 0.074 0.101 0.029 0.057 

Locus 199 : 
2 alleles
13.0% missing data
   1   (0.767) 0.719 0.752 0.694 0.769 0.887 0.803 0.714 0.836 0.796 
   3   (0.233) 0.281 0.248 0.306 0.231 0.113 0.197 0.286 0.164 0.204 

Locus 200 : 
2 alleles
2.9% missing data
   4   (0.902) 0.988 0.967 0.972 0.903 0.844 0.265 0.902 0.986 0.912 
   2   (0.098) 0.012 0.033 0.028 0.097 0.156 0.735 0.098 0.014 0.088 

Locus 201 : 
2 alleles
3.6% missing data
   4   (0.228) 0.032 0.196 0.566 0.229 0.149 0.519 0.251 0.045 0.183 
   3   (0.772) 0.968 0.804 0.434 0.771 0.851 0.481 0.749 0.955 0.817 

Locus 202 : 
2 alleles
15.2% missing data
   1   (0.529) 0.796 0.590 0.664 0.529 0.405 0.456 0.454 0.872 0.432 
   3   (0.471) 0.204 0.410 0.336 0.471 0.595 0.544 0.546 0.128 0.568 

Locus 203 : 
2 alleles
14.5% missing data
   2   (0.654) 0.950 0.649 0.519 0.652 0.679 0.800 0.684 0.887 0.560 
   1   (0.346) 0.050 0.351 0.481 0.348 0.321 0.200 0.316 0.113 0.440 

Locus 204 : 
2 alleles
0.7% missing data
   4   (0.871) 0.437 0.902 0.926 0.872 0.934 0.962 0.818 0.944 0.938 
   1   (0.129) 0.563 0.098 0.074 0.128 0.066 0.038 0.182 0.056 0.062 

Locus 205 : 
2 alleles
2.9% missing data
   4   (0.089) 0.006 0.018 0.047 0.087 0.341 0.007 0.158 0.003 0.159 
   2   (0.911) 0.994 0.982 0.953 0.913 0.659 0.993 0.842 0.997 0.841 

Locus 206 : 
2 alleles
3.6% missing data
   4   (0.863) 0.148 0.921 0.932 0.863 0.897 0.953 0.868 0.985 0.834 
   2   (0.137) 0.852 0.079 0.068 0.137 0.103 0.047 0.132 0.015 0.166 

Locus 207 : 
2 alleles
13.8% missing data
   2   (0.927) 0.963 0.972 0.967 0.929 0.872 0.971 0.943 0.994 0.934 
   4   (0.073) 0.037 0.028 0.033 0.071 0.128 0.029 0.057 0.006 0.066 

Locus 208 : 
2 alleles
5.1% missing data
   3   (0.345) 0.100 0.371 0.216 0.346 0.420 0.224 0.351 0.183 0.232 
   4   (0.655) 0.900 0.629 0.784 0.654 0.580 0.776 0.649 0.817 0.768 

Locus 209 : 
2 alleles
16.7% missing data
   4   (0.717) 0.968 0.716 0.568 0.714 0.760 0.825 0.737 0.882 0.739 
   2   (0.283) 0.032 0.284 0.432 0.286 0.240 0.175 0.263 0.118 0.261 

Locus 210 : 
2 alleles
9.4% missing data
   1   (0.357) 0.079 0.363 0.380 0.361 0.291 0.367 0.355 0.477 0.260 
   3   (0.643) 0.921 0.637 0.620 0.639 0.709 0.633 0.645 0.523 0.740 

Locus 211 : 
2 alleles
11.6% missing data
   1   (0.909) 0.988 0.914 0.974 0.908 0.954 0.947 0.940 0.977 0.956 
   3   (0.091) 0.012 0.086 0.026 0.092 0.046 0.053 0.060 0.023 0.044 

Locus 212 : 
2 alleles
7.2% missing data
   3   (0.448) 0.758 0.423 0.233 0.448 0.568 0.303 0.552 0.071 0.424 
   4   (0.552) 0.242 0.577 0.767 0.552 0.432 0.697 0.448 0.929 0.576 

Locus 213 : 
2 alleles
3.6% missing data
   2   (0.540) 0.936 0.527 0.385 0.541 0.553 0.738 0.516 0.677 0.488 
   4   (0.460) 0.064 0.473 0.615 0.459 0.447 0.262 0.484 0.323 0.512 

Locus 214 : 
2 alleles
6.5% missing data
   1   (0.818) 0.577 0.841 0.702 0.822 0.875 0.812 0.847 0.753 0.889 
   3   (0.182) 0.423 0.159 0.298 0.178 0.125 0.188 0.153 0.247 0.111 

Locus 215 : 
2 alleles
5.8% missing data
   4   (0.863) 0.988 0.962 0.917 0.863 0.632 0.971 0.766 0.994 0.722 
   2   (0.137) 0.012 0.038 0.083 0.137 0.368 0.029 0.234 0.006 0.278 

Locus 216 : 
2 alleles
2.2% missing data
   2   (0.945) 0.996 0.989 0.987 0.945 0.898 0.995 0.919 0.998 0.921 
   4   (0.055) 0.004 0.011 0.013 0.055 0.102 0.005 0.081 0.002 0.079 

Locus 217 : 
2 alleles
4.3% missing data
   2   (0.768) 0.972 0.774 0.845 0.765 0.799 0.862 0.763 0.853 0.820 
   4   (0.232) 0.028 0.226 0.155 0.235 0.201 0.138 0.237 0.147 0.180 

Locus 218 : 
2 alleles
10.1% missing data
   2   (0.579) 0.943 0.535 0.632 0.580 0.520 0.526 0.643 0.809 0.556 
   4   (0.421) 0.057 0.465 0.368 0.420 0.480 0.474 0.357 0.191 0.444 

Locus 219 : 
2 alleles
14.5% missing data
   2   (0.776) 0.973 0.701 0.872 0.775 0.886 0.949 0.813 0.796 0.819 
   4   (0.224) 0.027 0.299 0.128 0.225 0.114 0.051 0.187 0.204 0.181 

Locus 220 : 
2 alleles
17.4% missing data
   4   (0.868) 0.988 0.962 0.960 0.868 0.606 0.974 0.760 0.994 0.832 
   3   (0.132) 0.012 0.038 0.040 0.132 0.394 0.026 0.240 0.006 0.168 

Locus 221 : 
2 alleles
2.9% missing data
   2   (0.093) 0.008 0.057 0.053 0.092 0.068 0.031 0.185 0.014 0.046 
   4   (0.907) 0.992 0.943 0.947 0.908 0.932 0.969 0.815 0.986 0.954 

Locus 222 : 
2 alleles
4.3% missing data
   2   (0.926) 0.992 0.964 0.979 0.925 0.963 0.986 0.865 0.994 0.933 
   4   (0.074) 0.008 0.036 0.021 0.075 0.037 0.014 0.135 0.006 0.067 

Locus 223 : 
2 alleles
13.0% missing data
   2   (0.879) 0.864 0.897 0.920 0.880 0.927 0.972 0.903 0.958 0.877 
   4   (0.121) 0.136 0.103 0.080 0.120 0.073 0.028 0.097 0.042 0.123 

Locus 224 : 
2 alleles
12.3% missing data
   1   (0.852) 0.979 0.771 0.781 0.849 0.955 0.766 0.916 0.946 0.938 
   3   (0.148) 0.021 0.229 0.219 0.151 0.045 0.234 0.084 0.054 0.062 

Locus 225 : 
2 alleles
10.9% missing data
   3   (0.696) 0.911 0.715 0.819 0.697 0.736 0.742 0.675 0.883 0.534 
   1   (0.304) 0.089 0.285 0.181 0.303 0.264 0.258 0.325 0.117 0.466 

Locus 226 : 
2 alleles
11.6% missing data
   3   (0.830) 0.980 0.800 0.945 0.830 0.817 0.853 0.874 0.960 0.907 
   1   (0.170) 0.020 0.200 0.055 0.170 0.183 0.147 0.126 0.040 0.093 

Locus 227 : 
2 alleles
6.5% missing data
   1   (0.832) 0.973 0.817 0.863 0.833 0.914 0.791 0.852 0.906 0.787 
   3   (0.168) 0.027 0.183 0.137 0.167 0.086 0.209 0.148 0.094 0.213 

Locus 228 : 
2 alleles
18.1% missing data
   2   (0.922) 0.990 0.921 0.942 0.922 0.964 0.958 0.969 0.987 0.921 
   4   (0.078) 0.010 0.079 0.058 0.078 0.036 0.042 0.031 0.013 0.079 

Locus 229 : 
2 alleles
3.6% missing data
   2   (0.771) 0.975 0.769 0.661 0.772 0.874 0.358 0.797 0.633 0.860 
   4   (0.229) 0.025 0.231 0.339 0.228 0.126 0.642 0.203 0.367 0.140 

Locus 230 : 
2 alleles
12.3% missing data
   4   (0.797) 0.975 0.646 0.891 0.797 0.913 0.922 0.881 0.889 0.823 
   2   (0.203) 0.025 0.354 0.109 0.203 0.087 0.078 0.119 0.111 0.177 

Locus 231 : 
2 alleles
2.2% missing data
   2   (0.661) 0.948 0.608 0.886 0.661 0.670 0.934 0.604 0.909 0.681 
   4   (0.339) 0.052 0.392 0.114 0.339 0.330 0.066 0.396 0.091 0.319 

Locus 232 : 
2 alleles
4.3% missing data
   3   (0.460) 0.552 0.500 0.460 0.458 0.376 0.487 0.471 0.417 0.465 
   4   (0.540) 0.448 0.500 0.540 0.542 0.624 0.513 0.529 0.583 0.535 

Locus 233 : 
2 alleles
7.2% missing data
   3   (0.869) 0.984 0.818 0.940 0.869 0.946 0.965 0.933 0.633 0.945 
   4   (0.131) 0.016 0.182 0.060 0.131 0.054 0.035 0.067 0.367 0.055 

Locus 234 : 
2 alleles
2.9% missing data
   4   (0.851) 0.964 0.875 0.910 0.849 0.884 0.964 0.762 0.978 0.914 
   2   (0.149) 0.036 0.125 0.090 0.151 0.116 0.036 0.238 0.022 0.086 

Locus 235 : 
2 alleles
6.5% missing data
   2   (0.678) 0.430 0.634 0.836 0.675 0.784 0.864 0.678 0.807 0.714 
   1   (0.322) 0.570 0.366 0.164 0.325 0.216 0.136 0.322 0.193 0.286 

Locus 236 : 
2 alleles
6.5% missing data
   4   (0.516) 0.933 0.477 0.276 0.514 0.438 0.687 0.562 0.665 0.605 
   1   (0.484) 0.067 0.523 0.724 0.486 0.562 0.313 0.438 0.335 0.395 

Locus 237 : 
2 alleles
3.6% missing data
   4   (0.729) 0.963 0.734 0.796 0.731 0.660 0.862 0.754 0.916 0.719 
   1   (0.271) 0.037 0.266 0.204 0.269 0.340 0.138 0.246 0.084 0.281 

Locus 238 : 
2 alleles
18.8% missing data
   1   (0.217) 0.061 0.220 0.092 0.219 0.183 0.150 0.224 0.055 0.200 
   3   (0.783) 0.939 0.780 0.908 0.781 0.817 0.850 0.776 0.945 0.800 

Locus 239 : 
2 alleles
4.3% missing data
   3   (0.885) 0.988 0.886 0.912 0.887 0.936 0.807 0.898 0.976 0.913 
   4   (0.115) 0.012 0.114 0.088 0.113 0.064 0.193 0.102 0.024 0.087 

Locus 240 : 
2 alleles
1.4% missing data
   2   (0.727) 0.971 0.626 0.622 0.728 0.819 0.728 0.842 0.455 0.842 
   3   (0.273) 0.029 0.374 0.378 0.272 0.181 0.272 0.158 0.545 0.158 

Locus 241 : 
2 alleles
8.7% missing data
   1   (0.866) 0.986 0.901 0.701 0.864 0.944 0.851 0.849 0.963 0.878 
   3   (0.134) 0.014 0.099 0.299 0.136 0.056 0.149 0.151 0.037 0.122 

Locus 242 : 
2 alleles
2.2% missing data
   3   (0.843) 0.985 0.850 0.813 0.844 0.873 0.870 0.914 0.805 0.844 
   1   (0.157) 0.015 0.150 0.187 0.156 0.127 0.130 0.086 0.195 0.156 

Locus 243 : 
2 alleles
10.9% missing data
   3   (0.458) 0.921 0.298 0.155 0.456 0.668 0.251 0.608 0.453 0.477 
   1   (0.542) 0.079 0.702 0.845 0.544 0.332 0.749 0.392 0.547 0.523 

Locus 244 : 
2 alleles
5.8% missing data
   2   (0.861) 0.981 0.907 0.945 0.859 0.862 0.969 0.823 0.982 0.865 
   4   (0.139) 0.019 0.093 0.055 0.141 0.138 0.031 0.177 0.018 0.135 

Locus 245 : 
2 alleles
2.9% missing data
   2   (0.832) 0.982 0.802 0.735 0.833 0.931 0.892 0.782 0.975 0.859 
   4   (0.168) 0.018 0.198 0.265 0.167 0.069 0.108 0.218 0.025 0.141 

Locus 246 : 
2 alleles
4.3% missing data
   4   (0.778) 0.598 0.751 0.900 0.779 0.829 0.788 0.829 0.895 0.810 
   2   (0.222) 0.402 0.249 0.100 0.221 0.171 0.212 0.171 0.105 0.190 

Locus 247 : 
2 alleles
14.5% missing data
   2   (0.653) 0.959 0.678 0.449 0.652 0.712 0.187 0.652 0.727 0.718 
   4   (0.347) 0.041 0.322 0.551 0.348 0.288 0.813 0.348 0.273 0.282 

Locus 248 : 
2 alleles
8.0% missing data
   2   (0.161) 0.517 0.131 0.088 0.159 0.082 0.297 0.174 0.204 0.104 
   3   (0.839) 0.483 0.869 0.912 0.841 0.918 0.703 0.826 0.796 0.896 

Locus 249 : 
2 alleles
13.8% missing data
   2   (0.940) 0.995 0.984 0.984 0.940 0.866 0.994 0.921 0.997 0.946 
   1   (0.060) 0.005 0.016 0.016 0.060 0.134 0.006 0.079 0.003 0.054 

Locus 250 : 
2 alleles
1.4% missing data
   2   (0.774) 0.665 0.808 0.902 0.774 0.835 0.378 0.804 0.785 0.806 
   3   (0.226) 0.335 0.192 0.098 0.226 0.165 0.622 0.196 0.215 0.194 

Locus 251 : 
2 alleles
5.1% missing data
   3   (0.376) 0.949 0.320 0.310 0.376 0.329 0.611 0.434 0.131 0.349 
   4   (0.624) 0.051 0.680 0.690 0.624 0.671 0.389 0.566 0.869 0.651 

Locus 252 : 
2 alleles
15.9% missing data
   2   (0.266) 0.238 0.273 0.306 0.265 0.271 0.142 0.216 0.183 0.232 
   4   (0.734) 0.762 0.727 0.694 0.735 0.729 0.858 0.784 0.817 0.768 

Locus 253 : 
2 alleles
15.2% missing data
   4   (0.872) 0.959 0.812 0.957 0.873 0.924 0.971 0.929 0.973 0.918 
   2   (0.128) 0.041 0.188 0.043 0.127 0.076 0.029 0.071 0.027 0.082 

Locus 254 : 
2 alleles
8.0% missing data
   1   (0.316) 0.088 0.333 0.164 0.316 0.376 0.133 0.397 0.160 0.212 
   2   (0.684) 0.912 0.667 0.836 0.684 0.624 0.867 0.603 0.840 0.788 

Locus 255 : 
2 alleles
16.7% missing data
   1   (0.669) 0.689 0.746 0.486 0.672 0.665 0.622 0.717 0.295 0.578 
   2   (0.331) 0.311 0.254 0.514 0.328 0.335 0.378 0.283 0.705 0.422 

Locus 256 : 
2 alleles
7.2% missing data
   1   (0.659) 0.071 0.619 0.703 0.659 0.781 0.887 0.682 0.595 0.745 
   2   (0.341) 0.929 0.381 0.297 0.341 0.219 0.113 0.318 0.405 0.255 

Locus 257 : 
2 alleles
10.9% missing data
   1   (0.918) 0.985 0.932 0.934 0.919 0.949 0.933 0.950 0.987 0.963 
   2   (0.082) 0.015 0.068 0.066 0.081 0.051 0.067 0.050 0.013 0.037 

Locus 258 : 
2 alleles
15.9% missing data
   3   (0.911) 0.909 0.888 0.846 0.912 0.978 0.941 0.951 0.958 0.956 
   1   (0.089) 0.091 0.112 0.154 0.088 0.022 0.059 0.049 0.042 0.044 

Locus 259 : 
2 alleles
10.9% missing data
   2   (0.849) 0.181 0.921 0.936 0.847 0.786 0.977 0.844 0.986 0.906 
   4   (0.151) 0.819 0.079 0.064 0.153 0.214 0.023 0.156 0.014 0.094 

Locus 260 : 
2 alleles
11.6% missing data
   1   (0.856) 0.979 0.916 0.940 0.857 0.908 0.656 0.743 0.977 0.794 
   3   (0.144) 0.021 0.084 0.060 0.143 0.092 0.344 0.257 0.023 0.206 

Locus 261 : 
2 alleles
15.9% missing data
   1   (0.495) 0.498 0.496 0.233 0.497 0.461 0.370 0.549 0.562 0.468 
   3   (0.505) 0.502 0.504 0.767 0.503 0.539 0.630 0.451 0.438 0.532 

Locus 262 : 
2 alleles
13.8% missing data
   4   (0.125) 0.016 0.089 0.104 0.124 0.133 0.152 0.173 0.021 0.083 
   2   (0.875) 0.984 0.911 0.896 0.876 0.867 0.848 0.827 0.979 0.917 

Locus 263 : 
2 alleles
1.4% missing data
   1   (0.896) 0.987 0.900 0.876 0.895 0.948 0.925 0.941 0.969 0.937 
   2   (0.104) 0.013 0.100 0.124 0.105 0.052 0.075 0.059 0.031 0.063 

Locus 264 : 
2 alleles
3.6% missing data
   2   (0.960) 0.997 0.960 0.987 0.961 0.997 0.937 0.994 0.592 0.994 
   4   (0.040) 0.003 0.040 0.013 0.039 0.003 0.063 0.006 0.408 0.006 

Locus 265 : 
2 alleles
7.2% missing data
   3   (0.693) 0.178 0.749 0.619 0.694 0.784 0.479 0.694 0.931 0.531 
   2   (0.307) 0.822 0.251 0.381 0.306 0.216 0.521 0.306 0.069 0.469 

Locus 266 : 
2 alleles
5.1% missing data
   2   (0.476) 0.783 0.504 0.284 0.476 0.524 0.100 0.443 0.739 0.328 
   4   (0.524) 0.217 0.496 0.716 0.524 0.476 0.900 0.557 0.261 0.672 

Locus 267 : 
2 alleles
2.9% missing data
   2   (0.914) 0.985 0.951 0.922 0.915 0.914 0.989 0.945 0.989 0.851 
   4   (0.086) 0.015 0.049 0.078 0.085 0.086 0.011 0.055 0.011 0.149 

Locus 268 : 
2 alleles
15.2% missing data
   1   (0.198) 0.071 0.213 0.075 0.197 0.230 0.053 0.147 0.043 0.199 
   3   (0.802) 0.929 0.787 0.925 0.803 0.770 0.947 0.853 0.957 0.801 

Locus 269 : 
2 alleles
4.3% missing data
   1   (0.893) 0.990 0.952 0.935 0.892 0.796 0.899 0.873 0.991 0.943 
   3   (0.107) 0.010 0.048 0.065 0.108 0.204 0.101 0.127 0.009 0.057 

Locus 270 : 
2 alleles
6.5% missing data
   4   (0.904) 0.984 0.915 0.928 0.905 0.957 0.845 0.935 0.960 0.914 
   1   (0.096) 0.016 0.085 0.072 0.095 0.043 0.155 0.065 0.040 0.086 

Locus 271 : 
2 alleles
2.2% missing data
   2   (0.883) 0.986 0.797 0.894 0.882 0.969 0.952 0.938 0.940 0.938 
   4   (0.117) 0.014 0.203 0.106 0.118 0.031 0.048 0.062 0.060 0.062 

Locus 272 : 
2 alleles
2.9% missing data
   4   (0.847) 0.944 0.826 0.924 0.847 0.867 0.946 0.891 0.967 0.898 
   2   (0.153) 0.056 0.174 0.076 0.153 0.133 0.054 0.109 0.033 0.102 

Locus 273 : 
2 alleles
1.4% missing data
   2   (0.864) 0.986 0.874 0.836 0.863 0.880 0.975 0.913 0.975 0.836 
   4   (0.136) 0.014 0.126 0.164 0.137 0.120 0.025 0.087 0.025 0.164 

Locus 274 : 
2 alleles
8.0% missing data
   1   (0.142) 0.055 0.130 0.076 0.142 0.111 0.040 0.180 0.059 0.103 
   3   (0.858) 0.945 0.870 0.924 0.858 0.889 0.960 0.820 0.941 0.897 

Locus 275 : 
2 alleles
2.9% missing data
   1   (0.617) 0.075 0.653 0.796 0.617 0.551 0.332 0.680 0.519 0.746 
   4   (0.383) 0.925 0.347 0.204 0.383 0.449 0.668 0.320 0.481 0.254 

Locus 276 : 
2 alleles
18.1% missing data
   2   (0.379) 0.135 0.339 0.549 0.381 0.258 0.607 0.481 0.147 0.423 
   3   (0.621) 0.865 0.661 0.451 0.619 0.742 0.393 0.519 0.853 0.577 

Locus 277 : 
2 alleles
10.9% missing data
   1   (0.904) 0.990 0.928 0.954 0.904 0.954 0.856 0.915 0.991 0.855 
   4   (0.096) 0.010 0.072 0.046 0.096 0.046 0.144 0.085 0.009 0.145 

Locus 278 : 
2 alleles
3.6% missing data
   3   (0.781) 0.977 0.764 0.881 0.781 0.806 0.945 0.668 0.975 0.851 
   1   (0.219) 0.023 0.236 0.119 0.219 0.194 0.055 0.332 0.025 0.149 

Locus 279 : 
2 alleles
3.6% missing data
   1   (0.872) 0.947 0.882 0.943 0.872 0.908 0.956 0.884 0.984 0.859 
   3   (0.128) 0.053 0.118 0.057 0.128 0.092 0.044 0.116 0.016 0.141 

Locus 280 : 
2 alleles
2.2% missing data
   3   (0.176) 0.032 0.189 0.224 0.174 0.083 0.124 0.197 0.199 0.124 
   4   (0.824) 0.968 0.811 0.776 0.826 0.917 0.876 0.803 0.801 0.876 

Locus 281 : 
2 alleles
14.5% missing data
   1   (0.732) 0.887 0.741 0.868 0.733 0.763 0.662 0.686 0.875 0.755 
   2   (0.268) 0.113 0.259 0.132 0.267 0.237 0.338 0.314 0.125 0.245 

Locus 282 : 
2 alleles
18.1% missing data
   3   (0.819) 0.784 0.797 0.909 0.819 0.853 0.960 0.850 0.952 0.875 
   4   (0.181) 0.216 0.203 0.091 0.181 0.147 0.040 0.150 0.048 0.125 

Locus 283 : 
2 alleles
5.1% missing data
   1   (0.893) 0.984 0.881 0.966 0.893 0.932 0.975 0.921 0.981 0.932 
   2   (0.107) 0.016 0.119 0.034 0.107 0.068 0.025 0.079 0.019 0.068 

Locus 284 : 
2 alleles
5.1% missing data
   1   (0.879) 0.355 0.944 0.938 0.877 0.881 0.980 0.892 0.977 0.900 
   2   (0.121) 0.645 0.056 0.062 0.123 0.119 0.020 0.108 0.023 0.100 

Locus 285 : 
2 alleles
10.9% missing data
   4   (0.907) 0.987 0.860 0.967 0.907 0.973 0.973 0.943 0.980 0.956 
   2   (0.093) 0.013 0.140 0.033 0.093 0.027 0.027 0.057 0.020 0.044 

Locus 286 : 
2 alleles
8.0% missing data
   4   (0.371) 0.099 0.399 0.415 0.373 0.232 0.245 0.411 0.461 0.373 
   2   (0.629) 0.901 0.601 0.585 0.627 0.768 0.755 0.589 0.539 0.627 

Locus 287 : 
2 alleles
14.5% missing data
   1   (0.394) 0.041 0.309 0.650 0.395 0.433 0.507 0.462 0.468 0.332 
   3   (0.606) 0.959 0.691 0.350 0.605 0.567 0.493 0.538 0.532 0.668 

Locus 288 : 
2 alleles
2.2% missing data
   2   (0.053) 0.004 0.010 0.017 0.051 0.102 0.008 0.084 0.002 0.069 
   3   (0.947) 0.996 0.990 0.983 0.949 0.898 0.992 0.916 0.998 0.931 

Locus 289 : 
2 alleles
15.9% missing data
   4   (0.918) 0.204 0.982 0.982 0.919 0.901 0.993 0.828 0.997 0.934 
   2   (0.082) 0.796 0.018 0.018 0.081 0.099 0.007 0.172 0.003 0.066 

Locus 290 : 
2 alleles
6.5% missing data
   2   (0.863) 0.984 0.756 0.950 0.863 0.946 0.938 0.942 0.817 0.943 
   4   (0.137) 0.016 0.244 0.050 0.137 0.054 0.062 0.058 0.183 0.057 

Locus 291 : 
2 alleles
18.1% missing data
   4   (0.894) 0.960 0.932 0.967 0.894 0.884 0.981 0.878 0.982 0.920 
   2   (0.106) 0.040 0.068 0.033 0.106 0.116 0.019 0.122 0.018 0.080 

Locus 292 : 
2 alleles
7.2% missing data
   2   (0.711) 0.960 0.781 0.887 0.710 0.607 0.608 0.615 0.911 0.767 
   4   (0.289) 0.040 0.219 0.113 0.290 0.393 0.392 0.385 0.089 0.233 

Locus 293 : 
2 alleles
3.6% missing data
   1   (0.914) 0.986 0.983 0.975 0.915 0.747 0.993 0.741 0.997 0.912 
   3   (0.086) 0.014 0.017 0.025 0.085 0.253 0.007 0.259 0.003 0.088 

Locus 294 : 
2 alleles
10.9% missing data
   2   (0.844) 0.564 0.843 0.946 0.842 0.933 0.857 0.870 0.846 0.888 
   1   (0.156) 0.436 0.157 0.054 0.158 0.067 0.143 0.130 0.154 0.112 

Locus 295 : 
2 alleles
5.1% missing data
   1   (0.789) 0.971 0.832 0.901 0.789 0.785 0.835 0.686 0.953 0.826 
   2   (0.211) 0.029 0.168 0.099 0.211 0.215 0.165 0.314 0.047 0.174 

Locus 296 : 
2 alleles
5.8% missing data
   1   (0.623) 0.811 0.551 0.437 0.621 0.837 0.237 0.721 0.081 0.705 
   3   (0.377) 0.189 0.449 0.563 0.379 0.163 0.763 0.279 0.919 0.295 

Locus 297 : 
2 alleles
4.3% missing data
   4   (0.920) 0.990 0.910 0.756 0.921 0.980 0.860 0.963 0.981 0.936 
   2   (0.080) 0.010 0.090 0.244 0.079 0.020 0.140 0.037 0.019 0.064 

Locus 298 : 
2 alleles
11.6% missing data
   2   (0.626) 0.956 0.526 0.656 0.624 0.706 0.568 0.735 0.712 0.609 
   4   (0.374) 0.044 0.474 0.344 0.376 0.294 0.432 0.265 0.288 0.391 

Locus 299 : 
2 alleles
8.0% missing data
   2   (0.214) 0.448 0.163 0.117 0.214 0.295 0.067 0.180 0.082 0.165 
   4   (0.786) 0.552 0.837 0.883 0.786 0.705 0.933 0.820 0.918 0.835 

Locus 300 : 
2 alleles
3.6% missing data
   2   (0.803) 0.966 0.782 0.900 0.803 0.795 0.914 0.815 0.971 0.851 
   4   (0.197) 0.034 0.218 0.100 0.197 0.205 0.086 0.185 0.029 0.149 

Locus 301 : 
2 alleles
5.8% missing data
   2   (0.501) 0.805 0.494 0.306 0.502 0.559 0.391 0.493 0.455 0.466 
   4   (0.499) 0.195 0.506 0.694 0.498 0.441 0.609 0.507 0.545 0.534 

Locus 302 : 
2 alleles
13.8% missing data
   4   (0.464) 0.817 0.408 0.650 0.463 0.525 0.445 0.415 0.623 0.422 
   3   (0.536) 0.183 0.592 0.350 0.537 0.475 0.555 0.585 0.377 0.578 

Locus 303 : 
2 alleles
6.5% missing data
   4   (0.892) 0.976 0.897 0.912 0.893 0.938 0.968 0.931 0.940 0.925 
   2   (0.108) 0.024 0.103 0.088 0.107 0.062 0.032 0.069 0.060 0.075 

Locus 304 : 
2 alleles
14.5% missing data
   3   (0.912) 0.990 0.921 0.920 0.912 0.961 0.804 0.939 0.989 0.962 
   1   (0.088) 0.010 0.079 0.080 0.088 0.039 0.196 0.061 0.011 0.038 

Locus 305 : 
2 alleles
2.2% missing data
   4   (0.828) 0.320 0.883 0.942 0.828 0.779 0.966 0.853 0.965 0.857 
   3   (0.172) 0.680 0.117 0.058 0.172 0.221 0.034 0.147 0.035 0.143 

Locus 306 : 
2 alleles
5.1% missing data
   2   (0.905) 0.987 0.865 0.936 0.906 0.962 0.929 0.956 0.974 0.972 
   3   (0.095) 0.013 0.135 0.064 0.094 0.038 0.071 0.044 0.026 0.028 

Locus 307 : 
2 alleles
13.0% missing data
   3   (0.741) 0.967 0.767 0.464 0.743 0.782 0.721 0.675 0.896 0.754 
   1   (0.259) 0.033 0.233 0.536 0.257 0.218 0.279 0.325 0.104 0.246 

Locus 308 : 
2 alleles
5.1% missing data
   3   (0.912) 0.978 0.958 0.527 0.913 0.958 0.818 0.932 0.986 0.933 
   1   (0.088) 0.022 0.042 0.473 0.087 0.042 0.182 0.068 0.014 0.067 

Locus 309 : 
2 alleles
2.2% missing data
   2   (0.785) 0.972 0.701 0.928 0.784 0.853 0.589 0.784 0.937 0.907 
   3   (0.215) 0.028 0.299 0.072 0.216 0.147 0.411 0.216 0.063 0.093 

Locus 310 : 
2 alleles
5.8% missing data
   4   (0.876) 0.976 0.872 0.919 0.877 0.951 0.965 0.889 0.826 0.914 
   2   (0.124) 0.024 0.128 0.081 0.123 0.049 0.035 0.111 0.174 0.086 

Locus 311 : 
2 alleles
15.2% missing data
   3   (0.827) 0.972 0.779 0.821 0.828 0.918 0.597 0.900 0.929 0.806 
   1   (0.173) 0.028 0.221 0.179 0.172 0.082 0.403 0.100 0.071 0.194 

Locus 312 : 
2 alleles
5.1% missing data
   2   (0.892) 0.983 0.926 0.798 0.893 0.906 0.903 0.920 0.990 0.799 
   3   (0.108) 0.017 0.074 0.202 0.107 0.094 0.097 0.080 0.010 0.201 

Locus 313 : 
2 alleles
2.2% missing data
   3   (0.101) 0.011 0.098 0.047 0.100 0.070 0.027 0.080 0.015 0.052 
   4   (0.899) 0.989 0.902 0.953 0.900 0.930 0.973 0.920 0.985 0.948 

Locus 314 : 
2 alleles
9.4% missing data
   2   (0.921) 0.992 0.957 0.982 0.921 0.961 0.958 0.912 0.993 0.843 
   4   (0.079) 0.008 0.043 0.018 0.079 0.039 0.042 0.088 0.007 0.157 

Locus 315 : 
2 alleles
2.2% missing data
   2   (0.620) 0.340 0.709 0.675 0.618 0.534 0.840 0.542 0.851 0.627 
   4   (0.380) 0.660 0.291 0.325 0.382 0.466 0.160 0.458 0.149 0.373 

Locus 316 : 
2 alleles
2.9% missing data
   1   (0.929) 0.992 0.975 0.980 0.929 0.954 0.992 0.850 0.996 0.876 
   3   (0.071) 0.008 0.025 0.020 0.071 0.046 0.008 0.150 0.004 0.124 

Locus 317 : 
2 alleles
5.8% missing data
   4   (0.907) 0.973 0.881 0.971 0.906 0.971 0.974 0.952 0.962 0.947 
   2   (0.093) 0.027 0.119 0.029 0.094 0.029 0.026 0.048 0.038 0.053 

Locus 318 : 
2 alleles
6.5% missing data
   2   (0.891) 0.418 0.943 0.929 0.892 0.922 0.976 0.895 0.980 0.873 
   4   (0.109) 0.582 0.057 0.071 0.108 0.078 0.024 0.105 0.020 0.127 

Locus 319 : 
2 alleles
4.3% missing data
   2   (0.604) 0.851 0.546 0.312 0.602 0.738 0.515 0.647 0.787 0.592 
   4   (0.396) 0.149 0.454 0.688 0.398 0.262 0.485 0.353 0.213 0.408 

Locus 320 : 
2 alleles
5.1% missing data
   2   (0.388) 0.806 0.370 0.504 0.387 0.492 0.399 0.369 0.081 0.316 
   4   (0.612) 0.194 0.630 0.496 0.613 0.508 0.601 0.631 0.919 0.684 

Locus 321 : 
2 alleles
10.9% missing data
   2   (0.820) 0.974 0.798 0.627 0.819 0.870 0.847 0.881 0.888 0.921 
   4   (0.180) 0.026 0.202 0.373 0.181 0.130 0.153 0.119 0.112 0.079 

Locus 322 : 
2 alleles
6.5% missing data
   1   (0.272) 0.034 0.325 0.200 0.270 0.224 0.410 0.194 0.217 0.250 
   3   (0.728) 0.966 0.675 0.800 0.730 0.776 0.590 0.806 0.783 0.750 

Locus 323 : 
2 alleles
18.8% missing data
   3   (0.924) 0.992 0.869 0.952 0.923 0.987 0.968 0.976 0.929 0.978 
   1   (0.076) 0.008 0.131 0.048 0.077 0.013 0.032 0.024 0.071 0.022 

Locus 324 : 
2 alleles
3.6% missing data
   3   (0.789) 0.242 0.892 0.916 0.789 0.788 0.306 0.699 0.971 0.788 
   1   (0.211) 0.758 0.108 0.084 0.211 0.212 0.694 0.301 0.029 0.212 

Locus 325 : 
2 alleles
14.5% missing data
   1   (0.849) 0.851 0.829 0.825 0.850 0.903 0.908 0.893 0.960 0.903 
   3   (0.151) 0.149 0.171 0.175 0.150 0.097 0.092 0.107 0.040 0.097 

Locus 326 : 
2 alleles
13.8% missing data
   4   (0.621) 0.102 0.669 0.571 0.621 0.705 0.602 0.627 0.247 0.637 
   2   (0.379) 0.898 0.331 0.429 0.379 0.295 0.398 0.373 0.753 0.363 

Locus 327 : 
2 alleles
5.8% missing data
   1   (0.164) 0.794 0.157 0.072 0.164 0.097 0.045 0.152 0.038 0.110 
   3   (0.836) 0.206 0.843 0.928 0.836 0.903 0.955 0.848 0.962 0.890 

Locus 328 : 
2 alleles
0.7% missing data
   4   (0.873) 0.988 0.808 0.919 0.874 0.911 0.968 0.946 0.984 0.924 
   2   (0.127) 0.012 0.192 0.081 0.126 0.089 0.032 0.054 0.016 0.076 

Locus 329 : 
2 alleles
5.1% missing data
   4   (0.352) 0.043 0.325 0.225 0.354 0.363 0.300 0.447 0.178 0.402 
   2   (0.648) 0.957 0.675 0.775 0.646 0.637 0.700 0.553 0.822 0.598 

Locus 330 : 
2 alleles
3.6% missing data
   3   (0.892) 0.988 0.740 0.961 0.889 0.977 0.932 0.969 0.958 0.970 
   1   (0.108) 0.012 0.260 0.039 0.111 0.023 0.068 0.031 0.042 0.030 

Locus 331 : 
2 alleles
15.2% missing data
   4   (0.897) 0.984 0.745 0.927 0.898 0.984 0.724 0.971 0.901 0.966 
   2   (0.103) 0.016 0.255 0.073 0.102 0.016 0.276 0.029 0.099 0.034 

Locus 332 : 
2 alleles
6.5% missing data
   1   (0.307) 0.029 0.322 0.378 0.308 0.193 0.703 0.261 0.464 0.270 
   3   (0.693) 0.971 0.678 0.622 0.692 0.807 0.297 0.739 0.536 0.730 

Locus 333 : 
2 alleles
5.1% missing data
   4   (0.913) 0.976 0.962 0.893 0.914 0.937 0.950 0.904 0.984 0.846 
   1   (0.087) 0.024 0.038 0.107 0.086 0.063 0.050 0.096 0.016 0.154 

Locus 334 : 
2 alleles
2.2% missing data
   1   (0.904) 0.988 0.941 0.914 0.904 0.950 0.948 0.922 0.834 0.928 
   3   (0.096) 0.012 0.059 0.086 0.096 0.050 0.052 0.078 0.166 0.072 

Locus 335 : 
2 alleles
15.9% missing data
   1   (0.890) 0.510 0.954 0.943 0.891 0.892 0.979 0.860 0.973 0.925 
   2   (0.110) 0.490 0.046 0.057 0.109 0.108 0.021 0.140 0.027 0.075 

Locus 336 : 
2 alleles
15.9% missing data
   4   (0.919) 0.979 0.958 0.962 0.920 0.957 0.939 0.885 0.990 0.906 
   1   (0.081) 0.021 0.042 0.038 0.080 0.043 0.061 0.115 0.010 0.094 

Locus 337 : 
2 alleles
13.0% missing data
   2   (0.538) 0.557 0.529 0.388 0.537 0.589 0.489 0.520 0.817 0.509 
   4   (0.462) 0.443 0.471 0.612 0.463 0.411 0.511 0.480 0.183 0.491 

Locus 338 : 
2 alleles
13.8% missing data
   3   (0.839) 0.852 0.807 0.843 0.838 0.939 0.940 0.872 0.891 0.855 
   1   (0.161) 0.148 0.193 0.157 0.162 0.061 0.060 0.128 0.109 0.145 

Locus 339 : 
2 alleles
5.1% missing data
   1   (0.676) 0.324 0.614 0.671 0.677 0.784 0.688 0.749 0.474 0.715 
   3   (0.324) 0.676 0.386 0.329 0.323 0.216 0.312 0.251 0.526 0.285 

Locus 340 : 
2 alleles
1.4% missing data
   4   (0.902) 0.988 0.919 0.912 0.903 0.948 0.867 0.926 0.989 0.880 
   2   (0.098) 0.012 0.081 0.088 0.097 0.052 0.133 0.074 0.011 0.120 

Locus 341 : 
2 alleles
13.0% missing data
   4   (0.886) 0.987 0.900 0.910 0.888 0.889 0.975 0.923 0.984 0.892 
   1   (0.114) 0.013 0.100 0.090 0.112 0.111 0.025 0.077 0.016 0.108 

Locus 342 : 
2 alleles
6.5% missing data
   2   (0.734) 0.230 0.718 0.815 0.735 0.838 0.933 0.748 0.889 0.687 
   3   (0.266) 0.770 0.282 0.185 0.265 0.162 0.067 0.252 0.111 0.313 

Locus 343 : 
2 alleles
10.1% missing data
   2   (0.824) 0.978 0.812 0.918 0.826 0.853 0.876 0.799 0.974 0.837 
   4   (0.176) 0.022 0.188 0.082 0.174 0.147 0.124 0.201 0.026 0.163 

Locus 344 : 
2 alleles
11.6% missing data
   1   (0.909) 0.988 0.900 0.944 0.911 0.959 0.903 0.951 0.979 0.906 
   3   (0.091) 0.012 0.100 0.056 0.089 0.041 0.097 0.049 0.021 0.094 

Locus 345 : 
2 alleles
15.9% missing data
   4   (0.833) 0.775 0.807 0.813 0.833 0.891 0.905 0.900 0.920 0.872 
   2   (0.167) 0.225 0.193 0.187 0.167 0.109 0.095 0.100 0.080 0.128 

Locus 346 : 
2 alleles
5.8% missing data
   2   (0.891) 0.901 0.929 0.948 0.889 0.923 0.973 0.894 0.977 0.898 
   4   (0.109) 0.099 0.071 0.052 0.111 0.077 0.027 0.106 0.023 0.102 

Locus 347 : 
2 alleles
5.8% missing data
   2   (0.907) 0.991 0.929 0.962 0.906 0.921 0.965 0.925 0.984 0.963 
   4   (0.093) 0.009 0.071 0.038 0.094 0.079 0.035 0.075 0.016 0.037 

Locus 348 : 
2 alleles
1.4% missing data
   3   (0.878) 0.986 0.940 0.661 0.879 0.877 0.893 0.904 0.957 0.881 
   2   (0.122) 0.014 0.060 0.339 0.121 0.123 0.107 0.096 0.043 0.119 

Locus 349 : 
2 alleles
4.3% missing data
   4   (0.925) 0.968 0.877 0.938 0.927 0.987 0.932 0.976 0.954 0.962 
   2   (0.075) 0.032 0.123 0.062 0.073 0.013 0.068 0.024 0.046 0.038 

Locus 350 : 
2 alleles
5.1% missing data
   1   (0.910) 0.975 0.960 0.959 0.911 0.927 0.972 0.862 0.993 0.873 
   3   (0.090) 0.025 0.040 0.041 0.089 0.073 0.028 0.138 0.007 0.127 

Locus 351 : 
2 alleles
14.5% missing data
   1   (0.572) 0.123 0.545 0.729 0.575 0.687 0.635 0.475 0.598 0.628 
   3   (0.428) 0.877 0.455 0.271 0.425 0.313 0.365 0.525 0.402 0.372 

Locus 352 : 
2 alleles
2.2% missing data
   3   (0.909) 0.989 0.941 0.951 0.909 0.938 0.967 0.913 0.989 0.911 
   1   (0.091) 0.011 0.059 0.049 0.091 0.062 0.033 0.087 0.011 0.089 

Locus 353 : 
2 alleles
2.2% missing data
   3   (0.860) 0.987 0.898 0.909 0.860 0.844 0.964 0.828 0.987 0.860 
   1   (0.140) 0.013 0.102 0.091 0.140 0.156 0.036 0.172 0.013 0.140 

Locus 354 : 
2 alleles
0.7% missing data
   2   (0.892) 0.989 0.925 0.956 0.890 0.879 0.981 0.910 0.989 0.936 
   4   (0.108) 0.011 0.075 0.044 0.110 0.121 0.019 0.090 0.011 0.064 

Locus 355 : 
2 alleles
13.8% missing data
   3   (0.888) 0.984 0.878 0.933 0.889 0.938 0.915 0.869 0.983 0.929 
   1   (0.112) 0.016 0.122 0.067 0.111 0.062 0.085 0.131 0.017 0.071 

Locus 356 : 
2 alleles
11.6% missing data
   2   (0.924) 0.909 0.957 0.967 0.925 0.946 0.968 0.944 0.993 0.891 
   4   (0.076) 0.091 0.043 0.033 0.075 0.054 0.032 0.056 0.007 0.109 

Locus 357 : 
2 alleles
3.6% missing data
   4   (0.875) 0.982 0.741 0.892 0.875 0.977 0.967 0.950 0.881 0.920 
   2   (0.125) 0.018 0.259 0.108 0.125 0.023 0.033 0.050 0.119 0.080 

Locus 358 : 
2 alleles
5.8% missing data
   2   (0.730) 0.897 0.625 0.790 0.730 0.869 0.797 0.735 0.866 0.764 
   4   (0.270) 0.103 0.375 0.210 0.270 0.131 0.203 0.265 0.134 0.236 

Locus 359 : 
2 alleles
1.4% missing data
   3   (0.914) 0.973 0.966 0.973 0.914 0.922 0.988 0.891 0.987 0.863 
   1   (0.086) 0.027 0.034 0.027 0.086 0.078 0.012 0.109 0.013 0.137 

Locus 360 : 
2 alleles
2.9% missing data
   3   (0.900) 0.989 0.930 0.975 0.901 0.939 0.957 0.905 0.946 0.884 
   1   (0.100) 0.011 0.070 0.025 0.099 0.061 0.043 0.095 0.054 0.116 

Locus 361 : 
2 alleles
5.1% missing data
   1   (0.381) 0.938 0.315 0.338 0.379 0.386 0.379 0.392 0.390 0.457 
   3   (0.619) 0.062 0.685 0.662 0.621 0.614 0.621 0.608 0.610 0.543 

Locus 362 : 
2 alleles
4.3% missing data
   1   (0.866) 0.351 0.871 0.910 0.866 0.950 0.961 0.905 0.969 0.882 
   2   (0.134) 0.649 0.129 0.090 0.134 0.050 0.039 0.095 0.031 0.118 

Locus 363 : 
2 alleles
4.3% missing data
   3   (0.913) 0.983 0.848 0.953 0.913 0.978 0.917 0.966 0.959 0.975 
   1   (0.087) 0.017 0.152 0.047 0.087 0.022 0.083 0.034 0.041 0.025 

Locus 364 : 
2 alleles
11.6% missing data
   2   (0.883) 0.838 0.886 0.923 0.880 0.935 0.964 0.939 0.913 0.945 
   4   (0.117) 0.162 0.114 0.077 0.120 0.065 0.036 0.061 0.087 0.055 

Locus 365 : 
2 alleles
2.9% missing data
   1   (0.814) 0.978 0.788 0.846 0.816 0.827 0.957 0.865 0.947 0.806 
   3   (0.186) 0.022 0.212 0.154 0.184 0.173 0.043 0.135 0.053 0.194 

Locus 366 : 
2 alleles
5.1% missing data
   4   (0.497) 0.644 0.521 0.330 0.500 0.467 0.465 0.531 0.333 0.453 
   2   (0.503) 0.356 0.479 0.670 0.500 0.533 0.535 0.469 0.667 0.547 

Locus 367 : 
2 alleles
9.4% missing data
   2   (0.921) 0.992 0.963 0.962 0.920 0.931 0.988 0.903 0.996 0.907 
   3   (0.079) 0.008 0.037 0.038 0.080 0.069 0.012 0.097 0.004 0.093 

Locus 368 : 
2 alleles
6.5% missing data
   2   (0.461) 0.912 0.403 0.440 0.460 0.441 0.147 0.504 0.799 0.489 
   4   (0.539) 0.088 0.597 0.560 0.540 0.559 0.853 0.496 0.201 0.511 

Locus 369 : 
2 alleles
5.8% missing data
   4   (0.907) 0.972 0.898 0.395 0.908 0.981 0.753 0.957 0.983 0.964 
   1   (0.093) 0.028 0.102 0.605 0.092 0.019 0.247 0.043 0.017 0.036 

Locus 370 : 
2 alleles
5.8% missing data
   2   (0.256) 0.029 0.348 0.122 0.258 0.228 0.059 0.202 0.071 0.170 
   4   (0.744) 0.971 0.652 0.878 0.742 0.772 0.941 0.798 0.929 0.830 

Locus 371 : 
2 alleles
1.4% missing data
   1   (0.863) 0.972 0.866 0.907 0.864 0.863 0.952 0.923 0.931 0.900 
   3   (0.137) 0.028 0.134 0.093 0.136 0.137 0.048 0.077 0.069 0.100 

Locus 372 : 
2 alleles
0.7% missing data
   1   (0.318) 0.047 0.341 0.143 0.318 0.384 0.078 0.316 0.095 0.307 
   3   (0.682) 0.953 0.659 0.857 0.682 0.616 0.922 0.684 0.905 0.693 

Locus 373 : 
2 alleles
2.2% missing data
   4   (0.933) 0.995 0.977 0.978 0.933 0.937 0.988 0.906 0.997 0.901 
   2   (0.067) 0.005 0.023 0.022 0.067 0.063 0.012 0.094 0.003 0.099 

Locus 374 : 
2 alleles
19.6% missing data
   2   (0.666) 0.839 0.774 0.660 0.669 0.603 0.731 0.546 0.597 0.587 
   4   (0.334) 0.161 0.226 0.340 0.331 0.397 0.269 0.454 0.403 0.413 

Locus 375 : 
2 alleles
15.9% missing data
   2   (0.908) 0.847 0.939 0.910 0.909 0.917 0.975 0.941 0.988 0.905 
   4   (0.092) 0.153 0.061 0.090 0.091 0.083 0.025 0.059 0.012 0.095 

Locus 376 : 
2 alleles
2.2% missing data
   2   (0.863) 0.982 0.870 0.676 0.865 0.951 0.274 0.938 0.840 0.901 
   3   (0.137) 0.018 0.130 0.324 0.135 0.049 0.726 0.062 0.160 0.099 

Locus 377 : 
2 alleles
4.3% missing data
   1   (0.598) 0.902 0.685 0.324 0.597 0.584 0.520 0.623 0.312 0.490 
   3   (0.402) 0.098 0.315 0.676 0.403 0.416 0.480 0.377 0.688 0.510 

Locus 378 : 
2 alleles
15.9% missing data
   2   (0.180) 0.017 0.083 0.142 0.181 0.398 0.032 0.269 0.018 0.214 
   4   (0.820) 0.983 0.917 0.858 0.819 0.602 0.968 0.731 0.982 0.786 

Locus 379 : 
2 alleles
14.5% missing data
   2   (0.653) 0.431 0.649 0.633 0.653 0.669 0.857 0.715 0.664 0.631 
   4   (0.347) 0.569 0.351 0.367 0.347 0.331 0.143 0.285 0.336 0.369 

Locus 380 : 
2 alleles
2.9% missing data
   2   (0.884) 0.987 0.841 0.939 0.884 0.955 0.963 0.939 0.896 0.932 
   4   (0.116) 0.013 0.159 0.061 0.116 0.045 0.037 0.061 0.104 0.068 

Locus 381 : 
2 alleles
7.2% missing data
   4   (0.867) 0.945 0.900 0.951 0.867 0.918 0.838 0.890 0.871 0.829 
   2   (0.133) 0.055 0.100 0.049 0.133 0.082 0.162 0.110 0.129 0.171 

Locus 382 : 
2 alleles
5.8% missing data
   4   (0.884) 0.314 0.915 0.908 0.885 0.951 0.967 0.922 0.931 0.905 
   2   (0.116) 0.686 0.085 0.092 0.115 0.049 0.033 0.078 0.069 0.095 

Locus 383 : 
2 alleles
14.5% missing data
   1   (0.270) 0.039 0.215 0.200 0.271 0.479 0.208 0.269 0.055 0.230 
   3   (0.730) 0.961 0.785 0.800 0.729 0.521 0.792 0.731 0.945 0.770 

Locus 384 : 
2 alleles
8.7% missing data
   1   (0.871) 0.966 0.874 0.860 0.873 0.895 0.935 0.909 0.948 0.907 
   3   (0.129) 0.034 0.126 0.140 0.127 0.105 0.065 0.091 0.052 0.093 

Locus 385 : 
2 alleles
10.9% missing data
   2   (0.889) 0.835 0.890 0.913 0.890 0.950 0.915 0.873 0.973 0.947 
   4   (0.111) 0.165 0.110 0.087 0.110 0.050 0.085 0.127 0.027 0.053 

Locus 386 : 
2 alleles
11.6% missing data
   2   (0.854) 0.878 0.834 0.822 0.855 0.914 0.941 0.856 0.962 0.930 
   1   (0.146) 0.122 0.166 0.178 0.145 0.086 0.059 0.144 0.038 0.070 

Locus 387 : 
2 alleles
7.2% missing data
   2   (0.801) 0.932 0.725 0.913 0.801 0.901 0.830 0.881 0.742 0.820 
   3   (0.199) 0.068 0.275 0.087 0.199 0.099 0.170 0.119 0.258 0.180 

Locus 388 : 
2 alleles
6.5% missing data
   3   (0.803) 0.495 0.858 0.834 0.802 0.859 0.849 0.800 0.866 0.788 
   1   (0.197) 0.505 0.142 0.166 0.198 0.141 0.151 0.200 0.134 0.212 

Locus 389 : 
2 alleles
4.3% missing data
   1   (0.788) 0.909 0.836 0.884 0.790 0.785 0.311 0.815 0.921 0.744 
   3   (0.212) 0.091 0.164 0.116 0.210 0.215 0.689 0.185 0.079 0.256 

Locus 390 : 
2 alleles
15.9% missing data
   1   (0.692) 0.690 0.767 0.651 0.695 0.650 0.858 0.644 0.821 0.571 
   3   (0.308) 0.310 0.233 0.349 0.305 0.350 0.142 0.356 0.179 0.429 

Locus 391 : 
2 alleles
4.3% missing data
   4   (0.727) 0.348 0.677 0.877 0.727 0.810 0.935 0.772 0.807 0.773 
   2   (0.273) 0.652 0.323 0.123 0.273 0.190 0.065 0.228 0.193 0.227 

Locus 392 : 
2 alleles
15.9% missing data
   3   (0.935) 0.701 0.908 0.943 0.936 0.990 0.799 0.988 0.943 0.978 
   1   (0.065) 0.299 0.092 0.057 0.064 0.010 0.201 0.012 0.057 0.022 

Locus 393 : 
2 alleles
15.2% missing data
   3   (0.884) 0.970 0.882 0.908 0.884 0.947 0.967 0.906 0.958 0.905 
   1   (0.116) 0.030 0.118 0.092 0.116 0.053 0.033 0.094 0.042 0.095 

Locus 394 : 
2 alleles
10.1% missing data
   2   (0.876) 0.982 0.859 0.941 0.877 0.946 0.854 0.862 0.970 0.899 
   4   (0.124) 0.018 0.141 0.059 0.123 0.054 0.146 0.138 0.030 0.101 

Locus 395 : 
2 alleles
11.6% missing data
   2   (0.314) 0.868 0.334 0.264 0.312 0.253 0.242 0.234 0.155 0.367 
   4   (0.686) 0.132 0.666 0.736 0.688 0.747 0.758 0.766 0.845 0.633 

Locus 396 : 
2 alleles
12.3% missing data
   3   (0.759) 0.183 0.651 0.848 0.757 0.910 0.803 0.831 0.930 0.817 
   1   (0.241) 0.817 0.349 0.152 0.243 0.090 0.197 0.169 0.070 0.183 

Locus 397 : 
2 alleles
6.5% missing data
   2   (0.494) 0.401 0.412 0.307 0.493 0.608 0.615 0.594 0.615 0.485 
   3   (0.506) 0.599 0.588 0.693 0.507 0.392 0.385 0.406 0.385 0.515 

Locus 398 : 
2 alleles
11.6% missing data
   2   (0.520) 0.936 0.547 0.507 0.520 0.406 0.529 0.513 0.799 0.390 
   4   (0.480) 0.064 0.453 0.493 0.480 0.594 0.471 0.487 0.201 0.610 

Locus 399 : 
2 alleles
2.9% missing data
   3   (0.909) 0.971 0.947 0.899 0.910 0.916 0.942 0.922 0.987 0.932 
   1   (0.091) 0.029 0.053 0.101 0.090 0.084 0.058 0.078 0.013 0.068 

Locus 400 : 
2 alleles
5.1% missing data
   1   (0.699) 0.962 0.674 0.563 0.696 0.749 0.730 0.753 0.868 0.647 
   3   (0.301) 0.038 0.326 0.437 0.304 0.251 0.270 0.247 0.132 0.353 

Locus 401 : 
2 alleles
13.0% missing data
   1   (0.839) 0.981 0.880 0.835 0.840 0.824 0.871 0.839 0.973 0.832 
   2   (0.161) 0.019 0.120 0.165 0.160 0.176 0.129 0.161 0.027 0.168 

Locus 402 : 
2 alleles
5.1% missing data
   2   (0.772) 0.419 0.700 0.846 0.771 0.909 0.763 0.860 0.782 0.789 
   4   (0.228) 0.581 0.300 0.154 0.229 0.091 0.237 0.140 0.218 0.211 

Locus 403 : 
2 alleles
3.6% missing data
   4   (0.826) 0.981 0.830 0.745 0.826 0.920 0.501 0.829 0.828 0.883 
   2   (0.174) 0.019 0.170 0.255 0.174 0.080 0.499 0.171 0.172 0.117 

Locus 404 : 
2 alleles
12.3% missing data
   2   (0.848) 0.564 0.865 0.867 0.850 0.911 0.808 0.897 0.806 0.885 
   4   (0.152) 0.436 0.135 0.133 0.150 0.089 0.192 0.103 0.194 0.115 

Locus 405 : 
2 alleles
2.2% missing data
   2   (0.736) 0.423 0.717 0.889 0.738 0.844 0.944 0.693 0.799 0.738 
   3   (0.264) 0.577 0.283 0.111 0.262 0.156 0.056 0.307 0.201 0.262 

Locus 406 : 
2 alleles
11.6% missing data
   2   (0.897) 0.978 0.843 0.951 0.897 0.971 0.914 0.951 0.934 0.943 
   4   (0.103) 0.022 0.157 0.049 0.103 0.029 0.086 0.049 0.066 0.057 

Locus 407 : 
2 alleles
3.6% missing data
   2   (0.827) 0.979 0.892 0.792 0.827 0.765 0.949 0.818 0.974 0.748 
   4   (0.173) 0.021 0.108 0.208 0.173 0.235 0.051 0.182 0.026 0.252 

Locus 408 : 
2 alleles
13.0% missing data
   2   (0.857) 0.983 0.806 0.951 0.857 0.946 0.901 0.865 0.949 0.889 
   4   (0.143) 0.017 0.194 0.049 0.143 0.054 0.099 0.135 0.051 0.111 

Locus 409 : 
2 alleles
2.2% missing data
   2   (0.107) 0.008 0.040 0.065 0.106 0.220 0.020 0.167 0.006 0.104 
   4   (0.893) 0.992 0.960 0.935 0.894 0.780 0.980 0.833 0.994 0.896 

Locus 410 : 
2 alleles
5.1% missing data
   2   (0.907) 0.989 0.900 0.876 0.907 0.969 0.943 0.937 0.978 0.938 
   4   (0.093) 0.011 0.100 0.124 0.093 0.031 0.057 0.063 0.022 0.062 

Locus 411 : 
2 alleles
18.1% missing data
   2   (0.857) 0.981 0.874 0.920 0.854 0.907 0.968 0.866 0.965 0.810 
   4   (0.143) 0.019 0.126 0.080 0.146 0.093 0.032 0.134 0.035 0.190 

Locus 412 : 
2 alleles
14.5% missing data
   1   (0.886) 0.800 0.940 0.938 0.885 0.879 0.970 0.883 0.982 0.876 
   2   (0.114) 0.200 0.060 0.062 0.115 0.121 0.030 0.117 0.018 0.124 

Locus 413 : 
2 alleles
14.5% missing data
   1   (0.945) 0.995 0.986 0.970 0.945 0.862 0.995 0.957 0.998 0.947 
   3   (0.055) 0.005 0.014 0.030 0.055 0.138 0.005 0.043 0.002 0.053 

Locus 414 : 
2 alleles
13.0% missing data
   4   (0.898) 0.976 0.940 0.964 0.897 0.928 0.960 0.823 0.991 0.931 
   2   (0.102) 0.024 0.060 0.036 0.103 0.072 0.040 0.177 0.009 0.069 

Locus 415 : 
2 alleles
3.6% missing data
   1   (0.129) 0.031 0.113 0.110 0.130 0.145 0.085 0.064 0.022 0.111 
   3   (0.871) 0.969 0.887 0.890 0.870 0.855 0.915 0.936 0.978 0.889 

Locus 416 : 
2 alleles
3.6% missing data
   3   (0.852) 0.978 0.881 0.897 0.850 0.852 0.959 0.861 0.973 0.878 
   1   (0.148) 0.022 0.119 0.103 0.150 0.148 0.041 0.139 0.027 0.122 

Locus 417 : 
2 alleles
10.1% missing data
   3   (0.904) 0.982 0.922 0.974 0.903 0.955 0.985 0.853 0.988 0.939 
   4   (0.096) 0.018 0.078 0.026 0.097 0.045 0.015 0.147 0.012 0.061 

Locus 418 : 
2 alleles
5.1% missing data
   2   (0.770) 0.961 0.731 0.899 0.770 0.822 0.891 0.771 0.950 0.760 
   4   (0.230) 0.039 0.269 0.101 0.230 0.178 0.109 0.229 0.050 0.240 

Locus 419 : 
2 alleles
2.9% missing data
   3   (0.728) 0.954 0.713 0.854 0.728 0.713 0.865 0.737 0.889 0.750 
   4   (0.272) 0.046 0.287 0.146 0.272 0.287 0.135 0.263 0.111 0.250 

Locus 420 : 
2 alleles
13.8% missing data
   1   (0.274) 0.267 0.259 0.469 0.273 0.178 0.538 0.261 0.176 0.296 
   4   (0.726) 0.733 0.741 0.531 0.727 0.822 0.462 0.739 0.824 0.704 

Locus 421 : 
2 alleles
11.6% missing data
   2   (0.938) 0.995 0.985 0.953 0.939 0.889 0.995 0.938 0.997 0.804 
   4   (0.062) 0.005 0.015 0.047 0.061 0.111 0.005 0.062 0.003 0.196 

Locus 422 : 
2 alleles
5.1% missing data
   2   (0.833) 0.110 0.899 0.908 0.831 0.889 0.929 0.775 0.964 0.848 
   4   (0.167) 0.890 0.101 0.092 0.169 0.111 0.071 0.225 0.036 0.152 

Locus 423 : 
2 alleles
14.5% missing data
   3   (0.658) 0.308 0.672 0.646 0.657 0.740 0.870 0.695 0.175 0.727 
   2   (0.342) 0.692 0.328 0.354 0.343 0.260 0.130 0.305 0.825 0.273 

Locus 424 : 
2 alleles
13.0% missing data
   2   (0.869) 0.984 0.885 0.617 0.867 0.942 0.836 0.914 0.970 0.900 
   4   (0.131) 0.016 0.115 0.383 0.133 0.058 0.164 0.086 0.030 0.100 

Locus 425 : 
2 alleles
2.9% missing data
   2   (0.879) 0.982 0.837 0.888 0.881 0.964 0.818 0.939 0.707 0.937 
   4   (0.121) 0.018 0.163 0.112 0.119 0.036 0.182 0.061 0.293 0.063 

Locus 426 : 
2 alleles
5.8% missing data
   3   (0.840) 0.983 0.916 0.804 0.840 0.737 0.917 0.803 0.986 0.752 
   2   (0.160) 0.017 0.084 0.196 0.160 0.263 0.083 0.197 0.014 0.248 

Locus 427 : 
2 alleles
18.8% missing data
   4   (0.887) 0.987 0.898 0.951 0.888 0.916 0.981 0.863 0.986 0.924 
   2   (0.113) 0.013 0.102 0.049 0.112 0.084 0.019 0.137 0.014 0.076 

Locus 428 : 
2 alleles
5.8% missing data
   2   (0.918) 0.990 0.900 0.975 0.919 0.977 0.982 0.957 0.960 0.948 
   4   (0.082) 0.010 0.100 0.025 0.081 0.023 0.018 0.043 0.040 0.052 

Locus 429 : 
2 alleles
15.2% missing data
   2   (0.731) 0.756 0.741 0.694 0.732 0.693 0.875 0.754 0.839 0.788 
   3   (0.269) 0.244 0.259 0.306 0.268 0.307 0.125 0.246 0.161 0.212 

Locus 430 : 
2 alleles
4.3% missing data
   4   (0.780) 0.430 0.804 0.881 0.780 0.840 0.874 0.785 0.866 0.782 
   2   (0.220) 0.570 0.196 0.119 0.220 0.160 0.126 0.215 0.134 0.218 

Locus 431 : 
2 alleles
2.9% missing data
   1   (0.332) 0.250 0.320 0.469 0.331 0.317 0.384 0.294 0.662 0.219 
   3   (0.668) 0.750 0.680 0.531 0.669 0.683 0.616 0.706 0.338 0.781 

Locus 432 : 
2 alleles
0.7% missing data
   1   (0.500) 0.946 0.512 0.526 0.502 0.481 0.210 0.484 0.383 0.492 
   4   (0.500) 0.054 0.488 0.474 0.498 0.519 0.790 0.516 0.617 0.508 

Locus 433 : 
2 alleles
13.8% missing data
   2   (0.826) 0.975 0.874 0.914 0.825 0.881 0.838 0.731 0.962 0.744 
   4   (0.174) 0.025 0.126 0.086 0.175 0.119 0.162 0.269 0.038 0.256 

Locus 434 : 
2 alleles
14.5% missing data
   3   (0.730) 0.227 0.724 0.853 0.728 0.804 0.818 0.763 0.902 0.720 
   2   (0.270) 0.773 0.276 0.147 0.272 0.196 0.182 0.237 0.098 0.280 

Locus 435 : 
2 alleles
3.6% missing data
   4   (0.805) 0.967 0.841 0.885 0.801 0.787 0.843 0.845 0.961 0.763 
   2   (0.195) 0.033 0.159 0.115 0.199 0.213 0.157 0.155 0.039 0.237 

Locus 436 : 
2 alleles
8.0% missing data
   4   (0.747) 0.970 0.729 0.776 0.748 0.776 0.413 0.765 0.948 0.790 
   2   (0.253) 0.030 0.271 0.224 0.252 0.224 0.587 0.235 0.052 0.210 

Locus 437 : 
2 alleles
2.9% missing data
   1   (0.909) 0.970 0.939 0.664 0.908 0.968 0.915 0.940 0.954 0.954 
   3   (0.091) 0.030 0.061 0.336 0.092 0.032 0.085 0.060 0.046 0.046 

Locus 438 : 
2 alleles
5.1% missing data
   2   (0.937) 0.987 0.987 0.984 0.936 0.842 0.989 0.922 0.998 0.927 
   4   (0.063) 0.013 0.013 0.016 0.064 0.158 0.011 0.078 0.002 0.073 

Locus 439 : 
2 alleles
2.2% missing data
   3   (0.907) 0.992 0.940 0.959 0.907 0.908 0.983 0.919 0.987 0.925 
   4   (0.093) 0.008 0.060 0.041 0.093 0.092 0.017 0.081 0.013 0.075 

Locus 440 : 
2 alleles
3.6% missing data
   3   (0.824) 0.945 0.838 0.928 0.827 0.764 0.959 0.825 0.976 0.828 
   1   (0.176) 0.055 0.162 0.072 0.173 0.236 0.041 0.175 0.024 0.172 

Locus 441 : 
2 alleles
1.4% missing data
   2   (0.874) 0.208 0.886 0.957 0.875 0.947 0.670 0.919 0.960 0.937 
   4   (0.126) 0.792 0.114 0.043 0.125 0.053 0.330 0.081 0.040 0.063 

Locus 442 : 
2 alleles
6.5% missing data
   3   (0.867) 0.986 0.914 0.958 0.866 0.798 0.981 0.869 0.988 0.891 
   1   (0.133) 0.014 0.086 0.042 0.134 0.202 0.019 0.131 0.012 0.109 

Locus 443 : 
2 alleles
2.2% missing data
   4   (0.671) 0.873 0.617 0.877 0.668 0.714 0.904 0.669 0.908 0.686 
   2   (0.329) 0.127 0.383 0.123 0.332 0.286 0.096 0.331 0.092 0.314 

Locus 444 : 
2 alleles
3.6% missing data
   3   (0.866) 0.949 0.896 0.934 0.866 0.892 0.531 0.902 0.967 0.892 
   2   (0.134) 0.051 0.104 0.066 0.134 0.108 0.469 0.098 0.033 0.108 

Locus 445 : 
2 alleles
13.8% missing data
   3   (0.441) 0.062 0.469 0.491 0.444 0.371 0.248 0.514 0.199 0.518 
   1   (0.559) 0.938 0.531 0.509 0.556 0.629 0.752 0.486 0.801 0.482 

Locus 446 : 
2 alleles
4.3% missing data
   1   (0.241) 0.036 0.238 0.322 0.241 0.284 0.166 0.191 0.062 0.278 
   3   (0.759) 0.964 0.762 0.678 0.759 0.716 0.834 0.809 0.938 0.722 

Locus 447 : 
2 alleles
5.1% missing data
   3   (0.693) 0.719 0.684 0.548 0.693 0.713 0.803 0.735 0.794 0.784 
   2   (0.307) 0.281 0.316 0.452 0.307 0.287 0.197 0.265 0.206 0.216 

Locus 448 : 
2 alleles
12.3% missing data
   1   (0.079) 0.019 0.027 0.061 0.078 0.089 0.026 0.100 0.006 0.115 
   3   (0.921) 0.981 0.973 0.939 0.922 0.911 0.974 0.900 0.994 0.885 

Locus 449 : 
2 alleles
5.1% missing data
   2   (0.404) 0.274 0.443 0.188 0.406 0.218 0.383 0.451 0.768 0.396 
   4   (0.596) 0.726 0.557 0.812 0.594 0.782 0.617 0.549 0.232 0.604 

Locus 450 : 
2 alleles
13.0% missing data
   2   (0.849) 0.987 0.850 0.625 0.851 0.934 0.863 0.909 0.481 0.906 
   4   (0.151) 0.013 0.150 0.375 0.149 0.066 0.137 0.091 0.519 0.094 

Locus 451 : 
2 alleles
2.9% missing data
   2   (0.806) 0.928 0.771 0.766 0.807 0.874 0.905 0.859 0.896 0.811 
   4   (0.194) 0.072 0.229 0.234 0.193 0.126 0.095 0.141 0.104 0.189 

Locus 452 : 
2 alleles
2.2% missing data
   2   (0.602) 0.633 0.589 0.280 0.602 0.638 0.709 0.601 0.765 0.663 
   4   (0.398) 0.367 0.411 0.720 0.398 0.362 0.291 0.399 0.235 0.337 

Locus 453 : 
2 alleles
8.0% missing data
   4   (0.342) 0.045 0.331 0.335 0.344 0.431 0.503 0.326 0.074 0.288 
   2   (0.658) 0.955 0.669 0.665 0.656 0.569 0.497 0.674 0.926 0.712 

Locus 454 : 
2 alleles
2.9% missing data
   4   (0.920) 0.990 0.954 0.962 0.919 0.935 0.967 0.910 0.993 0.958 
   2   (0.080) 0.010 0.046 0.038 0.081 0.065 0.033 0.090 0.007 0.042 

Locus 455 : 
2 alleles
11.6% missing data
   1   (0.909) 0.882 0.942 0.930 0.910 0.925 0.974 0.897 0.989 0.933 
   3   (0.091) 0.118 0.058 0.070 0.090 0.075 0.026 0.103 0.011 0.067 

Locus 456 : 
2 alleles
2.9% missing data
   4   (0.867) 0.961 0.882 0.836 0.866 0.946 0.910 0.874 0.916 0.860 
   2   (0.133) 0.039 0.118 0.164 0.134 0.054 0.090 0.126 0.084 0.140 

Locus 457 : 
2 alleles
11.6% missing data
   3   (0.904) 0.988 0.865 0.956 0.904 0.967 0.972 0.946 0.970 0.953 
   2   (0.096) 0.012 0.135 0.044 0.096 0.033 0.028 0.054 0.030 0.047 

Locus 458 : 
2 alleles
13.0% missing data
   1   (0.841) 0.376 0.882 0.933 0.841 0.871 0.899 0.857 0.945 0.887 
   3   (0.159) 0.624 0.118 0.067 0.159 0.129 0.101 0.143 0.055 0.113 

Locus 459 : 
2 alleles
12.3% missing data
   3   (0.942) 0.996 0.986 0.985 0.943 0.964 0.983 0.769 0.998 0.899 
   4   (0.058) 0.004 0.014 0.015 0.057 0.036 0.017 0.231 0.002 0.101 

Locus 460 : 
2 alleles
6.5% missing data
   1   (0.851) 0.834 0.851 0.934 0.852 0.923 0.918 0.866 0.849 0.895 
   3   (0.149) 0.166 0.149 0.066 0.148 0.077 0.082 0.134 0.151 0.105 

Locus 461 : 
2 alleles
7.2% missing data
   2   (0.779) 0.834 0.842 0.573 0.778 0.797 0.848 0.827 0.686 0.790 
   4   (0.221) 0.166 0.158 0.427 0.222 0.203 0.152 0.173 0.314 0.210 

Locus 462 : 
2 alleles
3.6% missing data
   2   (0.644) 0.949 0.584 0.767 0.643 0.651 0.356 0.641 0.913 0.699 
   4   (0.356) 0.051 0.416 0.233 0.357 0.349 0.644 0.359 0.087 0.301 

Locus 463 : 
2 alleles
8.0% missing data
   1   (0.666) 0.961 0.591 0.675 0.667 0.734 0.840 0.673 0.771 0.704 
   3   (0.334) 0.039 0.409 0.325 0.333 0.266 0.160 0.327 0.229 0.296 

Locus 464 : 
2 alleles
4.3% missing data
   3   (0.907) 0.989 0.941 0.565 0.907 0.958 0.838 0.934 0.988 0.952 
   1   (0.093) 0.011 0.059 0.435 0.093 0.042 0.162 0.066 0.012 0.048 

Locus 465 : 
2 alleles
15.9% missing data
   1   (0.912) 0.974 0.937 0.891 0.912 0.939 0.796 0.912 0.986 0.962 
   3   (0.088) 0.026 0.063 0.109 0.088 0.061 0.204 0.088 0.014 0.038 

Locus 466 : 
2 alleles
13.0% missing data
   3   (0.793) 0.910 0.792 0.923 0.792 0.813 0.949 0.780 0.932 0.809 
   1   (0.207) 0.090 0.208 0.077 0.208 0.187 0.051 0.220 0.068 0.191 

Locus 467 : 
2 alleles
11.6% missing data
   1   (0.828) 0.960 0.884 0.746 0.828 0.819 0.713 0.825 0.971 0.692 
   3   (0.172) 0.040 0.116 0.254 0.172 0.181 0.287 0.175 0.029 0.308 

Locus 468 : 
2 alleles
3.6% missing data
   1   (0.187) 0.025 0.147 0.159 0.186 0.142 0.278 0.233 0.054 0.276 
   3   (0.813) 0.975 0.853 0.841 0.814 0.858 0.722 0.767 0.946 0.724 

Locus 469 : 
2 alleles
5.8% missing data
   2   (0.912) 0.975 0.919 0.889 0.912 0.951 0.940 0.949 0.984 0.947 
   4   (0.088) 0.025 0.081 0.111 0.088 0.049 0.060 0.051 0.016 0.053 

Locus 470 : 
2 alleles
5.1% missing data
   2   (0.376) 0.773 0.350 0.218 0.377 0.350 0.109 0.374 0.423 0.357 
   4   (0.624) 0.227 0.650 0.782 0.623 0.650 0.891 0.626 0.577 0.643 

Locus 471 : 
2 alleles
5.8% missing data
   2   (0.524) 0.195 0.554 0.357 0.524 0.555 0.726 0.480 0.406 0.613 
   4   (0.476) 0.805 0.446 0.643 0.476 0.445 0.274 0.520 0.594 0.387 

Locus 472 : 
2 alleles
3.6% missing data
   3   (0.854) 0.980 0.864 0.931 0.856 0.876 0.942 0.873 0.970 0.805 
   4   (0.146) 0.020 0.136 0.069 0.144 0.124 0.058 0.127 0.030 0.195 

Locus 473 : 
2 alleles
2.9% missing data
   4   (0.881) 0.982 0.872 0.960 0.880 0.937 0.972 0.881 0.973 0.926 
   2   (0.119) 0.018 0.128 0.040 0.120 0.063 0.028 0.119 0.027 0.074 

Locus 474 : 
2 alleles
15.2% missing data
   1   (0.471) 0.488 0.414 0.461 0.472 0.489 0.432 0.488 0.443 0.611 
   3   (0.529) 0.512 0.586 0.539 0.528 0.511 0.568 0.512 0.557 0.389 

Locus 475 : 
2 alleles
11.6% missing data
   3   (0.874) 0.983 0.852 0.818 0.875 0.938 0.850 0.915 0.967 0.926 
   1   (0.126) 0.017 0.148 0.182 0.125 0.062 0.150 0.085 0.033 0.074 

Locus 476 : 
2 alleles
13.0% missing data
   4   (0.917) 0.994 0.980 0.956 0.918 0.830 0.978 0.843 0.997 0.828 
   2   (0.083) 0.006 0.020 0.044 0.082 0.170 0.022 0.157 0.003 0.172 

Locus 477 : 
2 alleles
15.2% missing data
   2   (0.214) 0.030 0.274 0.316 0.213 0.121 0.126 0.194 0.093 0.135 
   4   (0.786) 0.970 0.726 0.684 0.787 0.879 0.874 0.806 0.907 0.865 

Locus 478 : 
2 alleles
6.5% missing data
   4   (0.948) 0.997 0.989 0.984 0.949 0.917 0.995 0.833 0.998 0.963 
   2   (0.052) 0.003 0.011 0.016 0.051 0.083 0.005 0.167 0.002 0.037 

Locus 479 : 
2 alleles
11.6% missing data
   1   (0.859) 0.981 0.855 0.930 0.856 0.898 0.913 0.889 0.981 0.891 
   4   (0.141) 0.019 0.145 0.070 0.144 0.102 0.087 0.111 0.019 0.109 

Locus 480 : 
2 alleles
4.3% missing data
   1   (0.273) 0.675 0.123 0.118 0.271 0.541 0.709 0.317 0.051 0.310 
   3   (0.727) 0.325 0.877 0.882 0.729 0.459 0.291 0.683 0.949 0.690 

Locus 481 : 
2 alleles
2.2% missing data
   3   (0.884) 0.989 0.867 0.872 0.885 0.932 0.947 0.941 0.968 0.892 
   4   (0.116) 0.011 0.133 0.128 0.115 0.068 0.053 0.059 0.032 0.108 

Locus 482 : 
2 alleles
0.7% missing data
   2   (0.165) 0.028 0.192 0.431 0.165 0.077 0.192 0.125 0.054 0.114 
   4   (0.835) 0.972 0.808 0.569 0.835 0.923 0.808 0.875 0.946 0.886 

Locus 483 : 
2 alleles
13.0% missing data
   4   (0.740) 0.499 0.720 0.858 0.741 0.819 0.804 0.703 0.743 0.843 
   2   (0.260) 0.501 0.280 0.142 0.259 0.181 0.196 0.297 0.257 0.157 

Locus 484 : 
2 alleles
12.3% missing data
   3   (0.905) 0.973 0.925 0.973 0.904 0.934 0.916 0.921 0.982 0.951 
   1   (0.095) 0.027 0.075 0.027 0.096 0.066 0.084 0.079 0.018 0.049 

Locus 485 : 
2 alleles
13.0% missing data
   3   (0.843) 0.977 0.813 0.951 0.844 0.886 0.879 0.845 0.969 0.908 
   1   (0.157) 0.023 0.187 0.049 0.156 0.114 0.121 0.155 0.031 0.092 

Locus 486 : 
2 alleles
3.6% missing data
   4   (0.906) 0.170 0.944 0.950 0.907 0.944 0.949 0.949 0.988 0.924 
   2   (0.094) 0.830 0.056 0.050 0.093 0.056 0.051 0.051 0.012 0.076 

Locus 487 : 
2 alleles
2.9% missing data
   2   (0.160) 0.018 0.193 0.272 0.160 0.072 0.133 0.092 0.249 0.100 
   3   (0.840) 0.982 0.807 0.728 0.840 0.928 0.867 0.908 0.751 0.900 

Locus 488 : 
2 alleles
5.8% missing data
   2   (0.819) 0.980 0.843 0.860 0.817 0.815 0.859 0.823 0.966 0.853 
   4   (0.181) 0.020 0.157 0.140 0.183 0.185 0.141 0.177 0.034 0.147 

Locus 489 : 
2 alleles
12.3% missing data
   1   (0.473) 0.188 0.485 0.601 0.471 0.450 0.547 0.395 0.860 0.425 
   3   (0.527) 0.812 0.515 0.399 0.529 0.550 0.453 0.605 0.140 0.575 

Locus 490 : 
2 alleles
3.6% missing data
   2   (0.887) 0.985 0.869 0.959 0.887 0.951 0.906 0.918 0.966 0.917 
   4   (0.113) 0.015 0.131 0.041 0.113 0.049 0.094 0.082 0.034 0.083 

Locus 491 : 
2 alleles
5.1% missing data
   3   (0.071) 0.013 0.024 0.027 0.071 0.074 0.017 0.090 0.004 0.118 
   1   (0.929) 0.987 0.976 0.973 0.929 0.926 0.983 0.910 0.996 0.882 

Locus 492 : 
2 alleles
1.4% missing data
   1   (0.905) 0.988 0.914 0.965 0.904 0.962 0.945 0.933 0.989 0.863 
   3   (0.095) 0.012 0.086 0.035 0.096 0.038 0.055 0.067 0.011 0.137 

Locus 493 : 
2 alleles
10.9% missing data
   2   (0.857) 0.955 0.867 0.925 0.857 0.884 0.936 0.878 0.977 0.839 
   4   (0.143) 0.045 0.133 0.075 0.143 0.116 0.064 0.122 0.023 0.161 

Locus 494 : 
2 alleles
2.9% missing data
   4   (0.830) 0.979 0.809 0.568 0.831 0.927 0.875 0.895 0.892 0.786 
   3   (0.170) 0.021 0.191 0.432 0.169 0.073 0.125 0.105 0.108 0.214 

Locus 495 : 
2 alleles
14.5% missing data
   2   (0.813) 0.280 0.796 0.898 0.814 0.886 0.935 0.890 0.581 0.869 
   4   (0.187) 0.720 0.204 0.102 0.186 0.114 0.065 0.110 0.419 0.131 

Locus 496 : 
2 alleles
2.9% missing data
   4   (0.852) 0.983 0.869 0.816 0.850 0.916 0.723 0.854 0.968 0.898 
   2   (0.148) 0.017 0.131 0.184 0.150 0.084 0.277 0.146 0.032 0.102 

Locus 497 : 
2 alleles
4.3% missing data
   1   (0.846) 0.982 0.885 0.922 0.844 0.846 0.946 0.813 0.977 0.881 
   3   (0.154) 0.018 0.115 0.078 0.156 0.154 0.054 0.187 0.023 0.119 

Locus 498 : 
2 alleles
12.3% missing data
   3   (0.880) 0.988 0.933 0.683 0.881 0.919 0.847 0.886 0.975 0.863 
   2   (0.120) 0.012 0.067 0.317 0.119 0.081 0.153 0.114 0.025 0.137 

Locus 499 : 
2 alleles
4.3% missing data
   4   (0.910) 0.985 0.903 0.972 0.912 0.970 0.510 0.966 0.965 0.943 
   2   (0.090) 0.015 0.097 0.028 0.088 0.030 0.490 0.034 0.035 0.057 

Locus 500 : 
2 alleles
15.2% missing data
   1   (0.838) 0.975 0.772 0.938 0.838 0.891 0.960 0.904 0.959 0.854 
   3   (0.162) 0.025 0.228 0.062 0.162 0.109 0.040 0.096 0.041 0.146 

Locus 501 : 
2 alleles
1.4% missing data
   1   (0.689) 0.957 0.644 0.685 0.688 0.681 0.889 0.723 0.862 0.750 
   2   (0.311) 0.043 0.356 0.315 0.312 0.319 0.111 0.277 0.138 0.250 

Locus 502 : 
2 alleles
10.9% missing data
   2   (0.946) 0.996 0.987 0.988 0.946 0.891 0.986 0.959 0.998 0.951 
   4   (0.054) 0.004 0.013 0.012 0.054 0.109 0.014 0.041 0.002 0.049 

Locus 503 : 
2 alleles
16.7% missing data
   4   (0.815) 0.971 0.744 0.874 0.812 0.884 0.936 0.893 0.965 0.827 
   3   (0.185) 0.029 0.256 0.126 0.188 0.116 0.064 0.107 0.035 0.173 

Locus 504 : 
2 alleles
6.5% missing data
   1   (0.797) 0.916 0.748 0.926 0.797 0.741 0.941 0.885 0.943 0.848 
   3   (0.203) 0.084 0.252 0.074 0.203 0.259 0.059 0.115 0.057 0.152 

Locus 505 : 
2 alleles
11.6% missing data
   1   (0.397) 0.752 0.294 0.653 0.397 0.521 0.531 0.324 0.165 0.468 
   3   (0.603) 0.248 0.706 0.347 0.603 0.479 0.469 0.676 0.835 0.532 

Locus 506 : 
2 alleles
3.6% missing data
   4   (0.907) 0.991 0.935 0.906 0.907 0.932 0.959 0.933 0.991 0.897 
   2   (0.093) 0.009 0.065 0.094 0.093 0.068 0.041 0.067 0.009 0.103 

Locus 507 : 
2 alleles
5.8% missing data
   4   (0.615) 0.197 0.643 0.720 0.616 0.720 0.701 0.584 0.460 0.525 
   1   (0.385) 0.803 0.357 0.280 0.384 0.280 0.299 0.416 0.540 0.475 

Locus 508 : 
2 alleles
18.1% missing data
   3   (0.912) 0.992 0.953 0.927 0.912 0.884 0.930 0.937 0.994 0.942 
   4   (0.088) 0.008 0.047 0.073 0.088 0.116 0.070 0.063 0.006 0.058 

Locus 509 : 
2 alleles
17.4% missing data
   1   (0.831) 0.984 0.822 0.931 0.829 0.857 0.962 0.845 0.971 0.853 
   3   (0.169) 0.016 0.178 0.069 0.171 0.143 0.038 0.155 0.029 0.147 

Locus 510 : 
2 alleles
4.3% missing data
   1   (0.699) 0.964 0.653 0.384 0.696 0.740 0.751 0.711 0.944 0.806 
   4   (0.301) 0.036 0.347 0.616 0.304 0.260 0.249 0.289 0.056 0.194 

Locus 511 : 
2 alleles
15.9% missing data
   1   (0.895) 0.987 0.859 0.846 0.895 0.972 0.911 0.948 0.927 0.936 
   3   (0.105) 0.013 0.141 0.154 0.105 0.028 0.089 0.052 0.073 0.064 

Locus 512 : 
2 alleles
15.9% missing data
   3   (0.897) 0.324 0.937 0.958 0.896 0.956 0.984 0.918 0.967 0.932 
   1   (0.103) 0.676 0.063 0.042 0.104 0.044 0.016 0.082 0.033 0.068 

Locus 513 : 
2 alleles
3.6% missing data
   2   (0.762) 0.776 0.718 0.842 0.763 0.843 0.886 0.807 0.701 0.830 
   4   (0.238) 0.224 0.282 0.158 0.237 0.157 0.114 0.193 0.299 0.170 

Locus 514 : 
2 alleles
10.1% missing data
   1   (0.761) 0.971 0.718 0.924 0.758 0.827 0.917 0.736 0.963 0.763 
   3   (0.239) 0.029 0.282 0.076 0.242 0.173 0.083 0.264 0.037 0.237 

Locus 515 : 
2 alleles
3.6% missing data
   4   (0.869) 0.984 0.831 0.942 0.869 0.945 0.967 0.886 0.977 0.861 
   1   (0.131) 0.016 0.169 0.058 0.131 0.055 0.033 0.114 0.023 0.139 

Locus 516 : 
2 alleles
13.8% missing data
   2   (0.867) 0.988 0.895 0.859 0.866 0.863 0.957 0.902 0.983 0.821 
   4   (0.133) 0.012 0.105 0.141 0.134 0.137 0.043 0.098 0.017 0.179 

Locus 517 : 
2 alleles
3.6% missing data
   1   (0.741) 0.971 0.723 0.894 0.744 0.771 0.754 0.659 0.945 0.724 
   4   (0.259) 0.029 0.277 0.106 0.256 0.229 0.246 0.341 0.055 0.276 

Locus 518 : 
2 alleles
6.5% missing data
   4   (0.764) 0.966 0.733 0.847 0.764 0.816 0.913 0.714 0.893 0.817 
   3   (0.236) 0.034 0.267 0.153 0.236 0.184 0.087 0.286 0.107 0.183 

Locus 519 : 
2 alleles
2.9% missing data
   3   (0.715) 0.913 0.600 0.789 0.716 0.754 0.863 0.772 0.811 0.840 
   1   (0.285) 0.087 0.400 0.211 0.284 0.246 0.137 0.228 0.189 0.160 

Locus 520 : 
2 alleles
5.1% missing data
   3   (0.720) 0.143 0.561 0.635 0.719 0.900 0.857 0.889 0.143 0.901 
   4   (0.280) 0.857 0.439 0.365 0.281 0.100 0.143 0.111 0.857 0.099 

Locus 521 : 
2 alleles
3.6% missing data
   2   (0.887) 0.988 0.851 0.704 0.889 0.960 0.921 0.956 0.789 0.964 
   4   (0.113) 0.012 0.149 0.296 0.111 0.040 0.079 0.044 0.211 0.036 

Locus 522 : 
2 alleles
13.8% missing data
   2   (0.899) 0.991 0.966 0.945 0.898 0.877 0.957 0.814 0.993 0.854 
   4   (0.101) 0.009 0.034 0.055 0.102 0.123 0.043 0.186 0.007 0.146 

Locus 523 : 
2 alleles
7.2% missing data
   4   (0.868) 0.984 0.893 0.856 0.870 0.904 0.819 0.878 0.981 0.741 
   3   (0.132) 0.016 0.107 0.144 0.130 0.096 0.181 0.122 0.019 0.259 

Locus 524 : 
2 alleles
13.0% missing data
   1   (0.891) 0.987 0.868 0.926 0.887 0.954 0.965 0.941 0.970 0.943 
   3   (0.109) 0.013 0.132 0.074 0.113 0.046 0.035 0.059 0.030 0.057 

Locus 525 : 
2 alleles
8.0% missing data
   2   (0.914) 0.988 0.892 0.758 0.913 0.984 0.859 0.969 0.955 0.953 
   4   (0.086) 0.012 0.108 0.242 0.087 0.016 0.141 0.031 0.045 0.047 

Locus 526 : 
2 alleles
5.1% missing data
   2   (0.406) 0.520 0.391 0.260 0.405 0.403 0.352 0.407 0.404 0.475 
   3   (0.594) 0.480 0.609 0.740 0.595 0.597 0.648 0.593 0.596 0.525 

Locus 527 : 
2 alleles
5.1% missing data
   2   (0.849) 0.171 0.880 0.951 0.845 0.900 0.937 0.902 0.972 0.909 
   4   (0.151) 0.829 0.120 0.049 0.155 0.100 0.063 0.098 0.028 0.091 

Locus 528 : 
2 alleles
12.3% missing data
   4   (0.885) 0.982 0.945 0.686 0.886 0.923 0.798 0.902 0.962 0.790 
   1   (0.115) 0.018 0.055 0.314 0.114 0.077 0.202 0.098 0.038 0.210 

Locus 529 : 
2 alleles
12.3% missing data
   2   (0.881) 0.981 0.870 0.869 0.881 0.924 0.881 0.940 0.979 0.896 
   4   (0.119) 0.019 0.130 0.131 0.119 0.076 0.119 0.060 0.021 0.104 

Locus 530 : 
2 alleles
2.9% missing data
   1   (0.908) 0.990 0.937 0.945 0.909 0.919 0.969 0.914 0.991 0.943 
   4   (0.092) 0.010 0.063 0.055 0.091 0.081 0.031 0.086 0.009 0.057 

Locus 531 : 
2 alleles
4.3% missing data
   1   (0.755) 0.924 0.829 0.744 0.758 0.682 0.674 0.723 0.945 0.665 
   3   (0.245) 0.076 0.171 0.256 0.242 0.318 0.326 0.277 0.055 0.335 

Locus 532 : 
2 alleles
12.3% missing data
   1   (0.570) 0.935 0.707 0.618 0.569 0.362 0.833 0.400 0.935 0.382 
   4   (0.430) 0.065 0.293 0.382 0.431 0.638 0.167 0.600 0.065 0.618 

Locus 533 : 
2 alleles
5.1% missing data
   1   (0.875) 0.965 0.905 0.962 0.872 0.895 0.982 0.882 0.988 0.876 
   4   (0.125) 0.035 0.095 0.038 0.128 0.105 0.018 0.118 0.012 0.124 

Locus 534 : 
2 alleles
12.3% missing data
   2   (0.866) 0.970 0.915 0.840 0.866 0.852 0.974 0.864 0.979 0.771 
   4   (0.134) 0.030 0.085 0.160 0.134 0.148 0.026 0.136 0.021 0.229 

Locus 535 : 
2 alleles
17.4% missing data
   3   (0.669) 0.955 0.673 0.702 0.667 0.748 0.694 0.588 0.900 0.632 
   1   (0.331) 0.045 0.327 0.298 0.333 0.252 0.306 0.412 0.100 0.368 

Locus 536 : 
2 alleles
2.9% missing data
   1   (0.867) 0.965 0.866 0.917 0.867 0.901 0.951 0.872 0.944 0.937 
   3   (0.133) 0.035 0.134 0.083 0.133 0.099 0.049 0.128 0.056 0.063 

Locus 537 : 
2 alleles
3.6% missing data
   2   (0.456) 0.053 0.440 0.780 0.455 0.471 0.557 0.513 0.268 0.396 
   4   (0.544) 0.947 0.560 0.220 0.545 0.529 0.443 0.487 0.732 0.604 

Locus 538 : 
2 alleles
15.9% missing data
   3   (0.801) 0.964 0.721 0.924 0.799 0.893 0.723 0.875 0.925 0.804 
   1   (0.199) 0.036 0.279 0.076 0.201 0.107 0.277 0.125 0.075 0.196 

Locus 539 : 
2 alleles
13.8% missing data
   2   (0.791) 0.930 0.753 0.825 0.792 0.857 0.920 0.748 0.817 0.900 
   4   (0.209) 0.070 0.247 0.175 0.208 0.143 0.080 0.252 0.183 0.100 

Locus 540 : 
2 alleles
10.1% missing data
   2   (0.769) 0.297 0.710 0.778 0.770 0.870 0.923 0.805 0.906 0.822 
   4   (0.231) 0.703 0.290 0.222 0.230 0.130 0.077 0.195 0.094 0.178 

Locus 541 : 
2 alleles
11.6% missing data
   3   (0.604) 0.588 0.619 0.590 0.602 0.589 0.754 0.616 0.805 0.610 
   4   (0.396) 0.412 0.381 0.410 0.398 0.411 0.246 0.384 0.195 0.390 

Locus 542 : 
2 alleles
3.6% missing data
   1   (0.893) 0.990 0.866 0.900 0.890 0.981 0.323 0.966 0.918 0.962 
   3   (0.107) 0.010 0.134 0.100 0.110 0.019 0.677 0.034 0.082 0.038 

Locus 543 : 
2 alleles
10.1% missing data
   1   (0.928) 0.995 0.976 0.922 0.925 0.910 0.981 0.956 0.996 0.856 
   3   (0.072) 0.005 0.024 0.078 0.075 0.090 0.019 0.044 0.004 0.144 

Locus 544 : 
2 alleles
5.1% missing data
   1   (0.911) 0.978 0.913 0.970 0.909 0.949 0.981 0.948 0.983 0.958 
   3   (0.089) 0.022 0.087 0.030 0.091 0.051 0.019 0.052 0.017 0.042 

Locus 545 : 
2 alleles
2.9% missing data
   2   (0.832) 0.984 0.870 0.922 0.831 0.810 0.925 0.791 0.977 0.849 
   1   (0.168) 0.016 0.130 0.078 0.169 0.190 0.075 0.209 0.023 0.151 

Locus 546 : 
2 alleles
4.3% missing data
   2   (0.887) 0.829 0.916 0.959 0.887 0.913 0.979 0.898 0.980 0.905 
   4   (0.113) 0.171 0.084 0.041 0.113 0.087 0.021 0.102 0.020 0.095 

Locus 547 : 
2 alleles
5.8% missing data
   4   (0.747) 0.883 0.788 0.901 0.747 0.686 0.832 0.695 0.941 0.751 
   2   (0.253) 0.117 0.212 0.099 0.253 0.314 0.168 0.305 0.059 0.249 

Locus 548 : 
2 alleles
5.8% missing data
   3   (0.882) 0.981 0.861 0.943 0.880 0.948 0.974 0.922 0.942 0.914 
   1   (0.118) 0.019 0.139 0.057 0.120 0.052 0.026 0.078 0.058 0.086 

Locus 549 : 
2 alleles
2.9% missing data
   1   (0.116) 0.013 0.098 0.103 0.119 0.080 0.053 0.075 0.016 0.142 
   3   (0.884) 0.987 0.902 0.897 0.881 0.920 0.947 0.925 0.984 0.858 

Locus 550 : 
2 alleles
2.2% missing data
   1   (0.610) 0.947 0.603 0.487 0.607 0.625 0.440 0.652 0.782 0.646 
   4   (0.390) 0.053 0.397 0.513 0.393 0.375 0.560 0.348 0.218 0.354 

Locus 551 : 
2 alleles
2.9% missing data
   4   (0.900) 0.961 0.924 0.956 0.899 0.937 0.907 0.935 0.989 0.862 
   1   (0.100) 0.039 0.076 0.044 0.101 0.063 0.093 0.065 0.011 0.138 

Locus 552 : 
2 alleles
8.0% missing data
   2   (0.893) 0.990 0.955 0.932 0.893 0.843 0.978 0.851 0.993 0.834 
   4   (0.107) 0.010 0.045 0.068 0.107 0.157 0.022 0.149 0.007 0.166 

Locus 553 : 
2 alleles
10.1% missing data
   2   (0.811) 0.975 0.836 0.405 0.813 0.860 0.733 0.824 0.925 0.864 
   1   (0.189) 0.025 0.164 0.595 0.187 0.140 0.267 0.176 0.075 0.136 

Locus 554 : 
2 alleles
4.3% missing data
   1   (0.847) 0.977 0.754 0.779 0.848 0.943 0.927 0.916 0.908 0.894 
   3   (0.153) 0.023 0.246 0.221 0.152 0.057 0.073 0.084 0.092 0.106 

Locus 555 : 
2 alleles
11.6% missing data
   2   (0.865) 0.986 0.896 0.687 0.866 0.897 0.819 0.886 0.979 0.845 
   4   (0.135) 0.014 0.104 0.313 0.134 0.103 0.181 0.114 0.021 0.155 

Locus 556 : 
2 alleles
5.8% missing data
   4   (0.558) 0.860 0.366 0.313 0.558 0.822 0.345 0.732 0.076 0.734 
   2   (0.442) 0.140 0.634 0.687 0.442 0.178 0.655 0.268 0.924 0.266 

Locus 557 : 
2 alleles
14.5% missing data
   1   (0.823) 0.971 0.837 0.846 0.824 0.839 0.882 0.839 0.967 0.734 
   3   (0.177) 0.029 0.163 0.154 0.176 0.161 0.118 0.161 0.033 0.266 

Locus 558 : 
2 alleles
10.9% missing data
   1   (0.899) 0.744 0.927 0.921 0.898 0.957 0.918 0.957 0.753 0.950 
   2   (0.101) 0.256 0.073 0.079 0.102 0.043 0.082 0.043 0.247 0.050 

Locus 559 : 
2 alleles
2.2% missing data
   1   (0.912) 0.987 0.941 0.945 0.912 0.925 0.964 0.947 0.992 0.931 
   4   (0.088) 0.013 0.059 0.055 0.088 0.075 0.036 0.053 0.008 0.069 

Locus 560 : 
2 alleles
13.8% missing data
   2   (0.719) 0.568 0.758 0.466 0.719 0.864 0.477 0.685 0.633 0.717 
   4   (0.281) 0.432 0.242 0.534 0.281 0.136 0.523 0.315 0.367 0.283 

Locus 561 : 
2 alleles
5.8% missing data
   1   (0.502) 0.510 0.501 0.505 0.502 0.499 0.503 0.501 0.498 0.502 
   3   (0.498) 0.490 0.499 0.495 0.498 0.501 0.497 0.499 0.502 0.498 

Locus 562 : 
2 alleles
2.2% missing data
   2   (0.921) 0.988 0.944 0.943 0.921 0.968 0.968 0.936 0.988 0.922 
   4   (0.079) 0.012 0.056 0.057 0.079 0.032 0.032 0.064 0.012 0.078 

Locus 563 : 
2 alleles
1.4% missing data
   1   (0.883) 0.984 0.937 0.957 0.878 0.913 0.989 0.852 0.993 0.828 
   4   (0.117) 0.016 0.063 0.043 0.122 0.087 0.011 0.148 0.007 0.172 

Locus 564 : 
2 alleles
13.0% missing data
   4   (0.942) 0.996 0.985 0.982 0.943 0.923 0.995 0.919 0.998 0.858 
   3   (0.058) 0.004 0.015 0.018 0.057 0.077 0.005 0.081 0.002 0.142 

Locus 565 : 
2 alleles
1.4% missing data
   3   (0.888) 0.989 0.956 0.955 0.886 0.804 0.977 0.830 0.994 0.879 
   1   (0.112) 0.011 0.044 0.045 0.114 0.196 0.023 0.170 0.006 0.121 

Locus 566 : 
2 alleles
7.2% missing data
   1   (0.883) 0.970 0.882 0.944 0.883 0.937 0.960 0.907 0.981 0.888 
   3   (0.117) 0.030 0.118 0.056 0.117 0.063 0.040 0.093 0.019 0.112 

Locus 567 : 
2 alleles
10.9% missing data
   2   (0.711) 0.400 0.717 0.694 0.713 0.732 0.935 0.751 0.844 0.627 
   4   (0.289) 0.600 0.283 0.306 0.287 0.268 0.065 0.249 0.156 0.373 

Locus 568 : 
2 alleles
10.1% missing data
   3   (0.541) 0.353 0.537 0.445 0.539 0.599 0.435 0.547 0.674 0.597 
   4   (0.459) 0.647 0.463 0.555 0.461 0.401 0.565 0.453 0.326 0.403 

Locus 569 : 
2 alleles
12.3% missing data
   4   (0.844) 0.962 0.864 0.694 0.843 0.897 0.801 0.876 0.953 0.804 
   1   (0.156) 0.038 0.136 0.306 0.157 0.103 0.199 0.124 0.047 0.196 

Locus 570 : 
2 alleles
1.4% missing data
   2   (0.839) 0.208 0.824 0.918 0.838 0.912 0.940 0.912 0.955 0.885 
   3   (0.161) 0.792 0.176 0.082 0.162 0.088 0.060 0.088 0.045 0.115 

Locus 571 : 
2 alleles
16.7% missing data
   3   (0.919) 0.667 0.945 0.965 0.919 0.977 0.970 0.960 0.845 0.959 
   2   (0.081) 0.333 0.055 0.035 0.081 0.023 0.030 0.040 0.155 0.041 

Locus 572 : 
2 alleles
10.1% missing data
   2   (0.590) 0.471 0.465 0.531 0.590 0.717 0.746 0.683 0.835 0.593 
   1   (0.410) 0.529 0.535 0.469 0.410 0.283 0.254 0.317 0.165 0.407 

Locus 573 : 
2 alleles
13.8% missing data
   2   (0.759) 0.976 0.890 0.756 0.760 0.532 0.794 0.651 0.973 0.552 
   4   (0.241) 0.024 0.110 0.244 0.240 0.468 0.206 0.349 0.027 0.448 

Locus 574 : 
2 alleles
3.6% missing data
   3   (0.894) 0.988 0.877 0.783 0.893 0.966 0.867 0.948 0.975 0.896 
   1   (0.106) 0.012 0.123 0.217 0.107 0.034 0.133 0.052 0.025 0.104 

Locus 575 : 
2 alleles
12.3% missing data
   1   (0.897) 0.972 0.860 0.942 0.897 0.961 0.856 0.946 0.976 0.944 
   3   (0.103) 0.028 0.140 0.058 0.103 0.039 0.144 0.054 0.024 0.056 

Locus 576 : 
2 alleles
10.9% missing data
   1   (0.799) 0.275 0.857 0.885 0.799 0.790 0.965 0.795 0.968 0.745 
   4   (0.201) 0.725 0.143 0.115 0.201 0.210 0.035 0.205 0.032 0.255 

Locus 577 : 
2 alleles
4.3% missing data
   1   (0.908) 0.989 0.910 0.962 0.909 0.947 0.967 0.930 0.990 0.950 
   2   (0.092) 0.011 0.090 0.038 0.091 0.053 0.033 0.070 0.010 0.050 

Locus 578 : 
2 alleles
14.5% missing data
   2   (0.147) 0.021 0.161 0.051 0.147 0.115 0.024 0.174 0.041 0.079 
   4   (0.853) 0.979 0.839 0.949 0.853 0.885 0.976 0.826 0.959 0.921 

Locus 579 : 
2 alleles
15.2% missing data
   1   (0.905) 0.197 0.924 0.959 0.905 0.957 0.973 0.968 0.977 0.939 
   4   (0.095) 0.803 0.076 0.041 0.095 0.043 0.027 0.032 0.023 0.061 

Locus 580 : 
2 alleles
9.4% missing data
   2   (0.894) 0.985 0.859 0.696 0.894 0.974 0.762 0.959 0.921 0.960 
   4   (0.106) 0.015 0.141 0.304 0.106 0.026 0.238 0.041 0.079 0.040 

Locus 581 : 
2 alleles
5.1% missing data
   1   (0.814) 0.249 0.803 0.860 0.813 0.893 0.900 0.844 0.921 0.898 
   3   (0.186) 0.751 0.197 0.140 0.187 0.107 0.100 0.156 0.079 0.102 

Locus 582 : 
2 alleles
2.9% missing data
   3   (0.918) 0.981 0.902 0.974 0.918 0.975 0.983 0.942 0.988 0.949 
   1   (0.082) 0.019 0.098 0.026 0.082 0.025 0.017 0.058 0.012 0.051 

Locus 583 : 
2 alleles
4.3% missing data
   3   (0.096) 0.023 0.053 0.032 0.097 0.059 0.011 0.124 0.010 0.145 
   4   (0.904) 0.977 0.947 0.968 0.903 0.941 0.989 0.876 0.990 0.855 

Locus 584 : 
2 alleles
4.3% missing data
   3   (0.893) 0.209 0.877 0.843 0.895 0.976 0.934 0.964 0.731 0.955 
   2   (0.107) 0.791 0.123 0.157 0.105 0.024 0.066 0.036 0.269 0.045 

Locus 585 : 
2 alleles
6.5% missing data
   2   (0.368) 0.049 0.151 0.216 0.367 0.726 0.088 0.662 0.029 0.606 
   4   (0.632) 0.951 0.849 0.784 0.633 0.274 0.912 0.338 0.971 0.394 

Locus 586 : 
2 alleles
12.3% missing data
   1   (0.269) 0.037 0.313 0.154 0.269 0.246 0.304 0.219 0.155 0.208 
   3   (0.731) 0.963 0.687 0.846 0.731 0.754 0.696 0.781 0.845 0.792 

Locus 587 : 
2 alleles
1.4% missing data
   2   (0.851) 0.581 0.809 0.911 0.853 0.946 0.955 0.921 0.768 0.871 
   4   (0.149) 0.419 0.191 0.089 0.147 0.054 0.045 0.079 0.232 0.129 

Locus 588 : 
2 alleles
13.0% missing data
   2   (0.908) 0.989 0.907 0.641 0.909 0.975 0.823 0.949 0.953 0.973 
   1   (0.092) 0.011 0.093 0.359 0.091 0.025 0.177 0.051 0.047 0.027 

Locus 589 : 
2 alleles
16.7% missing data
   1   (0.676) 0.660 0.654 0.411 0.677 0.741 0.798 0.769 0.498 0.656 
   3   (0.324) 0.340 0.346 0.589 0.323 0.259 0.202 0.231 0.502 0.344 

Locus 590 : 
2 alleles
5.8% missing data
   3   (0.900) 0.991 0.906 0.957 0.899 0.959 0.735 0.924 0.982 0.950 
   2   (0.100) 0.009 0.094 0.043 0.101 0.041 0.265 0.076 0.018 0.050 

Locus 591 : 
2 alleles
1.4% missing data
   2   (0.907) 0.986 0.855 0.965 0.904 0.977 0.958 0.961 0.981 0.962 
   4   (0.093) 0.014 0.145 0.035 0.096 0.023 0.042 0.039 0.019 0.038 

Locus 592 : 
2 alleles
10.9% missing data
   4   (0.893) 0.984 0.936 0.955 0.894 0.918 0.967 0.801 0.988 0.911 
   2   (0.107) 0.016 0.064 0.045 0.106 0.082 0.033 0.199 0.012 0.089 

Locus 593 : 
2 alleles
13.8% missing data
   1   (0.833) 0.954 0.827 0.810 0.833 0.920 0.856 0.851 0.786 0.877 
   3   (0.167) 0.046 0.173 0.190 0.167 0.080 0.144 0.149 0.214 0.123 

Locus 594 : 
2 alleles
18.8% missing data
   1   (0.091) 0.015 0.040 0.036 0.091 0.111 0.020 0.161 0.006 0.069 
   4   (0.909) 0.985 0.960 0.964 0.909 0.889 0.980 0.839 0.994 0.931 

Locus 595 : 
2 alleles
10.1% missing data
   4   (0.885) 0.967 0.838 0.678 0.886 0.966 0.945 0.964 0.893 0.917 
   2   (0.115) 0.033 0.162 0.322 0.114 0.034 0.055 0.036 0.107 0.083 

Locus 596 : 
2 alleles
14.5% missing data
   2   (0.813) 0.203 0.832 0.942 0.814 0.918 0.347 0.825 0.934 0.866 
   4   (0.187) 0.797 0.168 0.058 0.186 0.082 0.653 0.175 0.066 0.134 

Locus 597 : 
2 alleles
12.3% missing data
   1   (0.277) 0.306 0.249 0.282 0.276 0.270 0.198 0.302 0.147 0.237 
   4   (0.723) 0.694 0.751 0.718 0.724 0.730 0.802 0.698 0.853 0.763 

Locus 598 : 
2 alleles
14.5% missing data
   1   (0.752) 0.343 0.763 0.615 0.752 0.885 0.285 0.803 0.845 0.769 
   3   (0.248) 0.657 0.237 0.385 0.248 0.115 0.715 0.197 0.155 0.231 

Locus 599 : 
2 alleles
13.0% missing data
   3   (0.645) 0.332 0.688 0.269 0.645 0.718 0.506 0.657 0.879 0.602 
   1   (0.355) 0.668 0.312 0.731 0.355 0.282 0.494 0.343 0.121 0.398 

Locus 600 : 
2 alleles
2.9% missing data
   3   (0.830) 0.468 0.867 0.921 0.831 0.897 0.957 0.771 0.909 0.861 
   4   (0.170) 0.532 0.133 0.079 0.169 0.103 0.043 0.229 0.091 0.139 

Locus 601 : 
2 alleles
14.5% missing data
   3   (0.211) 0.027 0.189 0.096 0.210 0.176 0.169 0.275 0.042 0.254 
   1   (0.789) 0.973 0.811 0.904 0.790 0.824 0.831 0.725 0.958 0.746 

Locus 602 : 
2 alleles
8.0% missing data
   1   (0.097) 0.802 0.025 0.049 0.096 0.105 0.013 0.162 0.005 0.127 
   3   (0.903) 0.198 0.975 0.951 0.904 0.895 0.987 0.838 0.995 0.873 

Locus 603 : 
2 alleles
5.1% missing data
   1   (0.820) 0.979 0.675 0.785 0.819 0.954 0.708 0.901 0.856 0.902 
   2   (0.180) 0.021 0.325 0.215 0.181 0.046 0.292 0.099 0.144 0.098 

Locus 604 : 
2 alleles
5.8% missing data
   3   (0.714) 0.366 0.662 0.751 0.713 0.760 0.885 0.818 0.793 0.786 
   1   (0.286) 0.634 0.338 0.249 0.287 0.240 0.115 0.182 0.207 0.214 

Locus 605 : 
2 alleles
7.2% missing data
   4   (0.839) 0.979 0.846 0.885 0.839 0.848 0.939 0.855 0.953 0.863 
   2   (0.161) 0.021 0.154 0.115 0.161 0.152 0.061 0.145 0.047 0.137 

Locus 606 : 
2 alleles
10.9% missing data
   1   (0.774) 0.667 0.780 0.849 0.775 0.760 0.861 0.862 0.519 0.828 
   2   (0.226) 0.333 0.220 0.151 0.225 0.240 0.139 0.138 0.481 0.172 

Locus 607 : 
2 alleles
5.1% missing data
   3   (0.819) 0.924 0.736 0.896 0.819 0.919 0.939 0.815 0.929 0.881 
   1   (0.181) 0.076 0.264 0.104 0.181 0.081 0.061 0.185 0.071 0.119 

Locus 608 : 
2 alleles
2.9% missing data
   3   (0.943) 0.988 0.989 0.976 0.943 0.918 0.995 0.893 0.998 0.900 
   4   (0.057) 0.012 0.011 0.024 0.057 0.082 0.005 0.107 0.002 0.100 

Locus 609 : 
2 alleles
6.5% missing data
   3   (0.913) 0.987 0.862 0.685 0.914 0.984 0.870 0.973 0.953 0.978 
   1   (0.087) 0.013 0.138 0.315 0.086 0.016 0.130 0.027 0.047 0.022 

Locus 610 : 
2 alleles
0.7% missing data
   1   (0.627) 0.435 0.680 0.641 0.628 0.597 0.902 0.551 0.667 0.570 
   3   (0.373) 0.565 0.320 0.359 0.372 0.403 0.098 0.449 0.333 0.430 

Locus 611 : 
2 alleles
3.6% missing data
   4   (0.811) 0.934 0.786 0.931 0.809 0.842 0.905 0.854 0.943 0.875 
   3   (0.189) 0.066 0.214 0.069 0.191 0.158 0.095 0.146 0.057 0.125 

Locus 612 : 
2 alleles
2.9% missing data
   2   (0.948) 0.996 0.990 0.988 0.948 0.937 0.995 0.870 0.998 0.946 
   4   (0.052) 0.004 0.010 0.012 0.052 0.063 0.005 0.130 0.002 0.054 

Locus 613 : 
2 alleles
8.0% missing data
   3   (0.078) 0.005 0.028 0.026 0.077 0.083 0.008 0.176 0.004 0.078 
   4   (0.922) 0.995 0.972 0.974 0.923 0.917 0.992 0.824 0.996 0.922 

Locus 614 : 
2 alleles
13.8% missing data
   3   (0.900) 0.981 0.859 0.867 0.899 0.976 0.885 0.958 0.877 0.956 
   1   (0.100) 0.019 0.141 0.133 0.101 0.024 0.115 0.042 0.123 0.044 

Locus 615 : 
2 alleles
2.9% missing data
   2   (0.800) 0.976 0.756 0.896 0.801 0.844 0.941 0.862 0.734 0.876 
   4   (0.200) 0.024 0.244 0.104 0.199 0.156 0.059 0.138 0.266 0.124 

Locus 616 : 
2 alleles
11.6% missing data
   3   (0.852) 0.981 0.872 0.672 0.854 0.923 0.928 0.878 0.934 0.785 
   4   (0.148) 0.019 0.128 0.328 0.146 0.077 0.072 0.122 0.066 0.215 

Locus 617 : 
2 alleles
0.7% missing data
   2   (0.914) 0.991 0.915 0.964 0.913 0.969 0.982 0.916 0.989 0.944 
   4   (0.086) 0.009 0.085 0.036 0.087 0.031 0.018 0.084 0.011 0.056 

Locus 618 : 
2 alleles
13.8% missing data
   1   (0.058) 0.046 0.014 0.045 0.058 0.122 0.005 0.049 0.003 0.074 
   3   (0.942) 0.954 0.986 0.955 0.942 0.878 0.995 0.951 0.997 0.926 

Locus 619 : 
2 alleles
0.7% missing data
   2   (0.840) 0.980 0.855 0.796 0.840 0.876 0.962 0.868 0.933 0.802 
   4   (0.160) 0.020 0.145 0.204 0.160 0.124 0.038 0.132 0.067 0.198 

Locus 620 : 
2 alleles
11.6% missing data
   1   (0.803) 0.972 0.761 0.904 0.804 0.828 0.939 0.862 0.953 0.762 
   4   (0.197) 0.028 0.239 0.096 0.196 0.172 0.061 0.138 0.047 0.238 

Locus 621 : 
2 alleles
15.2% missing data
   1   (0.882) 0.883 0.863 0.850 0.883 0.963 0.753 0.929 0.963 0.876 
   3   (0.118) 0.117 0.137 0.150 0.117 0.037 0.247 0.071 0.037 0.124 

Locus 622 : 
2 alleles
4.3% missing data
   3   (0.600) 0.839 0.537 0.623 0.601 0.649 0.623 0.553 0.877 0.587 
   1   (0.400) 0.161 0.463 0.377 0.399 0.351 0.377 0.447 0.123 0.413 

Locus 623 : 
2 alleles
6.5% missing data
   1   (0.901) 0.985 0.893 0.834 0.902 0.958 0.942 0.944 0.972 0.925 
   3   (0.099) 0.015 0.107 0.166 0.098 0.042 0.058 0.056 0.028 0.075 

Locus 624 : 
2 alleles
13.0% missing data
   3   (0.780) 0.804 0.831 0.761 0.781 0.857 0.647 0.738 0.738 0.773 
   4   (0.220) 0.196 0.169 0.239 0.219 0.143 0.353 0.262 0.262 0.227 

Locus 625 : 
2 alleles
11.6% missing data
   1   (0.784) 0.800 0.778 0.680 0.784 0.728 0.846 0.862 0.962 0.823 
   3   (0.216) 0.200 0.222 0.320 0.216 0.272 0.154 0.138 0.038 0.177 

Locus 626 : 
2 alleles
7.2% missing data
   1   (0.885) 0.947 0.865 0.963 0.885 0.937 0.967 0.918 0.983 0.909 
   2   (0.115) 0.053 0.135 0.037 0.115 0.063 0.033 0.082 0.017 0.091 

Locus 627 : 
2 alleles
16.7% missing data
   2   (0.295) 0.037 0.262 0.220 0.292 0.287 0.723 0.375 0.064 0.323 
   4   (0.705) 0.963 0.738 0.780 0.708 0.713 0.277 0.625 0.936 0.677 

Locus 628 : 
2 alleles
3.6% missing data
   1   (0.441) 0.130 0.403 0.358 0.444 0.466 0.807 0.555 0.122 0.402 
   3   (0.559) 0.870 0.597 0.642 0.556 0.534 0.193 0.445 0.878 0.598 

Locus 629 : 
2 alleles
10.9% missing data
   1   (0.869) 0.950 0.867 0.737 0.871 0.919 0.779 0.899 0.948 0.944 
   3   (0.131) 0.050 0.133 0.263 0.129 0.081 0.221 0.101 0.052 0.056 

Locus 630 : 
2 alleles
1.4% missing data
   2   (0.078) 0.009 0.058 0.046 0.078 0.037 0.044 0.064 0.009 0.055 
   4   (0.922) 0.991 0.942 0.954 0.922 0.963 0.956 0.936 0.991 0.945 

Locus 631 : 
2 alleles
15.2% missing data
   2   (0.854) 0.981 0.747 0.873 0.855 0.954 0.894 0.911 0.871 0.926 
   4   (0.146) 0.019 0.253 0.127 0.145 0.046 0.106 0.089 0.129 0.074 

Locus 632 : 
2 alleles
4.3% missing data
   4   (0.815) 0.979 0.875 0.923 0.817 0.800 0.924 0.727 0.979 0.664 
   1   (0.185) 0.021 0.125 0.077 0.183 0.200 0.076 0.273 0.021 0.336 

Locus 633 : 
2 alleles
6.5% missing data
   1   (0.903) 0.943 0.918 0.950 0.904 0.937 0.978 0.940 0.952 0.915 
   3   (0.097) 0.057 0.082 0.050 0.096 0.063 0.022 0.060 0.048 0.085 

Locus 634 : 
2 alleles
1.4% missing data
   4   (0.910) 0.647 0.952 0.816 0.911 0.975 0.764 0.946 0.934 0.950 
   2   (0.090) 0.353 0.048 0.184 0.089 0.025 0.236 0.054 0.066 0.050 

Locus 635 : 
2 alleles
11.6% missing data
   2   (0.122) 0.012 0.087 0.079 0.122 0.140 0.113 0.108 0.022 0.105 
   4   (0.878) 0.988 0.913 0.921 0.878 0.860 0.887 0.892 0.978 0.895 

Locus 636 : 
2 alleles
15.9% missing data
   1   (0.892) 0.985 0.927 0.940 0.891 0.907 0.961 0.892 0.978 0.891 
   3   (0.108) 0.015 0.073 0.060 0.109 0.093 0.039 0.108 0.022 0.109 

Locus 637 : 
2 alleles
10.9% missing data
   3   (0.891) 0.938 0.856 0.969 0.890 0.964 0.935 0.924 0.863 0.960 
   1   (0.109) 0.062 0.144 0.031 0.110 0.036 0.065 0.076 0.137 0.040 

Locus 638 : 
2 alleles
4.3% missing data
   4   (0.906) 0.993 0.973 0.965 0.907 0.834 0.985 0.674 0.994 0.901 
   2   (0.094) 0.007 0.027 0.035 0.093 0.166 0.015 0.326 0.006 0.099 

Locus 639 : 
2 alleles
10.9% missing data
   3   (0.746) 0.899 0.716 0.795 0.747 0.686 0.916 0.804 0.919 0.782 
   1   (0.254) 0.101 0.284 0.205 0.253 0.314 0.084 0.196 0.081 0.218 

Locus 640 : 
2 alleles
9.4% missing data
   2   (0.811) 0.974 0.738 0.866 0.809 0.890 0.679 0.892 0.919 0.874 
   1   (0.189) 0.026 0.262 0.134 0.191 0.110 0.321 0.108 0.081 0.126 

Locus 641 : 
2 alleles
6.5% missing data
   1   (0.903) 0.921 0.949 0.962 0.903 0.874 0.985 0.921 0.988 0.922 
   3   (0.097) 0.079 0.051 0.038 0.097 0.126 0.015 0.079 0.012 0.078 

Locus 642 : 
2 alleles
13.0% missing data
   1   (0.894) 0.990 0.937 0.957 0.893 0.903 0.984 0.902 0.991 0.878 
   4   (0.106) 0.010 0.063 0.043 0.107 0.097 0.016 0.098 0.009 0.122 

Locus 643 : 
2 alleles
1.4% missing data
   2   (0.669) 0.781 0.646 0.782 0.667 0.758 0.692 0.717 0.268 0.745 
   4   (0.331) 0.219 0.354 0.218 0.333 0.242 0.308 0.283 0.732 0.255 

Locus 644 : 
2 alleles
5.8% missing data
   3   (0.874) 0.987 0.875 0.728 0.873 0.946 0.923 0.902 0.962 0.930 
   4   (0.126) 0.013 0.125 0.272 0.127 0.054 0.077 0.098 0.038 0.070 

Locus 645 : 
2 alleles
2.2% missing data
   3   (0.894) 0.968 0.912 0.884 0.895 0.902 0.933 0.939 0.962 0.942 
   2   (0.106) 0.032 0.088 0.116 0.105 0.098 0.067 0.061 0.038 0.058 

Locus 646 : 
2 alleles
16.7% missing data
   3   (0.886) 0.955 0.850 0.926 0.885 0.941 0.916 0.958 0.824 0.967 
   2   (0.114) 0.045 0.150 0.074 0.115 0.059 0.084 0.042 0.176 0.033 

Locus 647 : 
2 alleles
1.4% missing data
   1   (0.841) 0.605 0.863 0.931 0.840 0.888 0.951 0.879 0.927 0.833 
   2   (0.159) 0.395 0.137 0.069 0.160 0.112 0.049 0.121 0.073 0.167 

Locus 648 : 
2 alleles
11.6% missing data
   4   (0.928) 0.989 0.972 0.965 0.929 0.884 0.974 0.939 0.995 0.935 
   2   (0.072) 0.011 0.028 0.035 0.071 0.116 0.026 0.061 0.005 0.065 

Locus 649 : 
2 alleles
8.7% missing data
   2   (0.324) 0.235 0.281 0.253 0.323 0.380 0.346 0.261 0.677 0.278 
   4   (0.676) 0.765 0.719 0.747 0.677 0.620 0.654 0.739 0.323 0.722 

Locus 650 : 
2 alleles
15.2% missing data
   2   (0.788) 0.259 0.769 0.866 0.787 0.916 0.288 0.853 0.894 0.830 
   3   (0.212) 0.741 0.231 0.134 0.213 0.084 0.712 0.147 0.106 0.170 

Locus 651 : 
2 alleles
9.4% missing data
   1   (0.118) 0.010 0.059 0.054 0.118 0.159 0.052 0.141 0.012 0.149 
   4   (0.882) 0.990 0.941 0.946 0.882 0.841 0.948 0.859 0.988 0.851 

Locus 652 : 
2 alleles
10.1% missing data
   2   (0.948) 0.996 0.988 0.986 0.948 0.929 0.986 0.933 0.998 0.933 
   4   (0.052) 0.004 0.012 0.014 0.052 0.071 0.014 0.067 0.002 0.067 

Locus 653 : 
2 alleles
13.0% missing data
   1   (0.884) 0.965 0.875 0.893 0.882 0.950 0.897 0.911 0.972 0.937 
   3   (0.116) 0.035 0.125 0.107 0.118 0.050 0.103 0.089 0.028 0.063 

Locus 654 : 
2 alleles
10.1% missing data
   3   (0.836) 0.982 0.847 0.839 0.833 0.891 0.866 0.841 0.959 0.885 
   1   (0.164) 0.018 0.153 0.161 0.167 0.109 0.134 0.159 0.041 0.115 

Locus 655 : 
2 alleles
1.4% missing data
   3   (0.945) 0.996 0.989 0.986 0.946 0.923 0.996 0.902 0.998 0.856 
   2   (0.055) 0.004 0.011 0.014 0.054 0.077 0.004 0.098 0.002 0.144 

Locus 656 : 
2 alleles
2.2% missing data
   3   (0.756) 0.082 0.818 0.808 0.758 0.812 0.952 0.694 0.957 0.592 
   4   (0.244) 0.918 0.182 0.192 0.242 0.188 0.048 0.306 0.043 0.408 

Locus 657 : 
2 alleles
13.8% missing data
   4   (0.617) 0.383 0.568 0.723 0.617 0.660 0.671 0.673 0.734 0.671 
   2   (0.383) 0.617 0.432 0.277 0.383 0.340 0.329 0.327 0.266 0.329 

Locus 658 : 
2 alleles
18.1% missing data
   4   (0.886) 0.984 0.882 0.917 0.886 0.956 0.959 0.917 0.964 0.860 
   2   (0.114) 0.016 0.118 0.083 0.114 0.044 0.041 0.083 0.036 0.140 

Locus 659 : 
2 alleles
5.1% missing data
   2   (0.834) 0.267 0.846 0.912 0.836 0.891 0.951 0.886 0.897 0.858 
   4   (0.166) 0.733 0.154 0.088 0.164 0.109 0.049 0.114 0.103 0.142 

Locus 660 : 
2 alleles
4.3% missing data
   4   (0.898) 0.987 0.951 0.722 0.898 0.908 0.881 0.913 0.978 0.934 
   2   (0.102) 0.013 0.049 0.278 0.102 0.092 0.119 0.087 0.022 0.066 

Locus 661 : 
2 alleles
13.8% missing data
   1   (0.841) 0.730 0.878 0.849 0.841 0.920 0.885 0.855 0.490 0.905 
   3   (0.159) 0.270 0.122 0.151 0.159 0.080 0.115 0.145 0.510 0.095 

Locus 662 : 
2 alleles
2.2% missing data
   2   (0.894) 0.382 0.936 0.758 0.893 0.954 0.973 0.952 0.968 0.818 
   4   (0.106) 0.618 0.064 0.242 0.107 0.046 0.027 0.048 0.032 0.182 

Locus 663 : 
2 alleles
2.9% missing data
   3   (0.893) 0.990 0.882 0.967 0.894 0.945 0.960 0.861 0.988 0.945 
   1   (0.107) 0.010 0.118 0.033 0.106 0.055 0.040 0.139 0.012 0.055 

Locus 664 : 
2 alleles
15.9% missing data
   2   (0.894) 0.990 0.941 0.852 0.894 0.821 0.956 0.932 0.986 0.872 
   4   (0.106) 0.010 0.059 0.148 0.106 0.179 0.044 0.068 0.014 0.128 

Locus 665 : 
2 alleles
5.8% missing data
   1   (0.843) 0.980 0.848 0.875 0.845 0.888 0.939 0.863 0.700 0.921 
   3   (0.157) 0.020 0.152 0.125 0.155 0.112 0.061 0.137 0.300 0.079 

Locus 666 : 
2 alleles
5.1% missing data
   2   (0.884) 0.961 0.885 0.948 0.883 0.935 0.967 0.916 0.977 0.872 
   4   (0.116) 0.039 0.115 0.052 0.117 0.065 0.033 0.084 0.023 0.128 

Locus 667 : 
2 alleles
2.9% missing data
   3   (0.865) 0.981 0.743 0.934 0.866 0.949 0.897 0.917 0.949 0.938 
   1   (0.135) 0.019 0.257 0.066 0.134 0.051 0.103 0.083 0.051 0.062 

Locus 668 : 
2 alleles
5.1% missing data
   2   (0.790) 0.971 0.783 0.900 0.791 0.877 0.596 0.765 0.857 0.812 
   4   (0.210) 0.029 0.217 0.100 0.209 0.123 0.404 0.235 0.143 0.188 

Locus 669 : 
2 alleles
5.8% missing data
   1   (0.688) 0.277 0.783 0.812 0.687 0.693 0.699 0.526 0.950 0.610 
   3   (0.312) 0.723 0.217 0.188 0.313 0.307 0.301 0.474 0.050 0.390 

Locus 670 : 
2 alleles
3.6% missing data
   1   (0.839) 0.980 0.907 0.888 0.838 0.804 0.929 0.780 0.986 0.762 
   3   (0.161) 0.020 0.093 0.112 0.162 0.196 0.071 0.220 0.014 0.238 

Locus 671 : 
2 alleles
12.3% missing data
   2   (0.745) 0.547 0.774 0.854 0.744 0.738 0.922 0.784 0.632 0.814 
   4   (0.255) 0.453 0.226 0.146 0.256 0.262 0.078 0.216 0.368 0.186 

Locus 672 : 
2 alleles
16.7% missing data
   3   (0.863) 0.826 0.867 0.914 0.864 0.932 0.583 0.895 0.977 0.892 
   4   (0.137) 0.174 0.133 0.086 0.136 0.068 0.417 0.105 0.023 0.108 

Locus 673 : 
2 alleles
3.6% missing data
   1   (0.246) 0.787 0.254 0.273 0.245 0.162 0.089 0.238 0.065 0.270 
   4   (0.754) 0.213 0.746 0.727 0.755 0.838 0.911 0.762 0.935 0.730 

Locus 674 : 
2 alleles
13.0% missing data
   2   (0.707) 0.326 0.775 0.863 0.707 0.748 0.688 0.612 0.930 0.649 
   4   (0.293) 0.674 0.225 0.137 0.293 0.252 0.312 0.388 0.070 0.351 

Locus 675 : 
2 alleles
2.9% missing data
   1   (0.899) 0.983 0.884 0.969 0.898 0.966 0.667 0.939 0.984 0.945 
   3   (0.101) 0.017 0.116 0.031 0.102 0.034 0.333 0.061 0.016 0.055 

Locus 676 : 
2 alleles
11.6% missing data
   1   (0.635) 0.239 0.643 0.812 0.636 0.626 0.668 0.697 0.816 0.578 
   3   (0.365) 0.761 0.357 0.188 0.364 0.374 0.332 0.303 0.184 0.422 

Locus 677 : 
2 alleles
1.4% missing data
   3   (0.790) 0.175 0.838 0.925 0.791 0.845 0.883 0.775 0.949 0.706 
   1   (0.210) 0.825 0.162 0.075 0.209 0.155 0.117 0.225 0.051 0.294 

Locus 678 : 
2 alleles
2.2% missing data
   2   (0.906) 0.296 0.871 0.941 0.907 0.981 0.960 0.972 0.956 0.954 
   4   (0.094) 0.704 0.129 0.059 0.093 0.019 0.040 0.028 0.044 0.046 

Locus 679 : 
2 alleles
9.4% missing data
   1   (0.534) 0.816 0.467 0.183 0.536 0.634 0.321 0.611 0.719 0.457 
   3   (0.466) 0.184 0.533 0.817 0.464 0.366 0.679 0.389 0.281 0.543 

Locus 680 : 
2 alleles
4.3% missing data
   4   (0.898) 0.985 0.837 0.935 0.899 0.962 0.929 0.958 0.961 0.957 
   2   (0.102) 0.015 0.163 0.065 0.101 0.038 0.071 0.042 0.039 0.043 

Locus 681 : 
2 alleles
13.0% missing data
   1   (0.495) 0.070 0.539 0.682 0.495 0.577 0.586 0.501 0.103 0.392 
   4   (0.505) 0.930 0.461 0.318 0.505 0.423 0.414 0.499 0.897 0.608 

Locus 682 : 
2 alleles
16.7% missing data
   1   (0.814) 0.800 0.871 0.921 0.813 0.746 0.966 0.803 0.956 0.795 
   3   (0.186) 0.200 0.129 0.079 0.187 0.254 0.034 0.197 0.044 0.205 

Locus 683 : 
2 alleles
11.6% missing data
   4   (0.860) 0.210 0.881 0.953 0.860 0.945 0.802 0.875 0.963 0.891 
   2   (0.140) 0.790 0.119 0.047 0.140 0.055 0.198 0.125 0.037 0.109 

Locus 684 : 
2 alleles
12.3% missing data
   2   (0.857) 0.839 0.848 0.845 0.858 0.905 0.941 0.902 0.948 0.888 
   4   (0.143) 0.161 0.152 0.155 0.142 0.095 0.059 0.098 0.052 0.112 

Locus 685 : 
2 alleles
17.4% missing data
   1   (0.429) 0.274 0.463 0.636 0.426 0.267 0.501 0.395 0.772 0.477 
   4   (0.571) 0.726 0.537 0.364 0.574 0.733 0.499 0.605 0.228 0.523 

Locus 686 : 
2 alleles
17.4% missing data
   3   (0.103) 0.012 0.100 0.119 0.102 0.065 0.040 0.057 0.032 0.099 
   4   (0.897) 0.988 0.900 0.881 0.898 0.935 0.960 0.943 0.968 0.901 

Locus 687 : 
2 alleles
18.1% missing data
   1   (0.056) 0.004 0.012 0.016 0.055 0.131 0.005 0.126 0.002 0.033 
   3   (0.944) 0.996 0.988 0.984 0.945 0.869 0.995 0.874 0.998 0.967 

Locus 688 : 
2 alleles
3.6% missing data
   1   (0.487) 0.854 0.470 0.374 0.483 0.608 0.224 0.408 0.564 0.495 
   4   (0.513) 0.146 0.530 0.626 0.517 0.392 0.776 0.592 0.436 0.505 

Locus 689 : 
2 alleles
2.2% missing data
   1   (0.099) 0.013 0.064 0.049 0.098 0.074 0.032 0.093 0.007 0.172 
   3   (0.901) 0.987 0.936 0.951 0.902 0.926 0.968 0.907 0.993 0.828 

Locus 690 : 
2 alleles
5.1% missing data
   4   (0.843) 0.980 0.865 0.929 0.843 0.835 0.907 0.835 0.976 0.869 
   1   (0.157) 0.020 0.135 0.071 0.157 0.165 0.093 0.165 0.024 0.131 

Locus 691 : 
2 alleles
10.1% missing data
   3   (0.773) 0.890 0.789 0.776 0.773 0.757 0.912 0.774 0.939 0.804 
   1   (0.227) 0.110 0.211 0.224 0.227 0.243 0.088 0.226 0.061 0.196 

Locus 692 : 
2 alleles
13.0% missing data
   2   (0.886) 0.909 0.909 0.919 0.886 0.954 0.967 0.883 0.981 0.796 
   3   (0.114) 0.091 0.091 0.081 0.114 0.046 0.033 0.117 0.019 0.204 

Locus 693 : 
2 alleles
1.4% missing data
   3   (0.213) 0.023 0.197 0.185 0.216 0.169 0.149 0.251 0.039 0.249 
   2   (0.787) 0.977 0.803 0.815 0.784 0.831 0.851 0.749 0.961 0.751 

Locus 694 : 
2 alleles
4.3% missing data
   4   (0.863) 0.405 0.934 0.860 0.864 0.887 0.938 0.816 0.948 0.880 
   2   (0.137) 0.595 0.066 0.140 0.136 0.113 0.062 0.184 0.052 0.120 

Locus 695 : 
2 alleles
12.3% missing data
   4   (0.928) 0.982 0.972 0.979 0.929 0.896 0.972 0.937 0.995 0.946 
   1   (0.072) 0.018 0.028 0.021 0.071 0.104 0.028 0.063 0.005 0.054 

Locus 696 : 
2 alleles
3.6% missing data
   2   (0.918) 0.961 0.948 0.978 0.918 0.932 0.987 0.926 0.992 0.958 
   4   (0.082) 0.039 0.052 0.022 0.082 0.068 0.013 0.074 0.008 0.042 

Locus 697 : 
2 alleles
10.9% missing data
   3   (0.743) 0.970 0.780 0.555 0.740 0.852 0.706 0.706 0.892 0.664 
   4   (0.257) 0.030 0.220 0.445 0.260 0.148 0.294 0.294 0.108 0.336 

Locus 698 : 
2 alleles
5.8% missing data
   3   (0.921) 0.994 0.972 0.967 0.921 0.922 0.988 0.848 0.996 0.880 
   1   (0.079) 0.006 0.028 0.033 0.079 0.078 0.012 0.152 0.004 0.120 

Locus 699 : 
2 alleles
10.9% missing data
   1   (0.126) 0.787 0.142 0.057 0.127 0.048 0.110 0.072 0.037 0.045 
   3   (0.874) 0.213 0.858 0.943 0.873 0.952 0.890 0.928 0.963 0.955 

Locus 700 : 
2 alleles
7.2% missing data
   2   (0.214) 0.586 0.230 0.064 0.218 0.185 0.033 0.135 0.136 0.135 
   3   (0.786) 0.414 0.770 0.936 0.782 0.815 0.967 0.865 0.864 0.865 

Locus 701 : 
2 alleles
1.4% missing data
   4   (0.123) 0.013 0.075 0.148 0.125 0.135 0.108 0.151 0.016 0.076 
   2   (0.877) 0.987 0.925 0.852 0.875 0.865 0.892 0.849 0.984 0.924 

Locus 702 : 
2 alleles
6.5% missing data
   1   (0.502) 0.703 0.555 0.314 0.500 0.612 0.139 0.464 0.204 0.515 
   3   (0.498) 0.297 0.445 0.686 0.500 0.388 0.861 0.536 0.796 0.485 

Locus 703 : 
2 alleles
1.4% missing data
   3   (0.871) 0.172 0.923 0.944 0.871 0.880 0.979 0.860 0.988 0.918 
   2   (0.129) 0.828 0.077 0.056 0.129 0.120 0.021 0.140 0.012 0.082 

Locus 704 : 
2 alleles
4.3% missing data
   3   (0.940) 0.980 0.774 0.942 0.941 0.995 0.966 0.991 0.965 0.991 
   2   (0.060) 0.020 0.226 0.058 0.059 0.005 0.034 0.009 0.035 0.009 

Locus 705 : 
2 alleles
6.5% missing data
   3   (0.718) 0.515 0.724 0.791 0.718 0.833 0.390 0.772 0.580 0.675 
   4   (0.282) 0.485 0.276 0.209 0.282 0.167 0.610 0.228 0.420 0.325 

Locus 706 : 
2 alleles
1.4% missing data
   3   (0.910) 0.985 0.912 0.975 0.910 0.958 0.978 0.941 0.967 0.942 
   4   (0.090) 0.015 0.088 0.025 0.090 0.042 0.022 0.059 0.033 0.058 

Locus 707 : 
2 alleles
9.4% missing data
   2   (0.659) 0.366 0.648 0.567 0.660 0.732 0.830 0.675 0.699 0.681 
   4   (0.341) 0.634 0.352 0.433 0.340 0.268 0.170 0.325 0.301 0.319 

Locus 708 : 
2 alleles
13.0% missing data
   1   (0.220) 0.503 0.228 0.436 0.217 0.135 0.276 0.122 0.192 0.261 
   3   (0.780) 0.497 0.772 0.564 0.783 0.865 0.724 0.878 0.808 0.739 

Locus 709 : 
2 alleles
15.9% missing data
   4   (0.891) 0.852 0.847 0.941 0.890 0.961 0.964 0.957 0.906 0.949 
   3   (0.109) 0.148 0.153 0.059 0.110 0.039 0.036 0.043 0.094 0.051 

Locus 710 : 
2 alleles
8.0% missing data
   2   (0.768) 0.975 0.749 0.664 0.766 0.878 0.888 0.764 0.827 0.795 
   4   (0.232) 0.025 0.251 0.336 0.234 0.122 0.112 0.236 0.173 0.205 

Locus 711 : 
2 alleles
12.3% missing data
   4   (0.904) 0.990 0.953 0.970 0.904 0.910 0.986 0.892 0.989 0.807 
   2   (0.096) 0.010 0.047 0.030 0.096 0.090 0.014 0.108 0.011 0.193 

Locus 712 : 
2 alleles
14.5% missing data
   1   (0.369) 0.099 0.335 0.461 0.368 0.394 0.396 0.355 0.214 0.463 
   3   (0.631) 0.901 0.665 0.539 0.632 0.606 0.604 0.645 0.786 0.537 

Locus 713 : 
2 alleles
5.8% missing data
   2   (0.778) 0.969 0.854 0.865 0.779 0.678 0.950 0.605 0.965 0.803 
   4   (0.222) 0.031 0.146 0.135 0.221 0.322 0.050 0.395 0.035 0.197 

Locus 714 : 
2 alleles
13.0% missing data
   3   (0.428) 0.916 0.394 0.370 0.427 0.295 0.172 0.495 0.773 0.469 
   1   (0.572) 0.084 0.606 0.630 0.573 0.705 0.828 0.505 0.227 0.531 

Locus 715 : 
2 alleles
3.6% missing data
   2   (0.851) 0.984 0.934 0.884 0.852 0.731 0.956 0.784 0.976 0.799 
   4   (0.149) 0.016 0.066 0.116 0.148 0.269 0.044 0.216 0.024 0.201 

Locus 716 : 
2 alleles
2.9% missing data
   2   (0.873) 0.982 0.877 0.803 0.873 0.917 0.920 0.902 0.945 0.898 
   4   (0.127) 0.018 0.123 0.197 0.127 0.083 0.080 0.098 0.055 0.102 

Locus 717 : 
2 alleles
3.6% missing data
   2   (0.879) 0.983 0.838 0.951 0.878 0.941 0.955 0.934 0.959 0.917 
   4   (0.121) 0.017 0.162 0.049 0.122 0.059 0.045 0.066 0.041 0.083 

Locus 718 : 
2 alleles
10.1% missing data
   3   (0.686) 0.317 0.673 0.625 0.687 0.714 0.777 0.684 0.805 0.785 
   4   (0.314) 0.683 0.327 0.375 0.313 0.286 0.223 0.316 0.195 0.215 

Locus 719 : 
2 alleles
4.3% missing data
   2   (0.140) 0.015 0.080 0.269 0.139 0.177 0.150 0.147 0.025 0.140 
   4   (0.860) 0.985 0.920 0.731 0.861 0.823 0.850 0.853 0.975 0.860 

Locus 720 : 
2 alleles
3.6% missing data
   3   (0.898) 0.991 0.920 0.952 0.900 0.895 0.984 0.885 0.990 0.939 
   4   (0.102) 0.009 0.080 0.048 0.100 0.105 0.016 0.115 0.010 0.061 

Locus 721 : 
2 alleles
13.0% missing data
   4   (0.852) 0.832 0.819 0.901 0.852 0.948 0.341 0.917 0.815 0.943 
   2   (0.148) 0.168 0.181 0.099 0.148 0.052 0.659 0.083 0.185 0.057 

Locus 722 : 
2 alleles
14.5% missing data
   3   (0.916) 0.987 0.944 0.906 0.917 0.941 0.976 0.956 0.985 0.864 
   4   (0.084) 0.013 0.056 0.094 0.083 0.059 0.024 0.044 0.015 0.136 

Locus 723 : 
2 alleles
2.9% missing data
   3   (0.916) 0.460 0.950 0.761 0.918 0.972 0.922 0.976 0.887 0.939 
   1   (0.084) 0.540 0.050 0.239 0.082 0.028 0.078 0.024 0.113 0.061 

Locus 724 : 
2 alleles
10.1% missing data
   1   (0.274) 0.031 0.163 0.177 0.277 0.508 0.077 0.365 0.026 0.345 
   3   (0.726) 0.969 0.837 0.823 0.723 0.492 0.923 0.635 0.974 0.655 

Locus 725 : 
2 alleles
13.8% missing data
   1   (0.779) 0.934 0.735 0.816 0.779 0.896 0.718 0.826 0.948 0.611 
   3   (0.221) 0.066 0.265 0.184 0.221 0.104 0.282 0.174 0.052 0.389 

Locus 726 : 
2 alleles
12.3% missing data
   3   (0.915) 0.892 0.956 0.900 0.916 0.929 0.977 0.908 0.993 0.918 
   1   (0.085) 0.108 0.044 0.100 0.084 0.071 0.023 0.092 0.007 0.082 

Locus 727 : 
2 alleles
11.6% missing data
   3   (0.701) 0.822 0.629 0.393 0.701 0.895 0.658 0.809 0.130 0.762 
   1   (0.299) 0.178 0.371 0.607 0.299 0.105 0.342 0.191 0.870 0.238 

Locus 728 : 
2 alleles
13.8% missing data
   4   (0.731) 0.768 0.725 0.790 0.728 0.840 0.377 0.782 0.611 0.787 
   3   (0.269) 0.232 0.275 0.210 0.272 0.160 0.623 0.218 0.389 0.213 

Locus 729 : 
2 alleles
17.4% missing data
   3   (0.900) 0.985 0.870 0.961 0.901 0.966 0.922 0.944 0.955 0.911 
   4   (0.100) 0.015 0.130 0.039 0.099 0.034 0.078 0.056 0.045 0.089 

Locus 730 : 
2 alleles
10.1% missing data
   3   (0.870) 0.984 0.890 0.960 0.868 0.920 0.951 0.782 0.981 0.908 
   1   (0.130) 0.016 0.110 0.040 0.132 0.080 0.049 0.218 0.019 0.092 

Locus 731 : 
2 alleles
5.1% missing data
   2   (0.643) 0.347 0.607 0.713 0.641 0.793 0.262 0.693 0.753 0.670 
   4   (0.357) 0.653 0.393 0.287 0.359 0.207 0.738 0.307 0.247 0.330 

Locus 732 : 
2 alleles
10.1% missing data
   4   (0.896) 0.989 0.927 0.962 0.896 0.943 0.940 0.882 0.985 0.832 
   1   (0.104) 0.011 0.073 0.038 0.104 0.057 0.060 0.118 0.015 0.168 

Locus 733 : 
2 alleles
2.2% missing data
   3   (0.695) 0.356 0.740 0.850 0.693 0.713 0.893 0.653 0.778 0.756 
   1   (0.305) 0.644 0.260 0.150 0.307 0.287 0.107 0.347 0.222 0.244 

Locus 734 : 
2 alleles
2.2% missing data
   3   (0.628) 0.963 0.545 0.781 0.625 0.645 0.923 0.696 0.517 0.750 
   1   (0.372) 0.037 0.455 0.219 0.375 0.355 0.077 0.304 0.483 0.250 

Locus 735 : 
2 alleles
11.6% missing data
   3   (0.896) 0.177 0.919 0.948 0.897 0.962 0.941 0.928 0.984 0.928 
   1   (0.104) 0.823 0.081 0.052 0.103 0.038 0.059 0.072 0.016 0.072 

Locus 736 : 
2 alleles
5.1% missing data
   2   (0.110) 0.641 0.035 0.244 0.112 0.095 0.099 0.110 0.016 0.075 
   4   (0.890) 0.359 0.965 0.756 0.888 0.905 0.901 0.890 0.984 0.925 

Locus 737 : 
2 alleles
13.8% missing data
   1   (0.515) 0.521 0.495 0.461 0.516 0.492 0.761 0.644 0.182 0.461 
   4   (0.485) 0.479 0.505 0.539 0.484 0.508 0.239 0.356 0.818 0.539 

Locus 738 : 
2 alleles
5.8% missing data
   4   (0.523) 0.925 0.472 0.450 0.524 0.484 0.480 0.576 0.888 0.453 
   2   (0.477) 0.075 0.528 0.550 0.476 0.516 0.520 0.424 0.112 0.547 

Locus 739 : 
2 alleles
10.9% missing data
   3   (0.908) 0.989 0.942 0.971 0.905 0.964 0.968 0.869 0.992 0.907 
   1   (0.092) 0.011 0.058 0.029 0.095 0.036 0.032 0.131 0.008 0.093 

Locus 740 : 
2 alleles
2.2% missing data
   2   (0.912) 0.991 0.962 0.977 0.910 0.898 0.989 0.882 0.995 0.927 
   4   (0.088) 0.009 0.038 0.023 0.090 0.102 0.011 0.118 0.005 0.073 

Locus 741 : 
2 alleles
5.8% missing data
   2   (0.837) 0.981 0.804 0.928 0.834 0.927 0.935 0.807 0.954 0.904 
   4   (0.163) 0.019 0.196 0.072 0.166 0.073 0.065 0.193 0.046 0.096 

Locus 742 : 
2 alleles
6.5% missing data
   4   (0.920) 0.987 0.827 0.952 0.921 0.984 0.980 0.975 0.978 0.970 
   2   (0.080) 0.013 0.173 0.048 0.079 0.016 0.020 0.025 0.022 0.030 

Locus 743 : 
2 alleles
2.9% missing data
   2   (0.167) 0.027 0.188 0.121 0.167 0.141 0.060 0.153 0.028 0.156 
   4   (0.833) 0.973 0.812 0.879 0.833 0.859 0.940 0.847 0.972 0.844 

Locus 744 : 
2 alleles
3.6% missing data
   1   (0.679) 0.960 0.470 0.842 0.678 0.808 0.560 0.799 0.840 0.814 
   3   (0.321) 0.040 0.530 0.158 0.322 0.192 0.440 0.201 0.160 0.186 

Locus 745 : 
2 alleles
4.3% missing data
   3   (0.835) 0.944 0.884 0.808 0.835 0.783 0.966 0.817 0.976 0.799 
   1   (0.165) 0.056 0.116 0.192 0.165 0.217 0.034 0.183 0.024 0.201 

Locus 746 : 
2 alleles
2.9% missing data
   3   (0.858) 0.962 0.905 0.835 0.858 0.863 0.923 0.823 0.980 0.844 
   1   (0.142) 0.038 0.095 0.165 0.142 0.137 0.077 0.177 0.020 0.156 

Locus 747 : 
2 alleles
2.9% missing data
   2   (0.076) 0.006 0.026 0.023 0.076 0.074 0.012 0.134 0.004 0.101 
   4   (0.924) 0.994 0.974 0.977 0.924 0.926 0.988 0.866 0.996 0.899 

Locus 748 : 
2 alleles
1.4% missing data
   2   (0.911) 0.987 0.919 0.937 0.911 0.941 0.970 0.953 0.985 0.941 
   4   (0.089) 0.013 0.081 0.063 0.089 0.059 0.030 0.047 0.015 0.059 

Locus 749 : 
2 alleles
8.0% missing data
   3   (0.269) 0.029 0.247 0.152 0.269 0.353 0.070 0.248 0.119 0.292 
   1   (0.731) 0.971 0.753 0.848 0.731 0.647 0.930 0.752 0.881 0.708 

Locus 750 : 
2 alleles
11.6% missing data
   3   (0.912) 0.990 0.945 0.952 0.911 0.945 0.944 0.918 0.984 0.914 
   1   (0.088) 0.010 0.055 0.048 0.089 0.055 0.056 0.082 0.016 0.086 

Locus 751 : 
2 alleles
13.8% missing data
   1   (0.237) 0.076 0.238 0.627 0.237 0.227 0.327 0.123 0.185 0.186 
   4   (0.763) 0.924 0.762 0.373 0.763 0.773 0.673 0.877 0.815 0.814 

Locus 752 : 
2 alleles
7.2% missing data
   3   (0.714) 0.965 0.781 0.722 0.716 0.707 0.426 0.538 0.950 0.718 
   4   (0.286) 0.035 0.219 0.278 0.284 0.293 0.574 0.462 0.050 0.282 

Locus 753 : 
2 alleles
3.6% missing data
   2   (0.801) 0.613 0.844 0.904 0.804 0.852 0.655 0.833 0.687 0.792 
   4   (0.199) 0.387 0.156 0.096 0.196 0.148 0.345 0.167 0.313 0.208 

Locus 754 : 
2 alleles
10.9% missing data
   1   (0.859) 0.976 0.922 0.574 0.859 0.870 0.870 0.888 0.983 0.748 
   3   (0.141) 0.024 0.078 0.426 0.141 0.130 0.130 0.112 0.017 0.252 

Locus 755 : 
2 alleles
2.2% missing data
   2   (0.773) 0.210 0.801 0.898 0.775 0.843 0.299 0.808 0.922 0.794 
   4   (0.227) 0.790 0.199 0.102 0.225 0.157 0.701 0.192 0.078 0.206 

Locus 756 : 
2 alleles
2.9% missing data
   4   (0.928) 0.991 0.894 0.970 0.927 0.990 0.373 0.986 0.914 0.986 
   2   (0.072) 0.009 0.106 0.030 0.073 0.010 0.627 0.014 0.086 0.014 

Locus 757 : 
2 alleles
5.8% missing data
   1   (0.584) 0.593 0.576 0.342 0.585 0.568 0.752 0.621 0.386 0.667 
   3   (0.416) 0.407 0.424 0.658 0.415 0.432 0.248 0.379 0.614 0.333 

Locus 758 : 
2 alleles
5.8% missing data
   4   (0.816) 0.937 0.850 0.795 0.815 0.802 0.892 0.850 0.921 0.812 
   1   (0.184) 0.063 0.150 0.205 0.185 0.198 0.108 0.150 0.079 0.188 

Locus 759 : 
2 alleles
14.5% missing data
   4   (0.558) 0.630 0.535 0.792 0.556 0.464 0.693 0.577 0.777 0.592 
   2   (0.442) 0.370 0.465 0.208 0.444 0.536 0.307 0.423 0.223 0.408 

Locus 760 : 
2 alleles
5.1% missing data
   2   (0.798) 0.971 0.778 0.780 0.798 0.857 0.912 0.826 0.939 0.739 
   3   (0.202) 0.029 0.222 0.220 0.202 0.143 0.088 0.174 0.061 0.261 

Locus 761 : 
2 alleles
10.1% missing data
   2   (0.881) 0.974 0.857 0.965 0.879 0.947 0.943 0.885 0.982 0.935 
   4   (0.119) 0.026 0.143 0.035 0.121 0.053 0.057 0.115 0.018 0.065 

Locus 762 : 
2 alleles
7.2% missing data
   1   (0.854) 0.979 0.890 0.930 0.853 0.791 0.888 0.905 0.981 0.810 
   2   (0.146) 0.021 0.110 0.070 0.147 0.209 0.112 0.095 0.019 0.190 

Locus 763 : 
2 alleles
3.6% missing data
   4   (0.893) 0.146 0.946 0.974 0.892 0.914 0.988 0.904 0.990 0.947 
   2   (0.107) 0.854 0.054 0.026 0.108 0.086 0.012 0.096 0.010 0.053 

Locus 764 : 
2 alleles
5.1% missing data
   2   (0.835) 0.975 0.800 0.845 0.837 0.904 0.918 0.856 0.957 0.850 
   4   (0.165) 0.025 0.200 0.155 0.163 0.096 0.082 0.144 0.043 0.150 

Locus 765 : 
2 alleles
17.4% missing data
   4   (0.519) 0.402 0.468 0.346 0.519 0.615 0.711 0.614 0.344 0.455 
   2   (0.481) 0.598 0.532 0.654 0.481 0.385 0.289 0.386 0.656 0.545 

Locus 766 : 
2 alleles
9.4% missing data
   2   (0.905) 0.992 0.943 0.960 0.905 0.883 0.953 0.927 0.986 0.938 
   4   (0.095) 0.008 0.057 0.040 0.095 0.117 0.047 0.073 0.014 0.062 

Locus 767 : 
2 alleles
5.1% missing data
   4   (0.378) 0.065 0.439 0.365 0.382 0.352 0.217 0.385 0.095 0.366 
   2   (0.622) 0.935 0.561 0.635 0.618 0.648 0.783 0.615 0.905 0.634 

Locus 768 : 
2 alleles
2.9% missing data
   2   (0.895) 0.984 0.900 0.938 0.893 0.944 0.960 0.899 0.985 0.948 
   1   (0.105) 0.016 0.100 0.062 0.107 0.056 0.040 0.101 0.015 0.052 

Locus 769 : 
2 alleles
3.6% missing data
   3   (0.739) 0.893 0.701 0.861 0.737 0.733 0.914 0.779 0.909 0.789 
   1   (0.261) 0.107 0.299 0.139 0.263 0.267 0.086 0.221 0.091 0.211 

Locus 770 : 
2 alleles
6.5% missing data
   1   (0.799) 0.930 0.874 0.712 0.796 0.801 0.909 0.747 0.959 0.789 
   3   (0.201) 0.070 0.126 0.288 0.204 0.199 0.091 0.253 0.041 0.211 

Locus 771 : 
2 alleles
7.2% missing data
   3   (0.906) 0.989 0.858 0.946 0.905 0.975 0.974 0.955 0.972 0.964 
   1   (0.094) 0.011 0.142 0.054 0.095 0.025 0.026 0.045 0.028 0.036 

Locus 772 : 
2 alleles
13.0% missing data
   2   (0.845) 0.981 0.849 0.906 0.846 0.855 0.838 0.844 0.980 0.863 
   4   (0.155) 0.019 0.151 0.094 0.154 0.145 0.162 0.156 0.020 0.137 

Locus 773 : 
2 alleles
15.9% missing data
   2   (0.389) 0.496 0.306 0.333 0.387 0.546 0.184 0.368 0.312 0.513 
   4   (0.611) 0.504 0.694 0.667 0.613 0.454 0.816 0.632 0.688 0.487 

Locus 774 : 
2 alleles
10.9% missing data
   3   (0.919) 0.993 0.968 0.972 0.918 0.923 0.977 0.889 0.994 0.884 
   1   (0.081) 0.007 0.032 0.028 0.082 0.077 0.023 0.111 0.006 0.116 

Locus 775 : 
2 alleles
15.9% missing data
   3   (0.917) 0.988 0.951 0.942 0.917 0.933 0.985 0.926 0.993 0.914 
   1   (0.083) 0.012 0.049 0.058 0.083 0.067 0.015 0.074 0.007 0.086 

Locus 776 : 
2 alleles
13.0% missing data
   4   (0.588) 0.951 0.637 0.704 0.586 0.458 0.733 0.474 0.916 0.589 
   2   (0.412) 0.049 0.363 0.296 0.414 0.542 0.267 0.526 0.084 0.411 

Locus 777 : 
2 alleles
6.5% missing data
   1   (0.452) 0.627 0.497 0.742 0.454 0.346 0.306 0.429 0.223 0.465 
   4   (0.548) 0.373 0.503 0.258 0.546 0.654 0.694 0.571 0.777 0.535 

Locus 778 : 
2 alleles
5.8% missing data
   1   (0.905) 0.986 0.868 0.932 0.904 0.970 0.925 0.967 0.979 0.905 
   4   (0.095) 0.014 0.132 0.068 0.096 0.030 0.075 0.033 0.021 0.095 

Locus 779 : 
2 alleles
13.0% missing data
   2   (0.319) 0.054 0.413 0.196 0.322 0.202 0.165 0.348 0.083 0.279 
   4   (0.681) 0.946 0.587 0.804 0.678 0.798 0.835 0.652 0.917 0.721 

Locus 780 : 
2 alleles
6.5% missing data
   1   (0.672) 0.900 0.642 0.844 0.673 0.717 0.744 0.690 0.626 0.668 
   3   (0.328) 0.100 0.358 0.156 0.327 0.283 0.256 0.310 0.374 0.332 

Locus 781 : 
2 alleles
5.8% missing data
   3   (0.695) 0.961 0.708 0.800 0.694 0.617 0.928 0.708 0.789 0.731 
   1   (0.305) 0.039 0.292 0.200 0.306 0.383 0.072 0.292 0.211 0.269 

Locus 782 : 
2 alleles
12.3% missing data
   3   (0.845) 0.980 0.701 0.937 0.844 0.961 0.955 0.928 0.729 0.915 
   1   (0.155) 0.020 0.299 0.063 0.156 0.039 0.045 0.072 0.271 0.085 

Locus 783 : 
2 alleles
14.5% missing data
   3   (0.858) 0.983 0.876 0.771 0.858 0.889 0.880 0.917 0.967 0.745 
   1   (0.142) 0.017 0.124 0.229 0.142 0.111 0.120 0.083 0.033 0.255 

Locus 784 : 
2 alleles
12.3% missing data
   4   (0.745) 0.115 0.781 0.862 0.743 0.826 0.637 0.702 0.934 0.746 
   3   (0.255) 0.885 0.219 0.138 0.257 0.174 0.363 0.298 0.066 0.254 

Locus 785 : 
2 alleles
1.4% missing data
   2   (0.676) 0.623 0.631 0.715 0.675 0.668 0.847 0.783 0.812 0.670 
   4   (0.324) 0.377 0.369 0.285 0.325 0.332 0.153 0.217 0.188 0.330 

Locus 786 : 
2 alleles
13.8% missing data
   3   (0.870) 0.986 0.880 0.922 0.868 0.894 0.961 0.908 0.987 0.873 
   1   (0.130) 0.014 0.120 0.078 0.132 0.106 0.039 0.092 0.013 0.127 

Locus 787 : 
2 alleles
5.8% missing data
   3   (0.920) 0.982 0.975 0.968 0.920 0.911 0.990 0.801 0.996 0.903 
   4   (0.080) 0.018 0.025 0.032 0.080 0.089 0.010 0.199 0.004 0.097 

Locus 788 : 
2 alleles
13.0% missing data
   1   (0.911) 0.991 0.936 0.966 0.910 0.956 0.933 0.918 0.991 0.913 
   2   (0.089) 0.009 0.064 0.034 0.090 0.044 0.067 0.082 0.009 0.087 

Locus 789 : 
2 alleles
1.4% missing data
   3   (0.864) 0.984 0.889 0.881 0.865 0.902 0.895 0.892 0.947 0.786 
   1   (0.136) 0.016 0.111 0.119 0.135 0.098 0.105 0.108 0.053 0.214 

Locus 790 : 
2 alleles
10.9% missing data
   3   (0.890) 0.984 0.940 0.942 0.890 0.852 0.913 0.862 0.987 0.895 
   1   (0.110) 0.016 0.060 0.058 0.110 0.148 0.087 0.138 0.013 0.105 

Locus 791 : 
2 alleles
4.3% missing data
   1   (0.689) 0.924 0.670 0.598 0.690 0.788 0.685 0.705 0.373 0.747 
   3   (0.311) 0.076 0.330 0.402 0.310 0.212 0.315 0.295 0.627 0.253 

Locus 792 : 
2 alleles
12.3% missing data
   1   (0.892) 0.987 0.905 0.945 0.890 0.899 0.931 0.927 0.990 0.947 
   3   (0.108) 0.013 0.095 0.055 0.110 0.101 0.069 0.073 0.010 0.053 

Locus 793 : 
2 alleles
0.0% missing data
   1   (0.069) 0.005 0.022 0.026 0.069 0.129 0.009 0.072 0.004 0.041 
   3   (0.931) 0.995 0.978 0.974 0.931 0.871 0.991 0.928 0.996 0.959 

Locus 794 : 
2 alleles
13.8% missing data
   2   (0.568) 0.528 0.613 0.492 0.570 0.523 0.261 0.640 0.457 0.530 
   4   (0.432) 0.472 0.387 0.508 0.430 0.477 0.739 0.360 0.543 0.470 

Locus 795 : 
2 alleles
0.7% missing data
   2   (0.843) 0.985 0.890 0.899 0.842 0.872 0.903 0.800 0.982 0.773 
   3   (0.157) 0.015 0.110 0.101 0.158 0.128 0.097 0.200 0.018 0.227 

Locus 796 : 
2 alleles
13.0% missing data
   1   (0.738) 0.723 0.723 0.777 0.737 0.834 0.670 0.776 0.426 0.824 
   2   (0.262) 0.277 0.277 0.223 0.263 0.166 0.330 0.224 0.574 0.176 

Locus 797 : 
2 alleles
5.1% missing data
   3   (0.882) 0.986 0.853 0.962 0.883 0.936 0.970 0.938 0.942 0.910 
   4   (0.118) 0.014 0.147 0.038 0.117 0.064 0.030 0.062 0.058 0.090 

Locus 798 : 
2 alleles
5.1% missing data
   3   (0.882) 0.986 0.926 0.766 0.880 0.938 0.938 0.915 0.981 0.812 
   1   (0.118) 0.014 0.074 0.234 0.120 0.062 0.062 0.085 0.019 0.188 

Locus 799 : 
2 alleles
11.6% missing data
   2   (0.857) 0.980 0.890 0.873 0.857 0.860 0.927 0.842 0.978 0.875 
   4   (0.143) 0.020 0.110 0.127 0.143 0.140 0.073 0.158 0.022 0.125 

Locus 800 : 
2 alleles
5.1% missing data
   3   (0.898) 0.981 0.898 0.947 0.897 0.937 0.957 0.954 0.984 0.887 
   1   (0.102) 0.019 0.102 0.053 0.103 0.063 0.043 0.046 0.016 0.113 

Locus 801 : 
2 alleles
0.0% missing data
   1   (0.902) 0.986 0.928 0.972 0.900 0.946 0.985 0.901 0.986 0.916 
   2   (0.098) 0.014 0.072 0.028 0.100 0.054 0.015 0.099 0.014 0.084 

Locus 802 : 
2 alleles
8.0% missing data
   1   (0.863) 0.189 0.888 0.964 0.861 0.943 0.642 0.892 0.977 0.928 
   3   (0.137) 0.811 0.112 0.036 0.139 0.057 0.358 0.108 0.023 0.072 

Locus 803 : 
2 alleles
11.6% missing data
   1   (0.892) 0.987 0.935 0.902 0.893 0.887 0.907 0.902 0.980 0.912 
   3   (0.108) 0.013 0.065 0.098 0.107 0.113 0.093 0.098 0.020 0.088 

Locus 804 : 
2 alleles
2.9% missing data
   3   (0.930) 0.990 0.844 0.958 0.932 0.991 0.948 0.985 0.852 0.982 
   4   (0.070) 0.010 0.156 0.042 0.068 0.009 0.052 0.015 0.148 0.018 

Locus 805 : 
2 alleles
12.3% missing data
   1   (0.778) 0.110 0.801 0.877 0.781 0.845 0.267 0.792 0.917 0.861 
   3   (0.222) 0.890 0.199 0.123 0.219 0.155 0.733 0.208 0.083 0.139 

Locus 806 : 
2 alleles
4.3% missing data
   1   (0.095) 0.010 0.121 0.036 0.094 0.031 0.021 0.063 0.009 0.094 
   2   (0.905) 0.990 0.879 0.964 0.906 0.969 0.979 0.937 0.991 0.906 

Locus 807 : 
2 alleles
3.6% missing data
   1   (0.705) 0.965 0.725 0.885 0.708 0.647 0.921 0.584 0.898 0.700 
   3   (0.295) 0.035 0.275 0.115 0.292 0.353 0.079 0.416 0.102 0.300 

Locus 808 : 
2 alleles
14.5% missing data
   4   (0.893) 0.077 0.934 0.946 0.895 0.962 0.863 0.944 0.853 0.896 
   2   (0.107) 0.923 0.066 0.054 0.105 0.038 0.137 0.056 0.147 0.104 

Locus 809 : 
2 alleles
4.3% missing data
   2   (0.864) 0.983 0.914 0.890 0.863 0.874 0.967 0.862 0.981 0.756 
   3   (0.136) 0.017 0.086 0.110 0.137 0.126 0.033 0.138 0.019 0.244 

Locus 810 : 
2 alleles
5.8% missing data
   3   (0.925) 0.980 0.772 0.962 0.924 0.991 0.954 0.986 0.950 0.984 
   2   (0.075) 0.020 0.228 0.038 0.076 0.009 0.046 0.014 0.050 0.016 

Locus 811 : 
2 alleles
14.5% missing data
   3   (0.603) 0.662 0.556 0.665 0.604 0.621 0.865 0.678 0.393 0.644 
   1   (0.397) 0.338 0.444 0.335 0.396 0.379 0.135 0.322 0.607 0.356 

Locus 812 : 
2 alleles
5.1% missing data
   3   (0.913) 0.119 0.910 0.965 0.914 0.981 0.985 0.970 0.975 0.958 
   1   (0.087) 0.881 0.090 0.035 0.086 0.019 0.015 0.030 0.025 0.042 

Locus 813 : 
2 alleles
10.9% missing data
   2   (0.905) 0.977 0.967 0.973 0.906 0.811 0.968 0.861 0.993 0.905 
   3   (0.095) 0.023 0.033 0.027 0.094 0.189 0.032 0.139 0.007 0.095 

Locus 814 : 
2 alleles
3.6% missing data
   1   (0.210) 0.450 0.206 0.323 0.211 0.138 0.090 0.120 0.369 0.209 
   4   (0.790) 0.550 0.794 0.677 0.789 0.862 0.910 0.880 0.631 0.791 

Locus 815 : 
2 alleles
2.9% missing data
   1   (0.836) 0.978 0.919 0.947 0.836 0.719 0.964 0.790 0.953 0.805 
   2   (0.164) 0.022 0.081 0.053 0.164 0.281 0.036 0.210 0.047 0.195 

Locus 816 : 
2 alleles
7.2% missing data
   2   (0.890) 0.986 0.921 0.964 0.887 0.900 0.981 0.906 0.989 0.909 
   1   (0.110) 0.014 0.079 0.036 0.113 0.100 0.019 0.094 0.011 0.091 

Locus 817 : 
2 alleles
13.0% missing data
   4   (0.637) 0.959 0.565 0.533 0.637 0.733 0.572 0.662 0.748 0.732 
   1   (0.363) 0.041 0.435 0.467 0.363 0.267 0.428 0.338 0.252 0.268 

Locus 818 : 
2 alleles
14.5% missing data
   1   (0.179) 0.016 0.104 0.339 0.179 0.234 0.162 0.193 0.069 0.162 
   2   (0.821) 0.984 0.896 0.661 0.821 0.766 0.838 0.807 0.931 0.838 

Locus 819 : 
2 alleles
12.3% missing data
   1   (0.872) 0.979 0.844 0.932 0.871 0.944 0.963 0.896 0.978 0.897 
   3   (0.128) 0.021 0.156 0.068 0.129 0.056 0.037 0.104 0.022 0.103 

Locus 820 : 
2 alleles
3.6% missing data
   3   (0.516) 0.094 0.509 0.561 0.514 0.716 0.843 0.487 0.143 0.477 
   1   (0.484) 0.906 0.491 0.439 0.486 0.284 0.157 0.513 0.857 0.523 

Locus 821 : 
2 alleles
3.6% missing data
   3   (0.795) 0.933 0.731 0.900 0.795 0.902 0.490 0.852 0.938 0.795 
   1   (0.205) 0.067 0.269 0.100 0.205 0.098 0.510 0.148 0.062 0.205 

Locus 822 : 
2 alleles
13.0% missing data
   2   (0.121) 0.039 0.122 0.500 0.122 0.041 0.217 0.060 0.069 0.067 
   4   (0.879) 0.961 0.878 0.500 0.878 0.959 0.783 0.940 0.931 0.933 

Locus 823 : 
2 alleles
12.3% missing data
   2   (0.916) 0.931 0.961 0.969 0.917 0.961 0.234 0.880 0.985 0.937 
   4   (0.084) 0.069 0.039 0.031 0.083 0.039 0.766 0.120 0.015 0.063 

Locus 824 : 
2 alleles
11.6% missing data
   2   (0.929) 0.995 0.983 0.972 0.929 0.766 0.981 0.920 0.997 0.931 
   3   (0.071) 0.005 0.017 0.028 0.071 0.234 0.019 0.080 0.003 0.069 

Locus 825 : 
2 alleles
1.4% missing data
   1   (0.871) 0.981 0.901 0.906 0.872 0.899 0.943 0.894 0.947 0.816 
   3   (0.129) 0.019 0.099 0.094 0.128 0.101 0.057 0.106 0.053 0.184 

Locus 826 : 
2 alleles
2.9% missing data
   2   (0.902) 0.986 0.899 0.967 0.901 0.949 0.973 0.936 0.984 0.943 
   1   (0.098) 0.014 0.101 0.033 0.099 0.051 0.027 0.064 0.016 0.057 

Locus 827 : 
2 alleles
5.1% missing data
   1   (0.889) 0.991 0.926 0.657 0.889 0.948 0.893 0.849 0.938 0.944 
   4   (0.111) 0.009 0.074 0.343 0.111 0.052 0.107 0.151 0.062 0.056 

Locus 828 : 
2 alleles
7.2% missing data
   4   (0.679) 0.483 0.699 0.729 0.680 0.728 0.654 0.697 0.629 0.668 
   3   (0.321) 0.517 0.301 0.271 0.320 0.272 0.346 0.303 0.371 0.332 

Locus 829 : 
2 alleles
10.9% missing data
   3   (0.808) 0.974 0.864 0.900 0.807 0.802 0.961 0.710 0.974 0.762 
   1   (0.192) 0.026 0.136 0.100 0.193 0.198 0.039 0.290 0.026 0.238 

Locus 830 : 
2 alleles
2.9% missing data
   2   (0.749) 0.972 0.756 0.664 0.750 0.773 0.847 0.714 0.950 0.754 
   3   (0.251) 0.028 0.244 0.336 0.250 0.227 0.153 0.286 0.050 0.246 

Locus 831 : 
2 alleles
1.4% missing data
   2   (0.911) 0.994 0.968 0.703 0.912 0.922 0.932 0.918 0.991 0.903 
   4   (0.089) 0.006 0.032 0.297 0.088 0.078 0.068 0.082 0.009 0.097 

Locus 832 : 
2 alleles
10.9% missing data
   2   (0.696) 0.675 0.732 0.814 0.694 0.758 0.718 0.642 0.459 0.746 
   4   (0.304) 0.325 0.268 0.186 0.306 0.242 0.282 0.358 0.541 0.254 

Locus 833 : 
2 alleles
15.2% missing data
   4   (0.886) 0.983 0.926 0.940 0.887 0.900 0.907 0.893 0.976 0.855 
   2   (0.114) 0.017 0.074 0.060 0.113 0.100 0.093 0.107 0.024 0.145 

Locus 834 : 
2 alleles
14.5% missing data
   2   (0.758) 0.970 0.782 0.841 0.759 0.698 0.859 0.720 0.963 0.727 
   4   (0.242) 0.030 0.218 0.159 0.241 0.302 0.141 0.280 0.037 0.273 

Locus 835 : 
2 alleles
10.9% missing data
   4   (0.903) 0.989 0.910 0.975 0.902 0.945 0.934 0.909 0.984 0.959 
   2   (0.097) 0.011 0.090 0.025 0.098 0.055 0.066 0.091 0.016 0.041 

Locus 836 : 
2 alleles
5.1% missing data
   2   (0.454) 0.564 0.419 0.271 0.455 0.583 0.710 0.401 0.407 0.392 
   4   (0.546) 0.436 0.581 0.729 0.545 0.417 0.290 0.599 0.593 0.608 

Locus 837 : 
2 alleles
7.2% missing data
   2   (0.879) 0.979 0.884 0.958 0.879 0.913 0.963 0.908 0.962 0.905 
   4   (0.121) 0.021 0.116 0.042 0.121 0.087 0.037 0.092 0.038 0.095 

Locus 838 : 
2 alleles
5.1% missing data
   1   (0.880) 0.981 0.770 0.930 0.881 0.973 0.952 0.955 0.725 0.951 
   2   (0.120) 0.019 0.230 0.070 0.119 0.027 0.048 0.045 0.275 0.049 

Locus 839 : 
2 alleles
5.1% missing data
   1   (0.865) 0.979 0.794 0.916 0.866 0.955 0.972 0.902 0.906 0.910 
   4   (0.135) 0.021 0.206 0.084 0.134 0.045 0.028 0.098 0.094 0.090 

Locus 840 : 
2 alleles
2.9% missing data
   3   (0.908) 0.994 0.982 0.958 0.909 0.780 0.992 0.760 0.997 0.816 
   1   (0.092) 0.006 0.018 0.042 0.091 0.220 0.008 0.240 0.003 0.184 

Locus 841 : 
2 alleles
10.9% missing data
   2   (0.910) 0.986 0.908 0.848 0.911 0.973 0.938 0.963 0.918 0.957 
   4   (0.090) 0.014 0.092 0.152 0.089 0.027 0.062 0.037 0.082 0.043 

Locus 842 : 
2 alleles
5.1% missing data
   2   (0.902) 0.984 0.903 0.952 0.901 0.943 0.956 0.928 0.980 0.964 
   4   (0.098) 0.016 0.097 0.048 0.099 0.057 0.044 0.072 0.020 0.036 

Locus 843 : 
2 alleles
12.3% missing data
   2   (0.798) 0.975 0.831 0.898 0.798 0.766 0.932 0.774 0.970 0.757 
   4   (0.202) 0.025 0.169 0.102 0.202 0.234 0.068 0.226 0.030 0.243 

Locus 844 : 
2 alleles
2.9% missing data
   3   (0.898) 0.489 0.911 0.963 0.896 0.966 0.946 0.964 0.927 0.940 
   1   (0.102) 0.511 0.089 0.037 0.104 0.034 0.054 0.036 0.073 0.060 

Locus 845 : 
2 alleles
13.8% missing data
   1   (0.815) 0.945 0.885 0.915 0.814 0.716 0.652 0.798 0.969 0.803 
   3   (0.185) 0.055 0.115 0.085 0.186 0.284 0.348 0.202 0.031 0.197 

Locus 846 : 
2 alleles
12.3% missing data
   1   (0.848) 0.205 0.867 0.927 0.850 0.915 0.976 0.851 0.959 0.836 
   4   (0.152) 0.795 0.133 0.073 0.150 0.085 0.024 0.149 0.041 0.164 

Locus 847 : 
2 alleles
4.3% missing data
   1   (0.761) 0.968 0.823 0.534 0.759 0.620 0.842 0.821 0.912 0.793 
   3   (0.239) 0.032 0.177 0.466 0.241 0.380 0.158 0.179 0.088 0.207 

Locus 848 : 
2 alleles
8.0% missing data
   1   (0.495) 0.467 0.467 0.433 0.495 0.556 0.469 0.482 0.614 0.476 
   3   (0.505) 0.533 0.533 0.567 0.505 0.444 0.531 0.518 0.386 0.524 

Locus 849 : 
2 alleles
8.7% missing data
   3   (0.938) 0.996 0.986 0.984 0.939 0.881 0.984 0.901 0.998 0.906 
   2   (0.062) 0.004 0.014 0.016 0.061 0.119 0.016 0.099 0.002 0.094 

Locus 850 : 
2 alleles
10.9% missing data
   1   (0.743) 0.331 0.740 0.911 0.744 0.860 0.351 0.664 0.817 0.817 
   3   (0.257) 0.669 0.260 0.089 0.256 0.140 0.649 0.336 0.183 0.183 

Locus 851 : 
2 alleles
5.8% missing data
   2   (0.896) 0.987 0.909 0.969 0.896 0.927 0.979 0.883 0.984 0.935 
   4   (0.104) 0.013 0.091 0.031 0.104 0.073 0.021 0.117 0.016 0.065 

Locus 852 : 
2 alleles
4.3% missing data
   4   (0.898) 0.988 0.887 0.966 0.899 0.954 0.980 0.919 0.985 0.928 
   2   (0.102) 0.012 0.113 0.034 0.101 0.046 0.020 0.081 0.015 0.072 

Locus 853 : 
2 alleles
2.9% missing data
   1   (0.237) 0.029 0.348 0.119 0.236 0.137 0.085 0.201 0.054 0.249 
   3   (0.763) 0.971 0.652 0.881 0.764 0.863 0.915 0.799 0.946 0.751 

Locus 854 : 
2 alleles
5.8% missing data
   1   (0.885) 0.987 0.931 0.805 0.885 0.913 0.946 0.903 0.979 0.890 
   3   (0.115) 0.013 0.069 0.195 0.115 0.087 0.054 0.097 0.021 0.110 

Locus 855 : 
2 alleles
10.9% missing data
   1   (0.128) 0.015 0.120 0.084 0.128 0.101 0.107 0.086 0.022 0.119 
   3   (0.872) 0.985 0.880 0.916 0.872 0.899 0.893 0.914 0.978 0.881 

Locus 856 : 
2 alleles
1.4% missing data
   1   (0.680) 0.964 0.711 0.884 0.680 0.602 0.907 0.514 0.960 0.667 
   3   (0.320) 0.036 0.289 0.116 0.320 0.398 0.093 0.486 0.040 0.333 

Locus 857 : 
2 alleles
3.6% missing data
   1   (0.197) 0.026 0.214 0.160 0.196 0.189 0.050 0.192 0.040 0.155 
   3   (0.803) 0.974 0.786 0.840 0.804 0.811 0.950 0.808 0.960 0.845 

Locus 858 : 
2 alleles
13.0% missing data
   3   (0.197) 0.033 0.210 0.227 0.196 0.215 0.110 0.123 0.055 0.253 
   4   (0.803) 0.967 0.790 0.773 0.804 0.785 0.890 0.877 0.945 0.747 

Locus 859 : 
2 alleles
12.3% missing data
   4   (0.869) 0.984 0.886 0.680 0.868 0.956 0.856 0.892 0.957 0.864 
   2   (0.131) 0.016 0.114 0.320 0.132 0.044 0.144 0.108 0.043 0.136 

Locus 860 : 
2 alleles
8.0% missing data
   3   (0.831) 0.978 0.844 0.898 0.833 0.849 0.909 0.823 0.943 0.827 
   1   (0.169) 0.022 0.156 0.102 0.167 0.151 0.091 0.177 0.057 0.173 

Locus 861 : 
2 alleles
5.1% missing data
   2   (0.165) 0.020 0.190 0.077 0.165 0.089 0.050 0.161 0.338 0.085 
   4   (0.835) 0.980 0.810 0.923 0.835 0.911 0.950 0.839 0.662 0.915 

Locus 862 : 
2 alleles
5.8% missing data
   4   (0.300) 0.775 0.280 0.161 0.299 0.367 0.072 0.303 0.078 0.223 
   1   (0.700) 0.225 0.720 0.839 0.701 0.633 0.928 0.697 0.922 0.777 

Locus 863 : 
2 alleles
4.3% missing data
   3   (0.934) 0.990 0.815 0.955 0.935 0.994 0.944 0.990 0.555 0.989 
   1   (0.066) 0.010 0.185 0.045 0.065 0.006 0.056 0.010 0.445 0.011 

Locus 864 : 
2 alleles
4.3% missing data
   4   (0.882) 0.989 0.946 0.623 0.880 0.873 0.857 0.872 0.985 0.935 
   3   (0.118) 0.011 0.054 0.377 0.120 0.127 0.143 0.128 0.015 0.065 

Locus 865 : 
2 alleles
1.4% missing data
   1   (0.155) 0.022 0.120 0.163 0.154 0.133 0.095 0.150 0.054 0.182 
   3   (0.845) 0.978 0.880 0.837 0.846 0.867 0.905 0.850 0.946 0.818 

Locus 866 : 
2 alleles
9.4% missing data
   2   (0.904) 0.987 0.851 0.930 0.902 0.979 0.906 0.960 0.937 0.958 
   1   (0.096) 0.013 0.149 0.070 0.098 0.021 0.094 0.040 0.063 0.042 

Locus 867 : 
2 alleles
2.2% missing data
   1   (0.089) 0.021 0.071 0.106 0.088 0.059 0.044 0.073 0.023 0.049 
   2   (0.911) 0.979 0.929 0.894 0.912 0.941 0.956 0.927 0.977 0.951 

Locus 868 : 
2 alleles
3.6% missing data
   3   (0.846) 0.854 0.810 0.921 0.844 0.948 0.958 0.913 0.667 0.894 
   4   (0.154) 0.146 0.190 0.079 0.156 0.052 0.042 0.087 0.333 0.106 

Locus 869 : 
2 alleles
4.3% missing data
   4   (0.887) 0.313 0.899 0.974 0.884 0.962 0.974 0.930 0.971 0.939 
   2   (0.113) 0.687 0.101 0.026 0.116 0.038 0.026 0.070 0.029 0.061 

Locus 870 : 
2 alleles
5.1% missing data
   2   (0.895) 0.989 0.929 0.792 0.896 0.940 0.737 0.911 0.979 0.902 
   4   (0.105) 0.011 0.071 0.208 0.104 0.060 0.263 0.089 0.021 0.098 

Locus 871 : 
2 alleles
14.5% missing data
   1   (0.647) 0.286 0.686 0.731 0.647 0.683 0.474 0.601 0.836 0.684 
   4   (0.353) 0.714 0.314 0.269 0.353 0.317 0.526 0.399 0.164 0.316 

Locus 872 : 
2 alleles
6.5% missing data
   4   (0.896) 0.643 0.914 0.902 0.897 0.960 0.926 0.948 0.793 0.947 
   2   (0.104) 0.357 0.086 0.098 0.103 0.040 0.074 0.052 0.207 0.053 

Locus 873 : 
2 alleles
12.3% missing data
   1   (0.882) 0.984 0.874 0.885 0.882 0.935 0.905 0.926 0.973 0.917 
   2   (0.118) 0.016 0.126 0.115 0.118 0.065 0.095 0.074 0.027 0.083 

Locus 874 : 
2 alleles
1.4% missing data
   1   (0.861) 0.984 0.877 0.857 0.861 0.933 0.914 0.840 0.971 0.817 
   3   (0.139) 0.016 0.123 0.143 0.139 0.067 0.086 0.160 0.029 0.183 

Locus 875 : 
2 alleles
8.7% missing data
   2   (0.876) 0.987 0.901 0.896 0.876 0.915 0.965 0.867 0.977 0.866 
   4   (0.124) 0.013 0.099 0.104 0.124 0.085 0.035 0.133 0.023 0.134 

Locus 876 : 
2 alleles
2.9% missing data
   3   (0.890) 0.988 0.833 0.886 0.889 0.976 0.962 0.948 0.854 0.926 
   1   (0.110) 0.012 0.167 0.114 0.111 0.024 0.038 0.052 0.146 0.074 

Locus 877 : 
2 alleles
0.7% missing data
   1   (0.056) 0.004 0.011 0.016 0.056 0.102 0.004 0.070 0.002 0.104 
   2   (0.944) 0.996 0.989 0.984 0.944 0.898 0.996 0.930 0.998 0.896 

Locus 878 : 
2 alleles
12.3% missing data
   3   (0.742) 0.586 0.800 0.829 0.743 0.661 0.909 0.757 0.687 0.793 
   2   (0.258) 0.414 0.200 0.171 0.257 0.339 0.091 0.243 0.313 0.207 

Locus 879 : 
2 alleles
2.9% missing data
   1   (0.913) 0.218 0.907 0.949 0.914 0.973 0.980 0.974 0.963 0.978 
   3   (0.087) 0.782 0.093 0.051 0.086 0.027 0.020 0.026 0.037 0.022 

Locus 880 : 
2 alleles
9.4% missing data
   1   (0.678) 0.953 0.651 0.373 0.679 0.789 0.361 0.655 0.877 0.733 
   4   (0.322) 0.047 0.349 0.627 0.321 0.211 0.639 0.345 0.123 0.267 

Locus 881 : 
2 alleles
13.0% missing data
   2   (0.915) 0.980 0.966 0.943 0.916 0.884 0.976 0.914 0.994 0.873 
   4   (0.085) 0.020 0.034 0.057 0.084 0.116 0.024 0.086 0.006 0.127 

Locus 882 : 
2 alleles
15.9% missing data
   3   (0.881) 0.911 0.931 0.938 0.881 0.854 0.975 0.857 0.989 0.883 
   1   (0.119) 0.089 0.069 0.062 0.119 0.146 0.025 0.143 0.011 0.117 

Locus 883 : 
2 alleles
2.9% missing data
   3   (0.910) 0.988 0.898 0.948 0.910 0.969 0.799 0.950 0.963 0.958 
   1   (0.090) 0.012 0.102 0.052 0.090 0.031 0.201 0.050 0.037 0.042 

Locus 884 : 
2 alleles
3.6% missing data
   1   (0.787) 0.363 0.738 0.912 0.787 0.834 0.941 0.839 0.846 0.910 
   3   (0.213) 0.637 0.262 0.088 0.213 0.166 0.059 0.161 0.154 0.090 

Locus 885 : 
2 alleles
13.0% missing data
   2   (0.879) 0.908 0.934 0.920 0.880 0.865 0.969 0.872 0.988 0.816 
   4   (0.121) 0.092 0.066 0.080 0.120 0.135 0.031 0.128 0.012 0.184 

Locus 886 : 
2 alleles
11.6% missing data
   2   (0.912) 0.992 0.935 0.857 0.913 0.948 0.911 0.921 0.981 0.946 
   4   (0.088) 0.008 0.065 0.143 0.087 0.052 0.089 0.079 0.019 0.054 

Locus 887 : 
2 alleles
13.0% missing data
   1   (0.919) 0.990 0.940 0.970 0.919 0.956 0.956 0.910 0.989 0.953 
   2   (0.081) 0.010 0.060 0.030 0.081 0.044 0.044 0.090 0.011 0.047 

Locus 888 : 
2 alleles
17.4% missing data
   1   (0.684) 0.890 0.572 0.849 0.683 0.831 0.525 0.776 0.710 0.705 
   3   (0.316) 0.110 0.428 0.151 0.317 0.169 0.475 0.224 0.290 0.295 

Locus 889 : 
2 alleles
3.6% missing data
   3   (0.875) 0.940 0.889 0.906 0.875 0.930 0.978 0.858 0.974 0.861 
   1   (0.125) 0.060 0.111 0.094 0.125 0.070 0.022 0.142 0.026 0.139 

Locus 890 : 
2 alleles
6.5% missing data
   4   (0.668) 0.940 0.681 0.419 0.667 0.739 0.793 0.725 0.453 0.588 
   2   (0.332) 0.060 0.319 0.581 0.333 0.261 0.207 0.275 0.547 0.412 

Locus 891 : 
2 alleles
5.8% missing data
   2   (0.466) 0.762 0.412 0.576 0.465 0.515 0.666 0.455 0.195 0.522 
   4   (0.534) 0.238 0.588 0.424 0.535 0.485 0.334 0.545 0.805 0.478 

Locus 892 : 
2 alleles
5.8% missing data
   2   (0.831) 0.981 0.785 0.909 0.832 0.896 0.663 0.881 0.884 0.919 
   1   (0.169) 0.019 0.215 0.091 0.168 0.104 0.337 0.119 0.116 0.081 

Locus 893 : 
2 alleles
13.8% missing data
   4   (0.717) 0.760 0.757 0.781 0.717 0.703 0.926 0.672 0.925 0.589 
   2   (0.283) 0.240 0.243 0.219 0.283 0.297 0.074 0.328 0.075 0.411 

Locus 894 : 
2 alleles
13.0% missing data
   3   (0.570) 0.592 0.638 0.657 0.571 0.532 0.320 0.536 0.409 0.533 
   4   (0.430) 0.408 0.362 0.343 0.429 0.468 0.680 0.464 0.591 0.467 

Locus 895 : 
2 alleles
3.6% missing data
   1   (0.944) 0.996 0.988 0.985 0.945 0.890 0.995 0.919 0.998 0.919 
   3   (0.056) 0.004 0.012 0.015 0.055 0.110 0.005 0.081 0.002 0.081 

Locus 896 : 
2 alleles
13.0% missing data
   2   (0.735) 0.194 0.770 0.784 0.733 0.738 0.914 0.756 0.944 0.735 
   3   (0.265) 0.806 0.230 0.216 0.267 0.262 0.086 0.244 0.056 0.265 

Locus 897 : 
2 alleles
15.2% missing data
   3   (0.773) 0.969 0.751 0.858 0.774 0.778 0.938 0.817 0.861 0.788 
   4   (0.227) 0.031 0.249 0.142 0.226 0.222 0.062 0.183 0.139 0.212 

Locus 898 : 
2 alleles
1.4% missing data
   1   (0.879) 0.981 0.865 0.725 0.881 0.961 0.907 0.932 0.763 0.933 
   3   (0.121) 0.019 0.135 0.275 0.119 0.039 0.093 0.068 0.237 0.067 

Locus 899 : 
2 alleles
13.8% missing data
   1   (0.861) 0.872 0.898 0.928 0.860 0.868 0.951 0.846 0.965 0.877 
   3   (0.139) 0.128 0.102 0.072 0.140 0.132 0.049 0.154 0.035 0.123 

Locus 900 : 
2 alleles
2.9% missing data
   3   (0.934) 0.994 0.977 0.973 0.933 0.869 0.989 0.955 0.997 0.938 
   1   (0.066) 0.006 0.023 0.027 0.067 0.131 0.011 0.045 0.003 0.062 

Locus 901 : 
2 alleles
4.3% missing data
   3   (0.883) 0.988 0.912 0.959 0.882 0.929 0.970 0.874 0.974 0.860 
   2   (0.117) 0.012 0.088 0.041 0.118 0.071 0.030 0.126 0.026 0.140 

Locus 902 : 
2 alleles
12.3% missing data
   4   (0.923) 0.993 0.969 0.981 0.923 0.918 0.969 0.879 0.995 0.927 
   1   (0.077) 0.007 0.031 0.019 0.077 0.082 0.031 0.121 0.005 0.073 

Locus 903 : 
2 alleles
13.0% missing data
   4   (0.628) 0.369 0.660 0.617 0.628 0.661 0.523 0.568 0.848 0.633 
   2   (0.372) 0.631 0.340 0.383 0.372 0.339 0.477 0.432 0.152 0.367 

Locus 904 : 
2 alleles
8.7% missing data
   4   (0.494) 0.750 0.437 0.463 0.497 0.451 0.472 0.535 0.587 0.524 
   2   (0.506) 0.250 0.563 0.537 0.503 0.549 0.528 0.465 0.413 0.476 

Locus 905 : 
2 alleles
6.5% missing data
   1   (0.887) 0.988 0.935 0.965 0.888 0.833 0.980 0.879 0.984 0.907 
   3   (0.113) 0.012 0.065 0.035 0.112 0.167 0.020 0.121 0.016 0.093 

Locus 906 : 
2 alleles
12.3% missing data
   2   (0.904) 0.331 0.921 0.964 0.903 0.972 0.920 0.953 0.957 0.944 
   4   (0.096) 0.669 0.079 0.036 0.097 0.028 0.080 0.047 0.043 0.056 

Locus 907 : 
2 alleles
1.4% missing data
   1   (0.906) 0.990 0.928 0.953 0.907 0.929 0.981 0.922 0.987 0.915 
   2   (0.094) 0.010 0.072 0.047 0.093 0.071 0.019 0.078 0.013 0.085 

Locus 908 : 
2 alleles
12.3% missing data
   3   (0.787) 0.830 0.804 0.815 0.787 0.776 0.925 0.807 0.913 0.812 
   1   (0.213) 0.170 0.196 0.185 0.213 0.224 0.075 0.193 0.087 0.188 

Locus 909 : 
2 alleles
3.6% missing data
   1   (0.738) 0.105 0.702 0.775 0.738 0.840 0.943 0.825 0.540 0.746 
   4   (0.262) 0.895 0.298 0.225 0.262 0.160 0.057 0.175 0.460 0.254 

Locus 910 : 
2 alleles
12.3% missing data
   4   (0.615) 0.631 0.640 0.556 0.616 0.615 0.698 0.650 0.332 0.600 
   1   (0.385) 0.369 0.360 0.444 0.384 0.385 0.302 0.350 0.668 0.400 

Locus 911 : 
2 alleles
15.9% missing data
   3   (0.862) 0.826 0.954 0.950 0.862 0.707 0.985 0.714 0.992 0.838 
   1   (0.138) 0.174 0.046 0.050 0.138 0.293 0.015 0.286 0.008 0.162 

Locus 912 : 
2 alleles
2.9% missing data
   1   (0.920) 0.204 0.978 0.977 0.922 0.959 0.952 0.885 0.995 0.882 
   3   (0.080) 0.796 0.022 0.023 0.078 0.041 0.048 0.115 0.005 0.118 

Locus 913 : 
2 alleles
18.8% missing data
   1   (0.844) 0.799 0.809 0.906 0.844 0.910 0.928 0.862 0.960 0.907 
   3   (0.156) 0.201 0.191 0.094 0.156 0.090 0.072 0.138 0.040 0.093 

Locus 914 : 
2 alleles
10.1% missing data
   3   (0.802) 0.975 0.857 0.690 0.802 0.814 0.831 0.794 0.958 0.747 
   1   (0.198) 0.025 0.143 0.310 0.198 0.186 0.169 0.206 0.042 0.253 

Locus 915 : 
2 alleles
5.1% missing data
   1   (0.835) 0.937 0.778 0.906 0.835 0.897 0.813 0.897 0.952 0.905 
   3   (0.165) 0.063 0.222 0.094 0.165 0.103 0.187 0.103 0.048 0.095 

Locus 916 : 
2 alleles
4.3% missing data
   2   (0.700) 0.952 0.672 0.344 0.700 0.762 0.738 0.768 0.760 0.776 
   4   (0.300) 0.048 0.328 0.656 0.300 0.238 0.262 0.232 0.240 0.224 

Locus 917 : 
2 alleles
1.4% missing data
   2   (0.779) 0.280 0.860 0.893 0.780 0.847 0.343 0.697 0.945 0.742 
   4   (0.221) 0.720 0.140 0.107 0.220 0.153 0.657 0.303 0.055 0.258 

Locus 918 : 
2 alleles
2.9% missing data
   2   (0.842) 0.978 0.812 0.942 0.842 0.914 0.339 0.900 0.947 0.908 
   4   (0.158) 0.022 0.188 0.058 0.158 0.086 0.661 0.100 0.053 0.092 

Locus 919 : 
2 alleles
2.9% missing data
   4   (0.639) 0.948 0.562 0.747 0.639 0.663 0.666 0.606 0.914 0.726 
   1   (0.361) 0.052 0.438 0.253 0.361 0.337 0.334 0.394 0.086 0.274 

Locus 920 : 
2 alleles
12.3% missing data
   3   (0.897) 0.987 0.899 0.955 0.895 0.953 0.951 0.942 0.972 0.923 
   1   (0.103) 0.013 0.101 0.045 0.105 0.047 0.049 0.058 0.028 0.077 

Locus 921 : 
2 alleles
13.0% missing data
   3   (0.825) 0.983 0.851 0.808 0.826 0.881 0.703 0.851 0.663 0.839 
   1   (0.175) 0.017 0.149 0.192 0.174 0.119 0.297 0.149 0.337 0.161 

Locus 922 : 
2 alleles
9.4% missing data
   2   (0.900) 0.990 0.939 0.973 0.900 0.924 0.987 0.868 0.989 0.892 
   4   (0.100) 0.010 0.061 0.027 0.100 0.076 0.013 0.132 0.011 0.108 

Locus 923 : 
2 alleles
5.1% missing data
   4   (0.692) 0.878 0.676 0.847 0.692 0.708 0.882 0.608 0.939 0.660 
   3   (0.308) 0.122 0.324 0.153 0.308 0.292 0.118 0.392 0.061 0.340 

Locus 924 : 
2 alleles
13.8% missing data
   3   (0.871) 0.878 0.883 0.927 0.871 0.866 0.933 0.911 0.981 0.915 
   1   (0.129) 0.122 0.117 0.073 0.129 0.134 0.067 0.089 0.019 0.085 

Locus 925 : 
2 alleles
2.9% missing data
   3   (0.791) 0.289 0.794 0.905 0.792 0.826 0.941 0.793 0.891 0.886 
   1   (0.209) 0.711 0.206 0.095 0.208 0.174 0.059 0.207 0.109 0.114 

Locus 926 : 
2 alleles
5.1% missing data
   4   (0.744) 0.967 0.649 0.836 0.745 0.781 0.915 0.793 0.931 0.766 
   2   (0.256) 0.033 0.351 0.164 0.255 0.219 0.085 0.207 0.069 0.234 

Locus 927 : 
2 alleles
8.0% missing data
   1   (0.457) 0.163 0.473 0.652 0.456 0.429 0.285 0.512 0.584 0.346 
   3   (0.543) 0.837 0.527 0.348 0.544 0.571 0.715 0.488 0.416 0.654 

Locus 928 : 
2 alleles
3.6% missing data
   3   (0.831) 0.182 0.915 0.904 0.831 0.828 0.958 0.739 0.982 0.815 
   4   (0.169) 0.818 0.085 0.096 0.169 0.172 0.042 0.261 0.018 0.185 

Locus 929 : 
2 alleles
1.4% missing data
   2   (0.882) 0.988 0.860 0.897 0.884 0.937 0.961 0.910 0.952 0.938 
   4   (0.118) 0.012 0.140 0.103 0.116 0.063 0.039 0.090 0.048 0.062 

Locus 930 : 
2 alleles
14.5% missing data
   3   (0.903) 0.223 0.923 0.890 0.904 0.971 0.979 0.958 0.967 0.891 
   4   (0.097) 0.777 0.077 0.110 0.096 0.029 0.021 0.042 0.033 0.109 

Locus 931 : 
2 alleles
2.9% missing data
   2   (0.894) 0.989 0.937 0.941 0.894 0.858 0.985 0.916 0.988 0.886 
   4   (0.106) 0.011 0.063 0.059 0.106 0.142 0.015 0.084 0.012 0.114 

Locus 932 : 
2 alleles
3.6% missing data
   1   (0.142) 0.704 0.083 0.071 0.143 0.135 0.027 0.180 0.021 0.094 
   3   (0.858) 0.296 0.917 0.929 0.857 0.865 0.973 0.820 0.979 0.906 

Locus 933 : 
2 alleles
12.3% missing data
   1   (0.839) 0.453 0.870 0.911 0.840 0.882 0.893 0.832 0.916 0.892 
   4   (0.161) 0.547 0.130 0.089 0.160 0.118 0.107 0.168 0.084 0.108 

Locus 934 : 
2 alleles
11.6% missing data
   2   (0.899) 0.813 0.802 0.789 0.900 0.984 0.940 0.979 0.659 0.968 
   3   (0.101) 0.187 0.198 0.211 0.100 0.016 0.060 0.021 0.341 0.032 

Locus 935 : 
2 alleles
10.1% missing data
   1   (0.562) 0.075 0.683 0.455 0.559 0.603 0.609 0.433 0.412 0.583 
   4   (0.438) 0.925 0.317 0.545 0.441 0.397 0.391 0.567 0.588 0.417 

Locus 936 : 
2 alleles
8.7% missing data
   2   (0.630) 0.749 0.650 0.621 0.630 0.729 0.217 0.667 0.188 0.676 
   3   (0.370) 0.251 0.350 0.379 0.370 0.271 0.783 0.333 0.812 0.324 

Locus 937 : 
2 alleles
12.3% missing data
   1   (0.927) 0.994 0.983 0.979 0.927 0.665 0.993 0.928 0.997 0.946 
   4   (0.073) 0.006 0.017 0.021 0.073 0.335 0.007 0.072 0.003 0.054 

Locus 938 : 
2 alleles
5.1% missing data
   1   (0.799) 0.393 0.798 0.716 0.801 0.854 0.835 0.870 0.917 0.781 
   4   (0.201) 0.607 0.202 0.284 0.199 0.146 0.165 0.130 0.083 0.219 

Locus 939 : 
2 alleles
5.1% missing data
   1   (0.718) 0.964 0.594 0.773 0.718 0.843 0.637 0.776 0.867 0.785 
   2   (0.282) 0.036 0.406 0.227 0.282 0.157 0.363 0.224 0.133 0.215 

Locus 940 : 
2 alleles
0.7% missing data
   3   (0.895) 0.984 0.878 0.967 0.896 0.945 0.980 0.921 0.982 0.934 
   1   (0.105) 0.016 0.122 0.033 0.104 0.055 0.020 0.079 0.018 0.066 

Locus 941 : 
2 alleles
6.5% missing data
   3   (0.465) 0.914 0.414 0.181 0.465 0.614 0.453 0.474 0.193 0.433 
   4   (0.535) 0.086 0.586 0.819 0.535 0.386 0.547 0.526 0.807 0.567 

Locus 942 : 
2 alleles
5.8% missing data
   2   (0.844) 0.418 0.902 0.847 0.845 0.877 0.859 0.851 0.931 0.879 
   4   (0.156) 0.582 0.098 0.153 0.155 0.123 0.141 0.149 0.069 0.121 

Locus 943 : 
2 alleles
3.6% missing data
   2   (0.913) 0.359 0.941 0.815 0.913 0.974 0.940 0.962 0.921 0.965 
   4   (0.087) 0.641 0.059 0.185 0.087 0.026 0.060 0.038 0.079 0.035 

Locus 944 : 
2 alleles
2.9% missing data
   4   (0.653) 0.944 0.574 0.783 0.655 0.690 0.907 0.722 0.827 0.527 
   1   (0.347) 0.056 0.426 0.217 0.345 0.310 0.093 0.278 0.173 0.473 

Locus 945 : 
2 alleles
3.6% missing data
   3   (0.877) 0.985 0.872 0.743 0.876 0.958 0.831 0.945 0.943 0.866 
   1   (0.123) 0.015 0.128 0.257 0.124 0.042 0.169 0.055 0.057 0.134 

Locus 946 : 
2 alleles
12.3% missing data
   2   (0.947) 0.995 0.806 0.973 0.948 0.996 0.984 0.992 0.970 0.992 
   1   (0.053) 0.005 0.194 0.027 0.052 0.004 0.016 0.008 0.030 0.008 

Locus 947 : 
2 alleles
3.6% missing data
   2   (0.886) 0.233 0.940 0.771 0.886 0.946 0.940 0.908 0.968 0.919 
   4   (0.114) 0.767 0.060 0.229 0.114 0.054 0.060 0.092 0.032 0.081 

Locus 948 : 
2 alleles
15.2% missing data
   3   (0.360) 0.129 0.363 0.283 0.360 0.308 0.416 0.494 0.184 0.295 
   4   (0.640) 0.871 0.637 0.717 0.640 0.692 0.584 0.506 0.816 0.705 

Locus 949 : 
2 alleles
5.1% missing data
   1   (0.791) 0.970 0.817 0.887 0.789 0.812 0.942 0.727 0.961 0.823 
   3   (0.209) 0.030 0.183 0.113 0.211 0.188 0.058 0.273 0.039 0.177 

Locus 950 : 
2 alleles
10.1% missing data
   1   (0.887) 0.991 0.963 0.957 0.888 0.688 0.940 0.812 0.993 0.883 
   3   (0.113) 0.009 0.037 0.043 0.112 0.312 0.060 0.188 0.007 0.117 

Locus 951 : 
2 alleles
2.2% missing data
   1   (0.892) 0.985 0.911 0.904 0.893 0.918 0.987 0.931 0.991 0.838 
   3   (0.108) 0.015 0.089 0.096 0.107 0.082 0.013 0.069 0.009 0.162 

Locus 952 : 
2 alleles
12.3% missing data
   1   (0.943) 0.995 0.986 0.984 0.943 0.904 0.985 0.936 0.998 0.889 
   3   (0.057) 0.005 0.014 0.016 0.057 0.096 0.015 0.064 0.002 0.111 

Locus 953 : 
2 alleles
3.6% missing data
   4   (0.746) 0.962 0.701 0.772 0.746 0.795 0.715 0.724 0.883 0.854 
   2   (0.254) 0.038 0.299 0.228 0.254 0.205 0.285 0.276 0.117 0.146 

Locus 954 : 
2 alleles
12.3% missing data
   1   (0.161) 0.013 0.063 0.095 0.161 0.372 0.072 0.227 0.011 0.272 
   2   (0.839) 0.987 0.937 0.905 0.839 0.628 0.928 0.773 0.989 0.728 

Locus 955 : 
2 alleles
2.9% missing data
   1   (0.311) 0.377 0.297 0.533 0.308 0.285 0.160 0.255 0.494 0.312 
   3   (0.689) 0.623 0.703 0.467 0.692 0.715 0.840 0.745 0.506 0.688 

Locus 956 : 
2 alleles
7.2% missing data
   2   (0.882) 0.895 0.909 0.959 0.881 0.923 0.902 0.884 0.982 0.894 
   4   (0.118) 0.105 0.091 0.041 0.119 0.077 0.098 0.116 0.018 0.106 

Locus 957 : 
2 alleles
4.3% missing data
   4   (0.895) 0.988 0.926 0.946 0.894 0.923 0.967 0.884 0.987 0.917 
   2   (0.105) 0.012 0.074 0.054 0.106 0.077 0.033 0.116 0.013 0.083 

Locus 958 : 
2 alleles
9.4% missing data
   3   (0.516) 0.936 0.534 0.587 0.519 0.357 0.435 0.495 0.880 0.443 
   1   (0.484) 0.064 0.466 0.413 0.481 0.643 0.565 0.505 0.120 0.557 

Locus 959 : 
2 alleles
1.4% missing data
   3   (0.924) 0.989 0.963 0.968 0.925 0.904 0.983 0.919 0.995 0.951 
   4   (0.076) 0.011 0.037 0.032 0.075 0.096 0.017 0.081 0.005 0.049 

Locus 960 : 
2 alleles
4.3% missing data
   3   (0.603) 0.944 0.628 0.276 0.603 0.588 0.743 0.621 0.831 0.486 
   1   (0.397) 0.056 0.372 0.724 0.397 0.412 0.257 0.379 0.169 0.514 

Locus 961 : 
2 alleles
6.5% missing data
   2   (0.827) 0.952 0.814 0.942 0.829 0.913 0.777 0.772 0.971 0.796 
   3   (0.173) 0.048 0.186 0.058 0.171 0.087 0.223 0.228 0.029 0.204 

Locus 962 : 
2 alleles
12.3% missing data
   3   (0.862) 0.131 0.852 0.909 0.864 0.953 0.973 0.920 0.925 0.844 
   1   (0.138) 0.869 0.148 0.091 0.136 0.047 0.027 0.080 0.075 0.156 

Locus 963 : 
2 alleles
5.8% missing data
   1   (0.616) 0.885 0.525 0.288 0.615 0.671 0.561 0.737 0.804 0.675 
   3   (0.384) 0.115 0.475 0.712 0.385 0.329 0.439 0.263 0.196 0.325 

Locus 964 : 
2 alleles
3.6% missing data
   3   (0.880) 0.968 0.903 0.801 0.879 0.937 0.922 0.896 0.976 0.859 
   4   (0.120) 0.032 0.097 0.199 0.121 0.063 0.078 0.104 0.024 0.141 

Locus 965 : 
2 alleles
7.2% missing data
   4   (0.374) 0.047 0.242 0.476 0.376 0.475 0.784 0.426 0.073 0.554 
   1   (0.626) 0.953 0.758 0.524 0.624 0.525 0.216 0.574 0.927 0.446 

Locus 966 : 
2 alleles
11.6% missing data
   3   (0.911) 0.988 0.920 0.899 0.910 0.970 0.516 0.942 0.969 0.970 
   1   (0.089) 0.012 0.080 0.101 0.090 0.030 0.484 0.058 0.031 0.030 

Locus 967 : 
2 alleles
3.6% missing data
   1   (0.349) 0.136 0.388 0.221 0.348 0.254 0.138 0.460 0.146 0.396 
   4   (0.651) 0.864 0.612 0.779 0.652 0.746 0.862 0.540 0.854 0.604 

Locus 968 : 
2 alleles
2.2% missing data
   3   (0.846) 0.282 0.886 0.878 0.848 0.914 0.961 0.864 0.914 0.779 
   1   (0.154) 0.718 0.114 0.122 0.152 0.086 0.039 0.136 0.086 0.221 

Locus 969 : 
2 alleles
8.0% missing data
   1   (0.914) 0.987 0.942 0.964 0.915 0.964 0.833 0.883 0.981 0.917 
   3   (0.086) 0.013 0.058 0.036 0.085 0.036 0.167 0.117 0.019 0.083 

Locus 970 : 
2 alleles
10.9% missing data
   1   (0.116) 0.013 0.061 0.045 0.115 0.081 0.086 0.261 0.012 0.148 
   2   (0.884) 0.987 0.939 0.955 0.885 0.919 0.914 0.739 0.988 0.852 

Locus 971 : 
2 alleles
13.0% missing data
   4   (0.891) 0.981 0.876 0.924 0.889 0.950 0.889 0.939 0.979 0.936 
   2   (0.109) 0.019 0.124 0.076 0.111 0.050 0.111 0.061 0.021 0.064 

Locus 972 : 
2 alleles
5.1% missing data
   4   (0.898) 0.163 0.908 0.967 0.898 0.967 0.973 0.949 0.974 0.923 
   3   (0.102) 0.837 0.092 0.033 0.102 0.033 0.027 0.051 0.026 0.077 

Locus 973 : 
2 alleles
12.3% missing data
   4   (0.817) 0.858 0.739 0.862 0.817 0.908 0.915 0.891 0.898 0.870 
   1   (0.183) 0.142 0.261 0.138 0.183 0.092 0.085 0.109 0.102 0.130 

Locus 974 : 
2 alleles
1.4% missing data
   2   (0.937) 0.996 0.988 0.983 0.938 0.893 0.995 0.881 0.998 0.878 
   3   (0.063) 0.004 0.012 0.017 0.062 0.107 0.005 0.119 0.002 0.122 

Locus 975 : 
2 alleles
9.4% missing data
   1   (0.896) 0.635 0.867 0.864 0.897 0.977 0.935 0.968 0.775 0.954 
   3   (0.104) 0.365 0.133 0.136 0.103 0.023 0.065 0.032 0.225 0.046 

Locus 976 : 
2 alleles
2.2% missing data
   2   (0.903) 0.982 0.862 0.941 0.902 0.969 0.955 0.956 0.943 0.948 
   4   (0.097) 0.018 0.138 0.059 0.098 0.031 0.045 0.044 0.057 0.052 

Locus 977 : 
2 alleles
1.4% missing data
   2   (0.794) 0.180 0.904 0.859 0.794 0.637 0.953 0.731 0.984 0.715 
   3   (0.206) 0.820 0.096 0.141 0.206 0.363 0.047 0.269 0.016 0.285 

Locus 978 : 
2 alleles
5.1% missing data
   4   (0.748) 0.965 0.678 0.724 0.746 0.871 0.866 0.766 0.856 0.774 
   2   (0.252) 0.035 0.322 0.276 0.254 0.129 0.134 0.234 0.144 0.226 

Locus 979 : 
2 alleles
15.2% missing data
   4   (0.777) 0.969 0.820 0.528 0.778 0.761 0.799 0.768 0.957 0.783 
   2   (0.223) 0.031 0.180 0.472 0.222 0.239 0.201 0.232 0.043 0.217 

Locus 980 : 
2 alleles
11.6% missing data
   2   (0.889) 0.981 0.880 0.931 0.887 0.935 0.951 0.952 0.940 0.912 
   4   (0.111) 0.019 0.120 0.069 0.113 0.065 0.049 0.048 0.060 0.088 

Locus 981 : 
2 alleles
4.3% missing data
   2   (0.153) 0.019 0.126 0.113 0.153 0.160 0.133 0.112 0.032 0.238 
   4   (0.847) 0.981 0.874 0.887 0.847 0.840 0.867 0.888 0.968 0.762 

Locus 982 : 
2 alleles
19.6% missing data
   2   (0.878) 0.983 0.782 0.921 0.878 0.958 0.956 0.946 0.907 0.955 
   1   (0.122) 0.017 0.218 0.079 0.122 0.042 0.044 0.054 0.093 0.045 

Locus 983 : 
2 alleles
2.2% missing data
   3   (0.897) 0.983 0.849 0.963 0.899 0.963 0.844 0.947 0.967 0.935 
   1   (0.103) 0.017 0.151 0.037 0.101 0.037 0.156 0.053 0.033 0.065 

Locus 984 : 
2 alleles
9.4% missing data
   4   (0.844) 0.980 0.876 0.920 0.842 0.861 0.940 0.867 0.938 0.862 
   1   (0.156) 0.020 0.124 0.080 0.158 0.139 0.060 0.133 0.062 0.138 

Locus 985 : 
2 alleles
3.6% missing data
   2   (0.155) 0.018 0.141 0.059 0.155 0.109 0.048 0.187 0.029 0.166 
   4   (0.845) 0.982 0.859 0.941 0.845 0.891 0.952 0.813 0.971 0.834 

Locus 986 : 
2 alleles
2.9% missing data
   1   (0.908) 0.992 0.963 0.971 0.908 0.833 0.989 0.871 0.992 0.929 
   2   (0.092) 0.008 0.037 0.029 0.092 0.167 0.011 0.129 0.008 0.071 

Locus 987 : 
2 alleles
10.1% missing data
   1   (0.901) 0.897 0.897 0.925 0.900 0.964 0.965 0.941 0.965 0.916 
   3   (0.099) 0.103 0.103 0.075 0.100 0.036 0.035 0.059 0.035 0.084 

Locus 988 : 
2 alleles
4.3% missing data
   1   (0.146) 0.013 0.059 0.078 0.146 0.205 0.038 0.253 0.010 0.323 
   4   (0.854) 0.987 0.941 0.922 0.854 0.795 0.962 0.747 0.990 0.677 

Locus 989 : 
2 alleles
2.9% missing data
   2   (0.751) 0.495 0.737 0.771 0.749 0.831 0.908 0.808 0.802 0.776 
   4   (0.249) 0.505 0.263 0.229 0.251 0.169 0.092 0.192 0.198 0.224 

Locus 990 : 
2 alleles
5.1% missing data
   1   (0.161) 0.705 0.151 0.120 0.160 0.095 0.074 0.118 0.088 0.125 
   3   (0.839) 0.295 0.849 0.880 0.840 0.905 0.926 0.882 0.912 0.875 

Locus 991 : 
2 alleles
15.9% missing data
   1   (0.950) 0.996 0.988 0.985 0.950 0.969 0.984 0.905 0.998 0.923 
   2   (0.050) 0.004 0.012 0.015 0.050 0.031 0.016 0.095 0.002 0.077 

Locus 992 : 
2 alleles
5.8% missing data
   1   (0.814) 0.975 0.823 0.857 0.816 0.808 0.823 0.796 0.948 0.864 
   3   (0.186) 0.025 0.177 0.143 0.184 0.192 0.177 0.204 0.052 0.136 

Locus 993 : 
2 alleles
0.7% missing data
   1   (0.922) 0.992 0.906 0.975 0.921 0.981 0.985 0.958 0.984 0.950 
   2   (0.078) 0.008 0.094 0.025 0.079 0.019 0.015 0.042 0.016 0.050 

Locus 994 : 
2 alleles
10.9% missing data
   1   (0.854) 0.859 0.755 0.817 0.853 0.962 0.896 0.936 0.855 0.908 
   3   (0.146) 0.141 0.245 0.183 0.147 0.038 0.104 0.064 0.145 0.092 

Locus 995 : 
2 alleles
5.8% missing data
   3   (0.733) 0.965 0.662 0.868 0.730 0.869 0.646 0.758 0.817 0.726 
   1   (0.267) 0.035 0.338 0.132 0.270 0.131 0.354 0.242 0.183 0.274 

Locus 996 : 
2 alleles
12.3% missing data
   1   (0.883) 0.894 0.936 0.941 0.883 0.885 0.973 0.848 0.989 0.850 
   4   (0.117) 0.106 0.064 0.059 0.117 0.115 0.027 0.152 0.011 0.150 

Locus 997 : 
2 alleles
9.4% missing data
   1   (0.217) 0.252 0.292 0.281 0.218 0.116 0.141 0.169 0.155 0.115 
   4   (0.783) 0.748 0.708 0.719 0.782 0.884 0.859 0.831 0.845 0.885 

Locus 998 : 
2 alleles
2.2% missing data
   4   (0.902) 0.985 0.884 0.962 0.903 0.955 0.965 0.937 0.970 0.950 
   3   (0.098) 0.015 0.116 0.038 0.097 0.045 0.035 0.063 0.030 0.050 

Locus 999 : 
2 alleles
18.1% missing data
   3   (0.773) 0.934 0.761 0.478 0.773 0.883 0.824 0.808 0.736 0.798 
   2   (0.227) 0.066 0.239 0.522 0.227 0.117 0.176 0.192 0.264 0.202 

Locus 1000 : 
2 alleles
10.9% missing data
   4   (0.866) 0.986 0.907 0.957 0.867 0.872 0.968 0.814 0.982 0.860 
   3   (0.134) 0.014 0.093 0.043 0.133 0.128 0.032 0.186 0.018 0.140 

Locus 1001 : 
2 alleles
5.1% missing data
   3   (0.691) 0.953 0.623 0.706 0.693 0.744 0.668 0.714 0.740 0.788 
   4   (0.309) 0.047 0.377 0.294 0.307 0.256 0.332 0.286 0.260 0.212 

Locus 1002 : 
2 alleles
2.2% missing data
   1   (0.846) 0.980 0.723 0.926 0.847 0.943 0.966 0.950 0.459 0.939 
   3   (0.154) 0.020 0.277 0.074 0.153 0.057 0.034 0.050 0.541 0.061 

Locus 1003 : 
2 alleles
7.2% missing data
   2   (0.796) 0.974 0.822 0.614 0.797 0.846 0.891 0.755 0.961 0.707 
   3   (0.204) 0.026 0.178 0.386 0.203 0.154 0.109 0.245 0.039 0.293 

Locus 1004 : 
2 alleles
11.6% missing data
   1   (0.322) 0.053 0.320 0.228 0.325 0.318 0.253 0.304 0.110 0.366 
   3   (0.678) 0.947 0.680 0.772 0.675 0.682 0.747 0.696 0.890 0.634 

Locus 1005 : 
2 alleles
2.9% missing data
   1   (0.840) 0.980 0.779 0.938 0.841 0.929 0.909 0.875 0.899 0.861 
   3   (0.160) 0.020 0.221 0.062 0.159 0.071 0.091 0.125 0.101 0.139 

Locus 1006 : 
2 alleles
4.3% missing data
   3   (0.904) 0.198 0.952 0.958 0.906 0.959 0.531 0.939 0.977 0.935 
   1   (0.096) 0.802 0.048 0.042 0.094 0.041 0.469 0.061 0.023 0.065 

Locus 1007 : 
2 alleles
4.3% missing data
   1   (0.080) 0.007 0.049 0.121 0.080 0.059 0.021 0.051 0.008 0.142 
   3   (0.920) 0.993 0.951 0.879 0.920 0.941 0.979 0.949 0.992 0.858 

Locus 1008 : 
2 alleles
3.6% missing data
   4   (0.935) 0.994 0.844 0.955 0.936 0.991 0.985 0.985 0.978 0.983 
   1   (0.065) 0.006 0.156 0.045 0.064 0.009 0.015 0.015 0.022 0.017 

Locus 1009 : 
2 alleles
5.1% missing data
   1   (0.834) 0.255 0.814 0.938 0.834 0.929 0.959 0.893 0.906 0.855 
   4   (0.166) 0.745 0.186 0.062 0.166 0.071 0.041 0.107 0.094 0.145 

Locus 1010 : 
2 alleles
6.5% missing data
   2   (0.727) 0.516 0.726 0.698 0.728 0.804 0.845 0.765 0.756 0.726 
   4   (0.273) 0.484 0.274 0.302 0.272 0.196 0.155 0.235 0.244 0.274 

Locus 1011 : 
2 alleles
12.3% missing data
   4   (0.871) 0.963 0.825 0.468 0.872 0.955 0.813 0.941 0.953 0.952 
   2   (0.129) 0.037 0.175 0.532 0.128 0.045 0.187 0.059 0.047 0.048 

Locus 1012 : 
2 alleles
19.6% missing data
   2   (0.863) 0.892 0.874 0.861 0.863 0.921 0.943 0.867 0.954 0.892 
   4   (0.137) 0.108 0.126 0.139 0.137 0.079 0.057 0.133 0.046 0.108 

Locus 1013 : 
2 alleles
10.9% missing data
   2   (0.692) 0.959 0.739 0.616 0.690 0.694 0.805 0.620 0.925 0.588 
   4   (0.308) 0.041 0.261 0.384 0.310 0.306 0.195 0.380 0.075 0.412 

Locus 1014 : 
2 alleles
2.9% missing data
   3   (0.915) 0.572 0.883 0.952 0.916 0.980 0.955 0.977 0.793 0.981 
   2   (0.085) 0.428 0.117 0.048 0.084 0.020 0.045 0.023 0.207 0.019 

Locus 1015 : 
2 alleles
11.6% missing data
   4   (0.902) 0.989 0.858 0.948 0.904 0.961 0.966 0.951 0.961 0.925 
   2   (0.098) 0.011 0.142 0.052 0.096 0.039 0.034 0.049 0.039 0.075 

Locus 1016 : 
2 alleles
10.1% missing data
   2   (0.866) 0.982 0.893 0.954 0.864 0.874 0.922 0.870 0.979 0.894 
   4   (0.134) 0.018 0.107 0.046 0.136 0.126 0.078 0.130 0.021 0.106 

Locus 1017 : 
2 alleles
3.6% missing data
   3   (0.794) 0.900 0.782 0.853 0.795 0.880 0.911 0.816 0.487 0.851 
   2   (0.206) 0.100 0.218 0.147 0.205 0.120 0.089 0.184 0.513 0.149 

Locus 1018 : 
2 alleles
4.3% missing data
   2   (0.469) 0.296 0.475 0.601 0.468 0.444 0.540 0.412 0.701 0.480 
   4   (0.531) 0.704 0.525 0.399 0.532 0.556 0.460 0.588 0.299 0.520 

Locus 1019 : 
2 alleles
12.3% missing data
   2   (0.854) 0.980 0.833 0.898 0.855 0.902 0.659 0.925 0.908 0.895 
   1   (0.146) 0.020 0.167 0.102 0.145 0.098 0.341 0.075 0.092 0.105 

Locus 1020 : 
2 alleles
15.9% missing data
   2   (0.764) 0.974 0.852 0.494 0.765 0.608 0.739 0.793 0.917 0.747 
   4   (0.236) 0.026 0.148 0.506 0.235 0.392 0.261 0.207 0.083 0.253 

Locus 1021 : 
2 alleles
2.2% missing data
   4   (0.907) 0.992 0.965 0.969 0.905 0.910 0.989 0.829 0.994 0.896 
   2   (0.093) 0.008 0.035 0.031 0.095 0.090 0.011 0.171 0.006 0.104 

Locus 1022 : 
2 alleles
15.2% missing data
   3   (0.916) 0.986 0.945 0.888 0.917 0.919 0.936 0.946 0.988 0.949 
   1   (0.084) 0.014 0.055 0.112 0.083 0.081 0.064 0.054 0.012 0.051 

Locus 1023 : 
2 alleles
9.4% missing data
   4   (0.667) 0.947 0.726 0.594 0.665 0.608 0.279 0.708 0.873 0.616 
   1   (0.333) 0.053 0.274 0.406 0.335 0.392 0.721 0.292 0.127 0.384 

Locus 1024 : 
2 alleles
8.0% missing data
   1   (0.914) 0.994 0.956 0.406 0.916 0.952 0.757 0.926 0.991 0.960 
   2   (0.086) 0.006 0.044 0.594 0.084 0.048 0.243 0.074 0.009 0.040 

Locus 1025 : 
2 alleles
5.1% missing data
   1   (0.891) 0.983 0.824 0.940 0.887 0.970 0.974 0.953 0.970 0.948 
   3   (0.109) 0.017 0.176 0.060 0.113 0.030 0.026 0.047 0.030 0.052 

Locus 1026 : 
2 alleles
4.3% missing data
   4   (0.896) 0.990 0.883 0.674 0.898 0.973 0.915 0.935 0.832 0.964 
   2   (0.104) 0.010 0.117 0.326 0.102 0.027 0.085 0.065 0.168 0.036 

Locus 1027 : 
2 alleles
13.8% missing data
   1   (0.735) 0.969 0.742 0.813 0.735 0.752 0.785 0.688 0.940 0.732 
   4   (0.265) 0.031 0.258 0.187 0.265 0.248 0.215 0.312 0.060 0.268 

Locus 1028 : 
2 alleles
1.4% missing data
   2   (0.885) 0.985 0.880 0.770 0.887 0.935 0.965 0.939 0.976 0.753 
   4   (0.115) 0.015 0.120 0.230 0.113 0.065 0.035 0.061 0.024 0.247 

Locus 1029 : 
2 alleles
2.2% missing data
   2   (0.477) 0.448 0.410 0.526 0.476 0.505 0.846 0.532 0.527 0.422 
   4   (0.523) 0.552 0.590 0.474 0.524 0.495 0.154 0.468 0.473 0.578 

Locus 1030 : 
2 alleles
11.6% missing data
   4   (0.902) 0.973 0.928 0.961 0.900 0.925 0.957 0.915 0.988 0.942 
   1   (0.098) 0.027 0.072 0.039 0.100 0.075 0.043 0.085 0.012 0.058 

Locus 1031 : 
2 alleles
0.7% missing data
   2   (0.911) 0.991 0.954 0.225 0.912 0.964 0.789 0.952 0.981 0.833 
   4   (0.089) 0.009 0.046 0.775 0.088 0.036 0.211 0.048 0.019 0.167 

Locus 1032 : 
2 alleles
5.8% missing data
   3   (0.780) 0.135 0.837 0.926 0.779 0.828 0.363 0.835 0.876 0.775 
   2   (0.220) 0.865 0.163 0.074 0.221 0.172 0.637 0.165 0.124 0.225 

Locus 1033 : 
2 alleles
3.6% missing data
   3   (0.929) 0.396 0.925 0.943 0.930 0.992 0.849 0.983 0.904 0.980 
   1   (0.071) 0.604 0.075 0.057 0.070 0.008 0.151 0.017 0.096 0.020 

Locus 1034 : 
2 alleles
12.3% missing data
   2   (0.869) 0.976 0.862 0.909 0.867 0.915 0.911 0.926 0.951 0.907 
   1   (0.131) 0.024 0.138 0.091 0.133 0.085 0.089 0.074 0.049 0.093 

Locus 1035 : 
2 alleles
0.7% missing data
   3   (0.885) 0.987 0.912 0.969 0.884 0.924 0.972 0.892 0.988 0.838 
   4   (0.115) 0.013 0.088 0.031 0.116 0.076 0.028 0.108 0.012 0.162 

Locus 1036 : 
2 alleles
5.1% missing data
   1   (0.867) 0.980 0.830 0.935 0.868 0.930 0.965 0.901 0.954 0.868 
   3   (0.133) 0.020 0.170 0.065 0.132 0.070 0.035 0.099 0.046 0.132 

Locus 1037 : 
2 alleles
12.3% missing data
   4   (0.836) 0.738 0.796 0.875 0.836 0.939 0.911 0.866 0.787 0.913 
   2   (0.164) 0.262 0.204 0.125 0.164 0.061 0.089 0.134 0.213 0.087 

Locus 1038 : 
2 alleles
5.8% missing data
   1   (0.651) 0.272 0.545 0.404 0.653 0.814 0.763 0.778 0.815 0.583 
   3   (0.349) 0.728 0.455 0.596 0.347 0.186 0.237 0.222 0.185 0.417 

Locus 1039 : 
2 alleles
6.5% missing data
   3   (0.804) 0.972 0.814 0.852 0.804 0.809 0.922 0.822 0.966 0.727 
   1   (0.196) 0.028 0.186 0.148 0.196 0.191 0.078 0.178 0.034 0.273 

Locus 1040 : 
2 alleles
2.9% missing data
   4   (0.855) 0.987 0.894 0.765 0.854 0.875 0.970 0.869 0.980 0.727 
   2   (0.145) 0.013 0.106 0.235 0.146 0.125 0.030 0.131 0.020 0.273 

Locus 1041 : 
2 alleles
1.4% missing data
   2   (0.882) 0.987 0.900 0.959 0.878 0.913 0.979 0.893 0.989 0.939 
   4   (0.118) 0.013 0.100 0.041 0.122 0.087 0.021 0.107 0.011 0.061 

Locus 1042 : 
2 alleles
1.4% missing data
   2   (0.864) 0.985 0.901 0.943 0.862 0.865 0.969 0.872 0.980 0.832 
   1   (0.136) 0.015 0.099 0.057 0.138 0.135 0.031 0.128 0.020 0.168 

Locus 1043 : 
2 alleles
2.2% missing data
   1   (0.896) 0.188 0.900 0.900 0.896 0.976 0.970 0.941 0.977 0.947 
   3   (0.104) 0.812 0.100 0.100 0.104 0.024 0.030 0.059 0.023 0.053 

Locus 1044 : 
2 alleles
1.4% missing data
   2   (0.605) 0.894 0.516 0.802 0.606 0.713 0.710 0.700 0.296 0.572 
   4   (0.395) 0.106 0.484 0.198 0.394 0.287 0.290 0.300 0.704 0.428 

Locus 1045 : 
2 alleles
17.4% missing data
   1   (0.880) 0.808 0.853 0.918 0.878 0.941 0.956 0.941 0.981 0.869 
   3   (0.120) 0.192 0.147 0.082 0.122 0.059 0.044 0.059 0.019 0.131 

Locus 1046 : 
2 alleles
18.1% missing data
   3   (0.877) 0.983 0.843 0.906 0.878 0.944 0.963 0.939 0.841 0.906 
   1   (0.123) 0.017 0.157 0.094 0.122 0.056 0.037 0.061 0.159 0.094 

Locus 1047 : 
2 alleles
3.6% missing data
   1   (0.282) 0.045 0.350 0.244 0.281 0.238 0.288 0.196 0.191 0.262 
   4   (0.718) 0.955 0.650 0.756 0.719 0.762 0.712 0.804 0.809 0.738 

Locus 1048 : 
2 alleles
15.2% missing data
   3   (0.871) 0.980 0.935 0.885 0.873 0.847 0.875 0.813 0.979 0.789 
   1   (0.129) 0.020 0.065 0.115 0.127 0.153 0.125 0.187 0.021 0.211 

Locus 1049 : 
2 alleles
2.2% missing data
   4   (0.925) 0.994 0.966 0.976 0.923 0.892 0.994 0.926 0.995 0.967 
   2   (0.075) 0.006 0.034 0.024 0.077 0.108 0.006 0.074 0.005 0.033 

Locus 1050 : 
2 alleles
0.0% missing data
   4   (0.898) 0.207 0.956 0.967 0.899 0.939 0.986 0.873 0.989 0.873 
   2   (0.102) 0.793 0.044 0.033 0.101 0.061 0.014 0.127 0.011 0.127 

Locus 1051 : 
2 alleles
4.3% missing data
   2   (0.911) 0.987 0.926 0.807 0.910 0.975 0.956 0.949 0.897 0.968 
   4   (0.089) 0.013 0.074 0.193 0.090 0.025 0.044 0.051 0.103 0.032 

Locus 1052 : 
2 alleles
13.8% missing data
   2   (0.407) 0.396 0.457 0.565 0.407 0.305 0.214 0.353 0.407 0.438 
   4   (0.593) 0.604 0.543 0.435 0.593 0.695 0.786 0.647 0.593 0.562 

Locus 1053 : 
2 alleles
7.2% missing data
   2   (0.806) 0.982 0.825 0.388 0.807 0.884 0.775 0.778 0.939 0.842 
   4   (0.194) 0.018 0.175 0.612 0.193 0.116 0.225 0.222 0.061 0.158 

Locus 1054 : 
2 alleles
2.2% missing data
   2   (0.899) 0.988 0.896 0.959 0.898 0.967 0.879 0.946 0.953 0.893 
   4   (0.101) 0.012 0.104 0.041 0.102 0.033 0.121 0.054 0.047 0.107 

Locus 1055 : 
2 alleles
11.6% missing data
   1   (0.921) 0.947 0.960 0.958 0.923 0.931 0.968 0.940 0.988 0.931 
   3   (0.079) 0.053 0.040 0.042 0.077 0.069 0.032 0.060 0.012 0.069 

Locus 1056 : 
2 alleles
13.0% missing data
   4   (0.911) 0.873 0.910 0.933 0.912 0.944 0.975 0.961 0.984 0.956 
   2   (0.089) 0.127 0.090 0.067 0.088 0.056 0.025 0.039 0.016 0.044 

Locus 1057 : 
2 alleles
3.6% missing data
   3   (0.913) 0.983 0.870 0.903 0.910 0.980 0.934 0.971 0.960 0.965 
   1   (0.087) 0.017 0.130 0.097 0.090 0.020 0.066 0.029 0.040 0.035 

Locus 1058 : 
2 alleles
12.3% missing data
   4   (0.294) 0.044 0.360 0.242 0.293 0.190 0.769 0.269 0.145 0.226 
   2   (0.706) 0.956 0.640 0.758 0.707 0.810 0.231 0.731 0.855 0.774 

Locus 1059 : 
2 alleles
15.2% missing data
   1   (0.723) 0.966 0.656 0.703 0.722 0.854 0.892 0.683 0.848 0.704 
   4   (0.277) 0.034 0.344 0.297 0.278 0.146 0.108 0.317 0.152 0.296 

Locus 1060 : 
2 alleles
12.3% missing data
   4   (0.906) 0.991 0.953 0.971 0.905 0.928 0.958 0.879 0.991 0.818 
   2   (0.094) 0.009 0.047 0.029 0.095 0.072 0.042 0.121 0.009 0.182 

Locus 1061 : 
2 alleles
10.9% missing data
   1   (0.100) 0.010 0.045 0.053 0.099 0.174 0.078 0.129 0.009 0.078 
   3   (0.900) 0.990 0.955 0.947 0.901 0.826 0.922 0.871 0.991 0.922 

Locus 1062 : 
2 alleles
17.4% missing data
   4   (0.747) 0.348 0.745 0.791 0.746 0.816 0.684 0.807 0.790 0.789 
   2   (0.253) 0.652 0.255 0.209 0.254 0.184 0.316 0.193 0.210 0.211 

Locus 1063 : 
2 alleles
11.6% missing data
   1   (0.916) 0.991 0.974 0.728 0.917 0.900 0.928 0.922 0.990 0.927 
   2   (0.084) 0.009 0.026 0.272 0.083 0.100 0.072 0.078 0.010 0.073 

Locus 1064 : 
2 alleles
13.8% missing data
   2   (0.871) 0.984 0.873 0.945 0.870 0.909 0.969 0.848 0.965 0.935 
   4   (0.129) 0.016 0.127 0.055 0.130 0.091 0.031 0.152 0.035 0.065 

Locus 1065 : 
2 alleles
2.2% missing data
   4   (0.824) 0.372 0.876 0.783 0.826 0.892 0.911 0.786 0.949 0.799 
   2   (0.176) 0.628 0.124 0.217 0.174 0.108 0.089 0.214 0.051 0.201 

Locus 1066 : 
2 alleles
2.9% missing data
   3   (0.923) 0.986 0.976 0.961 0.923 0.910 0.991 0.872 0.995 0.887 
   1   (0.077) 0.014 0.024 0.039 0.077 0.090 0.009 0.128 0.005 0.113 

Locus 1067 : 
2 alleles
10.1% missing data
   2   (0.944) 0.996 0.987 0.984 0.943 0.890 0.984 0.952 0.998 0.926 
   4   (0.056) 0.004 0.013 0.016 0.057 0.110 0.016 0.048 0.002 0.074 

Locus 1068 : 
2 alleles
4.3% missing data
   3   (0.904) 0.988 0.880 0.884 0.902 0.972 0.985 0.956 0.974 0.938 
   2   (0.096) 0.012 0.120 0.116 0.098 0.028 0.015 0.044 0.026 0.062 

Locus 1069 : 
2 alleles
5.1% missing data
   4   (0.734) 0.128 0.299 0.478 0.738 0.979 0.180 0.962 0.047 0.958 
   1   (0.266) 0.872 0.701 0.522 0.262 0.021 0.820 0.038 0.953 0.042 

Locus 1070 : 
2 alleles
13.0% missing data
   3   (0.897) 0.986 0.850 0.943 0.897 0.970 0.960 0.947 0.971 0.908 
   4   (0.103) 0.014 0.150 0.057 0.103 0.030 0.040 0.053 0.029 0.092 

Locus 1071 : 
2 alleles
9.4% missing data
   2   (0.666) 0.950 0.630 0.707 0.664 0.670 0.909 0.730 0.709 0.621 
   4   (0.334) 0.050 0.370 0.293 0.336 0.330 0.091 0.270 0.291 0.379 

Locus 1072 : 
2 alleles
1.4% missing data
   2   (0.870) 0.987 0.936 0.894 0.870 0.847 0.945 0.766 0.990 0.840 
   3   (0.130) 0.013 0.064 0.106 0.130 0.153 0.055 0.234 0.010 0.160 

Locus 1073 : 
2 alleles
3.6% missing data
   2   (0.914) 0.994 0.973 0.935 0.915 0.814 0.971 0.879 0.996 0.896 
   1   (0.086) 0.006 0.027 0.065 0.085 0.186 0.029 0.121 0.004 0.104 

Locus 1074 : 
2 alleles
4.3% missing data
   2   (0.103) 0.027 0.142 0.045 0.102 0.041 0.071 0.072 0.020 0.059 
   4   (0.897) 0.973 0.858 0.955 0.898 0.959 0.929 0.928 0.980 0.941 

Locus 1075 : 
2 alleles
20.3% missing data
   3   (0.886) 0.287 0.940 0.973 0.883 0.882 0.973 0.916 0.985 0.945 
   2   (0.114) 0.713 0.060 0.027 0.117 0.118 0.027 0.084 0.015 0.055 

Locus 1076 : 
2 alleles
2.9% missing data
   2   (0.829) 0.978 0.816 0.883 0.827 0.888 0.951 0.809 0.959 0.883 
   4   (0.171) 0.022 0.184 0.117 0.173 0.112 0.049 0.191 0.041 0.117 

Locus 1077 : 
2 alleles
4.3% missing data
   1   (0.866) 0.979 0.843 0.959 0.866 0.921 0.980 0.890 0.982 0.854 
   3   (0.134) 0.021 0.157 0.041 0.134 0.079 0.020 0.110 0.018 0.146 

Locus 1078 : 
2 alleles
5.1% missing data
   3   (0.897) 0.985 0.865 0.935 0.895 0.962 0.971 0.949 0.962 0.949 
   1   (0.103) 0.015 0.135 0.065 0.105 0.038 0.029 0.051 0.038 0.051 

Locus 1079 : 
2 alleles
14.5% missing data
   2   (0.661) 0.883 0.611 0.568 0.662 0.712 0.687 0.664 0.907 0.690 
   1   (0.339) 0.117 0.389 0.432 0.338 0.288 0.313 0.336 0.093 0.310 

Locus 1080 : 
2 alleles
15.2% missing data
   3   (0.740) 0.118 0.744 0.884 0.737 0.843 0.798 0.820 0.306 0.833 
   1   (0.260) 0.882 0.256 0.116 0.263 0.157 0.202 0.180 0.694 0.167 

Locus 1081 : 
2 alleles
12.3% missing data
   4   (0.905) 0.894 0.868 0.960 0.905 0.970 0.967 0.945 0.974 0.953 
   2   (0.095) 0.106 0.132 0.040 0.095 0.030 0.033 0.055 0.026 0.047 

Locus 1082 : 
2 alleles
3.6% missing data
   4   (0.900) 0.985 0.926 0.948 0.899 0.898 0.918 0.929 0.988 0.936 
   1   (0.100) 0.015 0.074 0.052 0.101 0.102 0.082 0.071 0.012 0.064 

Locus 1083 : 
2 alleles
4.3% missing data
   3   (0.872) 0.886 0.901 0.799 0.873 0.858 0.969 0.898 0.981 0.809 
   4   (0.128) 0.114 0.099 0.201 0.127 0.142 0.031 0.102 0.019 0.191 

Locus 1084 : 
2 alleles
5.1% missing data
   4   (0.852) 0.614 0.844 0.931 0.850 0.953 0.965 0.882 0.897 0.859 
   2   (0.148) 0.386 0.156 0.069 0.150 0.047 0.035 0.118 0.103 0.141 

Locus 1085 : 
2 alleles
1.4% missing data
   4   (0.906) 0.991 0.951 0.974 0.907 0.906 0.984 0.857 0.993 0.923 
   1   (0.094) 0.009 0.049 0.026 0.093 0.094 0.016 0.143 0.007 0.077 

Locus 1086 : 
2 alleles
13.8% missing data
   3   (0.068) 0.005 0.016 0.124 0.066 0.172 0.018 0.071 0.003 0.147 
   4   (0.932) 0.995 0.984 0.876 0.934 0.828 0.982 0.929 0.997 0.853 

Locus 1087 : 
2 alleles
12.3% missing data
   2   (0.144) 0.657 0.093 0.053 0.144 0.085 0.030 0.209 0.031 0.130 
   4   (0.856) 0.343 0.907 0.947 0.856 0.915 0.970 0.791 0.969 0.870 

Locus 1088 : 
2 alleles
5.8% missing data
   1   (0.882) 0.987 0.862 0.881 0.881 0.948 0.942 0.943 0.944 0.884 
   4   (0.118) 0.013 0.138 0.119 0.119 0.052 0.058 0.057 0.056 0.116 

Locus 1089 : 
2 alleles
17.4% missing data
   1   (0.682) 0.906 0.600 0.884 0.682 0.733 0.576 0.745 0.627 0.775 
   4   (0.318) 0.094 0.400 0.116 0.318 0.267 0.424 0.255 0.373 0.225 

Locus 1090 : 
2 alleles
8.7% missing data
   3   (0.873) 0.987 0.870 0.959 0.871 0.934 0.966 0.863 0.980 0.902 
   1   (0.127) 0.013 0.130 0.041 0.129 0.066 0.034 0.137 0.020 0.098 

Locus 1091 : 
2 alleles
17.4% missing data
   1   (0.860) 0.952 0.873 0.909 0.859 0.888 0.861 0.900 0.982 0.835 
   3   (0.140) 0.048 0.127 0.091 0.141 0.112 0.139 0.100 0.018 0.165 

Locus 1092 : 
2 alleles
19.6% missing data
   3   (0.870) 0.168 0.918 0.922 0.870 0.931 0.963 0.889 0.983 0.796 
   1   (0.130) 0.832 0.082 0.078 0.130 0.069 0.037 0.111 0.017 0.204 

Locus 1093 : 
2 alleles
13.8% missing data
   3   (0.835) 0.952 0.721 0.794 0.836 0.929 0.933 0.889 0.961 0.891 
   1   (0.165) 0.048 0.279 0.206 0.164 0.071 0.067 0.111 0.039 0.109 

Locus 1094 : 
2 alleles
8.7% missing data
   3   (0.943) 0.996 0.988 0.986 0.942 0.910 0.995 0.879 0.998 0.940 
   1   (0.057) 0.004 0.012 0.014 0.058 0.090 0.005 0.121 0.002 0.060 

Locus 1095 : 
2 alleles
3.6% missing data
   2   (0.776) 0.975 0.791 0.587 0.777 0.792 0.756 0.795 0.944 0.731 
   4   (0.224) 0.025 0.209 0.413 0.223 0.208 0.244 0.205 0.056 0.269 

Locus 1096 : 
2 alleles
13.8% missing data
   2   (0.763) 0.515 0.792 0.684 0.763 0.798 0.676 0.784 0.774 0.845 
   4   (0.237) 0.485 0.208 0.316 0.237 0.202 0.324 0.216 0.226 0.155 

Locus 1097 : 
2 alleles
3.6% missing data
   3   (0.745) 0.395 0.748 0.460 0.744 0.872 0.720 0.736 0.863 0.740 
   2   (0.255) 0.605 0.252 0.540 0.256 0.128 0.280 0.264 0.137 0.260 

Locus 1098 : 
2 alleles
3.6% missing data
   4   (0.888) 0.988 0.820 0.938 0.888 0.955 0.973 0.937 0.975 0.938 
   2   (0.112) 0.012 0.180 0.062 0.112 0.045 0.027 0.063 0.025 0.062 

Locus 1099 : 
2 alleles
13.0% missing data
   2   (0.910) 0.990 0.925 0.937 0.911 0.933 0.983 0.942 0.985 0.951 
   4   (0.090) 0.010 0.075 0.063 0.089 0.067 0.017 0.058 0.015 0.049 

Locus 1100 : 
2 alleles
7.2% missing data
   3   (0.900) 0.976 0.932 0.926 0.900 0.945 0.976 0.902 0.950 0.913 
   1   (0.100) 0.024 0.068 0.074 0.100 0.055 0.024 0.098 0.050 0.087 

Locus 1101 : 
2 alleles
10.1% missing data
   3   (0.941) 0.996 0.987 0.967 0.941 0.881 0.984 0.889 0.998 0.932 
   1   (0.059) 0.004 0.013 0.033 0.059 0.119 0.016 0.111 0.002 0.068 

Locus 1102 : 
2 alleles
14.5% missing data
   2   (0.081) 0.014 0.049 0.036 0.080 0.104 0.022 0.093 0.009 0.035 
   3   (0.919) 0.986 0.951 0.964 0.920 0.896 0.978 0.907 0.991 0.965 

Locus 1103 : 
2 alleles
4.3% missing data
   2   (0.878) 0.965 0.917 0.923 0.877 0.858 0.981 0.917 0.971 0.857 
   4   (0.122) 0.035 0.083 0.077 0.123 0.142 0.019 0.083 0.029 0.143 

Locus 1104 : 
2 alleles
14.5% missing data
   2   (0.867) 0.876 0.925 0.894 0.867 0.889 0.878 0.893 0.754 0.880 
   1   (0.133) 0.124 0.075 0.106 0.133 0.111 0.122 0.107 0.246 0.120 

Locus 1105 : 
2 alleles
11.6% missing data
   4   (0.916) 0.992 0.879 0.914 0.916 0.985 0.846 0.972 0.736 0.978 
   2   (0.084) 0.008 0.121 0.086 0.084 0.015 0.154 0.028 0.264 0.022 

Locus 1106 : 
2 alleles
18.8% missing data
   2   (0.804) 0.858 0.819 0.934 0.802 0.776 0.918 0.809 0.980 0.784 
   4   (0.196) 0.142 0.181 0.066 0.198 0.224 0.082 0.191 0.020 0.216 

Locus 1107 : 
2 alleles
12.3% missing data
   4   (0.948) 0.992 0.868 0.969 0.949 0.996 0.975 0.992 0.748 0.991 
   2   (0.052) 0.008 0.132 0.031 0.051 0.004 0.025 0.008 0.252 0.009 

Locus 1108 : 
2 alleles
3.6% missing data
   1   (0.109) 0.837 0.032 0.052 0.108 0.194 0.011 0.102 0.005 0.158 
   4   (0.891) 0.163 0.968 0.948 0.892 0.806 0.989 0.898 0.995 0.842 

Locus 1109 : 
2 alleles
2.9% missing data
   3   (0.909) 0.987 0.882 0.952 0.908 0.969 0.975 0.955 0.976 0.947 
   2   (0.091) 0.013 0.118 0.048 0.092 0.031 0.025 0.045 0.024 0.053 

Locus 1110 : 
2 alleles
5.8% missing data
   3   (0.828) 0.984 0.721 0.847 0.828 0.937 0.859 0.873 0.952 0.850 
   4   (0.172) 0.016 0.279 0.153 0.172 0.063 0.141 0.127 0.048 0.150 

Locus 1111 : 
2 alleles
7.2% missing data
   2   (0.133) 0.882 0.088 0.036 0.133 0.094 0.025 0.122 0.030 0.106 
   4   (0.867) 0.118 0.912 0.964 0.867 0.906 0.975 0.878 0.970 0.894 

Locus 1112 : 
2 alleles
2.9% missing data
   2   (0.893) 0.988 0.859 0.696 0.894 0.972 0.724 0.968 0.906 0.945 
   4   (0.107) 0.012 0.141 0.304 0.106 0.028 0.276 0.032 0.094 0.055 

Locus 1113 : 
2 alleles
2.9% missing data
   3   (0.899) 0.991 0.946 0.963 0.900 0.844 0.982 0.918 0.990 0.905 
   1   (0.101) 0.009 0.054 0.037 0.100 0.156 0.018 0.082 0.010 0.095 

Locus 1114 : 
2 alleles
4.3% missing data
   2   (0.842) 0.975 0.834 0.946 0.838 0.910 0.918 0.873 0.964 0.827 
   4   (0.158) 0.025 0.166 0.054 0.162 0.090 0.082 0.127 0.036 0.173 

Locus 1115 : 
2 alleles
10.9% missing data
   4   (0.869) 0.873 0.883 0.909 0.869 0.941 0.962 0.853 0.932 0.901 
   2   (0.131) 0.127 0.117 0.091 0.131 0.059 0.038 0.147 0.068 0.099 

Locus 1116 : 
2 alleles
12.3% missing data
   1   (0.862) 0.678 0.836 0.963 0.862 0.956 0.924 0.911 0.860 0.884 
   2   (0.138) 0.322 0.164 0.037 0.138 0.044 0.076 0.089 0.140 0.116 

Locus 1117 : 
2 alleles
13.0% missing data
   4   (0.927) 0.515 0.887 0.973 0.928 0.990 0.915 0.984 0.757 0.978 
   1   (0.073) 0.485 0.113 0.027 0.072 0.010 0.085 0.016 0.243 0.022 

Locus 1118 : 
2 alleles
13.0% missing data
   2   (0.286) 0.042 0.355 0.528 0.283 0.238 0.150 0.245 0.102 0.305 
   4   (0.714) 0.958 0.645 0.472 0.717 0.762 0.850 0.755 0.898 0.695 

Locus 1119 : 
2 alleles
6.5% missing data
   4   (0.838) 0.980 0.852 0.860 0.837 0.888 0.915 0.842 0.963 0.808 
   2   (0.162) 0.020 0.148 0.140 0.163 0.112 0.085 0.158 0.037 0.192 

Locus 1120 : 
2 alleles
3.6% missing data
   2   (0.937) 0.996 0.987 0.977 0.938 0.860 0.995 0.877 0.998 0.907 
   1   (0.063) 0.004 0.013 0.023 0.062 0.140 0.005 0.123 0.002 0.093 

Locus 1121 : 
2 alleles
8.7% missing data
   1   (0.835) 0.983 0.883 0.898 0.835 0.847 0.963 0.714 0.977 0.821 
   2   (0.165) 0.017 0.117 0.102 0.165 0.153 0.037 0.286 0.023 0.179 

Locus 1122 : 
2 alleles
11.6% missing data
   1   (0.759) 0.924 0.739 0.597 0.761 0.833 0.732 0.741 0.876 0.817 
   3   (0.241) 0.076 0.261 0.403 0.239 0.167 0.268 0.259 0.124 0.183 

Locus 1123 : 
2 alleles
4.3% missing data
   3   (0.858) 0.982 0.904 0.640 0.859 0.835 0.923 0.924 0.930 0.836 
   4   (0.142) 0.018 0.096 0.360 0.141 0.165 0.077 0.076 0.070 0.164 

Locus 1124 : 
2 alleles
16.7% missing data
   2   (0.858) 0.982 0.723 0.891 0.858 0.959 0.961 0.928 0.885 0.922 
   4   (0.142) 0.018 0.277 0.109 0.142 0.041 0.039 0.072 0.115 0.078 

Locus 1125 : 
2 alleles
5.8% missing data
   2   (0.902) 0.565 0.896 0.815 0.903 0.981 0.910 0.967 0.749 0.954 
   1   (0.098) 0.435 0.104 0.185 0.097 0.019 0.090 0.033 0.251 0.046 

Locus 1126 : 
2 alleles
9.4% missing data
   4   (0.916) 0.992 0.974 0.765 0.917 0.932 0.948 0.883 0.988 0.920 
   3   (0.084) 0.008 0.026 0.235 0.083 0.068 0.052 0.117 0.012 0.080 

Locus 1127 : 
2 alleles
3.6% missing data
   4   (0.814) 0.973 0.832 0.893 0.810 0.884 0.847 0.767 0.965 0.789 
   2   (0.186) 0.027 0.168 0.107 0.190 0.116 0.153 0.233 0.035 0.211 

Locus 1128 : 
2 alleles
5.1% missing data
   1   (0.306) 0.941 0.220 0.254 0.306 0.338 0.302 0.401 0.074 0.283 
   3   (0.694) 0.059 0.780 0.746 0.694 0.662 0.698 0.599 0.926 0.717 

Locus 1129 : 
2 alleles
15.2% missing data
   1   (0.707) 0.891 0.674 0.838 0.707 0.712 0.895 0.703 0.924 0.683 
   4   (0.293) 0.109 0.326 0.162 0.293 0.288 0.105 0.297 0.076 0.317 

Locus 1130 : 
2 alleles
5.8% missing data
   2   (0.874) 0.954 0.887 0.944 0.873 0.914 0.975 0.872 0.980 0.916 
   4   (0.126) 0.046 0.113 0.056 0.127 0.086 0.025 0.128 0.020 0.084 

Locus 1131 : 
2 alleles
2.9% missing data
   4   (0.207) 0.045 0.094 0.133 0.206 0.537 0.032 0.320 0.021 0.215 
   2   (0.793) 0.955 0.906 0.867 0.794 0.463 0.968 0.680 0.979 0.785 

Locus 1132 : 
2 alleles
2.9% missing data
   3   (0.942) 0.498 0.879 0.975 0.943 0.995 0.984 0.992 0.905 0.991 
   1   (0.058) 0.502 0.121 0.025 0.057 0.005 0.016 0.008 0.095 0.009 

Locus 1133 : 
2 alleles
2.9% missing data
   4   (0.907) 0.984 0.875 0.936 0.908 0.965 0.949 0.951 0.973 0.960 
   1   (0.093) 0.016 0.125 0.064 0.092 0.035 0.051 0.049 0.027 0.040 

Locus 1134 : 
2 alleles
13.8% missing data
   3   (0.788) 0.944 0.832 0.903 0.790 0.753 0.865 0.750 0.959 0.724 
   1   (0.212) 0.056 0.168 0.097 0.210 0.247 0.135 0.250 0.041 0.276 

Locus 1135 : 
2 alleles
3.6% missing data
   3   (0.800) 0.336 0.722 0.706 0.799 0.924 0.725 0.912 0.812 0.830 
   2   (0.200) 0.664 0.278 0.294 0.201 0.076 0.275 0.088 0.188 0.170 

Locus 1136 : 
2 alleles
2.9% missing data
   1   (0.919) 0.993 0.955 0.929 0.919 0.955 0.978 0.899 0.987 0.916 
   4   (0.081) 0.007 0.045 0.071 0.081 0.045 0.022 0.101 0.013 0.084 

Locus 1137 : 
2 alleles
10.9% missing data
   3   (0.891) 0.985 0.880 0.952 0.892 0.953 0.897 0.920 0.952 0.907 
   1   (0.109) 0.015 0.120 0.048 0.108 0.047 0.103 0.080 0.048 0.093 

Locus 1138 : 
2 alleles
5.8% missing data
   2   (0.716) 0.913 0.693 0.862 0.715 0.750 0.778 0.704 0.789 0.766 
   4   (0.284) 0.087 0.307 0.138 0.285 0.250 0.222 0.296 0.211 0.234 

Locus 1139 : 
2 alleles
10.1% missing data
   2   (0.900) 0.991 0.956 0.954 0.899 0.879 0.923 0.825 0.992 0.923 
   4   (0.100) 0.009 0.044 0.046 0.101 0.121 0.077 0.175 0.008 0.077 

Locus 1140 : 
2 alleles
6.5% missing data
   2   (0.458) 0.678 0.315 0.636 0.454 0.629 0.824 0.515 0.196 0.524 
   4   (0.542) 0.322 0.685 0.364 0.546 0.371 0.176 0.485 0.804 0.476 

Locus 1141 : 
2 alleles
2.9% missing data
   4   (0.840) 0.838 0.693 0.927 0.837 0.963 0.934 0.934 0.734 0.936 
   3   (0.160) 0.162 0.307 0.073 0.163 0.037 0.066 0.066 0.266 0.064 

Locus 1142 : 
2 alleles
12.3% missing data
   4   (0.808) 0.808 0.857 0.879 0.808 0.684 0.953 0.816 0.956 0.863 
   2   (0.192) 0.192 0.143 0.121 0.192 0.316 0.047 0.184 0.044 0.137 

Locus 1143 : 
2 alleles
4.3% missing data
   1   (0.863) 0.982 0.909 0.915 0.864 0.871 0.951 0.748 0.985 0.887 
   3   (0.137) 0.018 0.091 0.085 0.136 0.129 0.049 0.252 0.015 0.113 

Locus 1144 : 
2 alleles
8.0% missing data
   2   (0.910) 0.186 0.963 0.977 0.910 0.945 0.990 0.917 0.986 0.899 
   4   (0.090) 0.814 0.037 0.023 0.090 0.055 0.010 0.083 0.014 0.101 

Locus 1145 : 
2 alleles
5.1% missing data
   1   (0.180) 0.073 0.198 0.141 0.180 0.141 0.057 0.130 0.033 0.257 
   3   (0.820) 0.927 0.802 0.859 0.820 0.859 0.943 0.870 0.967 0.743 

Locus 1146 : 
2 alleles
10.9% missing data
   1   (0.914) 0.691 0.912 0.923 0.916 0.984 0.836 0.970 0.648 0.973 
   3   (0.086) 0.309 0.088 0.077 0.084 0.016 0.164 0.030 0.352 0.027 

Locus 1147 : 
2 alleles
2.9% missing data
   1   (0.907) 0.991 0.949 0.956 0.907 0.893 0.981 0.930 0.992 0.867 
   3   (0.093) 0.009 0.051 0.044 0.093 0.107 0.019 0.070 0.008 0.133 

Locus 1148 : 
2 alleles
3.6% missing data
   1   (0.901) 0.990 0.951 0.950 0.900 0.937 0.985 0.829 0.992 0.840 
   3   (0.099) 0.010 0.049 0.050 0.100 0.063 0.015 0.171 0.008 0.160 

Locus 1149 : 
2 alleles
15.2% missing data
   2   (0.471) 0.063 0.447 0.348 0.470 0.629 0.485 0.568 0.238 0.372 
   4   (0.529) 0.937 0.553 0.652 0.530 0.371 0.515 0.432 0.762 0.628 

Locus 1150 : 
2 alleles
4.3% missing data
   2   (0.921) 0.994 0.964 0.981 0.921 0.943 0.989 0.846 0.993 0.946 
   3   (0.079) 0.006 0.036 0.019 0.079 0.057 0.011 0.154 0.007 0.054 

Locus 1151 : 
2 alleles
15.2% missing data
   4   (0.951) 0.968 0.988 0.986 0.951 0.956 0.995 0.895 0.998 0.948 
   2   (0.049) 0.032 0.012 0.014 0.049 0.044 0.005 0.105 0.002 0.052 

Locus 1152 : 
2 alleles
13.0% missing data
   4   (0.898) 0.989 0.955 0.929 0.895 0.929 0.968 0.855 0.993 0.782 
   3   (0.102) 0.011 0.045 0.071 0.105 0.071 0.032 0.145 0.007 0.218 

Locus 1153 : 
2 alleles
13.8% missing data
   3   (0.895) 0.900 0.921 0.826 0.896 0.910 0.913 0.886 0.985 0.949 
   4   (0.105) 0.100 0.079 0.174 0.104 0.090 0.087 0.114 0.015 0.051 

Locus 1154 : 
2 alleles
6.5% missing data
   1   (0.922) 0.973 0.963 0.974 0.923 0.960 0.990 0.886 0.994 0.850 
   3   (0.078) 0.027 0.037 0.026 0.077 0.040 0.010 0.114 0.006 0.150 

Locus 1155 : 
2 alleles
13.8% missing data
   3   (0.803) 0.166 0.847 0.924 0.802 0.786 0.868 0.855 0.958 0.834 
   1   (0.197) 0.834 0.153 0.076 0.198 0.214 0.132 0.145 0.042 0.166 

Locus 1156 : 
2 alleles
10.9% missing data
   3   (0.802) 0.973 0.696 0.903 0.799 0.935 0.745 0.843 0.894 0.878 
   1   (0.198) 0.027 0.304 0.097 0.201 0.065 0.255 0.157 0.106 0.122 

Locus 1157 : 
2 alleles
6.5% missing data
   1   (0.841) 0.876 0.896 0.942 0.842 0.774 0.966 0.805 0.965 0.850 
   3   (0.159) 0.124 0.104 0.058 0.158 0.226 0.034 0.195 0.035 0.150 

Locus 1158 : 
2 alleles
1.4% missing data
   1   (0.782) 0.971 0.813 0.866 0.782 0.674 0.938 0.837 0.930 0.744 
   2   (0.218) 0.029 0.187 0.134 0.218 0.326 0.062 0.163 0.070 0.256 

Locus 1159 : 
2 alleles
5.1% missing data
   1   (0.761) 0.971 0.708 0.849 0.762 0.782 0.726 0.794 0.948 0.821 
   3   (0.239) 0.029 0.292 0.151 0.238 0.218 0.274 0.206 0.052 0.179 

Locus 1160 : 
2 alleles
7.2% missing data
   4   (0.849) 0.975 0.844 0.855 0.849 0.882 0.962 0.869 0.969 0.864 
   2   (0.151) 0.025 0.156 0.145 0.151 0.118 0.038 0.131 0.031 0.136 

Locus 1161 : 
2 alleles
21.0% missing data
   1   (0.675) 0.970 0.706 0.722 0.672 0.647 0.656 0.715 0.454 0.735 
   3   (0.325) 0.030 0.294 0.278 0.328 0.353 0.344 0.285 0.546 0.265 

Locus 1162 : 
2 alleles
3.6% missing data
   2   (0.165) 0.021 0.137 0.112 0.166 0.149 0.140 0.136 0.031 0.226 
   3   (0.835) 0.979 0.863 0.888 0.834 0.851 0.860 0.864 0.969 0.774 

Locus 1163 : 
2 alleles
17.4% missing data
   2   (0.923) 0.982 0.969 0.967 0.923 0.913 0.967 0.917 0.995 0.917 
   4   (0.077) 0.018 0.031 0.033 0.077 0.087 0.033 0.083 0.005 0.083 

Locus 1164 : 
2 alleles
5.8% missing data
   2   (0.589) 0.707 0.703 0.306 0.588 0.444 0.797 0.613 0.235 0.591 
   4   (0.411) 0.293 0.297 0.694 0.412 0.556 0.203 0.387 0.765 0.409 

Locus 1165 : 
2 alleles
5.1% missing data
   3   (0.757) 0.970 0.746 0.889 0.757 0.828 0.289 0.792 0.895 0.727 
   1   (0.243) 0.030 0.254 0.111 0.243 0.172 0.711 0.208 0.105 0.273 

Locus 1166 : 
2 alleles
5.8% missing data
   1   (0.835) 0.948 0.889 0.906 0.835 0.834 0.931 0.812 0.875 0.851 
   3   (0.165) 0.052 0.111 0.094 0.165 0.166 0.069 0.188 0.125 0.149 

Locus 1167 : 
2 alleles
3.6% missing data
   3   (0.888) 0.986 0.895 0.732 0.887 0.956 0.852 0.938 0.947 0.910 
   1   (0.112) 0.014 0.105 0.268 0.113 0.044 0.148 0.062 0.053 0.090 

Locus 1168 : 
2 alleles
9.4% missing data
   1   (0.885) 0.250 0.945 0.948 0.883 0.896 0.982 0.910 0.986 0.903 
   3   (0.115) 0.750 0.055 0.052 0.117 0.104 0.018 0.090 0.014 0.097 

Locus 1169 : 
2 alleles
12.3% missing data
   1   (0.898) 0.984 0.900 0.955 0.895 0.956 0.869 0.933 0.982 0.921 
   3   (0.102) 0.016 0.100 0.045 0.105 0.044 0.131 0.067 0.018 0.079 

Locus 1170 : 
2 alleles
5.8% missing data
   1   (0.890) 0.985 0.895 0.954 0.891 0.940 0.948 0.923 0.859 0.926 
   4   (0.110) 0.015 0.105 0.046 0.109 0.060 0.052 0.077 0.141 0.074 

Locus 1171 : 
2 alleles
5.8% missing data
   3   (0.399) 0.945 0.444 0.296 0.397 0.285 0.345 0.428 0.257 0.392 
   4   (0.601) 0.055 0.556 0.704 0.603 0.715 0.655 0.572 0.743 0.608 

Locus 1172 : 
2 alleles
13.8% missing data
   2   (0.920) 0.895 0.894 0.870 0.919 0.976 0.935 0.973 0.984 0.975 
   3   (0.080) 0.105 0.106 0.130 0.081 0.024 0.065 0.027 0.016 0.025 

Locus 1173 : 
2 alleles
3.6% missing data
   1   (0.601) 0.175 0.611 0.661 0.599 0.637 0.868 0.560 0.937 0.486 
   2   (0.399) 0.825 0.389 0.339 0.401 0.363 0.132 0.440 0.063 0.514 

Locus 1174 : 
2 alleles
13.0% missing data
   3   (0.867) 0.988 0.937 0.905 0.864 0.703 0.974 0.877 0.988 0.867 
   1   (0.133) 0.012 0.063 0.095 0.136 0.297 0.026 0.123 0.012 0.133 

Locus 1175 : 
2 alleles
2.2% missing data
   1   (0.847) 0.983 0.779 0.887 0.847 0.939 0.768 0.908 0.830 0.928 
   3   (0.153) 0.017 0.221 0.113 0.153 0.061 0.232 0.092 0.170 0.072 

Locus 1176 : 
2 alleles
7.2% missing data
   1   (0.868) 0.985 0.871 0.878 0.869 0.926 0.942 0.878 0.954 0.902 
   3   (0.132) 0.015 0.129 0.122 0.131 0.074 0.058 0.122 0.046 0.098 

Locus 1177 : 
2 alleles
13.0% missing data
   3   (0.918) 0.974 0.944 0.930 0.918 0.955 0.923 0.941 0.989 0.927 
   1   (0.082) 0.026 0.056 0.070 0.082 0.045 0.077 0.059 0.011 0.073 

Locus 1178 : 
2 alleles
2.9% missing data
   3   (0.870) 0.954 0.873 0.935 0.870 0.858 0.978 0.919 0.969 0.897 
   1   (0.130) 0.046 0.127 0.065 0.130 0.142 0.022 0.081 0.031 0.103 

Locus 1179 : 
2 alleles
10.9% missing data
   2   (0.821) 0.973 0.848 0.916 0.821 0.848 0.947 0.781 0.957 0.760 
   4   (0.179) 0.027 0.152 0.084 0.179 0.152 0.053 0.219 0.043 0.240 

Locus 1180 : 
2 alleles
7.2% missing data
   1   (0.190) 0.025 0.251 0.111 0.193 0.112 0.061 0.144 0.048 0.177 
   3   (0.810) 0.975 0.749 0.889 0.807 0.888 0.939 0.856 0.952 0.823 

Locus 1181 : 
2 alleles
11.6% missing data
   3   (0.919) 0.979 0.971 0.973 0.919 0.856 0.953 0.888 0.995 0.940 
   1   (0.081) 0.021 0.029 0.027 0.081 0.144 0.047 0.112 0.005 0.060 

Locus 1182 : 
2 alleles
11.6% missing data
   2   (0.891) 0.987 0.878 0.946 0.892 0.914 0.925 0.945 0.983 0.912 
   4   (0.109) 0.013 0.122 0.054 0.108 0.086 0.075 0.055 0.017 0.088 

Locus 1183 : 
2 alleles
2.9% missing data
   4   (0.904) 0.992 0.949 0.962 0.903 0.909 0.984 0.875 0.994 0.919 
   3   (0.096) 0.008 0.051 0.038 0.097 0.091 0.016 0.125 0.006 0.081 

Locus 1184 : 
2 alleles
10.9% missing data
   4   (0.721) 0.745 0.679 0.731 0.722 0.773 0.873 0.700 0.929 0.714 
   2   (0.279) 0.255 0.321 0.269 0.278 0.227 0.127 0.300 0.071 0.286 

Locus 1185 : 
2 alleles
13.8% missing data
   4   (0.908) 0.991 0.951 0.966 0.908 0.933 0.955 0.896 0.991 0.853 
   2   (0.092) 0.009 0.049 0.034 0.092 0.067 0.045 0.104 0.009 0.147 

Locus 1186 : 
2 alleles
0.7% missing data
   4   (0.838) 0.975 0.780 0.906 0.839 0.891 0.794 0.913 0.930 0.875 
   2   (0.162) 0.025 0.220 0.094 0.161 0.109 0.206 0.087 0.070 0.125 

Locus 1187 : 
2 alleles
12.3% missing data
   3   (0.876) 0.982 0.824 0.893 0.875 0.928 0.955 0.949 0.963 0.928 
   1   (0.124) 0.018 0.176 0.107 0.125 0.072 0.045 0.051 0.037 0.072 

Locus 1188 : 
2 alleles
11.6% missing data
   2   (0.864) 0.898 0.921 0.959 0.863 0.737 0.897 0.864 0.982 0.911 
   3   (0.136) 0.102 0.079 0.041 0.137 0.263 0.103 0.136 0.018 0.089 

Locus 1189 : 
2 alleles
5.1% missing data
   2   (0.796) 0.070 0.869 0.719 0.797 0.855 0.917 0.752 0.853 0.803 
   1   (0.204) 0.930 0.131 0.281 0.203 0.145 0.083 0.248 0.147 0.197 

Locus 1190 : 
2 alleles
13.8% missing data
   2   (0.575) 0.223 0.614 0.363 0.573 0.622 0.442 0.662 0.332 0.619 
   4   (0.425) 0.777 0.386 0.637 0.427 0.378 0.558 0.338 0.668 0.381 

Locus 1191 : 
2 alleles
5.8% missing data
   3   (0.894) 0.986 0.906 0.958 0.895 0.955 0.985 0.884 0.952 0.887 
   4   (0.106) 0.014 0.094 0.042 0.105 0.045 0.015 0.116 0.048 0.113 

Locus 1192 : 
2 alleles
3.6% missing data
   2   (0.918) 0.983 0.828 0.947 0.919 0.985 0.955 0.972 0.935 0.974 
   4   (0.082) 0.017 0.172 0.053 0.081 0.015 0.045 0.028 0.065 0.026 

Locus 1193 : 
2 alleles
2.9% missing data
   3   (0.870) 0.964 0.890 0.868 0.868 0.910 0.973 0.893 0.985 0.872 
   1   (0.130) 0.036 0.110 0.132 0.132 0.090 0.027 0.107 0.015 0.128 

Locus 1194 : 
2 alleles
2.9% missing data
   2   (0.109) 0.136 0.140 0.143 0.107 0.021 0.072 0.041 0.392 0.066 
   4   (0.891) 0.864 0.860 0.857 0.893 0.979 0.928 0.959 0.608 0.934 

Locus 1195 : 
2 alleles
14.5% missing data
   2   (0.869) 0.976 0.849 0.940 0.869 0.929 0.890 0.837 0.971 0.937 
   4   (0.131) 0.024 0.151 0.060 0.131 0.071 0.110 0.163 0.029 0.063 

Locus 1196 : 
2 alleles
13.0% missing data
   4   (0.594) 0.194 0.644 0.366 0.596 0.562 0.726 0.665 0.403 0.566 
   2   (0.406) 0.806 0.356 0.634 0.404 0.438 0.274 0.335 0.597 0.434 

Locus 1197 : 
2 alleles
3.6% missing data
   2   (0.892) 0.245 0.948 0.946 0.893 0.939 0.980 0.878 0.987 0.860 
   4   (0.108) 0.755 0.052 0.054 0.107 0.061 0.020 0.122 0.013 0.140 

Locus 1198 : 
2 alleles
4.3% missing data
   3   (0.945) 0.997 0.989 0.989 0.946 0.888 0.996 0.915 0.998 0.944 
   4   (0.055) 0.003 0.011 0.011 0.054 0.112 0.004 0.085 0.002 0.056 

Locus 1199 : 
2 alleles
5.8% missing data
   3   (0.773) 0.911 0.723 0.913 0.772 0.817 0.912 0.794 0.944 0.840 
   1   (0.227) 0.089 0.277 0.087 0.228 0.183 0.088 0.206 0.056 0.160 

Locus 1200 : 
2 alleles
5.1% missing data
   3   (0.505) 0.437 0.407 0.542 0.506 0.687 0.242 0.584 0.575 0.491 
   1   (0.495) 0.563 0.593 0.458 0.494 0.313 0.758 0.416 0.425 0.509 

Locus 1201 : 
2 alleles
2.9% missing data
   1   (0.806) 0.974 0.878 0.685 0.806 0.841 0.229 0.756 0.948 0.846 
   2   (0.194) 0.026 0.122 0.315 0.194 0.159 0.771 0.244 0.052 0.154 

Locus 1202 : 
2 alleles
5.8% missing data
   4   (0.560) 0.293 0.603 0.337 0.561 0.462 0.744 0.585 0.756 0.554 
   2   (0.440) 0.707 0.397 0.663 0.439 0.538 0.256 0.415 0.244 0.446 

Locus 1203 : 
2 alleles
3.6% missing data
   2   (0.913) 0.984 0.880 0.969 0.913 0.972 0.905 0.962 0.953 0.964 
   4   (0.087) 0.016 0.120 0.031 0.087 0.028 0.095 0.038 0.047 0.036 

Locus 1204 : 
2 alleles
0.7% missing data
   1   (0.829) 0.982 0.865 0.499 0.830 0.851 0.914 0.837 0.949 0.785 
   3   (0.171) 0.018 0.135 0.501 0.170 0.149 0.086 0.163 0.051 0.215 

Locus 1205 : 
2 alleles
1.4% missing data
   3   (0.884) 0.972 0.902 0.773 0.881 0.945 0.940 0.927 0.968 0.928 
   1   (0.116) 0.028 0.098 0.227 0.119 0.055 0.060 0.073 0.032 0.072 

Locus 1206 : 
2 alleles
2.9% missing data
   3   (0.947) 0.994 0.822 0.957 0.947 0.996 0.970 0.992 0.957 0.992 
   1   (0.053) 0.006 0.178 0.043 0.053 0.004 0.030 0.008 0.043 0.008 

Locus 1207 : 
2 alleles
5.8% missing data
   2   (0.816) 0.910 0.746 0.845 0.817 0.877 0.927 0.874 0.917 0.877 
   4   (0.184) 0.090 0.254 0.155 0.183 0.123 0.073 0.126 0.083 0.123 

Locus 1208 : 
2 alleles
3.6% missing data
   1   (0.839) 0.967 0.792 0.946 0.839 0.931 0.845 0.865 0.924 0.872 
   3   (0.161) 0.033 0.208 0.054 0.161 0.069 0.155 0.135 0.076 0.128 

Locus 1209 : 
2 alleles
10.1% missing data
   1   (0.895) 0.988 0.939 0.910 0.893 0.866 0.987 0.930 0.987 0.865 
   4   (0.105) 0.012 0.061 0.090 0.107 0.134 0.013 0.070 0.013 0.135 

Locus 1210 : 
2 alleles
3.6% missing data
   3   (0.890) 0.988 0.910 0.808 0.891 0.926 0.681 0.917 0.986 0.938 
   2   (0.110) 0.012 0.090 0.192 0.109 0.074 0.319 0.083 0.014 0.062 

Locus 1211 : 
2 alleles
4.3% missing data
   4   (0.816) 0.941 0.801 0.948 0.815 0.840 0.825 0.867 0.919 0.846 
   2   (0.184) 0.059 0.199 0.052 0.185 0.160 0.175 0.133 0.081 0.154 

Locus 1212 : 
2 alleles
12.3% missing data
   1   (0.879) 0.665 0.930 0.917 0.881 0.906 0.918 0.875 0.932 0.914 
   3   (0.121) 0.335 0.070 0.083 0.119 0.094 0.082 0.125 0.068 0.086 

Locus 1213 : 
2 alleles
0.7% missing data
   4   (0.910) 0.993 0.940 0.968 0.908 0.919 0.967 0.932 0.993 0.952 
   2   (0.090) 0.007 0.060 0.032 0.092 0.081 0.033 0.068 0.007 0.048 

Locus 1214 : 
2 alleles
5.1% missing data
   1   (0.901) 0.742 0.939 0.919 0.901 0.916 0.963 0.946 0.899 0.959 
   2   (0.099) 0.258 0.061 0.081 0.099 0.084 0.037 0.054 0.101 0.041 

Locus 1215 : 
2 alleles
5.1% missing data
   2   (0.825) 0.207 0.483 0.829 0.827 0.985 0.770 0.974 0.082 0.972 
   4   (0.175) 0.793 0.517 0.171 0.173 0.015 0.230 0.026 0.918 0.028 

Locus 1216 : 
2 alleles
4.3% missing data
   3   (0.908) 0.956 0.836 0.915 0.908 0.981 0.935 0.973 0.953 0.943 
   4   (0.092) 0.044 0.164 0.085 0.092 0.019 0.065 0.027 0.047 0.057 

Locus 1217 : 
2 alleles
5.1% missing data
   1   (0.775) 0.970 0.780 0.830 0.777 0.760 0.933 0.718 0.963 0.785 
   4   (0.225) 0.030 0.220 0.170 0.223 0.240 0.067 0.282 0.037 0.215 

Locus 1218 : 
2 alleles
5.1% missing data
   4   (0.581) 0.051 0.565 0.810 0.581 0.528 0.742 0.664 0.609 0.635 
   2   (0.419) 0.949 0.435 0.190 0.419 0.472 0.258 0.336 0.391 0.365 

Locus 1219 : 
2 alleles
2.9% missing data
   1   (0.872) 0.978 0.851 0.945 0.872 0.931 0.967 0.915 0.941 0.906 
   2   (0.128) 0.022 0.149 0.055 0.128 0.069 0.033 0.085 0.059 0.094 

Locus 1220 : 
2 alleles
13.0% missing data
   1   (0.880) 0.981 0.877 0.951 0.878 0.940 0.875 0.890 0.968 0.923 
   3   (0.120) 0.019 0.123 0.049 0.122 0.060 0.125 0.110 0.032 0.077 

Locus 1221 : 
2 alleles
4.3% missing data
   2   (0.910) 0.992 0.945 0.968 0.910 0.929 0.982 0.874 0.992 0.934 
   4   (0.090) 0.008 0.055 0.032 0.090 0.071 0.018 0.126 0.008 0.066 

Locus 1222 : 
2 alleles
13.0% missing data
   2   (0.376) 0.747 0.325 0.285 0.376 0.372 0.331 0.384 0.486 0.403 
   4   (0.624) 0.253 0.675 0.715 0.624 0.628 0.669 0.616 0.514 0.597 

Locus 1223 : 
2 alleles
1.4% missing data
   1   (0.854) 0.983 0.680 0.948 0.852 0.956 0.964 0.933 0.965 0.920 
   3   (0.146) 0.017 0.320 0.052 0.148 0.044 0.036 0.067 0.035 0.080 

Locus 1224 : 
2 alleles
2.9% missing data
   4   (0.883) 0.986 0.893 0.926 0.882 0.927 0.911 0.923 0.952 0.922 
   2   (0.117) 0.014 0.107 0.074 0.118 0.073 0.089 0.077 0.048 0.078 

Locus 1225 : 
2 alleles
12.3% missing data
   1   (0.872) 0.982 0.914 0.898 0.869 0.927 0.892 0.830 0.983 0.849 
   3   (0.128) 0.018 0.086 0.102 0.131 0.073 0.108 0.170 0.017 0.151 

Locus 1226 : 
2 alleles
3.6% missing data
   3   (0.879) 0.984 0.792 0.920 0.879 0.966 0.969 0.911 0.962 0.934 
   4   (0.121) 0.016 0.208 0.080 0.121 0.034 0.031 0.089 0.038 0.066 

Locus 1227 : 
2 alleles
14.5% missing data
   1   (0.342) 0.573 0.324 0.163 0.341 0.274 0.101 0.395 0.221 0.441 
   3   (0.658) 0.427 0.676 0.837 0.659 0.726 0.899 0.605 0.779 0.559 

Locus 1228 : 
2 alleles
10.9% missing data
   3   (0.946) 0.996 0.987 0.987 0.947 0.939 0.985 0.877 0.998 0.952 
   4   (0.054) 0.004 0.013 0.013 0.053 0.061 0.015 0.123 0.002 0.048 

Locus 1229 : 
2 alleles
3.6% missing data
   1   (0.833) 0.983 0.854 0.811 0.834 0.885 0.291 0.880 0.898 0.880 
   2   (0.167) 0.017 0.146 0.189 0.166 0.115 0.709 0.120 0.102 0.120 

Locus 1230 : 
2 alleles
11.6% missing data
   1   (0.681) 0.965 0.582 0.457 0.682 0.753 0.769 0.763 0.796 0.779 
   2   (0.319) 0.035 0.418 0.543 0.318 0.247 0.231 0.237 0.204 0.221 

Locus 1231 : 
2 alleles
3.6% missing data
   1   (0.568) 0.817 0.585 0.407 0.568 0.714 0.608 0.543 0.169 0.508 
   3   (0.432) 0.183 0.415 0.593 0.432 0.286 0.392 0.457 0.831 0.492 

Locus 1232 : 
2 alleles
13.0% missing data
   1   (0.154) 0.016 0.118 0.153 0.155 0.183 0.053 0.125 0.030 0.167 
   3   (0.846) 0.984 0.882 0.847 0.845 0.817 0.947 0.875 0.970 0.833 

Locus 1233 : 
2 alleles
3.6% missing data
   4   (0.901) 0.177 0.956 0.808 0.901 0.954 0.970 0.931 0.983 0.929 
   2   (0.099) 0.823 0.044 0.192 0.099 0.046 0.030 0.069 0.017 0.071 

Locus 1234 : 
2 alleles
4.3% missing data
   2   (0.273) 0.032 0.328 0.648 0.272 0.145 0.904 0.160 0.161 0.254 
   4   (0.727) 0.968 0.672 0.352 0.728 0.855 0.096 0.840 0.839 0.746 

Locus 1235 : 
2 alleles
10.9% missing data
   4   (0.896) 0.960 0.938 0.945 0.898 0.922 0.950 0.865 0.982 0.857 
   2   (0.104) 0.040 0.062 0.055 0.102 0.078 0.050 0.135 0.018 0.143 

Locus 1236 : 
2 alleles
11.6% missing data
   2   (0.120) 0.016 0.091 0.065 0.119 0.109 0.068 0.171 0.020 0.078 
   4   (0.880) 0.984 0.909 0.935 0.881 0.891 0.932 0.829 0.980 0.922 

Locus 1237 : 
2 alleles
13.0% missing data
   3   (0.908) 0.989 0.954 0.963 0.909 0.919 0.989 0.876 0.988 0.891 
   2   (0.092) 0.011 0.046 0.037 0.091 0.081 0.011 0.124 0.012 0.109 

Locus 1238 : 
2 alleles
4.3% missing data
   2   (0.712) 0.317 0.803 0.387 0.710 0.790 0.661 0.628 0.934 0.689 
   4   (0.288) 0.683 0.197 0.613 0.290 0.210 0.339 0.372 0.066 0.311 

Locus 1239 : 
2 alleles
2.9% missing data
   2   (0.869) 0.982 0.849 0.873 0.870 0.920 0.971 0.918 0.947 0.854 
   4   (0.131) 0.018 0.151 0.127 0.130 0.080 0.029 0.082 0.053 0.146 

Locus 1240 : 
2 alleles
2.9% missing data
   1   (0.886) 0.981 0.909 0.835 0.886 0.906 0.882 0.936 0.980 0.855 
   3   (0.114) 0.019 0.091 0.165 0.114 0.094 0.118 0.064 0.020 0.145 

Locus 1241 : 
2 alleles
5.8% missing data
   4   (0.623) 0.864 0.698 0.658 0.624 0.466 0.672 0.576 0.931 0.545 
   1   (0.377) 0.136 0.302 0.342 0.376 0.534 0.328 0.424 0.069 0.455 

Locus 1242 : 
2 alleles
5.8% missing data
   1   (0.926) 0.979 0.975 0.949 0.928 0.899 0.992 0.910 0.995 0.892 
   2   (0.074) 0.021 0.025 0.051 0.072 0.101 0.008 0.090 0.005 0.108 

Locus 1243 : 
2 alleles
3.6% missing data
   2   (0.198) 0.029 0.143 0.086 0.197 0.164 0.375 0.285 0.036 0.280 
   4   (0.802) 0.971 0.857 0.914 0.803 0.836 0.625 0.715 0.964 0.720 

Locus 1244 : 
2 alleles
2.2% missing data
   3   (0.866) 0.982 0.820 0.964 0.865 0.891 0.974 0.898 0.981 0.950 
   1   (0.134) 0.018 0.180 0.036 0.135 0.109 0.026 0.102 0.019 0.050 

Locus 1245 : 
2 alleles
10.1% missing data
   3   (0.156) 0.014 0.077 0.165 0.158 0.290 0.122 0.197 0.013 0.186 
   1   (0.844) 0.986 0.923 0.835 0.842 0.710 0.878 0.803 0.987 0.814 

Locus 1246 : 
2 alleles
13.8% missing data
   4   (0.894) 0.991 0.840 0.875 0.895 0.975 0.970 0.958 0.675 0.954 
   2   (0.106) 0.009 0.160 0.125 0.105 0.025 0.030 0.042 0.325 0.046 

Locus 1247 : 
2 alleles
4.3% missing data
   1   (0.769) 0.580 0.853 0.890 0.768 0.734 0.959 0.684 0.928 0.734 
   3   (0.231) 0.420 0.147 0.110 0.232 0.266 0.041 0.316 0.072 0.266 

Locus 1248 : 
2 alleles
10.9% missing data
   3   (0.799) 0.444 0.854 0.897 0.798 0.812 0.844 0.815 0.882 0.808 
   1   (0.201) 0.556 0.146 0.103 0.202 0.188 0.156 0.185 0.118 0.192 

Locus 1249 : 
2 alleles
6.5% missing data
   1   (0.798) 0.836 0.671 0.883 0.798 0.928 0.935 0.899 0.637 0.870 
   3   (0.202) 0.164 0.329 0.117 0.202 0.072 0.065 0.101 0.363 0.130 

Locus 1250 : 
2 alleles
4.3% missing data
   3   (0.900) 0.982 0.920 0.936 0.901 0.931 0.975 0.899 0.991 0.923 
   1   (0.100) 0.018 0.080 0.064 0.099 0.069 0.025 0.101 0.009 0.077 

Locus 1251 : 
2 alleles
19.6% missing data
   2   (0.625) 0.965 0.759 0.478 0.626 0.452 0.836 0.531 0.704 0.502 
   4   (0.375) 0.035 0.241 0.522 0.374 0.548 0.164 0.469 0.296 0.498 

Locus 1252 : 
2 alleles
13.0% missing data
   4   (0.857) 0.352 0.901 0.888 0.857 0.887 0.831 0.909 0.890 0.904 
   1   (0.143) 0.648 0.099 0.112 0.143 0.113 0.169 0.091 0.110 0.096 

Locus 1253 : 
2 alleles
11.6% missing data
   2   (0.852) 0.939 0.806 0.920 0.853 0.896 0.886 0.925 0.940 0.887 
   4   (0.148) 0.061 0.194 0.080 0.147 0.104 0.114 0.075 0.060 0.113 

Locus 1254 : 
2 alleles
1.4% missing data
   1   (0.929) 0.994 0.975 0.970 0.930 0.912 0.992 0.879 0.996 0.954 
   3   (0.071) 0.006 0.025 0.030 0.070 0.088 0.008 0.121 0.004 0.046 

Locus 1255 : 
2 alleles
10.1% missing data
   2   (0.424) 0.769 0.436 0.353 0.426 0.324 0.454 0.343 0.734 0.402 
   4   (0.576) 0.231 0.564 0.647 0.574 0.676 0.546 0.657 0.266 0.598 

Locus 1256 : 
2 alleles
5.1% missing data
   3   (0.763) 0.456 0.757 0.762 0.760 0.852 0.942 0.840 0.728 0.747 
   1   (0.237) 0.544 0.243 0.238 0.240 0.148 0.058 0.160 0.272 0.253 

Locus 1257 : 
2 alleles
2.9% missing data
   2   (0.598) 0.559 0.446 0.404 0.598 0.833 0.192 0.795 0.120 0.706 
   4   (0.402) 0.441 0.554 0.596 0.402 0.167 0.808 0.205 0.880 0.294 

Locus 1258 : 
2 alleles
12.3% missing data
   1   (0.885) 0.988 0.930 0.887 0.886 0.872 0.984 0.888 0.986 0.829 
   3   (0.115) 0.012 0.070 0.113 0.114 0.128 0.016 0.112 0.014 0.171 

Locus 1259 : 
2 alleles
14.5% missing data
   1   (0.115) 0.016 0.067 0.046 0.114 0.106 0.064 0.152 0.015 0.163 
   2   (0.885) 0.984 0.933 0.954 0.886 0.894 0.936 0.848 0.985 0.837 

Locus 1260 : 
2 alleles
2.2% missing data
   3   (0.909) 0.989 0.739 0.944 0.908 0.990 0.969 0.983 0.729 0.981 
   1   (0.091) 0.011 0.261 0.056 0.092 0.010 0.031 0.017 0.271 0.019 

Locus 1261 : 
2 alleles
13.0% missing data
   4   (0.808) 0.970 0.764 0.907 0.807 0.890 0.300 0.890 0.867 0.866 
   3   (0.192) 0.030 0.236 0.093 0.193 0.110 0.700 0.110 0.133 0.134 

Locus 1262 : 
2 alleles
15.9% missing data
   2   (0.799) 0.120 0.784 0.663 0.799 0.878 0.901 0.838 0.929 0.864 
   4   (0.201) 0.880 0.216 0.337 0.201 0.122 0.099 0.162 0.071 0.136 

Locus 1263 : 
2 alleles
15.2% missing data
   2   (0.881) 0.988 0.910 0.947 0.875 0.934 0.930 0.874 0.984 0.912 
   4   (0.119) 0.012 0.090 0.053 0.125 0.066 0.070 0.126 0.016 0.088 

Locus 1264 : 
2 alleles
8.7% missing data
   1   (0.823) 0.053 0.791 0.904 0.823 0.932 0.945 0.861 0.912 0.902 
   3   (0.177) 0.947 0.209 0.096 0.177 0.068 0.055 0.139 0.088 0.098 

Locus 1265 : 
2 alleles
15.9% missing data
   1   (0.596) 0.355 0.635 0.599 0.595 0.682 0.549 0.532 0.823 0.509 
   3   (0.404) 0.645 0.365 0.401 0.405 0.318 0.451 0.468 0.177 0.491 

Locus 1266 : 
2 alleles
8.0% missing data
   4   (0.473) 0.447 0.556 0.357 0.475 0.408 0.461 0.375 0.567 0.492 
   2   (0.527) 0.553 0.444 0.643 0.525 0.592 0.539 0.625 0.433 0.508 

Locus 1267 : 
2 alleles
0.7% missing data
   2   (0.909) 0.992 0.970 0.732 0.909 0.898 0.908 0.923 0.993 0.909 
   1   (0.091) 0.008 0.030 0.268 0.091 0.102 0.092 0.077 0.007 0.091 

Locus 1268 : 
2 alleles
3.6% missing data
   2   (0.907) 0.577 0.843 0.927 0.909 0.983 0.955 0.975 0.734 0.973 
   3   (0.093) 0.423 0.157 0.073 0.091 0.017 0.045 0.025 0.266 0.027 

Locus 1269 : 
2 alleles
3.6% missing data
   1   (0.901) 0.985 0.941 0.931 0.902 0.938 0.426 0.916 0.979 0.911 
   4   (0.099) 0.015 0.059 0.069 0.098 0.062 0.574 0.084 0.021 0.089 

Locus 1270 : 
2 alleles
12.3% missing data
   1   (0.756) 0.134 0.860 0.911 0.757 0.657 0.951 0.679 0.960 0.689 
   3   (0.244) 0.866 0.140 0.089 0.243 0.343 0.049 0.321 0.040 0.311 

Locus 1271 : 
2 alleles
7.2% missing data
   1   (0.131) 0.802 0.123 0.046 0.132 0.054 0.039 0.110 0.039 0.070 
   3   (0.869) 0.198 0.877 0.954 0.868 0.946 0.961 0.890 0.961 0.930 

Locus 1272 : 
2 alleles
1.4% missing data
   2   (0.794) 0.691 0.832 0.887 0.794 0.836 0.944 0.808 0.855 0.720 
   4   (0.206) 0.309 0.168 0.113 0.206 0.164 0.056 0.192 0.145 0.280 

Locus 1273 : 
2 alleles
9.4% missing data
   2   (0.145) 0.025 0.173 0.579 0.143 0.071 0.264 0.068 0.037 0.124 
   4   (0.855) 0.975 0.827 0.421 0.857 0.929 0.736 0.932 0.963 0.876 

Locus 1274 : 
2 alleles
4.3% missing data
   2   (0.860) 0.276 0.928 0.922 0.858 0.866 0.968 0.864 0.985 0.855 
   4   (0.140) 0.724 0.072 0.078 0.142 0.134 0.032 0.136 0.015 0.145 

Locus 1275 : 
2 alleles
5.1% missing data
   1   (0.920) 0.992 0.954 0.947 0.921 0.956 0.965 0.867 0.992 0.928 
   2   (0.080) 0.008 0.046 0.053 0.079 0.044 0.035 0.133 0.008 0.072 

Locus 1276 : 
2 alleles
5.8% missing data
   2   (0.566) 0.085 0.540 0.680 0.566 0.573 0.618 0.606 0.874 0.517 
   4   (0.434) 0.915 0.460 0.320 0.434 0.427 0.382 0.394 0.126 0.483 

Locus 1277 : 
2 alleles
16.7% missing data
   1   (0.814) 0.967 0.718 0.887 0.813 0.914 0.848 0.878 0.922 0.860 
   2   (0.186) 0.033 0.282 0.113 0.187 0.086 0.152 0.122 0.078 0.140 

Locus 1278 : 
2 alleles
11.6% missing data
   4   (0.863) 0.954 0.853 0.867 0.863 0.932 0.833 0.848 0.949 0.937 
   3   (0.137) 0.046 0.147 0.133 0.137 0.068 0.167 0.152 0.051 0.063 

Locus 1279 : 
2 alleles
5.1% missing data
   3   (0.597) 0.863 0.620 0.574 0.599 0.470 0.481 0.612 0.806 0.613 
   1   (0.403) 0.137 0.380 0.426 0.401 0.530 0.519 0.388 0.194 0.387 

Locus 1280 : 
2 alleles
13.0% missing data
   3   (0.901) 0.989 0.905 0.834 0.901 0.931 0.883 0.958 0.984 0.897 
   1   (0.099) 0.011 0.095 0.166 0.099 0.069 0.117 0.042 0.016 0.103 

Locus 1281 : 
2 alleles
16.7% missing data
   3   (0.901) 0.988 0.935 0.969 0.901 0.962 0.336 0.882 0.983 0.929 
   4   (0.099) 0.012 0.065 0.031 0.099 0.038 0.664 0.118 0.017 0.071 

Locus 1282 : 
2 alleles
1.4% missing data
   1   (0.903) 0.987 0.935 0.956 0.904 0.911 0.979 0.903 0.993 0.900 
   3   (0.097) 0.013 0.065 0.044 0.096 0.089 0.021 0.097 0.007 0.100 

Locus 1283 : 
2 alleles
3.6% missing data
   3   (0.739) 0.509 0.748 0.520 0.739 0.852 0.216 0.839 0.726 0.778 
   1   (0.261) 0.491 0.252 0.480 0.261 0.148 0.784 0.161 0.274 0.222 

Locus 1284 : 
2 alleles
13.8% missing data
   4   (0.903) 0.966 0.911 0.924 0.903 0.951 0.978 0.952 0.978 0.848 
   2   (0.097) 0.034 0.089 0.076 0.097 0.049 0.022 0.048 0.022 0.152 

Locus 1285 : 
2 alleles
5.8% missing data
   1   (0.837) 0.292 0.876 0.911 0.837 0.888 0.881 0.843 0.959 0.851 
   3   (0.163) 0.708 0.124 0.089 0.163 0.112 0.119 0.157 0.041 0.149 

Locus 1286 : 
2 alleles
2.9% missing data
   2   (0.898) 0.968 0.820 0.952 0.899 0.974 0.875 0.955 0.871 0.962 
   4   (0.102) 0.032 0.180 0.048 0.101 0.026 0.125 0.045 0.129 0.038 

Locus 1287 : 
2 alleles
3.6% missing data
   1   (0.115) 0.365 0.170 0.190 0.116 0.021 0.113 0.037 0.245 0.038 
   3   (0.885) 0.635 0.830 0.810 0.884 0.979 0.887 0.963 0.755 0.962 

Locus 1288 : 
2 alleles
0.7% missing data
   4   (0.946) 0.408 0.920 0.952 0.947 0.996 0.973 0.992 0.903 0.992 
   3   (0.054) 0.592 0.080 0.048 0.053 0.004 0.027 0.008 0.097 0.008 

Locus 1289 : 
2 alleles
5.8% missing data
   3   (0.832) 0.445 0.805 0.707 0.833 0.948 0.297 0.917 0.892 0.924 
   1   (0.168) 0.555 0.195 0.293 0.167 0.052 0.703 0.083 0.108 0.076 

Locus 1290 : 
2 alleles
13.8% missing data
   1   (0.847) 0.983 0.896 0.593 0.847 0.838 0.902 0.871 0.954 0.881 
   4   (0.153) 0.017 0.104 0.407 0.153 0.162 0.098 0.129 0.046 0.119 

Locus 1291 : 
2 alleles
5.8% missing data
   1   (0.807) 0.942 0.700 0.923 0.804 0.944 0.358 0.925 0.640 0.888 
   3   (0.193) 0.058 0.300 0.077 0.196 0.056 0.642 0.075 0.360 0.112 

Locus 1292 : 
2 alleles
3.6% missing data
   3   (0.895) 0.933 0.870 0.968 0.895 0.966 0.969 0.875 0.978 0.950 
   2   (0.105) 0.067 0.130 0.032 0.105 0.034 0.031 0.125 0.022 0.050 

Locus 1293 : 
2 alleles
9.4% missing data
   2   (0.895) 0.901 0.878 0.905 0.893 0.953 0.914 0.941 0.981 0.951 
   4   (0.105) 0.099 0.122 0.095 0.107 0.047 0.086 0.059 0.019 0.049 

Locus 1294 : 
2 alleles
4.3% missing data
   3   (0.919) 0.985 0.984 0.958 0.920 0.630 0.993 0.901 0.997 0.900 
   4   (0.081) 0.015 0.016 0.042 0.080 0.370 0.007 0.099 0.003 0.100 

Locus 1295 : 
2 alleles
13.8% missing data
   1   (0.455) 0.274 0.479 0.303 0.454 0.384 0.430 0.477 0.745 0.420 
   4   (0.545) 0.726 0.521 0.697 0.546 0.616 0.570 0.523 0.255 0.580 

Locus 1296 : 
2 alleles
4.3% missing data
   2   (0.858) 0.985 0.861 0.954 0.858 0.874 0.974 0.830 0.968 0.927 
   3   (0.142) 0.015 0.139 0.046 0.142 0.126 0.026 0.170 0.032 0.073 

Locus 1297 : 
2 alleles
2.9% missing data
   4   (0.823) 0.980 0.579 0.918 0.824 0.952 0.937 0.914 0.874 0.915 
   3   (0.177) 0.020 0.421 0.082 0.176 0.048 0.063 0.086 0.126 0.085 

Locus 1298 : 
2 alleles
3.6% missing data
   1   (0.110) 0.016 0.077 0.109 0.109 0.078 0.035 0.100 0.034 0.134 
   3   (0.890) 0.984 0.923 0.891 0.891 0.922 0.965 0.900 0.966 0.866 

Locus 1299 : 
2 alleles
3.6% missing data
   2   (0.888) 0.948 0.916 0.920 0.889 0.897 0.972 0.908 0.982 0.906 
   4   (0.112) 0.052 0.084 0.080 0.111 0.103 0.028 0.092 0.018 0.094 

Locus 1300 : 
2 alleles
5.1% missing data
   3   (0.874) 0.984 0.875 0.916 0.875 0.918 0.970 0.883 0.954 0.925 
   1   (0.126) 0.016 0.125 0.084 0.125 0.082 0.030 0.117 0.046 0.075 

Locus 1301 : 
2 alleles
5.8% missing data
   3   (0.454) 0.159 0.481 0.706 0.454 0.435 0.550 0.408 0.309 0.405 
   4   (0.546) 0.841 0.519 0.294 0.546 0.565 0.450 0.592 0.691 0.595 

Locus 1302 : 
2 alleles
5.1% missing data
   2   (0.572) 0.083 0.689 0.362 0.571 0.557 0.734 0.496 0.390 0.605 
   4   (0.428) 0.917 0.311 0.638 0.429 0.443 0.266 0.504 0.610 0.395 

Locus 1303 : 
2 alleles
15.9% missing data
   1   (0.711) 0.719 0.715 0.759 0.709 0.740 0.553 0.770 0.901 0.668 
   2   (0.289) 0.281 0.285 0.241 0.291 0.260 0.447 0.230 0.099 0.332 

Locus 1304 : 
2 alleles
1.4% missing data
   1   (0.909) 0.992 0.940 0.966 0.908 0.945 0.985 0.928 0.987 0.867 
   3   (0.091) 0.008 0.060 0.034 0.092 0.055 0.015 0.072 0.013 0.133 

Locus 1305 : 
2 alleles
10.1% missing data
   2   (0.653) 0.474 0.619 0.802 0.653 0.671 0.827 0.751 0.714 0.597 
   4   (0.347) 0.526 0.381 0.198 0.347 0.329 0.173 0.249 0.286 0.403 

Locus 1306 : 
2 alleles
12.3% missing data
   1   (0.882) 0.983 0.904 0.950 0.881 0.919 0.972 0.890 0.983 0.891 
   3   (0.118) 0.017 0.096 0.050 0.119 0.081 0.028 0.110 0.017 0.109 

Locus 1307 : 
2 alleles
3.6% missing data
   2   (0.911) 0.991 0.964 0.916 0.911 0.877 0.973 0.911 0.993 0.899 
   4   (0.089) 0.009 0.036 0.084 0.089 0.123 0.027 0.089 0.007 0.101 

Locus 1308 : 
2 alleles
13.8% missing data
   4   (0.822) 0.972 0.814 0.854 0.821 0.825 0.942 0.871 0.955 0.848 
   1   (0.178) 0.028 0.186 0.146 0.179 0.175 0.058 0.129 0.045 0.152 

Locus 1309 : 
2 alleles
10.9% missing data
   1   (0.811) 0.972 0.760 0.757 0.813 0.871 0.636 0.907 0.890 0.826 
   2   (0.189) 0.028 0.240 0.243 0.187 0.129 0.364 0.093 0.110 0.174 

Locus 1310 : 
2 alleles
10.1% missing data
   1   (0.888) 0.987 0.920 0.952 0.885 0.926 0.972 0.871 0.989 0.888 
   3   (0.112) 0.013 0.080 0.048 0.115 0.074 0.028 0.129 0.011 0.112 

Locus 1311 : 
2 alleles
10.9% missing data
   2   (0.185) 0.926 0.214 0.074 0.184 0.061 0.124 0.135 0.182 0.166 
   4   (0.815) 0.074 0.786 0.926 0.816 0.939 0.876 0.865 0.818 0.834 

Locus 1312 : 
2 alleles
8.0% missing data
   2   (0.930) 0.994 0.973 0.984 0.931 0.931 0.992 0.909 0.996 0.930 
   3   (0.070) 0.006 0.027 0.016 0.069 0.069 0.008 0.091 0.004 0.070 

Locus 1313 : 
2 alleles
4.3% missing data
   3   (0.827) 0.428 0.863 0.926 0.827 0.843 0.923 0.819 0.864 0.912 
   1   (0.173) 0.572 0.137 0.074 0.173 0.157 0.077 0.181 0.136 0.088 

Locus 1314 : 
2 alleles
13.0% missing data
   3   (0.275) 0.034 0.192 0.140 0.277 0.409 0.247 0.347 0.052 0.310 
   1   (0.725) 0.966 0.808 0.860 0.723 0.591 0.753 0.653 0.948 0.690 

Locus 1315 : 
2 alleles
8.0% missing data
   3   (0.884) 0.981 0.870 0.800 0.885 0.946 0.937 0.924 0.879 0.939 
   4   (0.116) 0.019 0.130 0.200 0.115 0.054 0.063 0.076 0.121 0.061 

Locus 1316 : 
2 alleles
12.3% missing data
   4   (0.837) 0.983 0.889 0.934 0.837 0.845 0.894 0.753 0.969 0.822 
   1   (0.163) 0.017 0.111 0.066 0.163 0.155 0.106 0.247 0.031 0.178 

Locus 1317 : 
2 alleles
13.0% missing data
   3   (0.880) 0.833 0.872 0.944 0.881 0.949 0.718 0.920 0.952 0.912 
   1   (0.120) 0.167 0.128 0.056 0.119 0.051 0.282 0.080 0.048 0.088 

Locus 1318 : 
2 alleles
3.6% missing data
   2   (0.912) 0.989 0.947 0.933 0.911 0.948 0.854 0.917 0.991 0.940 
   4   (0.088) 0.011 0.053 0.067 0.089 0.052 0.146 0.083 0.009 0.060 

Locus 1319 : 
2 alleles
4.3% missing data
   1   (0.330) 0.505 0.200 0.577 0.330 0.469 0.235 0.355 0.245 0.379 
   2   (0.670) 0.495 0.800 0.423 0.670 0.531 0.765 0.645 0.755 0.621 

Locus 1320 : 
2 alleles
15.2% missing data
   1   (0.613) 0.950 0.579 0.358 0.614 0.705 0.582 0.569 0.783 0.670 
   3   (0.387) 0.050 0.421 0.642 0.386 0.295 0.418 0.431 0.217 0.330 

Locus 1321 : 
2 alleles
15.2% missing data
   3   (0.845) 0.987 0.952 0.932 0.845 0.595 0.951 0.623 0.992 0.846 
   4   (0.155) 0.013 0.048 0.068 0.155 0.405 0.049 0.377 0.008 0.154 

Locus 1322 : 
2 alleles
3.6% missing data
   1   (0.563) 0.211 0.516 0.274 0.564 0.690 0.465 0.585 0.827 0.557 
   3   (0.437) 0.789 0.484 0.726 0.436 0.310 0.535 0.415 0.173 0.443 

Locus 1323 : 
2 alleles
9.4% missing data
   2   (0.863) 0.982 0.896 0.649 0.863 0.897 0.918 0.910 0.934 0.886 
   4   (0.137) 0.018 0.104 0.351 0.137 0.103 0.082 0.090 0.066 0.114 

Locus 1324 : 
2 alleles
6.5% missing data
   2   (0.481) 0.807 0.422 0.668 0.479 0.390 0.477 0.533 0.795 0.503 
   1   (0.519) 0.193 0.578 0.332 0.521 0.610 0.523 0.467 0.205 0.497 

Locus 1325 : 
2 alleles
6.5% missing data
   2   (0.222) 0.037 0.212 0.516 0.220 0.185 0.172 0.141 0.295 0.296 
   4   (0.778) 0.963 0.788 0.484 0.780 0.815 0.828 0.859 0.705 0.704 

Locus 1326 : 
2 alleles
13.0% missing data
   3   (0.853) 0.868 0.908 0.860 0.851 0.923 0.935 0.817 0.959 0.688 
   1   (0.147) 0.132 0.092 0.140 0.149 0.077 0.065 0.183 0.041 0.312 

Locus 1327 : 
2 alleles
10.9% missing data
   2   (0.929) 0.993 0.957 0.981 0.928 0.953 0.940 0.943 0.993 0.972 
   1   (0.071) 0.007 0.043 0.019 0.072 0.047 0.060 0.057 0.007 0.028 

Locus 1328 : 
2 alleles
5.8% missing data
   2   (0.543) 0.929 0.434 0.561 0.541 0.599 0.524 0.577 0.888 0.534 
   4   (0.457) 0.071 0.566 0.439 0.459 0.401 0.476 0.423 0.112 0.466 

Locus 1329 : 
2 alleles
2.2% missing data
   2   (0.892) 0.988 0.886 0.964 0.891 0.932 0.940 0.932 0.985 0.927 
   4   (0.108) 0.012 0.114 0.036 0.109 0.068 0.060 0.068 0.015 0.073 

Locus 1330 : 
2 alleles
11.6% missing data
   1   (0.885) 0.580 0.920 0.950 0.886 0.917 0.937 0.906 0.955 0.938 
   3   (0.115) 0.420 0.080 0.050 0.114 0.083 0.063 0.094 0.045 0.062 

Locus 1331 : 
2 alleles
11.6% missing data
   1   (0.839) 0.966 0.895 0.543 0.840 0.824 0.723 0.880 0.968 0.822 
   4   (0.161) 0.034 0.105 0.457 0.160 0.176 0.277 0.120 0.032 0.178 

Locus 1332 : 
2 alleles
13.0% missing data
   2   (0.888) 0.909 0.917 0.870 0.888 0.942 0.943 0.870 0.980 0.889 
   4   (0.112) 0.091 0.083 0.130 0.112 0.058 0.057 0.130 0.020 0.111 

Locus 1333 : 
2 alleles
15.9% missing data
   1   (0.076) 0.008 0.087 0.036 0.075 0.032 0.064 0.036 0.015 0.031 
   4   (0.924) 0.992 0.913 0.964 0.925 0.968 0.936 0.964 0.985 0.969 

Locus 1334 : 
2 alleles
1.4% missing data
   1   (0.889) 0.192 0.927 0.951 0.888 0.944 0.962 0.919 0.982 0.898 
   2   (0.111) 0.808 0.073 0.049 0.112 0.056 0.038 0.081 0.018 0.102 

Locus 1335 : 
2 alleles
12.3% missing data
   1   (0.945) 0.995 0.986 0.897 0.946 0.902 0.995 0.966 0.998 0.844 
   4   (0.055) 0.005 0.014 0.103 0.054 0.098 0.005 0.034 0.002 0.156 

Locus 1336 : 
2 alleles
5.1% missing data
   3   (0.859) 0.949 0.880 0.936 0.861 0.882 0.896 0.846 0.979 0.859 
   1   (0.141) 0.051 0.120 0.064 0.139 0.118 0.104 0.154 0.021 0.141 

Locus 1337 : 
2 alleles
17.4% missing data
   2   (0.920) 0.989 0.881 0.955 0.921 0.985 0.945 0.953 0.915 0.962 
   4   (0.080) 0.011 0.119 0.045 0.079 0.015 0.055 0.047 0.085 0.038 

Locus 1338 : 
2 alleles
5.1% missing data
   2   (0.903) 0.969 0.925 0.923 0.901 0.934 0.961 0.928 0.992 0.935 
   1   (0.097) 0.031 0.075 0.077 0.099 0.066 0.039 0.072 0.008 0.065 

Locus 1339 : 
2 alleles
1.4% missing data
   2   (0.901) 0.989 0.899 0.958 0.901 0.954 0.984 0.927 0.989 0.901 
   3   (0.099) 0.011 0.101 0.042 0.099 0.046 0.016 0.073 0.011 0.099 

Locus 1340 : 
2 alleles
2.2% missing data
   1   (0.861) 0.979 0.896 0.759 0.859 0.902 0.878 0.850 0.948 0.933 
   3   (0.139) 0.021 0.104 0.241 0.141 0.098 0.122 0.150 0.052 0.067 

Locus 1341 : 
2 alleles
4.3% missing data
   1   (0.897) 0.989 0.922 0.971 0.897 0.928 0.969 0.881 0.988 0.896 
   3   (0.103) 0.011 0.078 0.029 0.103 0.072 0.031 0.119 0.012 0.104 

Locus 1342 : 
2 alleles
1.4% missing data
   3   (0.897) 0.991 0.965 0.651 0.898 0.789 0.878 0.912 0.991 0.930 
   1   (0.103) 0.009 0.035 0.349 0.102 0.211 0.122 0.088 0.009 0.070 

Locus 1343 : 
2 alleles
10.9% missing data
   2   (0.829) 0.616 0.831 0.891 0.830 0.902 0.933 0.828 0.918 0.856 
   4   (0.171) 0.384 0.169 0.109 0.170 0.098 0.067 0.172 0.082 0.144 

Locus 1344 : 
2 alleles
3.6% missing data
   2   (0.883) 0.987 0.865 0.960 0.883 0.915 0.964 0.932 0.985 0.893 
   4   (0.117) 0.013 0.135 0.040 0.117 0.085 0.036 0.068 0.015 0.107 

Locus 1345 : 
2 alleles
10.9% missing data
   2   (0.487) 0.057 0.377 0.792 0.486 0.712 0.264 0.595 0.218 0.475 
   4   (0.513) 0.943 0.623 0.208 0.514 0.288 0.736 0.405 0.782 0.525 

Locus 1346 : 
2 alleles
10.9% missing data
   4   (0.877) 0.868 0.823 0.913 0.877 0.932 0.963 0.958 0.974 0.888 
   2   (0.123) 0.132 0.177 0.087 0.123 0.068 0.037 0.042 0.026 0.112 

Locus 1347 : 
2 alleles
0.0% missing data
   3   (0.704) 0.967 0.717 0.883 0.705 0.674 0.925 0.593 0.968 0.639 
   1   (0.296) 0.033 0.283 0.117 0.295 0.326 0.075 0.407 0.032 0.361 

Locus 1348 : 
2 alleles
4.3% missing data
   3   (0.911) 0.989 0.934 0.952 0.911 0.941 0.923 0.950 0.978 0.944 
   1   (0.089) 0.011 0.066 0.048 0.089 0.059 0.077 0.050 0.022 0.056 

Locus 1349 : 
2 alleles
13.8% missing data
   1   (0.530) 0.072 0.620 0.408 0.533 0.563 0.527 0.467 0.272 0.498 
   3   (0.470) 0.928 0.380 0.592 0.467 0.437 0.473 0.533 0.728 0.502 

Locus 1350 : 
2 alleles
10.9% missing data
   1   (0.929) 0.994 0.982 0.814 0.929 0.925 0.934 0.933 0.993 0.944 
   3   (0.071) 0.006 0.018 0.186 0.071 0.075 0.066 0.067 0.007 0.056 

Locus 1351 : 
2 alleles
17.4% missing data
   2   (0.642) 0.532 0.702 0.713 0.641 0.575 0.672 0.628 0.580 0.741 
   4   (0.358) 0.468 0.298 0.287 0.359 0.425 0.328 0.372 0.420 0.259 

Locus 1352 : 
2 alleles
14.5% missing data
   1   (0.539) 0.518 0.486 0.546 0.540 0.459 0.422 0.598 0.776 0.698 
   4   (0.461) 0.482 0.514 0.454 0.460 0.541 0.578 0.402 0.224 0.302 

Locus 1353 : 
2 alleles
12.3% missing data
   2   (0.890) 0.529 0.846 0.919 0.891 0.976 0.911 0.961 0.831 0.941 
   4   (0.110) 0.471 0.154 0.081 0.109 0.024 0.089 0.039 0.169 0.059 

Locus 1354 : 
2 alleles
4.3% missing data
   4   (0.920) 0.974 0.918 0.929 0.921 0.973 0.923 0.947 0.973 0.946 
   2   (0.080) 0.026 0.082 0.071 0.079 0.027 0.077 0.053 0.027 0.054 

Locus 1355 : 
2 alleles
10.9% missing data
   3   (0.448) 0.437 0.397 0.512 0.446 0.451 0.151 0.537 0.471 0.516 
   1   (0.552) 0.563 0.603 0.488 0.554 0.549 0.849 0.463 0.529 0.484 

Locus 1356 : 
2 alleles
6.5% missing data
   2   (0.831) 0.349 0.869 0.718 0.830 0.913 0.917 0.864 0.867 0.871 
   4   (0.169) 0.651 0.131 0.282 0.170 0.087 0.083 0.136 0.133 0.129 

Locus 1357 : 
2 alleles
7.2% missing data
   4   (0.758) 0.965 0.740 0.717 0.757 0.827 0.639 0.794 0.914 0.759 
   2   (0.242) 0.035 0.260 0.283 0.243 0.173 0.361 0.206 0.086 0.241 

Locus 1358 : 
2 alleles
4.3% missing data
   3   (0.872) 0.988 0.877 0.939 0.872 0.932 0.909 0.849 0.952 0.924 
   1   (0.128) 0.012 0.123 0.061 0.128 0.068 0.091 0.151 0.048 0.076 

Locus 1359 : 
2 alleles
5.8% missing data
   3   (0.509) 0.150 0.245 0.301 0.512 0.864 0.103 0.770 0.039 0.753 
   1   (0.491) 0.850 0.755 0.699 0.488 0.136 0.897 0.230 0.961 0.247 

Locus 1360 : 
2 alleles
5.1% missing data
   1   (0.302) 0.037 0.318 0.632 0.301 0.206 0.431 0.294 0.070 0.344 
   3   (0.698) 0.963 0.682 0.368 0.699 0.794 0.569 0.706 0.930 0.656 

Locus 1361 : 
2 alleles
5.1% missing data
   1   (0.127) 0.013 0.121 0.094 0.128 0.074 0.026 0.131 0.044 0.133 
   3   (0.873) 0.987 0.879 0.906 0.872 0.926 0.974 0.869 0.956 0.867 

Locus 1362 : 
2 alleles
12.3% missing data
   4   (0.812) 0.921 0.809 0.689 0.813 0.835 0.777 0.882 0.888 0.844 
   1   (0.188) 0.079 0.191 0.311 0.187 0.165 0.223 0.118 0.112 0.156 

Locus 1363 : 
2 alleles
2.9% missing data
   3   (0.870) 0.180 0.912 0.947 0.870 0.924 0.890 0.874 0.982 0.897 
   1   (0.130) 0.820 0.088 0.053 0.130 0.076 0.110 0.126 0.018 0.103 

Locus 1364 : 
2 alleles
13.8% missing data
   4   (0.914) 0.989 0.858 0.956 0.913 0.983 0.966 0.966 0.964 0.965 
   2   (0.086) 0.011 0.142 0.044 0.087 0.017 0.034 0.034 0.036 0.035 

Locus 1365 : 
2 alleles
14.5% missing data
   2   (0.176) 0.018 0.102 0.134 0.176 0.258 0.131 0.244 0.018 0.230 
   3   (0.824) 0.982 0.898 0.866 0.824 0.742 0.869 0.756 0.982 0.770 

Locus 1366 : 
2 alleles
10.9% missing data
   2   (0.389) 0.051 0.441 0.290 0.392 0.502 0.343 0.305 0.057 0.401 
   4   (0.611) 0.949 0.559 0.710 0.608 0.498 0.657 0.695 0.943 0.599 

Locus 1367 : 
2 alleles
0.7% missing data
   1   (0.895) 0.983 0.929 0.959 0.894 0.929 0.454 0.910 0.985 0.950 
   3   (0.105) 0.017 0.071 0.041 0.106 0.071 0.546 0.090 0.015 0.050 

Locus 1368 : 
2 alleles
10.1% missing data
   2   (0.645) 0.959 0.620 0.720 0.643 0.613 0.933 0.588 0.935 0.612 
   4   (0.355) 0.041 0.380 0.280 0.357 0.387 0.067 0.412 0.065 0.388 

Locus 1369 : 
2 alleles
4.3% missing data
   1   (0.460) 0.924 0.444 0.542 0.459 0.399 0.516 0.384 0.715 0.514 
   3   (0.540) 0.076 0.556 0.458 0.541 0.601 0.484 0.616 0.285 0.486 

Locus 1370 : 
2 alleles
14.5% missing data
   3   (0.896) 0.309 0.962 0.965 0.897 0.826 0.974 0.925 0.988 0.902 
   1   (0.104) 0.691 0.038 0.035 0.103 0.174 0.026 0.075 0.012 0.098 

Locus 1371 : 
2 alleles
12.3% missing data
   1   (0.128) 0.018 0.099 0.080 0.132 0.106 0.109 0.135 0.027 0.075 
   3   (0.872) 0.982 0.901 0.920 0.868 0.894 0.891 0.865 0.973 0.925 

Locus 1372 : 
2 alleles
3.6% missing data
   1   (0.840) 0.536 0.882 0.901 0.841 0.918 0.938 0.807 0.856 0.848 
   4   (0.160) 0.464 0.118 0.099 0.159 0.082 0.062 0.193 0.144 0.152 

Locus 1373 : 
2 alleles
5.8% missing data
   3   (0.836) 0.975 0.814 0.844 0.837 0.911 0.912 0.815 0.942 0.882 
   4   (0.164) 0.025 0.186 0.156 0.163 0.089 0.088 0.185 0.058 0.118 

Locus 1374 : 
2 alleles
4.3% missing data
   3   (0.877) 0.988 0.913 0.917 0.877 0.906 0.967 0.800 0.985 0.882 
   1   (0.123) 0.012 0.087 0.083 0.123 0.094 0.033 0.200 0.015 0.118 

Locus 1375 : 
2 alleles
3.6% missing data
   1   (0.816) 0.976 0.848 0.914 0.815 0.827 0.939 0.783 0.944 0.816 
   2   (0.184) 0.024 0.152 0.086 0.185 0.173 0.061 0.217 0.056 0.184 

Locus 1376 : 
2 alleles
1.4% missing data
   2   (0.933) 0.994 0.979 0.954 0.933 0.922 0.980 0.931 0.995 0.898 
   4   (0.067) 0.006 0.021 0.046 0.067 0.078 0.020 0.069 0.005 0.102 

Locus 1377 : 
2 alleles
1.4% missing data
   2   (0.902) 0.980 0.890 0.923 0.900 0.947 0.986 0.962 0.966 0.925 
   3   (0.098) 0.020 0.110 0.077 0.100 0.053 0.014 0.038 0.034 0.075 

Locus 1378 : 
2 alleles
10.1% missing data
   1   (0.719) 0.658 0.634 0.886 0.718 0.788 0.914 0.764 0.840 0.780 
   3   (0.281) 0.342 0.366 0.114 0.282 0.212 0.086 0.236 0.160 0.220 

Locus 1379 : 
2 alleles
16.7% missing data
   3   (0.600) 0.828 0.268 0.368 0.599 0.916 0.145 0.880 0.055 0.834 
   1   (0.400) 0.172 0.732 0.632 0.401 0.084 0.855 0.120 0.945 0.166 

Locus 1380 : 
2 alleles
3.6% missing data
   3   (0.790) 0.970 0.775 0.916 0.791 0.825 0.858 0.780 0.899 0.823 
   1   (0.210) 0.030 0.225 0.084 0.209 0.175 0.142 0.220 0.101 0.177 

Locus 1381 : 
2 alleles
10.9% missing data
   1   (0.858) 0.985 0.943 0.903 0.857 0.715 0.941 0.818 0.991 0.725 
   4   (0.142) 0.015 0.057 0.097 0.143 0.285 0.059 0.182 0.009 0.275 

Locus 1382 : 
2 alleles
7.2% missing data
   3   (0.852) 0.454 0.898 0.842 0.852 0.930 0.592 0.890 0.916 0.810 
   1   (0.148) 0.546 0.102 0.158 0.148 0.070 0.408 0.110 0.084 0.190 

Locus 1383 : 
2 alleles
15.2% missing data
   3   (0.911) 0.907 0.906 0.922 0.911 0.977 0.904 0.950 0.918 0.958 
   4   (0.089) 0.093 0.094 0.078 0.089 0.023 0.096 0.050 0.082 0.042 

Locus 1384 : 
2 alleles
13.0% missing data
   2   (0.850) 0.982 0.884 0.897 0.851 0.894 0.771 0.826 0.959 0.825 
   1   (0.150) 0.018 0.116 0.103 0.149 0.106 0.229 0.174 0.041 0.175 

Locus 1385 : 
2 alleles
2.9% missing data
   2   (0.734) 0.961 0.675 0.640 0.733 0.751 0.857 0.825 0.921 0.796 
   4   (0.266) 0.039 0.325 0.360 0.267 0.249 0.143 0.175 0.079 0.204 

Locus 1386 : 
2 alleles
14.5% missing data
   2   (0.871) 0.984 0.841 0.941 0.871 0.947 0.869 0.894 0.976 0.876 
   4   (0.129) 0.016 0.159 0.059 0.129 0.053 0.131 0.106 0.024 0.124 

Locus 1387 : 
2 alleles
4.3% missing data
   1   (0.714) 0.250 0.790 0.707 0.713 0.827 0.337 0.721 0.568 0.656 
   3   (0.286) 0.750 0.210 0.293 0.287 0.173 0.663 0.279 0.432 0.344 

Locus 1388 : 
2 alleles
15.2% missing data
   1   (0.248) 0.413 0.170 0.131 0.248 0.223 0.268 0.336 0.262 0.234 
   3   (0.752) 0.587 0.830 0.869 0.752 0.777 0.732 0.664 0.738 0.766 

Locus 1389 : 
2 alleles
4.3% missing data
   4   (0.851) 0.236 0.884 0.828 0.850 0.917 0.549 0.920 0.937 0.856 
   1   (0.149) 0.764 0.116 0.172 0.150 0.083 0.451 0.080 0.063 0.144 

Locus 1390 : 
2 alleles
12.3% missing data
   2   (0.872) 0.823 0.858 0.924 0.873 0.943 0.914 0.912 0.774 0.934 
   4   (0.128) 0.177 0.142 0.076 0.127 0.057 0.086 0.088 0.226 0.066 

Locus 1391 : 
2 alleles
6.5% missing data
   2   (0.103) 0.015 0.116 0.056 0.102 0.045 0.031 0.089 0.026 0.053 
   4   (0.897) 0.985 0.884 0.944 0.898 0.955 0.969 0.911 0.974 0.947 

Locus 1392 : 
2 alleles
10.9% missing data
   1   (0.180) 0.021 0.134 0.127 0.181 0.152 0.696 0.175 0.030 0.199 
   2   (0.820) 0.979 0.866 0.873 0.819 0.848 0.304 0.825 0.970 0.801 

Locus 1393 : 
2 alleles
3.6% missing data
   1   (0.906) 0.988 0.901 0.839 0.906 0.962 0.905 0.947 0.971 0.950 
   3   (0.094) 0.012 0.099 0.161 0.094 0.038 0.095 0.053 0.029 0.050 

Locus 1394 : 
2 alleles
14.5% missing data
   3   (0.889) 0.792 0.855 0.917 0.889 0.963 0.812 0.956 0.916 0.933 
   4   (0.111) 0.208 0.145 0.083 0.111 0.037 0.188 0.044 0.084 0.067 

Locus 1395 : 
2 alleles
13.0% missing data
   2   (0.891) 0.983 0.893 0.945 0.890 0.961 0.868 0.897 0.954 0.923 
   3   (0.109) 0.017 0.107 0.055 0.110 0.039 0.132 0.103 0.046 0.077 

Locus 1396 : 
2 alleles
12.3% missing data
   3   (0.877) 0.111 0.887 0.956 0.877 0.930 0.911 0.941 0.966 0.938 
   1   (0.123) 0.889 0.113 0.044 0.123 0.070 0.089 0.059 0.034 0.062 

Locus 1397 : 
2 alleles
15.9% missing data
   2   (0.880) 0.984 0.883 0.954 0.880 0.924 0.965 0.888 0.979 0.891 
   4   (0.120) 0.016 0.117 0.046 0.120 0.076 0.035 0.112 0.021 0.109 

Locus 1398 : 
2 alleles
2.2% missing data
   1   (0.946) 0.988 0.989 0.990 0.947 0.877 0.995 0.923 0.998 0.956 
   2   (0.054) 0.012 0.011 0.010 0.053 0.123 0.005 0.077 0.002 0.044 

Locus 1399 : 
2 alleles
3.6% missing data
   1   (0.886) 0.985 0.878 0.955 0.887 0.912 0.956 0.935 0.985 0.912 
   4   (0.114) 0.015 0.122 0.045 0.113 0.088 0.044 0.065 0.015 0.088 

Locus 1400 : 
2 alleles
3.6% missing data
   4   (0.848) 0.972 0.800 0.901 0.848 0.934 0.859 0.874 0.939 0.863 
   2   (0.152) 0.028 0.200 0.099 0.152 0.066 0.141 0.126 0.061 0.137 

Locus 1401 : 
2 alleles
15.2% missing data
   4   (0.822) 0.979 0.838 0.896 0.822 0.893 0.845 0.806 0.962 0.661 
   3   (0.178) 0.021 0.162 0.104 0.178 0.107 0.155 0.194 0.038 0.339 

Locus 1402 : 
2 alleles
14.5% missing data
   2   (0.833) 0.818 0.796 0.873 0.831 0.897 0.938 0.894 0.933 0.895 
   1   (0.167) 0.182 0.204 0.127 0.169 0.103 0.062 0.106 0.067 0.105 

Locus 1403 : 
2 alleles
1.4% missing data
   3   (0.920) 0.992 0.964 0.950 0.920 0.920 0.970 0.913 0.995 0.906 
   4   (0.080) 0.008 0.036 0.050 0.080 0.080 0.030 0.087 0.005 0.094 

Locus 1404 : 
2 alleles
4.3% missing data
   1   (0.658) 0.960 0.600 0.391 0.658 0.757 0.379 0.700 0.738 0.774 
   4   (0.342) 0.040 0.400 0.609 0.342 0.243 0.621 0.300 0.262 0.226 

Locus 1405 : 
2 alleles
13.8% missing data
   4   (0.435) 0.525 0.375 0.520 0.433 0.450 0.745 0.495 0.423 0.422 
   3   (0.565) 0.475 0.625 0.480 0.567 0.550 0.255 0.505 0.577 0.578 

Locus 1406 : 
2 alleles
2.9% missing data
   1   (0.853) 0.937 0.821 0.901 0.852 0.950 0.266 0.896 0.964 0.915 
   3   (0.147) 0.063 0.179 0.099 0.148 0.050 0.734 0.104 0.036 0.085 

Locus 1407 : 
2 alleles
3.6% missing data
   1   (0.882) 0.982 0.805 0.949 0.884 0.959 0.836 0.936 0.970 0.920 
   2   (0.118) 0.018 0.195 0.051 0.116 0.041 0.164 0.064 0.030 0.080 

Locus 1408 : 
2 alleles
13.0% missing data
   1   (0.542) 0.709 0.581 0.570 0.543 0.529 0.215 0.485 0.644 0.513 
   3   (0.458) 0.291 0.419 0.430 0.457 0.471 0.785 0.515 0.356 0.487 

Locus 1409 : 
2 alleles
7.2% missing data
   3   (0.895) 0.985 0.938 0.950 0.895 0.914 0.966 0.867 0.986 0.896 
   2   (0.105) 0.015 0.062 0.050 0.105 0.086 0.034 0.133 0.014 0.104 

Locus 1410 : 
2 alleles
13.0% missing data
   2   (0.765) 0.924 0.702 0.750 0.767 0.870 0.784 0.836 0.466 0.848 
   1   (0.235) 0.076 0.298 0.250 0.233 0.130 0.216 0.164 0.534 0.152 

Locus 1411 : 
2 alleles
5.8% missing data
   1   (0.447) 0.741 0.452 0.505 0.446 0.461 0.443 0.385 0.178 0.542 
   2   (0.553) 0.259 0.548 0.495 0.554 0.539 0.557 0.615 0.822 0.458 

Locus 1412 : 
2 alleles
2.9% missing data
   1   (0.413) 0.902 0.272 0.304 0.411 0.639 0.106 0.533 0.098 0.536 
   3   (0.587) 0.098 0.728 0.696 0.589 0.361 0.894 0.467 0.902 0.464 

Locus 1413 : 
2 alleles
7.2% missing data
   1   (0.884) 0.987 0.830 0.926 0.885 0.953 0.952 0.917 0.982 0.922 
   3   (0.116) 0.013 0.170 0.074 0.115 0.047 0.048 0.083 0.018 0.078 

Locus 1414 : 
2 alleles
9.4% missing data
   2   (0.806) 0.970 0.664 0.886 0.806 0.936 0.572 0.879 0.827 0.902 
   3   (0.194) 0.030 0.336 0.114 0.194 0.064 0.428 0.121 0.173 0.098 

Locus 1415 : 
2 alleles
6.5% missing data
   1   (0.837) 0.981 0.842 0.923 0.836 0.861 0.937 0.865 0.934 0.855 
   4   (0.163) 0.019 0.158 0.077 0.164 0.139 0.063 0.135 0.066 0.145 

Locus 1416 : 
2 alleles
3.6% missing data
   3   (0.687) 0.955 0.655 0.835 0.686 0.736 0.748 0.658 0.914 0.662 
   1   (0.313) 0.045 0.345 0.165 0.314 0.264 0.252 0.342 0.086 0.338 

Locus 1417 : 
2 alleles
13.0% missing data
   2   (0.843) 0.981 0.858 0.927 0.839 0.906 0.887 0.845 0.972 0.810 
   4   (0.157) 0.019 0.142 0.073 0.161 0.094 0.113 0.155 0.028 0.190 

Locus 1418 : 
2 alleles
5.1% missing data
   2   (0.884) 0.985 0.848 0.923 0.882 0.961 0.939 0.929 0.959 0.930 
   3   (0.116) 0.015 0.152 0.077 0.118 0.039 0.061 0.071 0.041 0.070 

Locus 1419 : 
2 alleles
13.0% missing data
   3   (0.832) 0.788 0.802 0.895 0.831 0.942 0.938 0.896 0.337 0.896 
   1   (0.168) 0.212 0.198 0.105 0.169 0.058 0.062 0.104 0.663 0.104 

Locus 1420 : 
2 alleles
4.3% missing data
   3   (0.882) 0.986 0.865 0.965 0.884 0.929 0.893 0.911 0.971 0.909 
   1   (0.118) 0.014 0.135 0.035 0.116 0.071 0.107 0.089 0.029 0.091 

Locus 1421 : 
2 alleles
12.3% missing data
   1   (0.386) 0.520 0.308 0.520 0.386 0.343 0.266 0.506 0.294 0.423 
   3   (0.614) 0.480 0.692 0.480 0.614 0.657 0.734 0.494 0.706 0.577 

Locus 1422 : 
2 alleles
10.1% missing data
   1   (0.082) 0.010 0.032 0.021 0.081 0.125 0.014 0.095 0.006 0.104 
   3   (0.918) 0.990 0.968 0.979 0.919 0.875 0.986 0.905 0.994 0.896 

Locus 1423 : 
2 alleles
12.3% missing data
   3   (0.701) 0.621 0.701 0.813 0.700 0.703 0.741 0.686 0.812 0.816 
   1   (0.299) 0.379 0.299 0.187 0.300 0.297 0.259 0.314 0.188 0.184 

Locus 1424 : 
2 alleles
12.3% missing data
   4   (0.857) 0.984 0.838 0.869 0.859 0.898 0.842 0.934 0.834 0.897 
   2   (0.143) 0.016 0.162 0.131 0.141 0.102 0.158 0.066 0.166 0.103 

Locus 1425 : 
2 alleles
5.8% missing data
   4   (0.669) 0.622 0.490 0.770 0.668 0.828 0.865 0.808 0.487 0.775 
   2   (0.331) 0.378 0.510 0.230 0.332 0.172 0.135 0.192 0.513 0.225 

Locus 1426 : 
2 alleles
8.7% missing data
   2   (0.914) 0.196 0.972 0.956 0.915 0.923 0.952 0.902 0.995 0.947 
   3   (0.086) 0.804 0.028 0.044 0.085 0.077 0.048 0.098 0.005 0.053 

Locus 1427 : 
2 alleles
17.4% missing data
   2   (0.645) 0.638 0.650 0.506 0.644 0.642 0.560 0.694 0.873 0.631 
   3   (0.355) 0.362 0.350 0.494 0.356 0.358 0.440 0.306 0.127 0.369 

Locus 1428 : 
2 alleles
3.6% missing data
   1   (0.897) 0.960 0.841 0.972 0.896 0.953 0.980 0.953 0.977 0.955 
   3   (0.103) 0.040 0.159 0.028 0.104 0.047 0.020 0.047 0.023 0.045 

Locus 1429 : 
2 alleles
19.6% missing data
   1   (0.894) 0.991 0.928 0.939 0.895 0.916 0.942 0.868 0.971 0.910 
   4   (0.106) 0.009 0.072 0.061 0.105 0.084 0.058 0.132 0.029 0.090 

Locus 1430 : 
2 alleles
3.6% missing data
   1   (0.818) 0.314 0.784 0.937 0.821 0.873 0.730 0.908 0.832 0.909 
   2   (0.182) 0.686 0.216 0.063 0.179 0.127 0.270 0.092 0.168 0.091 

Locus 1431 : 
2 alleles
6.5% missing data
   3   (0.828) 0.983 0.828 0.805 0.830 0.911 0.541 0.867 0.739 0.827 
   2   (0.172) 0.017 0.172 0.195 0.170 0.089 0.459 0.133 0.261 0.173 

Locus 1432 : 
2 alleles
7.2% missing data
   1   (0.515) 0.841 0.542 0.400 0.514 0.426 0.251 0.568 0.592 0.525 
   3   (0.485) 0.159 0.458 0.600 0.486 0.574 0.749 0.432 0.408 0.475 

Locus 1433 : 
2 alleles
7.2% missing data
   3   (0.820) 0.978 0.846 0.508 0.820 0.835 0.815 0.825 0.977 0.891 
   1   (0.180) 0.022 0.154 0.492 0.180 0.165 0.185 0.175 0.023 0.109 

Locus 1434 : 
2 alleles
12.3% missing data
   1   (0.907) 0.913 0.933 0.897 0.907 0.961 0.584 0.944 0.981 0.920 
   3   (0.093) 0.087 0.067 0.103 0.093 0.039 0.416 0.056 0.019 0.080 

Locus 1435 : 
2 alleles
5.1% missing data
   1   (0.877) 0.982 0.848 0.918 0.876 0.944 0.884 0.895 0.974 0.931 
   3   (0.123) 0.018 0.152 0.082 0.124 0.056 0.116 0.105 0.026 0.069 

Locus 1436 : 
2 alleles
12.3% missing data
   4   (0.906) 0.991 0.958 0.548 0.906 0.959 0.833 0.900 0.990 0.885 
   2   (0.094) 0.009 0.042 0.452 0.094 0.041 0.167 0.100 0.010 0.115 

Locus 1437 : 
2 alleles
2.9% missing data
   1   (0.909) 0.993 0.953 0.859 0.906 0.917 0.980 0.900 0.994 0.877 
   3   (0.091) 0.007 0.047 0.141 0.094 0.083 0.020 0.100 0.006 0.123 

Locus 1438 : 
2 alleles
10.1% missing data
   2   (0.724) 0.220 0.779 0.829 0.724 0.756 0.914 0.680 0.936 0.621 
   4   (0.276) 0.780 0.221 0.171 0.276 0.244 0.086 0.320 0.064 0.379 

Locus 1439 : 
2 alleles
3.6% missing data
   1   (0.903) 0.988 0.903 0.894 0.903 0.956 0.940 0.938 0.987 0.917 
   3   (0.097) 0.012 0.097 0.106 0.097 0.044 0.060 0.062 0.013 0.083 

Locus 1440 : 
2 alleles
5.1% missing data
   3   (0.852) 0.980 0.793 0.520 0.854 0.958 0.448 0.945 0.877 0.866 
   1   (0.148) 0.020 0.207 0.480 0.146 0.042 0.552 0.055 0.123 0.134 

Locus 1441 : 
2 alleles
4.3% missing data
   1   (0.614) 0.337 0.564 0.659 0.614 0.679 0.524 0.626 0.721 0.725 
   4   (0.386) 0.663 0.436 0.341 0.386 0.321 0.476 0.374 0.279 0.275 

Locus 1442 : 
2 alleles
13.0% missing data
   4   (0.765) 0.976 0.752 0.839 0.763 0.897 0.696 0.745 0.812 0.676 
   2   (0.235) 0.024 0.248 0.161 0.237 0.103 0.304 0.255 0.188 0.324 

Locus 1443 : 
2 alleles
17.4% missing data
   1   (0.887) 0.872 0.821 0.751 0.888 0.973 0.901 0.950 0.885 0.964 
   4   (0.113) 0.128 0.179 0.249 0.112 0.027 0.099 0.050 0.115 0.036 

Locus 1444 : 
2 alleles
13.0% missing data
   2   (0.908) 0.987 0.923 0.968 0.909 0.946 0.963 0.893 0.978 0.947 
   4   (0.092) 0.013 0.077 0.032 0.091 0.054 0.037 0.107 0.022 0.053 

Locus 1445 : 
2 alleles
13.0% missing data
   2   (0.747) 0.736 0.722 0.911 0.743 0.794 0.754 0.776 0.889 0.827 
   1   (0.253) 0.264 0.278 0.089 0.257 0.206 0.246 0.224 0.111 0.173 

Locus 1446 : 
2 alleles
17.4% missing data
   2   (0.904) 0.814 0.736 0.879 0.906 0.992 0.811 0.986 0.387 0.984 
   3   (0.096) 0.186 0.264 0.121 0.094 0.008 0.189 0.014 0.613 0.016 

Locus 1447 : 
2 alleles
10.1% missing data
   2   (0.326) 0.108 0.405 0.303 0.326 0.356 0.091 0.271 0.101 0.277 
   4   (0.674) 0.892 0.595 0.697 0.674 0.644 0.909 0.729 0.899 0.723 

Locus 1448 : 
2 alleles
5.1% missing data
   1   (0.900) 0.990 0.919 0.956 0.898 0.945 0.982 0.913 0.986 0.923 
   4   (0.100) 0.010 0.081 0.044 0.102 0.055 0.018 0.087 0.014 0.077 

Locus 1449 : 
2 alleles
10.9% missing data
   3   (0.903) 0.971 0.907 0.962 0.901 0.960 0.984 0.932 0.985 0.926 
   4   (0.097) 0.029 0.093 0.038 0.099 0.040 0.016 0.068 0.015 0.074 

Locus 1450 : 
2 alleles
10.9% missing data
   1   (0.566) 0.881 0.620 0.247 0.567 0.510 0.720 0.543 0.632 0.503 
   3   (0.434) 0.119 0.380 0.753 0.433 0.490 0.280 0.457 0.368 0.497 

Locus 1451 : 
2 alleles
14.5% missing data
   4   (0.860) 0.166 0.881 0.910 0.861 0.912 0.869 0.911 0.964 0.901 
   1   (0.140) 0.834 0.119 0.090 0.139 0.088 0.131 0.089 0.036 0.099 

Locus 1452 : 
2 alleles
4.3% missing data
   1   (0.500) 0.210 0.531 0.543 0.503 0.497 0.489 0.509 0.135 0.541 
   3   (0.500) 0.790 0.469 0.457 0.497 0.503 0.511 0.491 0.865 0.459 

Locus 1453 : 
2 alleles
5.8% missing data
   3   (0.561) 0.083 0.405 0.791 0.560 0.803 0.280 0.656 0.232 0.697 
   1   (0.439) 0.917 0.595 0.209 0.440 0.197 0.720 0.344 0.768 0.303 

Locus 1454 : 
2 alleles
13.0% missing data
   2   (0.843) 0.825 0.823 0.811 0.844 0.933 0.618 0.890 0.917 0.897 
   4   (0.157) 0.175 0.177 0.189 0.156 0.067 0.382 0.110 0.083 0.103 

Locus 1455 : 
2 alleles
0.7% missing data
   1   (0.908) 0.203 0.968 0.970 0.904 0.945 0.992 0.921 0.996 0.923 
   3   (0.092) 0.797 0.032 0.030 0.096 0.055 0.008 0.079 0.004 0.077 

Locus 1456 : 
2 alleles
2.9% missing data
   2   (0.895) 0.954 0.888 0.960 0.895 0.941 0.980 0.931 0.986 0.933 
   4   (0.105) 0.046 0.112 0.040 0.105 0.059 0.020 0.069 0.014 0.067 

Locus 1457 : 
2 alleles
13.8% missing data
   2   (0.917) 0.991 0.944 0.929 0.918 0.950 0.928 0.928 0.986 0.948 
   4   (0.083) 0.009 0.056 0.071 0.082 0.050 0.072 0.072 0.014 0.052 

Locus 1458 : 
2 alleles
5.1% missing data
   3   (0.921) 0.993 0.966 0.964 0.921 0.886 0.976 0.909 0.994 0.957 
   1   (0.079) 0.007 0.034 0.036 0.079 0.114 0.024 0.091 0.006 0.043 

Locus 1459 : 
2 alleles
13.0% missing data
   4   (0.907) 0.990 0.940 0.967 0.907 0.943 0.945 0.918 0.990 0.817 
   2   (0.093) 0.010 0.060 0.033 0.093 0.057 0.055 0.082 0.010 0.183 

Locus 1460 : 
2 alleles
12.3% missing data
   2   (0.082) 0.244 0.141 0.037 0.081 0.011 0.150 0.018 0.458 0.019 
   4   (0.918) 0.756 0.859 0.963 0.919 0.989 0.850 0.982 0.542 0.981 

Locus 1461 : 
2 alleles
2.2% missing data
   2   (0.153) 0.322 0.092 0.141 0.155 0.090 0.060 0.137 0.235 0.171 
   4   (0.847) 0.678 0.908 0.859 0.845 0.910 0.940 0.863 0.765 0.829 

Locus 1462 : 
2 alleles
18.1% missing data
   3   (0.851) 0.952 0.868 0.954 0.849 0.874 0.964 0.857 0.976 0.825 
   1   (0.149) 0.048 0.132 0.046 0.151 0.126 0.036 0.143 0.024 0.175 

Locus 1463 : 
2 alleles
10.1% missing data
   2   (0.119) 0.009 0.027 0.088 0.119 0.489 0.031 0.180 0.005 0.182 
   3   (0.881) 0.991 0.973 0.912 0.881 0.511 0.969 0.820 0.995 0.818 

Locus 1464 : 
2 alleles
16.7% missing data
   1   (0.840) 0.981 0.732 0.842 0.839 0.951 0.857 0.897 0.868 0.907 
   3   (0.160) 0.019 0.268 0.158 0.161 0.049 0.143 0.103 0.132 0.093 

Locus 1465 : 
2 alleles
2.2% missing data
   2   (0.874) 0.981 0.920 0.722 0.874 0.886 0.869 0.918 0.966 0.868 
   4   (0.126) 0.019 0.080 0.278 0.126 0.114 0.131 0.082 0.034 0.132 

Locus 1466 : 
2 alleles
10.9% missing data
   2   (0.783) 0.924 0.758 0.856 0.783 0.858 0.902 0.790 0.818 0.824 
   4   (0.217) 0.076 0.242 0.144 0.217 0.142 0.098 0.210 0.182 0.176 

Locus 1467 : 
2 alleles
2.9% missing data
   1   (0.872) 0.982 0.861 0.936 0.870 0.920 0.908 0.889 0.980 0.930 
   2   (0.128) 0.018 0.139 0.064 0.130 0.080 0.092 0.111 0.020 0.070 

Locus 1468 : 
2 alleles
5.8% missing data
   2   (0.099) 0.730 0.093 0.038 0.097 0.029 0.181 0.052 0.059 0.056 
   4   (0.901) 0.270 0.907 0.962 0.903 0.971 0.819 0.948 0.941 0.944 

Locus 1469 : 
2 alleles
13.8% missing data
   4   (0.609) 0.416 0.543 0.755 0.608 0.648 0.605 0.635 0.731 0.727 
   2   (0.391) 0.584 0.457 0.245 0.392 0.352 0.395 0.365 0.269 0.273 

Locus 1470 : 
2 alleles
2.9% missing data
   2   (0.881) 0.985 0.836 0.713 0.883 0.960 0.877 0.927 0.926 0.940 
   4   (0.119) 0.015 0.164 0.287 0.117 0.040 0.123 0.073 0.074 0.060 

Locus 1471 : 
2 alleles
2.9% missing data
   1   (0.881) 0.985 0.918 0.963 0.880 0.878 0.981 0.885 0.989 0.868 
   3   (0.119) 0.015 0.082 0.037 0.120 0.122 0.019 0.115 0.011 0.132 

Locus 1472 : 
2 alleles
7.2% missing data
   3   (0.712) 0.218 0.723 0.798 0.714 0.777 0.418 0.637 0.909 0.791 
   1   (0.288) 0.782 0.277 0.202 0.286 0.223 0.582 0.363 0.091 0.209 

Locus 1473 : 
2 alleles
5.8% missing data
   1   (0.736) 0.463 0.776 0.867 0.735 0.790 0.544 0.688 0.834 0.800 
   3   (0.264) 0.537 0.224 0.133 0.265 0.210 0.456 0.312 0.166 0.200 

Locus 1474 : 
2 alleles
10.9% missing data
   2   (0.876) 0.345 0.924 0.950 0.875 0.902 0.973 0.897 0.966 0.930 
   4   (0.124) 0.655 0.076 0.050 0.125 0.098 0.027 0.103 0.034 0.070 

Locus 1475 : 
2 alleles
2.9% missing data
   3   (0.944) 0.996 0.989 0.988 0.945 0.862 0.991 0.904 0.998 0.949 
   1   (0.056) 0.004 0.011 0.012 0.055 0.138 0.009 0.096 0.002 0.051 

Locus 1476 : 
2 alleles
2.2% missing data
   2   (0.815) 0.980 0.873 0.928 0.814 0.785 0.886 0.763 0.944 0.797 
   4   (0.185) 0.020 0.127 0.072 0.186 0.215 0.114 0.237 0.056 0.203 

Locus 1477 : 
2 alleles
9.4% missing data
   4   (0.940) 0.995 0.986 0.988 0.940 0.883 0.984 0.921 0.998 0.944 
   2   (0.060) 0.005 0.014 0.012 0.060 0.117 0.016 0.079 0.002 0.056 

Locus 1478 : 
2 alleles
12.3% missing data
   3   (0.781) 0.930 0.857 0.923 0.782 0.690 0.375 0.685 0.956 0.841 
   1   (0.219) 0.070 0.143 0.077 0.218 0.310 0.625 0.315 0.044 0.159 

Locus 1479 : 
2 alleles
12.3% missing data
   1   (0.819) 0.980 0.792 0.807 0.820 0.880 0.813 0.856 0.934 0.865 
   3   (0.181) 0.020 0.208 0.193 0.180 0.120 0.187 0.144 0.066 0.135 

Locus 1480 : 
2 alleles
13.8% missing data
   2   (0.923) 0.858 0.925 0.956 0.924 0.978 0.982 0.978 0.783 0.978 
   4   (0.077) 0.142 0.075 0.044 0.076 0.022 0.018 0.022 0.217 0.022 

Locus 1481 : 
2 alleles
18.8% missing data
   1   (0.123) 0.014 0.089 0.082 0.123 0.091 0.156 0.131 0.020 0.142 
   3   (0.877) 0.986 0.911 0.918 0.877 0.909 0.844 0.869 0.980 0.858 

Locus 1482 : 
2 alleles
16.7% missing data
   3   (0.634) 0.105 0.701 0.502 0.634 0.745 0.635 0.543 0.330 0.700 
   1   (0.366) 0.895 0.299 0.498 0.366 0.255 0.365 0.457 0.670 0.300 

Locus 1483 : 
2 alleles
11.6% missing data
   4   (0.892) 0.985 0.939 0.955 0.892 0.839 0.920 0.917 0.989 0.890 
   2   (0.108) 0.015 0.061 0.045 0.108 0.161 0.080 0.083 0.011 0.110 

Locus 1484 : 
2 alleles
0.7% missing data
   3   (0.859) 0.951 0.827 0.957 0.859 0.873 0.967 0.924 0.972 0.914 
   1   (0.141) 0.049 0.173 0.043 0.141 0.127 0.033 0.076 0.028 0.086 

Locus 1485 : 
2 alleles
13.0% missing data
   4   (0.400) 0.849 0.345 0.381 0.401 0.516 0.496 0.351 0.280 0.314 
   2   (0.600) 0.151 0.655 0.619 0.599 0.484 0.504 0.649 0.720 0.686 

Locus 1486 : 
2 alleles
11.6% missing data
   1   (0.911) 0.991 0.932 0.952 0.912 0.922 0.902 0.939 0.982 0.952 
   2   (0.089) 0.009 0.068 0.048 0.088 0.078 0.098 0.061 0.018 0.048 

Locus 1487 : 
2 alleles
3.6% missing data
   2   (0.846) 0.983 0.860 0.878 0.847 0.819 0.945 0.889 0.965 0.853 
   3   (0.154) 0.017 0.140 0.122 0.153 0.181 0.055 0.111 0.035 0.147 

Locus 1488 : 
2 alleles
10.9% missing data
   1   (0.215) 0.031 0.213 0.134 0.216 0.234 0.449 0.160 0.037 0.208 
   3   (0.785) 0.969 0.787 0.866 0.784 0.766 0.551 0.840 0.963 0.792 

Locus 1489 : 
2 alleles
5.1% missing data
   1   (0.900) 0.990 0.900 0.747 0.901 0.979 0.945 0.948 0.701 0.937 
   3   (0.100) 0.010 0.100 0.253 0.099 0.021 0.055 0.052 0.299 0.063 

Locus 1490 : 
2 alleles
10.9% missing data
   4   (0.907) 0.992 0.937 0.963 0.907 0.945 0.989 0.902 0.990 0.860 
   1   (0.093) 0.008 0.063 0.037 0.093 0.055 0.011 0.098 0.010 0.140 

Locus 1491 : 
2 alleles
11.6% missing data
   1   (0.827) 0.980 0.823 0.876 0.828 0.821 0.945 0.860 0.941 0.885 
   4   (0.173) 0.020 0.177 0.124 0.172 0.179 0.055 0.140 0.059 0.115 

Locus 1492 : 
2 alleles
2.9% missing data
   4   (0.725) 0.905 0.718 0.860 0.724 0.728 0.935 0.714 0.869 0.747 
   2   (0.275) 0.095 0.282 0.140 0.276 0.272 0.065 0.286 0.131 0.253 

Locus 1493 : 
2 alleles
9.4% missing data
   1   (0.920) 0.991 0.957 0.966 0.920 0.938 0.961 0.900 0.992 0.933 
   3   (0.080) 0.009 0.043 0.034 0.080 0.062 0.039 0.100 0.008 0.067 

Locus 1494 : 
2 alleles
15.9% missing data
   4   (0.906) 0.988 0.930 0.637 0.908 0.964 0.840 0.946 0.961 0.913 
   2   (0.094) 0.012 0.070 0.363 0.092 0.036 0.160 0.054 0.039 0.087 

Locus 1495 : 
2 alleles
14.5% missing data
   1   (0.818) 0.784 0.846 0.781 0.819 0.878 0.941 0.791 0.948 0.751 
   3   (0.182) 0.216 0.154 0.219 0.181 0.122 0.059 0.209 0.052 0.249 

Locus 1496 : 
2 alleles
4.3% missing data
   3   (0.756) 0.929 0.766 0.356 0.757 0.849 0.132 0.854 0.900 0.658 
   1   (0.244) 0.071 0.234 0.644 0.243 0.151 0.868 0.146 0.100 0.342 

Locus 1497 : 
2 alleles
3.6% missing data
   2   (0.854) 0.981 0.932 0.886 0.855 0.698 0.915 0.827 0.988 0.793 
   4   (0.146) 0.019 0.068 0.114 0.145 0.302 0.085 0.173 0.012 0.207 

Locus 1498 : 
2 alleles
11.6% missing data
   2   (0.901) 0.986 0.899 0.952 0.901 0.954 0.882 0.951 0.947 0.942 
   4   (0.099) 0.014 0.101 0.048 0.099 0.046 0.118 0.049 0.053 0.058 

Locus 1499 : 
2 alleles
13.0% missing data
   4   (0.873) 0.979 0.797 0.894 0.873 0.960 0.925 0.941 0.914 0.900 
   2   (0.127) 0.021 0.203 0.106 0.127 0.040 0.075 0.059 0.086 0.100 

Locus 1500 : 
2 alleles
5.1% missing data
   1   (0.177) 0.043 0.096 0.054 0.178 0.232 0.591 0.270 0.035 0.120 
   3   (0.823) 0.957 0.904 0.946 0.822 0.768 0.409 0.730 0.965 0.880 

Locus 1501 : 
2 alleles
1.4% missing data
   1   (0.870) 0.982 0.890 0.955 0.871 0.908 0.965 0.834 0.949 0.892 
   2   (0.130) 0.018 0.110 0.045 0.129 0.092 0.035 0.166 0.051 0.108 

Locus 1502 : 
2 alleles
10.9% missing data
   4   (0.837) 0.977 0.827 0.751 0.837 0.899 0.832 0.859 0.875 0.922 
   1   (0.163) 0.023 0.173 0.249 0.163 0.101 0.168 0.141 0.125 0.078 

Locus 1503 : 
2 alleles
2.2% missing data
   1   (0.903) 0.988 0.921 0.842 0.903 0.963 0.563 0.949 0.963 0.943 
   3   (0.097) 0.012 0.079 0.158 0.097 0.037 0.437 0.051 0.037 0.057 

Locus 1504 : 
2 alleles
3.6% missing data
   1   (0.891) 0.991 0.933 0.960 0.888 0.852 0.945 0.916 0.993 0.895 
   3   (0.109) 0.009 0.067 0.040 0.112 0.148 0.055 0.084 0.007 0.105 

Locus 1505 : 
2 alleles
10.1% missing data
   1   (0.435) 0.140 0.362 0.359 0.435 0.555 0.164 0.449 0.644 0.465 
   4   (0.565) 0.860 0.638 0.641 0.565 0.445 0.836 0.551 0.356 0.535 

Locus 1506 : 
2 alleles
1.4% missing data
   1   (0.557) 0.811 0.484 0.407 0.558 0.716 0.161 0.620 0.142 0.714 
   4   (0.443) 0.189 0.516 0.593 0.442 0.284 0.839 0.380 0.858 0.286 

Locus 1507 : 
2 alleles
2.9% missing data
   4   (0.846) 0.985 0.833 0.926 0.848 0.866 0.937 0.880 0.968 0.858 
   3   (0.154) 0.015 0.167 0.074 0.152 0.134 0.063 0.120 0.032 0.142 

Locus 1508 : 
2 alleles
10.9% missing data
   1   (0.887) 0.983 0.848 0.955 0.888 0.960 0.970 0.920 0.971 0.874 
   3   (0.113) 0.017 0.152 0.045 0.112 0.040 0.030 0.080 0.029 0.126 

Locus 1509 : 
2 alleles
10.9% missing data
   1   (0.270) 0.284 0.273 0.289 0.268 0.165 0.248 0.307 0.356 0.249 
   3   (0.730) 0.716 0.727 0.711 0.732 0.835 0.752 0.693 0.644 0.751 

Locus 1510 : 
2 alleles
12.3% missing data
   4   (0.897) 0.869 0.872 0.922 0.898 0.955 0.969 0.941 0.968 0.947 
   3   (0.103) 0.131 0.128 0.078 0.102 0.045 0.031 0.059 0.032 0.053 

Locus 1511 : 
2 alleles
0.7% missing data
   1   (0.941) 0.996 0.988 0.990 0.941 0.788 0.995 0.937 0.998 0.944 
   2   (0.059) 0.004 0.012 0.010 0.059 0.212 0.005 0.063 0.002 0.056 

Locus 1512 : 
2 alleles
3.6% missing data
   2   (0.760) 0.975 0.776 0.784 0.761 0.873 0.307 0.763 0.438 0.791 
   3   (0.240) 0.025 0.224 0.216 0.239 0.127 0.693 0.237 0.562 0.209 

Locus 1513 : 
2 alleles
13.0% missing data
   4   (0.877) 0.988 0.940 0.933 0.877 0.774 0.830 0.891 0.989 0.861 
   2   (0.123) 0.012 0.060 0.067 0.123 0.226 0.170 0.109 0.011 0.139 

Locus 1514 : 
2 alleles
1.4% missing data
   2   (0.870) 0.982 0.864 0.921 0.870 0.892 0.971 0.923 0.976 0.885 
   3   (0.130) 0.018 0.136 0.079 0.130 0.108 0.029 0.077 0.024 0.115 

Locus 1515 : 
2 alleles
2.9% missing data
   4   (0.798) 0.441 0.839 0.621 0.799 0.907 0.723 0.832 0.868 0.729 
   2   (0.202) 0.559 0.161 0.379 0.201 0.093 0.277 0.168 0.132 0.271 

Locus 1516 : 
2 alleles
12.3% missing data
   4   (0.695) 0.958 0.696 0.782 0.696 0.654 0.756 0.634 0.911 0.698 
   1   (0.305) 0.042 0.304 0.218 0.304 0.346 0.244 0.366 0.089 0.302 

Locus 1517 : 
2 alleles
5.8% missing data
   1   (0.385) 0.056 0.309 0.525 0.387 0.456 0.215 0.510 0.072 0.426 
   4   (0.615) 0.944 0.691 0.475 0.613 0.544 0.785 0.490 0.928 0.574 

Locus 1518 : 
2 alleles
15.2% missing data
   4   (0.646) 0.958 0.627 0.806 0.645 0.637 0.697 0.642 0.932 0.542 
   2   (0.354) 0.042 0.373 0.194 0.355 0.363 0.303 0.358 0.068 0.458 

Locus 1519 : 
2 alleles
17.4% missing data
   2   (0.739) 0.734 0.741 0.808 0.741 0.719 0.874 0.753 0.947 0.698 
   4   (0.261) 0.266 0.259 0.192 0.259 0.281 0.126 0.247 0.053 0.302 

Locus 1520 : 
2 alleles
2.2% missing data
   1   (0.150) 0.048 0.177 0.073 0.152 0.095 0.046 0.117 0.065 0.074 
   3   (0.850) 0.952 0.823 0.927 0.848 0.905 0.954 0.883 0.935 0.926 

Locus 1521 : 
2 alleles
12.3% missing data
   1   (0.098) 0.089 0.063 0.115 0.098 0.044 0.060 0.119 0.020 0.101 
   3   (0.902) 0.911 0.937 0.885 0.902 0.956 0.940 0.881 0.980 0.899 

Locus 1522 : 
2 alleles
2.9% missing data
   2   (0.905) 0.980 0.949 0.980 0.901 0.926 0.989 0.895 0.994 0.913 
   3   (0.095) 0.020 0.051 0.020 0.099 0.074 0.011 0.105 0.006 0.087 

Locus 1523 : 
2 alleles
10.9% missing data
   2   (0.910) 0.992 0.954 0.974 0.910 0.861 0.973 0.916 0.990 0.943 
   4   (0.090) 0.008 0.046 0.026 0.090 0.139 0.027 0.084 0.010 0.057 

Locus 1524 : 
2 alleles
15.9% missing data
   4   (0.697) 0.718 0.735 0.651 0.697 0.746 0.890 0.602 0.825 0.676 
   2   (0.303) 0.282 0.265 0.349 0.303 0.254 0.110 0.398 0.175 0.324 

Locus 1525 : 
2 alleles
4.3% missing data
   4   (0.879) 0.962 0.882 0.950 0.877 0.893 0.977 0.914 0.989 0.937 
   1   (0.121) 0.038 0.118 0.050 0.123 0.107 0.023 0.086 0.011 0.063 

Locus 1526 : 
2 alleles
13.0% missing data
   2   (0.685) 0.729 0.828 0.747 0.684 0.409 0.787 0.565 0.963 0.617 
   4   (0.315) 0.271 0.172 0.253 0.316 0.591 0.213 0.435 0.037 0.383 

Locus 1527 : 
2 alleles
7.2% missing data
   3   (0.898) 0.142 0.930 0.961 0.899 0.935 0.957 0.949 0.988 0.909 
   1   (0.102) 0.858 0.070 0.039 0.101 0.065 0.043 0.051 0.012 0.091 

Locus 1528 : 
2 alleles
3.6% missing data
   1   (0.678) 0.953 0.542 0.751 0.678 0.812 0.469 0.742 0.823 0.759 
   4   (0.322) 0.047 0.458 0.249 0.322 0.188 0.531 0.258 0.177 0.241 

Locus 1529 : 
2 alleles
15.2% missing data
   4   (0.651) 0.637 0.647 0.518 0.650 0.733 0.844 0.639 0.713 0.622 
   2   (0.349) 0.363 0.353 0.482 0.350 0.267 0.156 0.361 0.287 0.378 

Locus 1530 : 
2 alleles
6.5% missing data
   2   (0.833) 0.978 0.807 0.908 0.834 0.900 0.956 0.869 0.975 0.698 
   4   (0.167) 0.022 0.193 0.092 0.166 0.100 0.044 0.131 0.025 0.302 

Locus 1531 : 
2 alleles
5.1% missing data
   1   (0.856) 0.240 0.917 0.645 0.857 0.926 0.907 0.897 0.955 0.786 
   3   (0.144) 0.760 0.083 0.355 0.143 0.074 0.093 0.103 0.045 0.214 

Locus 1532 : 
2 alleles
18.1% missing data
   1   (0.900) 0.985 0.880 0.935 0.899 0.957 0.922 0.937 0.971 0.962 
   3   (0.100) 0.015 0.120 0.065 0.101 0.043 0.078 0.063 0.029 0.038 

Locus 1533 : 
2 alleles
0.7% missing data
   2   (0.915) 0.994 0.976 0.958 0.915 0.810 0.981 0.868 0.996 0.887 
   4   (0.085) 0.006 0.024 0.042 0.085 0.190 0.019 0.132 0.004 0.113 

Locus 1534 : 
2 alleles
1.4% missing data
   2   (0.820) 0.343 0.784 0.833 0.820 0.889 0.945 0.924 0.864 0.871 
   4   (0.180) 0.657 0.216 0.167 0.180 0.111 0.055 0.076 0.136 0.129 

Locus 1535 : 
2 alleles
2.9% missing data
   4   (0.901) 0.988 0.960 0.974 0.902 0.817 0.961 0.848 0.993 0.916 
   2   (0.099) 0.012 0.040 0.026 0.098 0.183 0.039 0.152 0.007 0.084 

Locus 1536 : 
2 alleles
3.6% missing data
   4   (0.914) 0.970 0.910 0.956 0.913 0.965 0.979 0.966 0.980 0.936 
   3   (0.086) 0.030 0.090 0.044 0.087 0.035 0.021 0.034 0.020 0.064 

Locus 1537 : 
2 alleles
1.4% missing data
   2   (0.944) 0.996 0.989 0.980 0.944 0.916 0.996 0.880 0.998 0.926 
   1   (0.056) 0.004 0.011 0.020 0.056 0.084 0.004 0.120 0.002 0.074 

Locus 1538 : 
2 alleles
3.6% missing data
   2   (0.169) 0.055 0.217 0.316 0.168 0.116 0.070 0.101 0.040 0.178 
   3   (0.831) 0.945 0.783 0.684 0.832 0.884 0.930 0.899 0.960 0.822 

Locus 1539 : 
2 alleles
13.0% missing data
   1   (0.851) 0.241 0.849 0.879 0.852 0.918 0.879 0.908 0.926 0.911 
   3   (0.149) 0.759 0.151 0.121 0.148 0.082 0.121 0.092 0.074 0.089 

Locus 1540 : 
2 alleles
2.2% missing data
   2   (0.898) 0.989 0.868 0.963 0.895 0.964 0.735 0.955 0.969 0.965 
   4   (0.102) 0.011 0.132 0.037 0.105 0.036 0.265 0.045 0.031 0.035 

Locus 1541 : 
2 alleles
2.2% missing data
   1   (0.755) 0.369 0.755 0.721 0.754 0.754 0.912 0.855 0.908 0.706 
   4   (0.245) 0.631 0.245 0.279 0.246 0.246 0.088 0.145 0.092 0.294 

Locus 1542 : 
2 alleles
14.5% missing data
   2   (0.834) 0.980 0.819 0.729 0.833 0.937 0.689 0.894 0.707 0.878 
   4   (0.166) 0.020 0.181 0.271 0.167 0.063 0.311 0.106 0.293 0.122 

Locus 1543 : 
2 alleles
4.3% missing data
   3   (0.831) 0.949 0.854 0.929 0.828 0.852 0.952 0.870 0.957 0.786 
   1   (0.169) 0.051 0.146 0.071 0.172 0.148 0.048 0.130 0.043 0.214 

Locus 1544 : 
2 alleles
7.2% missing data
   1   (0.855) 0.945 0.827 0.710 0.854 0.955 0.843 0.887 0.938 0.885 
   3   (0.145) 0.055 0.173 0.290 0.146 0.045 0.157 0.113 0.062 0.115 

Locus 1545 : 
2 alleles
4.3% missing data
   1   (0.786) 0.381 0.787 0.859 0.786 0.852 0.808 0.808 0.810 0.868 
   2   (0.214) 0.619 0.213 0.141 0.214 0.148 0.192 0.192 0.190 0.132 

Locus 1546 : 
2 alleles
11.6% missing data
   4   (0.934) 0.995 0.985 0.981 0.934 0.838 0.980 0.912 0.997 0.926 
   2   (0.066) 0.005 0.015 0.019 0.066 0.162 0.020 0.088 0.003 0.074 

Locus 1547 : 
2 alleles
5.1% missing data
   4   (0.876) 0.979 0.877 0.870 0.875 0.946 0.914 0.902 0.895 0.906 
   1   (0.124) 0.021 0.123 0.130 0.125 0.054 0.086 0.098 0.105 0.094 

Locus 1548 : 
2 alleles
13.0% missing data
   1   (0.857) 0.984 0.881 0.790 0.856 0.923 0.856 0.831 0.967 0.870 
   2   (0.143) 0.016 0.119 0.210 0.144 0.077 0.144 0.169 0.033 0.130 

Locus 1549 : 
2 alleles
13.0% missing data
   1   (0.936) 0.961 0.985 0.928 0.936 0.884 0.994 0.906 0.998 0.887 
   4   (0.064) 0.039 0.015 0.072 0.064 0.116 0.006 0.094 0.002 0.113 

Locus 1550 : 
2 alleles
5.1% missing data
   2   (0.784) 0.976 0.816 0.881 0.783 0.794 0.951 0.737 0.972 0.700 
   3   (0.216) 0.024 0.184 0.119 0.217 0.206 0.049 0.263 0.028 0.300 

Locus 1551 : 
2 alleles
14.5% missing data
   1   (0.798) 0.980 0.655 0.419 0.798 0.950 0.662 0.910 0.672 0.911 
   3   (0.202) 0.020 0.345 0.581 0.202 0.050 0.338 0.090 0.328 0.089 

Locus 1552 : 
2 alleles
3.6% missing data
   1   (0.883) 0.955 0.874 0.952 0.883 0.918 0.901 0.911 0.982 0.930 
   3   (0.117) 0.045 0.126 0.048 0.117 0.082 0.099 0.089 0.018 0.070 

Locus 1553 : 
2 alleles
1.4% missing data
   4   (0.911) 0.988 0.840 0.926 0.912 0.983 0.959 0.962 0.967 0.922 
   2   (0.089) 0.012 0.160 0.074 0.088 0.017 0.041 0.038 0.033 0.078 

Locus 1554 : 
2 alleles
11.6% missing data
   1   (0.778) 0.111 0.740 0.754 0.777 0.900 0.577 0.840 0.931 0.865 
   3   (0.222) 0.889 0.260 0.246 0.223 0.100 0.423 0.160 0.069 0.135 

Locus 1555 : 
2 alleles
10.1% missing data
   2   (0.312) 0.042 0.316 0.212 0.314 0.380 0.435 0.318 0.110 0.239 
   4   (0.688) 0.958 0.684 0.788 0.686 0.620 0.565 0.682 0.890 0.761 

Locus 1556 : 
2 alleles
4.3% missing data
   3   (0.768) 0.973 0.709 0.883 0.766 0.886 0.872 0.764 0.948 0.689 
   1   (0.232) 0.027 0.291 0.117 0.234 0.114 0.128 0.236 0.052 0.311 

Locus 1557 : 
2 alleles
2.9% missing data
   2   (0.432) 0.064 0.434 0.271 0.432 0.497 0.741 0.420 0.084 0.567 
   3   (0.568) 0.936 0.566 0.729 0.568 0.503 0.259 0.580 0.916 0.433 

Locus 1558 : 
2 alleles
15.2% missing data
   4   (0.161) 0.163 0.183 0.117 0.161 0.092 0.490 0.112 0.023 0.136 
   2   (0.839) 0.837 0.817 0.883 0.839 0.908 0.510 0.888 0.977 0.864 

Locus 1559 : 
2 alleles
5.1% missing data
   1   (0.782) 0.512 0.810 0.492 0.782 0.862 0.804 0.815 0.689 0.867 
   4   (0.218) 0.488 0.190 0.508 0.218 0.138 0.196 0.185 0.311 0.133 

Locus 1560 : 
2 alleles
10.9% missing data
   1   (0.900) 0.896 0.911 0.931 0.901 0.947 0.979 0.933 0.985 0.859 
   4   (0.100) 0.104 0.089 0.069 0.099 0.053 0.021 0.067 0.015 0.141 

Locus 1561 : 
2 alleles
2.9% missing data
   3   (0.852) 0.978 0.795 0.888 0.851 0.951 0.618 0.929 0.925 0.878 
   1   (0.148) 0.022 0.205 0.112 0.149 0.049 0.382 0.071 0.075 0.122 

Locus 1562 : 
2 alleles
15.2% missing data
   2   (0.918) 0.990 0.963 0.749 0.920 0.957 0.933 0.923 0.980 0.934 
   4   (0.082) 0.010 0.037 0.251 0.080 0.043 0.067 0.077 0.020 0.066 

Locus 1563 : 
2 alleles
15.9% missing data
   1   (0.594) 0.947 0.551 0.465 0.595 0.649 0.538 0.628 0.781 0.599 
   4   (0.406) 0.053 0.449 0.535 0.405 0.351 0.462 0.372 0.219 0.401 

Locus 1564 : 
2 alleles
12.3% missing data
   2   (0.852) 0.173 0.722 0.948 0.854 0.975 0.866 0.966 0.201 0.953 
   4   (0.148) 0.827 0.278 0.052 0.146 0.025 0.134 0.034 0.799 0.047 

Locus 1565 : 
2 alleles
2.9% missing data
   3   (0.802) 0.949 0.798 0.928 0.800 0.844 0.960 0.819 0.921 0.796 
   1   (0.198) 0.051 0.202 0.072 0.200 0.156 0.040 0.181 0.079 0.204 

Locus 1566 : 
2 alleles
13.8% missing data
   2   (0.893) 0.988 0.864 0.950 0.894 0.955 0.936 0.939 0.950 0.927 
   4   (0.107) 0.012 0.136 0.050 0.106 0.045 0.064 0.061 0.050 0.073 

Locus 1567 : 
2 alleles
5.8% missing data
   2   (0.887) 0.987 0.914 0.840 0.888 0.939 0.723 0.857 0.988 0.915 
   4   (0.113) 0.013 0.086 0.160 0.112 0.061 0.277 0.143 0.012 0.085 

Locus 1568 : 
2 alleles
11.6% missing data
   1   (0.765) 0.973 0.727 0.859 0.766 0.841 0.752 0.782 0.802 0.804 
   3   (0.235) 0.027 0.273 0.141 0.234 0.159 0.248 0.218 0.198 0.196 

Locus 1569 : 
2 alleles
3.6% missing data
   2   (0.613) 0.115 0.585 0.743 0.615 0.603 0.717 0.652 0.754 0.656 
   4   (0.387) 0.885 0.415 0.257 0.385 0.397 0.283 0.348 0.246 0.344 

Locus 1570 : 
2 alleles
16.7% missing data
   1   (0.391) 0.297 0.356 0.425 0.391 0.373 0.583 0.488 0.119 0.420 
   4   (0.609) 0.703 0.644 0.575 0.609 0.627 0.417 0.512 0.881 0.580 

Locus 1571 : 
2 alleles
10.9% missing data
   3   (0.869) 0.953 0.858 0.933 0.870 0.925 0.853 0.913 0.966 0.858 
   2   (0.131) 0.047 0.142 0.067 0.130 0.075 0.147 0.087 0.034 0.142 

Locus 1572 : 
2 alleles
12.3% missing data
   1   (0.125) 0.111 0.103 0.128 0.126 0.071 0.046 0.111 0.046 0.116 
   3   (0.875) 0.889 0.897 0.872 0.874 0.929 0.954 0.889 0.954 0.884 

Locus 1573 : 
2 alleles
13.8% missing data
   1   (0.586) 0.947 0.515 0.309 0.588 0.652 0.697 0.623 0.794 0.566 
   3   (0.414) 0.053 0.485 0.691 0.412 0.348 0.303 0.377 0.206 0.434 

Locus 1574 : 
2 alleles
11.6% missing data
   2   (0.572) 0.938 0.572 0.725 0.569 0.458 0.711 0.536 0.937 0.527 
   4   (0.428) 0.062 0.428 0.275 0.431 0.542 0.289 0.464 0.063 0.473 

Locus 1575 : 
2 alleles
18.1% missing data
   3   (0.929) 0.951 0.880 0.935 0.929 0.993 0.907 0.989 0.193 0.988 
   1   (0.071) 0.049 0.120 0.065 0.071 0.007 0.093 0.011 0.807 0.012 

Locus 1576 : 
2 alleles
3.6% missing data
   3   (0.921) 0.988 0.967 0.972 0.920 0.930 0.985 0.894 0.992 0.936 
   1   (0.079) 0.012 0.033 0.028 0.080 0.070 0.015 0.106 0.008 0.064 

Locus 1577 : 
2 alleles
9.4% missing data
   2   (0.903) 0.990 0.922 0.966 0.905 0.933 0.975 0.915 0.989 0.907 
   4   (0.097) 0.010 0.078 0.034 0.095 0.067 0.025 0.085 0.011 0.093 

Locus 1578 : 
2 alleles
11.6% missing data
   1   (0.705) 0.961 0.737 0.303 0.706 0.737 0.554 0.756 0.718 0.648 
   3   (0.295) 0.039 0.263 0.697 0.294 0.263 0.446 0.244 0.282 0.352 

Locus 1579 : 
2 alleles
11.6% missing data
   3   (0.889) 0.179 0.895 0.928 0.888 0.967 0.927 0.937 0.981 0.943 
   1   (0.111) 0.821 0.105 0.072 0.112 0.033 0.073 0.063 0.019 0.057 

Locus 1580 : 
2 alleles
8.7% missing data
   2   (0.906) 0.991 0.929 0.955 0.905 0.923 0.918 0.930 0.990 0.931 
   4   (0.094) 0.009 0.071 0.045 0.095 0.077 0.082 0.070 0.010 0.069 

Locus 1581 : 
2 alleles
14.5% missing data
   2   (0.849) 0.724 0.898 0.771 0.849 0.911 0.511 0.910 0.640 0.872 
   4   (0.151) 0.276 0.102 0.229 0.151 0.089 0.489 0.090 0.360 0.128 

Locus 1582 : 
2 alleles
5.8% missing data
   4   (0.881) 0.986 0.853 0.939 0.882 0.958 0.843 0.908 0.896 0.924 
   1   (0.119) 0.014 0.147 0.061 0.118 0.042 0.157 0.092 0.104 0.076 

Locus 1583 : 
2 alleles
1.4% missing data
   2   (0.911) 0.990 0.947 0.963 0.912 0.896 0.910 0.928 0.982 0.953 
   3   (0.089) 0.010 0.053 0.037 0.088 0.104 0.090 0.072 0.018 0.047 

Locus 1584 : 
2 alleles
2.2% missing data
   1   (0.703) 0.774 0.762 0.856 0.706 0.554 0.717 0.721 0.696 0.708 
   2   (0.297) 0.226 0.238 0.144 0.294 0.446 0.283 0.279 0.304 0.292 

Locus 1585 : 
2 alleles
3.6% missing data
   1   (0.898) 0.986 0.886 0.884 0.896 0.959 0.716 0.960 0.970 0.938 
   3   (0.102) 0.014 0.114 0.116 0.104 0.041 0.284 0.040 0.030 0.062 

Locus 1586 : 
2 alleles
13.0% missing data
   2   (0.333) 0.041 0.252 0.491 0.335 0.313 0.153 0.437 0.073 0.553 
   3   (0.667) 0.959 0.748 0.509 0.665 0.687 0.847 0.563 0.927 0.447 

Locus 1587 : 
2 alleles
4.3% missing data
   3   (0.243) 0.789 0.215 0.235 0.242 0.198 0.112 0.222 0.102 0.309 
   4   (0.757) 0.211 0.785 0.765 0.758 0.802 0.888 0.778 0.898 0.691 

Locus 1588 : 
2 alleles
5.1% missing data
   1   (0.946) 0.995 0.988 0.988 0.947 0.888 0.995 0.924 0.998 0.945 
   3   (0.054) 0.005 0.012 0.012 0.053 0.112 0.005 0.076 0.002 0.055 

Locus 1589 : 
2 alleles
3.6% missing data
   3   (0.797) 0.200 0.805 0.923 0.799 0.822 0.964 0.752 0.956 0.900 
   2   (0.203) 0.800 0.195 0.077 0.201 0.178 0.036 0.248 0.044 0.100 

Locus 1590 : 
2 alleles
4.3% missing data
   4   (0.922) 0.990 0.946 0.942 0.922 0.971 0.917 0.932 0.983 0.924 
   2   (0.078) 0.010 0.054 0.058 0.078 0.029 0.083 0.068 0.017 0.076 

Locus 1591 : 
2 alleles
6.5% missing data
   1   (0.861) 0.170 0.799 0.925 0.863 0.968 0.923 0.933 0.962 0.887 
   4   (0.139) 0.830 0.201 0.075 0.137 0.032 0.077 0.067 0.038 0.113 

Locus 1592 : 
2 alleles
5.1% missing data
   4   (0.859) 0.983 0.908 0.631 0.858 0.931 0.869 0.802 0.965 0.866 
   2   (0.141) 0.017 0.092 0.369 0.142 0.069 0.131 0.198 0.035 0.134 

Locus 1593 : 
2 alleles
2.2% missing data
   3   (0.892) 0.195 0.953 0.950 0.892 0.908 0.989 0.912 0.992 0.865 
   1   (0.108) 0.805 0.047 0.050 0.108 0.092 0.011 0.088 0.008 0.135 

Locus 1594 : 
2 alleles
12.3% missing data
   2   (0.629) 0.252 0.646 0.791 0.629 0.554 0.711 0.663 0.839 0.627 
   4   (0.371) 0.748 0.354 0.209 0.371 0.446 0.289 0.337 0.161 0.373 

Locus 1595 : 
2 alleles
3.6% missing data
   2   (0.847) 0.984 0.909 0.879 0.843 0.874 0.911 0.820 0.986 0.702 
   3   (0.153) 0.016 0.091 0.121 0.157 0.126 0.089 0.180 0.014 0.298 

Locus 1596 : 
2 alleles
14.5% missing data
   2   (0.820) 0.073 0.889 0.924 0.818 0.875 0.751 0.766 0.963 0.846 
   4   (0.180) 0.927 0.111 0.076 0.182 0.125 0.249 0.234 0.037 0.154 

Locus 1597 : 
2 alleles
18.1% missing data
   2   (0.803) 0.086 0.821 0.931 0.804 0.902 0.390 0.867 0.697 0.869 
   3   (0.197) 0.914 0.179 0.069 0.196 0.098 0.610 0.133 0.303 0.131 

Locus 1598 : 
2 alleles
4.3% missing data
   1   (0.901) 0.358 0.954 0.971 0.902 0.933 0.990 0.885 0.982 0.933 
   3   (0.099) 0.642 0.046 0.029 0.098 0.067 0.010 0.115 0.018 0.067 

Locus 1599 : 
2 alleles
5.1% missing data
   1   (0.258) 0.031 0.303 0.550 0.257 0.232 0.221 0.171 0.110 0.177 
   3   (0.742) 0.969 0.697 0.450 0.743 0.768 0.779 0.829 0.890 0.823 

Locus 1600 : 
2 alleles
4.3% missing data
   1   (0.767) 0.196 0.793 0.881 0.764 0.845 0.917 0.770 0.934 0.766 
   3   (0.233) 0.804 0.207 0.119 0.236 0.155 0.083 0.230 0.066 0.234 

Locus 1601 : 
2 alleles
4.3% missing data
   2   (0.912) 0.967 0.866 0.966 0.914 0.964 0.969 0.968 0.962 0.970 
   3   (0.088) 0.033 0.134 0.034 0.086 0.036 0.031 0.032 0.038 0.030 

Locus 1602 : 
2 alleles
3.6% missing data
   1   (0.095) 0.817 0.049 0.034 0.095 0.061 0.050 0.059 0.011 0.072 
   3   (0.905) 0.183 0.951 0.966 0.905 0.939 0.950 0.941 0.989 0.928 

Locus 1603 : 
2 alleles
2.9% missing data
   1   (0.875) 0.978 0.832 0.955 0.875 0.942 0.910 0.893 0.965 0.936 
   3   (0.125) 0.022 0.168 0.045 0.125 0.058 0.090 0.107 0.035 0.064 

Locus 1604 : 
2 alleles
2.2% missing data
   1   (0.209) 0.031 0.190 0.087 0.209 0.315 0.049 0.191 0.043 0.177 
   3   (0.791) 0.969 0.810 0.913 0.791 0.685 0.951 0.809 0.957 0.823 

Locus 1605 : 
2 alleles
15.9% missing data
   4   (0.887) 0.990 0.961 0.935 0.887 0.691 0.954 0.853 0.993 0.873 
   2   (0.113) 0.010 0.039 0.065 0.113 0.309 0.046 0.147 0.007 0.127 

Locus 1606 : 
2 alleles
13.8% missing data
   2   (0.124) 0.388 0.181 0.081 0.125 0.031 0.034 0.050 0.321 0.065 
   3   (0.876) 0.612 0.819 0.919 0.875 0.969 0.966 0.950 0.679 0.935 

Locus 1607 : 
2 alleles
18.8% missing data
   2   (0.250) 0.527 0.235 0.186 0.251 0.165 0.172 0.247 0.322 0.218 
   4   (0.750) 0.473 0.765 0.814 0.749 0.835 0.828 0.753 0.678 0.782 

Locus 1608 : 
2 alleles
15.2% missing data
   2   (0.852) 0.640 0.828 0.868 0.852 0.940 0.945 0.931 0.700 0.874 
   4   (0.148) 0.360 0.172 0.132 0.148 0.060 0.055 0.069 0.300 0.126 

Locus 1609 : 
2 alleles
14.5% missing data
   4   (0.859) 0.871 0.906 0.657 0.860 0.921 0.854 0.849 0.962 0.792 
   2   (0.141) 0.129 0.094 0.343 0.140 0.079 0.146 0.151 0.038 0.208 

Locus 1610 : 
2 alleles
4.3% missing data
   1   (0.861) 0.105 0.873 0.901 0.862 0.934 0.884 0.916 0.959 0.886 
   4   (0.139) 0.895 0.127 0.099 0.138 0.066 0.116 0.084 0.041 0.114 

Locus 1611 : 
2 alleles
8.0% missing data
   4   (0.909) 0.991 0.920 0.975 0.909 0.960 0.989 0.923 0.991 0.906 
   2   (0.091) 0.009 0.080 0.025 0.091 0.040 0.011 0.077 0.009 0.094 

Locus 1612 : 
2 alleles
2.9% missing data
   1   (0.897) 0.989 0.889 0.677 0.898 0.957 0.897 0.958 0.964 0.883 
   3   (0.103) 0.011 0.111 0.323 0.102 0.043 0.103 0.042 0.036 0.117 

Locus 1613 : 
2 alleles
3.6% missing data
   1   (0.830) 0.976 0.827 0.847 0.832 0.891 0.882 0.848 0.957 0.741 
   3   (0.170) 0.024 0.173 0.153 0.168 0.109 0.118 0.152 0.043 0.259 

Locus 1614 : 
2 alleles
4.3% missing data
   3   (0.836) 0.982 0.858 0.931 0.833 0.871 0.953 0.837 0.936 0.868 
   1   (0.164) 0.018 0.142 0.069 0.167 0.129 0.047 0.163 0.064 0.132 

Locus 1615 : 
2 alleles
15.2% missing data
   1   (0.845) 0.955 0.895 0.940 0.842 0.888 0.975 0.781 0.986 0.715 
   2   (0.155) 0.045 0.105 0.060 0.158 0.112 0.025 0.219 0.014 0.285 

Locus 1616 : 
2 alleles
5.1% missing data
   1   (0.900) 0.955 0.904 0.957 0.902 0.950 0.967 0.923 0.977 0.915 
   3   (0.100) 0.045 0.096 0.043 0.098 0.050 0.033 0.077 0.023 0.085 

Locus 1617 : 
2 alleles
14.5% missing data
   3   (0.673) 0.631 0.623 0.701 0.676 0.775 0.826 0.681 0.489 0.755 
   1   (0.327) 0.369 0.377 0.299 0.324 0.225 0.174 0.319 0.511 0.245 

Locus 1618 : 
2 alleles
9.4% missing data
   2   (0.879) 0.965 0.860 0.916 0.879 0.936 0.927 0.918 0.973 0.904 
   1   (0.121) 0.035 0.140 0.084 0.121 0.064 0.073 0.082 0.027 0.096 

Locus 1619 : 
2 alleles
10.9% missing data
   1   (0.327) 0.118 0.410 0.187 0.328 0.229 0.458 0.311 0.152 0.240 
   3   (0.673) 0.882 0.590 0.813 0.672 0.771 0.542 0.689 0.848 0.760 

Locus 1620 : 
2 alleles
1.4% missing data
   1   (0.811) 0.978 0.797 0.839 0.811 0.822 0.965 0.848 0.954 0.795 
   4   (0.189) 0.022 0.203 0.161 0.189 0.178 0.035 0.152 0.046 0.205 

Locus 1621 : 
2 alleles
7.2% missing data
   1   (0.890) 0.988 0.854 0.957 0.891 0.949 0.970 0.935 0.975 0.906 
   3   (0.110) 0.012 0.146 0.043 0.109 0.051 0.030 0.065 0.025 0.094 

Locus 1622 : 
2 alleles
5.8% missing data
   1   (0.472) 0.563 0.514 0.270 0.470 0.465 0.343 0.491 0.434 0.454 
   4   (0.528) 0.437 0.486 0.730 0.530 0.535 0.657 0.509 0.566 0.546 

Locus 1623 : 
2 alleles
15.9% missing data
   1   (0.111) 0.091 0.066 0.048 0.112 0.125 0.018 0.154 0.008 0.084 
   3   (0.889) 0.909 0.934 0.952 0.888 0.875 0.982 0.846 0.992 0.916 

Locus 1624 : 
2 alleles
18.1% missing data
   4   (0.740) 0.969 0.767 0.881 0.737 0.645 0.910 0.700 0.945 0.796 
   2   (0.260) 0.031 0.233 0.119 0.263 0.355 0.090 0.300 0.055 0.204 

Locus 1625 : 
2 alleles
10.9% missing data
   1   (0.132) 0.033 0.085 0.060 0.132 0.115 0.120 0.231 0.020 0.100 
   3   (0.868) 0.967 0.915 0.940 0.868 0.885 0.880 0.769 0.980 0.900 

Locus 1626 : 
2 alleles
3.6% missing data
   4   (0.884) 0.627 0.753 0.948 0.885 0.975 0.981 0.969 0.877 0.960 
   3   (0.116) 0.373 0.247 0.052 0.115 0.025 0.019 0.031 0.123 0.040 

Locus 1627 : 
2 alleles
2.9% missing data
   2   (0.877) 0.985 0.900 0.905 0.875 0.885 0.970 0.921 0.981 0.883 
   4   (0.123) 0.015 0.100 0.095 0.125 0.115 0.030 0.079 0.019 0.117 

Locus 1628 : 
2 alleles
10.9% missing data
   4   (0.877) 0.793 0.791 0.913 0.877 0.956 0.949 0.948 0.946 0.949 
   2   (0.123) 0.207 0.209 0.087 0.123 0.044 0.051 0.052 0.054 0.051 

Locus 1629 : 
2 alleles
0.7% missing data
   1   (0.881) 0.203 0.907 0.934 0.882 0.916 0.974 0.933 0.973 0.946 
   3   (0.119) 0.797 0.093 0.066 0.118 0.084 0.026 0.067 0.027 0.054 

Locus 1630 : 
2 alleles
4.3% missing data
   2   (0.632) 0.701 0.688 0.461 0.632 0.632 0.840 0.619 0.765 0.500 
   4   (0.368) 0.299 0.312 0.539 0.368 0.368 0.160 0.381 0.235 0.500 

Locus 1631 : 
2 alleles
5.1% missing data
   3   (0.776) 0.173 0.882 0.808 0.778 0.618 0.935 0.799 0.843 0.791 
   1   (0.224) 0.827 0.118 0.192 0.222 0.382 0.065 0.201 0.157 0.209 

Locus 1632 : 
2 alleles
3.6% missing data
   1   (0.780) 0.976 0.832 0.851 0.782 0.728 0.273 0.779 0.952 0.791 
   3   (0.220) 0.024 0.168 0.149 0.218 0.272 0.727 0.221 0.048 0.209 

Locus 1633 : 
2 alleles
4.3% missing data
   1   (0.311) 0.763 0.295 0.369 0.313 0.271 0.453 0.227 0.123 0.291 
   3   (0.689) 0.237 0.705 0.631 0.687 0.729 0.547 0.773 0.877 0.709 

Locus 1634 : 
2 alleles
15.2% missing data
   2   (0.445) 0.695 0.380 0.407 0.446 0.562 0.175 0.476 0.229 0.455 
   4   (0.555) 0.305 0.620 0.593 0.554 0.438 0.825 0.524 0.771 0.545 

Locus 1635 : 
2 alleles
10.1% missing data
   3   (0.845) 0.981 0.783 0.865 0.845 0.939 0.823 0.899 0.935 0.860 
   2   (0.155) 0.019 0.217 0.135 0.155 0.061 0.177 0.101 0.065 0.140 

Locus 1636 : 
2 alleles
2.9% missing data
   1   (0.825) 0.979 0.761 0.593 0.825 0.939 0.692 0.898 0.817 0.894 
   3   (0.175) 0.021 0.239 0.407 0.175 0.061 0.308 0.102 0.183 0.106 

Locus 1637 : 
2 alleles
6.5% missing data
   1   (0.722) 0.543 0.766 0.784 0.722 0.773 0.887 0.640 0.930 0.639 
   2   (0.278) 0.457 0.234 0.216 0.278 0.227 0.113 0.360 0.070 0.361 

Locus 1638 : 
2 alleles
9.4% missing data
   3   (0.933) 0.990 0.975 0.972 0.934 0.918 0.980 0.950 0.995 0.882 
   4   (0.067) 0.010 0.025 0.028 0.066 0.082 0.020 0.050 0.005 0.118 

Locus 1639 : 
2 alleles
2.9% missing data
   1   (0.903) 0.990 0.950 0.902 0.905 0.896 0.483 0.926 0.987 0.921 
   3   (0.097) 0.010 0.050 0.098 0.095 0.104 0.517 0.074 0.013 0.079 

Locus 1640 : 
2 alleles
7.2% missing data
   1   (0.764) 0.962 0.712 0.435 0.762 0.863 0.666 0.841 0.913 0.826 
   4   (0.236) 0.038 0.288 0.565 0.238 0.137 0.334 0.159 0.087 0.174 

Locus 1641 : 
2 alleles
3.6% missing data
   2   (0.712) 0.345 0.679 0.840 0.711 0.770 0.911 0.760 0.870 0.751 
   4   (0.288) 0.655 0.321 0.160 0.289 0.230 0.089 0.240 0.130 0.249 

Locus 1642 : 
2 alleles
13.0% missing data
   4   (0.711) 0.947 0.700 0.555 0.712 0.718 0.653 0.731 0.881 0.773 
   3   (0.289) 0.053 0.300 0.445 0.288 0.282 0.347 0.269 0.119 0.227 

Locus 1643 : 
2 alleles
4.3% missing data
   2   (0.909) 0.942 0.958 0.975 0.910 0.923 0.767 0.872 0.988 0.938 
   4   (0.091) 0.058 0.042 0.025 0.090 0.077 0.233 0.128 0.012 0.062 

Locus 1644 : 
2 alleles
3.6% missing data
   2   (0.504) 0.058 0.524 0.677 0.504 0.463 0.601 0.511 0.393 0.552 
   4   (0.496) 0.942 0.476 0.323 0.496 0.537 0.399 0.489 0.607 0.448 

Locus 1645 : 
2 alleles
3.6% missing data
   1   (0.832) 0.950 0.867 0.891 0.832 0.849 0.837 0.823 0.921 0.870 
   2   (0.168) 0.050 0.133 0.109 0.168 0.151 0.163 0.177 0.079 0.130 

Locus 1646 : 
2 alleles
8.0% missing data
   1   (0.108) 0.045 0.100 0.062 0.110 0.064 0.014 0.081 0.013 0.096 
   2   (0.892) 0.955 0.900 0.938 0.890 0.936 0.986 0.919 0.987 0.904 

Locus 1647 : 
2 alleles
9.4% missing data
   1   (0.682) 0.877 0.652 0.539 0.681 0.739 0.813 0.750 0.913 0.600 
   3   (0.318) 0.123 0.348 0.461 0.319 0.261 0.187 0.250 0.087 0.400 

Locus 1648 : 
2 alleles
4.3% missing data
   2   (0.918) 0.992 0.965 0.943 0.917 0.900 0.989 0.932 0.995 0.917 
   4   (0.082) 0.008 0.035 0.057 0.083 0.100 0.011 0.068 0.005 0.083 

Locus 1649 : 
2 alleles
15.2% missing data
   4   (0.883) 0.987 0.921 0.933 0.883 0.875 0.869 0.863 0.988 0.903 
   2   (0.117) 0.013 0.079 0.067 0.117 0.125 0.131 0.137 0.012 0.097 

Locus 1650 : 
2 alleles
6.5% missing data
   4   (0.224) 0.032 0.235 0.103 0.225 0.204 0.039 0.245 0.049 0.213 
   2   (0.776) 0.968 0.765 0.897 0.775 0.796 0.961 0.755 0.951 0.787 

Locus 1651 : 
2 alleles
0.7% missing data
   1   (0.764) 0.972 0.754 0.805 0.765 0.784 0.833 0.701 0.848 0.837 
   4   (0.236) 0.028 0.246 0.195 0.235 0.216 0.167 0.299 0.152 0.163 

Locus 1652 : 
2 alleles
1.4% missing data
   3   (0.909) 0.986 0.898 0.967 0.909 0.954 0.974 0.959 0.990 0.911 
   2   (0.091) 0.014 0.102 0.033 0.091 0.046 0.026 0.041 0.010 0.089 

Locus 1653 : 
2 alleles
5.1% missing data
   3   (0.605) 0.221 0.520 0.807 0.604 0.695 0.909 0.755 0.265 0.673 
   1   (0.395) 0.779 0.480 0.193 0.396 0.305 0.091 0.245 0.735 0.327 

Locus 1654 : 
2 alleles
15.2% missing data
   3   (0.774) 0.735 0.725 0.856 0.775 0.826 0.925 0.803 0.820 0.861 
   1   (0.226) 0.265 0.275 0.144 0.225 0.174 0.075 0.197 0.180 0.139 

Locus 1655 : 
2 alleles
2.9% missing data
   4   (0.890) 0.945 0.924 0.886 0.890 0.884 0.970 0.924 0.989 0.841 
   3   (0.110) 0.055 0.076 0.114 0.110 0.116 0.030 0.076 0.011 0.159 

Locus 1656 : 
2 alleles
2.9% missing data
   2   (0.901) 0.991 0.911 0.896 0.901 0.980 0.520 0.960 0.542 0.951 
   3   (0.099) 0.009 0.089 0.104 0.099 0.020 0.480 0.040 0.458 0.049 

Locus 1657 : 
2 alleles
10.1% missing data
   2   (0.908) 0.985 0.967 0.964 0.909 0.846 0.968 0.835 0.994 0.904 
   4   (0.092) 0.015 0.033 0.036 0.091 0.154 0.032 0.165 0.006 0.096 

Locus 1658 : 
2 alleles
4.3% missing data
   3   (0.916) 0.355 0.923 0.915 0.917 0.977 0.943 0.967 0.918 0.975 
   1   (0.084) 0.645 0.077 0.085 0.083 0.023 0.057 0.033 0.082 0.025 

Locus 1659 : 
2 alleles
13.8% missing data
   2   (0.902) 0.989 0.922 0.962 0.901 0.924 0.953 0.941 0.991 0.873 
   4   (0.098) 0.011 0.078 0.038 0.099 0.076 0.047 0.059 0.009 0.127 

Locus 1660 : 
2 alleles
13.8% missing data
   3   (0.213) 0.027 0.177 0.117 0.213 0.322 0.180 0.226 0.036 0.202 
   1   (0.787) 0.973 0.823 0.883 0.787 0.678 0.820 0.774 0.964 0.798 

Locus 1661 : 
2 alleles
5.1% missing data
   2   (0.151) 0.016 0.151 0.086 0.152 0.073 0.049 0.156 0.064 0.154 
   4   (0.849) 0.984 0.849 0.914 0.848 0.927 0.951 0.844 0.936 0.846 

Locus 1662 : 
2 alleles
2.9% missing data
   4   (0.809) 0.979 0.684 0.703 0.810 0.894 0.797 0.903 0.910 0.922 
   2   (0.191) 0.021 0.316 0.297 0.190 0.106 0.203 0.097 0.090 0.078 

Locus 1663 : 
2 alleles
1.4% missing data
   4   (0.890) 0.985 0.836 0.953 0.889 0.956 0.979 0.962 0.939 0.942 
   2   (0.110) 0.015 0.164 0.047 0.111 0.044 0.021 0.038 0.061 0.058 

Locus 1664 : 
2 alleles
2.2% missing data
   3   (0.914) 0.991 0.952 0.973 0.915 0.932 0.980 0.842 0.992 0.954 
   1   (0.086) 0.009 0.048 0.027 0.085 0.068 0.020 0.158 0.008 0.046 

Locus 1665 : 
2 alleles
5.8% missing data
   2   (0.725) 0.511 0.667 0.844 0.726 0.759 0.921 0.793 0.649 0.844 
   4   (0.275) 0.489 0.333 0.156 0.274 0.241 0.079 0.207 0.351 0.156 

Locus 1666 : 
2 alleles
3.6% missing data
   3   (0.878) 0.982 0.910 0.824 0.879 0.929 0.745 0.887 0.974 0.835 
   4   (0.122) 0.018 0.090 0.176 0.121 0.071 0.255 0.113 0.026 0.165 

Locus 1667 : 
2 alleles
4.3% missing data
   2   (0.912) 0.922 0.903 0.860 0.912 0.960 0.920 0.958 0.963 0.975 
   4   (0.088) 0.078 0.097 0.140 0.088 0.040 0.080 0.042 0.037 0.025 

Locus 1668 : 
2 alleles
3.6% missing data
   1   (0.908) 0.991 0.934 0.977 0.908 0.909 0.982 0.931 0.992 0.945 
   4   (0.092) 0.009 0.066 0.023 0.092 0.091 0.018 0.069 0.008 0.055 

Locus 1669 : 
2 alleles
2.2% missing data
   4   (0.897) 0.990 0.909 0.895 0.897 0.935 0.910 0.941 0.980 0.896 
   1   (0.103) 0.010 0.091 0.105 0.103 0.065 0.090 0.059 0.020 0.104 

Locus 1670 : 
2 alleles
5.8% missing data
   2   (0.498) 0.074 0.456 0.450 0.498 0.643 0.175 0.652 0.184 0.519 
   4   (0.502) 0.926 0.544 0.550 0.502 0.357 0.825 0.348 0.816 0.481 

Locus 1671 : 
2 alleles
13.8% missing data
   2   (0.925) 0.992 0.972 0.965 0.925 0.884 0.988 0.916 0.994 0.942 
   4   (0.075) 0.008 0.028 0.035 0.075 0.116 0.012 0.084 0.006 0.058 

Locus 1672 : 
2 alleles
1.4% missing data
   2   (0.671) 0.178 0.613 0.802 0.671 0.689 0.670 0.720 0.944 0.728 
   4   (0.329) 0.822 0.387 0.198 0.329 0.311 0.330 0.280 0.056 0.272 

Locus 1673 : 
2 alleles
2.2% missing data
   1   (0.676) 0.960 0.708 0.781 0.673 0.557 0.900 0.674 0.925 0.653 
   3   (0.324) 0.040 0.292 0.219 0.327 0.443 0.100 0.326 0.075 0.347 

Locus 1674 : 
2 alleles
10.9% missing data
   4   (0.909) 0.986 0.890 0.957 0.910 0.970 0.863 0.948 0.976 0.914 
   2   (0.091) 0.014 0.110 0.043 0.090 0.030 0.137 0.052 0.024 0.086 

Locus 1675 : 
2 alleles
7.2% missing data
   2   (0.609) 0.231 0.684 0.403 0.610 0.619 0.768 0.586 0.482 0.622 
   4   (0.391) 0.769 0.316 0.597 0.390 0.381 0.232 0.414 0.518 0.378 

Locus 1676 : 
2 alleles
14.5% missing data
   3   (0.351) 0.894 0.290 0.187 0.349 0.460 0.109 0.397 0.085 0.397 
   4   (0.649) 0.106 0.710 0.813 0.651 0.540 0.891 0.603 0.915 0.603 

Locus 1677 : 
2 alleles
6.5% missing data
   1   (0.858) 0.982 0.802 0.813 0.856 0.946 0.947 0.898 0.952 0.908 
   3   (0.142) 0.018 0.198 0.187 0.144 0.054 0.053 0.102 0.048 0.092 

Locus 1678 : 
2 alleles
10.1% missing data
   3   (0.751) 0.780 0.772 0.878 0.750 0.837 0.436 0.827 0.279 0.777 
   1   (0.249) 0.220 0.228 0.122 0.250 0.163 0.564 0.173 0.721 0.223 

Locus 1679 : 
2 alleles
2.9% missing data
   3   (0.954) 0.997 0.938 0.987 0.955 0.996 0.910 0.993 0.607 0.993 
   4   (0.046) 0.003 0.062 0.013 0.045 0.004 0.090 0.007 0.393 0.007 

Locus 1680 : 
2 alleles
2.9% missing data
   3   (0.892) 0.987 0.909 0.890 0.893 0.904 0.956 0.914 0.978 0.944 
   1   (0.108) 0.013 0.091 0.110 0.107 0.096 0.044 0.086 0.022 0.056 

Locus 1681 : 
2 alleles
10.9% missing data
   4   (0.949) 0.996 0.988 0.983 0.949 0.966 0.985 0.841 0.998 0.958 
   2   (0.051) 0.004 0.012 0.017 0.051 0.034 0.015 0.159 0.002 0.042 

Locus 1682 : 
2 alleles
3.6% missing data
   3   (0.947) 0.996 0.989 0.987 0.948 0.928 0.996 0.892 0.998 0.911 
   2   (0.053) 0.004 0.011 0.013 0.052 0.072 0.004 0.108 0.002 0.089 

Locus 1683 : 
2 alleles
0.7% missing data
   3   (0.944) 0.996 0.989 0.987 0.944 0.891 0.996 0.892 0.998 0.956 
   1   (0.056) 0.004 0.011 0.013 0.056 0.109 0.004 0.108 0.002 0.044 

Locus 1684 : 
2 alleles
5.1% missing data
   1   (0.913) 0.990 0.856 0.924 0.914 0.980 0.954 0.961 0.957 0.968 
   4   (0.087) 0.010 0.144 0.076 0.086 0.020 0.046 0.039 0.043 0.032 

Locus 1685 : 
2 alleles
15.9% missing data
   1   (0.924) 0.986 0.927 0.975 0.924 0.961 0.948 0.956 0.985 0.974 
   3   (0.076) 0.014 0.073 0.025 0.076 0.039 0.052 0.044 0.015 0.026 

Locus 1686 : 
2 alleles
13.0% missing data
   3   (0.900) 0.298 0.943 0.972 0.902 0.952 0.970 0.928 0.980 0.866 
   1   (0.100) 0.702 0.057 0.028 0.098 0.048 0.030 0.072 0.020 0.134 

Locus 1687 : 
2 alleles
3.6% missing data
   1   (0.881) 0.369 0.848 0.936 0.882 0.962 0.966 0.943 0.948 0.941 
   3   (0.119) 0.631 0.152 0.064 0.118 0.038 0.034 0.057 0.052 0.059 

Locus 1688 : 
2 alleles
1.4% missing data
   1   (0.912) 0.988 0.860 0.918 0.914 0.977 0.918 0.956 0.984 0.958 
   2   (0.088) 0.012 0.140 0.082 0.086 0.023 0.082 0.044 0.016 0.042 

Locus 1689 : 
2 alleles
7.2% missing data
   3   (0.755) 0.271 0.723 0.887 0.753 0.837 0.575 0.828 0.882 0.846 
   4   (0.245) 0.729 0.277 0.113 0.247 0.163 0.425 0.172 0.118 0.154 

Locus 1690 : 
2 alleles
3.6% missing data
   1   (0.876) 0.976 0.909 0.898 0.877 0.929 0.949 0.844 0.988 0.795 
   3   (0.124) 0.024 0.091 0.102 0.123 0.071 0.051 0.156 0.012 0.205 

Locus 1691 : 
2 alleles
5.8% missing data
   3   (0.846) 0.983 0.888 0.935 0.847 0.808 0.959 0.821 0.955 0.883 
   1   (0.154) 0.017 0.112 0.065 0.153 0.192 0.041 0.179 0.045 0.117 

Locus 1692 : 
2 alleles
3.6% missing data
   4   (0.923) 0.985 0.975 0.973 0.924 0.927 0.982 0.830 0.996 0.896 
   3   (0.077) 0.015 0.025 0.027 0.076 0.073 0.018 0.170 0.004 0.104 

Locus 1693 : 
2 alleles
10.9% missing data
   3   (0.903) 0.986 0.928 0.977 0.901 0.926 0.963 0.911 0.986 0.943 
   4   (0.097) 0.014 0.072 0.023 0.099 0.074 0.037 0.089 0.014 0.057 

Locus 1694 : 
2 alleles
6.5% missing data
   1   (0.889) 0.322 0.933 0.935 0.886 0.935 0.976 0.933 0.974 0.912 
   3   (0.111) 0.678 0.067 0.065 0.114 0.065 0.024 0.067 0.026 0.088 

Locus 1695 : 
2 alleles
5.8% missing data
   1   (0.867) 0.960 0.877 0.935 0.866 0.911 0.974 0.864 0.980 0.870 
   3   (0.133) 0.040 0.123 0.065 0.134 0.089 0.026 0.136 0.020 0.130 

Locus 1696 : 
2 alleles
2.9% missing data
   4   (0.915) 0.991 0.874 0.973 0.914 0.971 0.965 0.963 0.985 0.967 
   2   (0.085) 0.009 0.126 0.027 0.086 0.029 0.035 0.037 0.015 0.033 

Locus 1697 : 
2 alleles
5.1% missing data
   2   (0.152) 0.018 0.145 0.062 0.152 0.130 0.023 0.142 0.026 0.172 
   3   (0.848) 0.982 0.855 0.938 0.848 0.870 0.977 0.858 0.974 0.828 

Locus 1698 : 
2 alleles
10.9% missing data
   1   (0.729) 0.300 0.818 0.607 0.728 0.712 0.841 0.696 0.845 0.768 
   3   (0.271) 0.700 0.182 0.393 0.272 0.288 0.159 0.304 0.155 0.232 

Locus 1699 : 
2 alleles
11.6% missing data
   1   (0.862) 0.980 0.895 0.892 0.863 0.873 0.949 0.877 0.973 0.802 
   3   (0.138) 0.020 0.105 0.108 0.137 0.127 0.051 0.123 0.027 0.198 

Locus 1700 : 
2 alleles
1.4% missing data
   3   (0.924) 0.994 0.976 0.981 0.925 0.932 0.993 0.815 0.995 0.885 
   1   (0.076) 0.006 0.024 0.019 0.075 0.068 0.007 0.185 0.005 0.115 

Locus 1701 : 
2 alleles
9.4% missing data
   3   (0.917) 0.328 0.913 0.948 0.919 0.985 0.976 0.974 0.764 0.969 
   1   (0.083) 0.672 0.087 0.052 0.081 0.015 0.024 0.026 0.236 0.031 

Locus 1702 : 
2 alleles
4.3% missing data
   4   (0.620) 0.356 0.582 0.630 0.618 0.732 0.867 0.624 0.723 0.642 
   1   (0.380) 0.644 0.418 0.370 0.382 0.268 0.133 0.376 0.277 0.358 

Locus 1703 : 
2 alleles
18.1% missing data
   4   (0.747) 0.898 0.781 0.843 0.745 0.695 0.939 0.726 0.973 0.650 
   2   (0.253) 0.102 0.219 0.157 0.255 0.305 0.061 0.274 0.027 0.350 

Locus 1704 : 
2 alleles
13.0% missing data
   2   (0.886) 0.989 0.912 0.884 0.884 0.936 0.913 0.902 0.980 0.891 
   4   (0.114) 0.011 0.088 0.116 0.116 0.064 0.087 0.098 0.020 0.109 

Locus 1705 : 
2 alleles
1.4% missing data
   3   (0.900) 0.986 0.897 0.849 0.901 0.958 0.862 0.931 0.972 0.936 
   4   (0.100) 0.014 0.103 0.151 0.099 0.042 0.138 0.069 0.028 0.064 

Locus 1706 : 
2 alleles
10.1% missing data
   2   (0.895) 0.195 0.933 0.958 0.896 0.946 0.942 0.914 0.984 0.911 
   4   (0.105) 0.805 0.067 0.042 0.104 0.054 0.058 0.086 0.016 0.089 

Locus 1707 : 
2 alleles
11.6% missing data
   4   (0.797) 0.976 0.794 0.714 0.795 0.845 0.713 0.862 0.921 0.710 
   3   (0.203) 0.024 0.206 0.286 0.205 0.155 0.287 0.138 0.079 0.290 

Locus 1708 : 
2 alleles
4.3% missing data
   4   (0.844) 0.937 0.805 0.895 0.846 0.894 0.964 0.877 0.979 0.837 
   3   (0.156) 0.063 0.195 0.105 0.154 0.106 0.036 0.123 0.021 0.163 

Locus 1709 : 
2 alleles
7.2% missing data
   3   (0.914) 0.982 0.950 0.972 0.912 0.925 0.977 0.947 0.993 0.911 
   1   (0.086) 0.018 0.050 0.028 0.088 0.075 0.023 0.053 0.007 0.089 

Locus 1710 : 
2 alleles
4.3% missing data
   1   (0.884) 0.986 0.929 0.954 0.884 0.874 0.986 0.876 0.990 0.834 
   3   (0.116) 0.014 0.071 0.046 0.116 0.126 0.014 0.124 0.010 0.166 

Locus 1711 : 
2 alleles
2.9% missing data
   2   (0.802) 0.978 0.748 0.901 0.801 0.890 0.939 0.752 0.965 0.853 
   4   (0.198) 0.022 0.252 0.099 0.199 0.110 0.061 0.248 0.035 0.147 

Locus 1712 : 
2 alleles
1.4% missing data
   1   (0.749) 0.963 0.657 0.729 0.751 0.846 0.626 0.842 0.883 0.748 
   3   (0.251) 0.037 0.343 0.271 0.249 0.154 0.374 0.158 0.117 0.252 

Locus 1713 : 
2 alleles
14.5% missing data
   3   (0.868) 0.765 0.823 0.817 0.870 0.960 0.773 0.952 0.515 0.953 
   4   (0.132) 0.235 0.177 0.183 0.130 0.040 0.227 0.048 0.485 0.047 

Locus 1714 : 
2 alleles
5.8% missing data
   2   (0.574) 0.257 0.595 0.483 0.574 0.561 0.787 0.627 0.811 0.421 
   4   (0.426) 0.743 0.405 0.517 0.426 0.439 0.213 0.373 0.189 0.579 

Locus 1715 : 
2 alleles
13.8% missing data
   3   (0.896) 0.986 0.886 0.942 0.897 0.954 0.975 0.925 0.967 0.917 
   2   (0.104) 0.014 0.114 0.058 0.103 0.046 0.025 0.075 0.033 0.083 

Locus 1716 : 
2 alleles
5.1% missing data
   1   (0.857) 0.982 0.882 0.926 0.855 0.902 0.257 0.895 0.950 0.918 
   3   (0.143) 0.018 0.118 0.074 0.145 0.098 0.743 0.105 0.050 0.082 

Locus 1717 : 
2 alleles
2.9% missing data
   3   (0.761) 0.630 0.752 0.786 0.759 0.864 0.934 0.832 0.566 0.750 
   1   (0.239) 0.370 0.248 0.214 0.241 0.136 0.066 0.168 0.434 0.250 

Locus 1718 : 
2 alleles
5.1% missing data
   2   (0.857) 0.953 0.818 0.928 0.853 0.923 0.954 0.911 0.973 0.911 
   4   (0.143) 0.047 0.182 0.072 0.147 0.077 0.046 0.089 0.027 0.089 

Locus 1719 : 
2 alleles
2.9% missing data
   1   (0.918) 0.992 0.964 0.952 0.917 0.899 0.988 0.920 0.995 0.919 
   3   (0.082) 0.008 0.036 0.048 0.083 0.101 0.012 0.080 0.005 0.081 

Locus 1720 : 
2 alleles
11.6% missing data
   2   (0.912) 0.991 0.947 0.869 0.912 0.949 0.840 0.924 0.982 0.915 
   3   (0.088) 0.009 0.053 0.131 0.088 0.051 0.160 0.076 0.018 0.085 

Locus 1721 : 
2 alleles
2.9% missing data
   1   (0.893) 0.986 0.888 0.968 0.892 0.941 0.973 0.928 0.979 0.944 
   3   (0.107) 0.014 0.112 0.032 0.108 0.059 0.027 0.072 0.021 0.056 

Locus 1722 : 
2 alleles
3.6% missing data
   2   (0.863) 0.984 0.909 0.890 0.863 0.878 0.953 0.852 0.965 0.843 
   1   (0.137) 0.016 0.091 0.110 0.137 0.122 0.047 0.148 0.035 0.157 

Locus 1723 : 
2 alleles
2.2% missing data
   1   (0.106) 0.012 0.077 0.027 0.107 0.093 0.021 0.158 0.015 0.055 
   2   (0.894) 0.988 0.923 0.973 0.893 0.907 0.979 0.842 0.985 0.945 

Locus 1724 : 
2 alleles
15.2% missing data
   2   (0.458) 0.853 0.469 0.600 0.458 0.394 0.559 0.429 0.381 0.394 
   4   (0.542) 0.147 0.531 0.400 0.542 0.606 0.441 0.571 0.619 0.606 

Locus 1725 : 
2 alleles
1.4% missing data
   3   (0.884) 0.549 0.856 0.512 0.885 0.980 0.807 0.957 0.728 0.962 
   4   (0.116) 0.451 0.144 0.488 0.115 0.020 0.193 0.043 0.272 0.038 

Locus 1726 : 
2 alleles
5.1% missing data
   4   (0.904) 0.988 0.904 0.941 0.905 0.957 0.958 0.912 0.982 0.937 
   2   (0.096) 0.012 0.096 0.059 0.095 0.043 0.042 0.088 0.018 0.063 

Locus 1727 : 
2 alleles
8.0% missing data
   2   (0.854) 0.219 0.904 0.881 0.853 0.894 0.939 0.874 0.960 0.891 
   3   (0.146) 0.781 0.096 0.119 0.147 0.106 0.061 0.126 0.040 0.109 

Locus 1728 : 
2 alleles
10.1% missing data
   3   (0.800) 0.232 0.864 0.815 0.799 0.708 0.955 0.847 0.953 0.838 
   1   (0.200) 0.768 0.136 0.185 0.201 0.292 0.045 0.153 0.047 0.162 

Locus 1729 : 
2 alleles
13.8% missing data
   1   (0.860) 0.929 0.834 0.918 0.860 0.934 0.942 0.900 0.881 0.896 
   4   (0.140) 0.071 0.166 0.082 0.140 0.066 0.058 0.100 0.119 0.104 

Locus 1730 : 
2 alleles
4.3% missing data
   3   (0.868) 0.987 0.881 0.888 0.864 0.909 0.945 0.875 0.947 0.937 
   4   (0.132) 0.013 0.119 0.112 0.136 0.091 0.055 0.125 0.053 0.063 

Locus 1731 : 
2 alleles
15.2% missing data
   3   (0.694) 0.727 0.755 0.614 0.695 0.719 0.699 0.671 0.771 0.612 
   1   (0.306) 0.273 0.245 0.386 0.305 0.281 0.301 0.329 0.229 0.388 

Locus 1732 : 
2 alleles
4.3% missing data
   1   (0.909) 0.968 0.915 0.920 0.908 0.965 0.901 0.941 0.949 0.948 
   3   (0.091) 0.032 0.085 0.080 0.092 0.035 0.099 0.059 0.051 0.052 

Locus 1733 : 
2 alleles
3.6% missing data
   2   (0.785) 0.968 0.767 0.891 0.786 0.775 0.943 0.815 0.956 0.756 
   4   (0.215) 0.032 0.233 0.109 0.214 0.225 0.057 0.185 0.044 0.244 

Locus 1734 : 
2 alleles
3.6% missing data
   1   (0.152) 0.016 0.132 0.113 0.152 0.129 0.038 0.193 0.022 0.116 
   3   (0.848) 0.984 0.868 0.887 0.848 0.871 0.962 0.807 0.978 0.884 

Locus 1735 : 
2 alleles
14.5% missing data
   4   (0.539) 0.820 0.574 0.344 0.541 0.388 0.539 0.577 0.686 0.551 
   1   (0.461) 0.180 0.426 0.656 0.459 0.612 0.461 0.423 0.314 0.449 

Locus 1736 : 
2 alleles
7.2% missing data
   1   (0.832) 0.280 0.858 0.957 0.834 0.872 0.974 0.805 0.975 0.857 
   2   (0.168) 0.720 0.142 0.043 0.166 0.128 0.026 0.195 0.025 0.143 

Locus 1737 : 
2 alleles
15.2% missing data
   4   (0.513) 0.539 0.476 0.698 0.511 0.374 0.593 0.600 0.820 0.547 
   2   (0.487) 0.461 0.524 0.302 0.489 0.626 0.407 0.400 0.180 0.453 

Locus 1738 : 
2 alleles
5.1% missing data
   1   (0.901) 0.985 0.892 0.921 0.902 0.941 0.954 0.942 0.978 0.933 
   3   (0.099) 0.015 0.108 0.079 0.098 0.059 0.046 0.058 0.022 0.067 

Locus 1739 : 
2 alleles
2.2% missing data
   2   (0.920) 0.991 0.953 0.972 0.919 0.947 0.979 0.923 0.991 0.941 
   4   (0.080) 0.009 0.047 0.028 0.081 0.053 0.021 0.077 0.009 0.059 

Locus 1740 : 
2 alleles
3.6% missing data
   2   (0.909) 0.966 0.931 0.794 0.909 0.956 0.916 0.943 0.967 0.949 
   4   (0.091) 0.034 0.069 0.206 0.091 0.044 0.084 0.057 0.033 0.051 

Locus 1741 : 
2 alleles
16.7% missing data
   4   (0.851) 0.984 0.870 0.919 0.851 0.915 0.965 0.800 0.976 0.770 
   2   (0.149) 0.016 0.130 0.081 0.149 0.085 0.035 0.200 0.024 0.230 

Locus 1742 : 
2 alleles
10.9% missing data
   2   (0.872) 0.984 0.838 0.921 0.872 0.954 0.854 0.907 0.890 0.911 
   4   (0.128) 0.016 0.162 0.079 0.128 0.046 0.146 0.093 0.110 0.089 

Locus 1743 : 
2 alleles
1.4% missing data
   3   (0.899) 0.990 0.870 0.964 0.896 0.955 0.977 0.950 0.987 0.945 
   2   (0.101) 0.010 0.130 0.036 0.104 0.045 0.023 0.050 0.013 0.055 

Locus 1744 : 
2 alleles
3.6% missing data
   4   (0.085) 0.022 0.049 0.026 0.084 0.109 0.015 0.087 0.010 0.047 
   2   (0.915) 0.978 0.951 0.974 0.916 0.891 0.985 0.913 0.990 0.953 

Locus 1745 : 
2 alleles
3.6% missing data
   2   (0.919) 0.989 0.913 0.892 0.921 0.970 0.920 0.964 0.869 0.976 
   4   (0.081) 0.011 0.087 0.108 0.079 0.030 0.080 0.036 0.131 0.024 

Locus 1746 : 
2 alleles
10.1% missing data
   4   (0.915) 0.987 0.877 0.950 0.916 0.974 0.969 0.961 0.964 0.958 
   2   (0.085) 0.013 0.123 0.050 0.084 0.026 0.031 0.039 0.036 0.042 

Locus 1747 : 
2 alleles
2.9% missing data
   1   (0.742) 0.969 0.721 0.918 0.743 0.741 0.616 0.743 0.929 0.789 
   4   (0.258) 0.031 0.279 0.082 0.257 0.259 0.384 0.257 0.071 0.211 

Locus 1748 : 
2 alleles
6.5% missing data
   1   (0.841) 0.985 0.846 0.936 0.842 0.761 0.965 0.886 0.969 0.887 
   3   (0.159) 0.015 0.154 0.064 0.158 0.239 0.035 0.114 0.031 0.113 

Locus 1749 : 
2 alleles
3.6% missing data
   3   (0.894) 0.975 0.909 0.879 0.895 0.916 0.917 0.919 0.984 0.925 
   1   (0.106) 0.025 0.091 0.121 0.105 0.084 0.083 0.081 0.016 0.075 

Locus 1750 : 
2 alleles
5.8% missing data
   1   (0.915) 0.977 0.932 0.958 0.914 0.957 0.961 0.952 0.974 0.922 
   3   (0.085) 0.023 0.068 0.042 0.086 0.043 0.039 0.048 0.026 0.078 

Locus 1751 : 
2 alleles
4.3% missing data
   1   (0.609) 0.850 0.663 0.603 0.609 0.590 0.261 0.647 0.474 0.499 
   4   (0.391) 0.150 0.337 0.397 0.391 0.410 0.739 0.353 0.526 0.501 

Locus 1752 : 
2 alleles
3.6% missing data
   1   (0.867) 0.109 0.838 0.951 0.866 0.963 0.947 0.925 0.970 0.913 
   3   (0.133) 0.891 0.162 0.049 0.134 0.037 0.053 0.075 0.030 0.087 

Locus 1753 : 
2 alleles
11.6% missing data
   1   (0.515) 0.232 0.611 0.701 0.517 0.286 0.677 0.478 0.899 0.407 
   3   (0.485) 0.768 0.389 0.299 0.483 0.714 0.323 0.522 0.101 0.593 

Locus 1754 : 
2 alleles
15.2% missing data
   1   (0.466) 0.058 0.496 0.444 0.466 0.479 0.554 0.509 0.295 0.433 
   4   (0.534) 0.942 0.504 0.556 0.534 0.521 0.446 0.491 0.705 0.567 

Locus 1755 : 
2 alleles
8.7% missing data
   2   (0.631) 0.887 0.644 0.668 0.633 0.714 0.242 0.521 0.604 0.657 
   4   (0.369) 0.113 0.356 0.332 0.367 0.286 0.758 0.479 0.396 0.343 

Locus 1756 : 
2 alleles
3.6% missing data
   2   (0.748) 0.933 0.643 0.873 0.751 0.890 0.906 0.778 0.583 0.757 
   4   (0.252) 0.067 0.357 0.127 0.249 0.110 0.094 0.222 0.417 0.243 

Locus 1757 : 
2 alleles
10.9% missing data
   3   (0.909) 0.987 0.943 0.954 0.910 0.940 0.908 0.912 0.985 0.856 
   2   (0.091) 0.013 0.057 0.046 0.090 0.060 0.092 0.088 0.015 0.144 

Locus 1758 : 
2 alleles
1.4% missing data
   4   (0.835) 0.980 0.847 0.582 0.834 0.900 0.934 0.867 0.947 0.824 
   1   (0.165) 0.020 0.153 0.418 0.166 0.100 0.066 0.133 0.053 0.176 

Locus 1759 : 
2 alleles
10.1% missing data
   4   (0.807) 0.196 0.851 0.922 0.808 0.800 0.540 0.856 0.960 0.858 
   2   (0.193) 0.804 0.149 0.078 0.192 0.200 0.460 0.144 0.040 0.142 

Locus 1760 : 
2 alleles
13.0% missing data
   2   (0.648) 0.389 0.655 0.786 0.647 0.609 0.575 0.660 0.826 0.727 
   3   (0.352) 0.611 0.345 0.214 0.353 0.391 0.425 0.340 0.174 0.273 

Locus 1761 : 
2 alleles
13.0% missing data
   4   (0.793) 0.931 0.742 0.876 0.794 0.813 0.774 0.854 0.909 0.849 
   2   (0.207) 0.069 0.258 0.124 0.206 0.187 0.226 0.146 0.091 0.151 

Locus 1762 : 
2 alleles
2.2% missing data
   3   (0.743) 0.173 0.764 0.616 0.744 0.787 0.716 0.829 0.748 0.783 
   1   (0.257) 0.827 0.236 0.384 0.256 0.213 0.284 0.171 0.252 0.217 

Locus 1763 : 
2 alleles
5.1% missing data
   2   (0.361) 0.564 0.369 0.308 0.360 0.341 0.370 0.287 0.336 0.390 
   1   (0.639) 0.436 0.631 0.692 0.640 0.659 0.630 0.713 0.664 0.610 

Locus 1764 : 
2 alleles
2.2% missing data
   3   (0.865) 0.978 0.861 0.939 0.865 0.881 0.974 0.895 0.953 0.932 
   1   (0.135) 0.022 0.139 0.061 0.135 0.119 0.026 0.105 0.047 0.068 

Locus 1765 : 
2 alleles
5.1% missing data
   3   (0.694) 0.954 0.639 0.798 0.693 0.700 0.888 0.729 0.868 0.727 
   1   (0.306) 0.046 0.361 0.202 0.307 0.300 0.112 0.271 0.132 0.273 

Locus 1766 : 
2 alleles
2.2% missing data
   3   (0.612) 0.100 0.611 0.720 0.614 0.579 0.878 0.627 0.899 0.577 
   4   (0.388) 0.900 0.389 0.280 0.386 0.421 0.122 0.373 0.101 0.423 

Locus 1767 : 
2 alleles
11.6% missing data
   2   (0.875) 0.841 0.880 0.920 0.876 0.910 0.949 0.902 0.982 0.884 
   4   (0.125) 0.159 0.120 0.080 0.124 0.090 0.051 0.098 0.018 0.116 

Locus 1768 : 
2 alleles
2.2% missing data
   4   (0.889) 0.985 0.902 0.962 0.887 0.953 0.974 0.892 0.958 0.912 
   2   (0.111) 0.015 0.098 0.038 0.113 0.047 0.026 0.108 0.042 0.088 

Locus 1769 : 
2 alleles
2.9% missing data
   2   (0.908) 0.361 0.966 0.967 0.907 0.908 0.966 0.919 0.990 0.940 
   3   (0.092) 0.639 0.034 0.033 0.093 0.092 0.034 0.081 0.010 0.060 

Locus 1770 : 
2 alleles
6.5% missing data
   4   (0.899) 0.988 0.943 0.919 0.899 0.897 0.985 0.918 0.992 0.781 
   2   (0.101) 0.012 0.057 0.081 0.101 0.103 0.015 0.082 0.008 0.219 

Locus 1771 : 
2 alleles
10.1% missing data
   1   (0.133) 0.017 0.159 0.058 0.134 0.101 0.088 0.071 0.039 0.075 
   4   (0.867) 0.983 0.841 0.942 0.866 0.899 0.912 0.929 0.961 0.925 

Locus 1772 : 
2 alleles
3.6% missing data
   2   (0.916) 0.992 0.961 0.967 0.916 0.878 0.976 0.875 0.994 0.956 
   3   (0.084) 0.008 0.039 0.033 0.084 0.122 0.024 0.125 0.006 0.044 

Locus 1773 : 
2 alleles
1.4% missing data
   1   (0.848) 0.232 0.805 0.920 0.846 0.936 0.958 0.919 0.962 0.921 
   3   (0.152) 0.768 0.195 0.080 0.154 0.064 0.042 0.081 0.038 0.079 

Locus 1774 : 
2 alleles
5.8% missing data
   4   (0.932) 0.984 0.975 0.981 0.933 0.894 0.993 0.944 0.996 0.937 
   3   (0.068) 0.016 0.025 0.019 0.067 0.106 0.007 0.056 0.004 0.063 

Locus 1775 : 
2 alleles
4.3% missing data
   1   (0.533) 0.959 0.545 0.512 0.533 0.518 0.625 0.530 0.430 0.494 
   4   (0.467) 0.041 0.455 0.488 0.467 0.482 0.375 0.470 0.570 0.506 

Locus 1776 : 
2 alleles
2.9% missing data
   1   (0.915) 0.993 0.939 0.954 0.915 0.896 0.979 0.945 0.990 0.966 
   3   (0.085) 0.007 0.061 0.046 0.085 0.104 0.021 0.055 0.010 0.034 

Locus 1777 : 
2 alleles
5.1% missing data
   3   (0.911) 0.984 0.936 0.831 0.910 0.926 0.984 0.963 0.987 0.859 
   2   (0.089) 0.016 0.064 0.169 0.090 0.074 0.016 0.037 0.013 0.141 

Locus 1778 : 
2 alleles
2.2% missing data
   3   (0.931) 0.993 0.976 0.963 0.932 0.912 0.993 0.904 0.996 0.930 
   2   (0.069) 0.007 0.024 0.037 0.068 0.088 0.007 0.096 0.004 0.070 

Locus 1779 : 
2 alleles
11.6% missing data
   3   (0.859) 0.976 0.788 0.880 0.859 0.940 0.839 0.910 0.955 0.921 
   1   (0.141) 0.024 0.212 0.120 0.141 0.060 0.161 0.090 0.045 0.079 

Locus 1780 : 
2 alleles
4.3% missing data
   4   (0.891) 0.968 0.924 0.654 0.887 0.941 0.930 0.955 0.984 0.883 
   2   (0.109) 0.032 0.076 0.346 0.113 0.059 0.070 0.045 0.016 0.117 

Locus 1781 : 
2 alleles
9.4% missing data
   3   (0.480) 0.351 0.500 0.638 0.480 0.470 0.537 0.364 0.682 0.439 
   1   (0.520) 0.649 0.500 0.362 0.520 0.530 0.463 0.636 0.318 0.561 

Locus 1782 : 
2 alleles
1.4% missing data
   4   (0.926) 0.994 0.977 0.970 0.926 0.946 0.980 0.839 0.996 0.894 
   1   (0.074) 0.006 0.023 0.030 0.074 0.054 0.020 0.161 0.004 0.106 

Locus 1783 : 
2 alleles
2.9% missing data
   4   (0.901) 0.072 0.893 0.958 0.901 0.976 0.968 0.963 0.969 0.949 
   2   (0.099) 0.928 0.107 0.042 0.099 0.024 0.032 0.037 0.031 0.051 

Locus 1784 : 
2 alleles
7.2% missing data
   1   (0.620) 0.940 0.557 0.539 0.621 0.678 0.749 0.616 0.881 0.635 
   3   (0.380) 0.060 0.443 0.461 0.379 0.322 0.251 0.384 0.119 0.365 

Locus 1785 : 
2 alleles
13.8% missing data
   4   (0.544) 0.823 0.592 0.477 0.542 0.408 0.374 0.610 0.834 0.429 
   3   (0.456) 0.177 0.408 0.523 0.458 0.592 0.626 0.390 0.166 0.571 

Locus 1786 : 
2 alleles
3.6% missing data
   4   (0.237) 0.328 0.240 0.137 0.240 0.149 0.187 0.286 0.157 0.166 
   2   (0.763) 0.672 0.760 0.863 0.760 0.851 0.813 0.714 0.843 0.834 

Locus 1787 : 
2 alleles
2.2% missing data
   1   (0.918) 0.994 0.967 0.878 0.915 0.892 0.991 0.958 0.995 0.851 
   3   (0.082) 0.006 0.033 0.122 0.085 0.108 0.009 0.042 0.005 0.149 

Locus 1788 : 
2 alleles
6.5% missing data
   1   (0.700) 0.661 0.689 0.771 0.700 0.689 0.904 0.746 0.809 0.683 
   3   (0.300) 0.339 0.311 0.229 0.300 0.311 0.096 0.254 0.191 0.317 

Locus 1789 : 
2 alleles
9.4% missing data
   4   (0.891) 0.986 0.843 0.956 0.889 0.965 0.918 0.944 0.950 0.933 
   3   (0.109) 0.014 0.157 0.044 0.111 0.035 0.082 0.056 0.050 0.067 

Locus 1790 : 
2 alleles
15.9% missing data
   3   (0.916) 0.883 0.892 0.958 0.916 0.987 0.945 0.980 0.235 0.976 
   1   (0.084) 0.117 0.108 0.042 0.084 0.013 0.055 0.020 0.765 0.024 

Locus 1791 : 
2 alleles
2.2% missing data
   4   (0.888) 0.989 0.893 0.975 0.888 0.929 0.976 0.877 0.988 0.924 
   2   (0.112) 0.011 0.107 0.025 0.112 0.071 0.024 0.123 0.012 0.076 

Locus 1792 : 
2 alleles
6.5% missing data
   2   (0.882) 0.986 0.886 0.954 0.883 0.944 0.933 0.882 0.956 0.859 
   1   (0.118) 0.014 0.114 0.046 0.117 0.056 0.067 0.118 0.044 0.141 

Locus 1793 : 
2 alleles
2.9% missing data
   1   (0.766) 0.972 0.786 0.886 0.763 0.746 0.678 0.749 0.948 0.784 
   4   (0.234) 0.028 0.214 0.114 0.237 0.254 0.322 0.251 0.052 0.216 

Locus 1794 : 
2 alleles
1.4% missing data
   2   (0.904) 0.991 0.949 0.960 0.903 0.911 0.955 0.894 0.993 0.876 
   4   (0.096) 0.009 0.051 0.040 0.097 0.089 0.045 0.106 0.007 0.124 

Locus 1795 : 
2 alleles
11.6% missing data
   2   (0.895) 0.572 0.849 0.969 0.894 0.973 0.950 0.964 0.918 0.957 
   3   (0.105) 0.428 0.151 0.031 0.106 0.027 0.050 0.036 0.082 0.043 

Locus 1796 : 
2 alleles
2.9% missing data
   1   (0.757) 0.969 0.770 0.827 0.757 0.743 0.904 0.746 0.851 0.785 
   2   (0.243) 0.031 0.230 0.173 0.243 0.257 0.096 0.254 0.149 0.215 

Locus 1797 : 
2 alleles
0.7% missing data
   2   (0.875) 0.983 0.919 0.677 0.875 0.919 0.906 0.855 0.978 0.920 
   4   (0.125) 0.017 0.081 0.323 0.125 0.081 0.094 0.145 0.022 0.080 

Locus 1798 : 
2 alleles
8.0% missing data
   3   (0.897) 0.984 0.920 0.944 0.896 0.938 0.973 0.921 0.991 0.853 
   1   (0.103) 0.016 0.080 0.056 0.104 0.062 0.027 0.079 0.009 0.147 

Locus 1799 : 
2 alleles
11.6% missing data
   4   (0.873) 0.317 0.923 0.966 0.873 0.883 0.978 0.876 0.977 0.923 
   2   (0.127) 0.683 0.077 0.034 0.127 0.117 0.022 0.124 0.023 0.077 

Locus 1800 : 
2 alleles
4.3% missing data
   2   (0.641) 0.475 0.580 0.762 0.637 0.801 0.901 0.650 0.734 0.585 
   1   (0.359) 0.525 0.420 0.238 0.363 0.199 0.099 0.350 0.266 0.415 

Locus 1801 : 
2 alleles
6.5% missing data
   2   (0.917) 0.978 0.966 0.943 0.918 0.928 0.977 0.898 0.992 0.820 
   3   (0.083) 0.022 0.034 0.057 0.082 0.072 0.023 0.102 0.008 0.180 

Locus 1802 : 
2 alleles
12.3% missing data
   4   (0.791) 0.972 0.759 0.907 0.790 0.870 0.919 0.806 0.883 0.782 
   2   (0.209) 0.028 0.241 0.093 0.210 0.130 0.081 0.194 0.117 0.218 

Locus 1803 : 
2 alleles
4.3% missing data
   4   (0.913) 0.988 0.880 0.941 0.914 0.975 0.716 0.974 0.923 0.970 
   2   (0.087) 0.012 0.120 0.059 0.086 0.025 0.284 0.026 0.077 0.030 

Locus 1804 : 
2 alleles
10.1% missing data
   3   (0.740) 0.965 0.742 0.861 0.737 0.764 0.314 0.749 0.936 0.781 
   4   (0.260) 0.035 0.258 0.139 0.263 0.236 0.686 0.251 0.064 0.219 

Locus 1805 : 
2 alleles
11.6% missing data
   3   (0.897) 0.990 0.927 0.869 0.899 0.943 0.907 0.844 0.990 0.892 
   1   (0.103) 0.010 0.073 0.131 0.101 0.057 0.093 0.156 0.010 0.108 

Locus 1806 : 
2 alleles
11.6% missing data
   1   (0.856) 0.985 0.865 0.899 0.857 0.859 0.845 0.881 0.974 0.859 
   3   (0.144) 0.015 0.135 0.101 0.143 0.141 0.155 0.119 0.026 0.141 

Locus 1807 : 
2 alleles
15.2% missing data
   1   (0.919) 0.989 0.850 0.965 0.918 0.982 0.970 0.967 0.974 0.973 
   3   (0.081) 0.011 0.150 0.035 0.082 0.018 0.030 0.033 0.026 0.027 

Locus 1808 : 
2 alleles
4.3% missing data
   2   (0.259) 0.030 0.233 0.409 0.261 0.313 0.289 0.222 0.087 0.189 
   4   (0.741) 0.970 0.767 0.591 0.739 0.687 0.711 0.778 0.913 0.811 

Locus 1809 : 
2 alleles
3.6% missing data
   4   (0.722) 0.540 0.728 0.823 0.723 0.733 0.688 0.794 0.594 0.749 
   2   (0.278) 0.460 0.272 0.177 0.277 0.267 0.312 0.206 0.406 0.251 

Locus 1810 : 
2 alleles
8.0% missing data
   1   (0.731) 0.965 0.645 0.770 0.730 0.808 0.926 0.819 0.825 0.704 
   3   (0.269) 0.035 0.355 0.230 0.270 0.192 0.074 0.181 0.175 0.296 

Locus 1811 : 
2 alleles
2.9% missing data
   3   (0.907) 0.986 0.937 0.948 0.906 0.921 0.983 0.908 0.987 0.936 
   2   (0.093) 0.014 0.063 0.052 0.094 0.079 0.017 0.092 0.013 0.064 

Locus 1812 : 
2 alleles
10.1% missing data
   2   (0.908) 0.812 0.876 0.925 0.909 0.965 0.965 0.974 0.925 0.962 
   1   (0.092) 0.188 0.124 0.075 0.091 0.035 0.035 0.026 0.075 0.038 

Locus 1813 : 
2 alleles
2.9% missing data
   1   (0.641) 0.882 0.619 0.841 0.641 0.629 0.913 0.657 0.807 0.595 
   4   (0.359) 0.118 0.381 0.159 0.359 0.371 0.087 0.343 0.193 0.405 

Locus 1814 : 
2 alleles
2.9% missing data
   1   (0.830) 0.235 0.826 0.916 0.832 0.892 0.595 0.897 0.923 0.908 
   3   (0.170) 0.765 0.174 0.084 0.168 0.108 0.405 0.103 0.077 0.092 

Locus 1815 : 
2 alleles
13.0% missing data
   1   (0.596) 0.945 0.498 0.736 0.594 0.698 0.570 0.578 0.805 0.667 
   4   (0.404) 0.055 0.502 0.264 0.406 0.302 0.430 0.422 0.195 0.333 

Locus 1816 : 
2 alleles
3.6% missing data
   2   (0.811) 0.925 0.772 0.885 0.812 0.874 0.883 0.807 0.907 0.877 
   4   (0.189) 0.075 0.228 0.115 0.188 0.126 0.117 0.193 0.093 0.123 

Locus 1817 : 
2 alleles
2.9% missing data
   1   (0.804) 0.978 0.746 0.835 0.806 0.887 0.798 0.876 0.884 0.777 
   4   (0.196) 0.022 0.254 0.165 0.194 0.113 0.202 0.124 0.116 0.223 

Locus 1818 : 
2 alleles
2.2% missing data
   1   (0.818) 0.980 0.799 0.870 0.818 0.922 0.313 0.863 0.931 0.792 
   3   (0.182) 0.020 0.201 0.130 0.182 0.078 0.687 0.137 0.069 0.208 

Locus 1819 : 
2 alleles
15.9% missing data
   3   (0.910) 0.988 0.932 0.967 0.910 0.941 0.987 0.931 0.988 0.929 
   1   (0.090) 0.012 0.068 0.033 0.090 0.059 0.013 0.069 0.012 0.071 

Locus 1820 : 
2 alleles
11.6% missing data
   1   (0.539) 0.815 0.503 0.627 0.538 0.444 0.819 0.555 0.891 0.505 
   3   (0.461) 0.185 0.497 0.373 0.462 0.556 0.181 0.445 0.109 0.495 

Locus 1821 : 
2 alleles
5.8% missing data
   2   (0.795) 0.976 0.798 0.815 0.796 0.839 0.301 0.843 0.936 0.805 
   4   (0.205) 0.024 0.202 0.185 0.204 0.161 0.699 0.157 0.064 0.195 

Locus 1822 : 
2 alleles
15.2% missing data
   2   (0.450) 0.049 0.432 0.450 0.448 0.413 0.472 0.506 0.586 0.517 
   3   (0.550) 0.951 0.568 0.550 0.552 0.587 0.528 0.494 0.414 0.483 

Locus 1823 : 
2 alleles
0.7% missing data
   3   (0.947) 0.997 0.990 0.988 0.948 0.845 0.996 0.929 0.998 0.968 
   1   (0.053) 0.003 0.010 0.012 0.052 0.155 0.004 0.071 0.002 0.032 

Locus 1824 : 
2 alleles
10.9% missing data
   1   (0.183) 0.062 0.202 0.126 0.184 0.153 0.088 0.145 0.088 0.128 
   2   (0.817) 0.938 0.798 0.874 0.816 0.847 0.912 0.855 0.912 0.872 

Locus 1825 : 
2 alleles
14.5% missing data
   4   (0.431) 0.052 0.388 0.568 0.431 0.528 0.681 0.459 0.114 0.471 
   2   (0.569) 0.948 0.612 0.432 0.569 0.472 0.319 0.541 0.886 0.529 

Locus 1826 : 
2 alleles
13.0% missing data
   2   (0.724) 0.185 0.780 0.312 0.721 0.752 0.592 0.824 0.940 0.692 
   4   (0.276) 0.815 0.220 0.688 0.279 0.248 0.408 0.176 0.060 0.308 

Locus 1827 : 
2 alleles
3.6% missing data
   1   (0.843) 0.981 0.837 0.918 0.845 0.857 0.924 0.874 0.965 0.833 
   3   (0.157) 0.019 0.163 0.082 0.155 0.143 0.076 0.126 0.035 0.167 

Locus 1828 : 
2 alleles
4.3% missing data
   3   (0.900) 0.819 0.901 0.958 0.900 0.978 0.902 0.961 0.473 0.931 
   1   (0.100) 0.181 0.099 0.042 0.100 0.022 0.098 0.039 0.527 0.069 

Locus 1829 : 
2 alleles
11.6% missing data
   3   (0.900) 0.990 0.948 0.736 0.900 0.889 0.946 0.927 0.987 0.820 
   4   (0.100) 0.010 0.052 0.264 0.100 0.111 0.054 0.073 0.013 0.180 

Locus 1830 : 
2 alleles
2.9% missing data
   3   (0.934) 0.995 0.987 0.983 0.934 0.819 0.995 0.876 0.998 0.928 
   1   (0.066) 0.005 0.013 0.017 0.066 0.181 0.005 0.124 0.002 0.072 

Locus 1831 : 
2 alleles
5.1% missing data
   1   (0.879) 0.984 0.852 0.960 0.878 0.945 0.936 0.898 0.980 0.901 
   2   (0.121) 0.016 0.148 0.040 0.122 0.055 0.064 0.102 0.020 0.099 

Locus 1832 : 
2 alleles
8.0% missing data
   4   (0.801) 0.979 0.770 0.819 0.803 0.849 0.788 0.789 0.968 0.838 
   2   (0.199) 0.021 0.230 0.181 0.197 0.151 0.212 0.211 0.032 0.162 

Locus 1833 : 
2 alleles
10.9% missing data
   2   (0.879) 0.985 0.873 0.823 0.880 0.933 0.922 0.930 0.925 0.915 
   4   (0.121) 0.015 0.127 0.177 0.120 0.067 0.078 0.070 0.075 0.085 

Locus 1834 : 
2 alleles
13.0% missing data
   1   (0.909) 0.986 0.874 0.954 0.907 0.977 0.881 0.960 0.971 0.958 
   3   (0.091) 0.014 0.126 0.046 0.093 0.023 0.119 0.040 0.029 0.042 

Locus 1835 : 
2 alleles
10.9% missing data
   3   (0.896) 0.985 0.891 0.965 0.896 0.937 0.978 0.933 0.957 0.937 
   1   (0.104) 0.015 0.109 0.035 0.104 0.063 0.022 0.067 0.043 0.063 

Locus 1836 : 
2 alleles
2.2% missing data
   1   (0.896) 0.990 0.886 0.965 0.891 0.947 0.979 0.951 0.984 0.922 
   3   (0.104) 0.010 0.114 0.035 0.109 0.053 0.021 0.049 0.016 0.078 

Locus 1837 : 
2 alleles
5.1% missing data
   2   (0.809) 0.949 0.798 0.668 0.807 0.857 0.862 0.870 0.928 0.871 
   4   (0.191) 0.051 0.202 0.332 0.193 0.143 0.138 0.130 0.072 0.129 

Locus 1838 : 
2 alleles
5.8% missing data
   4   (0.907) 0.216 0.888 0.963 0.908 0.977 0.969 0.966 0.968 0.961 
   1   (0.093) 0.784 0.112 0.037 0.092 0.023 0.031 0.034 0.032 0.039 

Locus 1839 : 
2 alleles
3.6% missing data
   1   (0.843) 0.972 0.894 0.915 0.844 0.817 0.963 0.762 0.980 0.831 
   4   (0.157) 0.028 0.106 0.085 0.156 0.183 0.037 0.238 0.020 0.169 

Locus 1840 : 
2 alleles
5.1% missing data
   4   (0.854) 0.296 0.909 0.899 0.856 0.903 0.965 0.865 0.915 0.817 
   1   (0.146) 0.704 0.091 0.101 0.144 0.097 0.035 0.135 0.085 0.183 

Locus 1841 : 
2 alleles
2.9% missing data
   3   (0.907) 0.991 0.907 0.955 0.909 0.962 0.983 0.946 0.971 0.869 
   1   (0.093) 0.009 0.093 0.045 0.091 0.038 0.017 0.054 0.029 0.131 

Locus 1842 : 
2 alleles
12.3% missing data
   1   (0.770) 0.694 0.723 0.757 0.771 0.891 0.899 0.813 0.818 0.741 
   3   (0.230) 0.306 0.277 0.243 0.229 0.109 0.101 0.187 0.182 0.259 

Locus 1843 : 
2 alleles
4.3% missing data
   1   (0.901) 0.200 0.962 0.881 0.901 0.928 0.980 0.907 0.989 0.911 
   4   (0.099) 0.800 0.038 0.119 0.099 0.072 0.020 0.093 0.011 0.089 

Locus 1844 : 
2 alleles
2.2% missing data
   4   (0.902) 0.982 0.902 0.965 0.900 0.952 0.979 0.920 0.984 0.943 
   2   (0.098) 0.018 0.098 0.035 0.100 0.048 0.021 0.080 0.016 0.057 

Locus 1845 : 
2 alleles
13.0% missing data
   4   (0.876) 0.824 0.892 0.912 0.876 0.893 0.966 0.902 0.979 0.915 
   2   (0.124) 0.176 0.108 0.088 0.124 0.107 0.034 0.098 0.021 0.085 

Locus 1846 : 
2 alleles
4.3% missing data
   2   (0.925) 0.993 0.974 0.977 0.926 0.917 0.983 0.873 0.995 0.879 
   3   (0.075) 0.007 0.026 0.023 0.074 0.083 0.017 0.127 0.005 0.121 

Locus 1847 : 
2 alleles
1.4% missing data
   2   (0.887) 0.192 0.926 0.907 0.887 0.934 0.976 0.927 0.983 0.887 
   4   (0.113) 0.808 0.074 0.093 0.113 0.066 0.024 0.073 0.017 0.113 

Locus 1848 : 
2 alleles
3.6% missing data
   4   (0.901) 0.987 0.935 0.964 0.900 0.926 0.967 0.901 0.991 0.892 
   3   (0.099) 0.013 0.065 0.036 0.100 0.074 0.033 0.099 0.009 0.108 

Locus 1849 : 
2 alleles
3.6% missing data
   1   (0.766) 0.974 0.779 0.811 0.766 0.831 0.928 0.649 0.919 0.731 
   4   (0.234) 0.026 0.221 0.189 0.234 0.169 0.072 0.351 0.081 0.269 

Locus 1850 : 
2 alleles
2.2% missing data
   2   (0.172) 0.021 0.181 0.133 0.172 0.121 0.058 0.110 0.281 0.141 
   4   (0.828) 0.979 0.819 0.867 0.828 0.879 0.942 0.890 0.719 0.859 

Locus 1851 : 
2 alleles
4.3% missing data
   4   (0.917) 0.139 0.924 0.976 0.918 0.975 0.981 0.976 0.985 0.970 
   1   (0.083) 0.861 0.076 0.024 0.082 0.025 0.019 0.024 0.015 0.030 

Locus 1852 : 
2 alleles
3.6% missing data
   4   (0.886) 0.987 0.919 0.846 0.887 0.921 0.935 0.896 0.946 0.902 
   2   (0.114) 0.013 0.081 0.154 0.113 0.079 0.065 0.104 0.054 0.098 

Locus 1853 : 
2 alleles
11.6% missing data
   3   (0.880) 0.983 0.896 0.959 0.881 0.912 0.906 0.857 0.968 0.936 
   1   (0.120) 0.017 0.104 0.041 0.119 0.088 0.094 0.143 0.032 0.064 

Locus 1854 : 
2 alleles
10.9% missing data
   2   (0.911) 0.986 0.916 0.977 0.911 0.959 0.889 0.944 0.978 0.929 
   3   (0.089) 0.014 0.084 0.023 0.089 0.041 0.111 0.056 0.022 0.071 

Locus 1855 : 
2 alleles
8.7% missing data
   1   (0.545) 0.507 0.443 0.731 0.545 0.624 0.832 0.532 0.502 0.640 
   4   (0.455) 0.493 0.557 0.269 0.455 0.376 0.168 0.468 0.498 0.360 

Locus 1856 : 
2 alleles
8.7% missing data
   3   (0.762) 0.966 0.784 0.811 0.762 0.785 0.515 0.780 0.953 0.661 
   1   (0.238) 0.034 0.216 0.189 0.238 0.215 0.485 0.220 0.047 0.339 

Locus 1857 : 
2 alleles
13.8% missing data
   4   (0.080) 0.012 0.031 0.042 0.079 0.147 0.031 0.097 0.006 0.055 
   2   (0.920) 0.988 0.969 0.958 0.921 0.853 0.969 0.903 0.994 0.945 

Locus 1858 : 
2 alleles
11.6% missing data
   2   (0.898) 0.983 0.939 0.879 0.899 0.931 0.975 0.913 0.898 0.925 
   4   (0.102) 0.017 0.061 0.121 0.101 0.069 0.025 0.087 0.102 0.075 

Locus 1859 : 
2 alleles
8.7% missing data
   2   (0.908) 0.992 0.980 0.896 0.909 0.733 0.991 0.868 0.997 0.742 
   1   (0.092) 0.008 0.020 0.104 0.091 0.267 0.009 0.132 0.003 0.258 

Locus 1860 : 
2 alleles
9.4% missing data
   2   (0.753) 0.491 0.758 0.910 0.756 0.762 0.930 0.777 0.662 0.778 
   3   (0.247) 0.509 0.242 0.090 0.244 0.238 0.070 0.223 0.338 0.222 

Locus 1861 : 
2 alleles
3.6% missing data
   2   (0.685) 0.960 0.749 0.710 0.683 0.669 0.663 0.672 0.942 0.449 
   4   (0.315) 0.040 0.251 0.290 0.317 0.331 0.337 0.328 0.058 0.551 

Locus 1862 : 
2 alleles
1.4% missing data
   4   (0.914) 0.992 0.970 0.920 0.915 0.925 0.935 0.866 0.993 0.825 
   2   (0.086) 0.008 0.030 0.080 0.085 0.075 0.065 0.134 0.007 0.175 

Locus 1863 : 
2 alleles
13.8% missing data
   2   (0.265) 0.077 0.244 0.324 0.265 0.244 0.156 0.259 0.350 0.220 
   4   (0.735) 0.923 0.756 0.676 0.735 0.756 0.844 0.741 0.650 0.780 

Locus 1864 : 
2 alleles
4.3% missing data
   3   (0.780) 0.292 0.838 0.690 0.782 0.812 0.753 0.805 0.895 0.777 
   1   (0.220) 0.708 0.162 0.310 0.218 0.188 0.247 0.195 0.105 0.223 

Locus 1865 : 
2 alleles
1.4% missing data
   3   (0.951) 0.991 0.866 0.979 0.951 0.996 0.954 0.993 0.956 0.992 
   1   (0.049) 0.009 0.134 0.021 0.049 0.004 0.046 0.007 0.044 0.008 

Locus 1866 : 
2 alleles
13.8% missing data
   4   (0.908) 0.991 0.920 0.923 0.908 0.935 0.962 0.956 0.987 0.914 
   2   (0.092) 0.009 0.080 0.077 0.092 0.065 0.038 0.044 0.013 0.086 

Locus 1867 : 
2 alleles
12.3% missing data
   1   (0.624) 0.954 0.601 0.705 0.623 0.739 0.609 0.635 0.622 0.481 
   3   (0.376) 0.046 0.399 0.295 0.377 0.261 0.391 0.365 0.378 0.519 

Locus 1868 : 
2 alleles
13.8% missing data
   1   (0.298) 0.295 0.319 0.256 0.299 0.261 0.135 0.358 0.098 0.227 
   3   (0.702) 0.705 0.681 0.744 0.701 0.739 0.865 0.642 0.902 0.773 

Locus 1869 : 
2 alleles
2.2% missing data
   3   (0.867) 0.987 0.884 0.945 0.866 0.905 0.975 0.790 0.984 0.906 
   1   (0.133) 0.013 0.116 0.055 0.134 0.095 0.025 0.210 0.016 0.094 

Locus 1870 : 
2 alleles
3.6% missing data
   4   (0.678) 0.894 0.566 0.791 0.674 0.809 0.911 0.716 0.813 0.724 
   2   (0.322) 0.106 0.434 0.209 0.326 0.191 0.089 0.284 0.187 0.276 

Locus 1871 : 
2 alleles
11.6% missing data
   3   (0.848) 0.985 0.918 0.930 0.848 0.798 0.879 0.824 0.984 0.714 
   1   (0.152) 0.015 0.082 0.070 0.152 0.202 0.121 0.176 0.016 0.286 

Locus 1872 : 
2 alleles
4.3% missing data
   4   (0.502) 0.174 0.325 0.521 0.502 0.784 0.428 0.670 0.071 0.595 
   1   (0.498) 0.826 0.675 0.479 0.498 0.216 0.572 0.330 0.929 0.405 

Locus 1873 : 
2 alleles
5.8% missing data
   4   (0.913) 0.986 0.947 0.941 0.911 0.953 0.980 0.902 0.993 0.930 
   1   (0.087) 0.014 0.053 0.059 0.089 0.047 0.020 0.098 0.007 0.070 

Locus 1874 : 
2 alleles
13.0% missing data
   2   (0.632) 0.303 0.616 0.834 0.632 0.682 0.562 0.632 0.778 0.701 
   1   (0.368) 0.697 0.384 0.166 0.368 0.318 0.438 0.368 0.222 0.299 

Locus 1875 : 
2 alleles
5.8% missing data
   2   (0.500) 0.672 0.465 0.352 0.501 0.543 0.342 0.514 0.635 0.566 
   3   (0.500) 0.328 0.535 0.648 0.499 0.457 0.658 0.486 0.365 0.434 

Locus 1876 : 
2 alleles
13.8% missing data
   2   (0.850) 0.845 0.856 0.842 0.850 0.916 0.834 0.859 0.968 0.856 
   4   (0.150) 0.155 0.144 0.158 0.150 0.084 0.166 0.141 0.032 0.144 

Locus 1877 : 
2 alleles
2.2% missing data
   1   (0.869) 0.984 0.915 0.886 0.868 0.885 0.922 0.891 0.981 0.773 
   3   (0.131) 0.016 0.085 0.114 0.132 0.115 0.078 0.109 0.019 0.227 

Locus 1878 : 
2 alleles
15.9% missing data
   2   (0.908) 0.972 0.880 0.949 0.909 0.973 0.961 0.944 0.845 0.967 
   4   (0.092) 0.028 0.120 0.051 0.091 0.027 0.039 0.056 0.155 0.033 

Locus 1879 : 
2 alleles
0.0% missing data
   4   (0.917) 0.993 0.964 0.978 0.917 0.930 0.987 0.875 0.994 0.875 
   2   (0.083) 0.007 0.036 0.022 0.083 0.070 0.013 0.125 0.006 0.125 

Locus 1880 : 
2 alleles
9.4% missing data
   2   (0.739) 0.597 0.728 0.842 0.739 0.812 0.798 0.775 0.634 0.766 
   4   (0.261) 0.403 0.272 0.158 0.261 0.188 0.202 0.225 0.366 0.234 

Locus 1881 : 
2 alleles
10.9% missing data
   4   (0.884) 0.959 0.897 0.956 0.884 0.909 0.972 0.884 0.972 0.932 
   2   (0.116) 0.041 0.103 0.044 0.116 0.091 0.028 0.116 0.028 0.068 

Locus 1882 : 
2 alleles
0.7% missing data
   2   (0.950) 0.996 0.990 0.990 0.951 0.852 0.996 0.942 0.998 0.972 
   4   (0.050) 0.004 0.010 0.010 0.049 0.148 0.004 0.058 0.002 0.028 

Locus 1883 : 
2 alleles
12.3% missing data
   2   (0.677) 0.570 0.650 0.775 0.678 0.801 0.740 0.702 0.505 0.669 
   4   (0.323) 0.430 0.350 0.225 0.322 0.199 0.260 0.298 0.495 0.331 

Locus 1884 : 
2 alleles
2.9% missing data
   4   (0.931) 0.989 0.926 0.985 0.929 0.987 0.959 0.980 0.836 0.978 
   1   (0.069) 0.011 0.074 0.015 0.071 0.013 0.041 0.020 0.164 0.022 

Locus 1885 : 
2 alleles
12.3% missing data
   4   (0.930) 0.951 0.971 0.960 0.931 0.906 0.989 0.940 0.995 0.947 
   2   (0.070) 0.049 0.029 0.040 0.069 0.094 0.011 0.060 0.005 0.053 

Locus 1886 : 
2 alleles
3.6% missing data
   3   (0.864) 0.978 0.801 0.719 0.864 0.969 0.711 0.935 0.764 0.933 
   4   (0.136) 0.022 0.199 0.281 0.136 0.031 0.289 0.065 0.236 0.067 

Locus 1887 : 
2 alleles
7.2% missing data
   1   (0.507) 0.601 0.517 0.526 0.507 0.499 0.510 0.504 0.397 0.502 
   3   (0.493) 0.399 0.483 0.474 0.493 0.501 0.490 0.496 0.603 0.498 

Locus 1888 : 
2 alleles
10.9% missing data
   4   (0.805) 0.972 0.803 0.926 0.805 0.796 0.960 0.785 0.961 0.825 
   2   (0.195) 0.028 0.197 0.074 0.195 0.204 0.040 0.215 0.039 0.175 

Locus 1889 : 
2 alleles
15.2% missing data
   1   (0.916) 0.856 0.782 0.924 0.916 0.991 0.967 0.982 0.812 0.979 
   2   (0.084) 0.144 0.218 0.076 0.084 0.009 0.033 0.018 0.188 0.021 

Locus 1890 : 
2 alleles
2.2% missing data
   1   (0.908) 0.991 0.964 0.961 0.907 0.903 0.969 0.846 0.994 0.893 
   2   (0.092) 0.009 0.036 0.039 0.093 0.097 0.031 0.154 0.006 0.107 

Locus 1891 : 
2 alleles
11.6% missing data
   1   (0.833) 0.577 0.866 0.913 0.830 0.852 0.870 0.896 0.929 0.857 
   3   (0.167) 0.423 0.134 0.087 0.170 0.148 0.130 0.104 0.071 0.143 

Locus 1892 : 
2 alleles
5.1% missing data
   2   (0.601) 0.387 0.687 0.772 0.601 0.522 0.282 0.540 0.931 0.494 
   4   (0.399) 0.613 0.313 0.228 0.399 0.478 0.718 0.460 0.069 0.506 

Locus 1893 : 
2 alleles
2.9% missing data
   1   (0.898) 0.366 0.949 0.927 0.898 0.948 0.979 0.920 0.975 0.869 
   4   (0.102) 0.634 0.051 0.073 0.102 0.052 0.021 0.080 0.025 0.131 

Locus 1894 : 
2 alleles
2.2% missing data
   1   (0.939) 0.996 0.988 0.980 0.940 0.876 0.995 0.915 0.998 0.876 
   3   (0.061) 0.004 0.012 0.020 0.060 0.124 0.005 0.085 0.002 0.124 

Locus 1895 : 
2 alleles
10.9% missing data
   1   (0.217) 0.927 0.126 0.147 0.216 0.351 0.132 0.237 0.070 0.197 
   3   (0.783) 0.073 0.874 0.853 0.784 0.649 0.868 0.763 0.930 0.803 

Locus 1896 : 
2 alleles
1.4% missing data
   3   (0.906) 0.242 0.899 0.961 0.903 0.981 0.981 0.970 0.939 0.966 
   1   (0.094) 0.758 0.101 0.039 0.097 0.019 0.019 0.030 0.061 0.034 

Locus 1897 : 
2 alleles
8.7% missing data
   1   (0.555) 0.924 0.536 0.437 0.555 0.612 0.764 0.463 0.851 0.500 
   3   (0.445) 0.076 0.464 0.563 0.445 0.388 0.236 0.537 0.149 0.500 

Locus 1898 : 
2 alleles
12.3% missing data
   2   (0.688) 0.091 0.635 0.780 0.687 0.813 0.701 0.810 0.357 0.768 
   4   (0.312) 0.909 0.365 0.220 0.313 0.187 0.299 0.190 0.643 0.232 

Locus 1899 : 
2 alleles
5.1% missing data
   1   (0.584) 0.613 0.609 0.443 0.582 0.574 0.621 0.659 0.438 0.586 
   2   (0.416) 0.387 0.391 0.557 0.418 0.426 0.379 0.341 0.562 0.414 

Locus 1900 : 
2 alleles
17.4% missing data
   2   (0.226) 0.028 0.387 0.102 0.225 0.131 0.293 0.135 0.163 0.109 
   3   (0.774) 0.972 0.613 0.898 0.775 0.869 0.707 0.865 0.837 0.891 

Locus 1901 : 
2 alleles
2.2% missing data
   3   (0.900) 0.989 0.942 0.924 0.895 0.909 0.975 0.914 0.993 0.931 
   2   (0.100) 0.011 0.058 0.076 0.105 0.091 0.025 0.086 0.007 0.069 

Locus 1902 : 
2 alleles
15.9% missing data
   2   (0.824) 0.980 0.822 0.872 0.822 0.881 0.833 0.807 0.975 0.850 
   4   (0.176) 0.020 0.178 0.128 0.178 0.119 0.167 0.193 0.025 0.150 

Locus 1903 : 
2 alleles
2.9% missing data
   3   (0.900) 0.992 0.971 0.962 0.901 0.772 0.987 0.836 0.996 0.830 
   1   (0.100) 0.008 0.029 0.038 0.099 0.228 0.013 0.164 0.004 0.170 

Locus 1904 : 
2 alleles
15.2% missing data
   2   (0.678) 0.532 0.728 0.502 0.678 0.620 0.617 0.737 0.589 0.775 
   4   (0.322) 0.468 0.272 0.498 0.322 0.380 0.383 0.263 0.411 0.225 

Locus 1905 : 
2 alleles
8.7% missing data
   2   (0.413) 0.050 0.497 0.279 0.417 0.391 0.301 0.403 0.255 0.311 
   4   (0.587) 0.950 0.503 0.721 0.583 0.609 0.699 0.597 0.745 0.689 

Locus 1906 : 
2 alleles
13.0% missing data
   2   (0.909) 0.975 0.954 0.973 0.910 0.878 0.974 0.921 0.991 0.896 
   1   (0.091) 0.025 0.046 0.027 0.090 0.122 0.026 0.079 0.009 0.104 

Locus 1907 : 
2 alleles
4.3% missing data
   4   (0.803) 0.975 0.829 0.923 0.802 0.798 0.963 0.790 0.959 0.780 
   1   (0.197) 0.025 0.171 0.077 0.198 0.202 0.037 0.210 0.041 0.220 

Locus 1908 : 
2 alleles
10.9% missing data
   4   (0.901) 0.990 0.930 0.949 0.900 0.929 0.908 0.939 0.984 0.892 
   1   (0.099) 0.010 0.070 0.051 0.100 0.071 0.092 0.061 0.016 0.108 

Locus 1909 : 
2 alleles
7.2% missing data
   1   (0.688) 0.848 0.735 0.748 0.689 0.713 0.284 0.700 0.425 0.722 
   3   (0.312) 0.152 0.265 0.252 0.311 0.287 0.716 0.300 0.575 0.278 

Locus 1910 : 
2 alleles
3.6% missing data
   2   (0.848) 0.982 0.790 0.955 0.848 0.926 0.963 0.863 0.969 0.883 
   4   (0.152) 0.018 0.210 0.045 0.152 0.074 0.037 0.137 0.031 0.117 

Locus 1911 : 
2 alleles
12.3% missing data
   4   (0.762) 0.970 0.770 0.833 0.759 0.827 0.263 0.755 0.952 0.735 
   2   (0.238) 0.030 0.230 0.167 0.241 0.173 0.737 0.245 0.048 0.265 

Locus 1912 : 
2 alleles
10.1% missing data
   1   (0.063) 0.004 0.015 0.017 0.063 0.106 0.017 0.113 0.003 0.076 
   3   (0.937) 0.996 0.985 0.983 0.937 0.894 0.983 0.887 0.997 0.924 

Locus 1913 : 
2 alleles
2.2% missing data
   4   (0.747) 0.961 0.754 0.879 0.745 0.723 0.945 0.708 0.959 0.782 
   2   (0.253) 0.039 0.246 0.121 0.255 0.277 0.055 0.292 0.041 0.218 

Locus 1914 : 
2 alleles
10.9% missing data
   3   (0.931) 0.994 0.978 0.963 0.931 0.927 0.993 0.877 0.997 0.909 
   4   (0.069) 0.006 0.022 0.037 0.069 0.073 0.007 0.123 0.003 0.091 

Locus 1915 : 
2 alleles
13.8% missing data
   3   (0.850) 0.940 0.809 0.813 0.851 0.941 0.846 0.874 0.958 0.874 
   1   (0.150) 0.060 0.191 0.187 0.149 0.059 0.154 0.126 0.042 0.126 

Locus 1916 : 
2 alleles
6.5% missing data
   3   (0.905) 0.987 0.891 0.952 0.906 0.953 0.977 0.949 0.976 0.916 
   4   (0.095) 0.013 0.109 0.048 0.094 0.047 0.023 0.051 0.024 0.084 

Locus 1917 : 
2 alleles
4.3% missing data
   1   (0.824) 0.974 0.882 0.848 0.821 0.789 0.921 0.833 0.954 0.806 
   3   (0.176) 0.026 0.118 0.152 0.179 0.211 0.079 0.167 0.046 0.194 

Locus 1918 : 
2 alleles
12.3% missing data
   4   (0.779) 0.663 0.721 0.860 0.779 0.900 0.925 0.865 0.535 0.801 
   2   (0.221) 0.337 0.279 0.140 0.221 0.100 0.075 0.135 0.465 0.199 

Locus 1919 : 
2 alleles
8.0% missing data
   1   (0.739) 0.969 0.695 0.875 0.740 0.823 0.347 0.775 0.918 0.680 
   3   (0.261) 0.031 0.305 0.125 0.260 0.177 0.653 0.225 0.082 0.320 

Locus 1920 : 
2 alleles
3.6% missing data
   3   (0.841) 0.979 0.879 0.860 0.841 0.889 0.861 0.770 0.973 0.811 
   2   (0.159) 0.021 0.121 0.140 0.159 0.111 0.139 0.230 0.027 0.189 

Locus 1921 : 
2 alleles
3.6% missing data
   2   (0.842) 0.324 0.840 0.938 0.843 0.939 0.965 0.859 0.960 0.796 
   4   (0.158) 0.676 0.160 0.062 0.157 0.061 0.035 0.141 0.040 0.204 

Locus 1922 : 
2 alleles
4.3% missing data
   4   (0.753) 0.497 0.757 0.888 0.754 0.843 0.809 0.762 0.782 0.716 
   1   (0.247) 0.503 0.243 0.112 0.246 0.157 0.191 0.238 0.218 0.284 

Locus 1923 : 
2 alleles
9.4% missing data
   2   (0.454) 0.197 0.410 0.381 0.455 0.447 0.370 0.526 0.521 0.528 
   4   (0.546) 0.803 0.590 0.619 0.545 0.553 0.630 0.474 0.479 0.472 

Locus 1924 : 
2 alleles
12.3% missing data
   2   (0.831) 0.980 0.762 0.918 0.831 0.907 0.961 0.860 0.962 0.862 
   3   (0.169) 0.020 0.238 0.082 0.169 0.093 0.039 0.140 0.038 0.138 

Locus 1925 : 
2 alleles
13.8% missing data
   4   (0.902) 0.964 0.863 0.951 0.902 0.963 0.895 0.963 0.950 0.951 
   2   (0.098) 0.036 0.137 0.049 0.098 0.037 0.105 0.037 0.050 0.049 

Locus 1926 : 
2 alleles
6.5% missing data
   1   (0.900) 0.990 0.956 0.765 0.899 0.932 0.925 0.900 0.984 0.888 
   3   (0.100) 0.010 0.044 0.235 0.101 0.068 0.075 0.100 0.016 0.112 

Locus 1927 : 
2 alleles
4.3% missing data
   2   (0.903) 0.539 0.906 0.972 0.902 0.975 0.981 0.956 0.855 0.931 
   3   (0.097) 0.461 0.094 0.028 0.098 0.025 0.019 0.044 0.145 0.069 

Locus 1928 : 
2 alleles
10.1% missing data
   4   (0.789) 0.969 0.731 0.885 0.787 0.854 0.802 0.848 0.844 0.880 
   2   (0.211) 0.031 0.269 0.115 0.213 0.146 0.198 0.152 0.156 0.120 

Locus 1929 : 
2 alleles
5.1% missing data
   1   (0.925) 0.990 0.856 0.970 0.924 0.986 0.977 0.980 0.986 0.973 
   4   (0.075) 0.010 0.144 0.030 0.076 0.014 0.023 0.020 0.014 0.027 

Locus 1930 : 
2 alleles
5.1% missing data
   3   (0.891) 0.989 0.906 0.952 0.889 0.943 0.975 0.876 0.989 0.907 
   4   (0.109) 0.011 0.094 0.048 0.111 0.057 0.025 0.124 0.011 0.093 

Locus 1931 : 
2 alleles
11.6% missing data
   4   (0.913) 0.992 0.955 0.975 0.912 0.914 0.975 0.845 0.990 0.961 
   2   (0.087) 0.008 0.045 0.025 0.088 0.086 0.025 0.155 0.010 0.039 

Locus 1932 : 
2 alleles
2.9% missing data
   2   (0.754) 0.975 0.820 0.718 0.753 0.605 0.863 0.754 0.974 0.674 
   1   (0.246) 0.025 0.180 0.282 0.247 0.395 0.137 0.246 0.026 0.326 

Locus 1933 : 
2 alleles
15.9% missing data
   3   (0.588) 0.574 0.551 0.678 0.589 0.552 0.844 0.607 0.759 0.628 
   4   (0.412) 0.426 0.449 0.322 0.411 0.448 0.156 0.393 0.241 0.372 

Locus 1934 : 
2 alleles
3.6% missing data
   2   (0.099) 0.012 0.105 0.023 0.101 0.048 0.034 0.052 0.012 0.098 
   4   (0.901) 0.988 0.895 0.977 0.899 0.952 0.966 0.948 0.988 0.902 

Locus 1935 : 
2 alleles
10.9% missing data
   4   (0.842) 0.981 0.703 0.872 0.843 0.959 0.946 0.893 0.860 0.908 
   2   (0.158) 0.019 0.297 0.128 0.157 0.041 0.054 0.107 0.140 0.092 

Locus 1936 : 
2 alleles
10.9% missing data
   1   (0.941) 0.995 0.986 0.951 0.942 0.910 0.984 0.921 0.998 0.867 
   2   (0.059) 0.005 0.014 0.049 0.058 0.090 0.016 0.079 0.002 0.133 

Locus 1937 : 
2 alleles
2.9% missing data
   1   (0.831) 0.982 0.848 0.894 0.832 0.902 0.933 0.751 0.970 0.754 
   3   (0.169) 0.018 0.152 0.106 0.168 0.098 0.067 0.249 0.030 0.246 

Locus 1938 : 
2 alleles
5.1% missing data
   4   (0.935) 0.988 0.855 0.967 0.936 0.991 0.871 0.985 0.960 0.981 
   2   (0.065) 0.012 0.145 0.033 0.064 0.009 0.129 0.015 0.040 0.019 

Locus 1939 : 
2 alleles
1.4% missing data
   2   (0.101) 0.009 0.038 0.097 0.099 0.194 0.021 0.109 0.012 0.133 
   4   (0.899) 0.991 0.962 0.903 0.901 0.806 0.979 0.891 0.988 0.867 

Locus 1940 : 
2 alleles
2.2% missing data
   1   (0.918) 0.991 0.942 0.982 0.918 0.954 0.959 0.933 0.991 0.874 
   3   (0.082) 0.009 0.058 0.018 0.082 0.046 0.041 0.067 0.009 0.126 

Locus 1941 : 
2 alleles
5.1% missing data
   2   (0.901) 0.988 0.928 0.946 0.899 0.951 0.960 0.915 0.986 0.878 
   4   (0.099) 0.012 0.072 0.054 0.101 0.049 0.040 0.085 0.014 0.122 

Locus 1942 : 
2 alleles
4.3% missing data
   3   (0.900) 0.988 0.923 0.926 0.899 0.916 0.966 0.926 0.990 0.921 
   2   (0.100) 0.012 0.077 0.074 0.101 0.084 0.034 0.074 0.010 0.079 

Locus 1943 : 
2 alleles
2.2% missing data
   1   (0.862) 0.939 0.890 0.637 0.861 0.870 0.870 0.930 0.969 0.913 
   3   (0.138) 0.061 0.110 0.363 0.139 0.130 0.130 0.070 0.031 0.087 

Locus 1944 : 
2 alleles
6.5% missing data
   3   (0.786) 0.981 0.708 0.836 0.785 0.861 0.958 0.836 0.573 0.871 
   1   (0.214) 0.019 0.292 0.164 0.215 0.139 0.042 0.164 0.427 0.129 

Locus 1945 : 
2 alleles
8.7% missing data
   1   (0.418) 0.423 0.366 0.430 0.420 0.387 0.423 0.469 0.560 0.358 
   3   (0.582) 0.577 0.634 0.570 0.580 0.613 0.577 0.531 0.440 0.642 

Locus 1946 : 
2 alleles
10.9% missing data
   3   (0.879) 0.967 0.901 0.886 0.881 0.892 0.864 0.911 0.977 0.870 
   2   (0.121) 0.033 0.099 0.114 0.119 0.108 0.136 0.089 0.023 0.130 

Locus 1947 : 
2 alleles
13.0% missing data
   3   (0.905) 0.991 0.942 0.956 0.905 0.902 0.944 0.885 0.988 0.943 
   1   (0.095) 0.009 0.058 0.044 0.095 0.098 0.056 0.115 0.012 0.057 

Locus 1948 : 
2 alleles
0.7% missing data
   3   (0.811) 0.766 0.842 0.891 0.812 0.873 0.959 0.779 0.798 0.835 
   4   (0.189) 0.234 0.158 0.109 0.188 0.127 0.041 0.221 0.202 0.165 

Locus 1949 : 
2 alleles
15.2% missing data
   4   (0.802) 0.946 0.753 0.720 0.801 0.893 0.822 0.828 0.947 0.790 
   2   (0.198) 0.054 0.247 0.280 0.199 0.107 0.178 0.172 0.053 0.210 

Locus 1950 : 
2 alleles
0.0% missing data
   1   (0.910) 0.987 0.908 0.956 0.911 0.966 0.950 0.932 0.939 0.960 
   3   (0.090) 0.013 0.092 0.044 0.089 0.034 0.050 0.068 0.061 0.040 

Locus 1951 : 
2 alleles
11.6% missing data
   1   (0.754) 0.333 0.759 0.920 0.754 0.774 0.748 0.801 0.915 0.779 
   4   (0.246) 0.667 0.241 0.080 0.246 0.226 0.252 0.199 0.085 0.221 

Locus 1952 : 
2 alleles
12.3% missing data
   3   (0.154) 0.021 0.134 0.057 0.156 0.134 0.083 0.158 0.041 0.116 
   4   (0.846) 0.979 0.866 0.943 0.844 0.866 0.917 0.842 0.959 0.884 

Locus 1953 : 
2 alleles
2.9% missing data
   3   (0.912) 0.990 0.876 0.979 0.912 0.974 0.976 0.949 0.982 0.937 
   2   (0.088) 0.010 0.124 0.021 0.088 0.026 0.024 0.051 0.018 0.063 

Locus 1954 : 
2 alleles
13.0% missing data
   1   (0.697) 0.461 0.673 0.756 0.697 0.813 0.673 0.742 0.681 0.691 
   3   (0.303) 0.539 0.327 0.244 0.303 0.187 0.327 0.258 0.319 0.309 

Locus 1955 : 
2 alleles
16.7% missing data
   1   (0.864) 0.664 0.875 0.953 0.863 0.927 0.874 0.872 0.911 0.921 
   4   (0.136) 0.336 0.125 0.047 0.137 0.073 0.126 0.128 0.089 0.079 

Locus 1956 : 
2 alleles
8.7% missing data
   2   (0.894) 0.842 0.937 0.940 0.893 0.944 0.932 0.914 0.798 0.932 
   4   (0.106) 0.158 0.063 0.060 0.107 0.056 0.068 0.086 0.202 0.068 

Locus 1957 : 
2 alleles
12.3% missing data
   2   (0.888) 0.960 0.860 0.902 0.888 0.935 0.961 0.943 0.983 0.941 
   4   (0.112) 0.040 0.140 0.098 0.112 0.065 0.039 0.057 0.017 0.059 

Locus 1958 : 
2 alleles
5.8% missing data
   1   (0.139) 0.015 0.255 0.082 0.139 0.045 0.049 0.089 0.052 0.076 
   4   (0.861) 0.985 0.745 0.918 0.861 0.955 0.951 0.911 0.948 0.924 

Locus 1959 : 
2 alleles
6.5% missing data
   2   (0.901) 0.970 0.946 0.962 0.900 0.852 0.983 0.917 0.991 0.930 
   4   (0.099) 0.030 0.054 0.038 0.100 0.148 0.017 0.083 0.009 0.070 

Locus 1960 : 
2 alleles
12.3% missing data
   2   (0.822) 0.207 0.850 0.856 0.822 0.906 0.864 0.849 0.955 0.756 
   4   (0.178) 0.793 0.150 0.144 0.178 0.094 0.136 0.151 0.045 0.244 

Locus 1961 : 
2 alleles
2.9% missing data
   2   (0.889) 0.982 0.934 0.950 0.889 0.837 0.985 0.907 0.964 0.936 
   3   (0.111) 0.018 0.066 0.050 0.111 0.163 0.015 0.093 0.036 0.064 

Locus 1962 : 
2 alleles
4.3% missing data
   3   (0.896) 0.989 0.898 0.900 0.896 0.933 0.965 0.926 0.986 0.932 
   1   (0.104) 0.011 0.102 0.100 0.104 0.067 0.035 0.074 0.014 0.068 

Locus 1963 : 
2 alleles
13.8% missing data
   3   (0.909) 0.989 0.768 0.969 0.907 0.986 0.942 0.972 0.958 0.972 
   1   (0.091) 0.011 0.232 0.031 0.093 0.014 0.058 0.028 0.042 0.028 

Locus 1964 : 
2 alleles
0.7% missing data
   1   (0.090) 0.013 0.083 0.027 0.090 0.050 0.054 0.065 0.015 0.058 
   3   (0.910) 0.987 0.917 0.973 0.910 0.950 0.946 0.935 0.985 0.942 

Locus 1965 : 
2 alleles
15.2% missing data
   2   (0.417) 0.701 0.282 0.275 0.417 0.505 0.273 0.557 0.549 0.457 
   4   (0.583) 0.299 0.718 0.725 0.583 0.495 0.727 0.443 0.451 0.543 

Locus 1966 : 
2 alleles
5.1% missing data
   1   (0.789) 0.272 0.817 0.850 0.789 0.826 0.844 0.813 0.898 0.781 
   2   (0.211) 0.728 0.183 0.150 0.211 0.174 0.156 0.187 0.102 0.219 

Locus 1967 : 
2 alleles
2.2% missing data
   2   (0.120) 0.016 0.080 0.036 0.119 0.121 0.018 0.113 0.013 0.237 
   4   (0.880) 0.984 0.920 0.964 0.881 0.879 0.982 0.887 0.987 0.763 

Locus 1968 : 
2 alleles
5.1% missing data
   2   (0.910) 0.987 0.859 0.956 0.911 0.971 0.953 0.960 0.960 0.966 
   4   (0.090) 0.013 0.141 0.044 0.089 0.029 0.047 0.040 0.040 0.034 

Locus 1969 : 
2 alleles
5.8% missing data
   3   (0.139) 0.045 0.104 0.101 0.139 0.114 0.354 0.092 0.063 0.131 
   4   (0.861) 0.955 0.896 0.899 0.861 0.886 0.646 0.908 0.937 0.869 

Locus 1970 : 
2 alleles
7.2% missing data
   2   (0.641) 0.143 0.505 0.675 0.641 0.821 0.795 0.715 0.660 0.740 
   4   (0.359) 0.857 0.495 0.325 0.359 0.179 0.205 0.285 0.340 0.260 

Locus 1971 : 
2 alleles
5.1% missing data
   4   (0.616) 0.796 0.663 0.521 0.617 0.702 0.590 0.587 0.217 0.621 
   2   (0.384) 0.204 0.337 0.479 0.383 0.298 0.410 0.413 0.783 0.379 

Locus 1972 : 
2 alleles
3.6% missing data
   2   (0.801) 0.405 0.767 0.899 0.802 0.891 0.907 0.849 0.890 0.848 
   4   (0.199) 0.595 0.233 0.101 0.198 0.109 0.093 0.151 0.110 0.152 

Locus 1973 : 
2 alleles
18.8% missing data
   2   (0.805) 0.824 0.789 0.833 0.806 0.894 0.905 0.784 0.922 0.797 
   4   (0.195) 0.176 0.211 0.167 0.194 0.106 0.095 0.216 0.078 0.203 

Locus 1974 : 
2 alleles
5.8% missing data
   1   (0.172) 0.660 0.057 0.408 0.171 0.345 0.121 0.209 0.030 0.149 
   3   (0.828) 0.340 0.943 0.592 0.829 0.655 0.879 0.791 0.970 0.851 

Locus 1975 : 
2 alleles
12.3% missing data
   3   (0.878) 0.652 0.890 0.960 0.876 0.939 0.954 0.940 0.822 0.946 
   1   (0.122) 0.348 0.110 0.040 0.124 0.061 0.046 0.060 0.178 0.054 

Locus 1976 : 
2 alleles
2.2% missing data
   2   (0.897) 0.974 0.892 0.941 0.897 0.961 0.938 0.894 0.983 0.922 
   4   (0.103) 0.026 0.108 0.059 0.103 0.039 0.062 0.106 0.017 0.078 

Locus 1977 : 
2 alleles
11.6% missing data
   4   (0.922) 0.989 0.891 0.971 0.921 0.988 0.543 0.972 0.953 0.980 
   2   (0.078) 0.011 0.109 0.029 0.079 0.012 0.457 0.028 0.047 0.020 

Locus 1978 : 
2 alleles
18.8% missing data
   1   (0.866) 0.984 0.808 0.937 0.867 0.930 0.937 0.871 0.960 0.920 
   3   (0.134) 0.016 0.192 0.063 0.133 0.070 0.063 0.129 0.040 0.080 

Locus 1979 : 
2 alleles
4.3% missing data
   1   (0.824) 0.979 0.838 0.905 0.822 0.830 0.960 0.829 0.975 0.853 
   3   (0.176) 0.021 0.162 0.095 0.178 0.170 0.040 0.171 0.025 0.147 

Locus 1980 : 
2 alleles
13.0% missing data
   1   (0.869) 0.981 0.920 0.827 0.871 0.896 0.655 0.810 0.969 0.880 
   3   (0.131) 0.019 0.080 0.173 0.129 0.104 0.345 0.190 0.031 0.120 

Locus 1981 : 
2 alleles
12.3% missing data
   1   (0.748) 0.961 0.788 0.811 0.748 0.704 0.874 0.713 0.939 0.658 
   3   (0.252) 0.039 0.212 0.189 0.252 0.296 0.126 0.287 0.061 0.342 

Locus 1982 : 
2 alleles
2.2% missing data
   3   (0.717) 0.258 0.668 0.758 0.719 0.845 0.889 0.771 0.659 0.719 
   4   (0.283) 0.742 0.332 0.242 0.281 0.155 0.111 0.229 0.341 0.281 

Locus 1983 : 
2 alleles
1.4% missing data
   2   (0.633) 0.741 0.628 0.735 0.634 0.615 0.837 0.616 0.652 0.642 
   4   (0.367) 0.259 0.372 0.265 0.366 0.385 0.163 0.384 0.348 0.358 

Locus 1984 : 
2 alleles
13.0% missing data
   3   (0.331) 0.222 0.141 0.306 0.331 0.661 0.068 0.564 0.023 0.534 
   4   (0.669) 0.778 0.859 0.694 0.669 0.339 0.932 0.436 0.977 0.466 

Locus 1985 : 
2 alleles
14.5% missing data
   3   (0.439) 0.914 0.379 0.350 0.441 0.424 0.153 0.487 0.740 0.372 
   1   (0.561) 0.086 0.621 0.650 0.559 0.576 0.847 0.513 0.260 0.628 

Locus 1986 : 
2 alleles
12.3% missing data
   4   (0.926) 0.990 0.971 0.963 0.927 0.915 0.957 0.905 0.995 0.937 
   2   (0.074) 0.010 0.029 0.037 0.073 0.085 0.043 0.095 0.005 0.063 

Locus 1987 : 
2 alleles
2.2% missing data
   2   (0.932) 0.681 0.926 0.816 0.933 0.991 0.901 0.985 0.767 0.985 
   4   (0.068) 0.319 0.074 0.184 0.067 0.009 0.099 0.015 0.233 0.015 

Locus 1988 : 
2 alleles
2.9% missing data
   1   (0.737) 0.643 0.777 0.839 0.738 0.783 0.389 0.768 0.522 0.776 
   3   (0.263) 0.357 0.223 0.161 0.262 0.217 0.611 0.232 0.478 0.224 

Locus 1989 : 
2 alleles
3.6% missing data
   4   (0.869) 0.976 0.833 0.939 0.866 0.955 0.552 0.927 0.962 0.930 
   1   (0.131) 0.024 0.167 0.061 0.134 0.045 0.448 0.073 0.038 0.070 

Locus 1990 : 
2 alleles
11.6% missing data
   3   (0.702) 0.964 0.676 0.632 0.703 0.840 0.583 0.688 0.756 0.637 
   1   (0.298) 0.036 0.324 0.368 0.297 0.160 0.417 0.312 0.244 0.363 

Locus 1991 : 
2 alleles
3.6% missing data
   2   (0.610) 0.508 0.591 0.787 0.612 0.668 0.579 0.613 0.541 0.602 
   4   (0.390) 0.492 0.409 0.213 0.388 0.332 0.421 0.387 0.459 0.398 

Locus 1992 : 
2 alleles
7.2% missing data
   3   (0.526) 0.922 0.540 0.344 0.528 0.455 0.785 0.600 0.170 0.523 
   1   (0.474) 0.078 0.460 0.656 0.472 0.545 0.215 0.400 0.830 0.477 

Locus 1993 : 
2 alleles
5.1% missing data
   3   (0.851) 0.981 0.826 0.929 0.851 0.894 0.862 0.898 0.953 0.912 
   1   (0.149) 0.019 0.174 0.071 0.149 0.106 0.138 0.102 0.047 0.088 

Locus 1994 : 
2 alleles
2.9% missing data
   3   (0.853) 0.981 0.822 0.869 0.853 0.901 0.837 0.918 0.946 0.863 
   1   (0.147) 0.019 0.178 0.131 0.147 0.099 0.163 0.082 0.054 0.137 

Locus 1995 : 
2 alleles
6.5% missing data
   1   (0.909) 0.985 0.933 0.920 0.911 0.907 0.974 0.943 0.988 0.911 
   3   (0.091) 0.015 0.067 0.080 0.089 0.093 0.026 0.057 0.012 0.089 

Locus 1996 : 
2 alleles
5.1% missing data
   3   (0.898) 0.972 0.909 0.833 0.899 0.954 0.897 0.911 0.980 0.903 
   1   (0.102) 0.028 0.091 0.167 0.101 0.046 0.103 0.089 0.020 0.097 

Locus 1997 : 
2 alleles
10.9% missing data
   3   (0.883) 0.986 0.910 0.945 0.882 0.915 0.934 0.917 0.980 0.814 
   1   (0.117) 0.014 0.090 0.055 0.118 0.085 0.066 0.083 0.020 0.186 

Locus 1998 : 
2 alleles
10.1% missing data
   1   (0.655) 0.958 0.544 0.562 0.655 0.814 0.551 0.662 0.804 0.723 
   3   (0.345) 0.042 0.456 0.438 0.345 0.186 0.449 0.338 0.196 0.277 

Locus 1999 : 
2 alleles
11.6% missing data
   3   (0.900) 0.892 0.926 0.954 0.901 0.951 0.972 0.909 0.990 0.817 
   1   (0.100) 0.108 0.074 0.046 0.099 0.049 0.028 0.091 0.010 0.183 

Locus 2000 : 
2 alleles
0.0% missing data
   4   (0.909) 0.991 0.921 0.937 0.909 0.954 0.977 0.933 0.985 0.928 
   1   (0.091) 0.009 0.079 0.063 0.091 0.046 0.023 0.067 0.015 0.072 

Locus 2001 : 
2 alleles
1.4% missing data
   4   (0.823) 0.742 0.884 0.934 0.822 0.765 0.962 0.862 0.822 0.844 
   2   (0.177) 0.258 0.116 0.066 0.178 0.235 0.038 0.138 0.178 0.156 

Locus 2002 : 
2 alleles
15.9% missing data
   4   (0.947) 0.625 0.913 0.987 0.948 0.995 0.990 0.992 0.856 0.991 
   1   (0.053) 0.375 0.087 0.013 0.052 0.005 0.010 0.008 0.144 0.009 

Locus 2003 : 
2 alleles
13.0% missing data
   4   (0.129) 0.098 0.071 0.062 0.130 0.156 0.021 0.205 0.009 0.135 
   2   (0.871) 0.902 0.929 0.938 0.870 0.844 0.979 0.795 0.991 0.865 

Locus 2004 : 
2 alleles
7.2% missing data
   2   (0.818) 0.191 0.833 0.915 0.818 0.922 0.947 0.810 0.959 0.752 
   4   (0.182) 0.809 0.167 0.085 0.182 0.078 0.053 0.190 0.041 0.248 

Locus 2005 : 
2 alleles
10.9% missing data
   4   (0.886) 0.988 0.872 0.925 0.885 0.944 0.861 0.937 0.971 0.914 
   2   (0.114) 0.012 0.128 0.075 0.115 0.056 0.139 0.063 0.029 0.086 

Locus 2006 : 
2 alleles
2.2% missing data
   4   (0.617) 0.953 0.574 0.826 0.616 0.664 0.591 0.591 0.667 0.673 
   1   (0.383) 0.047 0.426 0.174 0.384 0.336 0.409 0.409 0.333 0.327 

Locus 2007 : 
2 alleles
2.2% missing data
   1   (0.832) 0.280 0.906 0.711 0.829 0.904 0.921 0.828 0.931 0.828 
   4   (0.168) 0.720 0.094 0.289 0.171 0.096 0.079 0.172 0.069 0.172 

Locus 2008 : 
2 alleles
10.1% missing data
   1   (0.879) 0.988 0.896 0.847 0.879 0.925 0.891 0.894 0.983 0.827 
   2   (0.121) 0.012 0.104 0.153 0.121 0.075 0.109 0.106 0.017 0.173 

Locus 2009 : 
2 alleles
18.1% missing data
   2   (0.888) 0.572 0.890 0.934 0.890 0.943 0.871 0.952 0.918 0.925 
   1   (0.112) 0.428 0.110 0.066 0.110 0.057 0.129 0.048 0.082 0.075 

Locus 2010 : 
2 alleles
2.9% missing data
   2   (0.219) 0.767 0.156 0.309 0.217 0.199 0.146 0.234 0.069 0.189 
   4   (0.781) 0.233 0.844 0.691 0.783 0.801 0.854 0.766 0.931 0.811 

Locus 2011 : 
2 alleles
13.8% missing data
   2   (0.834) 0.534 0.871 0.912 0.837 0.842 0.872 0.885 0.850 0.845 
   4   (0.166) 0.466 0.129 0.088 0.163 0.158 0.128 0.115 0.150 0.155 

Locus 2012 : 
2 alleles
11.6% missing data
   1   (0.912) 0.981 0.956 0.975 0.908 0.894 0.958 0.943 0.994 0.904 
   3   (0.088) 0.019 0.044 0.025 0.092 0.106 0.042 0.057 0.006 0.096 

Locus 2013 : 
2 alleles
14.5% missing data
   2   (0.424) 0.423 0.298 0.348 0.423 0.591 0.522 0.534 0.166 0.516 
   3   (0.576) 0.577 0.702 0.652 0.577 0.409 0.478 0.466 0.834 0.484 

Locus 2014 : 
2 alleles
10.9% missing data
   1   (0.886) 0.985 0.912 0.908 0.888 0.939 0.930 0.865 0.980 0.818 
   4   (0.114) 0.015 0.088 0.092 0.112 0.061 0.070 0.135 0.020 0.182 

Locus 2015 : 
2 alleles
5.1% missing data
   2   (0.713) 0.416 0.787 0.763 0.715 0.662 0.316 0.750 0.735 0.690 
   1   (0.287) 0.584 0.213 0.237 0.285 0.338 0.684 0.250 0.265 0.310 

Locus 2016 : 
2 alleles
2.9% missing data
   4   (0.897) 0.980 0.898 0.945 0.897 0.958 0.661 0.938 0.971 0.938 
   2   (0.103) 0.020 0.102 0.055 0.103 0.042 0.339 0.062 0.029 0.062 

Locus 2017 : 
2 alleles
2.2% missing data
   2   (0.888) 0.289 0.924 0.926 0.888 0.949 0.962 0.909 0.983 0.921 
   1   (0.112) 0.711 0.076 0.074 0.112 0.051 0.038 0.091 0.017 0.079 

Locus 2018 : 
2 alleles
3.6% missing data
   4   (0.801) 0.337 0.730 0.794 0.802 0.942 0.761 0.917 0.369 0.827 
   2   (0.199) 0.663 0.270 0.206 0.198 0.058 0.239 0.083 0.631 0.173 

Locus 2019 : 
2 alleles
4.3% missing data
   1   (0.840) 0.472 0.893 0.882 0.840 0.863 0.924 0.847 0.905 0.900 
   3   (0.160) 0.528 0.107 0.118 0.160 0.137 0.076 0.153 0.095 0.100 

Locus 2020 : 
2 alleles
5.1% missing data
   2   (0.878) 0.294 0.954 0.924 0.879 0.858 0.978 0.835 0.986 0.896 
   3   (0.122) 0.706 0.046 0.076 0.121 0.142 0.022 0.165 0.014 0.104 

Locus 2021 : 
2 alleles
13.0% missing data
   1   (0.834) 0.980 0.898 0.934 0.832 0.790 0.902 0.755 0.963 0.847 
   3   (0.166) 0.020 0.102 0.066 0.168 0.210 0.098 0.245 0.037 0.153 

Locus 2022 : 
2 alleles
2.2% missing data
   4   (0.913) 0.991 0.952 0.923 0.912 0.945 0.984 0.935 0.993 0.803 
   2   (0.087) 0.009 0.048 0.077 0.088 0.055 0.016 0.065 0.007 0.197 

Locus 2023 : 
2 alleles
15.9% missing data
   4   (0.696) 0.962 0.662 0.725 0.693 0.779 0.763 0.644 0.904 0.724 
   2   (0.304) 0.038 0.338 0.275 0.307 0.221 0.237 0.356 0.096 0.276 

Locus 2024 : 
2 alleles
5.1% missing data
   4   (0.922) 0.992 0.975 0.967 0.922 0.872 0.989 0.903 0.996 0.906 
   1   (0.078) 0.008 0.025 0.033 0.078 0.128 0.011 0.097 0.004 0.094 

Locus 2025 : 
2 alleles
4.3% missing data
   1   (0.097) 0.027 0.070 0.071 0.099 0.059 0.058 0.091 0.015 0.056 
   2   (0.903) 0.973 0.930 0.929 0.901 0.941 0.942 0.909 0.985 0.944 

Locus 2026 : 
2 alleles
6.5% missing data
   2   (0.829) 0.960 0.820 0.902 0.828 0.860 0.960 0.819 0.973 0.886 
   4   (0.171) 0.040 0.180 0.098 0.172 0.140 0.040 0.181 0.027 0.114 

Locus 2027 : 
2 alleles
15.9% missing data
   4   (0.894) 0.229 0.918 0.952 0.895 0.964 0.938 0.929 0.955 0.917 
   2   (0.106) 0.771 0.082 0.048 0.105 0.036 0.062 0.071 0.045 0.083 

Locus 2028 : 
2 alleles
0.7% missing data
   2   (0.912) 0.989 0.872 0.947 0.913 0.976 0.959 0.963 0.956 0.951 
   4   (0.088) 0.011 0.128 0.053 0.087 0.024 0.041 0.037 0.044 0.049 

Locus 2029 : 
2 alleles
14.5% missing data
   4   (0.946) 0.995 0.987 0.982 0.947 0.865 0.986 0.954 0.998 0.945 
   2   (0.054) 0.005 0.013 0.018 0.053 0.135 0.014 0.046 0.002 0.055 

Locus 2030 : 
2 alleles
13.0% missing data
   3   (0.504) 0.160 0.514 0.389 0.505 0.620 0.441 0.466 0.307 0.544 
   1   (0.496) 0.840 0.486 0.611 0.495 0.380 0.559 0.534 0.693 0.456 

Locus 2031 : 
2 alleles
11.6% missing data
   2   (0.726) 0.256 0.803 0.643 0.722 0.731 0.775 0.747 0.878 0.753 
   4   (0.274) 0.744 0.197 0.357 0.278 0.269 0.225 0.253 0.122 0.247 

Locus 2032 : 
2 alleles
2.9% missing data
   2   (0.922) 0.993 0.967 0.877 0.924 0.932 0.888 0.926 0.995 0.868 
   4   (0.078) 0.007 0.033 0.123 0.076 0.068 0.112 0.074 0.005 0.132 

Locus 2033 : 
2 alleles
4.3% missing data
   2   (0.482) 0.164 0.424 0.696 0.478 0.664 0.531 0.499 0.200 0.507 
   4   (0.518) 0.836 0.576 0.304 0.522 0.336 0.469 0.501 0.800 0.493 

Locus 2034 : 
2 alleles
1.4% missing data
   2   (0.928) 0.993 0.975 0.972 0.929 0.884 0.994 0.916 0.996 0.920 
   1   (0.072) 0.007 0.025 0.028 0.071 0.116 0.006 0.084 0.004 0.080 

Locus 2035 : 
2 alleles
13.0% missing data
   3   (0.889) 0.983 0.758 0.846 0.890 0.974 0.951 0.961 0.939 0.947 
   1   (0.111) 0.017 0.242 0.154 0.110 0.026 0.049 0.039 0.061 0.053 

Locus 2036 : 
2 alleles
5.8% missing data
   2   (0.902) 0.988 0.924 0.975 0.902 0.940 0.986 0.874 0.985 0.941 
   4   (0.098) 0.012 0.076 0.025 0.098 0.060 0.014 0.126 0.015 0.059 

Locus 2037 : 
2 alleles
11.6% missing data
   2   (0.881) 0.987 0.924 0.953 0.881 0.892 0.846 0.860 0.985 0.862 
   4   (0.119) 0.013 0.076 0.047 0.119 0.108 0.154 0.140 0.015 0.138 

Locus 2038 : 
2 alleles
2.9% missing data
   2   (0.899) 0.152 0.923 0.966 0.899 0.938 0.947 0.941 0.970 0.968 
   4   (0.101) 0.848 0.077 0.034 0.101 0.062 0.053 0.059 0.030 0.032 

Locus 2039 : 
2 alleles
2.9% missing data
   2   (0.693) 0.952 0.611 0.836 0.692 0.781 0.882 0.661 0.859 0.769 
   4   (0.307) 0.048 0.389 0.164 0.308 0.219 0.118 0.339 0.141 0.231 

Locus 2040 : 
2 alleles
3.6% missing data
   4   (0.943) 0.990 0.988 0.987 0.944 0.909 0.995 0.891 0.998 0.902 
   2   (0.057) 0.010 0.012 0.013 0.056 0.091 0.005 0.109 0.002 0.098 

Locus 2041 : 
2 alleles
2.2% missing data
   3   (0.779) 0.969 0.750 0.826 0.781 0.791 0.927 0.811 0.923 0.731 
   1   (0.221) 0.031 0.250 0.174 0.219 0.209 0.073 0.189 0.077 0.269 

Locus 2042 : 
2 alleles
5.8% missing data
   1   (0.914) 0.991 0.925 0.963 0.913 0.970 0.975 0.934 0.992 0.891 
   4   (0.086) 0.009 0.075 0.037 0.087 0.030 0.025 0.066 0.008 0.109 

Locus 2043 : 
2 alleles
14.5% missing data
   1   (0.693) 0.826 0.616 0.573 0.691 0.852 0.626 0.794 0.164 0.830 
   3   (0.307) 0.174 0.384 0.427 0.309 0.148 0.374 0.206 0.836 0.170 

Locus 2044 : 
2 alleles
4.3% missing data
   4   (0.895) 0.988 0.946 0.957 0.896 0.874 0.914 0.856 0.990 0.902 
   2   (0.105) 0.012 0.054 0.043 0.104 0.126 0.086 0.144 0.010 0.098 

Locus 2045 : 
2 alleles
5.8% missing data
   4   (0.512) 0.236 0.530 0.464 0.515 0.596 0.789 0.501 0.188 0.441 
   3   (0.488) 0.764 0.470 0.536 0.485 0.404 0.211 0.499 0.812 0.559 

Locus 2046 : 
2 alleles
5.1% missing data
   1   (0.907) 0.986 0.894 0.957 0.907 0.967 0.970 0.927 0.989 0.930 
   3   (0.093) 0.014 0.106 0.043 0.093 0.033 0.030 0.073 0.011 0.070 

Locus 2047 : 
2 alleles
2.9% missing data
   1   (0.890) 0.294 0.727 0.972 0.892 0.991 0.929 0.984 0.121 0.983 
   4   (0.110) 0.706 0.273 0.028 0.108 0.009 0.071 0.016 0.879 0.017 

Locus 2048 : 
2 alleles
2.9% missing data
   3   (0.888) 0.989 0.882 0.709 0.888 0.961 0.727 0.942 0.974 0.944 
   1   (0.112) 0.011 0.118 0.291 0.112 0.039 0.273 0.058 0.026 0.056 

Locus 2049 : 
2 alleles
12.3% missing data
   1   (0.888) 0.980 0.863 0.959 0.887 0.938 0.948 0.933 0.979 0.934 
   3   (0.112) 0.020 0.137 0.041 0.113 0.062 0.052 0.067 0.021 0.066 

Locus 2050 : 
2 alleles
12.3% missing data
   3   (0.794) 0.785 0.779 0.839 0.791 0.907 0.805 0.814 0.501 0.880 
   2   (0.206) 0.215 0.221 0.161 0.209 0.093 0.195 0.186 0.499 0.120 

Locus 2051 : 
2 alleles
8.0% missing data
   2   (0.914) 0.991 0.949 0.901 0.914 0.972 0.988 0.875 0.992 0.796 
   4   (0.086) 0.009 0.051 0.099 0.086 0.028 0.012 0.125 0.008 0.204 

Locus 2052 : 
2 alleles
5.1% missing data
   1   (0.711) 0.960 0.722 0.704 0.710 0.782 0.869 0.570 0.901 0.706 
   3   (0.289) 0.040 0.278 0.296 0.290 0.218 0.131 0.430 0.099 0.294 

Locus 2053 : 
2 alleles
15.2% missing data
   3   (0.832) 0.509 0.851 0.896 0.832 0.897 0.901 0.888 0.758 0.846 
   1   (0.168) 0.491 0.149 0.104 0.168 0.103 0.099 0.112 0.242 0.154 

Locus 2054 : 
2 alleles
5.8% missing data
   3   (0.782) 0.596 0.775 0.865 0.784 0.777 0.896 0.846 0.908 0.814 
   1   (0.218) 0.404 0.225 0.135 0.216 0.223 0.104 0.154 0.092 0.186 

Locus 2055 : 
2 alleles
5.1% missing data
   4   (0.873) 0.981 0.862 0.949 0.872 0.904 0.974 0.898 0.966 0.940 
   1   (0.127) 0.019 0.138 0.051 0.128 0.096 0.026 0.102 0.034 0.060 

Locus 2056 : 
2 alleles
14.5% missing data
   4   (0.910) 0.880 0.843 0.911 0.911 0.979 0.945 0.976 0.937 0.936 
   2   (0.090) 0.120 0.157 0.089 0.089 0.021 0.055 0.024 0.063 0.064 

Locus 2057 : 
2 alleles
13.8% missing data
   2   (0.901) 0.967 0.813 0.948 0.902 0.971 0.892 0.960 0.960 0.959 
   4   (0.099) 0.033 0.187 0.052 0.098 0.029 0.108 0.040 0.040 0.041 

Locus 2058 : 
2 alleles
5.8% missing data
   4   (0.139) 0.016 0.109 0.113 0.140 0.155 0.027 0.100 0.019 0.190 
   2   (0.861) 0.984 0.891 0.887 0.860 0.845 0.973 0.900 0.981 0.810 

Locus 2059 : 
2 alleles
5.1% missing data
   2   (0.876) 0.981 0.904 0.602 0.875 0.934 0.863 0.924 0.951 0.882 
   4   (0.124) 0.019 0.096 0.398 0.125 0.066 0.137 0.076 0.049 0.118 

Locus 2060 : 
2 alleles
12.3% missing data
   1   (0.891) 0.988 0.933 0.965 0.890 0.899 0.961 0.883 0.989 0.856 
   4   (0.109) 0.012 0.067 0.035 0.110 0.101 0.039 0.117 0.011 0.144 

Locus 2061 : 
2 alleles
6.5% missing data
   1   (0.806) 0.977 0.876 0.722 0.807 0.785 0.840 0.778 0.944 0.763 
   3   (0.194) 0.023 0.124 0.278 0.193 0.215 0.160 0.222 0.056 0.237 

Locus 2062 : 
2 alleles
11.6% missing data
   2   (0.887) 0.965 0.851 0.920 0.889 0.913 0.923 0.953 0.977 0.956 
   4   (0.113) 0.035 0.149 0.080 0.111 0.087 0.077 0.047 0.023 0.044 

Locus 2063 : 
2 alleles
14.5% missing data
   3   (0.876) 0.885 0.887 0.908 0.876 0.935 0.870 0.896 0.976 0.879 
   4   (0.124) 0.115 0.113 0.092 0.124 0.065 0.130 0.104 0.024 0.121 

Locus 2064 : 
2 alleles
13.0% missing data
   4   (0.902) 0.991 0.927 0.942 0.903 0.939 0.928 0.884 0.983 0.933 
   2   (0.098) 0.009 0.073 0.058 0.097 0.061 0.072 0.116 0.017 0.067 

Locus 2065 : 
2 alleles
12.3% missing data
   4   (0.118) 0.013 0.046 0.037 0.118 0.294 0.015 0.170 0.007 0.114 
   2   (0.882) 0.987 0.954 0.963 0.882 0.706 0.985 0.830 0.993 0.886 

Locus 2066 : 
2 alleles
4.3% missing data
   4   (0.890) 0.989 0.864 0.921 0.891 0.951 0.954 0.926 0.986 0.891 
   2   (0.110) 0.011 0.136 0.079 0.109 0.049 0.046 0.074 0.014 0.109 

Locus 2067 : 
2 alleles
8.0% missing data
   3   (0.912) 0.987 0.922 0.746 0.912 0.972 0.852 0.966 0.939 0.950 
   1   (0.088) 0.013 0.078 0.254 0.088 0.028 0.148 0.034 0.061 0.050 

Locus 2068 : 
2 alleles
12.3% missing data
   1   (0.906) 0.901 0.919 0.907 0.907 0.949 0.915 0.947 0.986 0.912 
   3   (0.094) 0.099 0.081 0.093 0.093 0.051 0.085 0.053 0.014 0.088 

Locus 2069 : 
2 alleles
8.0% missing data
   4   (0.852) 0.984 0.878 0.556 0.850 0.925 0.827 0.898 0.940 0.873 
   2   (0.148) 0.016 0.122 0.444 0.150 0.075 0.173 0.102 0.060 0.127 

Locus 2070 : 
2 alleles
0.0% missing data
   3   (0.915) 0.991 0.956 0.820 0.915 0.931 0.937 0.941 0.975 0.942 
   4   (0.085) 0.009 0.044 0.180 0.085 0.069 0.063 0.059 0.025 0.058 

Locus 2071 : 
2 alleles
9.4% missing data
   1   (0.155) 0.017 0.169 0.096 0.155 0.087 0.192 0.175 0.035 0.104 
   3   (0.845) 0.983 0.831 0.904 0.845 0.913 0.808 0.825 0.965 0.896 

Locus 2072 : 
2 alleles
3.6% missing data
   2   (0.834) 0.464 0.735 0.941 0.836 0.954 0.971 0.906 0.722 0.908 
   4   (0.166) 0.536 0.265 0.059 0.164 0.046 0.029 0.094 0.278 0.092 

Locus 2073 : 
2 alleles
10.9% missing data
   2   (0.866) 0.872 0.896 0.845 0.865 0.919 0.931 0.897 0.903 0.875 
   4   (0.134) 0.128 0.104 0.155 0.135 0.081 0.069 0.103 0.097 0.125 

Locus 2074 : 
2 alleles
6.5% missing data
   4   (0.854) 0.981 0.710 0.924 0.853 0.950 0.957 0.927 0.916 0.947 
   2   (0.146) 0.019 0.290 0.076 0.147 0.050 0.043 0.073 0.084 0.053 

Locus 2075 : 
2 alleles
2.9% missing data
   4   (0.863) 0.626 0.861 0.927 0.863 0.925 0.871 0.942 0.909 0.863 
   1   (0.137) 0.374 0.139 0.073 0.137 0.075 0.129 0.058 0.091 0.137 

Locus 2076 : 
2 alleles
13.0% missing data
   4   (0.769) 0.216 0.863 0.472 0.770 0.811 0.131 0.767 0.932 0.808 
   2   (0.231) 0.784 0.137 0.528 0.230 0.189 0.869 0.233 0.068 0.192 

Locus 2077 : 
2 alleles
2.2% missing data
   1   (0.857) 0.983 0.925 0.905 0.857 0.798 0.957 0.834 0.986 0.801 
   3   (0.143) 0.017 0.075 0.095 0.143 0.202 0.043 0.166 0.014 0.199 

Locus 2078 : 
2 alleles
11.6% missing data
   1   (0.610) 0.731 0.587 0.405 0.609 0.688 0.739 0.673 0.324 0.670 
   3   (0.390) 0.269 0.413 0.595 0.391 0.312 0.261 0.327 0.676 0.330 

Locus 2079 : 
2 alleles
1.4% missing data
   3   (0.909) 0.280 0.967 0.977 0.909 0.891 0.992 0.932 0.992 0.945 
   1   (0.091) 0.720 0.033 0.023 0.091 0.109 0.008 0.068 0.008 0.055 

Locus 2080 : 
2 alleles
17.4% missing data
   3   (0.695) 0.537 0.667 0.874 0.695 0.769 0.656 0.786 0.563 0.685 
   1   (0.305) 0.463 0.333 0.126 0.305 0.231 0.344 0.214 0.437 0.315 

Locus 2081 : 
2 alleles
12.3% missing data
   3   (0.879) 0.970 0.919 0.950 0.878 0.913 0.973 0.841 0.976 0.862 
   1   (0.121) 0.030 0.081 0.050 0.122 0.087 0.027 0.159 0.024 0.138 

Locus 2082 : 
2 alleles
5.8% missing data
   1   (0.352) 0.116 0.392 0.296 0.353 0.342 0.540 0.313 0.243 0.278 
   3   (0.648) 0.884 0.608 0.704 0.647 0.658 0.460 0.687 0.757 0.722 

Locus 2083 : 
2 alleles
4.3% missing data
   3   (0.796) 0.970 0.776 0.879 0.794 0.859 0.613 0.855 0.896 0.804 
   2   (0.204) 0.030 0.224 0.121 0.206 0.141 0.387 0.145 0.104 0.196 

Locus 2084 : 
2 alleles
5.8% missing data
   2   (0.608) 0.882 0.584 0.436 0.605 0.592 0.789 0.604 0.871 0.660 
   4   (0.392) 0.118 0.416 0.564 0.395 0.408 0.211 0.396 0.129 0.340 

Locus 2085 : 
2 alleles
5.8% missing data
   1   (0.526) 0.168 0.549 0.616 0.525 0.605 0.893 0.494 0.271 0.488 
   3   (0.474) 0.832 0.451 0.384 0.475 0.395 0.107 0.506 0.729 0.512 

Locus 2086 : 
2 alleles
5.8% missing data
   4   (0.875) 0.429 0.912 0.952 0.873 0.896 0.954 0.930 0.931 0.935 
   2   (0.125) 0.571 0.088 0.048 0.127 0.104 0.046 0.070 0.069 0.065 

Locus 2087 : 
2 alleles
12.3% missing data
   4   (0.609) 0.095 0.242 0.353 0.608 0.942 0.284 0.902 0.055 0.880 
   1   (0.391) 0.905 0.758 0.647 0.392 0.058 0.716 0.098 0.945 0.120 

Locus 2088 : 
2 alleles
4.3% missing data
   3   (0.679) 0.468 0.677 0.653 0.681 0.758 0.224 0.770 0.570 0.703 
   2   (0.321) 0.532 0.323 0.347 0.319 0.242 0.776 0.230 0.430 0.297 

Locus 2089 : 
2 alleles
5.8% missing data
   3   (0.902) 0.963 0.912 0.964 0.903 0.958 0.975 0.910 0.960 0.906 
   1   (0.098) 0.037 0.088 0.036 0.097 0.042 0.025 0.090 0.040 0.094 

Locus 2090 : 
2 alleles
11.6% missing data
   4   (0.914) 0.990 0.955 0.967 0.915 0.935 0.976 0.915 0.992 0.856 
   3   (0.086) 0.010 0.045 0.033 0.085 0.065 0.024 0.085 0.008 0.144 

Locus 2091 : 
2 alleles
11.6% missing data
   2   (0.826) 0.973 0.782 0.812 0.828 0.863 0.892 0.884 0.924 0.889 
   4   (0.174) 0.027 0.218 0.188 0.172 0.137 0.108 0.116 0.076 0.111 

Locus 2092 : 
2 alleles
1.4% missing data
   3   (0.820) 0.980 0.840 0.681 0.821 0.866 0.907 0.811 0.970 0.760 
   1   (0.180) 0.020 0.160 0.319 0.179 0.134 0.093 0.189 0.030 0.240 

Locus 2093 : 
2 alleles
1.4% missing data
   2   (0.813) 0.941 0.835 0.873 0.814 0.828 0.687 0.843 0.891 0.824 
   4   (0.187) 0.059 0.165 0.127 0.186 0.172 0.313 0.157 0.109 0.176 

Locus 2094 : 
2 alleles
5.1% missing data
   1   (0.895) 0.418 0.891 0.913 0.894 0.963 0.953 0.954 0.958 0.971 
   3   (0.105) 0.582 0.109 0.087 0.106 0.037 0.047 0.046 0.042 0.029 

Locus 2095 : 
2 alleles
2.9% missing data
   3   (0.881) 0.983 0.871 0.952 0.883 0.954 0.935 0.909 0.933 0.833 
   1   (0.119) 0.017 0.129 0.048 0.117 0.046 0.065 0.091 0.067 0.167 

Locus 2096 : 
2 alleles
8.7% missing data
[truncated: 127,192 more chars]
