# Supplementary material for: Population genomic response to geographic gradients by widespread and endemic fishes of the Arabian Peninsula
Source: Ecol Evol. 2020 Apr 12;10(10):4314–30. doi: 10.1002/ece3.6199 (PMC7246217; doi:10.1002/ece3.6199)
Supplement: Supplementary file 6 — Appendix S1 [file ECE3-10-4314-s006.zip › Appendix S1, STRUCTURE and PCA Plots, Dryad/STRUCTURE/C. austriacus & C. melapterus/results_job_T45_q]

 C_aust_RS25  1 0.0003 0.0058 0.0212 0.0064 0.5826 0.0034 0.2551 0.0044 0.1209 
 C_aust_RS25  1 0.0008 0.0027 0.0205 0.0041 0.5340 0.0007 0.2465 0.0037 0.1869 
 C_aust_RS26  1 0.0003 0.0025 0.0175 0.0038 0.4438 0.0021 0.2841 0.0021 0.2437 
 C_aust_RS26  1 0.0002 0.0120 0.0097 0.0079 0.5932 0.0017 0.2378 0.0019 0.1356 
 C_aust_RS26  1 0.0003 0.0103 0.0076 0.0082 0.5886 0.0013 0.2444 0.0026 0.1367 
 C_aust_RS26  1 0.0002 0.0047 0.0102 0.0048 0.5627 0.0010 0.2617 0.0029 0.1519 
 C_aust_RS26  1 0.0003 0.0052 0.0193 0.0060 0.4873 0.0008 0.2748 0.0015 0.2047 
 C_aust_RS26  1 0.0002 0.0129 0.0162 0.0106 0.5427 0.0015 0.2479 0.0080 0.1600 
 C_aust_RS26  1 0.0002 0.0064 0.0109 0.0055 0.5323 0.0009 0.2889 0.0011 0.1539 
 C_aust_RS26  1 0.0004 0.0056 0.0075 0.0055 0.5226 0.0014 0.3322 0.0019 0.1228 
 C_aust_RS26  1 0.0003 0.0068 0.0075 0.0077 0.5655 0.0012 0.2220 0.0012 0.1878 
 C_aust_RS26  1 0.0003 0.0047 0.0051 0.0051 0.5751 0.0029 0.2602 0.0023 0.1443 
 C_aust_RS27  2 0.0024 0.0016 0.0304 0.0088 0.5550 0.0011 0.2692 0.0015 0.1300 
 C_aust_RS27  2 0.0052 0.0023 0.0107 0.0130 0.5743 0.0007 0.2623 0.0029 0.1287 
 C_aust_RS27  2 0.0019 0.0040 0.0158 0.0147 0.5941 0.0040 0.2499 0.0058 0.1096 
 C_aust_RS27  2 0.0036 0.0084 0.0087 0.0408 0.5258 0.0014 0.2819 0.0030 0.1264 
 C_aust_RS27  2 0.0061 0.0089 0.0172 0.0352 0.4457 0.0013 0.2927 0.0118 0.1811 
 C_aust_RS27  2 0.0022 0.0018 0.0116 0.0111 0.5624 0.0004 0.2450 0.0017 0.1638 
 C_aust_RS27  2 0.0019 0.0013 0.0204 0.0066 0.6681 0.0009 0.1828 0.0023 0.1158 
 C_aust_RS27  2 0.0023 0.0037 0.0382 0.0167 0.4680 0.0040 0.2985 0.0143 0.1544 
 C_aust_RS27  2 0.0110 0.0026 0.0088 0.0111 0.5510 0.0007 0.2581 0.0114 0.1454 
 C_aust_RS27  2 0.0021 0.0023 0.0095 0.0194 0.4397 0.0012 0.3138 0.0037 0.2084 
 C_aust_RS27  2 0.0069 0.0042 0.0130 0.0196 0.5329 0.0009 0.2804 0.0044 0.1377 
 C_aust_RS27  2 0.0011 0.0021 0.0070 0.0101 0.4584 0.0015 0.3396 0.0019 0.1784 
 C_aust_RS46  4 0.0035 0.0039 0.0157 0.0091 0.5670 0.0020 0.2675 0.0032 0.1282 
 C_aust_RS48  4 0.0005 0.0013 0.0145 0.0043 0.5771 0.0029 0.3248 0.0021 0.0723 
 C_aust_RS51  4 0.0014 0.0024 0.0172 0.0078 0.6109 0.0024 0.2519 0.0078 0.0982 
 C_aust_RS53  4 0.0007 0.0027 0.0365 0.0079 0.5183 0.0045 0.2887 0.0009 0.1398 
 C_aust_RS54  4 0.0010 0.0013 0.0078 0.0073 0.5887 0.0018 0.2788 0.0014 0.1118 
 C_aust_RS55  4 0.0007 0.0017 0.0280 0.0044 0.7314 0.0076 0.1442 0.0033 0.0786 
 C_aust_RS57  4 0.0034 0.0014 0.0090 0.0047 0.6971 0.0027 0.2138 0.0012 0.0666 
 C_aust_RS58  4 0.0006 0.0013 0.0174 0.0048 0.5744 0.0024 0.3066 0.0017 0.0908 
 C_aust_RS59  4 0.0048 0.0023 0.0298 0.0081 0.5448 0.0053 0.2524 0.0092 0.1433 
 C_aust_RS97  4 0.0007 0.0027 0.0072 0.0083 0.5972 0.0018 0.2724 0.0036 0.1061 
 C_aust_RS98  4 0.0013 0.0012 0.0118 0.0057 0.5544 0.0013 0.3156 0.0011 0.1075 
 C_aust_RS52  9 0.0005 0.0015 0.0074 0.0029 0.5572 0.0011 0.3053 0.0008 0.1233 
 C_aust_RS53  9 0.0025 0.0027 0.0086 0.0035 0.5662 0.0010 0.2268 0.0039 0.1848 
 C_aust_RS53  9 0.0008 0.0014 0.0065 0.0018 0.7497 0.0009 0.1764 0.0028 0.0597 
 C_aust_RS53  9 0.0016 0.0011 0.0064 0.0029 0.6333 0.0009 0.2240 0.0008 0.1290 
 C_aust_RS53  9 0.0011 0.0009 0.0239 0.0017 0.4422 0.0032 0.2367 0.0020 0.2883 
 C_aust_RS53  9 0.0004 0.0016 0.0214 0.0034 0.4370 0.0049 0.3756 0.0015 0.1542 
 C_aust_RS53  9 0.0219 0.0035 0.0277 0.0085 0.6548 0.0009 0.1159 0.0014 0.1655 
 C_aust_RS53  9 0.0003 0.0015 0.0106 0.0020 0.6944 0.0007 0.1448 0.0016 0.1441 
 C_aust_RS53  9 0.0015 0.0022 0.0215 0.0038 0.6764 0.0016 0.1105 0.0007 0.1819 
 C_aust_RS53  9 0.0003 0.0014 0.0068 0.0022 0.5185 0.0011 0.3089 0.0017 0.1591 
 C_aust_RS53  9 0.0004 0.0019 0.0061 0.0019 0.6967 0.0008 0.2146 0.0018 0.0759 
 C_aust_RS53  9 0.0010 0.0036 0.0173 0.0063 0.6387 0.0007 0.1970 0.0006 0.1347 
 C_aust_RS14 10 0.0002 0.0058 0.0033 0.0348 0.6780 0.0016 0.2136 0.0010 0.0615 
 C_aust_RS14 10 0.0002 0.0101 0.0050 0.0919 0.6093 0.0015 0.1958 0.0011 0.0850 
 C_aust_RS14 10 0.0004 0.0049 0.0041 0.0536 0.5846 0.0012 0.2958 0.0005 0.0550 
 C_aust_RS14 10 0.0003 0.0043 0.0061 0.0410 0.4754 0.0033 0.3832 0.0007 0.0857 
 C_aust_RS15 10 0.0008 0.0039 0.0026 0.0344 0.5654 0.0057 0.2822 0.0006 0.1042 
 C_aust_RS17 10 0.0003 0.0115 0.0224 0.1066 0.4410 0.0021 0.2585 0.0009 0.1566 
 C_aust_RS26 10 0.0004 0.0149 0.0018 0.0717 0.6260 0.0042 0.1932 0.0011 0.0867 
 C_aust_RS26 10 0.0002 0.0038 0.0196 0.0257 0.5406 0.0026 0.3151 0.0005 0.0919 
 C_aust_RS26 10 0.0002 0.0102 0.0058 0.0836 0.5135 0.0041 0.2414 0.0013 0.1398 
 C_aust_RS27 10 0.0004 0.0045 0.0284 0.0456 0.6420 0.0010 0.1438 0.0005 0.1338 
 C_aust_RS27 10 0.0004 0.0023 0.0033 0.0232 0.7140 0.0027 0.2052 0.0005 0.0484 
 C_aust_RS27 10 0.0007 0.0068 0.0023 0.0500 0.6829 0.0018 0.1874 0.0006 0.0674 
 C_aust_RS35 20 0.0006 0.0022 0.0152 0.0109 0.5047 0.0014 0.2592 0.0017 0.2041 
 C_aust_RS36 20 0.0005 0.0025 0.0101 0.0124 0.6107 0.0020 0.2055 0.0051 0.1513 
 C_aust_RS36 20 0.0009 0.0031 0.0252 0.0144 0.5470 0.0012 0.2185 0.0063 0.1834 
 C_aust_RS37 20 0.0009 0.0034 0.0156 0.0192 0.5705 0.0019 0.2382 0.0031 0.1471 
 C_aust_RS37 20 0.0005 0.0052 0.0172 0.0233 0.5212 0.0033 0.2868 0.0027 0.1398 
 C_aust_RS37 20 0.0011 0.0022 0.0095 0.0133 0.5329 0.0029 0.2538 0.0035 0.1808 
 C_aust_RS37 20 0.0045 0.0026 0.0217 0.0157 0.5214 0.0012 0.2477 0.0024 0.1828 
 C_aust_RS37 20 0.0005 0.0025 0.0267 0.0129 0.5484 0.0020 0.2314 0.0041 0.1715 
 C_aust_RS37 20 0.0007 0.0038 0.0271 0.0211 0.5026 0.0021 0.2533 0.0040 0.1853 
 C_aust_RS37 20 0.0019 0.0033 0.0122 0.0150 0.5088 0.0023 0.2680 0.0020 0.1864 
 C_aust_RS37 20 0.0005 0.0039 0.0154 0.0181 0.5116 0.0027 0.2506 0.0026 0.1944 
 C_aust_RS37 20 0.0004 0.0053 0.0245 0.0265 0.5629 0.0029 0.2271 0.0022 0.1481 
  C_aust_A1b 22 0.0004 0.0007 0.0081 0.0020 0.6372 0.0021 0.3085 0.0007 0.0403 
   C_aust_A2 22 0.0013 0.0037 0.0359 0.0116 0.4660 0.0084 0.3575 0.0025 0.1131 
   C_aust_A3 22 0.0005 0.0008 0.1727 0.0019 0.6023 0.0018 0.0628 0.0090 0.1481 
   C_aust_A4 22 0.0004 0.0016 0.0207 0.0032 0.6034 0.0018 0.3005 0.0020 0.0664 
   C_aust_A5 22 0.0006 0.0029 0.0101 0.0034 0.8571 0.0014 0.0987 0.0050 0.0209 
   C_aust_A6 22 0.0027 0.0014 0.0314 0.0036 0.6894 0.0009 0.2079 0.0008 0.0620 
   C_aust_A7 22 0.0010 0.0010 0.0201 0.0058 0.6844 0.0019 0.2111 0.0014 0.0734 
 C_melap_RS4 12 0.0384 0.5634 0.0180 0.0077 0.0029 0.0450 0.0022 0.3185 0.0038 
 C_melap_RS4 12 0.0205 0.5860 0.0406 0.0021 0.0010 0.0400 0.0013 0.3049 0.0036 
 C_melap_RS4 12 0.0373 0.4872 0.0401 0.0052 0.0026 0.0758 0.0042 0.3398 0.0079 
 C_melap_RS4 12 0.0395 0.4985 0.0189 0.0028 0.0016 0.0514 0.0013 0.3815 0.0045 
 C_melap_RS4 12 0.0328 0.4651 0.0265 0.0057 0.0048 0.0347 0.0072 0.4092 0.0141 
 C_melap_RS4 12 0.0271 0.4022 0.0852 0.0039 0.0027 0.0371 0.0025 0.4305 0.0088 
 C_melap_RS4 12 0.0227 0.4531 0.0492 0.0030 0.0030 0.0354 0.0024 0.4266 0.0047 
 C_melap_RS4 12 0.0274 0.1563 0.0146 0.0012 0.0011 0.4936 0.0014 0.3031 0.0014 
 C_melap_RS4 12 0.0306 0.4942 0.0397 0.0054 0.0063 0.0671 0.0029 0.3241 0.0296 
 C_melap_RS4 12 0.0290 0.3452 0.1009 0.0023 0.0015 0.0418 0.0015 0.4748 0.0031 
 C_melap_RS4 12 0.0278 0.5734 0.0676 0.0048 0.0018 0.0992 0.0025 0.2186 0.0043 
 C_melap_RS4 12 0.0351 0.4802 0.0913 0.0038 0.0022 0.0403 0.0018 0.3397 0.0056 
 C_melap_RS4 13 0.5875 0.0033 0.0003 0.0003 0.0001 0.0003 0.0001 0.4081 0.0001 
 C_melap_RS4 13 0.5902 0.0091 0.0007 0.0008 0.0002 0.0006 0.0002 0.3980 0.0002 
 C_melap_RS4 13 0.0320 0.6765 0.0033 0.0033 0.0003 0.0033 0.0004 0.2806 0.0003 
 C_melap_RS4 13 0.0341 0.6486 0.0142 0.0516 0.0006 0.0057 0.0018 0.2420 0.0015 
 C_melap_RS4 13 0.0184 0.6096 0.1109 0.0050 0.0003 0.0442 0.0011 0.2100 0.0005 
 C_melap_RS4 13 0.0122 0.6374 0.0043 0.1761 0.0007 0.0018 0.0010 0.1648 0.0016 
 C_melap_RS4 13 0.0305 0.7085 0.0033 0.0045 0.0005 0.0031 0.0006 0.2484 0.0005 
 C_melap_RS4 13 0.0146 0.6411 0.0023 0.0310 0.0010 0.0026 0.0020 0.2916 0.0138 
 C_melap_RS4 13 0.0259 0.6321 0.0061 0.0088 0.0015 0.0022 0.0010 0.3197 0.0027 
 C_melap_RS4 13 0.0083 0.7232 0.0308 0.0051 0.0004 0.0133 0.0011 0.2175 0.0003 
 C_melap_RS4 13 0.0137 0.0261 0.4615 0.0020 0.0004 0.1298 0.0004 0.3654 0.0007 
 C_melap_RS4 13 0.0274 0.6655 0.0049 0.0054 0.0007 0.0140 0.0013 0.2796 0.0012 
 C_melap_RS1 14 0.0132 0.4721 0.0624 0.0054 0.0032 0.0252 0.0032 0.4131 0.0022 
 C_melap_RS1 14 0.0232 0.2681 0.0171 0.0037 0.0012 0.0226 0.0025 0.6593 0.0023 
 C_melap_RS1 14 0.0291 0.6153 0.0209 0.0061 0.0011 0.0121 0.0050 0.3070 0.0034 
 C_melap_RS1 14 0.0658 0.5980 0.0118 0.0105 0.0015 0.0109 0.0046 0.2946 0.0025 
 C_melap_RS1 14 0.0398 0.5902 0.0379 0.0068 0.0015 0.0172 0.0059 0.2965 0.0042 
 C_melap_RS1 14 0.0192 0.5595 0.0091 0.0092 0.0046 0.0098 0.0113 0.3739 0.0034 
 C_melap_RS1 14 0.0622 0.4049 0.0120 0.0028 0.0010 0.0091 0.0023 0.5044 0.0012 
 C_melap_RS1 14 0.0452 0.6228 0.0215 0.0056 0.0011 0.0163 0.0028 0.2829 0.0017 
 C_melap_RS1 14 0.0320 0.6013 0.0184 0.0053 0.0015 0.0111 0.0035 0.3244 0.0024 
 C_melap_RS1 14 0.0460 0.5628 0.0797 0.0075 0.0017 0.0308 0.0025 0.2677 0.0013 
 C_melap_RS1 14 0.0233 0.6388 0.0190 0.0052 0.0009 0.0130 0.0023 0.2958 0.0017 
 C_melap_RS1 14 0.0221 0.4044 0.0478 0.0035 0.0017 0.0164 0.0025 0.4998 0.0016 
 C_melap_RS4 16 0.0307 0.6024 0.0322 0.0297 0.0033 0.0272 0.0027 0.2677 0.0041 
 C_melap_RS4 16 0.0243 0.5914 0.0301 0.0261 0.0027 0.0254 0.0035 0.2939 0.0025 
 C_melap_RS4 16 0.0270 0.6008 0.0450 0.0220 0.0014 0.0456 0.0022 0.2542 0.0019 
 C_melap_RS4 16 0.0274 0.6466 0.0365 0.0466 0.0029 0.0164 0.0099 0.2096 0.0041 
 C_melap_RS4 16 0.0356 0.6051 0.0188 0.0410 0.0031 0.0161 0.0044 0.2723 0.0036 
 C_melap_RS4 16 0.0305 0.5311 0.0366 0.0214 0.0017 0.0233 0.0026 0.3507 0.0020 
 C_melap_RS4 16 0.0252 0.5291 0.0432 0.0313 0.0021 0.0231 0.0034 0.3403 0.0023 
 C_melap_RS4 16 0.0250 0.5656 0.0347 0.0286 0.0030 0.0316 0.0065 0.3026 0.0024 
 C_melap_RS4 16 0.0211 0.5711 0.0401 0.0283 0.0023 0.0198 0.0036 0.3102 0.0035 
 C_melap_RS4 16 0.0296 0.4499 0.0679 0.0361 0.0067 0.0351 0.0085 0.3616 0.0046 
 C_melap_RS4 16 0.0150 0.4478 0.0272 0.0182 0.0034 0.0149 0.0043 0.4665 0.0028 
 C_melap_RS4 16 0.0222 0.5440 0.0666 0.0310 0.0032 0.0280 0.0041 0.2974 0.0035 
 C_melap_RS5 19 0.0258 0.5902 0.0538 0.0046 0.0018 0.0666 0.0025 0.2506 0.0040 
 C_melap_RS5 19 0.0439 0.5972 0.0397 0.0081 0.0034 0.0299 0.0035 0.2657 0.0086 
 C_melap_RS5 19 0.0223 0.7048 0.0267 0.0077 0.0023 0.0345 0.0030 0.1930 0.0056 
 C_melap_RS5 19 0.0257 0.6335 0.0544 0.0076 0.0017 0.0473 0.0036 0.2208 0.0053 
 C_melap_RS5 19 0.0339 0.5319 0.0363 0.0046 0.0017 0.0398 0.0031 0.3454 0.0034 
 C_melap_RS5 19 0.0405 0.5283 0.0339 0.0051 0.0017 0.0319 0.0027 0.3518 0.0041 
 C_melap_RS5 19 0.0255 0.6543 0.0242 0.0066 0.0028 0.0355 0.0048 0.2409 0.0053 
 C_melap_RS5 19 0.0298 0.4573 0.0536 0.0067 0.0048 0.0758 0.0078 0.3537 0.0104 
 C_melap_RS5 19 0.0215 0.6296 0.0404 0.0066 0.0022 0.0318 0.0033 0.2593 0.0054 
 C_melap_RS5 19 0.0242 0.5342 0.0609 0.0058 0.0023 0.0633 0.0046 0.2980 0.0067 
 C_melap_RS5 19 0.0278 0.6235 0.0221 0.0106 0.0080 0.0342 0.0093 0.2561 0.0085 
 C_melap_RS5 19 0.0300 0.5979 0.0270 0.0042 0.0016 0.0363 0.0021 0.2966 0.0044 
