# Supplementary material for: Population genomic response to geographic gradients by widespread and endemic fishes of the Arabian Peninsula
Source: Ecol Evol. 2020 Apr 12;10(10):4314–30. doi: 10.1002/ece3.6199 (PMC7246217; doi:10.1002/ece3.6199)
Supplement: Supplementary file 6 — Appendix S1 [file ECE3-10-4314-s006.zip › Appendix S1, STRUCTURE and PCA Plots, Dryad/STRUCTURE/C. austriacus & C. melapterus/results_job_T46_f]

----------------------------------------------------
STRUCTURE by Pritchard, Stephens and Donnelly (2000)
     and Falush, Stephens and Pritchard (2003)
       Code by Pritchard, Falush and Hubisz
             Version 2.3.4 (Jul 2012)
----------------------------------------------------


Command line arguments:   /home/compartido2/pablo_saenz/Structure/structure_kernel_src/structure -m parameter_job_T46 
Input File:    /home/compartido2/pablo_saenz/joey/structure/C_aus_x_C_mel/data_job_T46

Run parameters:
   138 individuals
   2782 loci
   10 populations assumed
   200000 Burn-in period
   300000 Reps
LOCPRIOR model used


--------------------------------------------
Proportion of membership of each pre-defined
 population in each of the 10 clusters

Given    Inferred Clusters                                                        Number of
 Pop       1      2      3      4      5      6      7      8      9     10      Individuals

  1:     0.001  0.253  0.009  0.001  0.035  0.002  0.101  0.574  0.004  0.019       12
  2:     0.005  0.240  0.018  0.001  0.026  0.001  0.108  0.583  0.001  0.017       12
  4:     0.004  0.174  0.006  0.001  0.049  0.007  0.100  0.653  0.002  0.004       11
  9:     0.002  0.204  0.014  0.001  0.009  0.001  0.107  0.653  0.002  0.008       12
 10:     0.001  0.140  0.052  0.003  0.033  0.001  0.093  0.652  0.003  0.023       12
 12:     0.146  0.003  0.004  0.095  0.013  0.059  0.002  0.003  0.661  0.014       12
 13:     0.251  0.002  0.062  0.006  0.012  0.063  0.001  0.001  0.547  0.057       12
 14:     0.153  0.005  0.005  0.029  0.016  0.037  0.002  0.002  0.724  0.028       12
 16:     0.129  0.002  0.062  0.019  0.006  0.045  0.003  0.002  0.678  0.051       12
 19:     0.129  0.006  0.017  0.042  0.010  0.046  0.004  0.003  0.653  0.088       12
 20:     0.001  0.256  0.022  0.001  0.012  0.002  0.126  0.561  0.003  0.016       12
 22:     0.001  0.092  0.004  0.002  0.026  0.007  0.184  0.676  0.003  0.004        7
--------------------------------------------

Allele-freq. divergence among pops (Net nucleotide distance),
computed using point estimates of P.

      1       2       3       4       5       6       7       8       9      10      
 1      -    0.0322  0.0256  0.0608  0.0487  0.0591  0.0390  0.0348  0.0275  0.0278  
 2   0.0322     -    0.0032  0.0430  0.0209  0.0421  0.0096  0.0047  0.0126  0.0056  
 3   0.0256  0.0032     -    0.0373  0.0180  0.0357  0.0088  0.0040  0.0057  0.0016  
 4   0.0608  0.0430  0.0373     -    0.0588  0.0701  0.0494  0.0447  0.0393  0.0382  
 5   0.0487  0.0209  0.0180  0.0588     -    0.0553  0.0277  0.0211  0.0260  0.0207  
 6   0.0591  0.0421  0.0357  0.0701  0.0553     -    0.0473  0.0439  0.0354  0.0383  
 7   0.0390  0.0096  0.0088  0.0494  0.0277  0.0473     -    0.0101  0.0185  0.0116  
 8   0.0348  0.0047  0.0040  0.0447  0.0211  0.0439  0.0101     -    0.0147  0.0070  
 9   0.0275  0.0126  0.0057  0.0393  0.0260  0.0354  0.0185  0.0147     -    0.0060  
10   0.0278  0.0056  0.0016  0.0382  0.0207  0.0383  0.0116  0.0070  0.0060     -    

Average distances (expected heterozygosity) between individuals in same cluster:
cluster  1  : 0.1848 
cluster  2  : 0.2461 
cluster  3  : 0.2673 
cluster  4  : 0.1600 
cluster  5  : 0.2344 
cluster  6  : 0.1576 
cluster  7  : 0.2267 
cluster  8  : 0.2323 
cluster  9  : 0.2281 
cluster 10  : 0.2613 

--------------------------------------------
Estimated Ln Prob of Data   = -282216.9
Mean value of ln likelihood = -264018.3
Variance of ln likelihood   = 36397.3
Mean value of alpha         = 2.5141

Mean value of alpha_local for each location:
	location  1:  0.0619  5.5545  0.2301  0.0514  0.7760  0.0548  2.3204  12.4208  0.1306  0.3829
	location  2:  0.1031  4.3768  0.2765  0.0235  0.5637  0.0316  2.0271  10.1863  0.0303  0.3318
	location  4:  0.1002  2.5759  0.1227  0.0372  0.7742  0.1432  1.5115  9.1258  0.0525  0.0899
	location  9:  0.0477  3.3964  0.3259  0.0356  0.1869  0.0417  1.7572  11.2105  0.0553  0.1400
	location 10:  0.0341  2.6994  0.8130  0.0845  0.5069  0.0454  1.5669  12.0974  0.0792  0.4592
	location 12:  2.3363  0.0786  0.0737  0.9925  0.2317  1.0123  0.0509  0.0747  9.5401  0.1930
	location 13:  0.5343  0.0186  0.1489  0.0448  0.0568  0.0984  0.0141  0.0147  0.8350  0.1367
	location 14:  2.9910  0.1235  0.1210  0.5465  0.4397  0.6090  0.0595  0.0922  12.6356  0.6578
	location 16:  5.0547  0.1195  2.3599  0.7647  0.2422  1.7309  0.1415  0.1279  24.1644  1.6617
	location 19:  5.4240  0.2565  0.6839  1.8417  0.5507  1.9494  0.1837  0.1921  25.6842  3.9725
	location 20:  0.0460  5.3470  0.4872  0.0503  0.2844  0.0818  2.4303  11.4390  0.0910  0.2918
	location 22:  0.0378  0.5689  0.0498  0.0415  0.2840  0.0879  1.1245  4.6609  0.0645  0.0686

Mean value of Fst_1         = 0.3927
Mean value of Fst_2         = 0.1410
Mean value of Fst_3         = 0.0071
Mean value of Fst_4         = 0.9246
Mean value of Fst_5         = 0.9813
Mean value of Fst_6         = 0.8850
Mean value of Fst_7         = 0.3183
Mean value of Fst_8         = 0.0798
Mean value of Fst_9         = 0.0969
Mean value of Fst_10         = 0.2249

Mean value of r = 0.1307

Inferred ancestry of individuals:
        Label (%Miss) Pop:  Inferred clusters
  1 C_aust_RS25    (1)    1 :  0.002 0.170 0.011 0.002 0.061 0.007 0.110 0.620 0.004 0.013 
  2 C_aust_RS25    (2)    1 :  0.002 0.289 0.005 0.000 0.011 0.001 0.171 0.511 0.002 0.008 
  3 C_aust_RS26    (1)    1 :  0.001 0.408 0.006 0.001 0.022 0.003 0.131 0.419 0.002 0.009 
  4 C_aust_RS26    (0)    1 :  0.001 0.196 0.011 0.001 0.040 0.001 0.073 0.653 0.006 0.017 
  5 C_aust_RS26    (1)    1 :  0.001 0.202 0.011 0.001 0.036 0.001 0.059 0.643 0.005 0.041 
  6 C_aust_RS26    (1)    1 :  0.001 0.248 0.008 0.001 0.016 0.001 0.094 0.615 0.003 0.012 
  7 C_aust_RS26    (0)    1 :  0.001 0.283 0.009 0.001 0.048 0.000 0.171 0.469 0.003 0.016 
  8 C_aust_RS26    (0)    1 :  0.001 0.243 0.020 0.001 0.013 0.001 0.122 0.564 0.015 0.019 
  9 C_aust_RS26    (1)    1 :  0.001 0.258 0.008 0.001 0.027 0.000 0.109 0.583 0.003 0.010 
 10 C_aust_RS26    (0)    1 :  0.001 0.225 0.007 0.001 0.130 0.001 0.071 0.550 0.003 0.010 
 11 C_aust_RS26    (2)    1 :  0.001 0.257 0.009 0.001 0.010 0.001 0.060 0.600 0.002 0.059 
 12 C_aust_RS26    (0)    1 :  0.001 0.257 0.006 0.003 0.010 0.001 0.045 0.665 0.003 0.009 
 13 C_aust_RS27    (4)    2 :  0.001 0.186 0.008 0.000 0.054 0.000 0.178 0.562 0.000 0.008 
 14 C_aust_RS27    (1)    2 :  0.003 0.218 0.012 0.000 0.014 0.000 0.090 0.650 0.001 0.011 
 15 C_aust_RS27    (1)    2 :  0.003 0.194 0.014 0.001 0.020 0.005 0.059 0.689 0.002 0.013 
 16 C_aust_RS27    (2)    2 :  0.007 0.196 0.043 0.001 0.041 0.000 0.078 0.594 0.001 0.039 
 17 C_aust_RS27    (4)    2 :  0.018 0.273 0.037 0.000 0.029 0.001 0.125 0.479 0.004 0.034 
 18 C_aust_RS27    (1)    2 :  0.002 0.247 0.010 0.000 0.016 0.000 0.105 0.605 0.001 0.014 
 19 C_aust_RS27   (10)    2 :  0.002 0.170 0.005 0.000 0.010 0.001 0.155 0.650 0.000 0.005 
 20 C_aust_RS27    (2)    2 :  0.004 0.237 0.020 0.002 0.017 0.004 0.178 0.515 0.002 0.020 
 21 C_aust_RS27    (4)    2 :  0.015 0.269 0.012 0.000 0.017 0.001 0.063 0.612 0.001 0.010 
 22 C_aust_RS27    (1)    2 :  0.002 0.356 0.020 0.001 0.029 0.001 0.089 0.482 0.001 0.020 
 23 C_aust_RS27    (1)    2 :  0.008 0.226 0.022 0.000 0.012 0.001 0.091 0.623 0.001 0.016 
 24 C_aust_RS27    (0)    2 :  0.001 0.310 0.010 0.001 0.048 0.000 0.084 0.529 0.001 0.016 
 25 C_aust_RS46    (5)    4 :  0.010 0.191 0.009 0.000 0.041 0.004 0.124 0.612 0.003 0.007 
 26 C_aust_RS48    (8)    4 :  0.001 0.137 0.004 0.000 0.166 0.006 0.088 0.595 0.001 0.002 
 27 C_aust_RS51    (4)    4 :  0.005 0.190 0.008 0.001 0.036 0.004 0.088 0.662 0.003 0.004 
 28 C_aust_RS53    (1)    4 :  0.001 0.181 0.009 0.001 0.070 0.006 0.193 0.531 0.001 0.007 
 29 C_aust_RS54    (2)    4 :  0.002 0.222 0.008 0.001 0.030 0.002 0.066 0.663 0.001 0.005 
 30 C_aust_RS55   (14)    4 :  0.001 0.090 0.004 0.001 0.008 0.027 0.118 0.746 0.002 0.003 
 31 C_aust_RS57    (3)    4 :  0.003 0.091 0.004 0.001 0.014 0.003 0.047 0.834 0.001 0.003 
 32 C_aust_RS58    (1)    4 :  0.001 0.166 0.004 0.001 0.072 0.004 0.138 0.611 0.001 0.002 
 33 C_aust_RS59    (2)    4 :  0.020 0.251 0.008 0.002 0.029 0.015 0.109 0.558 0.002 0.006 
 34 C_aust_RS97    (2)    4 :  0.002 0.185 0.008 0.001 0.036 0.003 0.047 0.709 0.004 0.005 
 35 C_aust_RS98    (1)    4 :  0.002 0.207 0.005 0.000 0.034 0.002 0.085 0.660 0.001 0.003 
 36 C_aust_RS52    (2)    9 :  0.001 0.188 0.020 0.001 0.013 0.001 0.091 0.676 0.001 0.010 
 37 C_aust_RS53    (4)    9 :  0.003 0.255 0.017 0.001 0.007 0.001 0.103 0.604 0.002 0.008 
 38 C_aust_RS53    (6)    9 :  0.001 0.109 0.009 0.001 0.020 0.002 0.063 0.791 0.001 0.004 
 39 C_aust_RS53    (3)    9 :  0.001 0.189 0.010 0.001 0.007 0.001 0.065 0.720 0.001 0.005 
 40 C_aust_RS53    (9)    9 :  0.001 0.376 0.010 0.001 0.004 0.004 0.133 0.448 0.001 0.021 
 41 C_aust_RS53    (4)    9 :  0.001 0.283 0.016 0.004 0.029 0.002 0.128 0.526 0.002 0.009 
 42 C_aust_RS53    (4)    9 :  0.012 0.131 0.021 0.001 0.003 0.001 0.175 0.648 0.002 0.007 
 43 C_aust_RS53    (3)    9 :  0.001 0.179 0.009 0.000 0.003 0.001 0.095 0.705 0.002 0.006 
 44 C_aust_RS53    (8)    9 :  0.001 0.145 0.012 0.001 0.003 0.001 0.156 0.672 0.001 0.008 
 45 C_aust_RS53    (2)    9 :  0.000 0.282 0.013 0.001 0.007 0.001 0.077 0.612 0.002 0.006 
 46 C_aust_RS53    (6)    9 :  0.001 0.142 0.009 0.001 0.007 0.000 0.072 0.761 0.002 0.004 
 47 C_aust_RS53    (2)    9 :  0.001 0.169 0.018 0.000 0.004 0.001 0.124 0.674 0.001 0.007 
 48 C_aust_RS14    (2)   10 :  0.000 0.111 0.033 0.002 0.048 0.001 0.037 0.746 0.004 0.019 
 49 C_aust_RS14    (3)   10 :  0.000 0.127 0.074 0.001 0.011 0.001 0.088 0.660 0.004 0.034 
 50 C_aust_RS14    (1)   10 :  0.000 0.097 0.054 0.001 0.087 0.001 0.063 0.676 0.002 0.018 
 51 C_aust_RS14    (1)   10 :  0.001 0.180 0.045 0.003 0.098 0.002 0.060 0.595 0.002 0.015 
 52 C_aust_RS15    (1)   10 :  0.001 0.190 0.037 0.006 0.022 0.001 0.058 0.671 0.002 0.011 
 53 C_aust_RS17    (1)   10 :  0.001 0.214 0.103 0.002 0.014 0.001 0.167 0.468 0.005 0.024 
 54 C_aust_RS26    (3)   10 :  0.001 0.116 0.064 0.004 0.008 0.000 0.064 0.687 0.005 0.051 
 55 C_aust_RS26    (1)   10 :  0.000 0.134 0.030 0.003 0.051 0.001 0.169 0.595 0.002 0.015 
 56 C_aust_RS26    (1)   10 :  0.001 0.227 0.080 0.005 0.019 0.003 0.075 0.553 0.005 0.032 
 57 C_aust_RS27    (0)   10 :  0.000 0.110 0.039 0.001 0.007 0.000 0.197 0.623 0.001 0.020 
 58 C_aust_RS27    (8)   10 :  0.000 0.079 0.022 0.002 0.014 0.001 0.073 0.789 0.001 0.018 
 59 C_aust_RS27    (1)   10 :  0.001 0.093 0.045 0.002 0.022 0.000 0.061 0.760 0.002 0.014 
 60 C_aust_RS35    (1)   20 :  0.001 0.347 0.012 0.001 0.007 0.001 0.106 0.515 0.002 0.008 
 61 C_aust_RS36   (11)   20 :  0.001 0.249 0.014 0.002 0.005 0.002 0.073 0.638 0.002 0.015 
 62 C_aust_RS36    (4)   20 :  0.001 0.249 0.015 0.001 0.008 0.002 0.176 0.533 0.004 0.012 
 63 C_aust_RS37    (2)   20 :  0.001 0.212 0.024 0.001 0.021 0.003 0.089 0.627 0.003 0.020 
 64 C_aust_RS37    (1)   20 :  0.000 0.215 0.038 0.001 0.031 0.006 0.082 0.597 0.005 0.024 
 65 C_aust_RS37    (1)   20 :  0.001 0.289 0.016 0.003 0.005 0.001 0.078 0.595 0.002 0.010 
 66 C_aust_RS37    (2)   20 :  0.004 0.253 0.019 0.001 0.005 0.001 0.205 0.498 0.002 0.012 
 67 C_aust_RS37    (1)   20 :  0.001 0.235 0.016 0.001 0.005 0.002 0.189 0.539 0.003 0.010 
 68 C_aust_RS37    (1)   20 :  0.001 0.262 0.033 0.001 0.019 0.002 0.159 0.502 0.003 0.018 
 69 C_aust_RS37    (0)   20 :  0.002 0.306 0.018 0.001 0.005 0.002 0.087 0.560 0.002 0.016 
 70 C_aust_RS37    (0)   20 :  0.001 0.286 0.023 0.003 0.021 0.002 0.111 0.532 0.003 0.020 
 71 C_aust_RS37    (0)   20 :  0.001 0.174 0.036 0.001 0.013 0.003 0.153 0.595 0.004 0.021 
 72 C_aust_A1b    (6)   22 :  0.000 0.085 0.003 0.004 0.051 0.001 0.060 0.791 0.001 0.004 
 73 C_aust_A2    (4)   22 :  0.001 0.236 0.013 0.002 0.054 0.029 0.070 0.580 0.008 0.006 
 74 C_aust_A3   (21)   22 :  0.001 0.017 0.001 0.001 0.007 0.004 0.658 0.306 0.002 0.002 
 75 C_aust_A4    (7)   22 :  0.001 0.118 0.003 0.002 0.031 0.004 0.140 0.693 0.003 0.005 
 76 C_aust_A5   (13)   22 :  0.001 0.028 0.003 0.001 0.009 0.002 0.045 0.904 0.004 0.003 
 77 C_aust_A6    (8)   22 :  0.002 0.046 0.004 0.001 0.029 0.001 0.184 0.727 0.001 0.005 
 78 C_aust_A7    (2)   22 :  0.001 0.117 0.004 0.001 0.005 0.007 0.131 0.730 0.001 0.003 
 79 C_melap_RS4   (19)   12 :  0.172 0.004 0.009 0.061 0.007 0.019 0.006 0.004 0.695 0.025 
 80 C_melap_RS4   (20)   12 :  0.101 0.001 0.002 0.035 0.012 0.043 0.001 0.001 0.781 0.021 
 81 C_melap_RS4   (19)   12 :  0.176 0.006 0.004 0.081 0.015 0.050 0.001 0.004 0.650 0.012 
 82 C_melap_RS4   (27)   12 :  0.194 0.002 0.001 0.056 0.014 0.020 0.001 0.002 0.704 0.006 
 83 C_melap_RS4   (20)   12 :  0.171 0.004 0.004 0.036 0.014 0.034 0.002 0.006 0.725 0.004 
 84 C_melap_RS4   (22)   12 :  0.143 0.003 0.002 0.016 0.013 0.096 0.001 0.003 0.719 0.005 
 85 C_melap_RS4   (24)   12 :  0.113 0.002 0.002 0.041 0.018 0.078 0.002 0.003 0.732 0.008 
 86 C_melap_RS4   (34)   12 :  0.088 0.001 0.001 0.617 0.003 0.028 0.001 0.001 0.257 0.003 
 87 C_melap_RS4   (20)   12 :  0.145 0.007 0.007 0.061 0.012 0.045 0.004 0.005 0.689 0.026 
 88 C_melap_RS4   (29)   12 :  0.145 0.001 0.001 0.019 0.006 0.134 0.001 0.001 0.685 0.005 
 89 C_melap_RS4   (22)   12 :  0.132 0.004 0.008 0.093 0.031 0.066 0.002 0.003 0.617 0.043 
 90 C_melap_RS4   (23)   12 :  0.177 0.003 0.003 0.021 0.016 0.097 0.001 0.002 0.672 0.007 
 91 C_melap_RS4   (29)   13 :  0.990 0.000 0.001 0.000 0.000 0.001 0.000 0.000 0.007 0.001 
 92 C_melap_RS4    (7)   13 :  0.982 0.000 0.002 0.001 0.000 0.002 0.000 0.000 0.012 0.001 
 93 C_melap_RS4   (12)   13 :  0.154 0.000 0.009 0.006 0.005 0.003 0.001 0.000 0.708 0.113 
 94 C_melap_RS4   (14)   13 :  0.122 0.004 0.163 0.002 0.008 0.008 0.000 0.001 0.641 0.051 
 95 C_melap_RS4   (11)   13 :  0.092 0.002 0.032 0.004 0.080 0.103 0.000 0.001 0.663 0.024 
 96 C_melap_RS4   (15)   13 :  0.053 0.001 0.304 0.001 0.009 0.004 0.000 0.000 0.553 0.075 
 97 C_melap_RS4    (9)   13 :  0.141 0.001 0.019 0.003 0.006 0.007 0.001 0.000 0.687 0.135 
 98 C_melap_RS4    (8)   13 :  0.074 0.007 0.103 0.005 0.002 0.002 0.002 0.001 0.758 0.046 
 99 C_melap_RS4    (8)   13 :  0.137 0.003 0.033 0.001 0.004 0.007 0.002 0.002 0.748 0.063 
100 C_melap_RS4    (8)   13 :  0.046 0.001 0.045 0.013 0.013 0.034 0.000 0.001 0.787 0.060 
101 C_melap_RS4   (23)   13 :  0.089 0.001 0.011 0.002 0.002 0.576 0.001 0.001 0.314 0.003 
102 C_melap_RS4    (7)   13 :  0.136 0.001 0.018 0.033 0.015 0.006 0.001 0.001 0.682 0.108 
103 C_melap_RS1   (23)   14 :  0.079 0.003 0.003 0.026 0.012 0.096 0.002 0.003 0.757 0.019 
104 C_melap_RS1   (41)   14 :  0.166 0.002 0.002 0.128 0.006 0.030 0.001 0.001 0.651 0.012 
105 C_melap_RS1   (14)   14 :  0.132 0.007 0.006 0.018 0.024 0.022 0.001 0.002 0.746 0.043 
106 C_melap_RS1   (13)   14 :  0.200 0.006 0.008 0.018 0.028 0.009 0.001 0.003 0.692 0.035 
107 C_melap_RS1   (12)   14 :  0.166 0.012 0.006 0.008 0.019 0.032 0.002 0.003 0.725 0.027 
108 C_melap_RS1   (13)   14 :  0.106 0.009 0.006 0.029 0.025 0.008 0.003 0.005 0.781 0.028 
109 C_melap_RS1   (18)   14 :  0.249 0.002 0.002 0.024 0.006 0.021 0.001 0.001 0.682 0.014 
110 C_melap_RS1   (14)   14 :  0.178 0.003 0.005 0.021 0.029 0.023 0.001 0.002 0.705 0.032 
111 C_melap_RS1   (12)   14 :  0.164 0.006 0.006 0.015 0.005 0.024 0.002 0.003 0.735 0.040 
112 C_melap_RS1   (13)   14 :  0.155 0.005 0.009 0.018 0.010 0.091 0.002 0.003 0.673 0.034 
113 C_melap_RS1   (12)   14 :  0.119 0.004 0.005 0.021 0.015 0.020 0.001 0.002 0.774 0.038 
114 C_melap_RS1   (24)   14 :  0.128 0.002 0.002 0.017 0.007 0.065 0.002 0.002 0.763 0.012 
115 C_melap_RS4    (3)   16 :  0.146 0.003 0.065 0.025 0.003 0.037 0.003 0.002 0.631 0.085 
116 C_melap_RS4    (4)   16 :  0.123 0.002 0.057 0.019 0.005 0.043 0.002 0.003 0.693 0.054 
117 C_melap_RS4   (13)   16 :  0.126 0.001 0.051 0.036 0.005 0.058 0.002 0.001 0.671 0.047 
118 C_melap_RS4   (10)   16 :  0.124 0.005 0.114 0.007 0.016 0.038 0.003 0.003 0.610 0.081 
119 C_melap_RS4    (3)   16 :  0.160 0.002 0.086 0.015 0.005 0.017 0.003 0.002 0.628 0.081 
120 C_melap_RS4    (5)   16 :  0.149 0.001 0.039 0.019 0.004 0.037 0.002 0.002 0.713 0.033 
121 C_melap_RS4    (3)   16 :  0.131 0.002 0.057 0.022 0.005 0.053 0.002 0.002 0.687 0.039 
122 C_melap_RS4    (2)   16 :  0.125 0.003 0.060 0.023 0.011 0.037 0.002 0.003 0.700 0.037 
123 C_melap_RS4    (6)   16 :  0.114 0.002 0.059 0.016 0.005 0.041 0.004 0.002 0.710 0.045 
124 C_melap_RS4    (8)   16 :  0.149 0.003 0.060 0.020 0.003 0.072 0.005 0.005 0.638 0.045 
125 C_melap_RS4   (16)   16 :  0.093 0.002 0.032 0.015 0.004 0.039 0.003 0.002 0.787 0.024 
126 C_melap_RS4    (4)   16 :  0.114 0.002 0.065 0.014 0.012 0.065 0.006 0.003 0.673 0.044 
127 C_melap_RS5    (2)   19 :  0.117 0.004 0.014 0.054 0.007 0.059 0.003 0.002 0.644 0.095 
128 C_melap_RS5    (2)   19 :  0.156 0.006 0.021 0.031 0.007 0.040 0.010 0.004 0.636 0.089 
129 C_melap_RS5   (14)   19 :  0.100 0.006 0.026 0.034 0.019 0.025 0.005 0.004 0.671 0.110 
130 C_melap_RS5   (11)   19 :  0.113 0.007 0.023 0.040 0.014 0.050 0.002 0.003 0.650 0.098 
131 C_melap_RS5    (2)   19 :  0.154 0.003 0.010 0.040 0.014 0.043 0.002 0.002 0.676 0.056 
132 C_melap_RS5    (6)   19 :  0.173 0.003 0.011 0.029 0.006 0.051 0.002 0.002 0.657 0.065 
133 C_melap_RS5    (3)   19 :  0.116 0.004 0.021 0.041 0.021 0.020 0.006 0.004 0.680 0.086 
134 C_melap_RS5    (8)   19 :  0.143 0.008 0.014 0.077 0.008 0.072 0.004 0.004 0.601 0.069 
135 C_melap_RS5    (2)   19 :  0.106 0.005 0.018 0.031 0.006 0.043 0.002 0.003 0.678 0.107 
136 C_melap_RS5    (4)   19 :  0.110 0.008 0.015 0.055 0.007 0.087 0.002 0.003 0.635 0.078 
137 C_melap_RS5    (2)   19 :  0.124 0.008 0.025 0.035 0.009 0.029 0.005 0.008 0.634 0.123 
138 C_melap_RS5    (7)   19 :  0.138 0.003 0.011 0.040 0.008 0.031 0.003 0.002 0.679 0.085 


Estimated Allele Frequencies in each cluster
First column gives estimated ancestral frequencies


Locus 1 : 
2 alleles
14.5% missing data
   1   (0.897) 0.981 0.933 0.899 0.893 0.875 0.458 0.789 0.896 0.967 0.905 
   3   (0.103) 0.019 0.067 0.101 0.107 0.125 0.542 0.211 0.104 0.033 0.095 

Locus 2 : 
2 alleles
14.5% missing data
   2   (0.449) 0.109 0.455 0.453 0.885 0.372 0.392 0.676 0.405 0.419 0.460 
   4   (0.551) 0.891 0.545 0.547 0.115 0.628 0.608 0.324 0.595 0.581 0.540 

Locus 3 : 
2 alleles
5.1% missing data
   1   (0.900) 0.980 0.945 0.901 0.991 0.905 0.991 0.948 0.824 0.948 0.940 
   4   (0.100) 0.020 0.055 0.099 0.009 0.095 0.009 0.052 0.176 0.052 0.060 

Locus 4 : 
2 alleles
10.1% missing data
   1   (0.095) 0.030 0.046 0.094 0.220 0.157 0.934 0.051 0.040 0.061 0.071 
   4   (0.905) 0.970 0.954 0.906 0.780 0.843 0.066 0.949 0.960 0.939 0.929 

Locus 5 : 
2 alleles
2.2% missing data
   2   (0.890) 0.725 0.912 0.891 0.978 0.983 0.961 0.958 0.947 0.901 0.921 
   4   (0.110) 0.275 0.088 0.109 0.022 0.017 0.039 0.042 0.053 0.099 0.079 

Locus 6 : 
2 alleles
5.1% missing data
   3   (0.903) 0.846 0.931 0.905 0.993 0.938 0.984 0.942 0.873 0.972 0.942 
   2   (0.097) 0.154 0.069 0.095 0.007 0.062 0.016 0.058 0.127 0.028 0.058 

Locus 7 : 
2 alleles
10.1% missing data
   1   (0.581) 0.646 0.499 0.582 0.725 0.508 0.740 0.302 0.416 0.828 0.620 
   3   (0.419) 0.354 0.501 0.418 0.275 0.492 0.260 0.698 0.584 0.172 0.380 

Locus 8 : 
2 alleles
15.9% missing data
   2   (0.788) 0.387 0.807 0.787 0.735 0.909 0.898 0.816 0.867 0.789 0.855 
   4   (0.212) 0.613 0.193 0.213 0.265 0.091 0.102 0.184 0.133 0.211 0.145 

Locus 9 : 
2 alleles
2.2% missing data
   3   (0.910) 0.977 0.930 0.909 0.933 0.913 0.974 0.940 0.958 0.930 0.925 
   1   (0.090) 0.023 0.070 0.091 0.067 0.087 0.026 0.060 0.042 0.070 0.075 

Locus 10 : 
2 alleles
7.2% missing data
   1   (0.576) 0.373 0.490 0.577 0.654 0.200 0.811 0.766 0.719 0.492 0.499 
   3   (0.424) 0.627 0.510 0.423 0.346 0.800 0.189 0.234 0.281 0.508 0.501 

Locus 11 : 
2 alleles
6.5% missing data
   4   (0.767) 0.200 0.877 0.768 0.087 0.836 0.952 0.895 0.746 0.848 0.815 
   1   (0.233) 0.800 0.123 0.232 0.913 0.164 0.048 0.105 0.254 0.152 0.185 

Locus 12 : 
2 alleles
5.8% missing data
   1   (0.292) 0.064 0.375 0.289 0.072 0.433 0.177 0.426 0.380 0.185 0.255 
   3   (0.708) 0.936 0.625 0.711 0.928 0.567 0.823 0.574 0.620 0.815 0.745 

Locus 13 : 
2 alleles
1.4% missing data
   3   (0.908) 0.973 0.946 0.904 0.991 0.979 0.942 0.964 0.969 0.870 0.899 
   4   (0.092) 0.027 0.054 0.096 0.009 0.021 0.058 0.036 0.031 0.130 0.101 

Locus 14 : 
2 alleles
18.1% missing data
   1   (0.878) 0.970 0.919 0.877 0.874 0.952 0.080 0.779 0.943 0.942 0.825 
   4   (0.122) 0.030 0.081 0.123 0.126 0.048 0.920 0.221 0.057 0.058 0.175 

Locus 15 : 
2 alleles
14.5% missing data
   2   (0.103) 0.228 0.072 0.101 0.011 0.217 0.052 0.163 0.063 0.046 0.080 
   4   (0.897) 0.772 0.928 0.899 0.989 0.783 0.948 0.837 0.937 0.954 0.920 

Locus 16 : 
2 alleles
19.6% missing data
   1   (0.904) 0.983 0.930 0.902 0.987 0.773 0.992 0.856 0.918 0.968 0.868 
   4   (0.096) 0.017 0.070 0.098 0.013 0.227 0.008 0.144 0.082 0.032 0.132 

Locus 17 : 
2 alleles
9.4% missing data
   1   (0.916) 0.695 0.965 0.914 0.992 0.992 0.987 0.969 0.973 0.932 0.944 
   3   (0.084) 0.305 0.035 0.086 0.008 0.008 0.013 0.031 0.027 0.068 0.056 

Locus 18 : 
2 alleles
6.5% missing data
   4   (0.784) 0.802 0.797 0.784 0.966 0.872 0.715 0.837 0.836 0.804 0.756 
   2   (0.216) 0.198 0.203 0.216 0.034 0.128 0.285 0.163 0.164 0.196 0.244 

Locus 19 : 
2 alleles
2.2% missing data
   2   (0.886) 0.955 0.906 0.887 0.926 0.923 0.989 0.966 0.896 0.904 0.876 
   1   (0.114) 0.045 0.094 0.113 0.074 0.077 0.011 0.034 0.104 0.096 0.124 

Locus 20 : 
2 alleles
17.4% missing data
   1   (0.921) 0.991 0.869 0.921 0.997 0.935 0.995 0.945 0.821 0.989 0.953 
   3   (0.079) 0.009 0.131 0.079 0.003 0.065 0.005 0.055 0.179 0.011 0.047 

Locus 21 : 
2 alleles
17.4% missing data
   3   (0.244) 0.065 0.220 0.242 0.031 0.760 0.034 0.336 0.222 0.249 0.218 
   4   (0.756) 0.935 0.780 0.758 0.969 0.240 0.966 0.664 0.778 0.751 0.782 

Locus 22 : 
2 alleles
3.6% missing data
   2   (0.140) 0.229 0.140 0.139 0.058 0.156 0.110 0.060 0.054 0.153 0.164 
   4   (0.860) 0.771 0.860 0.861 0.942 0.844 0.890 0.940 0.946 0.847 0.836 

Locus 23 : 
2 alleles
4.3% missing data
   2   (0.894) 0.966 0.895 0.893 0.984 0.973 0.985 0.864 0.949 0.908 0.886 
   1   (0.106) 0.034 0.105 0.107 0.016 0.027 0.015 0.136 0.051 0.092 0.114 

Locus 24 : 
2 alleles
12.3% missing data
   4   (0.723) 0.582 0.710 0.719 0.664 0.863 0.695 0.827 0.754 0.828 0.665 
   2   (0.277) 0.418 0.290 0.281 0.336 0.137 0.305 0.173 0.246 0.172 0.335 

Locus 25 : 
2 alleles
6.5% missing data
   2   (0.404) 0.469 0.347 0.406 0.518 0.259 0.104 0.322 0.328 0.527 0.429 
   4   (0.596) 0.531 0.653 0.594 0.482 0.741 0.896 0.678 0.672 0.473 0.571 

Locus 26 : 
2 alleles
8.0% missing data
   1   (0.843) 0.962 0.829 0.843 0.982 0.962 0.989 0.534 0.839 0.924 0.891 
   3   (0.157) 0.038 0.171 0.157 0.018 0.038 0.011 0.466 0.161 0.076 0.109 

Locus 27 : 
2 alleles
10.1% missing data
   2   (0.312) 0.244 0.349 0.315 0.040 0.103 0.301 0.366 0.209 0.370 0.277 
   3   (0.688) 0.756 0.651 0.685 0.960 0.897 0.699 0.634 0.791 0.630 0.723 

Locus 28 : 
2 alleles
3.6% missing data
   2   (0.346) 0.128 0.303 0.347 0.048 0.466 0.298 0.184 0.384 0.415 0.346 
   3   (0.654) 0.872 0.697 0.653 0.952 0.534 0.702 0.816 0.616 0.585 0.654 

Locus 29 : 
2 alleles
13.8% missing data
   4   (0.241) 0.056 0.232 0.239 0.232 0.499 0.254 0.186 0.308 0.180 0.228 
   2   (0.759) 0.944 0.768 0.761 0.768 0.501 0.746 0.814 0.692 0.820 0.772 

Locus 30 : 
2 alleles
10.9% missing data
   3   (0.869) 0.873 0.907 0.868 0.706 0.743 0.970 0.942 0.952 0.784 0.878 
   1   (0.131) 0.127 0.093 0.132 0.294 0.257 0.030 0.058 0.048 0.216 0.122 

Locus 31 : 
2 alleles
12.3% missing data
   2   (0.926) 0.989 0.915 0.926 0.971 0.844 0.992 0.944 0.922 0.982 0.954 
   4   (0.074) 0.011 0.085 0.074 0.029 0.156 0.008 0.056 0.078 0.018 0.046 

Locus 32 : 
2 alleles
8.0% missing data
   3   (0.811) 0.572 0.871 0.812 0.786 0.936 0.726 0.835 0.901 0.782 0.814 
   1   (0.189) 0.428 0.129 0.188 0.214 0.064 0.274 0.165 0.099 0.218 0.186 

Locus 33 : 
2 alleles
6.5% missing data
   4   (0.893) 0.969 0.836 0.892 0.983 0.709 0.965 0.943 0.949 0.931 0.896 
   2   (0.107) 0.031 0.164 0.108 0.017 0.291 0.035 0.057 0.051 0.069 0.104 

Locus 34 : 
2 alleles
5.1% missing data
   3   (0.757) 0.944 0.707 0.754 0.884 0.863 0.963 0.618 0.744 0.868 0.732 
   1   (0.243) 0.056 0.293 0.246 0.116 0.137 0.037 0.382 0.256 0.132 0.268 

Locus 35 : 
2 alleles
2.2% missing data
   2   (0.898) 0.976 0.890 0.898 0.279 0.970 0.987 0.957 0.942 0.961 0.841 
   4   (0.102) 0.024 0.110 0.102 0.721 0.030 0.013 0.043 0.058 0.039 0.159 

Locus 36 : 
2 alleles
13.8% missing data
   4   (0.189) 0.424 0.091 0.187 0.185 0.147 0.175 0.072 0.175 0.201 0.192 
   2   (0.811) 0.576 0.909 0.813 0.815 0.853 0.825 0.928 0.825 0.799 0.808 

Locus 37 : 
2 alleles
2.9% missing data
   1   (0.091) 0.023 0.165 0.090 0.012 0.039 0.012 0.053 0.046 0.060 0.095 
   3   (0.909) 0.977 0.835 0.910 0.988 0.961 0.988 0.947 0.954 0.940 0.905 

Locus 38 : 
2 alleles
2.2% missing data
   1   (0.183) 0.070 0.274 0.183 0.024 0.351 0.703 0.134 0.130 0.108 0.172 
   3   (0.817) 0.930 0.726 0.817 0.976 0.649 0.297 0.866 0.870 0.892 0.828 

Locus 39 : 
2 alleles
2.2% missing data
   3   (0.904) 0.765 0.921 0.904 0.964 0.948 0.970 0.963 0.955 0.938 0.935 
   1   (0.096) 0.235 0.079 0.096 0.036 0.052 0.030 0.037 0.045 0.062 0.065 

Locus 40 : 
2 alleles
19.6% missing data
   1   (0.881) 0.969 0.911 0.880 0.985 0.882 0.751 0.936 0.904 0.908 0.899 
   2   (0.119) 0.031 0.089 0.120 0.015 0.118 0.249 0.064 0.096 0.092 0.101 

Locus 41 : 
2 alleles
1.4% missing data
   1   (0.754) 0.538 0.827 0.754 0.976 0.851 0.954 0.746 0.781 0.775 0.755 
   4   (0.246) 0.462 0.173 0.246 0.024 0.149 0.046 0.254 0.219 0.225 0.245 

Locus 42 : 
2 alleles
2.2% missing data
   2   (0.835) 0.947 0.891 0.834 0.825 0.156 0.973 0.925 0.873 0.861 0.816 
   4   (0.165) 0.053 0.109 0.166 0.175 0.844 0.027 0.075 0.127 0.139 0.184 

Locus 43 : 
2 alleles
13.8% missing data
   1   (0.117) 0.054 0.090 0.119 0.111 0.078 0.029 0.048 0.063 0.130 0.097 
   3   (0.883) 0.946 0.910 0.881 0.889 0.922 0.971 0.952 0.937 0.870 0.903 

Locus 44 : 
2 alleles
2.2% missing data
   3   (0.918) 0.884 0.858 0.920 0.997 0.964 0.998 0.947 0.892 0.991 0.946 
   1   (0.082) 0.116 0.142 0.080 0.003 0.036 0.002 0.053 0.108 0.009 0.054 

Locus 45 : 
2 alleles
8.0% missing data
   1   (0.900) 0.965 0.812 0.899 0.924 0.925 0.857 0.889 0.972 0.920 0.903 
   3   (0.100) 0.035 0.188 0.101 0.076 0.075 0.143 0.111 0.028 0.080 0.097 

Locus 46 : 
2 alleles
10.1% missing data
   2   (0.891) 0.985 0.887 0.893 0.924 0.954 0.990 0.946 0.784 0.967 0.919 
   4   (0.109) 0.015 0.113 0.107 0.076 0.046 0.010 0.054 0.216 0.033 0.081 

Locus 47 : 
2 alleles
10.9% missing data
   1   (0.324) 0.076 0.350 0.321 0.436 0.160 0.305 0.259 0.400 0.306 0.328 
   3   (0.676) 0.924 0.650 0.679 0.564 0.840 0.695 0.741 0.600 0.694 0.672 

Locus 48 : 
2 alleles
10.1% missing data
   2   (0.828) 0.965 0.783 0.827 0.055 0.876 0.974 0.793 0.831 0.926 0.869 
   3   (0.172) 0.035 0.217 0.173 0.945 0.124 0.026 0.207 0.169 0.074 0.131 

Locus 49 : 
2 alleles
6.5% missing data
   2   (0.858) 0.957 0.839 0.858 0.978 0.676 0.983 0.915 0.854 0.925 0.858 
   4   (0.142) 0.043 0.161 0.142 0.022 0.324 0.017 0.085 0.146 0.075 0.142 

Locus 50 : 
2 alleles
5.1% missing data
   2   (0.900) 0.914 0.889 0.901 0.961 0.904 0.957 0.931 0.953 0.909 0.924 
   1   (0.100) 0.086 0.111 0.099 0.039 0.096 0.043 0.069 0.047 0.091 0.076 

Locus 51 : 
2 alleles
12.3% missing data
   2   (0.846) 0.947 0.886 0.846 0.841 0.845 0.885 0.909 0.875 0.836 0.830 
   4   (0.154) 0.053 0.114 0.154 0.159 0.155 0.115 0.091 0.125 0.164 0.170 

Locus 52 : 
2 alleles
5.1% missing data
   1   (0.863) 0.976 0.907 0.863 0.992 0.699 0.993 0.904 0.652 0.959 0.908 
   3   (0.137) 0.024 0.093 0.137 0.008 0.301 0.007 0.096 0.348 0.041 0.092 

Locus 53 : 
2 alleles
5.8% missing data
   2   (0.651) 0.897 0.612 0.650 0.927 0.453 0.795 0.827 0.632 0.623 0.606 
   4   (0.349) 0.103 0.388 0.350 0.073 0.547 0.205 0.173 0.368 0.377 0.394 

Locus 54 : 
2 alleles
2.9% missing data
   3   (0.914) 0.976 0.944 0.914 0.067 0.962 0.991 0.971 0.952 0.969 0.921 
   1   (0.086) 0.024 0.056 0.086 0.933 0.038 0.009 0.029 0.048 0.031 0.079 

Locus 55 : 
2 alleles
4.3% missing data
   2   (0.910) 0.980 0.942 0.909 0.987 0.847 0.981 0.959 0.916 0.957 0.899 
   4   (0.090) 0.020 0.058 0.091 0.013 0.153 0.019 0.041 0.084 0.043 0.101 

Locus 56 : 
2 alleles
3.6% missing data
   2   (0.851) 0.965 0.840 0.852 0.972 0.942 0.939 0.874 0.725 0.939 0.899 
   4   (0.149) 0.035 0.160 0.148 0.028 0.058 0.061 0.126 0.275 0.061 0.101 

Locus 57 : 
2 alleles
13.8% missing data
   2   (0.902) 0.624 0.955 0.901 0.991 0.983 0.980 0.976 0.961 0.916 0.897 
   4   (0.098) 0.376 0.045 0.099 0.009 0.017 0.020 0.024 0.039 0.084 0.103 

Locus 58 : 
2 alleles
9.4% missing data
   3   (0.871) 0.754 0.860 0.871 0.977 0.879 0.965 0.922 0.892 0.957 0.773 
   1   (0.129) 0.246 0.140 0.129 0.023 0.121 0.035 0.078 0.108 0.043 0.227 

Locus 59 : 
2 alleles
4.3% missing data
   2   (0.772) 0.205 0.865 0.774 0.240 0.813 0.325 0.910 0.864 0.784 0.809 
   4   (0.228) 0.795 0.135 0.226 0.760 0.187 0.675 0.090 0.136 0.216 0.191 

Locus 60 : 
2 alleles
6.5% missing data
   2   (0.444) 0.106 0.562 0.444 0.873 0.558 0.347 0.528 0.549 0.292 0.341 
   4   (0.556) 0.894 0.438 0.556 0.127 0.442 0.653 0.472 0.451 0.708 0.659 

Locus 61 : 
2 alleles
5.1% missing data
   4   (0.287) 0.072 0.302 0.290 0.397 0.244 0.221 0.277 0.381 0.168 0.233 
   2   (0.713) 0.928 0.698 0.710 0.603 0.756 0.779 0.723 0.619 0.832 0.767 

Locus 62 : 
2 alleles
11.6% missing data
   1   (0.915) 0.977 0.953 0.916 0.905 0.752 0.940 0.932 0.938 0.953 0.931 
   3   (0.085) 0.023 0.047 0.084 0.095 0.248 0.060 0.068 0.062 0.047 0.069 

Locus 63 : 
2 alleles
9.4% missing data
   1   (0.288) 0.772 0.245 0.290 0.202 0.123 0.816 0.259 0.167 0.257 0.292 
   3   (0.712) 0.228 0.755 0.710 0.798 0.877 0.184 0.741 0.833 0.743 0.708 

Locus 64 : 
2 alleles
2.9% missing data
   3   (0.877) 0.961 0.836 0.879 0.991 0.656 0.979 0.823 0.880 0.947 0.916 
   4   (0.123) 0.039 0.164 0.121 0.009 0.344 0.021 0.177 0.120 0.053 0.084 

Locus 65 : 
2 alleles
4.3% missing data
   4   (0.864) 0.975 0.778 0.862 0.941 0.815 0.980 0.889 0.915 0.928 0.766 
   2   (0.136) 0.025 0.222 0.138 0.059 0.185 0.020 0.111 0.085 0.072 0.234 

Locus 66 : 
2 alleles
13.8% missing data
   2   (0.666) 0.720 0.470 0.666 0.916 0.703 0.945 0.815 0.751 0.625 0.675 
   4   (0.334) 0.280 0.530 0.334 0.084 0.297 0.055 0.185 0.249 0.375 0.325 

Locus 67 : 
2 alleles
13.0% missing data
   1   (0.197) 0.147 0.265 0.195 0.330 0.310 0.339 0.243 0.170 0.119 0.130 
   3   (0.803) 0.853 0.735 0.805 0.670 0.690 0.661 0.757 0.830 0.881 0.870 

Locus 68 : 
2 alleles
4.3% missing data
   3   (0.828) 0.956 0.861 0.827 0.103 0.884 0.926 0.870 0.877 0.889 0.750 
   1   (0.172) 0.044 0.139 0.173 0.897 0.116 0.074 0.130 0.123 0.111 0.250 

Locus 69 : 
2 alleles
11.6% missing data
   1   (0.777) 0.761 0.682 0.779 0.918 0.881 0.810 0.360 0.686 0.953 0.846 
   2   (0.223) 0.239 0.318 0.221 0.082 0.119 0.190 0.640 0.314 0.047 0.154 

Locus 70 : 
2 alleles
13.0% missing data
   2   (0.859) 0.952 0.890 0.861 0.934 0.564 0.949 0.778 0.851 0.924 0.900 
   4   (0.141) 0.048 0.110 0.139 0.066 0.436 0.051 0.222 0.149 0.076 0.100 

Locus 71 : 
2 alleles
14.5% missing data
   2   (0.935) 0.898 0.979 0.935 0.984 0.974 0.885 0.988 0.983 0.918 0.910 
   4   (0.065) 0.102 0.021 0.065 0.016 0.026 0.115 0.012 0.017 0.082 0.090 

Locus 72 : 
2 alleles
7.2% missing data
   2   (0.220) 0.055 0.127 0.222 0.164 0.736 0.082 0.154 0.251 0.177 0.266 
   3   (0.780) 0.945 0.873 0.778 0.836 0.264 0.918 0.846 0.749 0.823 0.734 

Locus 73 : 
2 alleles
14.5% missing data
   1   (0.877) 0.970 0.908 0.875 0.987 0.857 0.990 0.906 0.893 0.909 0.911 
   3   (0.123) 0.030 0.092 0.125 0.013 0.143 0.010 0.094 0.107 0.091 0.089 

Locus 74 : 
2 alleles
13.0% missing data
   1   (0.623) 0.489 0.708 0.624 0.591 0.865 0.601 0.697 0.690 0.520 0.530 
   4   (0.377) 0.511 0.292 0.376 0.409 0.135 0.399 0.303 0.310 0.480 0.470 

Locus 75 : 
2 alleles
13.8% missing data
   2   (0.822) 0.946 0.862 0.822 0.835 0.900 0.966 0.758 0.870 0.823 0.783 
   4   (0.178) 0.054 0.138 0.178 0.165 0.100 0.034 0.242 0.130 0.177 0.217 

Locus 76 : 
2 alleles
13.8% missing data
   1   (0.882) 0.976 0.812 0.882 0.918 0.788 0.589 0.951 0.931 0.929 0.853 
   3   (0.118) 0.024 0.188 0.118 0.082 0.212 0.411 0.049 0.069 0.071 0.147 

Locus 77 : 
2 alleles
13.0% missing data
   1   (0.416) 0.445 0.325 0.414 0.511 0.375 0.319 0.266 0.427 0.516 0.453 
   2   (0.584) 0.555 0.675 0.586 0.489 0.625 0.681 0.734 0.573 0.484 0.547 

Locus 78 : 
2 alleles
10.9% missing data
   2   (0.880) 0.980 0.909 0.878 0.920 0.924 0.971 0.936 0.830 0.947 0.906 
   4   (0.120) 0.020 0.091 0.122 0.080 0.076 0.029 0.064 0.170 0.053 0.094 

Locus 79 : 
2 alleles
13.8% missing data
   4   (0.246) 0.053 0.276 0.243 0.177 0.679 0.358 0.250 0.289 0.148 0.241 
   2   (0.754) 0.947 0.724 0.757 0.823 0.321 0.642 0.750 0.711 0.852 0.759 

Locus 80 : 
2 alleles
5.1% missing data
   2   (0.895) 0.945 0.881 0.894 0.861 0.987 0.983 0.935 0.937 0.928 0.910 
   4   (0.105) 0.055 0.119 0.106 0.139 0.013 0.017 0.065 0.063 0.072 0.090 

Locus 81 : 
2 alleles
14.5% missing data
   2   (0.869) 0.956 0.915 0.871 0.971 0.783 0.958 0.814 0.917 0.847 0.855 
   4   (0.131) 0.044 0.085 0.129 0.029 0.217 0.042 0.186 0.083 0.153 0.145 

Locus 82 : 
2 alleles
1.4% missing data
   1   (0.915) 0.970 0.911 0.917 0.966 0.943 0.977 0.934 0.948 0.948 0.922 
   3   (0.085) 0.030 0.089 0.083 0.034 0.057 0.023 0.066 0.052 0.052 0.078 

Locus 83 : 
2 alleles
4.3% missing data
   2   (0.291) 0.584 0.434 0.294 0.062 0.145 0.031 0.382 0.212 0.171 0.387 
   4   (0.709) 0.416 0.566 0.706 0.938 0.855 0.969 0.618 0.788 0.829 0.613 

Locus 84 : 
2 alleles
10.1% missing data
   3   (0.915) 0.984 0.936 0.914 0.924 0.963 0.982 0.924 0.913 0.975 0.911 
   1   (0.085) 0.016 0.064 0.086 0.076 0.037 0.018 0.076 0.087 0.025 0.089 

Locus 85 : 
2 alleles
11.6% missing data
   4   (0.800) 0.276 0.824 0.802 0.840 0.849 0.952 0.880 0.788 0.885 0.860 
   3   (0.200) 0.724 0.176 0.198 0.160 0.151 0.048 0.120 0.212 0.115 0.140 

Locus 86 : 
2 alleles
2.9% missing data
   2   (0.911) 0.975 0.959 0.912 0.857 0.880 0.512 0.949 0.958 0.935 0.850 
   1   (0.089) 0.025 0.041 0.088 0.143 0.120 0.488 0.051 0.042 0.065 0.150 

Locus 87 : 
2 alleles
12.3% missing data
   3   (0.850) 0.957 0.912 0.847 0.186 0.748 0.545 0.908 0.939 0.833 0.879 
   1   (0.150) 0.043 0.088 0.153 0.814 0.252 0.455 0.092 0.061 0.167 0.121 

Locus 88 : 
2 alleles
5.8% missing data
   4   (0.915) 0.476 0.985 0.916 0.917 0.994 0.864 0.989 0.991 0.545 0.928 
   2   (0.085) 0.524 0.015 0.084 0.083 0.006 0.136 0.011 0.009 0.455 0.072 

Locus 89 : 
2 alleles
5.8% missing data
   2   (0.252) 0.087 0.215 0.250 0.441 0.452 0.043 0.132 0.259 0.276 0.269 
   4   (0.748) 0.913 0.785 0.750 0.559 0.548 0.957 0.868 0.741 0.724 0.731 

Locus 90 : 
2 alleles
8.0% missing data
   4   (0.245) 0.087 0.217 0.243 0.020 0.401 0.139 0.436 0.296 0.166 0.223 
   2   (0.755) 0.913 0.783 0.757 0.980 0.599 0.861 0.564 0.704 0.834 0.777 

Locus 91 : 
2 alleles
3.6% missing data
   2   (0.887) 0.671 0.905 0.885 0.982 0.942 0.979 0.948 0.957 0.912 0.895 
   4   (0.113) 0.329 0.095 0.115 0.018 0.058 0.021 0.052 0.043 0.088 0.105 

Locus 92 : 
2 alleles
10.9% missing data
   4   (0.791) 0.950 0.765 0.788 0.926 0.650 0.968 0.850 0.826 0.788 0.823 
   3   (0.209) 0.050 0.235 0.212 0.074 0.350 0.032 0.150 0.174 0.212 0.177 

Locus 93 : 
2 alleles
4.3% missing data
   1   (0.882) 0.611 0.882 0.884 0.943 0.965 0.989 0.900 0.928 0.925 0.908 
   3   (0.118) 0.389 0.118 0.116 0.057 0.035 0.011 0.100 0.072 0.075 0.092 

Locus 94 : 
2 alleles
9.4% missing data
   2   (0.957) 0.984 0.993 0.957 0.921 0.993 0.966 0.995 0.995 0.826 0.952 
   1   (0.043) 0.016 0.007 0.043 0.079 0.007 0.034 0.005 0.005 0.174 0.048 

Locus 95 : 
2 alleles
2.9% missing data
   2   (0.866) 0.944 0.888 0.869 0.823 0.775 0.934 0.895 0.923 0.821 0.901 
   4   (0.134) 0.056 0.112 0.131 0.177 0.225 0.066 0.105 0.077 0.179 0.099 

Locus 96 : 
2 alleles
2.9% missing data
   3   (0.909) 0.965 0.927 0.908 0.989 0.952 0.978 0.945 0.970 0.906 0.897 
   2   (0.091) 0.035 0.073 0.092 0.011 0.048 0.022 0.055 0.030 0.094 0.103 

Locus 97 : 
2 alleles
1.4% missing data
   1   (0.940) 0.995 0.932 0.941 0.998 0.913 0.998 0.720 0.930 0.993 0.967 
   3   (0.060) 0.005 0.068 0.059 0.002 0.087 0.002 0.280 0.070 0.007 0.033 

Locus 98 : 
2 alleles
13.0% missing data
   4   (0.911) 0.941 0.951 0.912 0.509 0.870 0.967 0.968 0.926 0.958 0.944 
   3   (0.089) 0.059 0.049 0.088 0.491 0.130 0.033 0.032 0.074 0.042 0.056 

Locus 99 : 
2 alleles
4.3% missing data
   4   (0.916) 0.964 0.952 0.917 0.962 0.883 0.980 0.968 0.947 0.923 0.933 
   2   (0.084) 0.036 0.048 0.083 0.038 0.117 0.020 0.032 0.053 0.077 0.067 

Locus 100 : 
2 alleles
13.0% missing data
   1   (0.751) 0.206 0.840 0.749 0.938 0.841 0.686 0.924 0.798 0.743 0.773 
   3   (0.249) 0.794 0.160 0.251 0.062 0.159 0.314 0.076 0.202 0.257 0.227 

Locus 101 : 
2 alleles
10.9% missing data
   4   (0.898) 0.948 0.950 0.896 0.929 0.963 0.976 0.968 0.933 0.899 0.918 
   2   (0.102) 0.052 0.050 0.104 0.071 0.037 0.024 0.032 0.067 0.101 0.082 

Locus 102 : 
2 alleles
16.7% missing data
   3   (0.849) 0.955 0.863 0.842 0.935 0.917 0.749 0.904 0.876 0.930 0.862 
   1   (0.151) 0.045 0.137 0.158 0.065 0.083 0.251 0.096 0.124 0.070 0.138 

Locus 103 : 
2 alleles
5.1% missing data
   2   (0.737) 0.889 0.734 0.736 0.957 0.749 0.909 0.860 0.776 0.649 0.726 
   4   (0.263) 0.111 0.266 0.264 0.043 0.251 0.091 0.140 0.224 0.351 0.274 

Locus 104 : 
2 alleles
14.5% missing data
   2   (0.425) 0.131 0.465 0.425 0.888 0.403 0.519 0.251 0.394 0.440 0.482 
   4   (0.575) 0.869 0.535 0.575 0.112 0.597 0.481 0.749 0.606 0.560 0.518 

Locus 105 : 
2 alleles
8.0% missing data
   2   (0.447) 0.539 0.404 0.446 0.915 0.753 0.048 0.335 0.374 0.527 0.479 
   4   (0.553) 0.461 0.596 0.554 0.085 0.247 0.952 0.665 0.626 0.473 0.521 

Locus 106 : 
2 alleles
5.1% missing data
   4   (0.889) 0.970 0.887 0.889 0.978 0.852 0.976 0.927 0.936 0.902 0.838 
   3   (0.111) 0.030 0.113 0.111 0.022 0.148 0.024 0.073 0.064 0.098 0.162 

Locus 107 : 
2 alleles
13.0% missing data
   1   (0.845) 0.968 0.901 0.843 0.919 0.872 0.975 0.914 0.780 0.892 0.878 
   2   (0.155) 0.032 0.099 0.157 0.081 0.128 0.025 0.086 0.220 0.108 0.122 

Locus 108 : 
2 alleles
11.6% missing data
   1   (0.778) 0.693 0.797 0.776 0.975 0.869 0.953 0.795 0.737 0.884 0.809 
   3   (0.222) 0.307 0.203 0.224 0.025 0.131 0.047 0.205 0.263 0.116 0.191 

Locus 109 : 
2 alleles
5.1% missing data
   3   (0.774) 0.907 0.842 0.773 0.696 0.571 0.763 0.877 0.761 0.818 0.687 
   1   (0.226) 0.093 0.158 0.227 0.304 0.429 0.237 0.123 0.239 0.182 0.313 

Locus 110 : 
2 alleles
10.9% missing data
   1   (0.876) 0.961 0.904 0.873 0.955 0.967 0.992 0.873 0.921 0.921 0.825 
   3   (0.124) 0.039 0.096 0.127 0.045 0.033 0.008 0.127 0.079 0.079 0.175 

Locus 111 : 
2 alleles
13.8% missing data
   1   (0.475) 0.567 0.478 0.478 0.323 0.572 0.529 0.517 0.381 0.542 0.368 
   3   (0.525) 0.433 0.522 0.522 0.677 0.428 0.471 0.483 0.619 0.458 0.632 

Locus 112 : 
2 alleles
13.0% missing data
   2   (0.631) 0.916 0.733 0.627 0.946 0.695 0.214 0.421 0.630 0.664 0.603 
   4   (0.369) 0.084 0.267 0.373 0.054 0.305 0.786 0.579 0.370 0.336 0.397 

Locus 113 : 
2 alleles
3.6% missing data
   3   (0.900) 0.958 0.947 0.899 0.966 0.876 0.980 0.968 0.955 0.853 0.887 
   1   (0.100) 0.042 0.053 0.101 0.034 0.124 0.020 0.032 0.045 0.147 0.113 

Locus 114 : 
2 alleles
10.1% missing data
   4   (0.914) 0.993 0.864 0.911 0.997 0.941 0.997 0.903 0.868 0.989 0.946 
   2   (0.086) 0.007 0.136 0.089 0.003 0.059 0.003 0.097 0.132 0.011 0.054 

Locus 115 : 
2 alleles
13.8% missing data
   2   (0.700) 0.655 0.703 0.701 0.936 0.441 0.626 0.707 0.737 0.679 0.797 
   4   (0.300) 0.345 0.297 0.299 0.064 0.559 0.374 0.293 0.263 0.321 0.203 

Locus 116 : 
2 alleles
5.1% missing data
   1   (0.659) 0.881 0.687 0.659 0.502 0.789 0.743 0.641 0.670 0.636 0.619 
   3   (0.341) 0.119 0.313 0.341 0.498 0.211 0.257 0.359 0.330 0.364 0.381 

Locus 117 : 
2 alleles
2.9% missing data
   1   (0.744) 0.895 0.692 0.745 0.945 0.604 0.910 0.729 0.778 0.717 0.811 
   4   (0.256) 0.105 0.308 0.255 0.055 0.396 0.090 0.271 0.222 0.283 0.189 

Locus 118 : 
2 alleles
5.1% missing data
   2   (0.366) 0.133 0.314 0.367 0.045 0.622 0.351 0.314 0.480 0.306 0.361 
   4   (0.634) 0.867 0.686 0.633 0.955 0.378 0.649 0.686 0.520 0.694 0.639 

Locus 119 : 
2 alleles
6.5% missing data
   2   (0.614) 0.276 0.578 0.616 0.916 0.510 0.077 0.529 0.571 0.797 0.646 
   4   (0.386) 0.724 0.422 0.384 0.084 0.490 0.923 0.471 0.429 0.203 0.354 

Locus 120 : 
2 alleles
9.4% missing data
   3   (0.795) 0.927 0.792 0.793 0.588 0.668 0.694 0.918 0.855 0.817 0.750 
   4   (0.205) 0.073 0.208 0.207 0.412 0.332 0.306 0.082 0.145 0.183 0.250 

Locus 121 : 
2 alleles
13.8% missing data
   4   (0.895) 0.984 0.932 0.894 0.950 0.952 0.918 0.947 0.903 0.933 0.926 
   2   (0.105) 0.016 0.068 0.106 0.050 0.048 0.082 0.053 0.097 0.067 0.074 

Locus 122 : 
2 alleles
3.6% missing data
   3   (0.801) 0.605 0.872 0.798 0.768 0.727 0.777 0.729 0.898 0.828 0.816 
   2   (0.199) 0.395 0.128 0.202 0.232 0.273 0.223 0.271 0.102 0.172 0.184 

Locus 123 : 
2 alleles
13.0% missing data
   3   (0.915) 0.978 0.854 0.917 0.917 0.969 0.959 0.939 0.930 0.969 0.935 
   1   (0.085) 0.022 0.146 0.083 0.083 0.031 0.041 0.061 0.070 0.031 0.065 

Locus 124 : 
2 alleles
10.1% missing data
   1   (0.174) 0.220 0.194 0.172 0.037 0.477 0.019 0.107 0.179 0.088 0.153 
   3   (0.826) 0.780 0.806 0.828 0.963 0.523 0.981 0.893 0.821 0.912 0.847 

Locus 125 : 
2 alleles
5.1% missing data
   3   (0.812) 0.896 0.856 0.812 0.661 0.544 0.875 0.893 0.869 0.811 0.781 
   1   (0.188) 0.104 0.144 0.188 0.339 0.456 0.125 0.107 0.131 0.189 0.219 

Locus 126 : 
2 alleles
5.1% missing data
   1   (0.820) 0.959 0.876 0.822 0.468 0.634 0.801 0.913 0.796 0.857 0.849 
   3   (0.180) 0.041 0.124 0.178 0.532 0.366 0.199 0.087 0.204 0.143 0.151 

Locus 127 : 
2 alleles
13.8% missing data
   3   (0.715) 0.823 0.784 0.715 0.501 0.796 0.883 0.654 0.708 0.725 0.719 
   1   (0.285) 0.177 0.216 0.285 0.499 0.204 0.117 0.346 0.292 0.275 0.281 

Locus 128 : 
2 alleles
13.0% missing data
   1   (0.532) 0.506 0.546 0.534 0.944 0.610 0.112 0.571 0.452 0.571 0.587 
   3   (0.468) 0.494 0.454 0.466 0.056 0.390 0.888 0.429 0.548 0.429 0.413 

Locus 129 : 
2 alleles
8.0% missing data
   2   (0.828) 0.953 0.762 0.830 0.984 0.968 0.968 0.353 0.854 0.915 0.865 
   4   (0.172) 0.047 0.238 0.170 0.016 0.032 0.032 0.647 0.146 0.085 0.135 

Locus 130 : 
2 alleles
14.5% missing data
   3   (0.896) 0.969 0.876 0.894 0.983 0.960 0.978 0.930 0.950 0.924 0.904 
   1   (0.104) 0.031 0.124 0.106 0.017 0.040 0.022 0.070 0.050 0.076 0.096 

Locus 131 : 
2 alleles
18.1% missing data
   1   (0.913) 0.975 0.928 0.911 0.959 0.994 0.983 0.762 0.961 0.961 0.903 
   4   (0.087) 0.025 0.072 0.089 0.041 0.006 0.017 0.238 0.039 0.039 0.097 

Locus 132 : 
2 alleles
3.6% missing data
   2   (0.928) 0.990 0.945 0.929 0.997 0.914 0.997 0.926 0.908 0.984 0.937 
   4   (0.072) 0.010 0.055 0.071 0.003 0.086 0.003 0.074 0.092 0.016 0.063 

Locus 133 : 
2 alleles
5.8% missing data
   3   (0.796) 0.886 0.744 0.796 0.948 0.848 0.970 0.872 0.834 0.807 0.801 
   1   (0.204) 0.114 0.256 0.204 0.052 0.152 0.030 0.128 0.166 0.193 0.199 

Locus 134 : 
2 alleles
12.3% missing data
   2   (0.896) 0.979 0.844 0.897 0.950 0.981 0.991 0.883 0.912 0.957 0.882 
   4   (0.104) 0.021 0.156 0.103 0.050 0.019 0.009 0.117 0.088 0.043 0.118 

Locus 135 : 
2 alleles
5.1% missing data
   2   (0.878) 0.742 0.947 0.874 0.989 0.955 0.982 0.945 0.919 0.926 0.872 
   4   (0.122) 0.258 0.053 0.126 0.011 0.045 0.018 0.055 0.081 0.074 0.128 

Locus 136 : 
2 alleles
5.1% missing data
   2   (0.842) 0.707 0.872 0.844 0.874 0.941 0.964 0.930 0.908 0.815 0.722 
   1   (0.158) 0.293 0.128 0.156 0.126 0.059 0.036 0.070 0.092 0.185 0.278 

Locus 137 : 
2 alleles
12.3% missing data
   3   (0.894) 0.969 0.889 0.895 0.942 0.923 0.946 0.848 0.934 0.928 0.922 
   1   (0.106) 0.031 0.111 0.105 0.058 0.077 0.054 0.152 0.066 0.072 0.078 

Locus 138 : 
2 alleles
13.0% missing data
   2   (0.331) 0.265 0.281 0.329 0.169 0.216 0.877 0.490 0.412 0.217 0.284 
   4   (0.669) 0.735 0.719 0.671 0.831 0.784 0.123 0.510 0.588 0.783 0.716 

Locus 139 : 
2 alleles
11.6% missing data
   1   (0.894) 0.968 0.915 0.896 0.918 0.927 0.953 0.927 0.897 0.934 0.909 
   2   (0.106) 0.032 0.085 0.104 0.082 0.073 0.047 0.073 0.103 0.066 0.091 

Locus 140 : 
2 alleles
2.2% missing data
   3   (0.831) 0.623 0.899 0.831 0.977 0.952 0.818 0.927 0.863 0.827 0.882 
   1   (0.169) 0.377 0.101 0.169 0.023 0.048 0.182 0.073 0.137 0.173 0.118 

Locus 141 : 
2 alleles
5.1% missing data
   2   (0.895) 0.980 0.763 0.896 0.994 0.745 0.952 0.909 0.930 0.949 0.910 
   4   (0.105) 0.020 0.237 0.104 0.006 0.255 0.048 0.091 0.070 0.051 0.090 

Locus 142 : 
2 alleles
9.4% missing data
   1   (0.070) 0.006 0.092 0.068 0.012 0.023 0.003 0.083 0.176 0.009 0.039 
   3   (0.930) 0.994 0.908 0.932 0.988 0.977 0.997 0.917 0.824 0.991 0.961 

Locus 143 : 
2 alleles
4.3% missing data
   1   (0.415) 0.460 0.319 0.418 0.503 0.274 0.889 0.235 0.356 0.490 0.416 
   3   (0.585) 0.540 0.681 0.582 0.497 0.726 0.111 0.765 0.644 0.510 0.584 

Locus 144 : 
2 alleles
16.7% missing data
   2   (0.140) 0.031 0.157 0.138 0.115 0.438 0.101 0.066 0.093 0.140 0.126 
   4   (0.860) 0.969 0.843 0.862 0.885 0.562 0.899 0.934 0.907 0.860 0.874 

Locus 145 : 
2 alleles
16.7% missing data
   3   (0.876) 0.966 0.897 0.876 0.983 0.235 0.107 0.934 0.949 0.927 0.869 
   1   (0.124) 0.034 0.103 0.124 0.017 0.765 0.893 0.066 0.051 0.073 0.131 

Locus 146 : 
2 alleles
3.6% missing data
   4   (0.858) 0.967 0.909 0.857 0.930 0.838 0.969 0.934 0.880 0.827 0.877 
   2   (0.142) 0.033 0.091 0.143 0.070 0.162 0.031 0.066 0.120 0.173 0.123 

Locus 147 : 
2 alleles
12.3% missing data
   2   (0.443) 0.819 0.510 0.438 0.561 0.475 0.415 0.243 0.501 0.321 0.476 
   1   (0.557) 0.181 0.490 0.562 0.439 0.525 0.585 0.757 0.499 0.679 0.524 

Locus 148 : 
2 alleles
12.3% missing data
   4   (0.901) 0.838 0.920 0.902 0.946 0.991 0.738 0.915 0.947 0.965 0.913 
   2   (0.099) 0.162 0.080 0.098 0.054 0.009 0.262 0.085 0.053 0.035 0.087 

Locus 149 : 
2 alleles
3.6% missing data
   1   (0.870) 0.964 0.851 0.872 0.991 0.503 0.951 0.869 0.899 0.915 0.874 
   4   (0.130) 0.036 0.149 0.128 0.009 0.497 0.049 0.131 0.101 0.085 0.126 

Locus 150 : 
2 alleles
4.3% missing data
   1   (0.892) 0.966 0.931 0.890 0.985 0.862 0.982 0.950 0.929 0.898 0.926 
   3   (0.108) 0.034 0.069 0.110 0.015 0.138 0.018 0.050 0.071 0.102 0.074 

Locus 151 : 
2 alleles
7.2% missing data
   3   (0.904) 0.959 0.916 0.904 0.888 0.928 0.063 0.967 0.963 0.942 0.919 
   1   (0.096) 0.041 0.084 0.096 0.112 0.072 0.937 0.033 0.037 0.058 0.081 

Locus 152 : 
2 alleles
2.9% missing data
   4   (0.919) 0.981 0.965 0.917 0.984 0.983 0.996 0.955 0.916 0.971 0.931 
   3   (0.081) 0.019 0.035 0.083 0.016 0.017 0.004 0.045 0.084 0.029 0.069 

Locus 153 : 
2 alleles
13.0% missing data
   3   (0.903) 0.973 0.926 0.903 0.967 0.904 0.972 0.949 0.910 0.941 0.933 
   1   (0.097) 0.027 0.074 0.097 0.033 0.096 0.028 0.051 0.090 0.059 0.067 

Locus 154 : 
2 alleles
10.9% missing data
   1   (0.862) 0.917 0.858 0.862 0.880 0.940 0.955 0.919 0.814 0.942 0.893 
   4   (0.138) 0.083 0.142 0.138 0.120 0.060 0.045 0.081 0.186 0.058 0.107 

Locus 155 : 
2 alleles
5.1% missing data
   2   (0.493) 0.832 0.433 0.495 0.446 0.665 0.676 0.692 0.454 0.376 0.481 
   4   (0.507) 0.168 0.567 0.505 0.554 0.335 0.324 0.308 0.546 0.624 0.519 

Locus 156 : 
2 alleles
12.3% missing data
   1   (0.791) 0.931 0.808 0.790 0.847 0.860 0.972 0.876 0.762 0.831 0.725 
   3   (0.209) 0.069 0.192 0.210 0.153 0.140 0.028 0.124 0.238 0.169 0.275 

Locus 157 : 
2 alleles
6.5% missing data
   2   (0.797) 0.951 0.753 0.800 0.970 0.260 0.060 0.909 0.811 0.855 0.854 
   1   (0.203) 0.049 0.247 0.200 0.030 0.740 0.940 0.091 0.189 0.145 0.146 

Locus 158 : 
2 alleles
15.9% missing data
   2   (0.872) 0.976 0.804 0.874 0.953 0.895 0.991 0.571 0.856 0.963 0.920 
   3   (0.128) 0.024 0.196 0.126 0.047 0.105 0.009 0.429 0.144 0.037 0.080 

Locus 159 : 
2 alleles
5.1% missing data
   1   (0.212) 0.071 0.117 0.211 0.405 0.631 0.346 0.263 0.149 0.219 0.234 
   3   (0.788) 0.929 0.883 0.789 0.595 0.369 0.654 0.737 0.851 0.781 0.766 

Locus 160 : 
2 alleles
14.5% missing data
   3   (0.875) 0.899 0.869 0.872 0.915 0.974 0.985 0.902 0.928 0.917 0.864 
   1   (0.125) 0.101 0.131 0.128 0.085 0.026 0.015 0.098 0.072 0.083 0.136 

Locus 161 : 
2 alleles
13.0% missing data
   3   (0.642) 0.899 0.596 0.642 0.915 0.798 0.932 0.591 0.581 0.643 0.661 
   1   (0.358) 0.101 0.404 0.358 0.085 0.202 0.068 0.409 0.419 0.357 0.339 

Locus 162 : 
2 alleles
2.2% missing data
   2   (0.913) 0.979 0.939 0.914 0.917 0.971 0.869 0.929 0.931 0.951 0.930 
   4   (0.087) 0.021 0.061 0.086 0.083 0.029 0.131 0.071 0.069 0.049 0.070 

Locus 163 : 
2 alleles
1.4% missing data
   2   (0.919) 0.985 0.907 0.918 0.993 0.966 0.994 0.945 0.922 0.978 0.943 
   1   (0.081) 0.015 0.093 0.082 0.007 0.034 0.006 0.055 0.078 0.022 0.057 

Locus 164 : 
2 alleles
18.8% missing data
   3   (0.384) 0.101 0.463 0.382 0.645 0.402 0.362 0.390 0.293 0.466 0.492 
   1   (0.616) 0.899 0.537 0.618 0.355 0.598 0.638 0.610 0.707 0.534 0.508 

Locus 165 : 
2 alleles
11.6% missing data
   2   (0.751) 0.292 0.849 0.751 0.676 0.836 0.538 0.870 0.844 0.714 0.744 
   4   (0.249) 0.708 0.151 0.249 0.324 0.164 0.462 0.130 0.156 0.286 0.256 

Locus 166 : 
2 alleles
3.6% missing data
   4   (0.893) 0.953 0.949 0.892 0.976 0.956 0.966 0.895 0.965 0.837 0.832 
   2   (0.107) 0.047 0.051 0.108 0.024 0.044 0.034 0.105 0.035 0.163 0.168 

Locus 167 : 
2 alleles
2.2% missing data
   2   (0.933) 0.995 0.819 0.935 0.998 0.881 0.998 0.855 0.912 0.993 0.963 
   4   (0.067) 0.005 0.181 0.065 0.002 0.119 0.002 0.145 0.088 0.007 0.037 

Locus 168 : 
2 alleles
13.8% missing data
   2   (0.914) 0.969 0.973 0.913 0.910 0.986 0.724 0.948 0.978 0.841 0.935 
   4   (0.086) 0.031 0.027 0.087 0.090 0.014 0.276 0.052 0.022 0.159 0.065 

Locus 169 : 
2 alleles
4.3% missing data
   2   (0.901) 0.952 0.957 0.901 0.627 0.970 0.958 0.965 0.951 0.885 0.914 
   4   (0.099) 0.048 0.043 0.099 0.373 0.030 0.042 0.035 0.049 0.115 0.086 

Locus 170 : 
2 alleles
4.3% missing data
   1   (0.438) 0.130 0.455 0.440 0.041 0.767 0.190 0.610 0.398 0.432 0.584 
   2   (0.562) 0.870 0.545 0.560 0.959 0.233 0.810 0.390 0.602 0.568 0.416 

Locus 171 : 
2 alleles
2.9% missing data
   2   (0.756) 0.590 0.807 0.757 0.686 0.404 0.393 0.837 0.850 0.763 0.802 
   3   (0.244) 0.410 0.193 0.243 0.314 0.596 0.607 0.163 0.150 0.237 0.198 

Locus 172 : 
2 alleles
8.0% missing data
   2   (0.842) 0.970 0.855 0.839 0.973 0.978 0.783 0.746 0.801 0.939 0.862 
   4   (0.158) 0.030 0.145 0.161 0.027 0.022 0.217 0.254 0.199 0.061 0.138 

Locus 173 : 
2 alleles
5.1% missing data
   2   (0.701) 0.563 0.764 0.704 0.924 0.881 0.574 0.856 0.692 0.702 0.578 
   4   (0.299) 0.437 0.236 0.296 0.076 0.119 0.426 0.144 0.308 0.298 0.422 

Locus 174 : 
2 alleles
4.3% missing data
   4   (0.910) 0.983 0.941 0.909 0.982 0.983 0.984 0.921 0.928 0.941 0.927 
   2   (0.090) 0.017 0.059 0.091 0.018 0.017 0.016 0.079 0.072 0.059 0.073 

Locus 175 : 
2 alleles
13.0% missing data
   3   (0.929) 0.985 0.947 0.929 0.974 0.970 0.995 0.954 0.904 0.984 0.954 
   1   (0.071) 0.015 0.053 0.071 0.026 0.030 0.005 0.046 0.096 0.016 0.046 

Locus 176 : 
2 alleles
10.1% missing data
   1   (0.536) 0.152 0.546 0.532 0.616 0.509 0.918 0.659 0.649 0.446 0.585 
   3   (0.464) 0.848 0.454 0.468 0.384 0.491 0.082 0.341 0.351 0.554 0.415 

Locus 177 : 
2 alleles
4.3% missing data
   2   (0.729) 0.595 0.704 0.730 0.968 0.702 0.558 0.791 0.839 0.671 0.768 
   1   (0.271) 0.405 0.296 0.270 0.032 0.298 0.442 0.209 0.161 0.329 0.232 

Locus 178 : 
2 alleles
1.4% missing data
   1   (0.735) 0.513 0.620 0.736 0.878 0.803 0.950 0.661 0.835 0.784 0.740 
   4   (0.265) 0.487 0.380 0.264 0.122 0.197 0.050 0.339 0.165 0.216 0.260 

Locus 179 : 
2 alleles
10.9% missing data
   3   (0.894) 0.972 0.951 0.893 0.913 0.952 0.961 0.843 0.918 0.935 0.907 
   1   (0.106) 0.028 0.049 0.107 0.087 0.048 0.039 0.157 0.082 0.065 0.093 

Locus 180 : 
2 alleles
2.2% missing data
   1   (0.895) 0.971 0.931 0.895 0.974 0.984 0.952 0.955 0.878 0.945 0.860 
   4   (0.105) 0.029 0.069 0.105 0.026 0.016 0.048 0.045 0.122 0.055 0.140 

Locus 181 : 
2 alleles
15.9% missing data
   2   (0.886) 0.976 0.906 0.885 0.874 0.939 0.977 0.884 0.891 0.956 0.748 
   3   (0.114) 0.024 0.094 0.115 0.126 0.061 0.023 0.116 0.109 0.044 0.252 

Locus 182 : 
2 alleles
1.4% missing data
   1   (0.905) 0.960 0.934 0.906 0.655 0.970 0.989 0.939 0.901 0.952 0.929 
   3   (0.095) 0.040 0.066 0.094 0.345 0.030 0.011 0.061 0.099 0.048 0.071 

Locus 183 : 
2 alleles
10.1% missing data
   1   (0.888) 0.964 0.912 0.889 0.861 0.853 0.975 0.943 0.919 0.893 0.918 
   3   (0.112) 0.036 0.088 0.111 0.139 0.147 0.025 0.057 0.081 0.107 0.082 

Locus 184 : 
2 alleles
2.2% missing data
   4   (0.862) 0.972 0.826 0.865 0.931 0.984 0.982 0.930 0.702 0.955 0.850 
   2   (0.138) 0.028 0.174 0.135 0.069 0.016 0.018 0.070 0.298 0.045 0.150 

Locus 185 : 
2 alleles
12.3% missing data
   2   (0.825) 0.961 0.811 0.822 0.966 0.413 0.970 0.854 0.833 0.896 0.863 
   4   (0.175) 0.039 0.189 0.178 0.034 0.587 0.030 0.146 0.167 0.104 0.137 

Locus 186 : 
2 alleles
9.4% missing data
   2   (0.908) 0.965 0.932 0.909 0.845 0.880 0.986 0.969 0.963 0.874 0.910 
   4   (0.092) 0.035 0.068 0.091 0.155 0.120 0.014 0.031 0.037 0.126 0.090 

Locus 187 : 
2 alleles
9.4% missing data
   2   (0.885) 0.779 0.951 0.886 0.567 0.775 0.797 0.825 0.969 0.839 0.916 
   4   (0.115) 0.221 0.049 0.114 0.433 0.225 0.203 0.175 0.031 0.161 0.084 

Locus 188 : 
2 alleles
3.6% missing data
   3   (0.733) 0.880 0.834 0.736 0.703 0.487 0.720 0.734 0.791 0.590 0.739 
   4   (0.267) 0.120 0.166 0.264 0.297 0.513 0.280 0.266 0.209 0.410 0.261 

Locus 189 : 
2 alleles
5.1% missing data
   2   (0.813) 0.951 0.889 0.814 0.970 0.660 0.932 0.801 0.831 0.792 0.778 
   4   (0.187) 0.049 0.111 0.186 0.030 0.340 0.068 0.199 0.169 0.208 0.222 

Locus 190 : 
2 alleles
3.6% missing data
   2   (0.698) 0.659 0.816 0.698 0.406 0.892 0.955 0.622 0.604 0.791 0.694 
   4   (0.302) 0.341 0.184 0.302 0.594 0.108 0.045 0.378 0.396 0.209 0.306 

Locus 191 : 
2 alleles
4.3% missing data
   2   (0.918) 0.984 0.932 0.919 0.034 0.974 0.986 0.963 0.948 0.976 0.908 
   4   (0.082) 0.016 0.068 0.081 0.966 0.026 0.014 0.037 0.052 0.024 0.092 

Locus 192 : 
2 alleles
12.3% missing data
   1   (0.760) 0.633 0.642 0.756 0.951 0.823 0.974 0.814 0.828 0.841 0.788 
   3   (0.240) 0.367 0.358 0.244 0.049 0.177 0.026 0.186 0.172 0.159 0.212 

Locus 193 : 
2 alleles
8.0% missing data
   4   (0.493) 0.125 0.522 0.493 0.066 0.620 0.344 0.538 0.529 0.534 0.521 
   2   (0.507) 0.875 0.478 0.507 0.934 0.380 0.656 0.462 0.471 0.466 0.479 

Locus 194 : 
2 alleles
13.0% missing data
   1   (0.910) 0.981 0.942 0.911 0.992 0.959 0.996 0.539 0.969 0.943 0.837 
   4   (0.090) 0.019 0.058 0.089 0.008 0.041 0.004 0.461 0.031 0.057 0.163 

Locus 195 : 
2 alleles
4.3% missing data
   4   (0.910) 0.617 0.958 0.911 0.827 0.924 0.950 0.972 0.954 0.950 0.914 
   2   (0.090) 0.383 0.042 0.089 0.173 0.076 0.050 0.028 0.046 0.050 0.086 

Locus 196 : 
2 alleles
15.9% missing data
   3   (0.730) 0.898 0.801 0.730 0.508 0.801 0.948 0.743 0.752 0.662 0.712 
   1   (0.270) 0.102 0.199 0.270 0.492 0.199 0.052 0.257 0.248 0.338 0.288 

Locus 197 : 
2 alleles
13.0% missing data
   4   (0.714) 0.861 0.685 0.714 0.695 0.484 0.087 0.836 0.785 0.715 0.738 
   2   (0.286) 0.139 0.315 0.286 0.305 0.516 0.913 0.164 0.215 0.285 0.262 

Locus 198 : 
2 alleles
12.3% missing data
   1   (0.902) 0.977 0.929 0.903 0.921 0.857 0.977 0.963 0.897 0.944 0.924 
   4   (0.098) 0.023 0.071 0.097 0.079 0.143 0.023 0.037 0.103 0.056 0.076 

Locus 199 : 
2 alleles
13.0% missing data
   1   (0.786) 0.726 0.764 0.788 0.875 0.448 0.660 0.891 0.858 0.777 0.803 
   3   (0.214) 0.274 0.236 0.212 0.125 0.552 0.340 0.109 0.142 0.223 0.197 

Locus 200 : 
2 alleles
2.9% missing data
   4   (0.904) 0.989 0.895 0.906 0.039 0.985 0.994 0.947 0.840 0.984 0.927 
   2   (0.096) 0.011 0.105 0.094 0.961 0.015 0.006 0.053 0.160 0.016 0.073 

Locus 201 : 
2 alleles
3.6% missing data
   4   (0.216) 0.061 0.211 0.219 0.284 0.488 0.882 0.091 0.175 0.142 0.176 
   3   (0.784) 0.939 0.789 0.781 0.716 0.512 0.118 0.909 0.825 0.858 0.824 

Locus 202 : 
2 alleles
15.2% missing data
   1   (0.536) 0.800 0.422 0.537 0.490 0.512 0.903 0.359 0.430 0.663 0.606 
   3   (0.464) 0.200 0.578 0.463 0.510 0.488 0.097 0.641 0.570 0.337 0.394 

Locus 203 : 
2 alleles
14.5% missing data
   2   (0.669) 0.919 0.613 0.666 0.949 0.709 0.512 0.606 0.685 0.688 0.727 
   1   (0.331) 0.081 0.387 0.334 0.051 0.291 0.488 0.394 0.315 0.312 0.273 

Locus 204 : 
2 alleles
0.7% missing data
   4   (0.885) 0.796 0.925 0.886 0.983 0.196 0.943 0.947 0.937 0.935 0.919 
   1   (0.115) 0.204 0.075 0.114 0.017 0.804 0.057 0.053 0.063 0.065 0.081 

Locus 205 : 
2 alleles
2.9% missing data
   4   (0.104) 0.008 0.206 0.101 0.003 0.051 0.003 0.207 0.305 0.012 0.064 
   2   (0.896) 0.992 0.794 0.899 0.997 0.949 0.997 0.793 0.695 0.988 0.936 

Locus 206 : 
2 alleles
3.6% missing data
   4   (0.876) 0.686 0.860 0.876 0.971 0.904 0.980 0.904 0.884 0.962 0.912 
   2   (0.124) 0.314 0.140 0.124 0.029 0.096 0.020 0.096 0.116 0.038 0.088 

Locus 207 : 
2 alleles
13.8% missing data
   2   (0.927) 0.984 0.943 0.930 0.967 0.983 0.982 0.963 0.873 0.980 0.960 
   4   (0.073) 0.016 0.057 0.070 0.033 0.017 0.018 0.037 0.127 0.020 0.040 

Locus 208 : 
2 alleles
5.1% missing data
   3   (0.339) 0.131 0.227 0.340 0.241 0.522 0.068 0.342 0.415 0.331 0.364 
   4   (0.661) 0.869 0.773 0.660 0.759 0.478 0.932 0.658 0.585 0.669 0.636 

Locus 209 : 
2 alleles
16.7% missing data
   4   (0.729) 0.932 0.730 0.726 0.947 0.649 0.496 0.810 0.752 0.745 0.772 
   2   (0.271) 0.068 0.270 0.274 0.053 0.351 0.504 0.190 0.248 0.255 0.228 

Locus 210 : 
2 alleles
9.4% missing data
   1   (0.365) 0.154 0.313 0.370 0.370 0.245 0.632 0.223 0.319 0.435 0.343 
   3   (0.635) 0.846 0.687 0.630 0.630 0.755 0.368 0.777 0.681 0.565 0.657 

Locus 211 : 
2 alleles
11.6% missing data
   1   (0.915) 0.971 0.958 0.915 0.947 0.937 0.983 0.978 0.947 0.939 0.859 
   3   (0.085) 0.029 0.042 0.085 0.053 0.063 0.017 0.022 0.053 0.061 0.141 

Locus 212 : 
2 alleles
7.2% missing data
   3   (0.440) 0.366 0.450 0.441 0.294 0.610 0.036 0.509 0.567 0.268 0.490 
   4   (0.560) 0.634 0.550 0.559 0.706 0.390 0.964 0.491 0.433 0.732 0.510 

Locus 213 : 
2 alleles
3.6% missing data
   2   (0.558) 0.848 0.409 0.562 0.934 0.746 0.139 0.745 0.522 0.533 0.563 
   4   (0.442) 0.152 0.591 0.438 0.066 0.254 0.861 0.255 0.478 0.467 0.437 

Locus 214 : 
2 alleles
6.5% missing data
   1   (0.823) 0.578 0.860 0.827 0.936 0.844 0.551 0.921 0.859 0.846 0.865 
   3   (0.177) 0.422 0.140 0.173 0.064 0.156 0.449 0.079 0.141 0.154 0.135 

Locus 215 : 
2 alleles
5.8% missing data
   4   (0.846) 0.983 0.688 0.848 0.984 0.804 0.991 0.682 0.679 0.975 0.898 
   2   (0.154) 0.017 0.312 0.152 0.016 0.196 0.009 0.318 0.321 0.025 0.102 

Locus 216 : 
2 alleles
2.2% missing data
   2   (0.944) 0.996 0.932 0.945 0.998 0.983 0.998 0.946 0.890 0.994 0.968 
   4   (0.056) 0.004 0.068 0.055 0.002 0.017 0.002 0.054 0.110 0.006 0.032 

Locus 217 : 
2 alleles
4.3% missing data
   2   (0.778) 0.921 0.818 0.778 0.913 0.867 0.919 0.803 0.779 0.773 0.760 
   4   (0.222) 0.079 0.182 0.222 0.087 0.133 0.081 0.197 0.221 0.227 0.240 

Locus 218 : 
2 alleles
10.1% missing data
   2   (0.595) 0.888 0.624 0.596 0.513 0.695 0.785 0.539 0.539 0.594 0.551 
   4   (0.405) 0.112 0.376 0.404 0.487 0.305 0.215 0.461 0.461 0.406 0.449 

Locus 219 : 
2 alleles
14.5% missing data
   2   (0.794) 0.939 0.791 0.791 0.981 0.879 0.948 0.897 0.866 0.678 0.801 
   4   (0.206) 0.061 0.209 0.209 0.019 0.121 0.052 0.103 0.134 0.322 0.199 

Locus 220 : 
2 alleles
17.4% missing data
   4   (0.861) 0.983 0.797 0.863 0.984 0.954 0.993 0.881 0.592 0.975 0.911 
   3   (0.139) 0.017 0.203 0.137 0.016 0.046 0.007 0.119 0.408 0.025 0.089 

Locus 221 : 
2 alleles
2.9% missing data
   2   (0.092) 0.019 0.068 0.092 0.016 0.648 0.031 0.056 0.072 0.041 0.066 
   4   (0.908) 0.981 0.932 0.908 0.984 0.352 0.969 0.944 0.928 0.959 0.934 

Locus 222 : 
2 alleles
4.3% missing data
   2   (0.926) 0.987 0.922 0.925 0.993 0.593 0.995 0.951 0.957 0.980 0.918 
   4   (0.074) 0.013 0.078 0.075 0.007 0.407 0.005 0.049 0.043 0.020 0.082 

Locus 223 : 
2 alleles
13.0% missing data
   2   (0.888) 0.910 0.881 0.889 0.992 0.929 0.937 0.939 0.921 0.913 0.925 
   4   (0.112) 0.090 0.119 0.111 0.008 0.071 0.063 0.061 0.079 0.087 0.075 

Locus 224 : 
2 alleles
12.3% missing data
   1   (0.867) 0.955 0.934 0.864 0.840 0.869 0.636 0.955 0.945 0.813 0.813 
   3   (0.133) 0.045 0.066 0.136 0.160 0.131 0.364 0.045 0.055 0.187 0.187 

Locus 225 : 
2 alleles
10.9% missing data
   3   (0.699) 0.892 0.529 0.699 0.708 0.792 0.941 0.676 0.740 0.755 0.687 
   1   (0.301) 0.108 0.471 0.301 0.292 0.208 0.059 0.324 0.260 0.245 0.313 

Locus 226 : 
2 alleles
11.6% missing data
   3   (0.839) 0.956 0.910 0.839 0.818 0.935 0.981 0.926 0.812 0.846 0.764 
   1   (0.161) 0.044 0.090 0.161 0.182 0.065 0.019 0.074 0.188 0.154 0.236 

Locus 227 : 
2 alleles
6.5% missing data
   1   (0.847) 0.942 0.821 0.848 0.821 0.616 0.908 0.873 0.917 0.823 0.893 
   3   (0.153) 0.058 0.179 0.152 0.179 0.384 0.092 0.127 0.083 0.177 0.107 

Locus 228 : 
2 alleles
18.1% missing data
   2   (0.926) 0.976 0.961 0.927 0.971 0.929 0.954 0.955 0.962 0.944 0.910 
   4   (0.074) 0.024 0.039 0.073 0.029 0.071 0.046 0.045 0.038 0.056 0.090 

Locus 229 : 
2 alleles
3.6% missing data
   2   (0.771) 0.918 0.844 0.771 0.149 0.790 0.568 0.832 0.853 0.695 0.841 
   4   (0.229) 0.082 0.156 0.229 0.851 0.210 0.432 0.168 0.147 0.305 0.159 

Locus 230 : 
2 alleles
12.3% missing data
   4   (0.823) 0.950 0.848 0.823 0.957 0.880 0.955 0.921 0.904 0.667 0.781 
   2   (0.177) 0.050 0.152 0.177 0.043 0.120 0.045 0.079 0.096 0.333 0.219 

Locus 231 : 
2 alleles
2.2% missing data
   2   (0.680) 0.894 0.637 0.680 0.958 0.687 0.975 0.789 0.636 0.697 0.586 
   4   (0.320) 0.106 0.363 0.320 0.042 0.313 0.025 0.211 0.364 0.303 0.414 

Locus 232 : 
2 alleles
4.3% missing data
   3   (0.451) 0.502 0.503 0.448 0.506 0.523 0.383 0.454 0.381 0.454 0.549 
   4   (0.549) 0.498 0.497 0.552 0.494 0.477 0.617 0.546 0.619 0.546 0.451 

Locus 233 : 
2 alleles
7.2% missing data
   3   (0.880) 0.951 0.949 0.881 0.957 0.844 0.969 0.952 0.941 0.697 0.913 
   4   (0.120) 0.049 0.051 0.119 0.043 0.156 0.031 0.048 0.059 0.303 0.087 

Locus 234 : 
2 alleles
2.9% missing data
   4   (0.849) 0.962 0.873 0.846 0.984 0.711 0.922 0.914 0.852 0.918 0.807 
   2   (0.151) 0.038 0.127 0.154 0.016 0.289 0.078 0.086 0.148 0.082 0.193 

Locus 235 : 
2 alleles
6.5% missing data
   2   (0.703) 0.576 0.697 0.702 0.910 0.525 0.936 0.793 0.771 0.700 0.696 
   1   (0.297) 0.424 0.303 0.298 0.090 0.475 0.064 0.207 0.229 0.300 0.304 

Locus 236 : 
2 alleles
6.5% missing data
   4   (0.531) 0.844 0.637 0.531 0.922 0.601 0.119 0.503 0.446 0.486 0.548 
   1   (0.469) 0.156 0.363 0.469 0.078 0.399 0.881 0.497 0.554 0.514 0.452 

Locus 237 : 
2 alleles
3.6% missing data
   4   (0.736) 0.917 0.727 0.737 0.925 0.823 0.818 0.758 0.670 0.775 0.738 
   1   (0.264) 0.083 0.273 0.263 0.075 0.177 0.182 0.242 0.330 0.225 0.262 

Locus 238 : 
2 alleles
18.8% missing data
   1   (0.208) 0.072 0.226 0.211 0.132 0.177 0.055 0.140 0.196 0.180 0.179 
   3   (0.792) 0.928 0.774 0.789 0.868 0.823 0.945 0.860 0.804 0.820 0.821 

Locus 239 : 
2 alleles
4.3% missing data
   3   (0.894) 0.977 0.915 0.896 0.768 0.658 0.920 0.938 0.935 0.915 0.910 
   4   (0.106) 0.023 0.085 0.104 0.232 0.342 0.080 0.062 0.065 0.085 0.090 

Locus 240 : 
2 alleles
1.4% missing data
   2   (0.734) 0.901 0.849 0.733 0.840 0.765 0.417 0.879 0.812 0.499 0.718 
   3   (0.266) 0.099 0.151 0.267 0.160 0.235 0.583 0.121 0.188 0.501 0.282 

Locus 241 : 
2 alleles
8.7% missing data
   1   (0.872) 0.970 0.835 0.870 0.940 0.842 0.682 0.913 0.933 0.911 0.914 
   3   (0.128) 0.030 0.165 0.130 0.060 0.158 0.318 0.087 0.067 0.089 0.086 

Locus 242 : 
2 alleles
2.2% missing data
   3   (0.840) 0.957 0.884 0.841 0.806 0.969 0.735 0.795 0.888 0.820 0.853 
   1   (0.160) 0.043 0.116 0.159 0.194 0.031 0.265 0.205 0.112 0.180 0.147 

Locus 243 : 
2 alleles
10.9% missing data
   3   (0.493) 0.766 0.554 0.492 0.447 0.639 0.068 0.363 0.681 0.280 0.460 
   1   (0.507) 0.234 0.446 0.508 0.553 0.361 0.932 0.637 0.319 0.720 0.540 

Locus 244 : 
2 alleles
5.8% missing data
   2   (0.862) 0.965 0.836 0.861 0.982 0.687 0.972 0.906 0.857 0.936 0.875 
   4   (0.138) 0.035 0.164 0.139 0.018 0.313 0.028 0.094 0.143 0.064 0.125 

Locus 245 : 
2 alleles
2.9% missing data
   2   (0.844) 0.966 0.778 0.843 0.989 0.484 0.741 0.915 0.918 0.850 0.875 
   4   (0.156) 0.034 0.222 0.157 0.011 0.516 0.259 0.085 0.082 0.150 0.125 

Locus 246 : 
2 alleles
4.3% missing data
   4   (0.788) 0.763 0.811 0.791 0.751 0.925 0.975 0.832 0.824 0.820 0.713 
   2   (0.212) 0.237 0.189 0.209 0.249 0.075 0.025 0.168 0.176 0.180 0.287 

Locus 247 : 
2 alleles
14.5% missing data
   2   (0.664) 0.892 0.659 0.664 0.081 0.814 0.203 0.739 0.693 0.679 0.711 
   4   (0.336) 0.108 0.341 0.336 0.919 0.186 0.797 0.261 0.307 0.321 0.289 

Locus 248 : 
2 alleles
8.0% missing data
   2   (0.157) 0.369 0.128 0.155 0.295 0.293 0.045 0.109 0.097 0.132 0.104 
   3   (0.843) 0.631 0.872 0.845 0.705 0.707 0.955 0.891 0.903 0.868 0.896 

Locus 249 : 
2 alleles
13.8% missing data
   2   (0.938) 0.994 0.946 0.939 0.997 0.952 0.998 0.934 0.867 0.990 0.963 
   1   (0.062) 0.006 0.054 0.061 0.003 0.048 0.002 0.066 0.133 0.010 0.037 

Locus 250 : 
2 alleles
1.4% missing data
   2   (0.777) 0.723 0.832 0.777 0.162 0.794 0.968 0.845 0.817 0.823 0.815 
   3   (0.223) 0.277 0.168 0.223 0.838 0.206 0.032 0.155 0.183 0.177 0.185 

Locus 251 : 
2 alleles
5.1% missing data
   3   (0.346) 0.764 0.398 0.346 0.548 0.246 0.266 0.206 0.377 0.177 0.439 
   4   (0.654) 0.236 0.602 0.654 0.452 0.754 0.734 0.794 0.623 0.823 0.561 

Locus 252 : 
2 alleles
15.9% missing data
   2   (0.259) 0.204 0.198 0.260 0.050 0.262 0.339 0.243 0.263 0.253 0.253 
   4   (0.741) 0.796 0.802 0.740 0.950 0.738 0.661 0.757 0.737 0.747 0.747 

Locus 253 : 
2 alleles
15.2% missing data
   4   (0.879) 0.952 0.922 0.879 0.979 0.907 0.984 0.949 0.918 0.858 0.848 
   2   (0.121) 0.048 0.078 0.121 0.021 0.093 0.016 0.051 0.082 0.142 0.152 

Locus 254 : 
2 alleles
8.0% missing data
   1   (0.307) 0.112 0.235 0.305 0.111 0.653 0.049 0.251 0.386 0.301 0.352 
   2   (0.693) 0.888 0.765 0.695 0.889 0.347 0.951 0.749 0.614 0.699 0.648 

Locus 255 : 
2 alleles
16.7% missing data
   1   (0.628) 0.563 0.614 0.631 0.496 0.803 0.378 0.421 0.702 0.606 0.741 
   2   (0.372) 0.437 0.386 0.369 0.504 0.197 0.622 0.579 0.298 0.394 0.259 

Locus 256 : 
2 alleles
7.2% missing data
   1   (0.680) 0.199 0.701 0.679 0.980 0.700 0.752 0.796 0.750 0.655 0.723 
   2   (0.320) 0.801 0.299 0.321 0.020 0.300 0.248 0.204 0.250 0.345 0.277 

Locus 257 : 
2 alleles
10.9% missing data
   1   (0.924) 0.978 0.961 0.924 0.944 0.799 0.966 0.968 0.945 0.952 0.947 
   2   (0.076) 0.022 0.039 0.076 0.056 0.201 0.034 0.032 0.055 0.048 0.053 

Locus 258 : 
2 alleles
15.9% missing data
   3   (0.921) 0.946 0.944 0.922 0.986 0.915 0.728 0.975 0.975 0.910 0.919 
   1   (0.079) 0.054 0.056 0.078 0.014 0.085 0.272 0.025 0.025 0.090 0.081 

Locus 259 : 
2 alleles
10.9% missing data
   2   (0.856) 0.756 0.916 0.854 0.992 0.803 0.987 0.876 0.781 0.959 0.902 
   4   (0.144) 0.244 0.084 0.146 0.008 0.197 0.013 0.124 0.219 0.041 0.098 

Locus 260 : 
2 alleles
11.6% missing data
   1   (0.856) 0.968 0.678 0.856 0.556 0.925 0.970 0.894 0.882 0.943 0.900 
   3   (0.144) 0.032 0.322 0.144 0.444 0.075 0.030 0.106 0.118 0.057 0.100 

Locus 261 : 
2 alleles
15.9% missing data
   1   (0.495) 0.539 0.540 0.498 0.415 0.339 0.148 0.278 0.510 0.524 0.520 
   3   (0.505) 0.461 0.460 0.502 0.585 0.661 0.852 0.722 0.490 0.476 0.480 

Locus 262 : 
2 alleles
13.8% missing data
   4   (0.120) 0.030 0.090 0.118 0.162 0.567 0.154 0.052 0.134 0.063 0.108 
   2   (0.880) 0.970 0.910 0.882 0.838 0.433 0.846 0.948 0.866 0.937 0.892 

Locus 263 : 
2 alleles
1.4% missing data
   1   (0.904) 0.975 0.935 0.903 0.986 0.922 0.863 0.971 0.942 0.908 0.930 
   2   (0.096) 0.025 0.065 0.097 0.014 0.078 0.137 0.029 0.058 0.092 0.070 

Locus 264 : 
2 alleles
3.6% missing data
   2   (0.955) 0.981 0.992 0.957 0.695 0.993 0.977 0.994 0.995 0.812 0.973 
   4   (0.045) 0.019 0.008 0.043 0.305 0.007 0.023 0.006 0.005 0.188 0.027 

Locus 265 : 
2 alleles
7.2% missing data
   3   (0.711) 0.617 0.576 0.711 0.555 0.805 0.733 0.557 0.786 0.836 0.700 
   2   (0.289) 0.383 0.424 0.289 0.445 0.195 0.267 0.443 0.214 0.164 0.300 

Locus 266 : 
2 alleles
5.1% missing data
   2   (0.486) 0.762 0.360 0.486 0.037 0.588 0.297 0.283 0.535 0.580 0.450 
   4   (0.514) 0.238 0.640 0.514 0.963 0.412 0.703 0.717 0.465 0.420 0.550 

Locus 267 : 
2 alleles
2.9% missing data
   2   (0.916) 0.983 0.933 0.918 0.981 0.954 0.997 0.753 0.933 0.963 0.951 
   4   (0.084) 0.017 0.067 0.082 0.019 0.046 0.003 0.247 0.067 0.037 0.049 

Locus 268 : 
2 alleles
15.2% missing data
   1   (0.194) 0.087 0.170 0.194 0.034 0.084 0.034 0.089 0.232 0.150 0.329 
   3   (0.806) 0.913 0.830 0.806 0.966 0.916 0.966 0.911 0.768 0.850 0.671 

Locus 269 : 
2 alleles
4.3% missing data
   1   (0.894) 0.983 0.941 0.894 0.909 0.963 0.963 0.951 0.778 0.969 0.888 
   3   (0.106) 0.017 0.059 0.106 0.091 0.037 0.037 0.049 0.222 0.031 0.112 

Locus 270 : 
2 alleles
6.5% missing data
   4   (0.912) 0.971 0.938 0.914 0.840 0.948 0.968 0.923 0.952 0.920 0.941 
   1   (0.088) 0.029 0.062 0.086 0.160 0.052 0.032 0.077 0.048 0.080 0.059 

Locus 271 : 
2 alleles
2.2% missing data
   2   (0.898) 0.968 0.925 0.897 0.983 0.932 0.859 0.974 0.963 0.823 0.858 
   4   (0.102) 0.032 0.075 0.103 0.017 0.068 0.141 0.026 0.037 0.177 0.142 

Locus 272 : 
2 alleles
2.9% missing data
   4   (0.855) 0.932 0.888 0.855 0.971 0.858 0.971 0.908 0.870 0.865 0.854 
   2   (0.145) 0.068 0.112 0.145 0.029 0.142 0.029 0.092 0.130 0.135 0.146 

Locus 273 : 
2 alleles
1.4% missing data
   2   (0.862) 0.969 0.913 0.860 0.981 0.945 0.991 0.609 0.912 0.903 0.884 
   4   (0.138) 0.031 0.087 0.140 0.019 0.055 0.009 0.391 0.088 0.097 0.116 

Locus 274 : 
2 alleles
8.0% missing data
   1   (0.132) 0.062 0.100 0.131 0.032 0.561 0.036 0.080 0.109 0.117 0.100 
   3   (0.868) 0.938 0.900 0.869 0.968 0.439 0.964 0.920 0.891 0.883 0.900 

Locus 275 : 
2 alleles
2.9% missing data
   1   (0.613) 0.202 0.767 0.614 0.069 0.838 0.935 0.623 0.550 0.674 0.629 
   4   (0.387) 0.798 0.233 0.386 0.931 0.162 0.065 0.377 0.450 0.326 0.371 

Locus 276 : 
2 alleles
18.1% missing data
   2   (0.358) 0.133 0.539 0.361 0.433 0.226 0.716 0.278 0.303 0.295 0.299 
   3   (0.642) 0.867 0.461 0.639 0.567 0.774 0.284 0.722 0.697 0.705 0.701 

Locus 277 : 
2 alleles
10.9% missing data
   1   (0.907) 0.981 0.851 0.907 0.869 0.929 0.973 0.961 0.946 0.959 0.828 
   4   (0.093) 0.019 0.149 0.093 0.131 0.071 0.027 0.039 0.054 0.041 0.172 

Locus 278 : 
2 alleles
3.6% missing data
   3   (0.784) 0.955 0.824 0.781 0.979 0.339 0.923 0.849 0.779 0.846 0.689 
   1   (0.216) 0.045 0.176 0.219 0.021 0.661 0.077 0.151 0.221 0.154 0.311 

Locus 279 : 
2 alleles
3.6% missing data
   1   (0.878) 0.950 0.832 0.878 0.932 0.872 0.991 0.877 0.917 0.926 0.856 
   3   (0.122) 0.050 0.168 0.122 0.068 0.128 0.009 0.123 0.083 0.074 0.144 

Locus 280 : 
2 alleles
2.2% missing data
   3   (0.164) 0.088 0.164 0.162 0.057 0.280 0.275 0.063 0.115 0.221 0.113 
   4   (0.836) 0.912 0.836 0.838 0.943 0.720 0.725 0.937 0.885 0.779 0.887 

Locus 281 : 
2 alleles
14.5% missing data
   1   (0.744) 0.858 0.732 0.744 0.665 0.789 0.950 0.839 0.725 0.771 0.786 
   2   (0.256) 0.142 0.268 0.256 0.335 0.211 0.050 0.161 0.275 0.229 0.214 

Locus 282 : 
2 alleles
18.1% missing data
   3   (0.829) 0.839 0.841 0.829 0.979 0.944 0.965 0.880 0.848 0.850 0.806 
   4   (0.171) 0.161 0.159 0.171 0.021 0.056 0.035 0.120 0.152 0.150 0.194 

Locus 283 : 
2 alleles
5.1% missing data
   1   (0.900) 0.966 0.945 0.900 0.976 0.837 0.991 0.957 0.923 0.915 0.883 
   2   (0.100) 0.034 0.055 0.100 0.024 0.163 0.009 0.043 0.077 0.085 0.117 

Locus 284 : 
2 alleles
5.1% missing data
   1   (0.882) 0.851 0.903 0.881 0.990 0.962 0.976 0.917 0.871 0.967 0.919 
   2   (0.118) 0.149 0.097 0.119 0.010 0.038 0.024 0.083 0.129 0.033 0.081 

Locus 285 : 
2 alleles
10.9% missing data
   4   (0.911) 0.967 0.952 0.910 0.973 0.969 0.986 0.964 0.965 0.895 0.893 
   2   (0.089) 0.033 0.048 0.090 0.027 0.031 0.014 0.036 0.035 0.105 0.107 

Locus 286 : 
2 alleles
8.0% missing data
   4   (0.362) 0.210 0.381 0.363 0.123 0.524 0.528 0.283 0.265 0.464 0.357 
   2   (0.638) 0.790 0.619 0.637 0.877 0.476 0.472 0.717 0.735 0.536 0.643 

Locus 287 : 
2 alleles
14.5% missing data
   1   (0.409) 0.126 0.397 0.409 0.591 0.580 0.931 0.361 0.445 0.378 0.321 
   3   (0.591) 0.874 0.603 0.591 0.409 0.420 0.069 0.639 0.555 0.622 0.679 

Locus 288 : 
2 alleles
2.2% missing data
   2   (0.055) 0.004 0.079 0.054 0.005 0.027 0.003 0.056 0.107 0.006 0.029 
   3   (0.945) 0.996 0.921 0.946 0.995 0.973 0.997 0.944 0.893 0.994 0.971 

Locus 289 : 
2 alleles
15.9% missing data
   4   (0.916) 0.875 0.911 0.918 0.997 0.933 0.997 0.945 0.863 0.990 0.955 
   2   (0.084) 0.125 0.089 0.082 0.003 0.067 0.003 0.055 0.137 0.010 0.045 

Locus 290 : 
2 alleles
6.5% missing data
   2   (0.884) 0.960 0.947 0.885 0.945 0.946 0.982 0.961 0.942 0.720 0.892 
   4   (0.116) 0.040 0.053 0.115 0.055 0.054 0.018 0.039 0.058 0.280 0.108 

Locus 291 : 
2 alleles
18.1% missing data
   4   (0.898) 0.965 0.913 0.899 0.987 0.935 0.991 0.947 0.866 0.945 0.935 
   2   (0.102) 0.035 0.087 0.101 0.013 0.065 0.009 0.053 0.134 0.055 0.065 

Locus 292 : 
2 alleles
7.2% missing data
   2   (0.716) 0.931 0.668 0.716 0.482 0.520 0.948 0.857 0.588 0.817 0.807 
   4   (0.284) 0.069 0.332 0.284 0.518 0.480 0.052 0.143 0.412 0.183 0.193 

Locus 293 : 
2 alleles
3.6% missing data
   1   (0.909) 0.992 0.863 0.911 0.997 0.765 0.997 0.908 0.720 0.990 0.947 
   3   (0.091) 0.008 0.137 0.089 0.003 0.235 0.003 0.092 0.280 0.010 0.053 

Locus 294 : 
2 alleles
10.9% missing data
   2   (0.848) 0.716 0.885 0.846 0.854 0.875 0.982 0.912 0.922 0.865 0.816 
   1   (0.152) 0.284 0.115 0.154 0.146 0.125 0.018 0.088 0.078 0.135 0.184 

Locus 295 : 
2 alleles
5.1% missing data
   1   (0.796) 0.938 0.771 0.796 0.823 0.879 0.941 0.906 0.731 0.872 0.754 
   2   (0.204) 0.062 0.229 0.204 0.177 0.121 0.059 0.094 0.269 0.128 0.246 

Locus 296 : 
2 alleles
5.8% missing data
   1   (0.607) 0.413 0.750 0.605 0.092 0.550 0.241 0.630 0.831 0.370 0.590 
   3   (0.393) 0.587 0.250 0.395 0.908 0.450 0.759 0.370 0.169 0.630 0.410 

Locus 297 : 
2 alleles
4.3% missing data
   4   (0.927) 0.977 0.967 0.928 0.966 0.720 0.844 0.932 0.978 0.919 0.944 
   2   (0.073) 0.023 0.033 0.072 0.034 0.280 0.156 0.068 0.022 0.081 0.056 

Locus 298 : 
2 alleles
11.6% missing data
   2   (0.646) 0.904 0.731 0.643 0.524 0.542 0.858 0.518 0.728 0.518 0.671 
   4   (0.354) 0.096 0.269 0.357 0.476 0.458 0.142 0.482 0.272 0.482 0.329 

Locus 299 : 
2 alleles
8.0% missing data
   2   (0.210) 0.242 0.162 0.211 0.065 0.194 0.056 0.172 0.283 0.112 0.182 
   4   (0.790) 0.758 0.838 0.789 0.935 0.806 0.944 0.828 0.717 0.888 0.818 

Locus 300 : 
2 alleles
3.6% missing data
   2   (0.814) 0.944 0.877 0.814 0.930 0.633 0.981 0.824 0.789 0.843 0.823 
   4   (0.186) 0.056 0.123 0.186 0.070 0.367 0.019 0.176 0.211 0.157 0.177 

Locus 301 : 
2 alleles
5.8% missing data
   2   (0.497) 0.650 0.425 0.497 0.575 0.466 0.109 0.535 0.558 0.450 0.564 
   4   (0.503) 0.350 0.575 0.503 0.425 0.534 0.891 0.465 0.442 0.550 0.436 

Locus 302 : 
2 alleles
13.8% missing data
   4   (0.481) 0.747 0.400 0.480 0.368 0.363 0.899 0.507 0.509 0.431 0.419 
   3   (0.519) 0.253 0.600 0.520 0.632 0.637 0.101 0.493 0.491 0.569 0.581 

Locus 303 : 
2 alleles
6.5% missing data
   4   (0.900) 0.947 0.924 0.900 0.988 0.977 0.919 0.969 0.929 0.902 0.929 
   2   (0.100) 0.053 0.076 0.100 0.012 0.023 0.081 0.031 0.071 0.098 0.071 

Locus 304 : 
2 alleles
14.5% missing data
   3   (0.921) 0.981 0.961 0.920 0.830 0.904 0.893 0.977 0.952 0.956 0.815 
   1   (0.079) 0.019 0.039 0.080 0.170 0.096 0.107 0.023 0.048 0.044 0.185 

Locus 305 : 
2 alleles
2.2% missing data
   4   (0.836) 0.754 0.855 0.836 0.986 0.941 0.983 0.927 0.771 0.935 0.828 
   3   (0.164) 0.246 0.145 0.164 0.014 0.059 0.017 0.073 0.229 0.065 0.172 

Locus 306 : 
2 alleles
5.1% missing data
   2   (0.916) 0.968 0.970 0.915 0.959 0.950 0.965 0.965 0.956 0.886 0.942 
   3   (0.084) 0.032 0.030 0.085 0.041 0.050 0.035 0.035 0.044 0.114 0.058 

Locus 307 : 
2 alleles
13.0% missing data
   3   (0.754) 0.926 0.761 0.756 0.806 0.450 0.467 0.610 0.784 0.792 0.824 
   1   (0.246) 0.074 0.239 0.244 0.194 0.550 0.533 0.390 0.216 0.208 0.176 

Locus 308 : 
2 alleles
5.1% missing data
   3   (0.919) 0.981 0.932 0.920 0.972 0.986 0.158 0.896 0.955 0.974 0.945 
   1   (0.081) 0.019 0.068 0.080 0.028 0.014 0.842 0.104 0.045 0.026 0.055 

Locus 309 : 
2 alleles
2.2% missing data
   2   (0.803) 0.944 0.898 0.802 0.607 0.633 0.972 0.920 0.825 0.763 0.759 
   3   (0.197) 0.056 0.102 0.198 0.393 0.367 0.028 0.080 0.175 0.237 0.241 

Locus 310 : 
2 alleles
5.8% missing data
   4   (0.881) 0.916 0.884 0.881 0.958 0.883 0.942 0.938 0.941 0.839 0.917 
   2   (0.119) 0.084 0.116 0.119 0.042 0.117 0.058 0.062 0.059 0.161 0.083 

Locus 311 : 
2 alleles
15.2% missing data
   3   (0.845) 0.942 0.894 0.845 0.615 0.930 0.959 0.696 0.931 0.805 0.851 
   1   (0.155) 0.058 0.106 0.155 0.385 0.070 0.041 0.304 0.069 0.195 0.149 

Locus 312 : 
2 alleles
5.1% missing data
   2   (0.891) 0.973 0.903 0.891 0.901 0.947 0.979 0.589 0.935 0.957 0.843 
   3   (0.109) 0.027 0.097 0.109 0.099 0.053 0.021 0.411 0.065 0.043 0.157 

Locus 313 : 
2 alleles
2.2% missing data
   3   (0.097) 0.025 0.054 0.097 0.016 0.108 0.017 0.059 0.076 0.073 0.082 
   4   (0.903) 0.975 0.946 0.903 0.984 0.892 0.983 0.941 0.924 0.927 0.918 

Locus 314 : 
2 alleles
9.4% missing data
   2   (0.920) 0.987 0.840 0.919 0.955 0.974 0.995 0.971 0.950 0.973 0.920 
   4   (0.080) 0.013 0.160 0.081 0.045 0.026 0.005 0.029 0.050 0.027 0.080 

Locus 315 : 
2 alleles
2.2% missing data
   2   (0.630) 0.586 0.566 0.627 0.918 0.591 0.753 0.750 0.513 0.783 0.682 
   4   (0.370) 0.414 0.434 0.373 0.082 0.409 0.247 0.250 0.487 0.217 0.318 

Locus 316 : 
2 alleles
2.9% missing data
   1   (0.929) 0.990 0.780 0.931 0.997 0.909 0.997 0.941 0.950 0.985 0.957 
   3   (0.071) 0.010 0.220 0.069 0.003 0.091 0.003 0.059 0.050 0.015 0.043 

Locus 317 : 
2 alleles
5.8% missing data
   4   (0.916) 0.960 0.945 0.915 0.942 0.882 0.993 0.966 0.968 0.907 0.912 
   2   (0.084) 0.040 0.055 0.085 0.058 0.118 0.007 0.034 0.032 0.093 0.088 

Locus 318 : 
2 alleles
6.5% missing data
   2   (0.901) 0.847 0.923 0.902 0.984 0.807 0.993 0.813 0.926 0.970 0.929 
   4   (0.099) 0.153 0.077 0.098 0.016 0.193 0.007 0.187 0.074 0.030 0.071 

Locus 319 : 
2 alleles
4.3% missing data
   2   (0.631) 0.840 0.684 0.627 0.640 0.362 0.297 0.549 0.745 0.585 0.649 
   4   (0.369) 0.160 0.316 0.373 0.360 0.638 0.703 0.451 0.255 0.415 0.351 

Locus 320 : 
2 alleles
5.1% missing data
   2   (0.374) 0.395 0.255 0.374 0.316 0.467 0.417 0.523 0.470 0.242 0.418 
   4   (0.626) 0.605 0.745 0.626 0.684 0.533 0.583 0.477 0.530 0.758 0.582 

Locus 321 : 
2 alleles
10.9% missing data
   2   (0.839) 0.931 0.918 0.839 0.958 0.881 0.469 0.947 0.857 0.815 0.816 
   4   (0.161) 0.069 0.082 0.161 0.042 0.119 0.531 0.053 0.143 0.185 0.184 

Locus 322 : 
2 alleles
6.5% missing data
   1   (0.263) 0.097 0.240 0.263 0.445 0.099 0.214 0.146 0.227 0.308 0.320 
   3   (0.737) 0.903 0.760 0.737 0.555 0.901 0.786 0.854 0.773 0.692 0.680 

Locus 323 : 
2 alleles
18.8% missing data
   3   (0.931) 0.980 0.975 0.930 0.956 0.967 0.971 0.984 0.984 0.868 0.924 
   1   (0.069) 0.020 0.025 0.070 0.044 0.033 0.029 0.016 0.016 0.132 0.076 

Locus 324 : 
2 alleles
3.6% missing data
   3   (0.804) 0.792 0.751 0.806 0.108 0.909 0.969 0.853 0.746 0.943 0.802 
   1   (0.196) 0.208 0.249 0.194 0.892 0.091 0.031 0.147 0.254 0.057 0.198 

Locus 325 : 
2 alleles
14.5% missing data
   1   (0.863) 0.903 0.907 0.863 0.963 0.887 0.778 0.910 0.896 0.870 0.877 
   3   (0.137) 0.097 0.093 0.137 0.037 0.113 0.222 0.090 0.104 0.130 0.123 

Locus 326 : 
2 alleles
13.8% missing data
   4   (0.598) 0.156 0.691 0.598 0.457 0.440 0.674 0.399 0.722 0.602 0.608 
   2   (0.402) 0.844 0.309 0.402 0.543 0.560 0.326 0.601 0.278 0.398 0.392 

Locus 327 : 
2 alleles
5.8% missing data
   1   (0.144) 0.361 0.108 0.143 0.019 0.331 0.019 0.089 0.106 0.079 0.173 
   3   (0.856) 0.639 0.892 0.857 0.981 0.669 0.981 0.911 0.894 0.921 0.827 

Locus 328 : 
2 alleles
0.7% missing data
   4   (0.875) 0.975 0.942 0.873 0.977 0.983 0.979 0.874 0.920 0.863 0.832 
   2   (0.125) 0.025 0.058 0.127 0.023 0.017 0.021 0.126 0.080 0.137 0.168 

Locus 329 : 
2 alleles
5.1% missing data
   4   (0.354) 0.098 0.405 0.355 0.383 0.657 0.070 0.423 0.360 0.295 0.367 
   2   (0.646) 0.902 0.595 0.645 0.617 0.343 0.930 0.577 0.640 0.705 0.633 

Locus 330 : 
2 alleles
3.6% missing data
   3   (0.909) 0.974 0.973 0.906 0.969 0.972 0.983 0.982 0.973 0.774 0.869 
   1   (0.091) 0.026 0.027 0.094 0.031 0.028 0.017 0.018 0.027 0.226 0.131 

Locus 331 : 
2 alleles
15.2% missing data
   4   (0.915) 0.967 0.968 0.916 0.681 0.973 0.946 0.979 0.982 0.750 0.882 
   2   (0.085) 0.033 0.032 0.084 0.319 0.027 0.054 0.021 0.018 0.250 0.118 

Locus 332 : 
2 alleles
6.5% missing data
   1   (0.302) 0.094 0.295 0.302 0.872 0.546 0.535 0.169 0.189 0.413 0.313 
   3   (0.698) 0.906 0.705 0.698 0.128 0.454 0.465 0.831 0.811 0.587 0.687 

Locus 333 : 
2 alleles
5.1% missing data
   4   (0.914) 0.973 0.843 0.916 0.984 0.904 0.917 0.891 0.940 0.966 0.934 
   1   (0.086) 0.027 0.157 0.084 0.016 0.096 0.083 0.109 0.060 0.034 0.066 

Locus 334 : 
2 alleles
2.2% missing data
   1   (0.902) 0.972 0.925 0.903 0.757 0.641 0.794 0.964 0.951 0.912 0.940 
   3   (0.098) 0.028 0.075 0.097 0.243 0.359 0.206 0.036 0.049 0.088 0.060 

Locus 335 : 
2 alleles
15.9% missing data
   1   (0.897) 0.878 0.905 0.899 0.995 0.794 0.976 0.957 0.873 0.971 0.936 
   2   (0.103) 0.122 0.095 0.101 0.005 0.206 0.024 0.043 0.127 0.029 0.064 

Locus 336 : 
2 alleles
15.9% missing data
   4   (0.924) 0.979 0.875 0.926 0.936 0.751 0.972 0.954 0.953 0.971 0.946 
   1   (0.076) 0.021 0.125 0.074 0.064 0.249 0.028 0.046 0.047 0.029 0.054 

Locus 337 : 
2 alleles
13.0% missing data
   2   (0.562) 0.744 0.562 0.561 0.616 0.366 0.431 0.453 0.589 0.608 0.562 
   4   (0.438) 0.256 0.438 0.439 0.384 0.634 0.569 0.547 0.411 0.392 0.438 

Locus 338 : 
2 alleles
13.8% missing data
   3   (0.853) 0.866 0.808 0.852 0.985 0.953 0.855 0.938 0.930 0.819 0.879 
   1   (0.147) 0.134 0.192 0.148 0.015 0.047 0.145 0.062 0.070 0.181 0.121 

Locus 339 : 
2 alleles
5.1% missing data
   1   (0.684) 0.312 0.818 0.685 0.724 0.407 0.885 0.449 0.815 0.593 0.675 
   3   (0.316) 0.688 0.182 0.315 0.276 0.593 0.115 0.551 0.185 0.407 0.325 

Locus 340 : 
2 alleles
1.4% missing data
   4   (0.903) 0.974 0.912 0.904 0.819 0.945 0.985 0.845 0.950 0.946 0.918 
   2   (0.097) 0.026 0.088 0.096 0.181 0.055 0.015 0.155 0.050 0.054 0.082 

Locus 341 : 
2 alleles
13.0% missing data
   4   (0.886) 0.974 0.923 0.887 0.984 0.971 0.975 0.856 0.895 0.926 0.894 
   1   (0.114) 0.026 0.077 0.113 0.016 0.029 0.025 0.144 0.105 0.074 0.106 

Locus 342 : 
2 alleles
6.5% missing data
   2   (0.760) 0.570 0.685 0.761 0.978 0.805 0.896 0.788 0.829 0.789 0.801 
   3   (0.240) 0.430 0.315 0.239 0.022 0.195 0.104 0.212 0.171 0.211 0.199 

Locus 343 : 
2 alleles
10.1% missing data
   2   (0.833) 0.953 0.817 0.835 0.895 0.866 0.959 0.852 0.841 0.870 0.773 
   4   (0.167) 0.047 0.183 0.165 0.105 0.134 0.041 0.148 0.159 0.130 0.227 

Locus 344 : 
2 alleles
11.6% missing data
   1   (0.915) 0.972 0.925 0.917 0.874 0.974 0.952 0.951 0.957 0.924 0.899 
   3   (0.085) 0.028 0.075 0.083 0.126 0.026 0.048 0.049 0.043 0.076 0.101 

Locus 345 : 
2 alleles
15.9% missing data
   4   (0.849) 0.814 0.892 0.850 0.975 0.917 0.855 0.895 0.886 0.833 0.871 
   2   (0.151) 0.186 0.108 0.150 0.025 0.083 0.145 0.105 0.114 0.167 0.129 

Locus 346 : 
2 alleles
5.8% missing data
   2   (0.893) 0.950 0.901 0.893 0.985 0.802 0.979 0.921 0.920 0.945 0.921 
   4   (0.107) 0.050 0.099 0.107 0.015 0.198 0.021 0.079 0.080 0.055 0.079 

Locus 347 : 
2 alleles
5.8% missing data
   2   (0.909) 0.979 0.960 0.907 0.962 0.912 0.980 0.956 0.913 0.947 0.927 
   4   (0.091) 0.021 0.040 0.093 0.038 0.088 0.020 0.044 0.087 0.053 0.073 

Locus 348 : 
2 alleles
1.4% missing data
   3   (0.883) 0.969 0.894 0.884 0.978 0.955 0.518 0.877 0.879 0.943 0.926 
   2   (0.117) 0.031 0.106 0.116 0.022 0.045 0.482 0.123 0.121 0.057 0.074 

Locus 349 : 
2 alleles
4.3% missing data
   4   (0.934) 0.951 0.964 0.935 0.968 0.971 0.959 0.980 0.986 0.883 0.936 
   2   (0.066) 0.049 0.036 0.065 0.032 0.029 0.041 0.020 0.014 0.117 0.064 

Locus 350 : 
2 alleles
5.1% missing data
   1   (0.912) 0.982 0.814 0.914 0.977 0.941 0.977 0.943 0.915 0.973 0.939 
   3   (0.088) 0.018 0.186 0.086 0.023 0.059 0.023 0.057 0.085 0.027 0.061 

Locus 351 : 
2 alleles
14.5% missing data
   1   (0.599) 0.247 0.579 0.601 0.687 0.230 0.889 0.675 0.646 0.593 0.677 
   3   (0.401) 0.753 0.421 0.399 0.313 0.770 0.111 0.325 0.354 0.407 0.323 

Locus 352 : 
2 alleles
2.2% missing data
   3   (0.909) 0.975 0.908 0.909 0.969 0.947 0.988 0.912 0.932 0.957 0.931 
   1   (0.091) 0.025 0.092 0.091 0.031 0.053 0.012 0.088 0.068 0.043 0.069 

Locus 353 : 
2 alleles
2.2% missing data
   3   (0.859) 0.972 0.854 0.859 0.984 0.713 0.961 0.867 0.838 0.931 0.863 
   1   (0.141) 0.028 0.146 0.141 0.016 0.287 0.039 0.133 0.162 0.069 0.137 

Locus 354 : 
2 alleles
0.7% missing data
   2   (0.893) 0.980 0.933 0.890 0.990 0.796 0.980 0.956 0.875 0.950 0.906 
   4   (0.107) 0.020 0.067 0.110 0.010 0.204 0.020 0.044 0.125 0.050 0.094 

Locus 355 : 
2 alleles
13.8% missing data
   3   (0.891) 0.967 0.935 0.890 0.920 0.710 0.973 0.903 0.928 0.913 0.887 
   1   (0.109) 0.033 0.065 0.110 0.080 0.290 0.027 0.097 0.072 0.087 0.113 

Locus 356 : 
2 alleles
11.6% missing data
   2   (0.926) 0.972 0.933 0.926 0.976 0.984 0.994 0.909 0.945 0.975 0.931 
   4   (0.074) 0.028 0.067 0.074 0.024 0.016 0.006 0.091 0.055 0.025 0.069 

Locus 357 : 
2 alleles
3.6% missing data
   4   (0.896) 0.963 0.919 0.896 0.991 0.974 0.917 0.951 0.976 0.742 0.866 
   2   (0.104) 0.037 0.081 0.104 0.009 0.026 0.083 0.049 0.024 0.258 0.134 

Locus 358 : 
2 alleles
5.8% missing data
   2   (0.760) 0.880 0.704 0.761 0.837 0.682 0.842 0.842 0.856 0.672 0.729 
   4   (0.240) 0.120 0.296 0.239 0.163 0.318 0.158 0.158 0.144 0.328 0.271 

Locus 359 : 
2 alleles
1.4% missing data
   3   (0.915) 0.976 0.863 0.917 0.978 0.921 0.995 0.892 0.924 0.975 0.945 
   1   (0.085) 0.024 0.137 0.083 0.022 0.079 0.005 0.108 0.076 0.025 0.055 

Locus 360 : 
2 alleles
2.9% missing data
   3   (0.903) 0.969 0.865 0.905 0.816 0.943 0.991 0.964 0.932 0.938 0.893 
   1   (0.097) 0.031 0.135 0.095 0.184 0.057 0.009 0.036 0.068 0.062 0.107 

Locus 361 : 
2 alleles
5.1% missing data
   1   (0.384) 0.814 0.435 0.382 0.348 0.503 0.221 0.489 0.362 0.276 0.323 
   3   (0.616) 0.186 0.565 0.618 0.652 0.497 0.779 0.511 0.638 0.724 0.677 

Locus 362 : 
2 alleles
4.3% missing data
   1   (0.877) 0.758 0.902 0.875 0.987 0.813 0.969 0.879 0.948 0.932 0.815 
   2   (0.123) 0.242 0.098 0.125 0.013 0.187 0.031 0.121 0.052 0.068 0.185 

Locus 363 : 
2 alleles
4.3% missing data
   3   (0.924) 0.960 0.977 0.924 0.944 0.968 0.970 0.977 0.974 0.865 0.915 
   1   (0.076) 0.040 0.023 0.076 0.056 0.032 0.030 0.023 0.026 0.135 0.085 

Locus 364 : 
2 alleles
11.6% missing data
   2   (0.893) 0.852 0.950 0.892 0.969 0.951 0.918 0.961 0.929 0.901 0.885 
   4   (0.107) 0.148 0.050 0.108 0.031 0.049 0.082 0.039 0.071 0.099 0.115 

Locus 365 : 
2 alleles
2.9% missing data
   1   (0.826) 0.961 0.858 0.828 0.975 0.863 0.948 0.723 0.843 0.821 0.850 
   3   (0.174) 0.039 0.142 0.172 0.025 0.137 0.052 0.277 0.157 0.179 0.150 

Locus 366 : 
2 alleles
5.1% missing data
   4   (0.483) 0.481 0.490 0.486 0.476 0.597 0.239 0.378 0.487 0.451 0.524 
   2   (0.517) 0.519 0.510 0.514 0.524 0.403 0.761 0.622 0.513 0.549 0.476 

Locus 367 : 
2 alleles
9.4% missing data
   2   (0.919) 0.989 0.897 0.917 0.997 0.875 0.989 0.933 0.924 0.979 0.946 
   3   (0.081) 0.011 0.103 0.083 0.003 0.125 0.011 0.067 0.076 0.021 0.054 

Locus 368 : 
2 alleles
6.5% missing data
   2   (0.487) 0.835 0.495 0.485 0.109 0.580 0.469 0.533 0.441 0.505 0.426 
   4   (0.513) 0.165 0.505 0.515 0.891 0.420 0.531 0.467 0.559 0.495 0.574 

Locus 369 : 
2 alleles
5.8% missing data
   4   (0.911) 0.961 0.955 0.911 0.971 0.805 0.077 0.966 0.976 0.935 0.893 
   1   (0.089) 0.039 0.045 0.089 0.029 0.195 0.923 0.034 0.024 0.065 0.107 

Locus 370 : 
2 alleles
5.8% missing data
   2   (0.237) 0.066 0.169 0.238 0.024 0.375 0.051 0.134 0.228 0.272 0.343 
   4   (0.763) 0.934 0.831 0.762 0.976 0.625 0.949 0.866 0.772 0.728 0.657 

Locus 371 : 
2 alleles
1.4% missing data
   1   (0.872) 0.957 0.924 0.874 0.958 0.911 0.957 0.876 0.871 0.871 0.913 
   3   (0.128) 0.043 0.076 0.126 0.042 0.089 0.043 0.124 0.129 0.129 0.087 

Locus 372 : 
2 alleles
0.7% missing data
   1   (0.311) 0.087 0.339 0.312 0.040 0.388 0.056 0.208 0.376 0.286 0.307 
   3   (0.689) 0.913 0.661 0.688 0.960 0.612 0.944 0.792 0.624 0.714 0.693 

Locus 373 : 
2 alleles
2.2% missing data
   4   (0.932) 0.992 0.892 0.933 0.994 0.984 0.996 0.957 0.924 0.987 0.926 
   2   (0.068) 0.008 0.108 0.067 0.006 0.016 0.004 0.043 0.076 0.013 0.074 

Locus 374 : 
2 alleles
19.6% missing data
   2   (0.635) 0.766 0.537 0.639 0.635 0.588 0.639 0.517 0.607 0.720 0.694 
   4   (0.365) 0.234 0.463 0.361 0.365 0.412 0.361 0.483 0.393 0.280 0.306 

Locus 375 : 
2 alleles
15.9% missing data
   2   (0.914) 0.937 0.951 0.915 0.994 0.912 0.925 0.898 0.920 0.958 0.945 
   4   (0.086) 0.063 0.049 0.085 0.006 0.088 0.075 0.102 0.080 0.042 0.055 

Locus 376 : 
2 alleles
2.2% missing data
   2   (0.870) 0.957 0.921 0.871 0.124 0.968 0.378 0.929 0.948 0.866 0.892 
   3   (0.130) 0.043 0.079 0.129 0.876 0.032 0.622 0.071 0.052 0.134 0.108 

Locus 377 : 
2 alleles
4.3% missing data
   1   (0.563) 0.756 0.575 0.564 0.453 0.651 0.099 0.298 0.625 0.537 0.669 
   3   (0.437) 0.244 0.425 0.436 0.547 0.349 0.901 0.702 0.375 0.463 0.331 

Locus 378 : 
2 alleles
15.9% missing data
   2   (0.197) 0.033 0.211 0.198 0.020 0.470 0.030 0.323 0.368 0.060 0.147 
   4   (0.803) 0.967 0.789 0.802 0.980 0.530 0.970 0.677 0.632 0.940 0.853 

Locus 379 : 
2 alleles
14.5% missing data
   2   (0.662) 0.534 0.706 0.662 0.952 0.787 0.727 0.695 0.665 0.659 0.672 
   4   (0.338) 0.466 0.294 0.338 0.048 0.213 0.273 0.305 0.335 0.341 0.328 

Locus 380 : 
2 alleles
2.9% missing data
   2   (0.896) 0.968 0.942 0.896 0.987 0.975 0.928 0.965 0.948 0.826 0.915 
   4   (0.104) 0.032 0.058 0.104 0.013 0.025 0.072 0.035 0.052 0.174 0.085 

Locus 381 : 
2 alleles
7.2% missing data
   4   (0.868) 0.896 0.815 0.869 0.716 0.972 0.981 0.926 0.915 0.891 0.908 
   2   (0.132) 0.104 0.185 0.131 0.284 0.028 0.019 0.074 0.085 0.109 0.092 

Locus 382 : 
2 alleles
5.8% missing data
   4   (0.897) 0.677 0.910 0.898 0.987 0.972 0.958 0.933 0.943 0.947 0.898 
   2   (0.103) 0.323 0.090 0.102 0.013 0.028 0.042 0.067 0.057 0.053 0.102 

Locus 383 : 
2 alleles
14.5% missing data
   1   (0.276) 0.075 0.210 0.277 0.236 0.283 0.118 0.251 0.466 0.165 0.265 
   3   (0.724) 0.925 0.790 0.723 0.764 0.717 0.882 0.749 0.534 0.835 0.735 

Locus 384 : 
2 alleles
8.7% missing data
   1   (0.878) 0.957 0.899 0.880 0.987 0.734 0.806 0.921 0.901 0.891 0.905 
   3   (0.122) 0.043 0.101 0.120 0.013 0.266 0.194 0.079 0.099 0.109 0.095 

Locus 385 : 
2 alleles
10.9% missing data
   2   (0.906) 0.919 0.957 0.907 0.914 0.221 0.935 0.959 0.958 0.930 0.897 
   4   (0.094) 0.081 0.043 0.093 0.086 0.779 0.065 0.041 0.042 0.070 0.103 

Locus 386 : 
2 alleles
11.6% missing data
   2   (0.865) 0.919 0.924 0.864 0.986 0.458 0.819 0.943 0.912 0.878 0.840 
   1   (0.135) 0.081 0.076 0.136 0.014 0.542 0.181 0.057 0.088 0.122 0.160 

Locus 387 : 
2 alleles
7.2% missing data
   2   (0.813) 0.885 0.874 0.812 0.808 0.938 0.973 0.876 0.891 0.695 0.771 
   3   (0.187) 0.115 0.126 0.188 0.192 0.062 0.027 0.124 0.109 0.305 0.229 

Locus 388 : 
2 alleles
6.5% missing data
   3   (0.807) 0.705 0.792 0.804 0.878 0.860 0.844 0.818 0.849 0.882 0.843 
   1   (0.193) 0.295 0.208 0.196 0.122 0.140 0.156 0.182 0.151 0.118 0.157 

Locus 389 : 
2 alleles
4.3% missing data
   1   (0.790) 0.919 0.783 0.791 0.088 0.843 0.960 0.802 0.784 0.869 0.805 
   3   (0.210) 0.081 0.217 0.209 0.912 0.157 0.040 0.198 0.216 0.131 0.195 

Locus 390 : 
2 alleles
15.9% missing data
   1   (0.692) 0.767 0.538 0.695 0.935 0.911 0.600 0.727 0.635 0.794 0.683 
   3   (0.308) 0.233 0.462 0.305 0.065 0.089 0.400 0.273 0.365 0.206 0.317 

Locus 391 : 
2 alleles
4.3% missing data
   4   (0.743) 0.584 0.770 0.741 0.975 0.872 0.966 0.814 0.798 0.724 0.781 
   2   (0.257) 0.416 0.230 0.259 0.025 0.128 0.034 0.186 0.202 0.276 0.219 

Locus 392 : 
2 alleles
15.9% missing data
   3   (0.945) 0.745 0.986 0.946 0.826 0.979 0.916 0.985 0.989 0.936 0.958 
   1   (0.055) 0.255 0.014 0.054 0.174 0.021 0.084 0.015 0.011 0.064 0.042 

Locus 393 : 
2 alleles
15.2% missing data
   3   (0.887) 0.965 0.907 0.886 0.991 0.904 0.935 0.933 0.937 0.897 0.876 
   1   (0.113) 0.035 0.093 0.114 0.009 0.096 0.065 0.067 0.063 0.103 0.124 

Locus 394 : 
2 alleles
10.1% missing data
   2   (0.883) 0.958 0.897 0.884 0.832 0.667 0.978 0.893 0.940 0.899 0.849 
   4   (0.117) 0.042 0.103 0.116 0.168 0.333 0.022 0.107 0.060 0.101 0.151 

Locus 395 : 
2 alleles
11.6% missing data
   2   (0.293) 0.586 0.295 0.292 0.222 0.128 0.152 0.354 0.247 0.232 0.369 
   4   (0.707) 0.414 0.705 0.708 0.778 0.872 0.848 0.646 0.753 0.768 0.631 

Locus 396 : 
2 alleles
12.3% missing data
   3   (0.789) 0.556 0.808 0.788 0.842 0.729 0.945 0.880 0.896 0.766 0.777 
   1   (0.211) 0.444 0.192 0.212 0.158 0.271 0.055 0.120 0.104 0.234 0.223 

Locus 397 : 
2 alleles
6.5% missing data
   2   (0.525) 0.472 0.530 0.525 0.885 0.888 0.183 0.499 0.605 0.477 0.397 
   3   (0.475) 0.528 0.470 0.475 0.115 0.112 0.817 0.501 0.395 0.523 0.603 

Locus 398 : 
2 alleles
11.6% missing data
   2   (0.508) 0.876 0.452 0.507 0.415 0.625 0.599 0.252 0.455 0.618 0.481 
   4   (0.492) 0.124 0.548 0.493 0.585 0.375 0.401 0.748 0.545 0.382 0.519 

Locus 399 : 
2 alleles
2.9% missing data
   3   (0.911) 0.971 0.932 0.911 0.978 0.985 0.846 0.933 0.912 0.964 0.919 
   1   (0.089) 0.029 0.068 0.089 0.022 0.015 0.154 0.067 0.088 0.036 0.081 

Locus 400 : 
2 alleles
5.1% missing data
   1   (0.713) 0.923 0.758 0.711 0.756 0.804 0.685 0.488 0.767 0.704 0.717 
   3   (0.287) 0.077 0.242 0.289 0.244 0.196 0.315 0.512 0.233 0.296 0.283 

Locus 401 : 
2 alleles
13.0% missing data
   1   (0.841) 0.963 0.845 0.841 0.865 0.808 0.890 0.757 0.831 0.907 0.889 
   2   (0.159) 0.037 0.155 0.159 0.135 0.192 0.110 0.243 0.169 0.093 0.111 

Locus 402 : 
2 alleles
5.1% missing data
   2   (0.790) 0.518 0.841 0.788 0.706 0.747 0.975 0.771 0.914 0.757 0.752 
   4   (0.210) 0.482 0.159 0.212 0.294 0.253 0.025 0.229 0.086 0.243 0.248 

Locus 403 : 
2 alleles
3.6% missing data
   4   (0.836) 0.945 0.889 0.837 0.329 0.572 0.696 0.838 0.917 0.822 0.863 
   2   (0.164) 0.055 0.111 0.163 0.671 0.428 0.304 0.162 0.083 0.178 0.137 

Locus 404 : 
2 alleles
12.3% missing data
   2   (0.851) 0.676 0.886 0.854 0.789 0.950 0.779 0.921 0.904 0.873 0.846 
   4   (0.149) 0.324 0.114 0.146 0.211 0.050 0.221 0.079 0.096 0.127 0.154 

Locus 405 : 
2 alleles
2.2% missing data
   2   (0.749) 0.560 0.686 0.748 0.959 0.815 0.974 0.824 0.810 0.763 0.794 
   3   (0.251) 0.440 0.314 0.252 0.041 0.185 0.026 0.176 0.190 0.237 0.206 

Locus 406 : 
2 alleles
11.6% missing data
   2   (0.908) 0.959 0.931 0.908 0.906 0.891 0.978 0.976 0.968 0.852 0.932 
   4   (0.092) 0.041 0.069 0.092 0.094 0.109 0.022 0.024 0.032 0.148 0.068 

Locus 407 : 
2 alleles
3.6% missing data
   2   (0.820) 0.964 0.773 0.820 0.982 0.917 0.904 0.677 0.789 0.917 0.816 
   4   (0.180) 0.036 0.227 0.180 0.018 0.083 0.096 0.323 0.211 0.083 0.184 

Locus 408 : 
2 alleles
13.0% missing data
   2   (0.869) 0.962 0.863 0.869 0.868 0.798 0.977 0.934 0.937 0.837 0.849 
   4   (0.131) 0.038 0.137 0.131 0.132 0.202 0.023 0.066 0.063 0.163 0.151 

Locus 409 : 
2 alleles
2.2% missing data
   2   (0.113) 0.014 0.150 0.112 0.008 0.071 0.023 0.106 0.220 0.025 0.091 
   4   (0.887) 0.986 0.850 0.888 0.992 0.929 0.977 0.894 0.780 0.975 0.909 

Locus 410 : 
2 alleles
5.1% missing data
   2   (0.914) 0.974 0.928 0.913 0.982 0.985 0.856 0.975 0.963 0.926 0.805 
   4   (0.086) 0.026 0.072 0.087 0.018 0.015 0.144 0.025 0.037 0.074 0.195 

Locus 411 : 
2 alleles
18.1% missing data
   2   (0.860) 0.960 0.849 0.857 0.984 0.887 0.966 0.865 0.901 0.895 0.902 
   4   (0.140) 0.040 0.151 0.143 0.016 0.113 0.034 0.135 0.099 0.105 0.098 

Locus 412 : 
2 alleles
14.5% missing data
   1   (0.890) 0.927 0.888 0.891 0.979 0.909 0.953 0.917 0.871 0.957 0.932 
   2   (0.110) 0.073 0.112 0.109 0.021 0.091 0.047 0.083 0.129 0.043 0.068 

Locus 413 : 
2 alleles
14.5% missing data
   1   (0.939) 0.994 0.956 0.940 0.997 0.983 0.998 0.882 0.883 0.991 0.966 
   3   (0.061) 0.006 0.044 0.060 0.003 0.017 0.002 0.118 0.117 0.009 0.034 

Locus 414 : 
2 alleles
13.0% missing data
   4   (0.895) 0.977 0.910 0.891 0.964 0.875 0.991 0.931 0.893 0.963 0.914 
   2   (0.105) 0.023 0.090 0.109 0.036 0.125 0.009 0.069 0.107 0.037 0.086 

Locus 415 : 
2 alleles
3.6% missing data
   1   (0.128) 0.030 0.072 0.129 0.078 0.083 0.049 0.164 0.128 0.087 0.134 
   3   (0.872) 0.970 0.928 0.871 0.922 0.917 0.951 0.836 0.872 0.913 0.866 

Locus 416 : 
2 alleles
3.6% missing data
   3   (0.857) 0.953 0.875 0.855 0.983 0.932 0.926 0.941 0.836 0.909 0.864 
   1   (0.143) 0.047 0.125 0.145 0.017 0.068 0.074 0.059 0.164 0.091 0.136 

Locus 417 : 
2 alleles
10.1% missing data
   3   (0.909) 0.983 0.929 0.907 0.992 0.336 0.991 0.968 0.955 0.945 0.924 
   4   (0.091) 0.017 0.071 0.093 0.008 0.664 0.009 0.032 0.045 0.055 0.076 

Locus 418 : 
2 alleles
5.1% missing data
   2   (0.775) 0.925 0.730 0.774 0.880 0.826 0.980 0.799 0.824 0.805 0.681 
   4   (0.225) 0.075 0.270 0.226 0.120 0.174 0.020 0.201 0.176 0.195 0.319 

Locus 419 : 
2 alleles
2.9% missing data
   3   (0.738) 0.920 0.720 0.739 0.803 0.726 0.972 0.721 0.726 0.742 0.784 
   4   (0.262) 0.080 0.280 0.261 0.197 0.274 0.028 0.279 0.274 0.258 0.216 

Locus 420 : 
2 alleles
13.8% missing data
   1   (0.259) 0.287 0.288 0.257 0.462 0.408 0.511 0.361 0.167 0.221 0.238 
   4   (0.741) 0.713 0.712 0.743 0.538 0.592 0.489 0.639 0.833 0.779 0.762 

Locus 421 : 
2 alleles
11.6% missing data
   2   (0.934) 0.994 0.895 0.936 0.997 0.979 0.998 0.800 0.910 0.990 0.956 
   4   (0.066) 0.006 0.105 0.064 0.003 0.021 0.002 0.200 0.090 0.010 0.044 

Locus 422 : 
2 alleles
5.1% missing data
   2   (0.862) 0.506 0.840 0.863 0.976 0.704 0.980 0.888 0.861 0.960 0.895 
   4   (0.138) 0.494 0.160 0.137 0.024 0.296 0.020 0.112 0.139 0.040 0.105 

Locus 423 : 
2 alleles
14.5% missing data
   3   (0.635) 0.268 0.748 0.635 0.924 0.624 0.453 0.600 0.739 0.526 0.684 
   2   (0.365) 0.732 0.252 0.365 0.076 0.376 0.547 0.400 0.261 0.474 0.316 

Locus 424 : 
2 alleles
13.0% missing data
   2   (0.875) 0.967 0.896 0.872 0.948 0.870 0.494 0.917 0.940 0.913 0.888 
   4   (0.125) 0.033 0.104 0.128 0.052 0.130 0.506 0.083 0.060 0.087 0.112 

Locus 425 : 
2 alleles
2.9% missing data
   2   (0.883) 0.945 0.944 0.884 0.707 0.938 0.840 0.942 0.958 0.767 0.882 
   4   (0.117) 0.055 0.056 0.116 0.293 0.062 0.160 0.058 0.042 0.233 0.118 

Locus 426 : 
2 alleles
5.8% missing data
   3   (0.831) 0.969 0.798 0.833 0.949 0.879 0.918 0.568 0.775 0.946 0.773 
   2   (0.169) 0.031 0.202 0.167 0.051 0.121 0.082 0.432 0.225 0.054 0.227 

Locus 427 : 
2 alleles
18.8% missing data
   4   (0.891) 0.975 0.901 0.891 0.995 0.681 0.978 0.956 0.897 0.933 0.913 
   2   (0.109) 0.025 0.099 0.109 0.005 0.319 0.022 0.044 0.103 0.067 0.087 

Locus 428 : 
2 alleles
5.8% missing data
   2   (0.925) 0.975 0.944 0.925 0.989 0.982 0.993 0.965 0.975 0.906 0.944 
   4   (0.075) 0.025 0.056 0.075 0.011 0.018 0.007 0.035 0.025 0.094 0.056 

Locus 429 : 
2 alleles
15.2% missing data
   2   (0.747) 0.831 0.816 0.748 0.954 0.670 0.584 0.859 0.678 0.763 0.778 
   3   (0.253) 0.169 0.184 0.252 0.046 0.330 0.416 0.141 0.322 0.237 0.222 

Locus 430 : 
2 alleles
4.3% missing data
   4   (0.796) 0.631 0.784 0.797 0.926 0.836 0.939 0.891 0.819 0.848 0.780 
   2   (0.204) 0.369 0.216 0.203 0.074 0.164 0.061 0.109 0.181 0.152 0.220 

Locus 431 : 
2 alleles
2.9% missing data
   1   (0.355) 0.467 0.237 0.353 0.438 0.479 0.848 0.196 0.327 0.417 0.315 
   3   (0.645) 0.533 0.763 0.647 0.562 0.521 0.152 0.804 0.673 0.583 0.685 

Locus 432 : 
2 alleles
0.7% missing data
   1   (0.496) 0.818 0.503 0.499 0.036 0.607 0.521 0.452 0.476 0.412 0.563 
   4   (0.504) 0.182 0.497 0.501 0.964 0.393 0.479 0.548 0.524 0.588 0.437 

Locus 433 : 
2 alleles
13.8% missing data
   2   (0.829) 0.952 0.629 0.828 0.847 0.915 0.953 0.910 0.852 0.901 0.869 
   4   (0.171) 0.048 0.371 0.172 0.153 0.085 0.047 0.090 0.148 0.099 0.131 

Locus 434 : 
2 alleles
14.5% missing data
   3   (0.748) 0.569 0.724 0.746 0.854 0.853 0.961 0.763 0.797 0.808 0.764 
   2   (0.252) 0.431 0.276 0.254 0.146 0.147 0.039 0.237 0.203 0.192 0.236 

Locus 435 : 
2 alleles
3.6% missing data
   4   (0.804) 0.933 0.790 0.802 0.868 0.941 0.956 0.829 0.790 0.879 0.778 
   2   (0.196) 0.067 0.210 0.198 0.132 0.059 0.044 0.171 0.210 0.121 0.222 

Locus 436 : 
2 alleles
8.0% missing data
   4   (0.766) 0.947 0.811 0.768 0.471 0.801 0.745 0.825 0.752 0.794 0.695 
   2   (0.234) 0.053 0.189 0.232 0.529 0.199 0.255 0.175 0.248 0.206 0.305 

Locus 437 : 
2 alleles
2.9% missing data
   1   (0.916) 0.968 0.947 0.915 0.994 0.983 0.437 0.973 0.958 0.946 0.942 
   3   (0.084) 0.032 0.053 0.085 0.006 0.017 0.563 0.027 0.042 0.054 0.058 

Locus 438 : 
2 alleles
5.1% missing data
   2   (0.933) 0.994 0.910 0.934 0.992 0.996 0.998 0.932 0.849 0.992 0.960 
   4   (0.067) 0.006 0.090 0.066 0.008 0.004 0.002 0.068 0.151 0.008 0.040 

Locus 439 : 
2 alleles
2.2% missing data
   3   (0.909) 0.984 0.919 0.911 0.983 0.945 0.983 0.927 0.907 0.953 0.939 
   4   (0.091) 0.016 0.081 0.089 0.017 0.055 0.017 0.073 0.093 0.047 0.061 

Locus 440 : 
2 alleles
3.6% missing data
   3   (0.828) 0.933 0.825 0.830 0.972 0.901 0.972 0.874 0.763 0.890 0.811 
   1   (0.172) 0.067 0.175 0.170 0.028 0.099 0.028 0.126 0.237 0.110 0.189 

Locus 441 : 
2 alleles
1.4% missing data
   2   (0.894) 0.619 0.927 0.896 0.758 0.945 0.988 0.936 0.939 0.948 0.896 
   4   (0.106) 0.381 0.073 0.104 0.242 0.055 0.012 0.064 0.061 0.052 0.104 

Locus 442 : 
2 alleles
6.5% missing data
   3   (0.865) 0.977 0.893 0.863 0.992 0.849 0.984 0.949 0.788 0.945 0.837 
   1   (0.135) 0.023 0.107 0.137 0.008 0.151 0.016 0.051 0.212 0.055 0.163 

Locus 443 : 
2 alleles
2.2% missing data
   4   (0.686) 0.849 0.615 0.684 0.944 0.926 0.945 0.841 0.688 0.709 0.551 
   2   (0.314) 0.151 0.385 0.316 0.056 0.074 0.055 0.159 0.312 0.291 0.449 

Locus 444 : 
2 alleles
3.6% missing data
   3   (0.870) 0.936 0.892 0.871 0.469 0.952 0.975 0.894 0.892 0.925 0.888 
   2   (0.130) 0.064 0.108 0.129 0.531 0.048 0.025 0.106 0.108 0.075 0.112 

Locus 445 : 
2 alleles
13.8% missing data
   3   (0.424) 0.128 0.417 0.427 0.126 0.755 0.359 0.633 0.372 0.423 0.461 
   1   (0.576) 0.872 0.583 0.573 0.874 0.245 0.641 0.367 0.628 0.577 0.539 

Locus 446 : 
2 alleles
4.3% missing data
   1   (0.240) 0.063 0.207 0.240 0.166 0.189 0.141 0.494 0.240 0.197 0.185 
   3   (0.760) 0.937 0.793 0.760 0.834 0.811 0.859 0.506 0.760 0.803 0.815 

Locus 447 : 
2 alleles
5.1% missing data
   3   (0.710) 0.772 0.761 0.711 0.955 0.740 0.402 0.840 0.691 0.712 0.700 
   2   (0.290) 0.228 0.239 0.289 0.045 0.260 0.598 0.160 0.309 0.288 0.300 

Locus 448 : 
2 alleles
12.3% missing data
   1   (0.081) 0.015 0.115 0.080 0.017 0.072 0.024 0.067 0.095 0.019 0.072 
   3   (0.919) 0.985 0.885 0.920 0.983 0.928 0.976 0.933 0.905 0.981 0.928 

Locus 449 : 
2 alleles
5.1% missing data
   2   (0.409) 0.505 0.422 0.411 0.536 0.529 0.107 0.299 0.262 0.573 0.402 
   4   (0.591) 0.495 0.578 0.589 0.464 0.471 0.893 0.701 0.738 0.427 0.598 

Locus 450 : 
2 alleles
13.0% missing data
   2   (0.841) 0.949 0.892 0.843 0.974 0.973 0.149 0.938 0.922 0.695 0.861 
   4   (0.159) 0.051 0.108 0.157 0.026 0.027 0.851 0.062 0.078 0.305 0.139 

Locus 451 : 
2 alleles
2.9% missing data
   2   (0.822) 0.900 0.815 0.824 0.981 0.836 0.818 0.890 0.869 0.787 0.789 
   4   (0.178) 0.100 0.185 0.176 0.019 0.164 0.182 0.110 0.131 0.213 0.211 

Locus 452 : 
2 alleles
2.2% missing data
   2   (0.619) 0.706 0.686 0.620 0.938 0.620 0.142 0.470 0.636 0.649 0.547 
   4   (0.381) 0.294 0.314 0.380 0.062 0.380 0.858 0.530 0.364 0.351 0.453 

Locus 453 : 
2 alleles
8.0% missing data
   4   (0.344) 0.089 0.286 0.348 0.493 0.245 0.242 0.384 0.418 0.255 0.354 
   2   (0.656) 0.911 0.714 0.652 0.507 0.755 0.758 0.616 0.582 0.745 0.646 

Locus 454 : 
2 alleles
2.9% missing data
   4   (0.920) 0.980 0.951 0.919 0.975 0.977 0.978 0.960 0.919 0.970 0.908 
   2   (0.080) 0.020 0.049 0.081 0.025 0.023 0.022 0.040 0.081 0.030 0.092 

Locus 455 : 
2 alleles
11.6% missing data
   1   (0.911) 0.957 0.944 0.911 0.989 0.764 0.957 0.893 0.923 0.963 0.914 
   3   (0.089) 0.043 0.056 0.089 0.011 0.236 0.043 0.107 0.077 0.037 0.086 

Locus 456 : 
2 alleles
2.9% missing data
   4   (0.875) 0.936 0.872 0.875 0.964 0.844 0.878 0.868 0.935 0.877 0.904 
   2   (0.125) 0.064 0.128 0.125 0.036 0.156 0.122 0.132 0.065 0.123 0.096 

Locus 457 : 
2 alleles
11.6% missing data
   3   (0.914) 0.973 0.947 0.914 0.990 0.971 0.984 0.977 0.959 0.885 0.931 
   2   (0.086) 0.027 0.053 0.086 0.010 0.029 0.016 0.023 0.041 0.115 0.069 

Locus 458 : 
2 alleles
13.0% missing data
   1   (0.857) 0.743 0.894 0.857 0.921 0.922 0.950 0.931 0.851 0.924 0.845 
   3   (0.143) 0.257 0.106 0.143 0.079 0.078 0.050 0.069 0.149 0.076 0.155 

Locus 459 : 
2 alleles
12.3% missing data
   3   (0.936) 0.994 0.792 0.938 0.986 0.707 0.997 0.939 0.945 0.991 0.963 
   4   (0.064) 0.006 0.208 0.062 0.014 0.293 0.003 0.061 0.055 0.009 0.037 

Locus 460 : 
2 alleles
6.5% missing data
   1   (0.856) 0.808 0.886 0.856 0.800 0.893 0.970 0.908 0.912 0.856 0.876 
   3   (0.144) 0.192 0.114 0.144 0.200 0.107 0.030 0.092 0.088 0.144 0.124 

Locus 461 : 
2 alleles
7.2% missing data
   2   (0.760) 0.807 0.813 0.758 0.897 0.859 0.183 0.760 0.805 0.809 0.788 
   4   (0.240) 0.193 0.187 0.242 0.103 0.141 0.817 0.240 0.195 0.191 0.212 

Locus 462 : 
2 alleles
3.6% missing data
   2   (0.661) 0.906 0.718 0.661 0.225 0.447 0.935 0.647 0.656 0.677 0.591 
   4   (0.339) 0.094 0.282 0.339 0.775 0.553 0.065 0.353 0.344 0.323 0.409 

Locus 463 : 
2 alleles
8.0% missing data
   1   (0.689) 0.914 0.709 0.689 0.921 0.674 0.796 0.674 0.726 0.590 0.667 
   3   (0.311) 0.086 0.291 0.311 0.079 0.326 0.204 0.326 0.274 0.410 0.333 

Locus 464 : 
2 alleles
4.3% missing data
   3   (0.911) 0.978 0.947 0.909 0.986 0.962 0.239 0.955 0.951 0.963 0.892 
   1   (0.089) 0.022 0.053 0.091 0.014 0.038 0.761 0.045 0.049 0.037 0.108 

Locus 465 : 
2 alleles
15.9% missing data
   1   (0.917) 0.972 0.960 0.918 0.812 0.870 0.862 0.915 0.937 0.961 0.873 
   3   (0.083) 0.028 0.040 0.082 0.188 0.130 0.138 0.085 0.063 0.039 0.127 

Locus 466 : 
2 alleles
13.0% missing data
   3   (0.801) 0.901 0.801 0.800 0.965 0.924 0.976 0.883 0.787 0.828 0.811 
   1   (0.199) 0.099 0.199 0.200 0.035 0.076 0.024 0.117 0.213 0.172 0.189 

Locus 467 : 
2 alleles
11.6% missing data
   1   (0.831) 0.954 0.832 0.833 0.709 0.839 0.952 0.389 0.869 0.916 0.792 
   3   (0.169) 0.046 0.168 0.167 0.291 0.161 0.048 0.611 0.131 0.084 0.208 

Locus 468 : 
2 alleles
3.6% missing data
   1   (0.180) 0.052 0.271 0.178 0.305 0.166 0.132 0.204 0.151 0.121 0.160 
   3   (0.820) 0.948 0.729 0.822 0.695 0.834 0.868 0.796 0.849 0.879 0.840 

Locus 469 : 
2 alleles
5.8% missing data
   2   (0.915) 0.967 0.960 0.915 0.971 0.962 0.896 0.923 0.949 0.941 0.897 
   4   (0.085) 0.033 0.040 0.085 0.029 0.038 0.104 0.077 0.051 0.059 0.103 

Locus 470 : 
2 alleles
5.1% missing data
   2   (0.373) 0.644 0.459 0.374 0.092 0.311 0.157 0.232 0.360 0.340 0.330 
   4   (0.627) 0.356 0.541 0.626 0.908 0.689 0.843 0.768 0.640 0.660 0.670 

Locus 471 : 
2 alleles
5.8% missing data
   2   (0.520) 0.257 0.560 0.520 0.901 0.474 0.113 0.669 0.514 0.556 0.463 
   4   (0.480) 0.743 0.440 0.480 0.099 0.526 0.887 0.331 0.486 0.444 0.537 

Locus 472 : 
2 alleles
3.6% missing data
   3   (0.859) 0.962 0.833 0.861 0.954 0.943 0.952 0.897 0.869 0.890 0.871 
   4   (0.141) 0.038 0.167 0.139 0.046 0.057 0.048 0.103 0.131 0.110 0.129 

Locus 473 : 
2 alleles
2.9% missing data
   4   (0.887) 0.965 0.907 0.887 0.980 0.914 0.985 0.942 0.921 0.904 0.849 
   2   (0.113) 0.035 0.093 0.113 0.020 0.086 0.015 0.058 0.079 0.096 0.151 

Locus 474 : 
2 alleles
15.2% missing data
   1   (0.484) 0.441 0.539 0.485 0.464 0.273 0.369 0.666 0.479 0.415 0.543 
   3   (0.516) 0.559 0.461 0.515 0.536 0.727 0.631 0.334 0.521 0.585 0.457 

Locus 475 : 
2 alleles
11.6% missing data
   3   (0.883) 0.969 0.943 0.883 0.892 0.941 0.756 0.880 0.931 0.880 0.896 
   1   (0.117) 0.031 0.057 0.117 0.108 0.059 0.244 0.120 0.069 0.120 0.104 

Locus 476 : 
2 alleles
13.0% missing data
   4   (0.913) 0.992 0.805 0.914 0.983 0.977 0.996 0.788 0.842 0.988 0.952 
   2   (0.087) 0.008 0.195 0.086 0.017 0.023 0.004 0.212 0.158 0.012 0.048 

Locus 477 : 
2 alleles
15.2% missing data
   2   (0.189) 0.060 0.166 0.188 0.028 0.247 0.277 0.098 0.137 0.246 0.207 
   4   (0.811) 0.940 0.834 0.812 0.972 0.753 0.723 0.902 0.863 0.754 0.793 

Locus 478 : 
2 alleles
6.5% missing data
   4   (0.946) 0.996 0.947 0.947 0.998 0.898 0.997 0.951 0.878 0.994 0.971 
   2   (0.054) 0.004 0.053 0.053 0.002 0.102 0.003 0.049 0.122 0.006 0.029 

Locus 479 : 
2 alleles
11.6% missing data
   1   (0.862) 0.967 0.903 0.858 0.910 0.883 0.977 0.882 0.890 0.897 0.879 
   4   (0.138) 0.033 0.097 0.142 0.090 0.117 0.023 0.118 0.110 0.103 0.121 

Locus 480 : 
2 alleles
4.3% missing data
   1   (0.278) 0.184 0.364 0.273 0.922 0.238 0.035 0.206 0.521 0.079 0.246 
   3   (0.722) 0.816 0.636 0.727 0.078 0.762 0.965 0.794 0.479 0.921 0.754 

Locus 481 : 
2 alleles
2.2% missing data
   3   (0.894) 0.981 0.922 0.895 0.985 0.879 0.819 0.926 0.934 0.890 0.919 
   4   (0.106) 0.019 0.078 0.105 0.015 0.121 0.181 0.074 0.066 0.110 0.081 

Locus 482 : 
2 alleles
0.7% missing data
   2   (0.148) 0.067 0.116 0.147 0.030 0.164 0.684 0.049 0.090 0.133 0.260 
   4   (0.852) 0.933 0.884 0.853 0.970 0.836 0.316 0.951 0.910 0.867 0.740 

Locus 483 : 
2 alleles
13.0% missing data
   4   (0.756) 0.575 0.830 0.756 0.830 0.524 0.944 0.848 0.781 0.741 0.785 
   2   (0.244) 0.425 0.170 0.244 0.170 0.476 0.056 0.152 0.219 0.259 0.215 

Locus 484 : 
2 alleles
12.3% missing data
   3   (0.910) 0.962 0.950 0.911 0.902 0.927 0.990 0.960 0.925 0.946 0.894 
   1   (0.090) 0.038 0.050 0.089 0.098 0.073 0.010 0.040 0.075 0.054 0.106 

Locus 485 : 
2 alleles
13.0% missing data
   3   (0.850) 0.953 0.887 0.850 0.875 0.822 0.983 0.936 0.868 0.867 0.808 
   1   (0.150) 0.047 0.113 0.150 0.125 0.178 0.017 0.064 0.132 0.133 0.192 

Locus 486 : 
2 alleles
3.6% missing data
   4   (0.921) 0.704 0.955 0.923 0.974 0.978 0.986 0.953 0.939 0.977 0.953 
   2   (0.079) 0.296 0.045 0.077 0.026 0.022 0.014 0.047 0.061 0.023 0.047 

Locus 487 : 
2 alleles
2.9% missing data
   2   (0.149) 0.051 0.109 0.149 0.032 0.154 0.434 0.062 0.081 0.248 0.118 
   3   (0.851) 0.949 0.891 0.851 0.968 0.846 0.566 0.938 0.919 0.752 0.882 

Locus 488 : 
2 alleles
5.8% missing data
   2   (0.831) 0.958 0.868 0.830 0.918 0.800 0.887 0.872 0.802 0.876 0.845 
   4   (0.169) 0.042 0.132 0.170 0.082 0.200 0.113 0.128 0.198 0.124 0.155 

Locus 489 : 
2 alleles
12.3% missing data
   1   (0.495) 0.555 0.439 0.493 0.624 0.369 0.887 0.286 0.469 0.612 0.467 
   3   (0.505) 0.445 0.561 0.507 0.376 0.631 0.113 0.714 0.531 0.388 0.533 

Locus 490 : 
2 alleles
3.6% missing data
   2   (0.896) 0.967 0.906 0.895 0.879 0.928 0.983 0.971 0.941 0.891 0.910 
   4   (0.104) 0.033 0.094 0.105 0.121 0.072 0.017 0.029 0.059 0.109 0.090 

Locus 491 : 
2 alleles
5.1% missing data
   3   (0.072) 0.010 0.113 0.071 0.009 0.073 0.007 0.072 0.077 0.014 0.090 
   1   (0.928) 0.990 0.887 0.929 0.991 0.927 0.993 0.928 0.923 0.986 0.910 

Locus 492 : 
2 alleles
1.4% missing data
   1   (0.903) 0.974 0.883 0.900 0.946 0.985 0.988 0.940 0.957 0.942 0.885 
   3   (0.097) 0.026 0.117 0.100 0.054 0.015 0.012 0.060 0.043 0.058 0.115 

Locus 493 : 
2 alleles
10.9% missing data
   2   (0.861) 0.931 0.860 0.861 0.952 0.939 0.978 0.875 0.877 0.910 0.826 
   4   (0.139) 0.069 0.140 0.139 0.048 0.061 0.022 0.125 0.123 0.090 0.174 

Locus 494 : 
2 alleles
2.9% missing data
   4   (0.845) 0.947 0.804 0.846 0.977 0.955 0.530 0.886 0.927 0.806 0.815 
   3   (0.155) 0.053 0.196 0.154 0.023 0.045 0.470 0.114 0.073 0.194 0.185 

Locus 495 : 
2 alleles
14.5% missing data
   2   (0.818) 0.259 0.882 0.819 0.974 0.736 0.947 0.903 0.888 0.792 0.834 
   4   (0.182) 0.741 0.118 0.181 0.026 0.264 0.053 0.097 0.112 0.208 0.166 

Locus 496 : 
2 alleles
2.9% missing data
   4   (0.861) 0.964 0.876 0.860 0.712 0.875 0.767 0.911 0.901 0.901 0.864 
   2   (0.139) 0.036 0.124 0.140 0.288 0.125 0.233 0.089 0.099 0.099 0.136 

Locus 497 : 
2 alleles
4.3% missing data
   1   (0.845) 0.962 0.879 0.842 0.960 0.726 0.960 0.869 0.833 0.916 0.876 
   3   (0.155) 0.038 0.121 0.158 0.040 0.274 0.040 0.131 0.167 0.084 0.124 

Locus 498 : 
2 alleles
12.3% missing data
   3   (0.887) 0.973 0.872 0.888 0.943 0.975 0.578 0.929 0.905 0.944 0.912 
   2   (0.113) 0.027 0.128 0.112 0.057 0.025 0.422 0.071 0.095 0.056 0.088 

Locus 499 : 
2 alleles
4.3% missing data
   4   (0.917) 0.972 0.954 0.917 0.417 0.957 0.989 0.974 0.967 0.923 0.940 
   2   (0.083) 0.028 0.046 0.083 0.583 0.043 0.011 0.026 0.033 0.077 0.060 

Locus 500 : 
2 alleles
15.2% missing data
   1   (0.850) 0.958 0.899 0.849 0.970 0.972 0.977 0.918 0.883 0.821 0.775 
   3   (0.150) 0.042 0.101 0.151 0.030 0.028 0.023 0.082 0.117 0.179 0.225 

Locus 501 : 
2 alleles
1.4% missing data
   1   (0.713) 0.914 0.775 0.713 0.921 0.791 0.768 0.842 0.658 0.689 0.659 
   2   (0.287) 0.086 0.225 0.287 0.079 0.209 0.232 0.158 0.342 0.311 0.341 

Locus 502 : 
2 alleles
10.9% missing data
   2   (0.945) 0.995 0.958 0.946 0.988 0.992 0.997 0.967 0.894 0.992 0.968 
   4   (0.055) 0.005 0.042 0.054 0.012 0.008 0.003 0.033 0.106 0.008 0.032 

Locus 503 : 
2 alleles
16.7% missing data
   4   (0.824) 0.941 0.868 0.821 0.968 0.957 0.939 0.826 0.888 0.808 0.758 
   3   (0.176) 0.059 0.132 0.179 0.032 0.043 0.061 0.174 0.112 0.192 0.242 

Locus 504 : 
2 alleles
6.5% missing data
   1   (0.798) 0.900 0.882 0.799 0.963 0.923 0.975 0.854 0.757 0.814 0.672 
   3   (0.202) 0.100 0.118 0.201 0.037 0.077 0.025 0.146 0.243 0.186 0.328 

Locus 505 : 
2 alleles
11.6% missing data
   1   (0.391) 0.450 0.439 0.390 0.400 0.084 0.893 0.378 0.499 0.220 0.329 
   3   (0.609) 0.550 0.561 0.610 0.600 0.916 0.107 0.622 0.501 0.780 0.671 

Locus 506 : 
2 alleles
3.6% missing data
   4   (0.909) 0.982 0.932 0.909 0.961 0.932 0.990 0.786 0.948 0.958 0.902 
   2   (0.091) 0.018 0.068 0.091 0.039 0.068 0.010 0.214 0.052 0.042 0.098 

Locus 507 : 
2 alleles
5.8% missing data
   4   (0.610) 0.252 0.512 0.612 0.618 0.683 0.827 0.541 0.717 0.633 0.601 
   1   (0.390) 0.748 0.488 0.388 0.382 0.317 0.173 0.459 0.283 0.367 0.399 

Locus 508 : 
2 alleles
18.1% missing data
   3   (0.914) 0.986 0.951 0.914 0.958 0.842 0.926 0.952 0.884 0.971 0.920 
   4   (0.086) 0.014 0.049 0.086 0.042 0.158 0.074 0.048 0.116 0.029 0.080 

Locus 509 : 
2 alleles
17.4% missing data
   1   (0.838) 0.968 0.834 0.836 0.979 0.924 0.973 0.881 0.853 0.862 0.839 
   3   (0.162) 0.032 0.166 0.164 0.021 0.076 0.027 0.119 0.147 0.138 0.161 

Locus 510 : 
2 alleles
4.3% missing data
   1   (0.709) 0.925 0.793 0.704 0.941 0.428 0.184 0.736 0.750 0.747 0.650 
   4   (0.291) 0.075 0.207 0.296 0.059 0.572 0.816 0.264 0.250 0.253 0.350 

Locus 511 : 
2 alleles
15.9% missing data
   1   (0.908) 0.972 0.927 0.909 0.975 0.888 0.835 0.965 0.968 0.856 0.920 
   3   (0.092) 0.028 0.073 0.091 0.025 0.112 0.165 0.035 0.032 0.144 0.080 

Locus 512 : 
2 alleles
15.9% missing data
   3   (0.905) 0.802 0.913 0.903 0.992 0.919 0.985 0.961 0.946 0.961 0.939 
   1   (0.095) 0.198 0.087 0.097 0.008 0.081 0.015 0.039 0.054 0.039 0.061 

Locus 513 : 
2 alleles
3.6% missing data
   2   (0.768) 0.751 0.817 0.769 0.927 0.918 0.885 0.874 0.822 0.694 0.761 
   4   (0.232) 0.249 0.183 0.231 0.073 0.082 0.115 0.126 0.178 0.306 0.239 

Locus 514 : 
2 alleles
10.1% missing data
   1   (0.776) 0.942 0.724 0.775 0.932 0.634 0.976 0.900 0.805 0.797 0.678 
   3   (0.224) 0.058 0.276 0.225 0.068 0.366 0.024 0.100 0.195 0.203 0.322 

Locus 515 : 
2 alleles
3.6% missing data
   4   (0.875) 0.963 0.858 0.875 0.982 0.869 0.979 0.931 0.936 0.874 0.837 
   1   (0.125) 0.037 0.142 0.125 0.018 0.131 0.021 0.069 0.064 0.126 0.163 

Locus 516 : 
2 alleles
13.8% missing data
   2   (0.870) 0.977 0.907 0.870 0.976 0.867 0.972 0.703 0.881 0.922 0.892 
   4   (0.130) 0.023 0.093 0.130 0.024 0.133 0.028 0.297 0.119 0.078 0.108 

Locus 517 : 
2 alleles
3.6% missing data
   1   (0.756) 0.948 0.682 0.759 0.670 0.373 0.958 0.859 0.761 0.790 0.672 
   4   (0.244) 0.052 0.318 0.241 0.330 0.627 0.042 0.141 0.239 0.210 0.328 

Locus 518 : 
2 alleles
6.5% missing data
   4   (0.779) 0.932 0.804 0.779 0.967 0.722 0.873 0.859 0.784 0.750 0.823 
   3   (0.221) 0.068 0.196 0.221 0.033 0.278 0.127 0.141 0.216 0.250 0.177 

Locus 519 : 
2 alleles
2.9% missing data
   3   (0.742) 0.880 0.849 0.742 0.932 0.631 0.860 0.900 0.733 0.624 0.684 
   1   (0.258) 0.120 0.151 0.258 0.068 0.369 0.140 0.100 0.267 0.376 0.316 

Locus 520 : 
2 alleles
5.1% missing data
   3   (0.734) 0.169 0.908 0.733 0.973 0.870 0.280 0.919 0.890 0.431 0.678 
   4   (0.266) 0.831 0.092 0.267 0.027 0.130 0.720 0.081 0.110 0.569 0.322 

Locus 521 : 
2 alleles
3.6% missing data
   2   (0.897) 0.966 0.966 0.898 0.977 0.977 0.534 0.972 0.956 0.799 0.867 
   4   (0.103) 0.034 0.034 0.102 0.023 0.023 0.466 0.028 0.044 0.201 0.133 

Locus 522 : 
2 alleles
13.8% missing data
   2   (0.896) 0.986 0.848 0.895 0.964 0.928 0.990 0.834 0.862 0.978 0.926 
   4   (0.104) 0.014 0.152 0.105 0.036 0.072 0.010 0.166 0.138 0.022 0.074 

Locus 523 : 
2 alleles
7.2% missing data
   4   (0.876) 0.972 0.849 0.878 0.797 0.949 0.941 0.626 0.923 0.921 0.871 
   3   (0.124) 0.028 0.151 0.122 0.203 0.051 0.059 0.374 0.077 0.079 0.129 

Locus 524 : 
2 alleles
13.0% missing data
   1   (0.897) 0.972 0.946 0.894 0.985 0.963 0.912 0.953 0.948 0.890 0.911 
   3   (0.103) 0.028 0.054 0.106 0.015 0.037 0.088 0.047 0.052 0.110 0.089 

Locus 525 : 
2 alleles
8.0% missing data
   2   (0.923) 0.975 0.965 0.922 0.968 0.957 0.657 0.958 0.982 0.891 0.943 
   4   (0.077) 0.025 0.035 0.078 0.032 0.043 0.343 0.042 0.018 0.109 0.057 

Locus 526 : 
2 alleles
5.1% missing data
   2   (0.407) 0.473 0.431 0.406 0.417 0.357 0.076 0.499 0.394 0.389 0.365 
   3   (0.593) 0.527 0.569 0.594 0.583 0.643 0.924 0.501 0.606 0.611 0.635 

Locus 527 : 
2 alleles
5.1% missing data
   2   (0.866) 0.635 0.921 0.861 0.944 0.972 0.989 0.910 0.893 0.944 0.892 
   4   (0.134) 0.365 0.079 0.139 0.056 0.028 0.011 0.090 0.107 0.056 0.108 

Locus 528 : 
2 alleles
12.3% missing data
   4   (0.892) 0.974 0.790 0.894 0.879 0.980 0.401 0.942 0.920 0.956 0.909 
   1   (0.108) 0.026 0.210 0.106 0.121 0.020 0.599 0.058 0.080 0.044 0.091 

Locus 529 : 
2 alleles
12.3% missing data
   2   (0.891) 0.959 0.944 0.891 0.920 0.897 0.932 0.786 0.938 0.898 0.918 
   4   (0.109) 0.041 0.056 0.109 0.080 0.103 0.068 0.214 0.062 0.102 0.082 

Locus 530 : 
2 alleles
2.9% missing data
   1   (0.911) 0.980 0.929 0.912 0.990 0.906 0.966 0.970 0.907 0.958 0.872 
   4   (0.089) 0.020 0.071 0.088 0.010 0.094 0.034 0.030 0.093 0.042 0.128 

Locus 531 : 
2 alleles
4.3% missing data
   1   (0.753) 0.917 0.629 0.757 0.660 0.947 0.854 0.655 0.698 0.860 0.784 
   3   (0.247) 0.083 0.371 0.243 0.340 0.053 0.146 0.345 0.302 0.140 0.216 

Locus 532 : 
2 alleles
12.3% missing data
   1   (0.559) 0.899 0.389 0.559 0.903 0.439 0.738 0.382 0.377 0.781 0.609 
   4   (0.441) 0.101 0.611 0.441 0.097 0.561 0.262 0.618 0.623 0.219 0.391 

Locus 533 : 
2 alleles
5.1% missing data
   1   (0.871) 0.966 0.865 0.866 0.988 0.959 0.992 0.901 0.889 0.937 0.904 
   4   (0.129) 0.034 0.135 0.134 0.012 0.041 0.008 0.099 0.111 0.063 0.096 

Locus 534 : 
2 alleles
12.3% missing data
   2   (0.862) 0.970 0.850 0.861 0.977 0.930 0.988 0.596 0.878 0.936 0.885 
   4   (0.138) 0.030 0.150 0.139 0.023 0.070 0.012 0.404 0.122 0.064 0.115 

Locus 535 : 
2 alleles
17.4% missing data
   3   (0.681) 0.917 0.544 0.676 0.770 0.610 0.633 0.877 0.699 0.727 0.670 
   1   (0.319) 0.083 0.456 0.324 0.230 0.390 0.367 0.123 0.301 0.273 0.330 

Locus 536 : 
2 alleles
2.9% missing data
   1   (0.876) 0.952 0.938 0.876 0.970 0.672 0.956 0.932 0.893 0.881 0.875 
   3   (0.124) 0.048 0.062 0.124 0.030 0.328 0.044 0.068 0.107 0.119 0.125 

Locus 537 : 
2 alleles
3.6% missing data
   2   (0.442) 0.117 0.387 0.442 0.398 0.585 0.949 0.488 0.492 0.416 0.433 
   4   (0.558) 0.883 0.613 0.558 0.602 0.415 0.051 0.512 0.508 0.584 0.567 

Locus 538 : 
2 alleles
15.9% missing data
   3   (0.818) 0.917 0.845 0.816 0.719 0.893 0.976 0.902 0.882 0.771 0.774 
   1   (0.182) 0.083 0.155 0.184 0.281 0.107 0.024 0.098 0.118 0.229 0.226 

Locus 539 : 
2 alleles
13.8% missing data
   2   (0.806) 0.898 0.882 0.806 0.974 0.546 0.807 0.927 0.819 0.741 0.851 
   4   (0.194) 0.102 0.118 0.194 0.026 0.454 0.193 0.073 0.181 0.259 0.149 

Locus 540 : 
2 alleles
10.1% missing data
   2   (0.792) 0.569 0.874 0.792 0.966 0.716 0.936 0.713 0.865 0.807 0.735 
   4   (0.208) 0.431 0.126 0.208 0.034 0.284 0.064 0.287 0.135 0.193 0.265 

Locus 541 : 
2 alleles
11.6% missing data
   3   (0.622) 0.638 0.578 0.621 0.898 0.734 0.428 0.776 0.567 0.687 0.644 
   4   (0.378) 0.362 0.422 0.379 0.102 0.266 0.572 0.224 0.433 0.313 0.356 

Locus 542 : 
2 alleles
3.6% missing data
   1   (0.900) 0.973 0.960 0.896 0.175 0.968 0.842 0.980 0.977 0.872 0.924 
   3   (0.100) 0.027 0.040 0.104 0.825 0.032 0.158 0.020 0.023 0.128 0.076 

Locus 543 : 
2 alleles
10.1% missing data
   1   (0.924) 0.992 0.933 0.922 0.984 0.992 0.992 0.764 0.935 0.987 0.950 
   3   (0.076) 0.008 0.067 0.078 0.016 0.008 0.008 0.236 0.065 0.013 0.050 

Locus 544 : 
2 alleles
5.1% missing data
   1   (0.915) 0.969 0.960 0.914 0.977 0.974 0.985 0.965 0.943 0.934 0.920 
   3   (0.085) 0.031 0.040 0.086 0.023 0.026 0.015 0.035 0.057 0.066 0.080 

Locus 545 : 
2 alleles
2.9% missing data
   2   (0.835) 0.970 0.835 0.834 0.927 0.725 0.962 0.891 0.794 0.904 0.856 
   1   (0.165) 0.030 0.165 0.166 0.073 0.275 0.038 0.109 0.206 0.096 0.144 

Locus 546 : 
2 alleles
4.3% missing data
   2   (0.892) 0.933 0.900 0.892 0.984 0.906 0.989 0.926 0.904 0.939 0.911 
   4   (0.108) 0.067 0.100 0.108 0.016 0.094 0.011 0.074 0.096 0.061 0.089 

Locus 547 : 
2 alleles
5.8% missing data
   4   (0.748) 0.879 0.692 0.747 0.784 0.679 0.974 0.812 0.683 0.846 0.777 
   2   (0.252) 0.121 0.308 0.253 0.216 0.321 0.026 0.188 0.317 0.154 0.223 

Locus 548 : 
2 alleles
5.8% missing data
   3   (0.887) 0.956 0.923 0.886 0.981 0.975 0.983 0.895 0.944 0.874 0.894 
   1   (0.113) 0.044 0.077 0.114 0.019 0.025 0.017 0.105 0.056 0.126 0.106 

Locus 549 : 
2 alleles
2.9% missing data
   1   (0.116) 0.023 0.078 0.120 0.061 0.049 0.026 0.204 0.072 0.071 0.104 
   3   (0.884) 0.977 0.922 0.880 0.939 0.951 0.974 0.796 0.928 0.929 0.896 

Locus 550 : 
2 alleles
2.2% missing data
   1   (0.629) 0.888 0.615 0.628 0.463 0.702 0.410 0.692 0.629 0.624 0.714 
   4   (0.371) 0.112 0.385 0.372 0.537 0.298 0.590 0.308 0.371 0.376 0.286 

Locus 551 : 
2 alleles
2.9% missing data
   4   (0.902) 0.972 0.914 0.901 0.922 0.975 0.991 0.899 0.940 0.954 0.808 
   1   (0.098) 0.028 0.086 0.099 0.078 0.025 0.009 0.101 0.060 0.046 0.192 

Locus 552 : 
2 alleles
8.0% missing data
   2   (0.888) 0.983 0.813 0.888 0.993 0.858 0.976 0.861 0.843 0.971 0.911 
   4   (0.112) 0.017 0.187 0.112 0.007 0.142 0.024 0.139 0.157 0.029 0.089 

Locus 553 : 
2 alleles
10.1% missing data
   2   (0.825) 0.947 0.855 0.827 0.914 0.820 0.090 0.894 0.843 0.860 0.837 
   1   (0.175) 0.053 0.145 0.173 0.086 0.180 0.910 0.106 0.157 0.140 0.163 

Locus 554 : 
2 alleles
4.3% missing data
   1   (0.864) 0.942 0.891 0.865 0.981 0.968 0.719 0.942 0.938 0.780 0.806 
   3   (0.136) 0.058 0.109 0.135 0.019 0.032 0.281 0.058 0.062 0.220 0.194 

Locus 555 : 
2 alleles
11.6% missing data
   2   (0.869) 0.973 0.898 0.869 0.847 0.906 0.815 0.662 0.913 0.920 0.873 
   4   (0.131) 0.027 0.102 0.131 0.153 0.094 0.185 0.338 0.087 0.080 0.127 

Locus 556 : 
2 alleles
5.8% missing data
   4   (0.563) 0.432 0.724 0.559 0.451 0.744 0.035 0.814 0.796 0.222 0.536 
   2   (0.437) 0.568 0.276 0.441 0.549 0.256 0.965 0.186 0.204 0.778 0.464 

Locus 557 : 
2 alleles
14.5% missing data
   1   (0.831) 0.947 0.828 0.832 0.894 0.915 0.968 0.602 0.863 0.872 0.867 
   3   (0.169) 0.053 0.172 0.168 0.106 0.085 0.032 0.398 0.137 0.128 0.133 

Locus 558 : 
2 alleles
10.9% missing data
   1   (0.896) 0.657 0.964 0.895 0.798 0.920 0.858 0.943 0.955 0.916 0.916 
   2   (0.104) 0.343 0.036 0.105 0.202 0.080 0.142 0.057 0.045 0.084 0.084 

Locus 559 : 
2 alleles
2.2% missing data
   1   (0.911) 0.981 0.938 0.910 0.975 0.915 0.984 0.912 0.930 0.960 0.946 
   4   (0.089) 0.019 0.062 0.090 0.025 0.085 0.016 0.088 0.070 0.040 0.054 

Locus 560 : 
2 alleles
13.8% missing data
   2   (0.717) 0.562 0.657 0.718 0.518 0.751 0.107 0.802 0.832 0.767 0.690 
   4   (0.283) 0.438 0.343 0.282 0.482 0.249 0.893 0.198 0.168 0.233 0.310 

Locus 561 : 
2 alleles
5.8% missing data
   1   (0.500) 0.501 0.498 0.500 0.490 0.516 0.491 0.499 0.500 0.500 0.501 
   3   (0.500) 0.499 0.502 0.500 0.510 0.484 0.509 0.501 0.500 0.500 0.499 

Locus 562 : 
2 alleles
2.2% missing data
   2   (0.923) 0.976 0.903 0.923 0.980 0.957 0.964 0.959 0.965 0.958 0.940 
   4   (0.077) 0.024 0.097 0.077 0.020 0.043 0.036 0.041 0.035 0.042 0.060 

Locus 563 : 
2 alleles
1.4% missing data
   1   (0.874) 0.981 0.790 0.864 0.995 0.974 0.995 0.864 0.907 0.968 0.903 
   4   (0.126) 0.019 0.210 0.136 0.005 0.026 0.005 0.136 0.093 0.032 0.097 

Locus 564 : 
2 alleles
13.0% missing data
   4   (0.941) 0.994 0.843 0.942 0.998 0.992 0.998 0.934 0.928 0.991 0.966 
   3   (0.059) 0.006 0.157 0.058 0.002 0.008 0.002 0.066 0.072 0.009 0.034 

Locus 565 : 
2 alleles
1.4% missing data
   3   (0.884) 0.983 0.879 0.882 0.985 0.955 0.996 0.828 0.798 0.976 0.893 
   1   (0.116) 0.017 0.121 0.118 0.015 0.045 0.004 0.172 0.202 0.024 0.107 

Locus 566 : 
2 alleles
7.2% missing data
   1   (0.890) 0.943 0.894 0.890 0.966 0.953 0.974 0.903 0.932 0.916 0.897 
   3   (0.110) 0.057 0.106 0.110 0.034 0.047 0.026 0.097 0.068 0.084 0.103 

Locus 567 : 
2 alleles
10.9% missing data
   2   (0.720) 0.672 0.700 0.722 0.970 0.806 0.927 0.423 0.775 0.757 0.766 
   4   (0.280) 0.328 0.300 0.278 0.030 0.194 0.073 0.577 0.225 0.243 0.234 

Locus 568 : 
2 alleles
10.1% missing data
   3   (0.560) 0.502 0.589 0.558 0.498 0.390 0.373 0.677 0.579 0.598 0.515 
   4   (0.440) 0.498 0.411 0.442 0.502 0.610 0.627 0.323 0.421 0.402 0.485 

Locus 569 : 
2 alleles
12.3% missing data
   4   (0.852) 0.960 0.893 0.851 0.845 0.921 0.734 0.616 0.913 0.891 0.820 
   1   (0.148) 0.040 0.107 0.149 0.155 0.079 0.266 0.384 0.087 0.109 0.180 

Locus 570 : 
2 alleles
1.4% missing data
   2   (0.861) 0.613 0.927 0.861 0.967 0.960 0.981 0.863 0.911 0.903 0.841 
   3   (0.139) 0.387 0.073 0.139 0.033 0.040 0.019 0.137 0.089 0.097 0.159 

Locus 571 : 
2 alleles
16.7% missing data
   3   (0.920) 0.675 0.954 0.920 0.960 0.962 0.978 0.971 0.973 0.946 0.945 
   2   (0.080) 0.325 0.046 0.080 0.040 0.038 0.022 0.029 0.027 0.054 0.055 

Locus 572 : 
2 alleles
10.1% missing data
   2   (0.634) 0.483 0.661 0.634 0.924 0.714 0.654 0.597 0.714 0.582 0.628 
   1   (0.366) 0.517 0.339 0.366 0.076 0.286 0.346 0.403 0.286 0.418 0.372 

Locus 573 : 
2 alleles
13.8% missing data
   2   (0.741) 0.958 0.572 0.744 0.813 0.765 0.942 0.400 0.590 0.918 0.772 
   4   (0.259) 0.042 0.428 0.256 0.187 0.235 0.058 0.600 0.410 0.082 0.228 

Locus 574 : 
2 alleles
3.6% missing data
   3   (0.903) 0.971 0.945 0.903 0.882 0.965 0.838 0.837 0.969 0.908 0.853 
   1   (0.097) 0.029 0.055 0.097 0.118 0.035 0.162 0.163 0.031 0.092 0.147 

Locus 575 : 
2 alleles
12.3% missing data
   1   (0.904) 0.961 0.941 0.904 0.841 0.969 0.952 0.970 0.958 0.911 0.730 
   3   (0.096) 0.039 0.059 0.096 0.159 0.031 0.048 0.030 0.042 0.089 0.270 

Locus 576 : 
2 alleles
10.9% missing data
   1   (0.805) 0.759 0.761 0.806 0.979 0.907 0.980 0.681 0.804 0.911 0.839 
   4   (0.195) 0.241 0.239 0.194 0.021 0.093 0.020 0.319 0.196 0.089 0.161 

Locus 577 : 
2 alleles
4.3% missing data
   1   (0.910) 0.977 0.937 0.909 0.979 0.980 0.976 0.960 0.939 0.942 0.883 
   2   (0.090) 0.023 0.063 0.091 0.021 0.020 0.024 0.040 0.061 0.058 0.117 

Locus 578 : 
2 alleles
14.5% missing data
   2   (0.144) 0.046 0.098 0.145 0.014 0.669 0.014 0.065 0.109 0.123 0.144 
   4   (0.856) 0.954 0.902 0.855 0.986 0.331 0.986 0.935 0.891 0.877 0.856 

Locus 579 : 
2 alleles
15.2% missing data
   1   (0.917) 0.689 0.964 0.917 0.987 0.991 0.988 0.964 0.956 0.966 0.921 
   4   (0.083) 0.311 0.036 0.083 0.013 0.009 0.012 0.036 0.044 0.034 0.079 

Locus 580 : 
2 alleles
9.4% missing data
   2   (0.906) 0.957 0.957 0.906 0.773 0.953 0.643 0.975 0.971 0.867 0.885 
   4   (0.094) 0.043 0.043 0.094 0.227 0.047 0.357 0.025 0.029 0.133 0.115 

Locus 581 : 
2 alleles
5.1% missing data
   1   (0.837) 0.585 0.899 0.837 0.939 0.841 0.954 0.871 0.879 0.869 0.856 
   3   (0.163) 0.415 0.101 0.163 0.061 0.159 0.046 0.129 0.121 0.131 0.144 

Locus 582 : 
2 alleles
2.9% missing data
   3   (0.923) 0.960 0.942 0.924 0.990 0.823 0.992 0.968 0.973 0.938 0.888 
   1   (0.077) 0.040 0.058 0.076 0.010 0.177 0.008 0.032 0.027 0.062 0.112 

Locus 583 : 
2 alleles
4.3% missing data
   3   (0.097) 0.030 0.156 0.097 0.007 0.118 0.005 0.108 0.064 0.034 0.086 
   4   (0.903) 0.970 0.844 0.903 0.993 0.882 0.995 0.892 0.936 0.966 0.914 

Locus 584 : 
2 alleles
4.3% missing data
   3   (0.908) 0.258 0.962 0.909 0.978 0.977 0.833 0.971 0.972 0.914 0.907 
   2   (0.092) 0.742 0.038 0.091 0.022 0.023 0.167 0.029 0.028 0.086 0.093 

Locus 585 : 
2 alleles
6.5% missing data
   2   (0.402) 0.063 0.670 0.400 0.054 0.693 0.036 0.625 0.704 0.105 0.304 
   4   (0.598) 0.937 0.330 0.600 0.946 0.307 0.964 0.375 0.296 0.895 0.696 

Locus 586 : 
2 alleles
12.3% missing data
   1   (0.248) 0.081 0.202 0.248 0.270 0.112 0.112 0.114 0.269 0.299 0.266 
   3   (0.752) 0.919 0.798 0.752 0.730 0.888 0.888 0.886 0.731 0.701 0.734 

Locus 587 : 
2 alleles
1.4% missing data
   2   (0.859) 0.585 0.896 0.860 0.976 0.939 0.947 0.887 0.944 0.819 0.874 
   4   (0.141) 0.415 0.104 0.140 0.024 0.061 0.053 0.113 0.056 0.181 0.126 

Locus 588 : 
2 alleles
13.0% missing data
   2   (0.917) 0.974 0.965 0.916 0.955 0.779 0.490 0.978 0.968 0.916 0.944 
   1   (0.083) 0.026 0.035 0.084 0.045 0.221 0.510 0.022 0.032 0.084 0.056 

Locus 589 : 
2 alleles
16.7% missing data
   1   (0.658) 0.539 0.717 0.658 0.950 0.864 0.244 0.521 0.766 0.623 0.583 
   3   (0.342) 0.461 0.283 0.342 0.050 0.136 0.756 0.479 0.234 0.377 0.417 

Locus 590 : 
2 alleles
5.8% missing data
   3   (0.907) 0.981 0.948 0.906 0.753 0.862 0.967 0.968 0.952 0.930 0.902 
   2   (0.093) 0.019 0.052 0.094 0.247 0.138 0.033 0.032 0.048 0.070 0.098 

Locus 591 : 
2 alleles
1.4% missing data
   2   (0.916) 0.969 0.956 0.913 0.967 0.954 0.986 0.979 0.974 0.901 0.828 
   4   (0.084) 0.031 0.044 0.087 0.033 0.046 0.014 0.021 0.026 0.099 0.172 

Locus 592 : 
2 alleles
10.9% missing data
   4   (0.892) 0.974 0.870 0.894 0.967 0.745 0.986 0.903 0.895 0.956 0.889 
   2   (0.108) 0.026 0.130 0.106 0.033 0.255 0.014 0.097 0.105 0.044 0.111 

Locus 593 : 
2 alleles
13.8% missing data
   1   (0.839) 0.911 0.842 0.840 0.762 0.928 0.780 0.959 0.898 0.811 0.794 
   3   (0.161) 0.089 0.158 0.160 0.238 0.072 0.220 0.041 0.102 0.189 0.206 

Locus 594 : 
2 alleles
18.8% missing data
   1   (0.094) 0.016 0.093 0.094 0.018 0.165 0.009 0.087 0.128 0.024 0.058 
   4   (0.906) 0.984 0.907 0.906 0.982 0.835 0.991 0.913 0.872 0.976 0.942 

Locus 595 : 
2 alleles
10.1% missing data
   4   (0.900) 0.956 0.968 0.900 0.984 0.966 0.788 0.878 0.968 0.825 0.907 
   2   (0.100) 0.044 0.032 0.100 0.016 0.034 0.212 0.122 0.032 0.175 0.093 

Locus 596 : 
2 alleles
14.5% missing data
   2   (0.827) 0.648 0.839 0.826 0.139 0.792 0.986 0.923 0.897 0.902 0.856 
   4   (0.173) 0.352 0.161 0.174 0.861 0.208 0.014 0.077 0.103 0.098 0.144 

Locus 597 : 
2 alleles
12.3% missing data
   1   (0.261) 0.264 0.281 0.260 0.087 0.303 0.349 0.118 0.302 0.213 0.208 
   4   (0.739) 0.736 0.719 0.740 0.913 0.697 0.651 0.882 0.698 0.787 0.792 

Locus 598 : 
2 alleles
14.5% missing data
   1   (0.769) 0.643 0.789 0.769 0.206 0.803 0.624 0.812 0.873 0.820 0.731 
   3   (0.231) 0.357 0.211 0.231 0.794 0.197 0.376 0.188 0.127 0.180 0.269 

Locus 599 : 
2 alleles
13.0% missing data
   3   (0.668) 0.638 0.666 0.667 0.735 0.641 0.079 0.571 0.713 0.768 0.736 
   1   (0.332) 0.362 0.334 0.333 0.265 0.359 0.921 0.429 0.287 0.232 0.264 

Locus 600 : 
2 alleles
2.9% missing data
   3   (0.838) 0.692 0.827 0.839 0.982 0.876 0.974 0.850 0.870 0.907 0.849 
   4   (0.162) 0.308 0.173 0.161 0.018 0.124 0.026 0.150 0.130 0.093 0.151 

Locus 601 : 
2 alleles
14.5% missing data
   3   (0.203) 0.061 0.299 0.202 0.156 0.276 0.043 0.134 0.195 0.142 0.252 
   1   (0.797) 0.939 0.701 0.798 0.844 0.724 0.957 0.866 0.805 0.858 0.748 

Locus 602 : 
2 alleles
8.0% missing data
   1   (0.097) 0.154 0.159 0.095 0.005 0.038 0.011 0.105 0.127 0.014 0.062 
   3   (0.903) 0.846 0.841 0.905 0.995 0.962 0.989 0.895 0.873 0.986 0.938 

Locus 603 : 
2 alleles
5.1% missing data
   1   (0.850) 0.954 0.900 0.848 0.799 0.795 0.739 0.938 0.949 0.674 0.866 
   2   (0.150) 0.046 0.100 0.152 0.201 0.205 0.261 0.062 0.051 0.326 0.134 

Locus 604 : 
2 alleles
5.8% missing data
   3   (0.725) 0.563 0.780 0.723 0.966 0.888 0.669 0.856 0.761 0.731 0.655 
   1   (0.275) 0.437 0.220 0.277 0.034 0.112 0.331 0.144 0.239 0.269 0.345 

Locus 605 : 
2 alleles
7.2% missing data
   4   (0.845) 0.958 0.883 0.847 0.959 0.764 0.931 0.831 0.850 0.872 0.863 
   2   (0.155) 0.042 0.117 0.153 0.041 0.236 0.069 0.169 0.150 0.128 0.137 

Locus 606 : 
2 alleles
10.9% missing data
   1   (0.747) 0.538 0.837 0.749 0.808 0.820 0.923 0.763 0.782 0.719 0.748 
   2   (0.253) 0.462 0.163 0.251 0.192 0.180 0.077 0.237 0.218 0.281 0.252 

Locus 607 : 
2 alleles
5.1% missing data
   3   (0.845) 0.927 0.887 0.847 0.957 0.226 0.965 0.909 0.922 0.779 0.828 
   1   (0.155) 0.073 0.113 0.153 0.043 0.774 0.035 0.091 0.078 0.221 0.172 

Locus 608 : 
2 alleles
2.9% missing data
   3   (0.941) 0.995 0.889 0.942 0.998 0.985 0.998 0.890 0.915 0.993 0.966 
   4   (0.059) 0.005 0.111 0.058 0.002 0.015 0.002 0.110 0.085 0.007 0.034 

Locus 609 : 
2 alleles
6.5% missing data
   3   (0.928) 0.972 0.979 0.929 0.987 0.935 0.616 0.986 0.981 0.870 0.927 
   1   (0.072) 0.028 0.021 0.071 0.013 0.065 0.384 0.014 0.019 0.130 0.073 

Locus 610 : 
2 alleles
0.7% missing data
   1   (0.624) 0.511 0.584 0.626 0.972 0.630 0.757 0.480 0.596 0.699 0.640 
   3   (0.376) 0.489 0.416 0.374 0.028 0.370 0.243 0.520 0.404 0.301 0.360 

Locus 611 : 
2 alleles
3.6% missing data
   4   (0.817) 0.937 0.870 0.814 0.851 0.941 0.970 0.923 0.825 0.836 0.774 
   3   (0.183) 0.063 0.130 0.186 0.149 0.059 0.030 0.077 0.175 0.164 0.226 

Locus 612 : 
2 alleles
2.9% missing data
   2   (0.946) 0.996 0.896 0.947 0.998 0.942 0.997 0.981 0.916 0.994 0.970 
   4   (0.054) 0.004 0.104 0.053 0.002 0.058 0.003 0.019 0.084 0.006 0.030 

Locus 613 : 
2 alleles
8.0% missing data
   3   (0.081) 0.008 0.128 0.080 0.004 0.318 0.006 0.073 0.092 0.017 0.050 
   4   (0.919) 0.992 0.872 0.920 0.996 0.682 0.994 0.927 0.908 0.983 0.950 

Locus 614 : 
2 alleles
13.8% missing data
   3   (0.910) 0.958 0.955 0.910 0.907 0.984 0.741 0.966 0.972 0.840 0.927 
   1   (0.090) 0.042 0.045 0.090 0.093 0.016 0.259 0.034 0.028 0.160 0.073 

Locus 615 : 
2 alleles
2.9% missing data
   2   (0.810) 0.938 0.884 0.810 0.953 0.869 0.945 0.894 0.837 0.700 0.831 
   4   (0.190) 0.062 0.116 0.190 0.047 0.131 0.055 0.106 0.163 0.300 0.169 

Locus 616 : 
2 alleles
11.6% missing data
   3   (0.862) 0.958 0.807 0.864 0.975 0.975 0.821 0.754 0.931 0.875 0.875 
   4   (0.138) 0.042 0.193 0.136 0.025 0.025 0.179 0.246 0.069 0.125 0.125 

Locus 617 : 
2 alleles
0.7% missing data
   2   (0.918) 0.979 0.933 0.918 0.986 0.779 0.989 0.958 0.965 0.943 0.881 
   4   (0.082) 0.021 0.067 0.082 0.014 0.221 0.011 0.042 0.035 0.057 0.119 

Locus 618 : 
2 alleles
13.8% missing data
   1   (0.062) 0.008 0.053 0.061 0.002 0.010 0.003 0.165 0.099 0.009 0.034 
   3   (0.938) 0.992 0.947 0.939 0.998 0.990 0.997 0.835 0.901 0.991 0.966 

Locus 619 : 
2 alleles
0.7% missing data
   2   (0.847) 0.957 0.853 0.847 0.987 0.945 0.923 0.706 0.883 0.860 0.883 
   4   (0.153) 0.043 0.147 0.153 0.013 0.055 0.077 0.294 0.117 0.140 0.117 

Locus 620 : 
2 alleles
11.6% missing data
   1   (0.811) 0.951 0.766 0.812 0.958 0.972 0.956 0.875 0.835 0.812 0.743 
   4   (0.189) 0.049 0.234 0.188 0.042 0.028 0.044 0.125 0.165 0.188 0.257 

Locus 621 : 
2 alleles
15.2% missing data
   1   (0.890) 0.935 0.892 0.890 0.703 0.892 0.712 0.934 0.956 0.911 0.868 
   3   (0.110) 0.065 0.108 0.110 0.297 0.108 0.288 0.066 0.044 0.089 0.132 

Locus 622 : 
2 alleles
4.3% missing data
   3   (0.621) 0.844 0.650 0.622 0.636 0.241 0.855 0.460 0.654 0.636 0.556 
   1   (0.379) 0.156 0.350 0.378 0.364 0.759 0.145 0.540 0.346 0.364 0.444 

Locus 623 : 
2 alleles
6.5% missing data
   1   (0.910) 0.969 0.954 0.911 0.967 0.879 0.911 0.857 0.962 0.910 0.927 
   3   (0.090) 0.031 0.046 0.089 0.033 0.121 0.089 0.143 0.038 0.090 0.073 

Locus 624 : 
2 alleles
13.0% missing data
   3   (0.779) 0.783 0.726 0.780 0.590 0.854 0.487 0.855 0.827 0.819 0.836 
   4   (0.221) 0.217 0.274 0.220 0.410 0.146 0.513 0.145 0.173 0.181 0.164 

Locus 625 : 
2 alleles
11.6% missing data
   1   (0.786) 0.854 0.877 0.786 0.944 0.872 0.625 0.713 0.756 0.853 0.735 
   3   (0.214) 0.146 0.123 0.214 0.056 0.128 0.375 0.287 0.244 0.147 0.265 

Locus 626 : 
2 alleles
7.2% missing data
   1   (0.891) 0.956 0.907 0.892 0.969 0.947 0.989 0.948 0.930 0.906 0.874 
   2   (0.109) 0.044 0.093 0.108 0.031 0.053 0.011 0.052 0.070 0.094 0.126 

Locus 627 : 
2 alleles
16.7% missing data
   2   (0.289) 0.064 0.387 0.288 0.913 0.421 0.100 0.328 0.300 0.193 0.237 
   4   (0.711) 0.936 0.613 0.712 0.087 0.579 0.900 0.672 0.700 0.807 0.763 

Locus 628 : 
2 alleles
3.6% missing data
   1   (0.439) 0.142 0.488 0.443 0.956 0.429 0.277 0.337 0.508 0.299 0.526 
   3   (0.561) 0.858 0.512 0.557 0.044 0.571 0.723 0.663 0.492 0.701 0.474 

Locus 629 : 
2 alleles
10.9% missing data
   1   (0.880) 0.930 0.928 0.882 0.891 0.957 0.496 0.956 0.905 0.890 0.909 
   3   (0.120) 0.070 0.072 0.118 0.109 0.043 0.504 0.044 0.095 0.110 0.091 

Locus 630 : 
2 alleles
1.4% missing data
   2   (0.077) 0.019 0.060 0.077 0.028 0.037 0.037 0.061 0.042 0.039 0.091 
   4   (0.923) 0.981 0.940 0.923 0.972 0.963 0.963 0.939 0.958 0.961 0.909 

Locus 631 : 
2 alleles
15.2% missing data
   2   (0.876) 0.959 0.918 0.876 0.949 0.789 0.900 0.969 0.942 0.748 0.870 
   4   (0.124) 0.041 0.082 0.124 0.051 0.211 0.100 0.031 0.058 0.252 0.130 

Locus 632 : 
2 alleles
4.3% missing data
   4   (0.816) 0.962 0.606 0.819 0.897 0.926 0.978 0.855 0.780 0.916 0.762 
   1   (0.184) 0.038 0.394 0.181 0.103 0.074 0.022 0.145 0.220 0.084 0.238 

Locus 633 : 
2 alleles
6.5% missing data
   1   (0.909) 0.932 0.927 0.910 0.987 0.982 0.980 0.939 0.934 0.923 0.944 
   3   (0.091) 0.068 0.073 0.090 0.013 0.018 0.020 0.061 0.066 0.077 0.056 

Locus 634 : 
2 alleles
1.4% missing data
   4   (0.918) 0.809 0.938 0.918 0.851 0.904 0.794 0.972 0.971 0.966 0.939 
   2   (0.082) 0.191 0.062 0.082 0.149 0.096 0.206 0.028 0.029 0.034 0.061 

Locus 635 : 
2 alleles
11.6% missing data
   2   (0.122) 0.026 0.081 0.122 0.143 0.126 0.022 0.140 0.138 0.064 0.133 
   4   (0.878) 0.974 0.919 0.878 0.857 0.874 0.978 0.860 0.862 0.936 0.867 

Locus 636 : 
2 alleles
15.9% missing data
   1   (0.894) 0.968 0.891 0.895 0.973 0.978 0.927 0.947 0.893 0.943 0.912 
   3   (0.106) 0.032 0.109 0.105 0.027 0.022 0.073 0.053 0.107 0.057 0.088 

Locus 637 : 
2 alleles
10.9% missing data
   3   (0.905) 0.910 0.960 0.905 0.914 0.607 0.990 0.973 0.963 0.845 0.928 
   1   (0.095) 0.090 0.040 0.095 0.086 0.393 0.010 0.027 0.037 0.155 0.072 

Locus 638 : 
2 alleles
4.3% missing data
   4   (0.897) 0.987 0.876 0.899 0.994 0.252 0.990 0.890 0.815 0.981 0.939 
   2   (0.103) 0.013 0.124 0.101 0.006 0.748 0.010 0.110 0.185 0.019 0.061 

Locus 639 : 
2 alleles
10.9% missing data
   3   (0.757) 0.864 0.811 0.759 0.960 0.674 0.888 0.660 0.723 0.767 0.780 
   1   (0.243) 0.136 0.189 0.241 0.040 0.326 0.112 0.340 0.277 0.233 0.220 

Locus 640 : 
2 alleles
9.4% missing data
   2   (0.831) 0.942 0.909 0.830 0.689 0.842 0.921 0.896 0.885 0.764 0.825 
   1   (0.169) 0.058 0.091 0.170 0.311 0.158 0.079 0.104 0.115 0.236 0.175 

Locus 641 : 
2 alleles
6.5% missing data
   1   (0.903) 0.970 0.936 0.902 0.990 0.947 0.990 0.909 0.876 0.965 0.925 
   3   (0.097) 0.030 0.064 0.098 0.010 0.053 0.010 0.091 0.124 0.035 0.075 

Locus 642 : 
2 alleles
13.0% missing data
   1   (0.891) 0.982 0.859 0.888 0.992 0.883 0.989 0.924 0.907 0.960 0.905 
   4   (0.109) 0.018 0.141 0.112 0.008 0.117 0.011 0.076 0.093 0.040 0.095 

Locus 643 : 
2 alleles
1.4% missing data
   2   (0.655) 0.491 0.722 0.655 0.545 0.712 0.821 0.713 0.754 0.499 0.733 
   4   (0.345) 0.509 0.278 0.345 0.455 0.288 0.179 0.287 0.246 0.501 0.267 

Locus 644 : 
2 alleles
5.8% missing data
   3   (0.886) 0.969 0.924 0.885 0.988 0.875 0.759 0.950 0.933 0.899 0.848 
   4   (0.114) 0.031 0.076 0.115 0.012 0.125 0.241 0.050 0.067 0.101 0.152 

Locus 645 : 
2 alleles
2.2% missing data
   3   (0.899) 0.962 0.944 0.899 0.971 0.988 0.827 0.920 0.906 0.922 0.930 
   2   (0.101) 0.038 0.056 0.101 0.029 0.012 0.173 0.080 0.094 0.078 0.070 

Locus 646 : 
2 alleles
16.7% missing data
   3   (0.893) 0.942 0.965 0.892 0.913 0.970 0.942 0.971 0.938 0.812 0.907 
   2   (0.107) 0.058 0.035 0.108 0.087 0.030 0.058 0.029 0.062 0.188 0.093 

Locus 647 : 
2 alleles
1.4% missing data
   1   (0.845) 0.807 0.835 0.845 0.964 0.883 0.971 0.893 0.888 0.903 0.819 
   2   (0.155) 0.193 0.165 0.155 0.036 0.117 0.029 0.107 0.112 0.097 0.181 

Locus 648 : 
2 alleles
11.6% missing data
   4   (0.927) 0.987 0.934 0.929 0.973 0.978 0.988 0.946 0.887 0.981 0.950 
   2   (0.073) 0.013 0.066 0.071 0.027 0.022 0.012 0.054 0.113 0.019 0.050 

Locus 649 : 
2 alleles
8.7% missing data
   2   (0.367) 0.484 0.288 0.365 0.487 0.222 0.452 0.279 0.365 0.395 0.362 
   4   (0.633) 0.516 0.712 0.635 0.513 0.778 0.548 0.721 0.635 0.605 0.638 

Locus 650 : 
2 alleles
15.2% missing data
   2   (0.805) 0.585 0.835 0.803 0.082 0.820 0.938 0.858 0.907 0.862 0.765 
   3   (0.195) 0.415 0.165 0.197 0.918 0.180 0.062 0.142 0.093 0.138 0.235 

Locus 651 : 
2 alleles
9.4% missing data
   1   (0.121) 0.020 0.150 0.123 0.036 0.060 0.017 0.096 0.168 0.040 0.103 
   4   (0.879) 0.980 0.850 0.877 0.964 0.940 0.983 0.904 0.832 0.960 0.897 

Locus 652 : 
2 alleles
10.1% missing data
   2   (0.949) 0.995 0.944 0.950 0.990 0.991 0.998 0.965 0.917 0.993 0.957 
   4   (0.051) 0.005 0.056 0.050 0.010 0.009 0.002 0.035 0.083 0.007 0.043 

Locus 653 : 
2 alleles
13.0% missing data
   1   (0.889) 0.957 0.924 0.887 0.908 0.951 0.891 0.939 0.940 0.911 0.821 
   3   (0.111) 0.043 0.076 0.113 0.092 0.049 0.109 0.061 0.060 0.089 0.179 

Locus 654 : 
2 alleles
10.1% missing data
   3   (0.843) 0.965 0.882 0.840 0.858 0.726 0.871 0.874 0.876 0.881 0.872 
   1   (0.157) 0.035 0.118 0.160 0.142 0.274 0.129 0.126 0.124 0.119 0.128 

Locus 655 : 
2 alleles
1.4% missing data
   3   (0.943) 0.996 0.850 0.945 0.998 0.967 0.998 0.944 0.918 0.994 0.966 
   2   (0.057) 0.004 0.150 0.055 0.002 0.033 0.002 0.056 0.082 0.006 0.034 

Locus 656 : 
2 alleles
2.2% missing data
   3   (0.778) 0.406 0.623 0.780 0.979 0.819 0.982 0.483 0.827 0.909 0.836 
   4   (0.222) 0.594 0.377 0.220 0.021 0.181 0.018 0.517 0.173 0.091 0.164 

Locus 657 : 
2 alleles
13.8% missing data
   4   (0.639) 0.556 0.655 0.639 0.735 0.637 0.766 0.781 0.649 0.625 0.637 
   2   (0.361) 0.444 0.345 0.361 0.265 0.363 0.234 0.219 0.351 0.375 0.363 

Locus 658 : 
2 alleles
18.1% missing data
   4   (0.890) 0.967 0.878 0.889 0.985 0.958 0.943 0.943 0.946 0.899 0.857 
   2   (0.110) 0.033 0.122 0.111 0.015 0.042 0.057 0.057 0.054 0.101 0.143 

Locus 659 : 
2 alleles
5.1% missing data
   2   (0.855) 0.557 0.886 0.857 0.969 0.902 0.955 0.933 0.881 0.902 0.865 
   4   (0.145) 0.443 0.114 0.143 0.031 0.098 0.045 0.067 0.119 0.098 0.135 

Locus 660 : 
2 alleles
4.3% missing data
   4   (0.902) 0.969 0.941 0.902 0.970 0.930 0.703 0.932 0.900 0.956 0.931 
   2   (0.098) 0.031 0.059 0.098 0.030 0.070 0.297 0.068 0.100 0.044 0.069 

Locus 661 : 
2 alleles
13.8% missing data
   1   (0.819) 0.547 0.888 0.818 0.721 0.834 0.788 0.866 0.903 0.802 0.867 
   3   (0.181) 0.453 0.112 0.182 0.279 0.166 0.212 0.134 0.097 0.198 0.133 

Locus 662 : 
2 alleles
2.2% missing data
   2   (0.908) 0.790 0.946 0.908 0.995 0.974 0.942 0.657 0.970 0.961 0.932 
   4   (0.092) 0.210 0.054 0.092 0.005 0.026 0.058 0.343 0.030 0.039 0.068 

Locus 663 : 
2 alleles
2.9% missing data
   3   (0.906) 0.978 0.940 0.906 0.959 0.268 0.990 0.972 0.955 0.939 0.771 
   1   (0.094) 0.022 0.060 0.094 0.041 0.732 0.010 0.028 0.045 0.061 0.229 

Locus 664 : 
2 alleles
15.9% missing data
   2   (0.886) 0.979 0.925 0.886 0.964 0.969 0.954 0.695 0.857 0.956 0.921 
   4   (0.114) 0.021 0.075 0.114 0.036 0.031 0.046 0.305 0.143 0.044 0.079 

Locus 665 : 
2 alleles
5.8% missing data
   1   (0.846) 0.923 0.904 0.847 0.952 0.791 0.870 0.938 0.875 0.763 0.888 
   3   (0.154) 0.077 0.096 0.153 0.048 0.209 0.130 0.062 0.125 0.237 0.112 

Locus 666 : 
2 alleles
5.1% missing data
   2   (0.885) 0.945 0.857 0.882 0.982 0.973 0.972 0.936 0.933 0.919 0.869 
   4   (0.115) 0.055 0.143 0.118 0.018 0.027 0.028 0.064 0.067 0.081 0.131 

Locus 667 : 
2 alleles
2.9% missing data
   3   (0.880) 0.956 0.951 0.879 0.922 0.899 0.982 0.921 0.942 0.781 0.853 
   1   (0.120) 0.044 0.049 0.121 0.078 0.101 0.018 0.079 0.058 0.219 0.147 

Locus 668 : 
2 alleles
5.1% missing data
   2   (0.804) 0.941 0.763 0.805 0.491 0.861 0.964 0.843 0.857 0.783 0.846 
   4   (0.196) 0.059 0.237 0.195 0.509 0.139 0.036 0.157 0.143 0.217 0.154 

Locus 669 : 
2 alleles
5.8% missing data
   1   (0.694) 0.728 0.593 0.691 0.754 0.409 0.968 0.552 0.682 0.866 0.729 
   3   (0.306) 0.272 0.407 0.309 0.246 0.591 0.032 0.448 0.318 0.134 0.271 

Locus 670 : 
2 alleles
3.6% missing data
   1   (0.835) 0.967 0.742 0.833 0.946 0.784 0.925 0.849 0.799 0.941 0.841 
   3   (0.165) 0.033 0.258 0.167 0.054 0.216 0.075 0.151 0.201 0.059 0.159 

Locus 671 : 
2 alleles
12.3% missing data
   2   (0.737) 0.534 0.768 0.736 0.954 0.867 0.882 0.867 0.732 0.750 0.752 
   4   (0.263) 0.466 0.232 0.264 0.046 0.133 0.118 0.133 0.268 0.250 0.248 

Locus 672 : 
2 alleles
16.7% missing data
   3   (0.874) 0.907 0.887 0.874 0.579 0.856 0.933 0.940 0.923 0.915 0.878 
   4   (0.126) 0.093 0.113 0.126 0.421 0.144 0.067 0.060 0.077 0.085 0.122 

Locus 673 : 
2 alleles
3.6% missing data
   1   (0.228) 0.393 0.219 0.229 0.047 0.349 0.048 0.464 0.143 0.160 0.246 
   4   (0.772) 0.607 0.781 0.771 0.953 0.651 0.952 0.536 0.857 0.840 0.754 

Locus 674 : 
2 alleles
13.0% missing data
   2   (0.721) 0.699 0.560 0.721 0.689 0.894 0.940 0.808 0.707 0.858 0.649 
   4   (0.279) 0.301 0.440 0.279 0.311 0.106 0.060 0.192 0.293 0.142 0.351 

Locus 675 : 
2 alleles
2.9% missing data
   1   (0.906) 0.970 0.945 0.905 0.656 0.852 0.991 0.959 0.962 0.922 0.892 
   3   (0.094) 0.030 0.055 0.095 0.344 0.148 0.009 0.041 0.038 0.078 0.108 

Locus 676 : 
2 alleles
11.6% missing data
   1   (0.651) 0.510 0.625 0.650 0.701 0.906 0.925 0.717 0.620 0.722 0.658 
   3   (0.349) 0.490 0.375 0.350 0.299 0.094 0.075 0.283 0.380 0.278 0.342 

Locus 677 : 
2 alleles
1.4% missing data
   3   (0.816) 0.560 0.653 0.818 0.933 0.972 0.975 0.910 0.828 0.913 0.849 
   1   (0.184) 0.440 0.347 0.182 0.067 0.028 0.025 0.090 0.172 0.087 0.151 

Locus 678 : 
2 alleles
2.2% missing data
   2   (0.919) 0.662 0.968 0.919 0.982 0.986 0.968 0.969 0.978 0.923 0.927 
   4   (0.081) 0.338 0.032 0.081 0.018 0.014 0.032 0.031 0.022 0.077 0.073 

Locus 679 : 
2 alleles
9.4% missing data
   1   (0.558) 0.774 0.566 0.560 0.472 0.525 0.090 0.336 0.660 0.525 0.494 
   3   (0.442) 0.226 0.434 0.440 0.528 0.475 0.910 0.664 0.340 0.475 0.506 

Locus 680 : 
2 alleles
4.3% missing data
   4   (0.907) 0.964 0.956 0.908 0.936 0.945 0.963 0.968 0.960 0.859 0.898 
   2   (0.093) 0.036 0.044 0.092 0.064 0.055 0.037 0.032 0.040 0.141 0.102 

Locus 681 : 
2 alleles
13.0% missing data
   1   (0.471) 0.122 0.409 0.473 0.369 0.591 0.900 0.267 0.603 0.420 0.523 
   4   (0.529) 0.878 0.591 0.527 0.631 0.409 0.100 0.733 0.397 0.580 0.477 

Locus 682 : 
2 alleles
16.7% missing data
   1   (0.814) 0.865 0.799 0.813 0.985 0.864 0.978 0.827 0.748 0.900 0.867 
   3   (0.186) 0.135 0.201 0.187 0.015 0.136 0.022 0.173 0.252 0.100 0.133 

Locus 683 : 
2 alleles
11.6% missing data
   4   (0.878) 0.651 0.872 0.878 0.820 0.953 0.985 0.930 0.934 0.943 0.809 
   2   (0.122) 0.349 0.128 0.122 0.180 0.047 0.015 0.070 0.066 0.057 0.191 

Locus 684 : 
2 alleles
12.3% missing data
   2   (0.864) 0.847 0.918 0.864 0.956 0.762 0.882 0.864 0.912 0.894 0.826 
   4   (0.136) 0.153 0.082 0.136 0.044 0.238 0.118 0.136 0.088 0.106 0.174 

Locus 685 : 
2 alleles
17.4% missing data
   1   (0.442) 0.451 0.466 0.439 0.532 0.310 0.881 0.423 0.285 0.592 0.457 
   4   (0.558) 0.549 0.534 0.561 0.468 0.690 0.119 0.577 0.715 0.408 0.543 

Locus 686 : 
2 alleles
17.4% missing data
   3   (0.097) 0.029 0.060 0.097 0.014 0.094 0.110 0.090 0.064 0.088 0.079 
   4   (0.903) 0.971 0.940 0.903 0.986 0.906 0.890 0.910 0.936 0.912 0.921 

Locus 687 : 
2 alleles
18.1% missing data
   1   (0.056) 0.005 0.041 0.055 0.002 0.094 0.003 0.032 0.154 0.007 0.032 
   3   (0.944) 0.995 0.959 0.945 0.998 0.906 0.997 0.968 0.846 0.993 0.968 

Locus 688 : 
2 alleles
3.6% missing data
   1   (0.495) 0.794 0.517 0.491 0.142 0.304 0.393 0.345 0.593 0.468 0.474 
   4   (0.505) 0.206 0.483 0.509 0.858 0.696 0.607 0.655 0.407 0.532 0.526 

Locus 689 : 
2 alleles
2.2% missing data
   1   (0.100) 0.018 0.143 0.099 0.037 0.058 0.007 0.132 0.071 0.041 0.093 
   3   (0.900) 0.982 0.857 0.901 0.963 0.942 0.993 0.868 0.929 0.959 0.907 

Locus 690 : 
2 alleles
5.1% missing data
   4   (0.848) 0.966 0.881 0.848 0.905 0.707 0.959 0.884 0.832 0.901 0.838 
   1   (0.152) 0.034 0.119 0.152 0.095 0.293 0.041 0.116 0.168 0.099 0.162 

Locus 691 : 
2 alleles
10.1% missing data
   3   (0.783) 0.894 0.813 0.784 0.975 0.699 0.851 0.749 0.755 0.831 0.814 
   1   (0.217) 0.106 0.187 0.216 0.025 0.301 0.149 0.251 0.245 0.169 0.186 

Locus 692 : 
2 alleles
13.0% missing data
   2   (0.891) 0.940 0.775 0.890 0.986 0.953 0.930 0.905 0.949 0.935 0.894 
   3   (0.109) 0.060 0.225 0.110 0.014 0.047 0.070 0.095 0.051 0.065 0.106 

Locus 693 : 
2 alleles
1.4% missing data
   3   (0.212) 0.053 0.222 0.215 0.130 0.435 0.054 0.336 0.155 0.139 0.309 
   2   (0.788) 0.947 0.778 0.785 0.870 0.565 0.946 0.664 0.845 0.861 0.691 

Locus 694 : 
2 alleles
4.3% missing data
   4   (0.872) 0.776 0.818 0.875 0.978 0.833 0.832 0.935 0.872 0.956 0.916 
   2   (0.128) 0.224 0.182 0.125 0.022 0.167 0.168 0.065 0.128 0.044 0.084 

Locus 695 : 
2 alleles
12.3% missing data
   4   (0.927) 0.987 0.941 0.927 0.979 0.943 0.995 0.958 0.897 0.984 0.954 
   1   (0.073) 0.013 0.059 0.073 0.021 0.057 0.005 0.042 0.103 0.016 0.046 

Locus 696 : 
2 alleles
3.6% missing data
   2   (0.921) 0.978 0.959 0.921 0.992 0.879 0.994 0.967 0.922 0.966 0.925 
   4   (0.079) 0.022 0.041 0.079 0.008 0.121 0.006 0.033 0.078 0.034 0.075 

Locus 697 : 
2 alleles
10.9% missing data
   3   (0.753) 0.940 0.648 0.750 0.824 0.719 0.394 0.779 0.834 0.801 0.764 
   4   (0.247) 0.060 0.352 0.250 0.176 0.281 0.606 0.221 0.166 0.199 0.236 

Locus 698 : 
2 alleles
5.8% missing data
   3   (0.921) 0.991 0.867 0.921 0.994 0.584 0.996 0.871 0.934 0.985 0.932 
   1   (0.079) 0.009 0.133 0.079 0.006 0.416 0.004 0.129 0.066 0.015 0.068 

Locus 699 : 
2 alleles
10.9% missing data
   1   (0.112) 0.355 0.044 0.114 0.093 0.178 0.018 0.033 0.058 0.076 0.103 
   3   (0.888) 0.645 0.956 0.886 0.907 0.822 0.982 0.967 0.942 0.924 0.897 

Locus 700 : 
2 alleles
7.2% missing data
   2   (0.207) 0.331 0.118 0.212 0.023 0.236 0.024 0.091 0.184 0.182 0.207 
   3   (0.793) 0.669 0.882 0.788 0.977 0.764 0.976 0.909 0.816 0.818 0.793 

Locus 701 : 
2 alleles
1.4% missing data
   4   (0.122) 0.029 0.072 0.123 0.046 0.282 0.151 0.065 0.147 0.050 0.166 
   2   (0.878) 0.971 0.928 0.877 0.954 0.718 0.849 0.935 0.853 0.950 0.834 

Locus 702 : 
2 alleles
6.5% missing data
   1   (0.481) 0.475 0.479 0.478 0.080 0.749 0.072 0.591 0.555 0.446 0.496 
   3   (0.519) 0.525 0.521 0.522 0.920 0.251 0.928 0.409 0.445 0.554 0.504 

Locus 703 : 
2 alleles
1.4% missing data
   3   (0.884) 0.732 0.912 0.883 0.993 0.859 0.984 0.958 0.858 0.966 0.914 
   2   (0.116) 0.268 0.088 0.117 0.007 0.141 0.016 0.042 0.142 0.034 0.086 

Locus 704 : 
2 alleles
4.3% missing data
   3   (0.951) 0.970 0.992 0.951 0.989 0.849 0.971 0.994 0.995 0.804 0.948 
   2   (0.049) 0.030 0.008 0.049 0.011 0.151 0.029 0.006 0.005 0.196 0.052 

Locus 705 : 
2 alleles
6.5% missing data
   3   (0.719) 0.504 0.715 0.720 0.136 0.871 0.853 0.738 0.824 0.712 0.727 
   4   (0.281) 0.496 0.285 0.280 0.864 0.129 0.147 0.262 0.176 0.288 0.273 

Locus 706 : 
2 alleles
1.4% missing data
   3   (0.915) 0.962 0.931 0.915 0.961 0.984 0.992 0.963 0.954 0.930 0.916 
   4   (0.085) 0.038 0.069 0.085 0.039 0.016 0.008 0.037 0.046 0.070 0.084 

Locus 707 : 
2 alleles
9.4% missing data
   2   (0.672) 0.482 0.712 0.672 0.940 0.766 0.557 0.624 0.723 0.692 0.672 
   4   (0.328) 0.518 0.288 0.328 0.060 0.234 0.443 0.376 0.277 0.308 0.328 

Locus 708 : 
2 alleles
13.0% missing data
   1   (0.205) 0.370 0.159 0.202 0.185 0.161 0.363 0.311 0.123 0.201 0.259 
   3   (0.795) 0.630 0.841 0.798 0.815 0.839 0.637 0.689 0.877 0.799 0.741 

Locus 709 : 
2 alleles
15.9% missing data
   4   (0.902) 0.824 0.958 0.901 0.982 0.962 0.944 0.977 0.956 0.868 0.874 
   3   (0.098) 0.176 0.042 0.099 0.018 0.038 0.056 0.023 0.044 0.132 0.126 

Locus 710 : 
2 alleles
8.0% missing data
   2   (0.782) 0.938 0.812 0.779 0.962 0.768 0.723 0.785 0.854 0.736 0.783 
   4   (0.218) 0.062 0.188 0.221 0.038 0.232 0.277 0.215 0.146 0.264 0.217 

Locus 711 : 
2 alleles
12.3% missing data
   4   (0.902) 0.979 0.837 0.903 0.992 0.984 0.994 0.900 0.901 0.964 0.936 
   2   (0.098) 0.021 0.163 0.097 0.008 0.016 0.006 0.100 0.099 0.036 0.064 

Locus 712 : 
2 alleles
14.5% missing data
   1   (0.369) 0.126 0.445 0.368 0.498 0.200 0.398 0.440 0.381 0.301 0.464 
   3   (0.631) 0.874 0.555 0.632 0.502 0.800 0.602 0.560 0.619 0.699 0.536 

Locus 713 : 
2 alleles
5.8% missing data
   2   (0.778) 0.950 0.750 0.780 0.975 0.473 0.925 0.794 0.652 0.891 0.793 
   4   (0.222) 0.050 0.250 0.220 0.025 0.527 0.075 0.206 0.348 0.109 0.207 

Locus 714 : 
2 alleles
13.0% missing data
   3   (0.436) 0.866 0.525 0.434 0.067 0.670 0.389 0.380 0.318 0.476 0.403 
   1   (0.564) 0.134 0.475 0.566 0.933 0.330 0.611 0.620 0.682 0.524 0.597 

Locus 715 : 
2 alleles
3.6% missing data
   2   (0.845) 0.966 0.790 0.847 0.904 0.935 0.990 0.610 0.756 0.951 0.902 
   4   (0.155) 0.034 0.210 0.153 0.096 0.065 0.010 0.390 0.244 0.049 0.098 

Locus 716 : 
2 alleles
2.9% missing data
   2   (0.878) 0.958 0.934 0.879 0.952 0.887 0.892 0.796 0.922 0.890 0.857 
   4   (0.122) 0.042 0.066 0.121 0.048 0.113 0.108 0.204 0.078 0.110 0.143 

Locus 717 : 
2 alleles
3.6% missing data
   2   (0.888) 0.959 0.938 0.887 0.964 0.965 0.983 0.920 0.939 0.867 0.875 
   4   (0.112) 0.041 0.062 0.113 0.036 0.035 0.017 0.080 0.061 0.133 0.125 

Locus 718 : 
2 alleles
10.1% missing data
   3   (0.707) 0.628 0.804 0.707 0.856 0.301 0.711 0.799 0.705 0.710 0.761 
   4   (0.293) 0.372 0.196 0.293 0.144 0.699 0.289 0.201 0.295 0.290 0.239 

Locus 719 : 
2 alleles
4.3% missing data
   2   (0.138) 0.031 0.112 0.137 0.053 0.104 0.356 0.180 0.180 0.064 0.105 
   4   (0.862) 0.969 0.888 0.863 0.947 0.896 0.644 0.820 0.820 0.936 0.895 

Locus 720 : 
2 alleles
3.6% missing data
   3   (0.898) 0.981 0.947 0.898 0.993 0.778 0.992 0.884 0.895 0.947 0.895 
   4   (0.102) 0.019 0.053 0.102 0.007 0.222 0.008 0.116 0.105 0.053 0.105 

Locus 721 : 
2 alleles
13.0% missing data
   4   (0.862) 0.783 0.930 0.862 0.092 0.945 0.859 0.960 0.936 0.842 0.866 
   2   (0.138) 0.217 0.070 0.138 0.908 0.055 0.141 0.040 0.064 0.158 0.134 

Locus 722 : 
2 alleles
14.5% missing data
   3   (0.919) 0.982 0.940 0.919 0.988 0.990 0.943 0.849 0.948 0.956 0.936 
   4   (0.081) 0.018 0.060 0.081 0.012 0.010 0.057 0.151 0.052 0.044 0.064 

Locus 723 : 
2 alleles
2.9% missing data
   3   (0.923) 0.692 0.972 0.925 0.993 0.994 0.669 0.933 0.973 0.955 0.958 
   1   (0.077) 0.308 0.028 0.075 0.007 0.006 0.331 0.067 0.027 0.045 0.042 

Locus 724 : 
2 alleles
10.1% missing data
   1   (0.294) 0.049 0.347 0.297 0.039 0.324 0.059 0.372 0.490 0.110 0.299 
   3   (0.706) 0.951 0.653 0.703 0.961 0.676 0.941 0.628 0.510 0.890 0.701 

Locus 725 : 
2 alleles
13.8% missing data
   1   (0.792) 0.932 0.666 0.790 0.741 0.839 0.873 0.777 0.897 0.796 0.736 
   3   (0.208) 0.068 0.334 0.210 0.259 0.161 0.127 0.223 0.103 0.204 0.264 

Locus 726 : 
2 alleles
12.3% missing data
   3   (0.916) 0.975 0.931 0.916 0.993 0.880 0.959 0.870 0.927 0.973 0.932 
   1   (0.084) 0.025 0.069 0.084 0.007 0.120 0.041 0.130 0.073 0.027 0.068 

Locus 727 : 
2 alleles
11.6% missing data
   3   (0.689) 0.461 0.771 0.689 0.609 0.793 0.102 0.743 0.884 0.441 0.685 
   1   (0.311) 0.539 0.229 0.311 0.391 0.207 0.898 0.257 0.116 0.559 0.315 

Locus 728 : 
2 alleles
13.8% missing data
   4   (0.732) 0.776 0.780 0.729 0.118 0.831 0.752 0.817 0.831 0.688 0.704 
   3   (0.268) 0.224 0.220 0.271 0.882 0.169 0.248 0.183 0.169 0.312 0.296 

Locus 729 : 
2 alleles
17.4% missing data
   3   (0.910) 0.966 0.918 0.911 0.903 0.930 0.981 0.956 0.963 0.878 0.935 
   4   (0.090) 0.034 0.082 0.089 0.097 0.070 0.019 0.044 0.037 0.122 0.065 

Locus 730 : 
2 alleles
10.1% missing data
   3   (0.871) 0.972 0.878 0.868 0.950 0.511 0.990 0.916 0.903 0.921 0.895 
   1   (0.129) 0.028 0.122 0.132 0.050 0.489 0.010 0.084 0.097 0.079 0.105 

Locus 731 : 
2 alleles
5.1% missing data
   2   (0.666) 0.565 0.659 0.663 0.146 0.875 0.695 0.803 0.762 0.674 0.632 
   4   (0.334) 0.435 0.341 0.337 0.854 0.125 0.305 0.197 0.238 0.326 0.368 

Locus 732 : 
2 alleles
10.1% missing data
   4   (0.900) 0.976 0.802 0.901 0.927 0.856 0.983 0.929 0.942 0.947 0.918 
   1   (0.100) 0.024 0.198 0.099 0.073 0.144 0.017 0.071 0.058 0.053 0.082 

Locus 733 : 
2 alleles
2.2% missing data
   3   (0.707) 0.600 0.733 0.706 0.910 0.719 0.934 0.828 0.671 0.767 0.701 
   1   (0.293) 0.400 0.267 0.294 0.090 0.281 0.066 0.172 0.329 0.233 0.299 

Locus 734 : 
2 alleles
2.2% missing data
   3   (0.632) 0.889 0.728 0.628 0.931 0.827 0.775 0.847 0.620 0.474 0.536 
   1   (0.368) 0.111 0.272 0.372 0.069 0.173 0.225 0.153 0.380 0.526 0.464 

Locus 735 : 
2 alleles
11.6% missing data
   3   (0.915) 0.679 0.927 0.916 0.975 0.827 0.991 0.950 0.959 0.966 0.939 
   1   (0.085) 0.321 0.073 0.084 0.025 0.173 0.009 0.050 0.041 0.034 0.061 

Locus 736 : 
2 alleles
5.1% missing data
   2   (0.104) 0.119 0.089 0.104 0.021 0.097 0.236 0.058 0.105 0.023 0.093 
   4   (0.896) 0.881 0.911 0.896 0.979 0.903 0.764 0.942 0.895 0.977 0.907 

Locus 737 : 
2 alleles
13.8% missing data
   1   (0.485) 0.399 0.536 0.486 0.790 0.751 0.469 0.371 0.537 0.375 0.454 
   4   (0.515) 0.601 0.464 0.514 0.210 0.249 0.531 0.629 0.463 0.625 0.546 

Locus 738 : 
2 alleles
5.8% missing data
   4   (0.539) 0.867 0.462 0.538 0.665 0.789 0.591 0.392 0.522 0.573 0.504 
   2   (0.461) 0.133 0.538 0.462 0.335 0.211 0.409 0.608 0.478 0.427 0.496 

Locus 739 : 
2 alleles
10.9% missing data
   3   (0.907) 0.981 0.850 0.903 0.968 0.919 0.992 0.951 0.948 0.964 0.935 
   1   (0.093) 0.019 0.150 0.097 0.032 0.081 0.008 0.049 0.052 0.036 0.065 

Locus 740 : 
2 alleles
2.2% missing data
   2   (0.909) 0.988 0.925 0.906 0.996 0.959 0.996 0.948 0.876 0.979 0.939 
   4   (0.091) 0.012 0.075 0.094 0.004 0.041 0.004 0.052 0.124 0.021 0.061 

Locus 741 : 
2 alleles
5.8% missing data
   2   (0.847) 0.959 0.873 0.844 0.918 0.769 0.953 0.932 0.895 0.845 0.839 
   4   (0.153) 0.041 0.127 0.156 0.082 0.231 0.047 0.068 0.105 0.155 0.161 

Locus 742 : 
2 alleles
6.5% missing data
   4   (0.931) 0.976 0.972 0.932 0.994 0.964 0.958 0.985 0.982 0.861 0.892 
   2   (0.069) 0.024 0.028 0.068 0.006 0.036 0.042 0.015 0.018 0.139 0.108 

Locus 743 : 
2 alleles
2.9% missing data
   2   (0.166) 0.059 0.111 0.167 0.038 0.273 0.014 0.284 0.127 0.130 0.232 
   4   (0.834) 0.941 0.889 0.833 0.962 0.727 0.986 0.716 0.873 0.870 0.768 

Locus 744 : 
2 alleles
3.6% missing data
   1   (0.717) 0.914 0.815 0.715 0.612 0.864 0.953 0.826 0.798 0.533 0.626 
   3   (0.283) 0.086 0.185 0.285 0.388 0.136 0.047 0.174 0.202 0.467 0.374 

Locus 745 : 
2 alleles
4.3% missing data
   3   (0.831) 0.943 0.878 0.830 0.981 0.868 0.979 0.580 0.800 0.915 0.869 
   1   (0.169) 0.057 0.122 0.170 0.019 0.132 0.021 0.420 0.200 0.085 0.131 

Locus 746 : 
2 alleles
2.9% missing data
   3   (0.860) 0.960 0.866 0.861 0.956 0.737 0.942 0.770 0.862 0.928 0.885 
   1   (0.140) 0.040 0.134 0.139 0.044 0.263 0.058 0.230 0.138 0.072 0.115 

Locus 747 : 
2 alleles
2.9% missing data
   2   (0.076) 0.010 0.142 0.075 0.007 0.181 0.004 0.069 0.078 0.015 0.070 
   4   (0.924) 0.990 0.858 0.925 0.993 0.819 0.996 0.931 0.922 0.985 0.930 

Locus 748 : 
2 alleles
1.4% missing data
   2   (0.914) 0.974 0.952 0.913 0.991 0.909 0.971 0.936 0.941 0.937 0.946 
   4   (0.086) 0.026 0.048 0.087 0.009 0.091 0.029 0.064 0.059 0.063 0.054 

Locus 749 : 
2 alleles
8.0% missing data
   3   (0.268) 0.068 0.318 0.269 0.035 0.068 0.068 0.195 0.351 0.232 0.227 
   1   (0.732) 0.932 0.682 0.731 0.965 0.932 0.932 0.805 0.649 0.768 0.773 

Locus 750 : 
2 alleles
11.6% missing data
   3   (0.913) 0.981 0.919 0.914 0.931 0.966 0.957 0.953 0.935 0.957 0.908 
   1   (0.087) 0.019 0.081 0.086 0.069 0.034 0.043 0.047 0.065 0.043 0.092 

Locus 751 : 
2 alleles
13.8% missing data
   1   (0.232) 0.103 0.137 0.233 0.184 0.043 0.899 0.240 0.213 0.238 0.196 
   4   (0.768) 0.897 0.863 0.767 0.816 0.957 0.101 0.760 0.787 0.762 0.804 

Locus 752 : 
2 alleles
7.2% missing data
   3   (0.725) 0.939 0.676 0.727 0.426 0.521 0.729 0.710 0.657 0.839 0.761 
   4   (0.275) 0.061 0.324 0.273 0.574 0.479 0.271 0.290 0.343 0.161 0.239 

Locus 753 : 
2 alleles
3.6% missing data
   2   (0.797) 0.595 0.785 0.800 0.344 0.942 0.938 0.864 0.843 0.837 0.847 
   4   (0.203) 0.405 0.215 0.200 0.656 0.058 0.062 0.136 0.157 0.163 0.153 

Locus 754 : 
2 alleles
10.9% missing data
   1   (0.861) 0.966 0.861 0.860 0.986 0.964 0.486 0.730 0.882 0.946 0.876 
   3   (0.139) 0.034 0.139 0.140 0.014 0.036 0.514 0.270 0.118 0.054 0.124 

Locus 755 : 
2 alleles
2.2% missing data
   2   (0.790) 0.608 0.776 0.792 0.117 0.907 0.964 0.860 0.836 0.882 0.804 
   4   (0.210) 0.392 0.224 0.208 0.883 0.093 0.036 0.140 0.164 0.118 0.196 

Locus 756 : 
2 alleles
2.9% missing data
   4   (0.932) 0.973 0.986 0.931 0.143 0.997 0.973 0.989 0.988 0.905 0.890 
   2   (0.068) 0.027 0.014 0.069 0.857 0.003 0.027 0.011 0.012 0.095 0.110 

Locus 757 : 
2 alleles
5.8% missing data
   1   (0.576) 0.510 0.715 0.580 0.916 0.551 0.172 0.469 0.581 0.509 0.559 
   3   (0.424) 0.490 0.285 0.420 0.084 0.449 0.828 0.531 0.419 0.491 0.441 

Locus 758 : 
2 alleles
5.8% missing data
   4   (0.819) 0.901 0.828 0.821 0.951 0.796 0.852 0.756 0.820 0.863 0.866 
   1   (0.181) 0.099 0.172 0.179 0.049 0.204 0.148 0.244 0.180 0.137 0.134 

Locus 759 : 
2 alleles
14.5% missing data
   4   (0.560) 0.706 0.572 0.558 0.639 0.694 0.946 0.598 0.476 0.609 0.464 
   2   (0.440) 0.294 0.428 0.442 0.361 0.306 0.054 0.402 0.524 0.391 0.536 

Locus 760 : 
2 alleles
5.1% missing data
   2   (0.820) 0.941 0.852 0.819 0.949 0.888 0.945 0.491 0.885 0.808 0.853 
   3   (0.180) 0.059 0.148 0.181 0.051 0.112 0.055 0.509 0.115 0.192 0.147 

Locus 761 : 
2 alleles
10.1% missing data
   2   (0.883) 0.958 0.921 0.879 0.946 0.782 0.988 0.959 0.929 0.901 0.903 
   4   (0.117) 0.042 0.079 0.121 0.054 0.218 0.012 0.041 0.071 0.099 0.097 

Locus 762 : 
2 alleles
7.2% missing data
   1   (0.852) 0.961 0.878 0.852 0.895 0.960 0.968 0.859 0.805 0.918 0.855 
   2   (0.148) 0.039 0.122 0.148 0.105 0.040 0.032 0.141 0.195 0.082 0.145 

Locus 763 : 
2 alleles
3.6% missing data
   4   (0.906) 0.689 0.931 0.906 0.996 0.918 0.996 0.963 0.901 0.978 0.944 
   2   (0.094) 0.311 0.069 0.094 0.004 0.082 0.004 0.037 0.099 0.022 0.056 

Locus 764 : 
2 alleles
5.1% missing data
   2   (0.845) 0.947 0.846 0.846 0.948 0.929 0.948 0.823 0.898 0.837 0.852 
   4   (0.155) 0.053 0.154 0.154 0.052 0.071 0.052 0.177 0.102 0.163 0.148 

Locus 765 : 
2 alleles
17.4% missing data
   4   (0.524) 0.322 0.543 0.526 0.878 0.672 0.353 0.355 0.640 0.421 0.541 
   2   (0.476) 0.678 0.457 0.474 0.122 0.328 0.647 0.645 0.360 0.579 0.459 

Locus 766 : 
2 alleles
9.4% missing data
   2   (0.906) 0.985 0.932 0.906 0.955 0.971 0.982 0.912 0.888 0.956 0.939 
   4   (0.094) 0.015 0.068 0.094 0.045 0.029 0.018 0.088 0.112 0.044 0.061 

Locus 767 : 
2 alleles
5.1% missing data
   4   (0.361) 0.106 0.321 0.365 0.202 0.569 0.126 0.555 0.329 0.353 0.420 
   2   (0.639) 0.894 0.679 0.635 0.798 0.431 0.874 0.445 0.671 0.647 0.580 

Locus 768 : 
2 alleles
2.9% missing data
   2   (0.899) 0.964 0.939 0.898 0.971 0.859 0.938 0.943 0.932 0.935 0.875 
   1   (0.101) 0.036 0.061 0.102 0.029 0.141 0.062 0.057 0.068 0.065 0.125 

Locus 769 : 
2 alleles
3.6% missing data
   3   (0.752) 0.874 0.799 0.752 0.939 0.786 0.958 0.689 0.753 0.749 0.754 
   1   (0.248) 0.126 0.201 0.248 0.061 0.214 0.042 0.311 0.247 0.251 0.246 

Locus 770 : 
2 alleles
6.5% missing data
   1   (0.803) 0.924 0.740 0.801 0.975 0.887 0.744 0.872 0.776 0.909 0.780 
   3   (0.197) 0.076 0.260 0.199 0.025 0.113 0.256 0.128 0.224 0.091 0.220 

Locus 771 : 
2 alleles
7.2% missing data
   3   (0.917) 0.976 0.962 0.915 0.988 0.921 0.975 0.962 0.971 0.881 0.934 
   1   (0.083) 0.024 0.038 0.085 0.012 0.079 0.025 0.038 0.029 0.119 0.066 

Locus 772 : 
2 alleles
13.0% missing data
   2   (0.849) 0.960 0.861 0.850 0.861 0.843 0.968 0.826 0.858 0.899 0.804 
   4   (0.151) 0.040 0.139 0.150 0.139 0.157 0.032 0.174 0.142 0.101 0.196 

Locus 773 : 
2 alleles
15.9% missing data
   2   (0.403) 0.432 0.436 0.400 0.133 0.317 0.126 0.663 0.488 0.295 0.382 
   4   (0.597) 0.568 0.564 0.600 0.867 0.683 0.874 0.337 0.512 0.705 0.618 

Locus 774 : 
2 alleles
10.9% missing data
   3   (0.918) 0.987 0.849 0.918 0.980 0.959 0.993 0.935 0.916 0.979 0.940 
   1   (0.082) 0.013 0.151 0.082 0.020 0.041 0.007 0.065 0.084 0.021 0.060 

Locus 775 : 
2 alleles
15.9% missing data
   3   (0.915) 0.981 0.943 0.912 0.990 0.985 0.994 0.858 0.932 0.970 0.937 
   1   (0.085) 0.019 0.057 0.088 0.010 0.015 0.006 0.142 0.068 0.030 0.063 

Locus 776 : 
2 alleles
13.0% missing data
   4   (0.593) 0.914 0.514 0.591 0.769 0.441 0.757 0.675 0.443 0.706 0.674 
   2   (0.407) 0.086 0.486 0.409 0.231 0.559 0.243 0.325 0.557 0.294 0.326 

Locus 777 : 
2 alleles
6.5% missing data
   1   (0.426) 0.452 0.411 0.429 0.080 0.390 0.763 0.569 0.350 0.397 0.486 
   4   (0.574) 0.548 0.589 0.571 0.920 0.610 0.237 0.431 0.650 0.603 0.514 

Locus 778 : 
2 alleles
5.8% missing data
   1   (0.912) 0.966 0.954 0.911 0.947 0.929 0.973 0.922 0.970 0.900 0.881 
   4   (0.088) 0.034 0.046 0.089 0.053 0.071 0.027 0.078 0.030 0.100 0.119 

Locus 779 : 
2 alleles
13.0% missing data
   2   (0.298) 0.114 0.341 0.302 0.108 0.334 0.083 0.238 0.225 0.327 0.335 
   4   (0.702) 0.886 0.659 0.698 0.892 0.666 0.917 0.762 0.775 0.673 0.665 

Locus 780 : 
2 alleles
6.5% missing data
   1   (0.672) 0.808 0.645 0.671 0.713 0.779 0.942 0.758 0.708 0.598 0.688 
   3   (0.328) 0.192 0.355 0.329 0.287 0.221 0.058 0.242 0.292 0.402 0.312 

Locus 781 : 
2 alleles
5.8% missing data
   3   (0.699) 0.902 0.760 0.699 0.884 0.808 0.928 0.661 0.617 0.705 0.729 
   1   (0.301) 0.098 0.240 0.301 0.116 0.192 0.072 0.339 0.383 0.295 0.271 

Locus 782 : 
2 alleles
12.3% missing data
   3   (0.868) 0.952 0.912 0.867 0.974 0.968 0.976 0.954 0.954 0.636 0.858 
   1   (0.132) 0.048 0.088 0.133 0.026 0.032 0.024 0.046 0.046 0.364 0.142 

Locus 783 : 
2 alleles
14.5% missing data
   3   (0.863) 0.966 0.887 0.863 0.891 0.960 0.957 0.586 0.920 0.899 0.822 
   1   (0.137) 0.034 0.113 0.137 0.109 0.040 0.043 0.414 0.080 0.101 0.178 

Locus 784 : 
2 alleles
12.3% missing data
   4   (0.761) 0.446 0.754 0.758 0.701 0.748 0.977 0.701 0.813 0.886 0.744 
   3   (0.239) 0.554 0.246 0.242 0.299 0.252 0.023 0.299 0.187 0.114 0.256 

Locus 785 : 
2 alleles
1.4% missing data
   2   (0.686) 0.736 0.791 0.685 0.881 0.736 0.935 0.438 0.714 0.683 0.685 
   4   (0.314) 0.264 0.209 0.315 0.119 0.264 0.065 0.562 0.286 0.317 0.315 

Locus 786 : 
2 alleles
13.8% missing data
   3   (0.874) 0.970 0.918 0.872 0.974 0.868 0.979 0.838 0.900 0.922 0.834 
   1   (0.126) 0.030 0.082 0.128 0.026 0.132 0.021 0.162 0.100 0.078 0.166 

Locus 787 : 
2 alleles
5.8% missing data
   3   (0.916) 0.989 0.822 0.917 0.996 0.932 0.993 0.927 0.886 0.985 0.950 
   4   (0.084) 0.011 0.178 0.083 0.004 0.068 0.007 0.073 0.114 0.015 0.050 

Locus 788 : 
2 alleles
13.0% missing data
   1   (0.912) 0.982 0.918 0.910 0.918 0.848 0.991 0.925 0.953 0.959 0.916 
   2   (0.088) 0.018 0.082 0.090 0.082 0.152 0.009 0.075 0.047 0.041 0.084 

Locus 789 : 
2 alleles
1.4% missing data
   3   (0.872) 0.963 0.825 0.874 0.894 0.957 0.925 0.844 0.906 0.894 0.916 
   1   (0.128) 0.037 0.175 0.126 0.106 0.043 0.075 0.156 0.094 0.106 0.084 

Locus 790 : 
2 alleles
10.9% missing data
   3   (0.889) 0.980 0.899 0.891 0.895 0.671 0.969 0.937 0.851 0.958 0.894 
   1   (0.111) 0.020 0.101 0.109 0.105 0.329 0.031 0.063 0.149 0.042 0.106 

Locus 791 : 
2 alleles
4.3% missing data
   1   (0.676) 0.800 0.706 0.677 0.672 0.746 0.217 0.807 0.771 0.541 0.697 
   3   (0.324) 0.200 0.294 0.323 0.328 0.254 0.783 0.193 0.229 0.459 0.303 

Locus 792 : 
2 alleles
12.3% missing data
   1   (0.895) 0.978 0.939 0.894 0.938 0.804 0.956 0.969 0.897 0.937 0.917 
   3   (0.105) 0.022 0.061 0.106 0.062 0.196 0.044 0.031 0.103 0.063 0.083 

Locus 793 : 
2 alleles
0.0% missing data
   1   (0.071) 0.008 0.052 0.072 0.004 0.019 0.004 0.071 0.126 0.013 0.041 
   3   (0.929) 0.992 0.948 0.928 0.996 0.981 0.996 0.929 0.874 0.987 0.959 

Locus 794 : 
2 alleles
13.8% missing data
   2   (0.555) 0.524 0.601 0.557 0.150 0.793 0.554 0.306 0.564 0.561 0.651 
   4   (0.445) 0.476 0.399 0.443 0.850 0.207 0.446 0.694 0.436 0.439 0.349 

Locus 795 : 
2 alleles
0.7% missing data
   2   (0.845) 0.970 0.711 0.843 0.933 0.801 0.915 0.918 0.860 0.925 0.867 
   3   (0.155) 0.030 0.289 0.157 0.067 0.199 0.085 0.082 0.140 0.075 0.133 

Locus 796 : 
2 alleles
13.0% missing data
   1   (0.728) 0.571 0.822 0.727 0.609 0.812 0.650 0.871 0.803 0.639 0.681 
   2   (0.272) 0.429 0.178 0.273 0.391 0.188 0.350 0.129 0.197 0.361 0.319 

Locus 797 : 
2 alleles
5.1% missing data
   3   (0.891) 0.972 0.921 0.891 0.956 0.946 0.984 0.961 0.932 0.866 0.870 
   4   (0.109) 0.028 0.079 0.109 0.044 0.054 0.016 0.039 0.068 0.134 0.130 

Locus 798 : 
2 alleles
5.1% missing data
   3   (0.885) 0.971 0.836 0.882 0.990 0.988 0.817 0.889 0.938 0.944 0.880 
   1   (0.115) 0.029 0.164 0.118 0.010 0.012 0.183 0.111 0.062 0.056 0.120 

Locus 799 : 
2 alleles
11.6% missing data
   2   (0.858) 0.967 0.872 0.857 0.944 0.381 0.959 0.830 0.876 0.924 0.901 
   4   (0.142) 0.033 0.128 0.143 0.056 0.619 0.041 0.170 0.124 0.076 0.099 

Locus 800 : 
2 alleles
5.1% missing data
   3   (0.902) 0.970 0.949 0.901 0.980 0.916 0.965 0.951 0.933 0.927 0.836 
   1   (0.098) 0.030 0.051 0.099 0.020 0.084 0.035 0.049 0.067 0.073 0.164 

Locus 801 : 
2 alleles
0.0% missing data
   1   (0.904) 0.971 0.891 0.902 0.992 0.981 0.989 0.962 0.933 0.948 0.918 
   2   (0.096) 0.029 0.109 0.098 0.008 0.019 0.011 0.038 0.067 0.052 0.082 

Locus 802 : 
2 alleles
8.0% missing data
   1   (0.882) 0.678 0.915 0.880 0.781 0.764 0.989 0.956 0.936 0.950 0.836 
   3   (0.118) 0.322 0.085 0.120 0.219 0.236 0.011 0.044 0.064 0.050 0.164 

Locus 803 : 
2 alleles
11.6% missing data
   1   (0.893) 0.969 0.879 0.895 0.920 0.977 0.942 0.934 0.885 0.947 0.923 
   3   (0.107) 0.031 0.121 0.105 0.080 0.023 0.058 0.066 0.115 0.053 0.077 

Locus 804 : 
2 alleles
2.9% missing data
   3   (0.941) 0.968 0.984 0.942 0.961 0.978 0.973 0.989 0.989 0.803 0.949 
   4   (0.059) 0.032 0.016 0.058 0.039 0.022 0.027 0.011 0.011 0.197 0.051 

Locus 805 : 
2 alleles
12.3% missing data
   1   (0.805) 0.455 0.843 0.808 0.085 0.815 0.914 0.926 0.817 0.890 0.821 
   3   (0.195) 0.545 0.157 0.192 0.915 0.185 0.086 0.074 0.183 0.110 0.179 

Locus 806 : 
2 alleles
4.3% missing data
   1   (0.092) 0.021 0.105 0.094 0.011 0.065 0.013 0.046 0.034 0.073 0.164 
   2   (0.908) 0.979 0.895 0.906 0.989 0.935 0.987 0.954 0.966 0.927 0.836 

Locus 807 : 
2 alleles
3.6% missing data
   1   (0.719) 0.923 0.646 0.722 0.944 0.724 0.968 0.785 0.615 0.758 0.750 
   3   (0.281) 0.077 0.354 0.278 0.056 0.276 0.032 0.215 0.385 0.242 0.250 

Locus 808 : 
2 alleles
14.5% missing data
   4   (0.913) 0.307 0.926 0.914 0.835 0.971 0.987 0.938 0.959 0.972 0.928 
   2   (0.087) 0.693 0.074 0.086 0.165 0.029 0.013 0.062 0.041 0.028 0.072 

Locus 809 : 
2 alleles
4.3% missing data
   2   (0.864) 0.963 0.820 0.863 0.988 0.938 0.958 0.734 0.884 0.934 0.889 
   3   (0.136) 0.037 0.180 0.137 0.012 0.062 0.042 0.266 0.116 0.066 0.111 

Locus 810 : 
2 alleles
5.8% missing data
   3   (0.937) 0.967 0.987 0.937 0.968 0.983 0.970 0.990 0.990 0.816 0.779 
   2   (0.063) 0.033 0.013 0.063 0.032 0.017 0.030 0.010 0.010 0.184 0.221 

Locus 811 : 
2 alleles
14.5% missing data
   3   (0.596) 0.513 0.637 0.597 0.954 0.766 0.563 0.690 0.624 0.476 0.628 
   1   (0.404) 0.487 0.363 0.403 0.046 0.234 0.437 0.310 0.376 0.524 0.372 

Locus 812 : 
2 alleles
5.1% missing data
   3   (0.933) 0.521 0.966 0.934 0.995 0.989 0.994 0.978 0.979 0.970 0.944 
   1   (0.067) 0.479 0.034 0.066 0.005 0.011 0.006 0.022 0.021 0.030 0.056 

Locus 813 : 
2 alleles
10.9% missing data
   2   (0.902) 0.985 0.873 0.904 0.964 0.827 0.995 0.902 0.818 0.977 0.939 
   3   (0.098) 0.015 0.127 0.096 0.036 0.173 0.005 0.098 0.182 0.023 0.061 

Locus 814 : 
2 alleles
3.6% missing data
   1   (0.217) 0.513 0.144 0.218 0.098 0.141 0.165 0.410 0.112 0.210 0.216 
   4   (0.783) 0.487 0.856 0.782 0.902 0.859 0.835 0.590 0.888 0.790 0.784 

Locus 815 : 
2 alleles
2.9% missing data
   1   (0.828) 0.955 0.771 0.829 0.896 0.852 0.990 0.819 0.732 0.934 0.877 
   2   (0.172) 0.045 0.229 0.171 0.104 0.148 0.010 0.181 0.268 0.066 0.123 

Locus 816 : 
2 alleles
7.2% missing data
   2   (0.888) 0.978 0.892 0.884 0.990 0.962 0.983 0.948 0.893 0.948 0.908 
   1   (0.112) 0.022 0.108 0.116 0.010 0.038 0.017 0.052 0.107 0.052 0.092 

Locus 817 : 
2 alleles
13.0% missing data
   4   (0.668) 0.910 0.697 0.668 0.701 0.715 0.473 0.781 0.705 0.560 0.670 
   1   (0.332) 0.090 0.303 0.332 0.299 0.285 0.527 0.219 0.295 0.440 0.330 

Locus 818 : 
2 alleles
14.5% missing data
   1   (0.174) 0.035 0.166 0.174 0.111 0.060 0.480 0.123 0.250 0.097 0.136 
   2   (0.826) 0.965 0.834 0.826 0.889 0.940 0.520 0.877 0.750 0.903 0.864 

Locus 819 : 
2 alleles
12.3% missing data
   1   (0.879) 0.966 0.865 0.877 0.980 0.741 0.968 0.955 0.937 0.890 0.883 
   3   (0.121) 0.034 0.135 0.123 0.020 0.259 0.032 0.045 0.063 0.110 0.117 

Locus 820 : 
2 alleles
3.6% missing data
   3   (0.509) 0.154 0.441 0.507 0.931 0.459 0.369 0.506 0.698 0.401 0.563 
   1   (0.491) 0.846 0.559 0.493 0.069 0.541 0.631 0.494 0.302 0.599 0.437 

Locus 821 : 
2 alleles
3.6% missing data
   3   (0.813) 0.919 0.792 0.813 0.510 0.928 0.951 0.892 0.895 0.783 0.743 
   1   (0.187) 0.081 0.208 0.187 0.490 0.072 0.049 0.108 0.105 0.217 0.257 

Locus 822 : 
2 alleles
13.0% missing data
   2   (0.116) 0.054 0.068 0.118 0.018 0.193 0.792 0.045 0.046 0.107 0.094 
   4   (0.884) 0.946 0.932 0.882 0.982 0.807 0.208 0.955 0.954 0.893 0.906 

Locus 823 : 
2 alleles
12.3% missing data
   2   (0.920) 0.980 0.928 0.921 0.035 0.901 0.982 0.970 0.938 0.980 0.946 
   4   (0.080) 0.020 0.072 0.079 0.965 0.099 0.018 0.030 0.062 0.020 0.054 

Locus 824 : 
2 alleles
11.6% missing data
   2   (0.921) 0.992 0.922 0.922 0.982 0.973 0.996 0.898 0.786 0.989 0.950 
   3   (0.079) 0.008 0.078 0.078 0.018 0.027 0.004 0.102 0.214 0.011 0.050 

Locus 825 : 
2 alleles
1.4% missing data
   1   (0.877) 0.956 0.844 0.879 0.980 0.965 0.944 0.916 0.894 0.901 0.923 
   3   (0.123) 0.044 0.156 0.121 0.020 0.035 0.056 0.084 0.106 0.099 0.077 

Locus 826 : 
2 alleles
2.9% missing data
   2   (0.908) 0.963 0.944 0.908 0.979 0.934 0.983 0.954 0.943 0.928 0.911 
   1   (0.092) 0.037 0.056 0.092 0.021 0.066 0.017 0.046 0.057 0.072 0.089 

Locus 827 : 
2 alleles
5.1% missing data
   1   (0.904) 0.982 0.945 0.905 0.973 0.254 0.479 0.954 0.954 0.929 0.930 
   4   (0.096) 0.018 0.055 0.095 0.027 0.746 0.521 0.046 0.046 0.071 0.070 

Locus 828 : 
2 alleles
7.2% missing data
   4   (0.681) 0.548 0.658 0.684 0.642 0.847 0.723 0.790 0.703 0.694 0.642 
   3   (0.319) 0.452 0.342 0.316 0.358 0.153 0.277 0.210 0.297 0.306 0.358 

Locus 829 : 
2 alleles
10.9% missing data
   3   (0.804) 0.956 0.691 0.802 0.964 0.938 0.983 0.698 0.794 0.903 0.842 
   1   (0.196) 0.044 0.309 0.198 0.036 0.062 0.017 0.302 0.206 0.097 0.158 

Locus 830 : 
2 alleles
2.9% missing data
   2   (0.763) 0.942 0.728 0.763 0.946 0.689 0.700 0.851 0.753 0.809 0.767 
   3   (0.237) 0.058 0.272 0.237 0.054 0.311 0.300 0.149 0.247 0.191 0.233 

Locus 831 : 
2 alleles
1.4% missing data
   2   (0.912) 0.986 0.926 0.912 0.995 0.963 0.719 0.833 0.927 0.972 0.946 
   4   (0.088) 0.014 0.074 0.088 0.005 0.037 0.281 0.167 0.073 0.028 0.054 

Locus 832 : 
2 alleles
10.9% missing data
   2   (0.677) 0.540 0.697 0.677 0.544 0.260 0.809 0.826 0.741 0.680 0.672 
   4   (0.323) 0.460 0.303 0.323 0.456 0.740 0.191 0.174 0.259 0.320 0.328 

Locus 833 : 
2 alleles
15.2% missing data
   4   (0.885) 0.962 0.844 0.885 0.905 0.969 0.980 0.908 0.899 0.942 0.922 
   2   (0.115) 0.038 0.156 0.115 0.095 0.031 0.020 0.092 0.101 0.058 0.078 

Locus 834 : 
2 alleles
14.5% missing data
   2   (0.760) 0.936 0.758 0.760 0.871 0.900 0.967 0.622 0.699 0.846 0.738 
   4   (0.240) 0.064 0.242 0.240 0.129 0.100 0.033 0.378 0.301 0.154 0.262 

Locus 835 : 
2 alleles
10.9% missing data
   4   (0.909) 0.977 0.951 0.907 0.911 0.650 0.992 0.974 0.944 0.941 0.901 
   2   (0.091) 0.023 0.049 0.093 0.089 0.350 0.008 0.026 0.056 0.059 0.099 

Locus 836 : 
2 alleles
5.1% missing data
   2   (0.464) 0.471 0.372 0.465 0.948 0.370 0.080 0.506 0.561 0.391 0.435 
   4   (0.536) 0.529 0.628 0.535 0.052 0.630 0.920 0.494 0.439 0.609 0.565 

Locus 837 : 
2 alleles
7.2% missing data
   2   (0.886) 0.947 0.916 0.886 0.965 0.845 0.991 0.930 0.909 0.904 0.913 
   4   (0.114) 0.053 0.084 0.114 0.035 0.155 0.009 0.070 0.091 0.096 0.087 

Locus 838 : 
2 alleles
5.1% missing data
   1   (0.897) 0.952 0.948 0.898 0.972 0.846 0.971 0.967 0.970 0.700 0.911 
   2   (0.103) 0.048 0.052 0.102 0.028 0.154 0.029 0.033 0.030 0.300 0.089 

Locus 839 : 
2 alleles
5.1% missing data
   1   (0.884) 0.959 0.922 0.885 0.989 0.726 0.973 0.914 0.953 0.798 0.896 
   4   (0.116) 0.041 0.078 0.115 0.011 0.274 0.027 0.086 0.047 0.202 0.104 

Locus 840 : 
2 alleles
2.9% missing data
   3   (0.901) 0.992 0.715 0.903 0.997 0.954 0.995 0.832 0.781 0.989 0.942 
   1   (0.099) 0.008 0.285 0.097 0.003 0.046 0.005 0.168 0.219 0.011 0.058 

Locus 841 : 
2 alleles
10.9% missing data
   2   (0.920) 0.960 0.958 0.920 0.964 0.990 0.875 0.981 0.969 0.897 0.920 
   4   (0.080) 0.040 0.042 0.080 0.036 0.010 0.125 0.019 0.031 0.103 0.080 

Locus 842 : 
2 alleles
5.1% missing data
   2   (0.908) 0.968 0.963 0.907 0.967 0.841 0.974 0.959 0.934 0.929 0.920 
   4   (0.092) 0.032 0.037 0.093 0.033 0.159 0.026 0.041 0.066 0.071 0.080 

Locus 843 : 
2 alleles
12.3% missing data
   2   (0.797) 0.953 0.757 0.796 0.958 0.799 0.958 0.821 0.765 0.873 0.816 
   4   (0.203) 0.047 0.243 0.204 0.042 0.201 0.042 0.179 0.235 0.127 0.184 

Locus 844 : 
2 alleles
2.9% missing data
   3   (0.906) 0.734 0.959 0.902 0.955 0.988 0.982 0.964 0.963 0.939 0.927 
   1   (0.094) 0.266 0.041 0.098 0.045 0.012 0.018 0.036 0.037 0.061 0.073 

Locus 845 : 
2 alleles
13.8% missing data
   1   (0.812) 0.950 0.799 0.812 0.604 0.642 0.945 0.885 0.725 0.917 0.837 
   3   (0.188) 0.050 0.201 0.188 0.396 0.358 0.055 0.115 0.275 0.083 0.163 

Locus 846 : 
2 alleles
12.3% missing data
   1   (0.865) 0.639 0.840 0.867 0.988 0.943 0.989 0.810 0.913 0.935 0.837 
   4   (0.135) 0.361 0.160 0.133 0.012 0.057 0.011 0.190 0.087 0.065 0.163 

Locus 847 : 
2 alleles
4.3% missing data
   1   (0.756) 0.932 0.805 0.754 0.973 0.956 0.317 0.790 0.638 0.851 0.769 
   3   (0.244) 0.068 0.195 0.246 0.027 0.044 0.683 0.210 0.362 0.149 0.231 

Locus 848 : 
2 alleles
8.0% missing data
   1   (0.508) 0.523 0.531 0.507 0.631 0.348 0.385 0.357 0.570 0.518 0.443 
   3   (0.492) 0.477 0.469 0.493 0.369 0.652 0.615 0.643 0.430 0.482 0.557 

Locus 849 : 
2 alleles
8.7% missing data
   3   (0.935) 0.994 0.880 0.937 0.987 0.984 0.997 0.942 0.880 0.991 0.963 
   2   (0.065) 0.006 0.120 0.063 0.013 0.016 0.003 0.058 0.120 0.009 0.037 

Locus 850 : 
2 alleles
10.9% missing data
   1   (0.760) 0.584 0.779 0.762 0.103 0.328 0.968 0.906 0.828 0.816 0.671 
   3   (0.240) 0.416 0.221 0.238 0.897 0.672 0.032 0.094 0.172 0.184 0.329 

Locus 851 : 
2 alleles
5.8% missing data
   2   (0.897) 0.976 0.913 0.898 0.983 0.904 0.991 0.943 0.914 0.933 0.902 
   4   (0.103) 0.024 0.087 0.102 0.017 0.096 0.009 0.057 0.086 0.067 0.098 

Locus 852 : 
2 alleles
4.3% missing data
   4   (0.903) 0.972 0.920 0.902 0.988 0.919 0.990 0.942 0.947 0.924 0.873 
   2   (0.097) 0.028 0.080 0.098 0.012 0.081 0.010 0.058 0.053 0.076 0.127 

Locus 853 : 
2 alleles
2.9% missing data
   1   (0.218) 0.054 0.237 0.219 0.048 0.190 0.033 0.177 0.147 0.277 0.235 
   3   (0.782) 0.946 0.763 0.781 0.952 0.810 0.967 0.823 0.853 0.723 0.765 

Locus 854 : 
2 alleles
5.8% missing data
   1   (0.890) 0.969 0.885 0.890 0.990 0.916 0.898 0.884 0.919 0.942 0.912 
   3   (0.110) 0.031 0.115 0.110 0.010 0.084 0.102 0.116 0.081 0.058 0.088 

Locus 855 : 
2 alleles
10.9% missing data
   1   (0.124) 0.032 0.091 0.125 0.090 0.076 0.032 0.151 0.095 0.093 0.101 
   3   (0.876) 0.968 0.909 0.875 0.910 0.924 0.968 0.849 0.905 0.907 0.899 

Locus 856 : 
2 alleles
1.4% missing data
   1   (0.683) 0.929 0.597 0.681 0.946 0.534 0.949 0.841 0.550 0.809 0.537 
   3   (0.317) 0.071 0.403 0.319 0.054 0.466 0.051 0.159 0.450 0.191 0.463 

Locus 857 : 
2 alleles
3.6% missing data
   1   (0.189) 0.051 0.135 0.189 0.016 0.383 0.047 0.190 0.190 0.167 0.191 
   3   (0.811) 0.949 0.865 0.811 0.984 0.617 0.953 0.810 0.810 0.833 0.809 

Locus 858 : 
2 alleles
13.0% missing data
   3   (0.194) 0.075 0.141 0.193 0.087 0.137 0.035 0.478 0.171 0.175 0.187 
   4   (0.806) 0.925 0.859 0.807 0.913 0.863 0.965 0.522 0.829 0.825 0.813 

Locus 859 : 
2 alleles
12.3% missing data
   4   (0.882) 0.964 0.833 0.881 0.950 0.911 0.647 0.935 0.951 0.896 0.910 
   2   (0.118) 0.036 0.167 0.119 0.050 0.089 0.353 0.065 0.049 0.104 0.090 

Locus 860 : 
2 alleles
8.0% missing data
   3   (0.839) 0.958 0.795 0.842 0.847 0.717 0.904 0.904 0.847 0.869 0.857 
   1   (0.161) 0.042 0.205 0.158 0.153 0.283 0.096 0.096 0.153 0.131 0.143 

Locus 861 : 
2 alleles
5.1% missing data
   2   (0.159) 0.066 0.101 0.158 0.046 0.373 0.044 0.064 0.104 0.288 0.124 
   4   (0.841) 0.934 0.899 0.842 0.954 0.627 0.956 0.936 0.896 0.712 0.876 

Locus 862 : 
2 alleles
5.8% missing data
   4   (0.281) 0.347 0.240 0.281 0.030 0.260 0.056 0.134 0.397 0.202 0.223 
   1   (0.719) 0.653 0.760 0.719 0.970 0.740 0.944 0.866 0.603 0.798 0.777 

Locus 863 : 
2 alleles
4.3% missing data
   3   (0.946) 0.969 0.991 0.947 0.966 0.981 0.948 0.993 0.994 0.650 0.950 
   1   (0.054) 0.031 0.009 0.053 0.034 0.019 0.052 0.007 0.006 0.350 0.050 

Locus 864 : 
2 alleles
4.3% missing data
   4   (0.890) 0.982 0.923 0.890 0.986 0.894 0.373 0.931 0.858 0.964 0.919 
   3   (0.110) 0.018 0.077 0.110 0.014 0.106 0.627 0.069 0.142 0.036 0.081 

Locus 865 : 
2 alleles
1.4% missing data
   1   (0.144) 0.049 0.142 0.143 0.033 0.125 0.148 0.112 0.148 0.115 0.104 
   3   (0.856) 0.951 0.858 0.857 0.967 0.875 0.852 0.888 0.852 0.885 0.896 

Locus 866 : 
2 alleles
9.4% missing data
   2   (0.914) 0.970 0.960 0.913 0.908 0.978 0.963 0.951 0.976 0.856 0.907 
   1   (0.086) 0.030 0.040 0.087 0.092 0.022 0.037 0.049 0.024 0.144 0.093 

Locus 867 : 
2 alleles
2.2% missing data
   1   (0.083) 0.028 0.047 0.081 0.013 0.223 0.135 0.052 0.061 0.061 0.052 
   2   (0.917) 0.972 0.953 0.919 0.987 0.777 0.865 0.948 0.939 0.939 0.948 

Locus 868 : 
2 alleles
3.6% missing data
   3   (0.843) 0.734 0.886 0.841 0.974 0.906 0.961 0.934 0.941 0.764 0.817 
   4   (0.157) 0.266 0.114 0.159 0.026 0.094 0.039 0.066 0.059 0.236 0.183 

Locus 869 : 
2 alleles
4.3% missing data
   4   (0.898) 0.755 0.935 0.896 0.986 0.907 0.992 0.965 0.955 0.945 0.866 
   2   (0.102) 0.245 0.065 0.104 0.014 0.093 0.008 0.035 0.045 0.055 0.134 

Locus 870 : 
2 alleles
5.1% missing data
   2   (0.902) 0.976 0.896 0.903 0.887 0.908 0.497 0.939 0.937 0.953 0.885 
   4   (0.098) 0.024 0.104 0.097 0.113 0.092 0.503 0.061 0.063 0.047 0.115 

Locus 871 : 
2 alleles
14.5% missing data
   1   (0.670) 0.578 0.657 0.671 0.536 0.681 0.834 0.739 0.643 0.757 0.705 
   4   (0.330) 0.422 0.343 0.329 0.464 0.319 0.166 0.261 0.357 0.243 0.295 

Locus 872 : 
2 alleles
6.5% missing data
   4   (0.897) 0.703 0.945 0.899 0.932 0.942 0.872 0.963 0.954 0.894 0.932 
   2   (0.103) 0.297 0.055 0.101 0.068 0.058 0.128 0.037 0.046 0.106 0.068 

Locus 873 : 
2 alleles
12.3% missing data
   1   (0.884) 0.962 0.919 0.881 0.933 0.963 0.876 0.922 0.931 0.907 0.876 
   2   (0.116) 0.038 0.081 0.119 0.067 0.037 0.124 0.078 0.069 0.093 0.124 

Locus 874 : 
2 alleles
1.4% missing data
   1   (0.865) 0.964 0.785 0.865 0.958 0.912 0.893 0.863 0.925 0.904 0.847 
   3   (0.135) 0.036 0.215 0.135 0.042 0.088 0.107 0.137 0.075 0.096 0.153 

Locus 875 : 
2 alleles
8.7% missing data
   2   (0.878) 0.972 0.876 0.878 0.977 0.900 0.955 0.888 0.902 0.920 0.863 
   4   (0.122) 0.028 0.124 0.122 0.023 0.100 0.045 0.112 0.098 0.080 0.137 

Locus 876 : 
2 alleles
2.9% missing data
   3   (0.898) 0.968 0.922 0.896 0.989 0.960 0.829 0.963 0.972 0.807 0.913 
   1   (0.102) 0.032 0.078 0.104 0.011 0.040 0.171 0.037 0.028 0.193 0.087 

Locus 877 : 
2 alleles
0.7% missing data
   1   (0.058) 0.005 0.080 0.057 0.002 0.064 0.002 0.062 0.102 0.006 0.034 
   2   (0.942) 0.995 0.920 0.943 0.998 0.936 0.998 0.938 0.898 0.994 0.966 

Locus 878 : 
2 alleles
12.3% missing data
   3   (0.736) 0.661 0.779 0.737 0.941 0.929 0.767 0.847 0.646 0.773 0.797 
   2   (0.264) 0.339 0.221 0.263 0.059 0.071 0.233 0.153 0.354 0.227 0.203 

Locus 879 : 
2 alleles
2.9% missing data
   1   (0.930) 0.613 0.981 0.931 0.992 0.989 0.985 0.973 0.972 0.960 0.940 
   3   (0.070) 0.387 0.019 0.069 0.008 0.011 0.015 0.027 0.028 0.040 0.060 

Locus 880 : 
2 alleles
9.4% missing data
   1   (0.706) 0.909 0.720 0.709 0.458 0.366 0.158 0.772 0.768 0.722 0.650 
   4   (0.294) 0.091 0.280 0.291 0.542 0.634 0.842 0.228 0.232 0.278 0.350 

Locus 881 : 
2 alleles
13.0% missing data
   2   (0.912) 0.984 0.871 0.913 0.978 0.966 0.989 0.842 0.901 0.979 0.920 
   4   (0.088) 0.016 0.129 0.087 0.022 0.034 0.011 0.158 0.099 0.021 0.080 

Locus 882 : 
2 alleles
15.9% missing data
   3   (0.879) 0.967 0.852 0.878 0.992 0.729 0.978 0.911 0.857 0.953 0.923 
   1   (0.121) 0.033 0.148 0.122 0.008 0.271 0.022 0.089 0.143 0.047 0.077 

Locus 883 : 
2 alleles
2.9% missing data
   3   (0.916) 0.973 0.955 0.916 0.782 0.993 0.944 0.970 0.963 0.912 0.919 
   1   (0.084) 0.027 0.045 0.084 0.218 0.007 0.056 0.030 0.037 0.088 0.081 

Locus 884 : 
2 alleles
3.6% missing data
   1   (0.803) 0.566 0.898 0.803 0.975 0.829 0.960 0.930 0.818 0.808 0.738 
   3   (0.197) 0.434 0.102 0.197 0.025 0.171 0.040 0.070 0.182 0.192 0.262 

Locus 885 : 
2 alleles
13.0% missing data
   2   (0.878) 0.964 0.803 0.879 0.989 0.961 0.951 0.891 0.864 0.955 0.907 
   4   (0.122) 0.036 0.197 0.121 0.011 0.039 0.049 0.109 0.136 0.045 0.093 

Locus 886 : 
2 alleles
11.6% missing data
   2   (0.918) 0.983 0.945 0.920 0.977 0.706 0.757 0.966 0.946 0.949 0.913 
   4   (0.082) 0.017 0.055 0.080 0.023 0.294 0.243 0.034 0.054 0.051 0.087 

Locus 887 : 
2 alleles
13.0% missing data
   1   (0.924) 0.980 0.953 0.926 0.951 0.644 0.988 0.954 0.953 0.959 0.939 
   2   (0.076) 0.020 0.047 0.074 0.049 0.356 0.012 0.046 0.047 0.041 0.061 

Locus 888 : 
2 alleles
17.4% missing data
   1   (0.711) 0.864 0.688 0.708 0.470 0.813 0.941 0.844 0.820 0.555 0.731 
   3   (0.289) 0.136 0.312 0.292 0.530 0.187 0.059 0.156 0.180 0.445 0.269 

Locus 889 : 
2 alleles
3.6% missing data
   3   (0.882) 0.957 0.895 0.883 0.984 0.884 0.978 0.756 0.928 0.915 0.902 
   1   (0.118) 0.043 0.105 0.117 0.016 0.116 0.022 0.244 0.072 0.085 0.098 

Locus 890 : 
2 alleles
6.5% missing data
   4   (0.654) 0.861 0.627 0.653 0.940 0.758 0.107 0.678 0.746 0.574 0.591 
   2   (0.346) 0.139 0.373 0.347 0.060 0.242 0.893 0.322 0.254 0.426 0.409 

Locus 891 : 
2 alleles
5.8% missing data
   2   (0.449) 0.485 0.494 0.448 0.505 0.524 0.491 0.484 0.498 0.325 0.406 
   4   (0.551) 0.515 0.506 0.552 0.495 0.476 0.509 0.516 0.502 0.675 0.594 

Locus 892 : 
2 alleles
5.8% missing data
   2   (0.845) 0.952 0.923 0.845 0.617 0.780 0.957 0.927 0.883 0.804 0.815 
   1   (0.155) 0.048 0.077 0.155 0.383 0.220 0.043 0.073 0.117 0.196 0.185 

Locus 893 : 
2 alleles
13.8% missing data
   4   (0.722) 0.847 0.602 0.724 0.956 0.531 0.904 0.588 0.724 0.814 0.722 
   2   (0.278) 0.153 0.398 0.276 0.044 0.469 0.096 0.412 0.276 0.186 0.278 

Locus 894 : 
2 alleles
13.0% missing data
   3   (0.540) 0.575 0.552 0.540 0.071 0.567 0.685 0.453 0.543 0.589 0.538 
   4   (0.460) 0.425 0.448 0.460 0.929 0.433 0.315 0.547 0.457 0.411 0.462 

Locus 895 : 
2 alleles
3.6% missing data
   1   (0.940) 0.995 0.871 0.941 0.998 0.956 0.998 0.921 0.907 0.993 0.968 
   3   (0.060) 0.005 0.129 0.059 0.002 0.044 0.002 0.079 0.093 0.007 0.032 

Locus 896 : 
2 alleles
13.0% missing data
   2   (0.748) 0.640 0.717 0.746 0.970 0.706 0.838 0.811 0.735 0.855 0.747 
   3   (0.252) 0.360 0.283 0.254 0.030 0.294 0.162 0.189 0.265 0.145 0.253 

Locus 897 : 
2 alleles
15.2% missing data
   3   (0.780) 0.931 0.777 0.780 0.969 0.863 0.895 0.849 0.781 0.756 0.795 
   4   (0.220) 0.069 0.223 0.220 0.031 0.137 0.105 0.151 0.219 0.244 0.205 

Locus 898 : 
2 alleles
1.4% missing data
   1   (0.887) 0.947 0.930 0.889 0.958 0.777 0.604 0.946 0.955 0.804 0.921 
   3   (0.113) 0.053 0.070 0.111 0.042 0.223 0.396 0.054 0.045 0.196 0.079 

Locus 899 : 
2 alleles
13.8% missing data
   1   (0.868) 0.905 0.879 0.868 0.970 0.690 0.950 0.907 0.860 0.924 0.910 
   3   (0.132) 0.095 0.121 0.132 0.030 0.310 0.050 0.093 0.140 0.076 0.090 

Locus 900 : 
2 alleles
2.9% missing data
   3   (0.930) 0.992 0.962 0.931 0.995 0.986 0.997 0.893 0.883 0.987 0.930 
   1   (0.070) 0.008 0.038 0.069 0.005 0.014 0.003 0.107 0.117 0.013 0.070 

Locus 901 : 
2 alleles
4.3% missing data
   3   (0.887) 0.972 0.830 0.887 0.982 0.949 0.987 0.951 0.914 0.926 0.911 
   2   (0.113) 0.028 0.170 0.113 0.018 0.051 0.013 0.049 0.086 0.074 0.089 

Locus 902 : 
2 alleles
12.3% missing data
   4   (0.923) 0.988 0.897 0.924 0.965 0.959 0.994 0.958 0.899 0.981 0.944 
   1   (0.077) 0.012 0.103 0.076 0.035 0.041 0.006 0.042 0.101 0.019 0.056 

Locus 903 : 
2 alleles
13.0% missing data
   4   (0.640) 0.630 0.601 0.640 0.561 0.525 0.696 0.593 0.658 0.736 0.665 
   2   (0.360) 0.370 0.399 0.360 0.439 0.475 0.304 0.407 0.342 0.264 0.335 

Locus 904 : 
2 alleles
8.7% missing data
   4   (0.496) 0.652 0.542 0.499 0.506 0.346 0.546 0.392 0.484 0.475 0.452 
   2   (0.504) 0.348 0.458 0.501 0.494 0.654 0.454 0.608 0.516 0.525 0.548 

Locus 905 : 
2 alleles
6.5% missing data
   1   (0.886) 0.974 0.890 0.886 0.990 0.968 0.990 0.941 0.825 0.950 0.929 
   3   (0.114) 0.026 0.110 0.114 0.010 0.032 0.010 0.059 0.175 0.050 0.071 

Locus 906 : 
2 alleles
12.3% missing data
   2   (0.917) 0.686 0.946 0.916 0.940 0.978 0.982 0.972 0.967 0.958 0.936 
   4   (0.083) 0.314 0.054 0.084 0.060 0.022 0.018 0.028 0.033 0.042 0.064 

Locus 907 : 
2 alleles
1.4% missing data
   1   (0.908) 0.978 0.928 0.909 0.988 0.970 0.986 0.911 0.925 0.946 0.922 
   2   (0.092) 0.022 0.072 0.091 0.012 0.030 0.014 0.089 0.075 0.054 0.078 

Locus 908 : 
2 alleles
12.3% missing data
   3   (0.797) 0.882 0.828 0.797 0.978 0.858 0.837 0.815 0.773 0.830 0.792 
   1   (0.203) 0.118 0.172 0.203 0.022 0.142 0.163 0.185 0.227 0.170 0.208 

Locus 909 : 
2 alleles
3.6% missing data
   1   (0.746) 0.214 0.839 0.746 0.973 0.862 0.964 0.516 0.861 0.702 0.771 
   4   (0.254) 0.786 0.161 0.254 0.027 0.138 0.036 0.484 0.139 0.298 0.229 

Locus 910 : 
2 alleles
12.3% missing data
   4   (0.595) 0.503 0.670 0.596 0.635 0.707 0.718 0.316 0.649 0.522 0.689 
   1   (0.405) 0.497 0.330 0.404 0.365 0.293 0.282 0.684 0.351 0.478 0.311 

Locus 911 : 
2 alleles
15.9% missing data
   3   (0.860) 0.972 0.780 0.861 0.992 0.822 0.990 0.859 0.683 0.971 0.912 
   1   (0.140) 0.028 0.220 0.139 0.008 0.178 0.010 0.141 0.317 0.029 0.088 

Locus 912 : 
2 alleles
2.9% missing data
   1   (0.925) 0.842 0.824 0.928 0.977 0.992 0.996 0.953 0.949 0.989 0.960 
   3   (0.075) 0.158 0.176 0.072 0.023 0.008 0.004 0.047 0.051 0.011 0.040 

Locus 913 : 
2 alleles
18.8% missing data
   1   (0.861) 0.834 0.903 0.861 0.964 0.900 0.929 0.962 0.883 0.860 0.875 
   3   (0.139) 0.166 0.097 0.139 0.036 0.100 0.071 0.038 0.117 0.140 0.125 

Locus 914 : 
2 alleles
10.1% missing data
   3   (0.809) 0.951 0.761 0.807 0.904 0.850 0.657 0.882 0.796 0.887 0.831 
   1   (0.191) 0.049 0.239 0.193 0.096 0.150 0.343 0.118 0.204 0.113 0.169 

Locus 915 : 
2 alleles
5.1% missing data
   1   (0.848) 0.930 0.904 0.848 0.786 0.814 0.947 0.935 0.887 0.832 0.824 
   3   (0.152) 0.070 0.096 0.152 0.214 0.186 0.053 0.065 0.113 0.168 0.176 

Locus 916 : 
2 alleles
4.3% missing data
   2   (0.716) 0.887 0.775 0.716 0.952 0.827 0.081 0.787 0.757 0.672 0.661 
   4   (0.284) 0.113 0.225 0.284 0.048 0.173 0.919 0.213 0.243 0.328 0.339 

Locus 917 : 
2 alleles
1.4% missing data
   2   (0.794) 0.717 0.693 0.795 0.167 0.806 0.961 0.896 0.804 0.919 0.799 
   4   (0.206) 0.283 0.307 0.205 0.833 0.194 0.039 0.104 0.196 0.081 0.201 

Locus 918 : 
2 alleles
2.9% missing data
   2   (0.852) 0.954 0.898 0.853 0.126 0.952 0.981 0.921 0.908 0.861 0.822 
   4   (0.148) 0.046 0.102 0.147 0.874 0.048 0.019 0.079 0.092 0.139 0.178 

Locus 919 : 
2 alleles
2.9% missing data
   4   (0.667) 0.894 0.714 0.666 0.753 0.380 0.906 0.720 0.644 0.645 0.700 
   1   (0.333) 0.106 0.286 0.334 0.247 0.620 0.094 0.280 0.356 0.355 0.300 

Locus 920 : 
2 alleles
12.3% missing data
   3   (0.902) 0.966 0.925 0.899 0.953 0.989 0.965 0.935 0.951 0.918 0.917 
   1   (0.098) 0.034 0.075 0.101 0.047 0.011 0.035 0.065 0.049 0.082 0.083 

Locus 921 : 
2 alleles
13.0% missing data
   3   (0.816) 0.937 0.863 0.818 0.445 0.891 0.793 0.747 0.878 0.770 0.861 
   1   (0.184) 0.063 0.137 0.182 0.555 0.109 0.207 0.253 0.122 0.230 0.139 

Locus 922 : 
2 alleles
9.4% missing data
   2   (0.900) 0.979 0.860 0.899 0.993 0.977 0.993 0.936 0.908 0.957 0.921 
   4   (0.100) 0.021 0.140 0.101 0.007 0.023 0.007 0.064 0.092 0.043 0.079 

Locus 923 : 
2 alleles
5.1% missing data
   4   (0.707) 0.856 0.642 0.709 0.919 0.383 0.958 0.724 0.706 0.767 0.630 
   3   (0.293) 0.144 0.358 0.291 0.081 0.617 0.042 0.276 0.294 0.233 0.370 

Locus 924 : 
2 alleles
13.8% missing data
   3   (0.873) 0.922 0.916 0.872 0.947 0.939 0.925 0.949 0.862 0.926 0.847 
   1   (0.127) 0.078 0.084 0.128 0.053 0.061 0.075 0.051 0.138 0.074 0.153 

Locus 925 : 
2 alleles
2.9% missing data
   3   (0.810) 0.613 0.890 0.812 0.977 0.628 0.953 0.912 0.808 0.854 0.775 
   1   (0.190) 0.387 0.110 0.188 0.023 0.372 0.047 0.088 0.192 0.146 0.225 

Locus 926 : 
2 alleles
5.1% missing data
   4   (0.762) 0.934 0.797 0.763 0.961 0.751 0.949 0.731 0.788 0.709 0.738 
   2   (0.238) 0.066 0.203 0.237 0.039 0.249 0.051 0.269 0.212 0.291 0.262 

Locus 927 : 
2 alleles
8.0% missing data
   1   (0.457) 0.323 0.384 0.457 0.067 0.748 0.904 0.313 0.467 0.554 0.387 
   3   (0.543) 0.677 0.616 0.543 0.933 0.252 0.096 0.687 0.533 0.446 0.613 

Locus 928 : 
2 alleles
3.6% missing data
   3   (0.840) 0.737 0.773 0.842 0.986 0.864 0.958 0.739 0.828 0.958 0.849 
   4   (0.160) 0.263 0.227 0.158 0.014 0.136 0.042 0.261 0.172 0.042 0.151 

Locus 929 : 
2 alleles
1.4% missing data
   2   (0.892) 0.977 0.933 0.894 0.986 0.788 0.940 0.933 0.929 0.875 0.907 
   4   (0.108) 0.023 0.067 0.106 0.014 0.212 0.060 0.067 0.071 0.125 0.093 

Locus 930 : 
2 alleles
14.5% missing data
   3   (0.922) 0.661 0.951 0.923 0.992 0.983 0.994 0.805 0.979 0.968 0.933 
   4   (0.078) 0.339 0.049 0.077 0.008 0.017 0.006 0.195 0.021 0.032 0.067 

Locus 931 : 
2 alleles
2.9% missing data
   2   (0.889) 0.978 0.921 0.889 0.990 0.940 0.993 0.856 0.868 0.954 0.922 
   4   (0.111) 0.022 0.079 0.111 0.010 0.060 0.007 0.144 0.132 0.046 0.078 

Locus 932 : 
2 alleles
3.6% missing data
   1   (0.135) 0.165 0.104 0.135 0.010 0.194 0.038 0.094 0.158 0.051 0.101 
   3   (0.865) 0.835 0.896 0.865 0.990 0.806 0.962 0.906 0.842 0.949 0.899 

Locus 933 : 
2 alleles
12.3% missing data
   1   (0.846) 0.801 0.877 0.846 0.872 0.662 0.907 0.932 0.873 0.896 0.862 
   4   (0.154) 0.199 0.123 0.154 0.128 0.338 0.093 0.068 0.127 0.104 0.138 

Locus 934 : 
2 alleles
11.6% missing data
   2   (0.908) 0.671 0.978 0.909 0.972 0.940 0.834 0.935 0.984 0.744 0.924 
   3   (0.092) 0.329 0.022 0.091 0.028 0.060 0.166 0.065 0.016 0.256 0.076 

Locus 935 : 
2 alleles
10.1% missing data
   1   (0.540) 0.149 0.558 0.537 0.622 0.428 0.220 0.468 0.569 0.680 0.616 
   4   (0.460) 0.851 0.442 0.463 0.378 0.572 0.780 0.532 0.431 0.320 0.384 

Locus 936 : 
2 alleles
8.7% missing data
   2   (0.605) 0.437 0.647 0.607 0.050 0.583 0.337 0.688 0.727 0.511 0.639 
   3   (0.395) 0.563 0.353 0.393 0.950 0.417 0.663 0.312 0.273 0.489 0.361 

Locus 937 : 
2 alleles
12.3% missing data
   1   (0.919) 0.992 0.945 0.921 0.997 0.957 0.997 0.919 0.692 0.989 0.952 
   4   (0.081) 0.008 0.055 0.079 0.003 0.043 0.003 0.081 0.308 0.011 0.048 

Locus 938 : 
2 alleles
5.1% missing data
   1   (0.811) 0.705 0.867 0.812 0.876 0.892 0.908 0.588 0.874 0.855 0.799 
   4   (0.189) 0.295 0.133 0.188 0.124 0.108 0.092 0.412 0.126 0.145 0.201 

Locus 939 : 
2 alleles
5.1% missing data
   1   (0.748) 0.925 0.781 0.746 0.653 0.582 0.822 0.866 0.834 0.635 0.742 
   2   (0.252) 0.075 0.219 0.254 0.347 0.418 0.178 0.134 0.166 0.365 0.258 

Locus 940 : 
2 alleles
0.7% missing data
   3   (0.901) 0.971 0.921 0.902 0.988 0.914 0.990 0.958 0.938 0.909 0.887 
   1   (0.099) 0.029 0.079 0.098 0.012 0.086 0.010 0.042 0.062 0.091 0.113 

Locus 941 : 
2 alleles
6.5% missing data
   3   (0.454) 0.755 0.495 0.453 0.480 0.239 0.064 0.276 0.627 0.274 0.452 
   4   (0.546) 0.245 0.505 0.547 0.520 0.761 0.936 0.724 0.373 0.726 0.548 

Locus 942 : 
2 alleles
5.8% missing data
   2   (0.856) 0.717 0.866 0.857 0.879 0.927 0.868 0.883 0.866 0.936 0.893 
   4   (0.144) 0.283 0.134 0.143 0.121 0.073 0.132 0.117 0.134 0.064 0.107 

Locus 943 : 
2 alleles
3.6% missing data
   2   (0.922) 0.660 0.963 0.921 0.978 0.966 0.843 0.979 0.970 0.962 0.950 
   4   (0.078) 0.340 0.037 0.079 0.022 0.034 0.157 0.021 0.030 0.038 0.050 

Locus 944 : 
2 alleles
2.9% missing data
   4   (0.671) 0.889 0.599 0.671 0.936 0.895 0.950 0.590 0.708 0.612 0.637 
   1   (0.329) 0.111 0.401 0.329 0.064 0.105 0.050 0.410 0.292 0.388 0.363 

Locus 945 : 
2 alleles
3.6% missing data
   3   (0.888) 0.964 0.915 0.886 0.902 0.959 0.773 0.942 0.956 0.883 0.831 
   1   (0.112) 0.036 0.085 0.114 0.098 0.041 0.227 0.058 0.044 0.117 0.169 

Locus 946 : 
2 alleles
12.3% missing data
   2   (0.956) 0.989 0.992 0.956 0.993 0.978 0.986 0.994 0.995 0.824 0.937 
   1   (0.044) 0.011 0.008 0.044 0.007 0.022 0.014 0.006 0.005 0.176 0.063 

Locus 947 : 
2 alleles
3.6% missing data
   2   (0.906) 0.691 0.922 0.907 0.992 0.754 0.885 0.960 0.944 0.971 0.928 
   4   (0.094) 0.309 0.078 0.093 0.008 0.246 0.115 0.040 0.056 0.029 0.072 

Locus 948 : 
2 alleles
15.2% missing data
   3   (0.345) 0.149 0.353 0.345 0.441 0.609 0.227 0.204 0.369 0.326 0.329 
   4   (0.655) 0.851 0.647 0.655 0.559 0.391 0.773 0.796 0.631 0.674 0.671 

Locus 949 : 
2 alleles
5.1% missing data
   1   (0.794) 0.946 0.780 0.789 0.973 0.763 0.943 0.884 0.775 0.859 0.826 
   3   (0.206) 0.054 0.220 0.211 0.027 0.237 0.057 0.116 0.225 0.141 0.174 

Locus 950 : 
2 alleles
10.1% missing data
   1   (0.881) 0.984 0.867 0.883 0.939 0.916 0.992 0.857 0.690 0.976 0.908 
   3   (0.119) 0.016 0.133 0.117 0.061 0.084 0.008 0.143 0.310 0.024 0.092 

Locus 951 : 
2 alleles
2.2% missing data
   1   (0.891) 0.970 0.904 0.890 0.994 0.950 0.992 0.756 0.936 0.949 0.847 
   3   (0.109) 0.030 0.096 0.110 0.006 0.050 0.008 0.244 0.064 0.051 0.153 

Locus 952 : 
2 alleles
12.3% missing data
   1   (0.940) 0.994 0.908 0.942 0.988 0.991 0.997 0.937 0.905 0.991 0.967 
   3   (0.060) 0.006 0.092 0.058 0.012 0.009 0.003 0.063 0.095 0.009 0.033 

Locus 953 : 
2 alleles
3.6% missing data
   4   (0.769) 0.913 0.842 0.769 0.844 0.263 0.686 0.890 0.789 0.731 0.761 
   2   (0.231) 0.087 0.158 0.231 0.156 0.737 0.314 0.110 0.211 0.269 0.239 

Locus 954 : 
2 alleles
12.3% missing data
   1   (0.173) 0.021 0.294 0.172 0.068 0.176 0.047 0.237 0.343 0.041 0.165 
   2   (0.827) 0.979 0.706 0.828 0.932 0.824 0.953 0.763 0.657 0.959 0.835 

Locus 955 : 
2 alleles
2.9% missing data
   1   (0.329) 0.442 0.282 0.328 0.039 0.237 0.773 0.403 0.269 0.342 0.311 
   3   (0.671) 0.558 0.718 0.672 0.961 0.763 0.227 0.597 0.731 0.658 0.689 

Locus 956 : 
2 alleles
7.2% missing data
   2   (0.886) 0.944 0.880 0.886 0.872 0.978 0.989 0.911 0.912 0.935 0.914 
   4   (0.114) 0.056 0.120 0.114 0.128 0.022 0.011 0.089 0.088 0.065 0.086 

Locus 957 : 
2 alleles
4.3% missing data
   4   (0.897) 0.980 0.912 0.897 0.983 0.934 0.951 0.929 0.907 0.946 0.904 
   2   (0.103) 0.020 0.088 0.103 0.017 0.066 0.049 0.071 0.093 0.054 0.096 

Locus 958 : 
2 alleles
9.4% missing data
   3   (0.523) 0.890 0.467 0.526 0.484 0.652 0.790 0.392 0.384 0.620 0.521 
   1   (0.477) 0.110 0.533 0.474 0.516 0.348 0.210 0.608 0.616 0.380 0.479 

Locus 959 : 
2 alleles
1.4% missing data
   3   (0.924) 0.986 0.950 0.925 0.989 0.972 0.994 0.940 0.897 0.978 0.914 
   4   (0.076) 0.014 0.050 0.075 0.011 0.028 0.006 0.060 0.103 0.022 0.086 

Locus 960 : 
2 alleles
4.3% missing data
   3   (0.612) 0.895 0.523 0.613 0.941 0.857 0.092 0.505 0.603 0.669 0.597 
   1   (0.388) 0.105 0.477 0.387 0.059 0.143 0.908 0.495 0.397 0.331 0.403 

Locus 961 : 
2 alleles
6.5% missing data
   2   (0.833) 0.947 0.695 0.834 0.747 0.884 0.980 0.926 0.892 0.870 0.772 
   3   (0.167) 0.053 0.305 0.166 0.253 0.116 0.020 0.074 0.108 0.130 0.228 

Locus 962 : 
2 alleles
12.3% missing data
   3   (0.885) 0.429 0.881 0.886 0.987 0.977 0.989 0.854 0.953 0.931 0.866 
   1   (0.115) 0.571 0.119 0.114 0.013 0.023 0.011 0.146 0.047 0.069 0.134 

Locus 963 : 
2 alleles
5.8% missing data
   1   (0.636) 0.850 0.744 0.634 0.752 0.754 0.145 0.619 0.679 0.596 0.524 
   3   (0.364) 0.150 0.256 0.366 0.248 0.246 0.855 0.381 0.321 0.404 0.476 

Locus 964 : 
2 alleles
3.6% missing data
   3   (0.888) 0.961 0.853 0.888 0.994 0.795 0.736 0.926 0.935 0.924 0.903 
   4   (0.112) 0.039 0.147 0.112 0.006 0.205 0.264 0.074 0.065 0.076 0.097 

Locus 965 : 
2 alleles
7.2% missing data
   4   (0.390) 0.085 0.539 0.394 0.915 0.269 0.332 0.567 0.446 0.180 0.376 
   1   (0.610) 0.915 0.461 0.606 0.085 0.731 0.668 0.433 0.554 0.820 0.624 

Locus 966 : 
2 alleles
11.6% missing data
   3   (0.918) 0.974 0.968 0.918 0.533 0.777 0.840 0.975 0.966 0.935 0.926 
   1   (0.082) 0.026 0.032 0.082 0.467 0.223 0.160 0.025 0.034 0.065 0.074 

Locus 967 : 
2 alleles
3.6% missing data
   1   (0.325) 0.154 0.453 0.323 0.068 0.598 0.135 0.231 0.290 0.336 0.360 
   4   (0.675) 0.846 0.547 0.677 0.932 0.402 0.865 0.769 0.710 0.664 0.640 

Locus 968 : 
2 alleles
2.2% missing data
   3   (0.865) 0.545 0.784 0.867 0.987 0.973 0.975 0.810 0.918 0.940 0.897 
   1   (0.135) 0.455 0.216 0.133 0.013 0.027 0.025 0.190 0.082 0.060 0.103 

Locus 969 : 
2 alleles
8.0% missing data
   1   (0.924) 0.973 0.932 0.926 0.806 0.425 0.981 0.972 0.966 0.956 0.951 
   3   (0.076) 0.027 0.068 0.074 0.194 0.575 0.019 0.028 0.034 0.044 0.049 

Locus 970 : 
2 alleles
10.9% missing data
   1   (0.115) 0.025 0.211 0.114 0.092 0.569 0.018 0.101 0.095 0.041 0.081 
   2   (0.885) 0.975 0.789 0.886 0.908 0.431 0.982 0.899 0.905 0.959 0.919 

Locus 971 : 
2 alleles
13.0% missing data
   4   (0.897) 0.969 0.943 0.896 0.893 0.910 0.939 0.945 0.948 0.912 0.818 
   2   (0.103) 0.031 0.057 0.104 0.107 0.090 0.061 0.055 0.052 0.088 0.182 

Locus 972 : 
2 alleles
5.1% missing data
   4   (0.916) 0.619 0.949 0.916 0.989 0.985 0.993 0.958 0.959 0.960 0.941 
   3   (0.084) 0.381 0.051 0.084 0.011 0.015 0.007 0.042 0.041 0.040 0.059 

Locus 973 : 
2 alleles
12.3% missing data
   4   (0.835) 0.895 0.881 0.834 0.944 0.910 0.862 0.910 0.903 0.780 0.722 
   1   (0.165) 0.105 0.119 0.166 0.056 0.090 0.138 0.090 0.097 0.220 0.278 

Locus 974 : 
2 alleles
1.4% missing data
   2   (0.933) 0.995 0.817 0.935 0.997 0.983 0.998 0.935 0.893 0.992 0.962 
   3   (0.067) 0.005 0.183 0.065 0.003 0.017 0.002 0.065 0.107 0.008 0.038 

Locus 975 : 
2 alleles
9.4% missing data
   1   (0.900) 0.612 0.960 0.901 0.982 0.973 0.802 0.976 0.974 0.872 0.856 
   3   (0.100) 0.388 0.040 0.099 0.018 0.027 0.198 0.024 0.026 0.128 0.144 

Locus 976 : 
2 alleles
2.2% missing data
   2   (0.913) 0.958 0.951 0.913 0.982 0.968 0.966 0.978 0.964 0.869 0.890 
   4   (0.087) 0.042 0.049 0.087 0.018 0.032 0.034 0.022 0.036 0.131 0.110 

Locus 977 : 
2 alleles
1.4% missing data
   2   (0.795) 0.761 0.787 0.797 0.975 0.710 0.986 0.519 0.676 0.946 0.856 
   3   (0.205) 0.239 0.213 0.203 0.025 0.290 0.014 0.481 0.324 0.054 0.144 

Locus 978 : 
2 alleles
5.1% missing data
   4   (0.774) 0.935 0.770 0.771 0.943 0.591 0.729 0.871 0.857 0.689 0.807 
   2   (0.226) 0.065 0.230 0.229 0.057 0.409 0.271 0.129 0.143 0.311 0.193 

Locus 979 : 
2 alleles
15.2% missing data
   4   (0.783) 0.944 0.744 0.784 0.956 0.818 0.414 0.786 0.770 0.861 0.786 
   2   (0.217) 0.056 0.256 0.216 0.044 0.182 0.586 0.214 0.230 0.139 0.214 

Locus 980 : 
2 alleles
11.6% missing data
   2   (0.893) 0.964 0.954 0.891 0.931 0.944 0.986 0.873 0.941 0.886 0.919 
   4   (0.107) 0.036 0.046 0.109 0.069 0.056 0.014 0.127 0.059 0.114 0.081 

Locus 981 : 
2 alleles
4.3% missing data
   2   (0.154) 0.036 0.163 0.153 0.154 0.028 0.026 0.240 0.145 0.097 0.164 
   4   (0.846) 0.964 0.837 0.847 0.846 0.972 0.974 0.760 0.855 0.903 0.836 

Locus 982 : 
2 alleles
19.6% missing data
   2   (0.895) 0.960 0.955 0.895 0.981 0.926 0.965 0.962 0.952 0.781 0.909 
   1   (0.105) 0.040 0.045 0.105 0.019 0.074 0.035 0.038 0.048 0.219 0.091 

Locus 983 : 
2 alleles
2.2% missing data
   3   (0.905) 0.956 0.947 0.906 0.821 0.968 0.986 0.966 0.955 0.882 0.881 
   1   (0.095) 0.044 0.053 0.094 0.179 0.032 0.014 0.034 0.045 0.118 0.119 

Locus 984 : 
2 alleles
9.4% missing data
   4   (0.849) 0.948 0.859 0.846 0.939 0.954 0.957 0.889 0.854 0.886 0.897 
   1   (0.151) 0.052 0.141 0.154 0.061 0.046 0.043 0.111 0.146 0.114 0.103 

Locus 985 : 
2 alleles
3.6% missing data
   2   (0.151) 0.044 0.185 0.151 0.038 0.118 0.027 0.066 0.134 0.098 0.263 
   4   (0.849) 0.956 0.815 0.849 0.962 0.882 0.973 0.934 0.866 0.902 0.737 

Locus 986 : 
2 alleles
2.9% missing data
   1   (0.908) 0.988 0.921 0.909 0.988 0.844 0.997 0.891 0.832 0.974 0.946 
   2   (0.092) 0.012 0.079 0.091 0.012 0.156 0.003 0.109 0.168 0.026 0.054 

Locus 987 : 
2 alleles
10.1% missing data
   1   (0.908) 0.921 0.928 0.907 0.986 0.923 0.907 0.922 0.963 0.921 0.928 
   3   (0.092) 0.079 0.072 0.093 0.014 0.077 0.093 0.078 0.037 0.079 0.072 

Locus 988 : 
2 alleles
4.3% missing data
   1   (0.152) 0.022 0.385 0.151 0.021 0.093 0.012 0.221 0.195 0.036 0.176 
   4   (0.848) 0.978 0.615 0.849 0.979 0.907 0.988 0.779 0.805 0.964 0.824 

Locus 989 : 
2 alleles
2.9% missing data
   2   (0.761) 0.586 0.807 0.760 0.944 0.855 0.879 0.714 0.832 0.784 0.725 
   4   (0.239) 0.414 0.193 0.240 0.056 0.145 0.121 0.286 0.168 0.216 0.275 

Locus 990 : 
2 alleles
5.1% missing data
   1   (0.148) 0.336 0.112 0.148 0.030 0.074 0.117 0.074 0.111 0.112 0.128 
   3   (0.852) 0.664 0.888 0.852 0.970 0.926 0.883 0.926 0.889 0.888 0.872 

Locus 991 : 
2 alleles
15.9% missing data
   1   (0.949) 0.995 0.876 0.950 0.987 0.972 0.996 0.957 0.959 0.992 0.963 
   2   (0.051) 0.005 0.124 0.050 0.013 0.028 0.004 0.043 0.041 0.008 0.037 

Locus 992 : 
2 alleles
5.8% missing data
   1   (0.826) 0.950 0.869 0.828 0.763 0.770 0.937 0.817 0.800 0.848 0.881 
   3   (0.174) 0.050 0.131 0.172 0.237 0.230 0.063 0.183 0.200 0.152 0.119 

Locus 993 : 
2 alleles
0.7% missing data
   1   (0.926) 0.984 0.948 0.924 0.991 0.987 0.990 0.976 0.978 0.930 0.877 
   2   (0.074) 0.016 0.052 0.076 0.009 0.013 0.010 0.024 0.022 0.070 0.123 

Locus 994 : 
2 alleles
10.9% missing data
   1   (0.868) 0.804 0.916 0.866 0.970 0.962 0.810 0.952 0.958 0.778 0.761 
   3   (0.132) 0.196 0.084 0.134 0.030 0.038 0.190 0.048 0.042 0.222 0.239 

Locus 995 : 
2 alleles
5.8% missing data
   3   (0.752) 0.921 0.708 0.750 0.665 0.947 0.900 0.803 0.854 0.682 0.650 
   1   (0.248) 0.079 0.292 0.250 0.335 0.053 0.100 0.197 0.146 0.318 0.350 

Locus 996 : 
2 alleles
12.3% missing data
   1   (0.884) 0.958 0.804 0.883 0.987 0.937 0.979 0.892 0.883 0.957 0.924 
   4   (0.116) 0.042 0.196 0.117 0.013 0.063 0.021 0.108 0.117 0.043 0.076 

Locus 997 : 
2 alleles
9.4% missing data
   1   (0.196) 0.315 0.112 0.197 0.034 0.347 0.322 0.086 0.129 0.238 0.238 
   4   (0.804) 0.685 0.888 0.803 0.966 0.653 0.678 0.914 0.871 0.762 0.762 

Locus 998 : 
2 alleles
2.2% missing data
   4   (0.910) 0.958 0.947 0.911 0.976 0.944 0.980 0.960 0.948 0.910 0.868 
   3   (0.090) 0.042 0.053 0.089 0.024 0.056 0.020 0.040 0.052 0.090 0.132 

Locus 999 : 
2 alleles
18.1% missing data
   3   (0.783) 0.884 0.770 0.784 0.971 0.887 0.202 0.830 0.875 0.722 0.825 
   2   (0.217) 0.116 0.230 0.216 0.029 0.113 0.798 0.170 0.125 0.278 0.175 

Locus 1000 : 
2 alleles
10.9% missing data
   4   (0.866) 0.974 0.807 0.867 0.967 0.802 0.979 0.921 0.857 0.935 0.870 
   3   (0.134) 0.026 0.193 0.133 0.033 0.198 0.021 0.079 0.143 0.065 0.130 

Locus 1001 : 
2 alleles
5.1% missing data
   3   (0.712) 0.881 0.763 0.712 0.633 0.588 0.777 0.872 0.725 0.621 0.717 
   4   (0.288) 0.119 0.237 0.288 0.367 0.412 0.223 0.128 0.275 0.379 0.283 

Locus 1002 : 
2 alleles
2.2% missing data
   1   (0.861) 0.941 0.949 0.862 0.980 0.984 0.964 0.953 0.940 0.540 0.885 
   3   (0.139) 0.059 0.051 0.138 0.020 0.016 0.036 0.047 0.060 0.460 0.115 

Locus 1003 : 
2 alleles
7.2% missing data
   2   (0.801) 0.950 0.733 0.802 0.958 0.691 0.678 0.610 0.861 0.867 0.770 
   3   (0.199) 0.050 0.267 0.198 0.042 0.309 0.322 0.390 0.139 0.133 0.230 

Locus 1004 : 
2 alleles
11.6% missing data
   1   (0.314) 0.093 0.378 0.317 0.282 0.178 0.203 0.260 0.321 0.272 0.284 
   3   (0.686) 0.907 0.622 0.683 0.718 0.822 0.797 0.740 0.679 0.728 0.716 

Locus 1005 : 
2 alleles
2.9% missing data
   1   (0.853) 0.962 0.837 0.854 0.885 0.951 0.981 0.910 0.921 0.798 0.818 
   3   (0.147) 0.038 0.163 0.146 0.115 0.049 0.019 0.090 0.079 0.202 0.182 

Locus 1006 : 
2 alleles
4.3% missing data
   3   (0.919) 0.705 0.930 0.921 0.669 0.990 0.985 0.960 0.953 0.977 0.945 
   1   (0.081) 0.295 0.070 0.079 0.331 0.010 0.015 0.040 0.047 0.023 0.055 

Locus 1007 : 
2 alleles
4.3% missing data
   1   (0.076) 0.014 0.035 0.077 0.017 0.036 0.005 0.330 0.037 0.033 0.066 
   3   (0.924) 0.986 0.965 0.923 0.983 0.964 0.995 0.670 0.963 0.967 0.934 

Locus 1008 : 
2 alleles
3.6% missing data
   4   (0.943) 0.988 0.984 0.943 0.997 0.916 0.951 0.989 0.989 0.871 0.942 
   1   (0.057) 0.012 0.016 0.057 0.003 0.084 0.049 0.011 0.011 0.129 0.058 

Locus 1009 : 
2 alleles
5.1% missing data
   1   (0.853) 0.507 0.850 0.852 0.983 0.957 0.987 0.914 0.925 0.896 0.849 
   4   (0.147) 0.493 0.150 0.148 0.017 0.043 0.013 0.086 0.075 0.104 0.151 

Locus 1010 : 
2 alleles
6.5% missing data
   2   (0.733) 0.635 0.730 0.733 0.947 0.925 0.645 0.774 0.795 0.746 0.743 
   4   (0.267) 0.365 0.270 0.267 0.053 0.075 0.355 0.226 0.205 0.254 0.257 

Locus 1011 : 
2 alleles
12.3% missing data
   4   (0.884) 0.948 0.951 0.884 0.988 0.974 0.171 0.962 0.947 0.857 0.888 
   2   (0.116) 0.052 0.049 0.116 0.012 0.026 0.829 0.038 0.053 0.143 0.112 

Locus 1012 : 
2 alleles
19.6% missing data
   2   (0.872) 0.939 0.873 0.872 0.983 0.890 0.831 0.910 0.908 0.897 0.885 
   4   (0.128) 0.061 0.127 0.128 0.017 0.110 0.169 0.090 0.092 0.103 0.115 

Locus 1013 : 
2 alleles
10.9% missing data
   2   (0.700) 0.926 0.618 0.699 0.914 0.657 0.702 0.509 0.698 0.779 0.750 
   4   (0.300) 0.074 0.382 0.301 0.086 0.343 0.298 0.491 0.302 0.221 0.250 

Locus 1014 : 
2 alleles
2.9% missing data
   3   (0.918) 0.620 0.979 0.919 0.979 0.974 0.941 0.984 0.978 0.881 0.915 
   2   (0.082) 0.380 0.021 0.081 0.021 0.026 0.059 0.016 0.022 0.119 0.085 

Locus 1015 : 
2 alleles
11.6% missing data
   4   (0.913) 0.977 0.950 0.915 0.979 0.954 0.981 0.956 0.956 0.868 0.917 
   2   (0.087) 0.023 0.050 0.085 0.021 0.046 0.019 0.044 0.044 0.132 0.083 

Locus 1016 : 
2 alleles
10.1% missing data
   2   (0.871) 0.964 0.897 0.870 0.927 0.933 0.983 0.915 0.861 0.920 0.869 
   4   (0.129) 0.036 0.103 0.130 0.073 0.067 0.017 0.085 0.139 0.080 0.131 

Locus 1017 : 
2 alleles
3.6% missing data
   3   (0.779) 0.753 0.814 0.780 0.952 0.759 0.836 0.905 0.857 0.659 0.812 
   2   (0.221) 0.247 0.186 0.220 0.048 0.241 0.164 0.095 0.143 0.341 0.188 

Locus 1018 : 
2 alleles
4.3% missing data
   2   (0.489) 0.504 0.411 0.490 0.616 0.579 0.679 0.546 0.435 0.555 0.437 
   4   (0.511) 0.496 0.589 0.510 0.384 0.421 0.321 0.454 0.565 0.445 0.563 

Locus 1019 : 
2 alleles
12.3% missing data
   2   (0.864) 0.952 0.909 0.865 0.647 0.957 0.877 0.958 0.898 0.845 0.800 
   1   (0.136) 0.048 0.091 0.135 0.353 0.043 0.123 0.042 0.102 0.155 0.200 

Locus 1020 : 
2 alleles
15.9% missing data
   2   (0.755) 0.944 0.754 0.757 0.844 0.834 0.368 0.625 0.657 0.868 0.816 
   4   (0.245) 0.056 0.246 0.243 0.156 0.166 0.632 0.375 0.343 0.132 0.184 

Locus 1021 : 
2 alleles
2.2% missing data
   4   (0.902) 0.986 0.845 0.901 0.993 0.922 0.995 0.914 0.891 0.977 0.944 
   2   (0.098) 0.014 0.155 0.099 0.007 0.078 0.005 0.086 0.109 0.023 0.056 

Locus 1022 : 
2 alleles
15.2% missing data
   3   (0.917) 0.975 0.949 0.918 0.951 0.961 0.880 0.913 0.923 0.958 0.947 
   1   (0.083) 0.025 0.051 0.082 0.049 0.039 0.120 0.087 0.077 0.042 0.053 

Locus 1023 : 
2 alleles
9.4% missing data
   4   (0.672) 0.901 0.712 0.671 0.136 0.613 0.747 0.494 0.644 0.763 0.766 
   1   (0.328) 0.099 0.288 0.329 0.864 0.387 0.253 0.506 0.356 0.237 0.234 

Locus 1024 : 
2 alleles
8.0% missing data
   1   (0.921) 0.990 0.947 0.922 0.972 0.917 0.051 0.940 0.944 0.976 0.945 
   2   (0.079) 0.010 0.053 0.078 0.028 0.083 0.949 0.060 0.056 0.024 0.055 

Locus 1025 : 
2 alleles
5.1% missing data
   1   (0.899) 0.964 0.946 0.895 0.992 0.843 0.971 0.959 0.967 0.865 0.894 
   3   (0.101) 0.036 0.054 0.105 0.008 0.157 0.029 0.041 0.033 0.135 0.106 

Locus 1026 : 
2 alleles
4.3% missing data
   4   (0.903) 0.967 0.950 0.904 0.980 0.921 0.476 0.970 0.964 0.849 0.910 
   2   (0.097) 0.033 0.050 0.096 0.020 0.079 0.524 0.030 0.036 0.151 0.090 

Locus 1027 : 
2 alleles
13.8% missing data
   1   (0.747) 0.942 0.717 0.746 0.837 0.570 0.874 0.802 0.738 0.784 0.771 
   4   (0.253) 0.058 0.283 0.254 0.163 0.430 0.126 0.198 0.262 0.216 0.229 

Locus 1028 : 
2 alleles
1.4% missing data
   2   (0.897) 0.968 0.907 0.899 0.974 0.991 0.981 0.514 0.968 0.908 0.866 
   4   (0.103) 0.032 0.093 0.101 0.026 0.009 0.019 0.486 0.032 0.092 0.134 

Locus 1029 : 
2 alleles
2.2% missing data
   2   (0.489) 0.498 0.478 0.487 0.952 0.374 0.684 0.475 0.520 0.424 0.506 
   4   (0.511) 0.502 0.522 0.513 0.048 0.626 0.316 0.525 0.480 0.576 0.494 

Locus 1030 : 
2 alleles
11.6% missing data
   4   (0.902) 0.975 0.935 0.900 0.968 0.813 0.983 0.958 0.916 0.952 0.927 
   1   (0.098) 0.025 0.065 0.100 0.032 0.187 0.017 0.042 0.084 0.048 0.073 

Locus 1031 : 
2 alleles
0.7% missing data
   2   (0.921) 0.983 0.951 0.922 0.991 0.990 0.041 0.606 0.979 0.971 0.950 
   4   (0.079) 0.017 0.049 0.078 0.009 0.010 0.959 0.394 0.021 0.029 0.050 

Locus 1032 : 
2 alleles
5.8% missing data
   3   (0.795) 0.438 0.801 0.794 0.166 0.947 0.984 0.833 0.827 0.904 0.846 
   2   (0.205) 0.562 0.199 0.206 0.834 0.053 0.016 0.167 0.173 0.096 0.154 

Locus 1033 : 
2 alleles
3.6% missing data
   3   (0.941) 0.599 0.979 0.941 0.926 0.987 0.960 0.989 0.991 0.958 0.958 
   1   (0.059) 0.401 0.021 0.059 0.074 0.013 0.040 0.011 0.009 0.042 0.042 

Locus 1034 : 
2 alleles
12.3% missing data
   2   (0.876) 0.955 0.921 0.874 0.916 0.780 0.957 0.929 0.913 0.886 0.893 
   1   (0.124) 0.045 0.079 0.126 0.084 0.220 0.043 0.071 0.087 0.114 0.107 

Locus 1035 : 
2 alleles
0.7% missing data
   3   (0.888) 0.976 0.831 0.887 0.971 0.841 0.992 0.941 0.919 0.941 0.911 
   4   (0.112) 0.024 0.169 0.113 0.029 0.159 0.008 0.059 0.081 0.059 0.089 

Locus 1036 : 
2 alleles
5.1% missing data
   1   (0.878) 0.961 0.877 0.879 0.981 0.955 0.983 0.907 0.926 0.848 0.903 
   3   (0.122) 0.039 0.123 0.121 0.019 0.045 0.017 0.093 0.074 0.152 0.097 

Locus 1037 : 
2 alleles
12.3% missing data
   4   (0.843) 0.751 0.872 0.843 0.958 0.887 0.828 0.957 0.920 0.796 0.854 
   2   (0.157) 0.249 0.128 0.157 0.042 0.113 0.172 0.043 0.080 0.204 0.146 

Locus 1038 : 
2 alleles
5.8% missing data
   1   (0.680) 0.539 0.648 0.680 0.942 0.896 0.329 0.648 0.825 0.659 0.533 
   3   (0.320) 0.461 0.352 0.320 0.058 0.104 0.671 0.352 0.175 0.341 0.467 

Locus 1039 : 
2 alleles
6.5% missing data
   3   (0.810) 0.953 0.778 0.811 0.946 0.922 0.960 0.712 0.818 0.851 0.833 
   1   (0.190) 0.047 0.222 0.189 0.054 0.078 0.040 0.288 0.182 0.149 0.167 

Locus 1040 : 
2 alleles
2.9% missing data
   4   (0.858) 0.974 0.831 0.858 0.982 0.973 0.955 0.484 0.910 0.921 0.871 
   2   (0.142) 0.026 0.169 0.142 0.018 0.027 0.045 0.516 0.090 0.079 0.129 

Locus 1041 : 
2 alleles
1.4% missing data
   2   (0.881) 0.976 0.930 0.875 0.990 0.707 0.975 0.943 0.911 0.940 0.841 
   4   (0.119) 0.024 0.070 0.125 0.010 0.293 0.025 0.057 0.089 0.060 0.159 

Locus 1042 : 
2 alleles
1.4% missing data
   2   (0.866) 0.975 0.854 0.864 0.984 0.969 0.979 0.906 0.855 0.923 0.900 
   1   (0.134) 0.025 0.146 0.136 0.016 0.031 0.021 0.094 0.145 0.077 0.100 

Locus 1043 : 
2 alleles
2.2% missing data
   1   (0.912) 0.655 0.938 0.911 0.993 0.963 0.916 0.958 0.972 0.957 0.916 
   3   (0.088) 0.345 0.062 0.089 0.007 0.037 0.084 0.042 0.028 0.043 0.084 

Locus 1044 : 
2 alleles
1.4% missing data
   2   (0.590) 0.700 0.576 0.589 0.487 0.766 0.924 0.698 0.709 0.395 0.545 
   4   (0.410) 0.300 0.424 0.411 0.513 0.234 0.076 0.302 0.291 0.605 0.455 

Locus 1045 : 
2 alleles
17.4% missing data
   1   (0.889) 0.883 0.936 0.889 0.976 0.951 0.962 0.890 0.939 0.908 0.832 
   3   (0.111) 0.117 0.064 0.111 0.024 0.049 0.038 0.110 0.061 0.092 0.168 

Locus 1046 : 
2 alleles
18.1% missing data
   3   (0.887) 0.960 0.938 0.888 0.980 0.961 0.943 0.924 0.939 0.809 0.898 
   1   (0.113) 0.040 0.062 0.112 0.020 0.039 0.057 0.076 0.061 0.191 0.102 

Locus 1047 : 
2 alleles
3.6% missing data
   1   (0.262) 0.088 0.198 0.262 0.246 0.229 0.072 0.353 0.227 0.348 0.223 
   4   (0.738) 0.912 0.802 0.738 0.754 0.771 0.928 0.647 0.773 0.652 0.777 

Locus 1048 : 
2 alleles
15.2% missing data
   3   (0.874) 0.966 0.841 0.877 0.858 0.895 0.974 0.611 0.872 0.952 0.911 
   1   (0.126) 0.034 0.159 0.123 0.142 0.105 0.026 0.389 0.128 0.048 0.089 

Locus 1049 : 
2 alleles
2.2% missing data
   4   (0.920) 0.990 0.969 0.918 0.997 0.684 0.997 0.938 0.904 0.981 0.946 
   2   (0.080) 0.010 0.031 0.082 0.003 0.316 0.003 0.062 0.096 0.019 0.054 

Locus 1050 : 
2 alleles
0.0% missing data
   4   (0.909) 0.797 0.832 0.911 0.995 0.971 0.994 0.951 0.927 0.981 0.914 
   2   (0.091) 0.203 0.168 0.089 0.005 0.029 0.006 0.049 0.073 0.019 0.086 

Locus 1051 : 
2 alleles
4.3% missing data
   2   (0.917) 0.965 0.961 0.915 0.985 0.876 0.749 0.979 0.970 0.907 0.931 
   4   (0.083) 0.035 0.039 0.085 0.015 0.124 0.251 0.021 0.030 0.093 0.069 

Locus 1052 : 
2 alleles
13.8% missing data
   2   (0.396) 0.336 0.412 0.397 0.084 0.176 0.594 0.505 0.300 0.467 0.412 
   4   (0.604) 0.664 0.588 0.603 0.916 0.824 0.406 0.495 0.700 0.533 0.588 

Locus 1053 : 
2 alleles
7.2% missing data
   2   (0.818) 0.962 0.847 0.818 0.981 0.718 0.082 0.865 0.855 0.853 0.857 
   4   (0.182) 0.038 0.153 0.182 0.019 0.282 0.918 0.135 0.145 0.147 0.143 

Locus 1054 : 
2 alleles
2.2% missing data
   2   (0.906) 0.968 0.927 0.905 0.868 0.984 0.989 0.914 0.965 0.902 0.921 
   4   (0.094) 0.032 0.073 0.095 0.132 0.016 0.011 0.086 0.035 0.098 0.079 

Locus 1055 : 
2 alleles
11.6% missing data
   1   (0.923) 0.975 0.926 0.925 0.976 0.982 0.949 0.968 0.926 0.970 0.943 
   3   (0.077) 0.025 0.074 0.075 0.024 0.018 0.051 0.032 0.074 0.030 0.057 

Locus 1056 : 
2 alleles
13.0% missing data
   4   (0.917) 0.917 0.967 0.918 0.982 0.939 0.972 0.926 0.946 0.937 0.937 
   2   (0.083) 0.083 0.033 0.082 0.018 0.061 0.028 0.074 0.054 0.063 0.063 

Locus 1057 : 
2 alleles
3.6% missing data
   3   (0.922) 0.968 0.975 0.920 0.963 0.955 0.813 0.968 0.979 0.894 0.903 
   1   (0.078) 0.032 0.025 0.080 0.037 0.045 0.187 0.032 0.021 0.106 0.097 

Locus 1058 : 
2 alleles
12.3% missing data
   4   (0.268) 0.081 0.227 0.268 0.940 0.581 0.128 0.186 0.203 0.322 0.241 
   2   (0.732) 0.919 0.773 0.732 0.060 0.419 0.872 0.814 0.797 0.678 0.759 

Locus 1059 : 
2 alleles
15.2% missing data
   1   (0.741) 0.927 0.699 0.739 0.965 0.491 0.751 0.674 0.848 0.681 0.729 
   4   (0.259) 0.073 0.301 0.261 0.035 0.509 0.249 0.326 0.152 0.319 0.271 

Locus 1060 : 
2 alleles
12.3% missing data
   4   (0.903) 0.986 0.811 0.902 0.954 0.991 0.992 0.925 0.916 0.970 0.881 
   2   (0.097) 0.014 0.189 0.098 0.046 0.009 0.008 0.075 0.084 0.030 0.119 

Locus 1061 : 
2 alleles
10.9% missing data
   1   (0.103) 0.018 0.103 0.101 0.062 0.206 0.042 0.050 0.176 0.030 0.086 
   3   (0.897) 0.982 0.897 0.899 0.938 0.794 0.958 0.950 0.824 0.970 0.914 

Locus 1062 : 
2 alleles
17.4% missing data
   4   (0.763) 0.559 0.839 0.762 0.678 0.921 0.860 0.758 0.807 0.783 0.810 
   2   (0.237) 0.441 0.161 0.238 0.322 0.079 0.140 0.242 0.193 0.217 0.190 

Locus 1063 : 
2 alleles
11.6% missing data
   1   (0.914) 0.984 0.937 0.915 0.996 0.979 0.694 0.865 0.905 0.976 0.950 
   2   (0.086) 0.016 0.063 0.085 0.004 0.021 0.306 0.135 0.095 0.024 0.050 

Locus 1064 : 
2 alleles
13.8% missing data
   2   (0.880) 0.969 0.932 0.879 0.981 0.648 0.977 0.942 0.893 0.890 0.907 
   4   (0.120) 0.031 0.068 0.121 0.019 0.352 0.023 0.058 0.107 0.110 0.093 

Locus 1065 : 
2 alleles
2.2% missing data
   4   (0.837) 0.749 0.720 0.839 0.971 0.952 0.765 0.895 0.876 0.923 0.838 
   2   (0.163) 0.251 0.280 0.161 0.029 0.048 0.235 0.105 0.124 0.077 0.162 

Locus 1066 : 
2 alleles
2.9% missing data
   3   (0.922) 0.990 0.903 0.923 0.996 0.943 0.992 0.879 0.896 0.983 0.951 
   1   (0.078) 0.010 0.097 0.077 0.004 0.057 0.008 0.121 0.104 0.017 0.049 

Locus 1067 : 
2 alleles
10.1% missing data
   2   (0.943) 0.995 0.951 0.944 0.987 0.988 0.998 0.924 0.899 0.992 0.964 
   4   (0.057) 0.005 0.049 0.056 0.013 0.012 0.002 0.076 0.101 0.008 0.036 

Locus 1068 : 
2 alleles
4.3% missing data
   3   (0.903) 0.973 0.956 0.897 0.995 0.978 0.972 0.894 0.972 0.905 0.917 
   2   (0.097) 0.027 0.044 0.103 0.005 0.022 0.028 0.106 0.028 0.095 0.083 

Locus 1069 : 
2 alleles
5.1% missing data
   4   (0.786) 0.105 0.963 0.787 0.113 0.852 0.145 0.974 0.977 0.193 0.699 
   1   (0.214) 0.895 0.037 0.213 0.887 0.148 0.855 0.026 0.023 0.807 0.301 

Locus 1070 : 
2 alleles
13.0% missing data
   3   (0.905) 0.970 0.913 0.904 0.974 0.964 0.936 0.957 0.967 0.879 0.893 
   4   (0.095) 0.030 0.087 0.096 0.026 0.036 0.064 0.043 0.033 0.121 0.107 

Locus 1071 : 
2 alleles
9.4% missing data
   2   (0.676) 0.878 0.739 0.675 0.964 0.832 0.912 0.462 0.693 0.598 0.695 
   4   (0.324) 0.122 0.261 0.325 0.036 0.168 0.088 0.538 0.307 0.402 0.305 

Locus 1072 : 
2 alleles
1.4% missing data
   2   (0.867) 0.978 0.812 0.868 0.975 0.632 0.941 0.819 0.845 0.960 0.858 
   3   (0.133) 0.022 0.188 0.132 0.025 0.368 0.059 0.181 0.155 0.040 0.142 

Locus 1073 : 
2 alleles
3.6% missing data
   2   (0.907) 0.991 0.907 0.909 0.979 0.839 0.996 0.778 0.839 0.985 0.929 
   1   (0.093) 0.009 0.093 0.091 0.021 0.161 0.004 0.222 0.161 0.015 0.071 

Locus 1074 : 
2 alleles
4.3% missing data
   2   (0.097) 0.035 0.049 0.097 0.057 0.131 0.012 0.074 0.045 0.101 0.143 
   4   (0.903) 0.965 0.951 0.903 0.943 0.869 0.988 0.926 0.955 0.899 0.857 

Locus 1075 : 
2 alleles
20.3% missing data
   3   (0.889) 0.849 0.944 0.884 0.979 0.903 0.995 0.951 0.878 0.969 0.923 
   2   (0.111) 0.151 0.056 0.116 0.021 0.097 0.005 0.049 0.122 0.031 0.077 

Locus 1076 : 
2 alleles
2.9% missing data
   2   (0.837) 0.948 0.863 0.835 0.984 0.735 0.932 0.911 0.867 0.851 0.856 
   4   (0.163) 0.052 0.137 0.165 0.016 0.265 0.068 0.089 0.133 0.149 0.144 

Locus 1077 : 
2 alleles
4.3% missing data
   1   (0.872) 0.958 0.825 0.871 0.990 0.985 0.988 0.946 0.916 0.898 0.791 
   3   (0.128) 0.042 0.175 0.129 0.010 0.015 0.012 0.054 0.084 0.102 0.209 

Locus 1078 : 
2 alleles
5.1% missing data
   3   (0.906) 0.969 0.944 0.904 0.991 0.984 0.965 0.968 0.958 0.882 0.909 
   1   (0.094) 0.031 0.056 0.096 0.009 0.016 0.035 0.032 0.042 0.118 0.091 

Locus 1079 : 
2 alleles
14.5% missing data
   2   (0.686) 0.882 0.658 0.686 0.805 0.764 0.555 0.771 0.689 0.687 0.629 
   1   (0.314) 0.118 0.342 0.314 0.195 0.236 0.445 0.229 0.311 0.313 0.371 

Locus 1080 : 
2 alleles
15.2% missing data
   3   (0.733) 0.188 0.838 0.730 0.756 0.824 0.918 0.877 0.822 0.644 0.775 
   1   (0.267) 0.812 0.162 0.270 0.244 0.176 0.082 0.123 0.178 0.356 0.225 

Locus 1081 : 
2 alleles
12.3% missing data
   4   (0.915) 0.917 0.954 0.916 0.979 0.844 0.976 0.978 0.964 0.904 0.913 
   2   (0.085) 0.083 0.046 0.084 0.021 0.156 0.024 0.022 0.036 0.096 0.087 

Locus 1082 : 
2 alleles
3.6% missing data
   4   (0.901) 0.976 0.937 0.902 0.905 0.921 0.986 0.919 0.902 0.953 0.841 
   1   (0.099) 0.024 0.063 0.098 0.095 0.079 0.014 0.081 0.098 0.047 0.159 

Locus 1083 : 
2 alleles
4.3% missing data
   3   (0.873) 0.920 0.927 0.875 0.975 0.892 0.981 0.512 0.899 0.931 0.900 
   4   (0.127) 0.080 0.073 0.125 0.025 0.108 0.019 0.488 0.101 0.069 0.100 

Locus 1084 : 
2 alleles
5.1% missing data
   4   (0.859) 0.779 0.831 0.857 0.977 0.964 0.970 0.910 0.944 0.871 0.857 
   2   (0.141) 0.221 0.169 0.143 0.023 0.036 0.030 0.090 0.056 0.129 0.143 

Locus 1085 : 
2 alleles
1.4% missing data
   4   (0.904) 0.982 0.882 0.902 0.994 0.904 0.993 0.951 0.890 0.972 0.918 
   1   (0.096) 0.018 0.118 0.098 0.006 0.096 0.007 0.049 0.110 0.028 0.082 

Locus 1086 : 
2 alleles
13.8% missing data
   3   (0.076) 0.007 0.073 0.074 0.017 0.053 0.004 0.436 0.115 0.011 0.042 
   4   (0.924) 0.993 0.927 0.926 0.983 0.947 0.996 0.564 0.885 0.989 0.958 

Locus 1087 : 
2 alleles
12.3% missing data
   2   (0.138) 0.174 0.186 0.137 0.017 0.285 0.018 0.084 0.104 0.059 0.125 
   4   (0.862) 0.826 0.814 0.863 0.983 0.715 0.982 0.916 0.896 0.941 0.875 

Locus 1088 : 
2 alleles
5.8% missing data
   1   (0.891) 0.968 0.938 0.889 0.979 0.970 0.891 0.919 0.943 0.868 0.912 
   4   (0.109) 0.032 0.062 0.111 0.021 0.030 0.109 0.081 0.057 0.132 0.088 

Locus 1089 : 
2 alleles
17.4% missing data
   1   (0.686) 0.815 0.747 0.686 0.340 0.730 0.949 0.865 0.724 0.598 0.563 
   4   (0.314) 0.185 0.253 0.314 0.660 0.270 0.051 0.135 0.276 0.402 0.437 

Locus 1090 : 
2 alleles
8.7% missing data
   3   (0.876) 0.968 0.881 0.873 0.977 0.781 0.985 0.938 0.923 0.910 0.823 
   1   (0.124) 0.032 0.119 0.127 0.023 0.219 0.015 0.062 0.077 0.090 0.177 

Locus 1091 : 
2 alleles
17.4% missing data
   1   (0.861) 0.949 0.885 0.859 0.855 0.925 0.965 0.856 0.889 0.919 0.800 
   3   (0.139) 0.051 0.115 0.141 0.145 0.075 0.035 0.144 0.111 0.081 0.200 

Locus 1092 : 
2 alleles
19.6% missing data
   3   (0.889) 0.673 0.787 0.890 0.987 0.928 0.973 0.897 0.937 0.965 0.901 
   1   (0.111) 0.327 0.213 0.110 0.013 0.072 0.027 0.103 0.063 0.035 0.099 

Locus 1093 : 
2 alleles
13.8% missing data
   3   (0.852) 0.934 0.925 0.851 0.975 0.803 0.898 0.799 0.929 0.787 0.798 
   1   (0.148) 0.066 0.075 0.149 0.025 0.197 0.102 0.201 0.071 0.213 0.202 

Locus 1094 : 
2 alleles
8.7% missing data
   3   (0.943) 0.995 0.931 0.944 0.998 0.964 0.998 0.939 0.889 0.993 0.964 
   1   (0.057) 0.005 0.069 0.056 0.002 0.036 0.002 0.061 0.111 0.007 0.036 

Locus 1095 : 
2 alleles
3.6% missing data
   2   (0.788) 0.951 0.815 0.789 0.756 0.850 0.790 0.453 0.822 0.822 0.818 
   4   (0.212) 0.049 0.185 0.211 0.244 0.150 0.210 0.547 0.178 0.178 0.182 

Locus 1096 : 
2 alleles
13.8% missing data
   2   (0.768) 0.618 0.837 0.770 0.746 0.666 0.600 0.841 0.794 0.813 0.762 
   4   (0.232) 0.382 0.163 0.230 0.254 0.334 0.400 0.159 0.206 0.187 0.238 

Locus 1097 : 
2 alleles
3.6% missing data
   3   (0.767) 0.596 0.817 0.765 0.817 0.284 0.642 0.546 0.889 0.816 0.776 
   2   (0.233) 0.404 0.183 0.235 0.183 0.716 0.358 0.454 0.111 0.184 0.224 

Locus 1098 : 
2 alleles
3.6% missing data
   4   (0.895) 0.971 0.940 0.895 0.983 0.956 0.980 0.943 0.951 0.867 0.832 
   2   (0.105) 0.029 0.060 0.105 0.017 0.044 0.020 0.057 0.049 0.133 0.168 

Locus 1099 : 
2 alleles
13.0% missing data
   2   (0.911) 0.982 0.944 0.909 0.994 0.977 0.960 0.947 0.930 0.943 0.935 
   4   (0.089) 0.018 0.056 0.091 0.006 0.023 0.040 0.053 0.070 0.057 0.065 

Locus 1100 : 
2 alleles
7.2% missing data
   3   (0.904) 0.948 0.908 0.904 0.985 0.950 0.891 0.943 0.933 0.937 0.937 
   1   (0.096) 0.052 0.092 0.096 0.015 0.050 0.109 0.057 0.067 0.063 0.063 

Locus 1101 : 
2 alleles
10.1% missing data
   3   (0.939) 0.994 0.941 0.940 0.987 0.968 0.997 0.863 0.879 0.992 0.965 
   1   (0.061) 0.006 0.059 0.060 0.013 0.032 0.003 0.137 0.121 0.008 0.035 

Locus 1102 : 
2 alleles
14.5% missing data
   2   (0.081) 0.024 0.031 0.081 0.015 0.197 0.018 0.042 0.110 0.034 0.049 
   3   (0.919) 0.976 0.969 0.919 0.985 0.803 0.982 0.958 0.890 0.966 0.951 

Locus 1103 : 
2 alleles
4.3% missing data
   2   (0.874) 0.968 0.902 0.873 0.990 0.979 0.986 0.860 0.863 0.931 0.893 
   4   (0.126) 0.032 0.098 0.127 0.010 0.021 0.014 0.140 0.137 0.069 0.107 

Locus 1104 : 
2 alleles
14.5% missing data
   2   (0.853) 0.749 0.887 0.854 0.649 0.918 0.844 0.856 0.893 0.912 0.870 
   1   (0.147) 0.251 0.113 0.146 0.351 0.082 0.156 0.144 0.107 0.088 0.130 

Locus 1105 : 
2 alleles
11.6% missing data
   4   (0.921) 0.970 0.975 0.921 0.660 0.983 0.831 0.984 0.982 0.809 0.929 
   2   (0.079) 0.030 0.025 0.079 0.340 0.017 0.169 0.016 0.018 0.191 0.071 

Locus 1106 : 
2 alleles
18.8% missing data
   2   (0.804) 0.951 0.833 0.801 0.907 0.859 0.988 0.828 0.775 0.891 0.617 
   4   (0.196) 0.049 0.167 0.199 0.093 0.141 0.012 0.172 0.225 0.109 0.383 

Locus 1107 : 
2 alleles
12.3% missing data
   4   (0.955) 0.979 0.992 0.956 0.985 0.945 0.972 0.994 0.995 0.779 0.968 
   2   (0.045) 0.021 0.008 0.044 0.015 0.055 0.028 0.006 0.005 0.221 0.032 

Locus 1108 : 
2 alleles
3.6% missing data
   1   (0.112) 0.227 0.126 0.110 0.005 0.016 0.004 0.145 0.187 0.018 0.071 
   4   (0.888) 0.773 0.874 0.890 0.995 0.984 0.996 0.855 0.813 0.982 0.929 

Locus 1109 : 
2 alleles
2.9% missing data
   3   (0.914) 0.971 0.946 0.913 0.988 0.984 0.975 0.965 0.966 0.902 0.923 
   2   (0.086) 0.029 0.054 0.087 0.012 0.016 0.025 0.035 0.034 0.098 0.077 

Locus 1110 : 
2 alleles
5.8% missing data
   3   (0.846) 0.965 0.852 0.846 0.900 0.785 0.873 0.926 0.925 0.777 0.794 
   4   (0.154) 0.035 0.148 0.154 0.100 0.215 0.127 0.074 0.075 0.223 0.206 

Locus 1111 : 
2 alleles
7.2% missing data
   2   (0.107) 0.458 0.118 0.106 0.007 0.063 0.006 0.051 0.109 0.031 0.082 
   4   (0.893) 0.542 0.882 0.894 0.993 0.937 0.994 0.949 0.891 0.969 0.918 

Locus 1112 : 
2 alleles
2.9% missing data
   2   (0.907) 0.971 0.964 0.908 0.798 0.985 0.600 0.970 0.970 0.850 0.895 
   4   (0.093) 0.029 0.036 0.092 0.202 0.015 0.400 0.030 0.030 0.150 0.105 

Locus 1113 : 
2 alleles
2.9% missing data
   3   (0.897) 0.983 0.902 0.898 0.988 0.971 0.985 0.932 0.849 0.962 0.899 
   1   (0.103) 0.017 0.098 0.102 0.012 0.029 0.015 0.068 0.151 0.038 0.101 

Locus 1114 : 
2 alleles
4.3% missing data
   2   (0.849) 0.944 0.820 0.847 0.928 0.945 0.978 0.929 0.900 0.871 0.817 
   4   (0.151) 0.056 0.180 0.153 0.072 0.055 0.022 0.071 0.100 0.129 0.183 

Locus 1115 : 
2 alleles
10.9% missing data
   4   (0.876) 0.889 0.865 0.876 0.987 0.909 0.905 0.947 0.918 0.897 0.906 
   2   (0.124) 0.111 0.135 0.124 0.013 0.091 0.095 0.053 0.082 0.103 0.094 

Locus 1116 : 
2 alleles
12.3% missing data
   1   (0.868) 0.756 0.878 0.868 0.904 0.940 0.990 0.947 0.947 0.862 0.865 
   2   (0.132) 0.244 0.122 0.132 0.096 0.060 0.010 0.053 0.053 0.138 0.135 

Locus 1117 : 
2 alleles
13.0% missing data
   4   (0.932) 0.474 0.981 0.933 0.858 0.980 0.982 0.986 0.989 0.915 0.905 
   1   (0.068) 0.526 0.019 0.067 0.142 0.020 0.018 0.014 0.011 0.085 0.095 

Locus 1118 : 
2 alleles
13.0% missing data
   2   (0.261) 0.082 0.184 0.259 0.071 0.431 0.254 0.620 0.193 0.309 0.257 
   4   (0.739) 0.918 0.816 0.741 0.929 0.569 0.746 0.380 0.807 0.691 0.743 

Locus 1119 : 
2 alleles
6.5% missing data
   4   (0.845) 0.960 0.815 0.843 0.968 0.942 0.884 0.915 0.869 0.876 0.865 
   2   (0.155) 0.040 0.185 0.157 0.032 0.058 0.116 0.085 0.131 0.124 0.135 

Locus 1120 : 
2 alleles
3.6% missing data
   2   (0.935) 0.995 0.891 0.937 0.998 0.876 0.998 0.926 0.859 0.993 0.963 
   1   (0.065) 0.005 0.109 0.063 0.002 0.124 0.002 0.074 0.141 0.007 0.037 

Locus 1121 : 
2 alleles
8.7% missing data
   1   (0.832) 0.964 0.776 0.831 0.981 0.384 0.953 0.856 0.840 0.917 0.835 
   2   (0.168) 0.036 0.224 0.169 0.019 0.616 0.047 0.144 0.160 0.083 0.165 

Locus 1122 : 
2 alleles
11.6% missing data
   1   (0.777) 0.908 0.813 0.779 0.822 0.629 0.584 0.789 0.817 0.766 0.743 
   3   (0.223) 0.092 0.187 0.221 0.178 0.371 0.416 0.211 0.183 0.234 0.257 

Locus 1123 : 
2 alleles
4.3% missing data
   3   (0.859) 0.964 0.905 0.860 0.985 0.969 0.526 0.804 0.851 0.904 0.896 
   4   (0.141) 0.036 0.095 0.140 0.015 0.031 0.474 0.196 0.149 0.096 0.104 

Locus 1124 : 
2 alleles
16.7% missing data
   2   (0.877) 0.961 0.930 0.876 0.986 0.944 0.933 0.927 0.955 0.730 0.858 
   4   (0.123) 0.039 0.070 0.124 0.014 0.056 0.067 0.073 0.045 0.270 0.142 

Locus 1125 : 
2 alleles
5.8% missing data
   2   (0.905) 0.580 0.959 0.906 0.975 0.951 0.679 0.977 0.978 0.887 0.887 
   1   (0.095) 0.420 0.041 0.094 0.025 0.049 0.321 0.023 0.022 0.113 0.113 

Locus 1126 : 
2 alleles
9.4% missing data
   4   (0.917) 0.984 0.911 0.918 0.995 0.938 0.768 0.897 0.920 0.975 0.954 
   3   (0.083) 0.016 0.089 0.082 0.005 0.062 0.232 0.103 0.080 0.025 0.046 

Locus 1127 : 
2 alleles
3.6% missing data
   4   (0.819) 0.944 0.787 0.817 0.839 0.299 0.954 0.862 0.877 0.878 0.845 
   2   (0.181) 0.056 0.213 0.183 0.161 0.701 0.046 0.138 0.123 0.122 0.155 

Locus 1128 : 
2 alleles
5.1% missing data
   1   (0.275) 0.704 0.255 0.273 0.183 0.623 0.188 0.238 0.366 0.116 0.226 
   3   (0.725) 0.296 0.745 0.727 0.817 0.377 0.812 0.762 0.634 0.884 0.774 

Locus 1129 : 
2 alleles
15.2% missing data
   1   (0.718) 0.873 0.696 0.717 0.927 0.540 0.957 0.763 0.710 0.735 0.733 
   4   (0.282) 0.127 0.304 0.283 0.073 0.460 0.043 0.237 0.290 0.265 0.267 

Locus 1130 : 
2 alleles
5.8% missing data
   2   (0.874) 0.957 0.897 0.870 0.988 0.946 0.959 0.943 0.895 0.918 0.900 
   4   (0.126) 0.043 0.103 0.130 0.012 0.054 0.041 0.057 0.105 0.082 0.100 

Locus 1131 : 
2 alleles
2.9% missing data
   4   (0.226) 0.047 0.231 0.223 0.023 0.270 0.015 0.390 0.508 0.068 0.187 
   2   (0.774) 0.953 0.769 0.777 0.977 0.730 0.985 0.610 0.492 0.932 0.813 

Locus 1132 : 
2 alleles
2.9% missing data
   3   (0.952) 0.654 0.992 0.953 0.992 0.964 0.987 0.994 0.995 0.913 0.963 
   1   (0.048) 0.346 0.008 0.047 0.008 0.036 0.013 0.006 0.005 0.087 0.037 

Locus 1133 : 
2 alleles
2.9% missing data
   4   (0.915) 0.961 0.961 0.915 0.982 0.913 0.964 0.970 0.960 0.895 0.929 
   1   (0.085) 0.039 0.039 0.085 0.018 0.087 0.036 0.030 0.040 0.105 0.071 

Locus 1134 : 
2 alleles
13.8% missing data
   3   (0.793) 0.936 0.710 0.794 0.849 0.916 0.952 0.840 0.737 0.870 0.817 
   1   (0.207) 0.064 0.290 0.206 0.151 0.084 0.048 0.160 0.263 0.130 0.183 

Locus 1135 : 
2 alleles
3.6% missing data
   3   (0.821) 0.574 0.917 0.819 0.814 0.850 0.924 0.612 0.940 0.764 0.846 
   2   (0.179) 0.426 0.083 0.181 0.186 0.150 0.076 0.388 0.060 0.236 0.154 

Locus 1136 : 
2 alleles
2.9% missing data
   1   (0.920) 0.986 0.917 0.921 0.988 0.892 0.924 0.888 0.953 0.966 0.928 
   4   (0.080) 0.014 0.083 0.079 0.012 0.108 0.076 0.112 0.047 0.034 0.072 

Locus 1137 : 
2 alleles
10.9% missing data
   3   (0.898) 0.967 0.899 0.899 0.868 0.920 0.971 0.949 0.947 0.892 0.925 
   1   (0.102) 0.033 0.101 0.101 0.132 0.080 0.029 0.051 0.053 0.108 0.075 

Locus 1138 : 
2 alleles
5.8% missing data
   2   (0.732) 0.893 0.756 0.733 0.772 0.746 0.938 0.824 0.722 0.682 0.780 
   4   (0.268) 0.107 0.244 0.267 0.228 0.254 0.062 0.176 0.278 0.318 0.220 

Locus 1139 : 
2 alleles
10.1% missing data
   2   (0.898) 0.983 0.900 0.898 0.931 0.642 0.985 0.936 0.867 0.971 0.906 
   4   (0.102) 0.017 0.100 0.102 0.069 0.358 0.015 0.064 0.133 0.029 0.094 

Locus 1140 : 
2 alleles
6.5% missing data
   2   (0.454) 0.417 0.508 0.448 0.873 0.692 0.778 0.496 0.605 0.233 0.388 
   4   (0.546) 0.583 0.492 0.552 0.127 0.308 0.222 0.504 0.395 0.767 0.612 

Locus 1141 : 
2 alleles
2.9% missing data
   4   (0.852) 0.775 0.934 0.848 0.966 0.927 0.950 0.957 0.958 0.690 0.771 
   3   (0.148) 0.225 0.066 0.152 0.034 0.073 0.050 0.043 0.042 0.310 0.229 

Locus 1142 : 
2 alleles
12.3% missing data
   4   (0.805) 0.854 0.846 0.805 0.982 0.803 0.943 0.788 0.704 0.893 0.869 
   2   (0.195) 0.146 0.154 0.195 0.018 0.197 0.057 0.212 0.296 0.107 0.131 

Locus 1143 : 
2 alleles
4.3% missing data
   1   (0.868) 0.972 0.845 0.869 0.976 0.248 0.975 0.893 0.862 0.942 0.914 
   3   (0.132) 0.028 0.155 0.131 0.024 0.752 0.025 0.107 0.138 0.058 0.086 

Locus 1144 : 
2 alleles
8.0% missing data
   2   (0.920) 0.747 0.888 0.921 0.996 0.924 0.996 0.952 0.942 0.984 0.951 
   4   (0.080) 0.253 0.112 0.079 0.004 0.076 0.004 0.048 0.058 0.016 0.049 

Locus 1145 : 
2 alleles
5.1% missing data
   1   (0.173) 0.073 0.171 0.173 0.031 0.036 0.039 0.305 0.125 0.144 0.212 
   3   (0.827) 0.927 0.829 0.827 0.969 0.964 0.961 0.695 0.875 0.856 0.788 

Locus 1146 : 
2 alleles
10.9% missing data
   1   (0.912) 0.586 0.969 0.913 0.664 0.921 0.898 0.977 0.981 0.864 0.936 
   3   (0.088) 0.414 0.031 0.087 0.336 0.079 0.102 0.023 0.019 0.136 0.064 

Locus 1147 : 
2 alleles
2.9% missing data
   1   (0.904) 0.984 0.913 0.903 0.990 0.981 0.990 0.912 0.893 0.965 0.922 
   3   (0.096) 0.016 0.087 0.097 0.010 0.019 0.010 0.088 0.107 0.035 0.078 

Locus 1148 : 
2 alleles
3.6% missing data
   1   (0.898) 0.983 0.773 0.895 0.994 0.944 0.986 0.919 0.923 0.969 0.924 
   3   (0.102) 0.017 0.227 0.105 0.006 0.056 0.014 0.081 0.077 0.031 0.076 

Locus 1149 : 
2 alleles
15.2% missing data
   2   (0.465) 0.125 0.461 0.461 0.554 0.555 0.215 0.371 0.644 0.418 0.504 
   4   (0.535) 0.875 0.539 0.539 0.446 0.445 0.785 0.629 0.356 0.582 0.496 

Locus 1150 : 
2 alleles
4.3% missing data
   2   (0.925) 0.990 0.922 0.925 0.995 0.355 0.995 0.966 0.948 0.979 0.953 
   3   (0.075) 0.010 0.078 0.075 0.005 0.645 0.005 0.034 0.052 0.021 0.047 

Locus 1151 : 
2 alleles
15.2% missing data
   4   (0.950) 0.994 0.936 0.951 0.998 0.927 0.997 0.966 0.939 0.993 0.969 
   2   (0.050) 0.006 0.064 0.049 0.002 0.073 0.003 0.034 0.061 0.007 0.031 

Locus 1152 : 
2 alleles
13.0% missing data
   4   (0.896) 0.986 0.793 0.891 0.974 0.966 0.986 0.803 0.925 0.976 0.934 
   3   (0.104) 0.014 0.207 0.109 0.026 0.034 0.014 0.197 0.075 0.024 0.066 

Locus 1153 : 
2 alleles
13.8% missing data
   3   (0.901) 0.948 0.948 0.903 0.986 0.610 0.735 0.947 0.907 0.946 0.926 
   4   (0.099) 0.052 0.052 0.097 0.014 0.390 0.265 0.053 0.093 0.054 0.074 

Locus 1154 : 
2 alleles
6.5% missing data
   1   (0.923) 0.982 0.799 0.925 0.996 0.967 0.995 0.930 0.956 0.974 0.949 
   3   (0.077) 0.018 0.201 0.075 0.004 0.033 0.005 0.070 0.044 0.026 0.051 

Locus 1155 : 
2 alleles
13.8% missing data
   3   (0.820) 0.586 0.845 0.820 0.889 0.904 0.978 0.891 0.786 0.918 0.841 
   1   (0.180) 0.414 0.155 0.180 0.111 0.096 0.022 0.109 0.214 0.082 0.159 

Locus 1156 : 
2 alleles
10.9% missing data
   3   (0.819) 0.942 0.848 0.815 0.742 0.923 0.963 0.901 0.918 0.723 0.795 
   1   (0.181) 0.058 0.152 0.185 0.258 0.077 0.037 0.099 0.082 0.277 0.205 

Locus 1157 : 
2 alleles
6.5% missing data
   1   (0.845) 0.926 0.820 0.847 0.967 0.732 0.982 0.906 0.769 0.919 0.897 
   3   (0.155) 0.074 0.180 0.153 0.033 0.268 0.018 0.094 0.231 0.081 0.103 

Locus 1158 : 
2 alleles
1.4% missing data
   1   (0.782) 0.941 0.796 0.783 0.953 0.961 0.957 0.771 0.693 0.833 0.813 
   2   (0.218) 0.059 0.204 0.217 0.047 0.039 0.043 0.229 0.307 0.167 0.187 

Locus 1159 : 
2 alleles
5.1% missing data
   1   (0.777) 0.935 0.796 0.777 0.788 0.813 0.909 0.890 0.768 0.767 0.771 
   3   (0.223) 0.065 0.204 0.223 0.212 0.187 0.091 0.110 0.232 0.233 0.229 

Locus 1160 : 
2 alleles
7.2% missing data
   4   (0.852) 0.952 0.869 0.852 0.985 0.869 0.918 0.817 0.885 0.883 0.832 
   2   (0.148) 0.048 0.131 0.148 0.015 0.131 0.082 0.183 0.115 0.117 0.168 

Locus 1161 : 
2 alleles
21.0% missing data
   1   (0.658) 0.890 0.746 0.656 0.473 0.723 0.623 0.752 0.640 0.578 0.683 
   3   (0.342) 0.110 0.254 0.344 0.527 0.277 0.377 0.248 0.360 0.422 0.317 

Locus 1162 : 
2 alleles
3.6% missing data
   2   (0.164) 0.043 0.199 0.166 0.140 0.038 0.095 0.142 0.148 0.103 0.167 
   3   (0.836) 0.957 0.801 0.834 0.860 0.962 0.905 0.858 0.852 0.897 0.833 

Locus 1163 : 
2 alleles
17.4% missing data
   2   (0.925) 0.986 0.931 0.925 0.964 0.972 0.996 0.824 0.926 0.981 0.942 
   4   (0.075) 0.014 0.069 0.075 0.036 0.028 0.004 0.176 0.074 0.019 0.058 

Locus 1164 : 
2 alleles
5.8% missing data
   2   (0.530) 0.455 0.621 0.528 0.921 0.542 0.072 0.410 0.484 0.565 0.634 
   4   (0.470) 0.545 0.379 0.472 0.079 0.458 0.928 0.590 0.516 0.435 0.366 

Locus 1165 : 
2 alleles
5.1% missing data
   3   (0.769) 0.942 0.723 0.769 0.050 0.833 0.969 0.806 0.828 0.793 0.753 
   1   (0.231) 0.058 0.277 0.231 0.950 0.167 0.031 0.194 0.172 0.207 0.247 

Locus 1166 : 
2 alleles
5.8% missing data
   1   (0.833) 0.915 0.831 0.834 0.831 0.819 0.946 0.827 0.826 0.887 0.889 
   3   (0.167) 0.085 0.169 0.166 0.169 0.181 0.054 0.173 0.174 0.113 0.111 

Locus 1167 : 
2 alleles
3.6% missing data
   3   (0.894) 0.967 0.903 0.893 0.970 0.928 0.544 0.956 0.955 0.908 0.891 
   1   (0.106) 0.033 0.097 0.107 0.030 0.072 0.456 0.044 0.045 0.092 0.109 

Locus 1168 : 
2 alleles
9.4% missing data
   1   (0.889) 0.807 0.913 0.888 0.992 0.973 0.995 0.831 0.905 0.971 0.930 
   3   (0.111) 0.193 0.087 0.112 0.008 0.027 0.005 0.169 0.095 0.029 0.070 

Locus 1169 : 
2 alleles
12.3% missing data
   1   (0.902) 0.971 0.917 0.900 0.822 0.935 0.982 0.936 0.953 0.929 0.897 
   3   (0.098) 0.029 0.083 0.100 0.178 0.065 0.018 0.064 0.047 0.071 0.103 

Locus 1170 : 
2 alleles
5.8% missing data
   1   (0.895) 0.957 0.928 0.897 0.868 0.951 0.978 0.943 0.932 0.865 0.927 
   4   (0.105) 0.043 0.072 0.103 0.132 0.049 0.022 0.057 0.068 0.135 0.073 

Locus 1171 : 
2 alleles
5.8% missing data
   3   (0.377) 0.805 0.408 0.375 0.321 0.210 0.042 0.559 0.290 0.316 0.437 
   4   (0.623) 0.195 0.592 0.625 0.679 0.790 0.958 0.441 0.710 0.684 0.563 

Locus 1172 : 
2 alleles
13.8% missing data
   2   (0.928) 0.938 0.978 0.927 0.985 0.977 0.707 0.985 0.972 0.939 0.879 
   3   (0.072) 0.062 0.022 0.073 0.015 0.023 0.293 0.015 0.028 0.061 0.121 

Locus 1173 : 
2 alleles
3.6% missing data
   1   (0.617) 0.616 0.490 0.613 0.951 0.494 0.904 0.463 0.659 0.744 0.575 
   2   (0.383) 0.384 0.510 0.387 0.049 0.506 0.096 0.537 0.341 0.256 0.425 

Locus 1174 : 
2 alleles
13.0% missing data
   3   (0.853) 0.977 0.885 0.850 0.983 0.922 0.981 0.725 0.745 0.958 0.889 
   1   (0.147) 0.023 0.115 0.150 0.017 0.078 0.019 0.275 0.255 0.042 0.111 

Locus 1175 : 
2 alleles
2.2% missing data
   1   (0.864) 0.954 0.919 0.864 0.763 0.931 0.918 0.956 0.927 0.758 0.833 
   3   (0.136) 0.046 0.081 0.136 0.237 0.069 0.082 0.044 0.073 0.242 0.167 

Locus 1176 : 
2 alleles
7.2% missing data
   1   (0.880) 0.971 0.872 0.880 0.978 0.845 0.849 0.959 0.914 0.884 0.910 
   3   (0.120) 0.029 0.128 0.120 0.022 0.155 0.151 0.041 0.086 0.116 0.090 

Locus 1177 : 
2 alleles
13.0% missing data
   3   (0.920) 0.980 0.925 0.920 0.901 0.972 0.926 0.926 0.954 0.959 0.940 
   1   (0.080) 0.020 0.075 0.080 0.099 0.028 0.074 0.074 0.046 0.041 0.060 

Locus 1178 : 
2 alleles
2.9% missing data
   3   (0.871) 0.941 0.926 0.873 0.986 0.924 0.990 0.817 0.877 0.904 0.864 
   1   (0.129) 0.059 0.074 0.127 0.014 0.076 0.010 0.183 0.123 0.096 0.136 

Locus 1179 : 
2 alleles
10.9% missing data
   2   (0.828) 0.942 0.766 0.829 0.966 0.797 0.968 0.850 0.834 0.879 0.837 
   4   (0.172) 0.058 0.234 0.171 0.034 0.203 0.032 0.150 0.166 0.121 0.163 

Locus 1180 : 
2 alleles
7.2% missing data
   1   (0.178) 0.045 0.145 0.182 0.029 0.123 0.045 0.163 0.116 0.203 0.206 
   3   (0.822) 0.955 0.855 0.818 0.971 0.877 0.955 0.837 0.884 0.797 0.794 

Locus 1181 : 
2 alleles
11.6% missing data
   3   (0.918) 0.987 0.939 0.919 0.960 0.834 0.994 0.930 0.853 0.982 0.929 
   1   (0.082) 0.013 0.061 0.081 0.040 0.166 0.006 0.070 0.147 0.018 0.071 

Locus 1182 : 
2 alleles
11.6% missing data
   2   (0.893) 0.976 0.938 0.894 0.905 0.969 0.974 0.922 0.919 0.915 0.841 
   4   (0.107) 0.024 0.062 0.106 0.095 0.031 0.026 0.078 0.081 0.085 0.159 

Locus 1183 : 
2 alleles
2.9% missing data
   4   (0.903) 0.987 0.912 0.901 0.995 0.813 0.984 0.953 0.892 0.971 0.900 
   3   (0.097) 0.013 0.088 0.099 0.005 0.187 0.016 0.047 0.108 0.029 0.100 

Locus 1184 : 
2 alleles
10.9% missing data
   4   (0.735) 0.809 0.752 0.735 0.940 0.452 0.871 0.645 0.779 0.767 0.644 
   2   (0.265) 0.191 0.248 0.265 0.060 0.548 0.129 0.355 0.221 0.233 0.356 

Locus 1185 : 
2 alleles
13.8% missing data
   4   (0.909) 0.981 0.820 0.909 0.948 0.934 0.991 0.917 0.936 0.967 0.931 
   2   (0.091) 0.019 0.180 0.091 0.052 0.066 0.009 0.083 0.064 0.033 0.069 

Locus 1186 : 
2 alleles
0.7% missing data
   4   (0.850) 0.949 0.908 0.850 0.822 0.972 0.977 0.841 0.896 0.811 0.851 
   2   (0.150) 0.051 0.092 0.150 0.178 0.028 0.023 0.159 0.104 0.189 0.149 

Locus 1187 : 
2 alleles
12.3% missing data
   3   (0.884) 0.962 0.944 0.883 0.982 0.949 0.877 0.956 0.927 0.856 0.864 
   1   (0.116) 0.038 0.056 0.117 0.018 0.051 0.123 0.044 0.073 0.144 0.136 

Locus 1188 : 
2 alleles
11.6% missing data
   2   (0.861) 0.947 0.901 0.861 0.875 0.782 0.989 0.908 0.747 0.946 0.889 
   3   (0.139) 0.053 0.099 0.139 0.125 0.218 0.011 0.092 0.253 0.054 0.111 

Locus 1189 : 
2 alleles
5.1% missing data
   2   (0.822) 0.280 0.815 0.823 0.987 0.655 0.832 0.843 0.837 0.924 0.872 
   1   (0.178) 0.720 0.185 0.177 0.013 0.345 0.168 0.157 0.163 0.076 0.128 

Locus 1190 : 
2 alleles
13.8% missing data
   2   (0.561) 0.282 0.639 0.559 0.467 0.694 0.120 0.523 0.639 0.560 0.631 
   4   (0.439) 0.718 0.361 0.441 0.533 0.306 0.880 0.477 0.361 0.440 0.369 

Locus 1191 : 
2 alleles
5.8% missing data
   3   (0.899) 0.970 0.868 0.900 0.992 0.903 0.992 0.914 0.947 0.911 0.929 
   4   (0.101) 0.030 0.132 0.100 0.008 0.097 0.008 0.086 0.053 0.089 0.071 

Locus 1192 : 
2 alleles
3.6% missing data
   2   (0.928) 0.964 0.973 0.929 0.974 0.970 0.925 0.985 0.982 0.842 0.897 
   4   (0.072) 0.036 0.027 0.071 0.026 0.030 0.075 0.015 0.018 0.158 0.103 

Locus 1193 : 
2 alleles
2.9% missing data
   3   (0.869) 0.958 0.898 0.863 0.982 0.948 0.983 0.733 0.922 0.927 0.889 
   1   (0.131) 0.042 0.102 0.137 0.018 0.052 0.017 0.267 0.078 0.073 0.111 

Locus 1194 : 
2 alleles
2.9% missing data
   2   (0.109) 0.280 0.053 0.108 0.015 0.092 0.217 0.040 0.025 0.236 0.076 
   4   (0.891) 0.720 0.947 0.892 0.985 0.908 0.783 0.960 0.975 0.764 0.924 

Locus 1195 : 
2 alleles
14.5% missing data
   2   (0.878) 0.951 0.918 0.879 0.861 0.526 0.959 0.952 0.916 0.893 0.872 
   4   (0.122) 0.049 0.082 0.121 0.139 0.474 0.041 0.048 0.084 0.107 0.128 

Locus 1196 : 
2 alleles
13.0% missing data
   4   (0.579) 0.210 0.628 0.583 0.883 0.802 0.158 0.442 0.592 0.632 0.549 
   2   (0.421) 0.790 0.372 0.417 0.117 0.198 0.842 0.558 0.408 0.368 0.451 

Locus 1197 : 
2 alleles
3.6% missing data
   2   (0.900) 0.808 0.846 0.901 0.991 0.957 0.988 0.904 0.929 0.973 0.927 
   4   (0.100) 0.192 0.154 0.099 0.009 0.043 0.012 0.096 0.071 0.027 0.073 

Locus 1198 : 
2 alleles
4.3% missing data
   3   (0.943) 0.995 0.932 0.944 0.998 0.971 0.998 0.963 0.881 0.993 0.967 
   4   (0.057) 0.005 0.068 0.056 0.002 0.029 0.002 0.037 0.119 0.007 0.033 

Locus 1199 : 
2 alleles
5.8% missing data
   3   (0.794) 0.894 0.798 0.794 0.949 0.915 0.962 0.913 0.795 0.780 0.773 
   1   (0.206) 0.106 0.202 0.206 0.051 0.085 0.038 0.087 0.205 0.220 0.227 

Locus 1200 : 
2 alleles
5.1% missing data
   3   (0.535) 0.556 0.446 0.533 0.136 0.800 0.533 0.732 0.658 0.443 0.491 
   1   (0.465) 0.444 0.554 0.467 0.864 0.200 0.467 0.268 0.342 0.557 0.509 

Locus 1201 : 
2 alleles
2.9% missing data
   1   (0.814) 0.954 0.798 0.815 0.069 0.772 0.660 0.898 0.811 0.910 0.846 
   2   (0.186) 0.046 0.202 0.185 0.931 0.228 0.340 0.102 0.189 0.090 0.154 

Locus 1202 : 
2 alleles
5.8% missing data
   4   (0.572) 0.479 0.662 0.574 0.924 0.511 0.383 0.365 0.483 0.682 0.593 
   2   (0.428) 0.521 0.338 0.426 0.076 0.489 0.617 0.635 0.517 0.318 0.407 

Locus 1203 : 
2 alleles
3.6% missing data
   2   (0.921) 0.960 0.963 0.922 0.870 0.972 0.988 0.972 0.969 0.890 0.937 
   4   (0.079) 0.040 0.037 0.078 0.130 0.028 0.012 0.028 0.031 0.110 0.063 

Locus 1204 : 
2 alleles
0.7% missing data
   1   (0.833) 0.961 0.874 0.833 0.984 0.881 0.620 0.558 0.871 0.886 0.820 
   3   (0.167) 0.039 0.126 0.167 0.016 0.119 0.380 0.442 0.129 0.114 0.180 

Locus 1205 : 
2 alleles
1.4% missing data
   3   (0.890) 0.970 0.925 0.886 0.989 0.977 0.812 0.946 0.938 0.917 0.878 
   1   (0.110) 0.030 0.075 0.114 0.011 0.023 0.188 0.054 0.062 0.083 0.122 

Locus 1206 : 
2 alleles
2.9% missing data
   3   (0.954) 0.984 0.992 0.953 0.982 0.865 0.971 0.994 0.995 0.839 0.954 
   1   (0.046) 0.016 0.008 0.047 0.018 0.135 0.029 0.006 0.005 0.161 0.046 

Locus 1207 : 
2 alleles
5.8% missing data
   2   (0.833) 0.881 0.903 0.835 0.965 0.820 0.924 0.841 0.874 0.786 0.811 
   4   (0.167) 0.119 0.097 0.165 0.035 0.180 0.076 0.159 0.126 0.214 0.189 

Locus 1208 : 
2 alleles
3.6% missing data
   1   (0.850) 0.927 0.868 0.850 0.746 0.913 0.982 0.913 0.916 0.833 0.809 
   3   (0.150) 0.073 0.132 0.150 0.254 0.087 0.018 0.087 0.084 0.167 0.191 

Locus 1209 : 
2 alleles
10.1% missing data
   1   (0.889) 0.979 0.929 0.888 0.992 0.952 0.991 0.742 0.889 0.956 0.921 
   4   (0.111) 0.021 0.071 0.112 0.008 0.048 0.009 0.258 0.111 0.044 0.079 

Locus 1210 : 
2 alleles
3.6% missing data
   3   (0.897) 0.976 0.939 0.898 0.730 0.652 0.706 0.934 0.928 0.944 0.900 
   2   (0.103) 0.024 0.061 0.102 0.270 0.348 0.294 0.066 0.072 0.056 0.100 

Locus 1211 : 
2 alleles
4.3% missing data
   4   (0.822) 0.924 0.843 0.821 0.788 0.953 0.985 0.907 0.836 0.824 0.837 
   2   (0.178) 0.076 0.157 0.179 0.212 0.047 0.015 0.093 0.164 0.176 0.163 

Locus 1212 : 
2 alleles
12.3% missing data
   1   (0.883) 0.833 0.880 0.884 0.937 0.937 0.903 0.959 0.891 0.949 0.918 
   3   (0.117) 0.167 0.120 0.116 0.063 0.063 0.097 0.041 0.109 0.051 0.082 

Locus 1213 : 
2 alleles
0.7% missing data
   4   (0.910) 0.987 0.943 0.908 0.972 0.958 0.978 0.966 0.912 0.962 0.925 
   2   (0.090) 0.013 0.057 0.092 0.028 0.042 0.022 0.034 0.088 0.038 0.075 

Locus 1214 : 
2 alleles
5.1% missing data
   1   (0.901) 0.802 0.963 0.902 0.975 0.949 0.954 0.930 0.916 0.943 0.934 
   2   (0.099) 0.198 0.037 0.098 0.025 0.051 0.046 0.070 0.084 0.057 0.066 

Locus 1215 : 
2 alleles
5.1% missing data
   2   (0.856) 0.140 0.975 0.855 0.791 0.986 0.754 0.982 0.984 0.323 0.786 
   4   (0.144) 0.860 0.025 0.145 0.209 0.014 0.246 0.018 0.016 0.677 0.214 

Locus 1216 : 
2 alleles
4.3% missing data
   3   (0.919) 0.963 0.965 0.918 0.964 0.988 0.912 0.956 0.980 0.848 0.938 
   4   (0.081) 0.037 0.035 0.082 0.036 0.012 0.088 0.044 0.020 0.152 0.062 

Locus 1217 : 
2 alleles
5.1% missing data
   1   (0.781) 0.940 0.751 0.782 0.970 0.683 0.917 0.786 0.749 0.838 0.759 
   4   (0.219) 0.060 0.249 0.218 0.030 0.317 0.083 0.214 0.251 0.162 0.241 

Locus 1218 : 
2 alleles
5.1% missing data
   4   (0.589) 0.159 0.667 0.589 0.739 0.822 0.963 0.633 0.533 0.633 0.605 
   2   (0.411) 0.841 0.333 0.411 0.261 0.178 0.037 0.367 0.467 0.367 0.395 

Locus 1219 : 
2 alleles
2.9% missing data
   1   (0.879) 0.951 0.913 0.879 0.971 0.981 0.981 0.925 0.925 0.874 0.870 
   2   (0.121) 0.049 0.087 0.121 0.029 0.019 0.019 0.075 0.075 0.126 0.130 

Locus 1220 : 
2 alleles
13.0% missing data
   1   (0.891) 0.954 0.940 0.890 0.878 0.586 0.976 0.939 0.940 0.912 0.852 
   3   (0.109) 0.046 0.060 0.110 0.122 0.414 0.024 0.061 0.060 0.088 0.148 

Locus 1221 : 
2 alleles
4.3% missing data
   2   (0.911) 0.983 0.899 0.913 0.990 0.900 0.988 0.959 0.912 0.961 0.925 
   4   (0.089) 0.017 0.101 0.087 0.010 0.100 0.012 0.041 0.088 0.039 0.075 

Locus 1222 : 
2 alleles
13.0% missing data
   2   (0.383) 0.636 0.356 0.382 0.380 0.746 0.155 0.520 0.335 0.346 0.336 
   4   (0.617) 0.364 0.644 0.618 0.620 0.254 0.845 0.480 0.665 0.654 0.664 

Locus 1223 : 
2 alleles
1.4% missing data
   1   (0.869) 0.964 0.927 0.866 0.984 0.960 0.987 0.924 0.954 0.752 0.769 
   3   (0.131) 0.036 0.073 0.134 0.016 0.040 0.013 0.076 0.046 0.248 0.231 

Locus 1224 : 
2 alleles
2.9% missing data
   4   (0.889) 0.966 0.928 0.888 0.928 0.971 0.970 0.915 0.923 0.901 0.903 
   2   (0.111) 0.034 0.072 0.112 0.072 0.029 0.030 0.085 0.077 0.099 0.097 

Locus 1225 : 
2 alleles
12.3% missing data
   1   (0.871) 0.967 0.825 0.868 0.852 0.899 0.976 0.845 0.910 0.941 0.870 
   3   (0.129) 0.033 0.175 0.132 0.148 0.101 0.024 0.155 0.090 0.059 0.130 

Locus 1226 : 
2 alleles
3.6% missing data
   3   (0.894) 0.974 0.927 0.893 0.988 0.609 0.946 0.954 0.964 0.834 0.886 
   4   (0.106) 0.026 0.073 0.107 0.012 0.391 0.054 0.046 0.036 0.166 0.114 

Locus 1227 : 
2 alleles
14.5% missing data
   1   (0.329) 0.362 0.520 0.328 0.056 0.171 0.069 0.237 0.293 0.297 0.287 
   3   (0.671) 0.638 0.480 0.672 0.944 0.829 0.931 0.763 0.707 0.703 0.713 

Locus 1228 : 
2 alleles
10.9% missing data
   3   (0.946) 0.995 0.909 0.947 0.989 0.852 0.997 0.966 0.927 0.992 0.969 
   4   (0.054) 0.005 0.091 0.053 0.011 0.148 0.003 0.034 0.073 0.008 0.031 

Locus 1229 : 
2 alleles
3.6% missing data
   1   (0.841) 0.963 0.912 0.842 0.058 0.896 0.880 0.756 0.892 0.865 0.892 
   2   (0.159) 0.037 0.088 0.158 0.942 0.104 0.120 0.244 0.108 0.135 0.108 

Locus 1230 : 
2 alleles
11.6% missing data
   1   (0.715) 0.927 0.780 0.715 0.963 0.718 0.309 0.827 0.742 0.597 0.685 
   2   (0.285) 0.073 0.220 0.285 0.037 0.282 0.691 0.173 0.258 0.403 0.315 

Locus 1231 : 
2 alleles
3.6% missing data
   1   (0.544) 0.507 0.519 0.543 0.491 0.420 0.158 0.457 0.710 0.432 0.612 
   3   (0.456) 0.493 0.481 0.457 0.509 0.580 0.842 0.543 0.290 0.568 0.388 

Locus 1232 : 
2 alleles
13.0% missing data
   1   (0.156) 0.036 0.109 0.158 0.023 0.060 0.086 0.272 0.168 0.092 0.121 
   3   (0.844) 0.964 0.891 0.842 0.977 0.940 0.914 0.728 0.832 0.908 0.879 

Locus 1233 : 
2 alleles
3.6% missing data
   4   (0.917) 0.703 0.933 0.918 0.995 0.947 0.950 0.947 0.949 0.979 0.943 
   2   (0.083) 0.297 0.067 0.082 0.005 0.053 0.050 0.053 0.051 0.021 0.057 

Locus 1234 : 
2 alleles
4.3% missing data
   2   (0.250) 0.070 0.204 0.250 0.911 0.282 0.920 0.175 0.150 0.292 0.250 
   4   (0.750) 0.930 0.796 0.750 0.089 0.718 0.080 0.825 0.850 0.708 0.750 

Locus 1235 : 
2 alleles
10.9% missing data
   4   (0.898) 0.952 0.826 0.901 0.947 0.973 0.991 0.865 0.916 0.952 0.939 
   2   (0.102) 0.048 0.174 0.099 0.053 0.027 0.009 0.135 0.084 0.048 0.061 

Locus 1236 : 
2 alleles
11.6% missing data
   2   (0.117) 0.030 0.083 0.115 0.078 0.164 0.034 0.088 0.133 0.065 0.142 
   4   (0.883) 0.970 0.917 0.885 0.922 0.836 0.966 0.912 0.867 0.935 0.858 

Locus 1237 : 
2 alleles
13.0% missing data
   3   (0.907) 0.984 0.853 0.906 0.994 0.953 0.992 0.902 0.916 0.968 0.945 
   2   (0.093) 0.016 0.147 0.094 0.006 0.047 0.008 0.098 0.084 0.032 0.055 

Locus 1238 : 
2 alleles
4.3% missing data
   2   (0.726) 0.746 0.651 0.723 0.869 0.461 0.133 0.718 0.770 0.868 0.798 
   4   (0.274) 0.254 0.349 0.277 0.131 0.539 0.867 0.282 0.230 0.132 0.202 

Locus 1239 : 
2 alleles
2.9% missing data
   2   (0.880) 0.965 0.929 0.881 0.980 0.944 0.981 0.751 0.931 0.862 0.900 
   4   (0.120) 0.035 0.071 0.119 0.020 0.056 0.019 0.249 0.069 0.138 0.100 

Locus 1240 : 
2 alleles
2.9% missing data
   1   (0.891) 0.965 0.933 0.891 0.877 0.946 0.982 0.683 0.928 0.928 0.927 
   3   (0.109) 0.035 0.067 0.109 0.123 0.054 0.018 0.317 0.072 0.072 0.073 

Locus 1241 : 
2 alleles
5.8% missing data
   4   (0.626) 0.874 0.512 0.628 0.682 0.717 0.796 0.569 0.477 0.772 0.671 
   1   (0.374) 0.126 0.488 0.372 0.318 0.283 0.204 0.431 0.523 0.228 0.329 

Locus 1242 : 
2 alleles
5.8% missing data
   1   (0.925) 0.989 0.917 0.927 0.995 0.969 0.997 0.811 0.909 0.983 0.958 
   2   (0.075) 0.011 0.083 0.073 0.005 0.031 0.003 0.189 0.091 0.017 0.042 

Locus 1243 : 
2 alleles
3.6% missing data
   2   (0.195) 0.057 0.386 0.194 0.423 0.167 0.037 0.140 0.180 0.105 0.155 
   4   (0.805) 0.943 0.614 0.806 0.577 0.833 0.963 0.860 0.820 0.895 0.845 

Locus 1244 : 
2 alleles
2.2% missing data
   3   (0.873) 0.958 0.947 0.873 0.985 0.849 0.988 0.961 0.880 0.872 0.823 
   1   (0.127) 0.042 0.053 0.127 0.015 0.151 0.012 0.039 0.120 0.128 0.177 

Locus 1245 : 
2 alleles
10.1% missing data
   3   (0.168) 0.028 0.129 0.170 0.111 0.226 0.031 0.378 0.262 0.051 0.138 
   1   (0.832) 0.972 0.871 0.830 0.889 0.774 0.969 0.622 0.738 0.949 0.862 

Locus 1246 : 
2 alleles
13.8% missing data
   4   (0.904) 0.974 0.952 0.904 0.995 0.994 0.896 0.969 0.971 0.725 0.921 
   2   (0.096) 0.026 0.048 0.096 0.005 0.006 0.104 0.031 0.029 0.275 0.079 

Locus 1247 : 
2 alleles
4.3% missing data
   1   (0.768) 0.823 0.704 0.768 0.981 0.710 0.971 0.738 0.725 0.892 0.785 
   3   (0.232) 0.177 0.296 0.232 0.019 0.290 0.029 0.262 0.275 0.108 0.215 

Locus 1248 : 
2 alleles
10.9% missing data
   3   (0.807) 0.703 0.833 0.807 0.806 0.731 0.946 0.867 0.800 0.885 0.847 
   1   (0.193) 0.297 0.167 0.193 0.194 0.269 0.054 0.133 0.200 0.115 0.153 

Locus 1249 : 
2 alleles
6.5% missing data
   1   (0.809) 0.743 0.877 0.808 0.969 0.807 0.924 0.902 0.923 0.636 0.799 
   3   (0.191) 0.257 0.123 0.192 0.031 0.193 0.076 0.098 0.077 0.364 0.201 

Locus 1250 : 
2 alleles
4.3% missing data
   3   (0.902) 0.973 0.890 0.901 0.995 0.844 0.968 0.929 0.929 0.947 0.931 
   1   (0.098) 0.027 0.110 0.099 0.005 0.156 0.032 0.071 0.071 0.053 0.069 

Locus 1251 : 
2 alleles
19.6% missing data
   2   (0.600) 0.907 0.486 0.604 0.821 0.632 0.345 0.388 0.482 0.731 0.636 
   4   (0.400) 0.093 0.514 0.396 0.179 0.368 0.655 0.612 0.518 0.269 0.364 

Locus 1252 : 
2 alleles
13.0% missing data
   4   (0.867) 0.615 0.925 0.867 0.878 0.975 0.949 0.883 0.882 0.932 0.894 
   1   (0.133) 0.385 0.075 0.133 0.122 0.025 0.051 0.117 0.118 0.068 0.106 

Locus 1253 : 
2 alleles
11.6% missing data
   2   (0.860) 0.914 0.903 0.861 0.887 0.977 0.961 0.910 0.899 0.846 0.800 
   4   (0.140) 0.086 0.097 0.139 0.113 0.023 0.039 0.090 0.101 0.154 0.200 

Locus 1254 : 
2 alleles
1.4% missing data
   1   (0.928) 0.991 0.940 0.929 0.996 0.643 0.997 0.919 0.917 0.986 0.946 
   3   (0.072) 0.009 0.060 0.071 0.004 0.357 0.003 0.081 0.083 0.014 0.054 

Locus 1255 : 
2 alleles
10.1% missing data
   2   (0.429) 0.739 0.412 0.430 0.511 0.367 0.465 0.283 0.330 0.515 0.392 
   4   (0.571) 0.261 0.588 0.570 0.489 0.633 0.535 0.717 0.670 0.485 0.608 

Locus 1256 : 
2 alleles
5.1% missing data
   3   (0.768) 0.633 0.811 0.766 0.978 0.921 0.884 0.672 0.860 0.746 0.786 
   1   (0.232) 0.367 0.189 0.234 0.022 0.079 0.116 0.328 0.140 0.254 0.214 

Locus 1257 : 
2 alleles
2.9% missing data
   2   (0.605) 0.274 0.731 0.605 0.132 0.752 0.091 0.861 0.815 0.327 0.552 
   4   (0.395) 0.726 0.269 0.395 0.868 0.248 0.909 0.139 0.185 0.673 0.448 

Locus 1258 : 
2 alleles
12.3% missing data
   1   (0.886) 0.978 0.886 0.887 0.991 0.837 0.982 0.697 0.896 0.949 0.924 
   3   (0.114) 0.022 0.114 0.113 0.009 0.163 0.018 0.303 0.104 0.051 0.076 

Locus 1259 : 
2 alleles
14.5% missing data
   1   (0.114) 0.029 0.152 0.113 0.107 0.177 0.008 0.110 0.120 0.045 0.089 
   2   (0.886) 0.971 0.848 0.887 0.893 0.823 0.992 0.890 0.880 0.955 0.911 

Locus 1260 : 
2 alleles
2.2% missing data
   3   (0.929) 0.972 0.983 0.927 0.988 0.959 0.973 0.989 0.990 0.658 0.914 
   1   (0.071) 0.028 0.017 0.073 0.012 0.041 0.027 0.011 0.010 0.342 0.086 

Locus 1261 : 
2 alleles
13.0% missing data
   4   (0.822) 0.945 0.912 0.822 0.076 0.876 0.959 0.882 0.884 0.790 0.753 
   3   (0.178) 0.055 0.088 0.178 0.924 0.124 0.041 0.118 0.116 0.210 0.247 

Locus 1262 : 
2 alleles
15.9% missing data
   2   (0.826) 0.405 0.925 0.825 0.979 0.571 0.795 0.723 0.891 0.880 0.830 
   4   (0.174) 0.595 0.075 0.175 0.021 0.429 0.205 0.277 0.109 0.120 0.170 

Locus 1263 : 
2 alleles
15.2% missing data
   2   (0.879) 0.975 0.910 0.872 0.935 0.842 0.980 0.938 0.919 0.942 0.856 
   4   (0.121) 0.025 0.090 0.128 0.065 0.158 0.020 0.062 0.081 0.058 0.144 

Locus 1264 : 
2 alleles
8.7% missing data
   1   (0.855) 0.223 0.883 0.854 0.981 0.916 0.972 0.933 0.916 0.915 0.802 
   3   (0.145) 0.777 0.117 0.146 0.019 0.084 0.028 0.067 0.084 0.085 0.198 

Locus 1265 : 
2 alleles
15.9% missing data
   1   (0.613) 0.591 0.466 0.611 0.609 0.619 0.742 0.597 0.670 0.719 0.577 
   3   (0.387) 0.409 0.534 0.389 0.391 0.381 0.258 0.403 0.330 0.281 0.423 

Locus 1266 : 
2 alleles
8.0% missing data
   4   (0.479) 0.570 0.432 0.481 0.561 0.457 0.157 0.642 0.359 0.551 0.567 
   2   (0.521) 0.430 0.568 0.519 0.439 0.543 0.843 0.358 0.641 0.449 0.433 

Locus 1267 : 
2 alleles
0.7% missing data
   2   (0.908) 0.985 0.907 0.909 0.989 0.991 0.724 0.929 0.896 0.975 0.907 
   1   (0.092) 0.015 0.093 0.091 0.011 0.009 0.276 0.071 0.104 0.025 0.093 

Locus 1268 : 
2 alleles
3.6% missing data
   2   (0.912) 0.568 0.976 0.914 0.985 0.927 0.951 0.966 0.981 0.829 0.925 
   3   (0.088) 0.432 0.024 0.086 0.015 0.073 0.049 0.034 0.019 0.171 0.075 

Locus 1269 : 
2 alleles
3.6% missing data
   1   (0.907) 0.975 0.920 0.909 0.358 0.977 0.924 0.951 0.926 0.957 0.933 
   4   (0.093) 0.025 0.080 0.091 0.642 0.023 0.076 0.049 0.074 0.043 0.067 

Locus 1270 : 
2 alleles
12.3% missing data
   1   (0.766) 0.575 0.640 0.768 0.977 0.830 0.982 0.808 0.649 0.921 0.837 
   3   (0.234) 0.425 0.360 0.232 0.023 0.170 0.018 0.192 0.351 0.079 0.163 

Locus 1271 : 
2 alleles
7.2% missing data
   1   (0.113) 0.379 0.085 0.115 0.018 0.209 0.012 0.051 0.061 0.063 0.074 
   3   (0.887) 0.621 0.915 0.885 0.982 0.791 0.988 0.949 0.939 0.937 0.926 

Locus 1272 : 
2 alleles
1.4% missing data
   2   (0.792) 0.782 0.772 0.791 0.969 0.909 0.957 0.805 0.827 0.845 0.826 
   4   (0.208) 0.218 0.228 0.209 0.031 0.091 0.043 0.195 0.173 0.155 0.174 

Locus 1273 : 
2 alleles
9.4% missing data
   2   (0.133) 0.045 0.071 0.132 0.080 0.168 0.876 0.111 0.070 0.132 0.133 
   4   (0.867) 0.955 0.929 0.868 0.920 0.832 0.124 0.889 0.930 0.868 0.867 

Locus 1274 : 
2 alleles
4.3% missing data
   2   (0.865) 0.831 0.867 0.864 0.982 0.949 0.979 0.854 0.861 0.960 0.887 
   4   (0.135) 0.169 0.133 0.136 0.018 0.051 0.021 0.146 0.139 0.040 0.113 

Locus 1275 : 
2 alleles
5.1% missing data
   1   (0.922) 0.983 0.938 0.921 0.975 0.457 0.986 0.921 0.959 0.972 0.933 
   2   (0.078) 0.017 0.062 0.079 0.025 0.543 0.014 0.079 0.041 0.028 0.067 

Locus 1276 : 
2 alleles
5.8% missing data
   2   (0.589) 0.366 0.565 0.587 0.677 0.675 0.913 0.525 0.589 0.692 0.558 
   4   (0.411) 0.634 0.435 0.413 0.323 0.325 0.087 0.475 0.411 0.308 0.442 

Locus 1277 : 
2 alleles
16.7% missing data
   1   (0.832) 0.939 0.880 0.831 0.846 0.898 0.966 0.858 0.908 0.758 0.816 
   2   (0.168) 0.061 0.120 0.169 0.154 0.102 0.034 0.142 0.092 0.242 0.184 

Locus 1278 : 
2 alleles
11.6% missing data
   4   (0.875) 0.935 0.931 0.876 0.807 0.543 0.803 0.950 0.921 0.892 0.820 
   3   (0.125) 0.065 0.069 0.124 0.193 0.457 0.197 0.050 0.079 0.108 0.180 

Locus 1279 : 
2 alleles
5.1% missing data
   3   (0.605) 0.861 0.660 0.607 0.439 0.765 0.812 0.382 0.500 0.642 0.657 
   1   (0.395) 0.139 0.340 0.393 0.561 0.235 0.188 0.618 0.500 0.358 0.343 

Locus 1280 : 
2 alleles
13.0% missing data
   3   (0.903) 0.973 0.959 0.904 0.901 0.945 0.900 0.844 0.940 0.927 0.896 
   1   (0.097) 0.027 0.041 0.096 0.099 0.055 0.100 0.156 0.060 0.073 0.104 

Locus 1281 : 
2 alleles
16.7% missing data
   3   (0.903) 0.985 0.904 0.903 0.076 0.915 0.990 0.936 0.947 0.966 0.908 
   4   (0.097) 0.015 0.096 0.097 0.924 0.085 0.010 0.064 0.053 0.034 0.092 

Locus 1282 : 
2 alleles
1.4% missing data
   1   (0.906) 0.978 0.921 0.907 0.989 0.803 0.989 0.926 0.902 0.960 0.901 
   3   (0.094) 0.022 0.079 0.093 0.011 0.197 0.011 0.074 0.098 0.040 0.099 

Locus 1283 : 
2 alleles
3.6% missing data
   3   (0.748) 0.661 0.781 0.748 0.125 0.947 0.207 0.885 0.841 0.763 0.789 
   1   (0.252) 0.339 0.219 0.252 0.875 0.053 0.793 0.115 0.159 0.237 0.211 

Locus 1284 : 
2 alleles
13.8% missing data
   4   (0.908) 0.958 0.925 0.907 0.987 0.976 0.976 0.814 0.960 0.932 0.922 
   2   (0.092) 0.042 0.075 0.093 0.013 0.024 0.024 0.186 0.040 0.068 0.078 

Locus 1285 : 
2 alleles
5.8% missing data
   1   (0.846) 0.750 0.873 0.846 0.860 0.803 0.976 0.851 0.877 0.926 0.832 
   3   (0.154) 0.250 0.127 0.154 0.140 0.197 0.024 0.149 0.123 0.074 0.168 

Locus 1286 : 
2 alleles
2.9% missing data
   2   (0.910) 0.950 0.955 0.912 0.841 0.968 0.977 0.973 0.970 0.804 0.919 
   4   (0.090) 0.050 0.045 0.088 0.159 0.032 0.023 0.027 0.030 0.196 0.081 

Locus 1287 : 
2 alleles
3.6% missing data
   1   (0.111) 0.321 0.039 0.112 0.028 0.075 0.423 0.030 0.025 0.179 0.099 
   3   (0.889) 0.679 0.961 0.888 0.972 0.925 0.577 0.970 0.975 0.821 0.901 

Locus 1288 : 
2 alleles
0.7% missing data
   4   (0.957) 0.568 0.993 0.958 0.989 0.985 0.934 0.995 0.995 0.961 0.963 
   3   (0.043) 0.432 0.007 0.042 0.011 0.015 0.066 0.005 0.005 0.039 0.037 

Locus 1289 : 
2 alleles
5.8% missing data
   3   (0.846) 0.698 0.933 0.844 0.163 0.913 0.813 0.910 0.939 0.865 0.810 
   1   (0.154) 0.302 0.067 0.156 0.837 0.087 0.187 0.090 0.061 0.135 0.190 

Locus 1290 : 
2 alleles
13.8% missing data
   1   (0.849) 0.966 0.892 0.848 0.987 0.902 0.531 0.785 0.847 0.908 0.897 
   4   (0.151) 0.034 0.108 0.152 0.013 0.098 0.469 0.215 0.153 0.092 0.103 

Locus 1291 : 
2 alleles
5.8% missing data
   1   (0.820) 0.894 0.892 0.817 0.074 0.964 0.969 0.929 0.940 0.645 0.806 
   3   (0.180) 0.106 0.108 0.183 0.926 0.036 0.031 0.071 0.060 0.355 0.194 

Locus 1292 : 
2 alleles
3.6% missing data
   3   (0.906) 0.922 0.948 0.906 0.978 0.317 0.991 0.953 0.969 0.920 0.874 
   2   (0.094) 0.078 0.052 0.094 0.022 0.683 0.009 0.047 0.031 0.080 0.126 

Locus 1293 : 
2 alleles
9.4% missing data
   2   (0.904) 0.917 0.960 0.903 0.959 0.823 0.918 0.945 0.951 0.917 0.899 
   4   (0.096) 0.083 0.040 0.097 0.041 0.177 0.082 0.055 0.049 0.083 0.101 

Locus 1294 : 
2 alleles
4.3% missing data
   3   (0.903) 0.991 0.885 0.905 0.997 0.976 0.995 0.830 0.670 0.989 0.946 
   4   (0.097) 0.009 0.115 0.095 0.003 0.024 0.005 0.170 0.330 0.011 0.054 

Locus 1295 : 
2 alleles
13.8% missing data
   1   (0.465) 0.535 0.462 0.464 0.508 0.511 0.231 0.350 0.415 0.589 0.411 
   4   (0.535) 0.465 0.538 0.536 0.492 0.489 0.769 0.650 0.585 0.411 0.589 

Locus 1296 : 
2 alleles
4.3% missing data
   2   (0.867) 0.968 0.910 0.868 0.981 0.747 0.984 0.935 0.853 0.887 0.883 
   3   (0.133) 0.032 0.090 0.132 0.019 0.253 0.016 0.065 0.147 0.113 0.117 

Locus 1297 : 
2 alleles
2.9% missing data
   4   (0.854) 0.955 0.919 0.854 0.964 0.804 0.974 0.945 0.945 0.612 0.802 
   3   (0.146) 0.045 0.081 0.146 0.036 0.196 0.026 0.055 0.055 0.388 0.198 

Locus 1298 : 
2 alleles
3.6% missing data
   1   (0.104) 0.041 0.111 0.103 0.065 0.063 0.041 0.220 0.069 0.063 0.078 
   3   (0.896) 0.959 0.889 0.897 0.935 0.937 0.959 0.780 0.931 0.937 0.922 

Locus 1299 : 
2 alleles
3.6% missing data
   2   (0.892) 0.957 0.909 0.894 0.981 0.971 0.932 0.927 0.891 0.936 0.920 
   4   (0.108) 0.043 0.091 0.106 0.019 0.029 0.068 0.073 0.109 0.064 0.080 

Locus 1300 : 
2 alleles
5.1% missing data
   3   (0.882) 0.967 0.906 0.883 0.987 0.935 0.941 0.925 0.905 0.885 0.911 
   1   (0.118) 0.033 0.094 0.117 0.013 0.065 0.059 0.075 0.095 0.115 0.089 

Locus 1301 : 
2 alleles
5.8% missing data
   3   (0.440) 0.180 0.422 0.442 0.402 0.614 0.950 0.282 0.438 0.463 0.398 
   4   (0.560) 0.820 0.578 0.558 0.598 0.386 0.050 0.718 0.562 0.537 0.602 

Locus 1302 : 
2 alleles
5.1% missing data
   2   (0.549) 0.189 0.515 0.549 0.898 0.236 0.076 0.688 0.545 0.652 0.633 
   4   (0.451) 0.811 0.485 0.451 0.102 0.764 0.924 0.312 0.455 0.348 0.367 

Locus 1303 : 
2 alleles
15.9% missing data
   1   (0.726) 0.813 0.703 0.724 0.586 0.839 0.729 0.749 0.744 0.778 0.759 
   2   (0.274) 0.187 0.297 0.276 0.414 0.161 0.271 0.251 0.256 0.222 0.241 

Locus 1304 : 
2 alleles
1.4% missing data
   1   (0.907) 0.985 0.867 0.904 0.994 0.993 0.993 0.936 0.943 0.957 0.913 
   3   (0.093) 0.015 0.133 0.096 0.006 0.007 0.007 0.064 0.057 0.043 0.087 

Locus 1305 : 
2 alleles
10.1% missing data
   2   (0.656) 0.613 0.672 0.654 0.845 0.864 0.945 0.604 0.694 0.644 0.661 
   4   (0.344) 0.387 0.328 0.346 0.155 0.136 0.055 0.396 0.306 0.356 0.339 

Locus 1306 : 
2 alleles
12.3% missing data
   1   (0.883) 0.960 0.867 0.881 0.983 0.936 0.976 0.942 0.911 0.931 0.915 
   3   (0.117) 0.040 0.133 0.119 0.017 0.064 0.024 0.058 0.089 0.069 0.085 

Locus 1307 : 
2 alleles
3.6% missing data
   2   (0.908) 0.985 0.921 0.908 0.975 0.975 0.992 0.838 0.883 0.975 0.942 
   4   (0.092) 0.015 0.079 0.092 0.025 0.025 0.008 0.162 0.117 0.025 0.058 

Locus 1308 : 
2 alleles
13.8% missing data
   4   (0.826) 0.948 0.888 0.824 0.961 0.842 0.896 0.834 0.831 0.854 0.808 
   1   (0.174) 0.052 0.112 0.176 0.039 0.158 0.104 0.166 0.169 0.146 0.192 

Locus 1309 : 
2 alleles
10.9% missing data
   1   (0.828) 0.940 0.898 0.831 0.655 0.907 0.815 0.735 0.889 0.766 0.826 
   2   (0.172) 0.060 0.102 0.169 0.345 0.093 0.185 0.265 0.111 0.234 0.174 

Locus 1310 : 
2 alleles
10.1% missing data
   1   (0.889) 0.978 0.877 0.887 0.975 0.872 0.988 0.911 0.912 0.953 0.816 
   3   (0.111) 0.022 0.123 0.113 0.025 0.128 0.012 0.089 0.088 0.047 0.184 

Locus 1311 : 
2 alleles
10.9% missing data
   2   (0.164) 0.764 0.170 0.165 0.112 0.218 0.021 0.099 0.066 0.129 0.167 
   4   (0.836) 0.236 0.830 0.835 0.888 0.782 0.979 0.901 0.934 0.871 0.833 

Locus 1312 : 
2 alleles
8.0% missing data
   2   (0.930) 0.990 0.923 0.931 0.996 0.917 0.997 0.959 0.921 0.983 0.956 
   3   (0.070) 0.010 0.077 0.069 0.004 0.083 0.003 0.041 0.079 0.017 0.044 

Locus 1313 : 
2 alleles
4.3% missing data
   3   (0.837) 0.669 0.897 0.838 0.938 0.813 0.956 0.941 0.819 0.880 0.891 
   1   (0.163) 0.331 0.103 0.162 0.062 0.187 0.044 0.059 0.181 0.120 0.109 

Locus 1314 : 
2 alleles
13.0% missing data
   3   (0.284) 0.064 0.360 0.285 0.301 0.075 0.051 0.330 0.409 0.149 0.238 
   1   (0.716) 0.936 0.640 0.715 0.699 0.925 0.949 0.670 0.591 0.851 0.762 

Locus 1315 : 
2 alleles
8.0% missing data
   3   (0.892) 0.963 0.930 0.894 0.984 0.943 0.768 0.951 0.937 0.847 0.896 
   4   (0.108) 0.037 0.070 0.106 0.016 0.057 0.232 0.049 0.063 0.153 0.104 

Locus 1316 : 
2 alleles
12.3% missing data
   4   (0.842) 0.968 0.745 0.844 0.877 0.882 0.965 0.923 0.812 0.910 0.881 
   1   (0.158) 0.032 0.255 0.156 0.123 0.118 0.035 0.077 0.188 0.090 0.119 

Locus 1317 : 
2 alleles
13.0% missing data
   3   (0.891) 0.853 0.904 0.892 0.687 0.927 0.973 0.938 0.944 0.908 0.916 
   1   (0.109) 0.147 0.096 0.108 0.313 0.073 0.027 0.062 0.056 0.092 0.084 

Locus 1318 : 
2 alleles
3.6% missing data
   2   (0.914) 0.984 0.934 0.913 0.838 0.867 0.934 0.942 0.939 0.964 0.938 
   4   (0.086) 0.016 0.066 0.087 0.162 0.133 0.066 0.058 0.061 0.036 0.062 

Locus 1319 : 
2 alleles
4.3% missing data
   1   (0.340) 0.365 0.399 0.337 0.056 0.253 0.863 0.339 0.451 0.187 0.298 
   2   (0.660) 0.635 0.601 0.663 0.944 0.747 0.137 0.661 0.549 0.813 0.702 

Locus 1320 : 
2 alleles
15.2% missing data
   1   (0.639) 0.906 0.620 0.639 0.727 0.414 0.102 0.767 0.675 0.597 0.676 
   3   (0.361) 0.094 0.380 0.361 0.273 0.586 0.898 0.233 0.325 0.403 0.324 

Locus 1321 : 
2 alleles
15.2% missing data
   3   (0.834) 0.981 0.777 0.834 0.957 0.673 0.989 0.789 0.574 0.970 0.894 
   4   (0.166) 0.019 0.223 0.166 0.043 0.327 0.011 0.211 0.426 0.030 0.106 

Locus 1322 : 
2 alleles
3.6% missing data
   1   (0.597) 0.463 0.592 0.598 0.611 0.552 0.255 0.437 0.693 0.659 0.544 
   3   (0.403) 0.537 0.408 0.402 0.389 0.448 0.745 0.563 0.307 0.341 0.456 

Locus 1323 : 
2 alleles
9.4% missing data
   2   (0.869) 0.958 0.921 0.869 0.961 0.946 0.670 0.767 0.908 0.901 0.901 
   4   (0.131) 0.042 0.079 0.131 0.039 0.054 0.330 0.233 0.092 0.099 0.099 

Locus 1324 : 
2 alleles
6.5% missing data
   2   (0.508) 0.810 0.556 0.505 0.534 0.382 0.894 0.520 0.414 0.483 0.547 
   1   (0.492) 0.190 0.444 0.495 0.466 0.618 0.106 0.480 0.586 0.517 0.453 

Locus 1325 : 
2 alleles
6.5% missing data
   2   (0.222) 0.091 0.144 0.220 0.066 0.280 0.616 0.515 0.142 0.271 0.176 
   4   (0.778) 0.909 0.856 0.780 0.934 0.720 0.384 0.485 0.858 0.729 0.824 

Locus 1326 : 
2 alleles
13.0% missing data
   3   (0.856) 0.916 0.672 0.855 0.958 0.907 0.862 0.896 0.912 0.933 0.780 
   1   (0.144) 0.084 0.328 0.145 0.042 0.093 0.138 0.104 0.088 0.067 0.220 

Locus 1327 : 
2 alleles
10.9% missing data
   2   (0.932) 0.986 0.969 0.932 0.907 0.948 0.994 0.973 0.944 0.974 0.926 
   1   (0.068) 0.014 0.031 0.068 0.093 0.052 0.006 0.027 0.056 0.026 0.074 

Locus 1328 : 
2 alleles
5.8% missing data
   2   (0.580) 0.885 0.566 0.578 0.649 0.693 0.832 0.460 0.600 0.524 0.586 
   4   (0.420) 0.115 0.434 0.422 0.351 0.307 0.168 0.540 0.400 0.476 0.414 

Locus 1329 : 
2 alleles
2.2% missing data
   2   (0.898) 0.973 0.933 0.897 0.940 0.956 0.990 0.952 0.930 0.934 0.760 
   4   (0.102) 0.027 0.067 0.103 0.060 0.044 0.010 0.048 0.070 0.066 0.240 

Locus 1330 : 
2 alleles
11.6% missing data
   1   (0.890) 0.832 0.943 0.889 0.938 0.857 0.982 0.926 0.910 0.952 0.911 
   3   (0.110) 0.168 0.057 0.111 0.062 0.143 0.018 0.074 0.090 0.048 0.089 

Locus 1331 : 
2 alleles
11.6% missing data
   1   (0.842) 0.950 0.871 0.845 0.819 0.910 0.548 0.742 0.837 0.916 0.861 
   4   (0.158) 0.050 0.129 0.155 0.181 0.090 0.452 0.258 0.163 0.084 0.139 

Locus 1332 : 
2 alleles
13.0% missing data
   2   (0.891) 0.952 0.849 0.892 0.984 0.928 0.876 0.935 0.928 0.936 0.906 
   4   (0.109) 0.048 0.151 0.108 0.016 0.072 0.124 0.065 0.072 0.064 0.094 

Locus 1333 : 
2 alleles
15.9% missing data
   1   (0.070) 0.016 0.028 0.069 0.096 0.110 0.016 0.032 0.034 0.068 0.058 
   4   (0.930) 0.984 0.972 0.931 0.904 0.890 0.984 0.968 0.966 0.932 0.942 

Locus 1334 : 
2 alleles
1.4% missing data
   1   (0.904) 0.713 0.940 0.904 0.987 0.942 0.992 0.893 0.939 0.969 0.889 
   2   (0.096) 0.287 0.060 0.096 0.013 0.058 0.008 0.107 0.061 0.031 0.111 

Locus 1335 : 
2 alleles
12.3% missing data
   1   (0.943) 0.994 0.952 0.945 0.998 0.977 0.997 0.641 0.942 0.992 0.970 
   4   (0.057) 0.006 0.048 0.055 0.002 0.023 0.003 0.359 0.058 0.008 0.030 

Locus 1336 : 
2 alleles
5.1% missing data
   3   (0.864) 0.952 0.848 0.866 0.908 0.898 0.976 0.927 0.864 0.912 0.864 
   1   (0.136) 0.048 0.152 0.134 0.092 0.102 0.024 0.073 0.136 0.088 0.136 

Locus 1337 : 
2 alleles
17.4% missing data
   2   (0.927) 0.970 0.951 0.928 0.931 0.919 0.951 0.972 0.980 0.874 0.925 
   4   (0.073) 0.030 0.049 0.072 0.069 0.081 0.049 0.028 0.020 0.126 0.075 

Locus 1338 : 
2 alleles
5.1% missing data
   2   (0.906) 0.974 0.939 0.904 0.982 0.727 0.966 0.883 0.939 0.954 0.939 
   1   (0.094) 0.026 0.061 0.096 0.018 0.273 0.034 0.117 0.061 0.046 0.061 

Locus 1339 : 
2 alleles
1.4% missing data
   2   (0.903) 0.979 0.900 0.901 0.990 0.990 0.990 0.907 0.954 0.927 0.915 
   3   (0.097) 0.021 0.100 0.099 0.010 0.010 0.010 0.093 0.046 0.073 0.085 

Locus 1340 : 
2 alleles
2.2% missing data
   1   (0.870) 0.956 0.923 0.869 0.925 0.746 0.822 0.957 0.880 0.902 0.907 
   3   (0.130) 0.044 0.077 0.131 0.075 0.254 0.178 0.043 0.120 0.098 0.093 

Locus 1341 : 
2 alleles
4.3% missing data
   1   (0.895) 0.978 0.886 0.894 0.972 0.569 0.992 0.955 0.929 0.948 0.906 
   3   (0.105) 0.022 0.114 0.106 0.028 0.431 0.008 0.045 0.071 0.052 0.094 

Locus 1342 : 
2 alleles
1.4% missing data
   3   (0.895) 0.983 0.910 0.897 0.992 0.986 0.436 0.923 0.798 0.975 0.931 
   1   (0.105) 0.017 0.090 0.103 0.008 0.014 0.564 0.077 0.202 0.025 0.069 

Locus 1343 : 
2 alleles
10.9% missing data
   2   (0.837) 0.775 0.806 0.839 0.963 0.867 0.903 0.917 0.888 0.884 0.817 
   4   (0.163) 0.225 0.194 0.161 0.037 0.133 0.097 0.083 0.112 0.116 0.183 

Locus 1344 : 
2 alleles
3.6% missing data
   2   (0.887) 0.976 0.924 0.887 0.957 0.974 0.993 0.902 0.918 0.909 0.836 
   4   (0.113) 0.024 0.076 0.113 0.043 0.026 0.007 0.098 0.082 0.091 0.164 

Locus 1345 : 
2 alleles
10.9% missing data
   2   (0.494) 0.111 0.445 0.492 0.059 0.829 0.915 0.679 0.688 0.354 0.420 
   4   (0.506) 0.889 0.555 0.508 0.941 0.171 0.085 0.321 0.312 0.646 0.580 

Locus 1346 : 
2 alleles
10.9% missing data
   4   (0.883) 0.866 0.946 0.882 0.989 0.978 0.917 0.939 0.932 0.884 0.808 
   2   (0.117) 0.134 0.054 0.118 0.011 0.022 0.083 0.061 0.068 0.116 0.192 

Locus 1347 : 
2 alleles
0.0% missing data
   3   (0.710) 0.940 0.557 0.710 0.965 0.497 0.959 0.831 0.650 0.802 0.689 
   1   (0.290) 0.060 0.443 0.290 0.035 0.503 0.041 0.169 0.350 0.198 0.311 

Locus 1348 : 
2 alleles
4.3% missing data
   3   (0.914) 0.974 0.948 0.913 0.917 0.966 0.958 0.955 0.938 0.946 0.943 
   1   (0.086) 0.026 0.052 0.087 0.083 0.034 0.042 0.045 0.062 0.054 0.057 

Locus 1349 : 
2 alleles
13.8% missing data
   1   (0.505) 0.133 0.387 0.509 0.533 0.414 0.119 0.645 0.550 0.578 0.520 
   3   (0.495) 0.867 0.613 0.491 0.467 0.586 0.881 0.355 0.450 0.422 0.480 

Locus 1350 : 
2 alleles
10.9% missing data
   1   (0.929) 0.988 0.946 0.929 0.985 0.972 0.802 0.952 0.919 0.984 0.957 
   3   (0.071) 0.012 0.054 0.071 0.015 0.028 0.198 0.048 0.081 0.016 0.043 

Locus 1351 : 
2 alleles
17.4% missing data
   2   (0.628) 0.581 0.685 0.626 0.522 0.868 0.634 0.774 0.545 0.679 0.684 
   4   (0.372) 0.419 0.315 0.374 0.478 0.132 0.366 0.226 0.455 0.321 0.316 

Locus 1352 : 
2 alleles
14.5% missing data
   1   (0.563) 0.518 0.696 0.564 0.573 0.517 0.477 0.755 0.451 0.592 0.518 
   4   (0.437) 0.482 0.304 0.436 0.427 0.483 0.523 0.245 0.549 0.408 0.482 

Locus 1353 : 
2 alleles
12.3% missing data
   2   (0.900) 0.591 0.949 0.899 0.933 0.983 0.901 0.966 0.974 0.874 0.909 
   4   (0.100) 0.409 0.051 0.101 0.067 0.017 0.099 0.034 0.026 0.126 0.091 

Locus 1354 : 
2 alleles
4.3% missing data
   4   (0.928) 0.981 0.943 0.929 0.904 0.828 0.905 0.962 0.971 0.933 0.944 
   2   (0.072) 0.019 0.057 0.071 0.096 0.172 0.095 0.038 0.029 0.067 0.056 

Locus 1355 : 
2 alleles
10.9% missing data
   3   (0.457) 0.423 0.523 0.456 0.068 0.374 0.462 0.647 0.458 0.428 0.416 
   1   (0.543) 0.577 0.477 0.544 0.932 0.626 0.538 0.353 0.542 0.572 0.584 

Locus 1356 : 
2 alleles
6.5% missing data
   2   (0.841) 0.606 0.866 0.839 0.977 0.913 0.748 0.885 0.904 0.899 0.874 
   4   (0.159) 0.394 0.134 0.161 0.023 0.087 0.252 0.115 0.096 0.101 0.126 

Locus 1357 : 
2 alleles
7.2% missing data
   4   (0.774) 0.923 0.753 0.773 0.691 0.919 0.641 0.860 0.809 0.784 0.777 
   2   (0.226) 0.077 0.247 0.227 0.309 0.081 0.359 0.140 0.191 0.216 0.223 

Locus 1358 : 
2 alleles
4.3% missing data
   3   (0.880) 0.975 0.912 0.879 0.909 0.766 0.957 0.945 0.912 0.888 0.914 
   1   (0.120) 0.025 0.088 0.121 0.091 0.234 0.043 0.055 0.088 0.112 0.086 

Locus 1359 : 
2 alleles
5.8% missing data
   3   (0.547) 0.103 0.762 0.548 0.055 0.778 0.089 0.772 0.843 0.160 0.477 
   1   (0.453) 0.897 0.238 0.452 0.945 0.222 0.911 0.228 0.157 0.840 0.523 

Locus 1360 : 
2 alleles
5.1% missing data
   1   (0.282) 0.072 0.369 0.280 0.338 0.225 0.831 0.297 0.210 0.240 0.350 
   3   (0.718) 0.928 0.631 0.720 0.662 0.775 0.169 0.703 0.790 0.760 0.650 

Locus 1361 : 
2 alleles
5.1% missing data
   1   (0.118) 0.028 0.085 0.119 0.013 0.409 0.020 0.195 0.065 0.105 0.098 
   3   (0.882) 0.972 0.915 0.881 0.987 0.591 0.980 0.805 0.935 0.895 0.902 

Locus 1362 : 
2 alleles
12.3% missing data
   4   (0.822) 0.917 0.890 0.824 0.785 0.904 0.671 0.862 0.835 0.816 0.835 
   1   (0.178) 0.083 0.110 0.176 0.215 0.096 0.329 0.138 0.165 0.184 0.165 

Locus 1363 : 
2 alleles
2.9% missing data
   3   (0.886) 0.703 0.886 0.886 0.926 0.865 0.987 0.938 0.910 0.959 0.896 
   1   (0.114) 0.297 0.114 0.114 0.074 0.135 0.013 0.062 0.090 0.041 0.104 

Locus 1364 : 
2 alleles
13.8% missing data
   4   (0.923) 0.976 0.961 0.922 0.970 0.975 0.981 0.973 0.979 0.875 0.918 
   2   (0.077) 0.024 0.039 0.078 0.030 0.025 0.019 0.027 0.021 0.125 0.082 

Locus 1365 : 
2 alleles
14.5% missing data
   2   (0.179) 0.030 0.265 0.178 0.123 0.307 0.173 0.122 0.262 0.069 0.186 
   3   (0.821) 0.970 0.735 0.822 0.877 0.693 0.827 0.878 0.738 0.931 0.814 

Locus 1366 : 
2 alleles
10.9% missing data
   2   (0.389) 0.087 0.330 0.392 0.327 0.345 0.070 0.560 0.453 0.318 0.505 
   4   (0.611) 0.913 0.670 0.608 0.673 0.655 0.930 0.440 0.547 0.682 0.495 

Locus 1367 : 
2 alleles
0.7% missing data
   1   (0.901) 0.973 0.943 0.901 0.311 0.892 0.978 0.951 0.920 0.957 0.916 
   3   (0.099) 0.027 0.057 0.099 0.689 0.108 0.022 0.049 0.080 0.043 0.084 

Locus 1368 : 
2 alleles
10.1% missing data
   2   (0.649) 0.919 0.636 0.645 0.968 0.494 0.944 0.425 0.644 0.717 0.581 
   4   (0.351) 0.081 0.364 0.355 0.032 0.506 0.056 0.575 0.356 0.283 0.419 

Locus 1369 : 
2 alleles
4.3% missing data
   1   (0.469) 0.848 0.411 0.466 0.526 0.246 0.590 0.683 0.373 0.486 0.530 
   3   (0.531) 0.152 0.589 0.534 0.474 0.754 0.410 0.317 0.627 0.514 0.470 

Locus 1370 : 
2 alleles
14.5% missing data
   3   (0.902) 0.872 0.914 0.904 0.982 0.975 0.993 0.936 0.832 0.979 0.941 
   1   (0.098) 0.128 0.086 0.096 0.018 0.025 0.007 0.064 0.168 0.021 0.059 

Locus 1371 : 
2 alleles
12.3% missing data
   1   (0.127) 0.038 0.077 0.131 0.099 0.452 0.069 0.069 0.103 0.074 0.111 
   3   (0.873) 0.962 0.923 0.869 0.901 0.548 0.931 0.931 0.897 0.926 0.889 

Locus 1372 : 
2 alleles
3.6% missing data
   1   (0.847) 0.659 0.813 0.848 0.962 0.913 0.928 0.935 0.886 0.901 0.851 
   4   (0.153) 0.341 0.187 0.152 0.038 0.087 0.072 0.065 0.114 0.099 0.149 

Locus 1373 : 
2 alleles
5.8% missing data
   3   (0.850) 0.952 0.861 0.851 0.960 0.694 0.913 0.918 0.882 0.845 0.871 
   4   (0.150) 0.048 0.139 0.149 0.040 0.306 0.087 0.082 0.118 0.155 0.129 

Locus 1374 : 
2 alleles
4.3% missing data
   3   (0.877) 0.974 0.903 0.877 0.985 0.765 0.971 0.869 0.872 0.938 0.879 
   1   (0.123) 0.026 0.097 0.123 0.015 0.235 0.029 0.131 0.128 0.062 0.121 

Locus 1375 : 
2 alleles
3.6% missing data
   1   (0.827) 0.949 0.812 0.827 0.973 0.951 0.956 0.897 0.794 0.864 0.870 
   2   (0.173) 0.051 0.188 0.173 0.027 0.049 0.044 0.103 0.206 0.136 0.130 

Locus 1376 : 
2 alleles
1.4% missing data
   2   (0.933) 0.990 0.952 0.935 0.987 0.964 0.990 0.907 0.916 0.984 0.962 
   4   (0.067) 0.010 0.048 0.065 0.013 0.036 0.010 0.093 0.084 0.016 0.038 

Locus 1377 : 
2 alleles
1.4% missing data
   2   (0.908) 0.970 0.969 0.906 0.995 0.969 0.990 0.841 0.958 0.903 0.941 
   3   (0.092) 0.030 0.031 0.094 0.005 0.031 0.010 0.159 0.042 0.097 0.059 

Locus 1378 : 
2 alleles
10.1% missing data
   1   (0.743) 0.677 0.791 0.742 0.948 0.397 0.969 0.831 0.798 0.696 0.753 
   3   (0.257) 0.323 0.209 0.258 0.052 0.603 0.031 0.169 0.202 0.304 0.247 

Locus 1379 : 
2 alleles
16.7% missing data
   3   (0.628) 0.287 0.867 0.624 0.129 0.794 0.071 0.886 0.906 0.164 0.539 
   1   (0.372) 0.713 0.133 0.376 0.871 0.206 0.929 0.114 0.094 0.836 0.461 

Locus 1380 : 
2 alleles
3.6% missing data
   3   (0.801) 0.937 0.802 0.802 0.832 0.845 0.979 0.868 0.805 0.800 0.758 
   1   (0.199) 0.063 0.198 0.198 0.168 0.155 0.021 0.132 0.195 0.200 0.242 

Locus 1381 : 
2 alleles
10.9% missing data
   1   (0.843) 0.980 0.773 0.843 0.946 0.939 0.989 0.584 0.761 0.965 0.883 
   4   (0.157) 0.020 0.227 0.157 0.054 0.061 0.011 0.416 0.239 0.035 0.117 

Locus 1382 : 
2 alleles
7.2% missing data
   3   (0.862) 0.726 0.865 0.861 0.541 0.976 0.983 0.691 0.940 0.930 0.886 
   1   (0.138) 0.274 0.135 0.139 0.459 0.024 0.017 0.309 0.060 0.070 0.114 

Locus 1383 : 
2 alleles
15.2% missing data
   3   (0.918) 0.882 0.958 0.916 0.913 0.947 0.942 0.961 0.972 0.906 0.945 
   4   (0.082) 0.118 0.042 0.084 0.087 0.053 0.058 0.039 0.028 0.094 0.055 

Locus 1384 : 
2 alleles
13.0% missing data
   2   (0.854) 0.956 0.776 0.855 0.782 0.903 0.919 0.882 0.890 0.907 0.834 
   1   (0.146) 0.044 0.224 0.145 0.218 0.097 0.081 0.118 0.110 0.093 0.166 

Locus 1385 : 
2 alleles
2.9% missing data
   2   (0.749) 0.922 0.792 0.746 0.965 0.811 0.752 0.870 0.754 0.724 0.771 
   4   (0.251) 0.078 0.208 0.254 0.035 0.189 0.248 0.130 0.246 0.276 0.229 

Locus 1386 : 
2 alleles
14.5% missing data
   2   (0.878) 0.964 0.877 0.877 0.822 0.886 0.978 0.922 0.941 0.887 0.787 
   4   (0.122) 0.036 0.123 0.123 0.178 0.114 0.022 0.078 0.059 0.113 0.213 

Locus 1387 : 
2 alleles
4.3% missing data
   1   (0.703) 0.333 0.626 0.702 0.159 0.865 0.569 0.817 0.799 0.790 0.747 
   3   (0.297) 0.667 0.374 0.298 0.841 0.135 0.431 0.183 0.201 0.210 0.253 

Locus 1388 : 
2 alleles
15.2% missing data
   1   (0.259) 0.355 0.257 0.260 0.518 0.534 0.041 0.267 0.240 0.162 0.210 
   3   (0.741) 0.645 0.743 0.740 0.482 0.466 0.959 0.733 0.760 0.838 0.790 

Locus 1389 : 
2 alleles
4.3% missing data
   4   (0.866) 0.641 0.935 0.865 0.627 0.943 0.973 0.707 0.932 0.931 0.893 
   1   (0.134) 0.359 0.065 0.135 0.373 0.057 0.027 0.293 0.068 0.069 0.107 

Locus 1390 : 
2 alleles
12.3% missing data
   2   (0.880) 0.710 0.917 0.881 0.946 0.947 0.913 0.969 0.929 0.835 0.922 
   4   (0.120) 0.290 0.083 0.119 0.054 0.053 0.087 0.031 0.071 0.165 0.078 

Locus 1391 : 
2 alleles
6.5% missing data
   2   (0.093) 0.030 0.065 0.093 0.009 0.365 0.029 0.037 0.050 0.092 0.062 
   4   (0.907) 0.970 0.935 0.907 0.991 0.635 0.971 0.963 0.950 0.908 0.938 

Locus 1392 : 
2 alleles
10.9% missing data
   1   (0.181) 0.039 0.197 0.184 0.887 0.119 0.038 0.207 0.158 0.091 0.131 
   2   (0.819) 0.961 0.803 0.816 0.113 0.881 0.962 0.793 0.842 0.909 0.869 

Locus 1393 : 
2 alleles
3.6% missing data
   1   (0.915) 0.977 0.952 0.915 0.978 0.808 0.755 0.959 0.958 0.921 0.938 
   3   (0.085) 0.023 0.048 0.085 0.022 0.192 0.245 0.041 0.042 0.079 0.062 

Locus 1394 : 
2 alleles
14.5% missing data
   3   (0.902) 0.793 0.961 0.902 0.857 0.974 0.930 0.942 0.959 0.884 0.910 
   4   (0.098) 0.207 0.039 0.098 0.143 0.026 0.070 0.058 0.041 0.116 0.090 

Locus 1395 : 
2 alleles
13.0% missing data
   2   (0.897) 0.962 0.894 0.897 0.864 0.849 0.971 0.959 0.950 0.903 0.917 
   3   (0.103) 0.038 0.106 0.103 0.136 0.151 0.029 0.041 0.050 0.097 0.083 

Locus 1396 : 
2 alleles
12.3% missing data
   3   (0.897) 0.498 0.946 0.897 0.938 0.986 0.987 0.959 0.927 0.954 0.885 
   1   (0.103) 0.502 0.054 0.103 0.062 0.014 0.013 0.041 0.073 0.046 0.115 

Locus 1397 : 
2 alleles
15.9% missing data
   2   (0.885) 0.964 0.863 0.886 0.973 0.959 0.983 0.942 0.914 0.916 0.869 
   4   (0.115) 0.036 0.137 0.114 0.027 0.041 0.017 0.058 0.086 0.084 0.131 

Locus 1398 : 
2 alleles
2.2% missing data
   1   (0.946) 0.995 0.943 0.947 0.998 0.990 0.998 0.968 0.871 0.994 0.970 
   2   (0.054) 0.005 0.057 0.053 0.002 0.010 0.002 0.032 0.129 0.006 0.030 

Locus 1399 : 
2 alleles
3.6% missing data
   1   (0.890) 0.967 0.920 0.890 0.969 0.920 0.978 0.956 0.914 0.921 0.758 
   4   (0.110) 0.033 0.080 0.110 0.031 0.080 0.022 0.044 0.086 0.079 0.242 

Locus 1400 : 
2 alleles
3.6% missing data
   4   (0.864) 0.949 0.879 0.864 0.900 0.809 0.939 0.949 0.917 0.824 0.887 
   2   (0.136) 0.051 0.121 0.136 0.100 0.191 0.061 0.051 0.083 0.176 0.113 

Locus 1401 : 
2 alleles
15.2% missing data
   4   (0.829) 0.956 0.675 0.829 0.831 0.732 0.933 0.868 0.888 0.875 0.840 
   3   (0.171) 0.044 0.325 0.171 0.169 0.268 0.067 0.132 0.112 0.125 0.160 

Locus 1402 : 
2 alleles
14.5% missing data
   2   (0.847) 0.790 0.904 0.844 0.981 0.905 0.891 0.926 0.887 0.850 0.827 
   1   (0.153) 0.210 0.096 0.156 0.019 0.095 0.109 0.074 0.113 0.150 0.173 

Locus 1403 : 
2 alleles
1.4% missing data
   3   (0.918) 0.987 0.913 0.917 0.986 0.958 0.986 0.914 0.915 0.978 0.940 
   4   (0.082) 0.013 0.087 0.083 0.014 0.042 0.014 0.086 0.085 0.022 0.060 

Locus 1404 : 
2 alleles
4.3% missing data
   1   (0.679) 0.900 0.755 0.678 0.428 0.694 0.145 0.741 0.743 0.611 0.638 
   4   (0.321) 0.100 0.245 0.322 0.572 0.306 0.855 0.259 0.257 0.389 0.362 

Locus 1405 : 
2 alleles
13.8% missing data
   4   (0.445) 0.404 0.397 0.443 0.902 0.696 0.477 0.620 0.435 0.378 0.410 
   3   (0.555) 0.596 0.603 0.557 0.098 0.304 0.523 0.380 0.565 0.622 0.590 

Locus 1406 : 
2 alleles
2.9% missing data
   1   (0.864) 0.923 0.912 0.864 0.089 0.864 0.911 0.951 0.938 0.890 0.747 
   3   (0.136) 0.077 0.088 0.136 0.911 0.136 0.089 0.049 0.062 0.110 0.253 

Locus 1407 : 
2 alleles
3.6% missing data
   1   (0.894) 0.963 0.919 0.896 0.796 0.972 0.973 0.967 0.955 0.856 0.792 
   2   (0.106) 0.037 0.081 0.104 0.204 0.028 0.027 0.033 0.045 0.144 0.208 

Locus 1408 : 
2 alleles
13.0% missing data
   1   (0.539) 0.716 0.499 0.541 0.074 0.463 0.594 0.522 0.523 0.604 0.526 
   3   (0.461) 0.284 0.501 0.459 0.926 0.537 0.406 0.478 0.477 0.396 0.474 

Locus 1409 : 
2 alleles
7.2% missing data
   3   (0.897) 0.975 0.857 0.898 0.976 0.931 0.963 0.934 0.899 0.953 0.932 
   2   (0.103) 0.025 0.143 0.102 0.024 0.069 0.037 0.066 0.101 0.047 0.068 

Locus 1410 : 
2 alleles
13.0% missing data
   2   (0.767) 0.828 0.810 0.768 0.789 0.841 0.652 0.850 0.865 0.583 0.800 
   1   (0.233) 0.172 0.190 0.232 0.211 0.159 0.348 0.150 0.135 0.417 0.200 

Locus 1411 : 
2 alleles
5.8% missing data
   1   (0.427) 0.403 0.436 0.427 0.331 0.622 0.379 0.563 0.422 0.372 0.348 
   2   (0.573) 0.597 0.564 0.573 0.669 0.378 0.621 0.437 0.578 0.628 0.652 

Locus 1412 : 
2 alleles
2.9% missing data
   1   (0.412) 0.564 0.461 0.409 0.064 0.690 0.046 0.745 0.597 0.175 0.302 
   3   (0.588) 0.436 0.539 0.591 0.936 0.310 0.954 0.255 0.403 0.825 0.698 

Locus 1413 : 
2 alleles
7.2% missing data
   1   (0.890) 0.967 0.922 0.889 0.982 0.845 0.934 0.958 0.943 0.884 0.803 
   3   (0.110) 0.033 0.078 0.111 0.018 0.155 0.066 0.042 0.057 0.116 0.197 

Locus 1414 : 
2 alleles
9.4% missing data
   2   (0.836) 0.924 0.907 0.836 0.601 0.673 0.941 0.919 0.933 0.670 0.815 
   3   (0.164) 0.076 0.093 0.164 0.399 0.327 0.059 0.081 0.067 0.330 0.185 

Locus 1415 : 
2 alleles
6.5% missing data
   1   (0.846) 0.961 0.843 0.847 0.923 0.933 0.949 0.916 0.852 0.854 0.878 
   4   (0.154) 0.039 0.157 0.153 0.077 0.067 0.051 0.084 0.148 0.146 0.122 

Locus 1416 : 
2 alleles
3.6% missing data
   3   (0.705) 0.920 0.643 0.704 0.785 0.440 0.931 0.753 0.732 0.712 0.737 
   1   (0.295) 0.080 0.357 0.296 0.215 0.560 0.069 0.247 0.268 0.288 0.263 

Locus 1417 : 
2 alleles
13.0% missing data
   2   (0.848) 0.960 0.816 0.844 0.866 0.915 0.979 0.842 0.901 0.901 0.818 
   4   (0.152) 0.040 0.184 0.156 0.134 0.085 0.021 0.158 0.099 0.099 0.182 

Locus 1418 : 
2 alleles
5.1% missing data
   2   (0.896) 0.960 0.940 0.894 0.974 0.795 0.944 0.957 0.954 0.869 0.925 
   3   (0.104) 0.040 0.060 0.106 0.026 0.205 0.056 0.043 0.046 0.131 0.075 

Locus 1419 : 
2 alleles
13.0% missing data
   3   (0.814) 0.482 0.878 0.812 0.974 0.953 0.738 0.948 0.927 0.674 0.788 
   1   (0.186) 0.518 0.122 0.188 0.026 0.047 0.262 0.052 0.073 0.326 0.212 

Locus 1420 : 
2 alleles
4.3% missing data
   3   (0.889) 0.968 0.914 0.890 0.887 0.966 0.986 0.942 0.920 0.891 0.900 
   1   (0.111) 0.032 0.086 0.110 0.113 0.034 0.014 0.058 0.080 0.109 0.100 

Locus 1421 : 
2 alleles
12.3% missing data
   1   (0.383) 0.402 0.516 0.382 0.074 0.814 0.779 0.263 0.360 0.284 0.324 
   3   (0.617) 0.598 0.484 0.618 0.926 0.186 0.221 0.737 0.640 0.716 0.676 

Locus 1422 : 
2 alleles
10.1% missing data
   1   (0.083) 0.015 0.101 0.081 0.011 0.042 0.005 0.067 0.128 0.022 0.052 
   3   (0.917) 0.985 0.899 0.919 0.989 0.958 0.995 0.933 0.872 0.978 0.948 

Locus 1423 : 
2 alleles
12.3% missing data
   3   (0.714) 0.723 0.762 0.714 0.743 0.720 0.840 0.864 0.673 0.749 0.691 
   1   (0.286) 0.277 0.238 0.286 0.257 0.280 0.160 0.136 0.327 0.251 0.309 

Locus 1424 : 
2 alleles
12.3% missing data
   4   (0.864) 0.957 0.930 0.865 0.836 0.965 0.902 0.894 0.901 0.809 0.861 
   2   (0.136) 0.043 0.070 0.135 0.164 0.035 0.098 0.106 0.099 0.191 0.139 

Locus 1425 : 
2 alleles
5.8% missing data
   4   (0.689) 0.501 0.791 0.688 0.963 0.859 0.828 0.805 0.821 0.458 0.633 
   2   (0.311) 0.499 0.209 0.312 0.037 0.141 0.172 0.195 0.179 0.542 0.367 

Locus 1426 : 
2 alleles
8.7% missing data
   2   (0.918) 0.830 0.950 0.920 0.971 0.802 0.995 0.911 0.920 0.986 0.949 
   3   (0.082) 0.170 0.050 0.080 0.029 0.198 0.005 0.089 0.080 0.014 0.051 

Locus 1427 : 
2 alleles
17.4% missing data
   2   (0.661) 0.718 0.705 0.659 0.696 0.826 0.605 0.428 0.669 0.724 0.692 
   3   (0.339) 0.282 0.295 0.341 0.304 0.174 0.395 0.572 0.331 0.276 0.308 

Locus 1428 : 
2 alleles
3.6% missing data
   1   (0.905) 0.959 0.957 0.904 0.985 0.942 0.988 0.976 0.950 0.885 0.836 
   3   (0.095) 0.041 0.043 0.096 0.015 0.058 0.012 0.024 0.050 0.115 0.164 

Locus 1429 : 
2 alleles
19.6% missing data
   1   (0.896) 0.983 0.891 0.896 0.953 0.928 0.965 0.951 0.897 0.935 0.930 
   4   (0.104) 0.017 0.109 0.104 0.047 0.072 0.035 0.049 0.103 0.065 0.070 

Locus 1430 : 
2 alleles
3.6% missing data
   1   (0.835) 0.559 0.917 0.838 0.679 0.936 0.980 0.921 0.871 0.830 0.843 
   2   (0.165) 0.441 0.083 0.162 0.321 0.064 0.020 0.079 0.129 0.170 0.157 

Locus 1431 : 
2 alleles
6.5% missing data
   3   (0.832) 0.947 0.874 0.834 0.267 0.825 0.953 0.735 0.915 0.780 0.827 
   2   (0.168) 0.053 0.126 0.166 0.733 0.175 0.047 0.265 0.085 0.220 0.173 

Locus 1432 : 
2 alleles
7.2% missing data
   1   (0.500) 0.739 0.541 0.499 0.126 0.640 0.380 0.316 0.472 0.554 0.513 
   3   (0.500) 0.261 0.459 0.501 0.874 0.360 0.620 0.684 0.528 0.446 0.487 

Locus 1433 : 
2 alleles
7.2% missing data
   3   (0.826) 0.960 0.877 0.825 0.973 0.789 0.242 0.900 0.818 0.900 0.815 
   1   (0.174) 0.040 0.123 0.175 0.027 0.211 0.758 0.100 0.182 0.100 0.185 

Locus 1434 : 
2 alleles
12.3% missing data
   1   (0.914) 0.953 0.954 0.915 0.510 0.925 0.975 0.840 0.965 0.957 0.936 
   3   (0.086) 0.047 0.046 0.085 0.490 0.075 0.025 0.160 0.035 0.043 0.064 

Locus 1435 : 
2 alleles
5.1% missing data
   1   (0.887) 0.958 0.929 0.886 0.889 0.561 0.942 0.951 0.942 0.893 0.855 
   3   (0.113) 0.042 0.071 0.114 0.111 0.439 0.058 0.049 0.058 0.107 0.145 

Locus 1436 : 
2 alleles
12.3% missing data
   4   (0.911) 0.986 0.878 0.910 0.992 0.970 0.141 0.953 0.948 0.976 0.940 
   2   (0.089) 0.014 0.122 0.090 0.008 0.030 0.859 0.047 0.052 0.024 0.060 

Locus 1437 : 
2 alleles
2.9% missing data
   1   (0.901) 0.988 0.936 0.897 0.985 0.909 0.994 0.718 0.927 0.972 0.935 
   3   (0.099) 0.012 0.064 0.103 0.015 0.091 0.006 0.282 0.073 0.028 0.065 

Locus 1438 : 
2 alleles
10.1% missing data
   2   (0.739) 0.633 0.586 0.739 0.952 0.689 0.963 0.681 0.762 0.858 0.784 
   4   (0.261) 0.367 0.414 0.261 0.048 0.311 0.037 0.319 0.238 0.142 0.216 

Locus 1439 : 
2 alleles
3.6% missing data
   1   (0.908) 0.978 0.914 0.908 0.937 0.946 0.859 0.945 0.954 0.933 0.905 
   3   (0.092) 0.022 0.086 0.092 0.063 0.054 0.141 0.055 0.046 0.067 0.095 

Locus 1440 : 
2 alleles
5.1% missing data
   3   (0.876) 0.959 0.957 0.878 0.333 0.909 0.742 0.684 0.969 0.801 0.824 
   1   (0.124) 0.041 0.043 0.122 0.667 0.091 0.258 0.316 0.031 0.199 0.176 

Locus 1441 : 
2 alleles
4.3% missing data
   1   (0.641) 0.525 0.733 0.642 0.564 0.293 0.685 0.724 0.668 0.629 0.649 
   4   (0.359) 0.475 0.267 0.358 0.436 0.707 0.315 0.276 0.332 0.371 0.351 

Locus 1442 : 
2 alleles
13.0% missing data
   4   (0.773) 0.937 0.645 0.771 0.669 0.742 0.868 0.873 0.880 0.747 0.676 
   2   (0.227) 0.063 0.355 0.229 0.331 0.258 0.132 0.127 0.120 0.253 0.324 

Locus 1443 : 
2 alleles
17.4% missing data
   1   (0.901) 0.893 0.959 0.902 0.987 0.927 0.585 0.974 0.966 0.827 0.895 
   4   (0.099) 0.107 0.041 0.098 0.013 0.073 0.415 0.026 0.034 0.173 0.105 

Locus 1444 : 
2 alleles
13.0% missing data
   2   (0.913) 0.970 0.935 0.915 0.953 0.947 0.985 0.966 0.924 0.937 0.936 
   4   (0.087) 0.030 0.065 0.085 0.047 0.053 0.015 0.034 0.076 0.063 0.064 

Locus 1445 : 
2 alleles
13.0% missing data
   2   (0.762) 0.739 0.801 0.759 0.730 0.735 0.965 0.899 0.778 0.785 0.720 
   1   (0.238) 0.261 0.199 0.241 0.270 0.265 0.035 0.101 0.222 0.215 0.280 

Locus 1446 : 
2 alleles
17.4% missing data
   2   (0.903) 0.494 0.983 0.904 0.885 0.874 0.741 0.986 0.989 0.615 0.884 
   3   (0.097) 0.506 0.017 0.096 0.115 0.126 0.259 0.014 0.011 0.385 0.116 

Locus 1447 : 
2 alleles
10.1% missing data
   2   (0.307) 0.100 0.213 0.308 0.028 0.378 0.115 0.367 0.335 0.346 0.303 
   4   (0.693) 0.900 0.787 0.692 0.972 0.622 0.885 0.633 0.665 0.654 0.697 

Locus 1448 : 
2 alleles
5.1% missing data
   1   (0.904) 0.978 0.928 0.902 0.987 0.938 0.993 0.881 0.942 0.940 0.931 
   4   (0.096) 0.022 0.072 0.098 0.013 0.062 0.007 0.119 0.058 0.060 0.069 

Locus 1449 : 
2 alleles
10.9% missing data
   3   (0.907) 0.959 0.927 0.904 0.993 0.977 0.986 0.929 0.956 0.940 0.879 
   4   (0.093) 0.041 0.073 0.096 0.007 0.023 0.014 0.071 0.044 0.060 0.121 

Locus 1450 : 
2 alleles
10.9% missing data
   1   (0.554) 0.840 0.526 0.555 0.903 0.670 0.054 0.408 0.528 0.595 0.559 
   3   (0.446) 0.160 0.474 0.445 0.097 0.330 0.946 0.592 0.472 0.405 0.441 

Locus 1451 : 
2 alleles
14.5% missing data
   4   (0.883) 0.577 0.923 0.885 0.906 0.973 0.965 0.895 0.909 0.943 0.904 
   1   (0.117) 0.423 0.077 0.115 0.094 0.027 0.035 0.105 0.091 0.057 0.096 

Locus 1452 : 
2 alleles
4.3% missing data
   1   (0.470) 0.184 0.460 0.474 0.335 0.582 0.389 0.492 0.515 0.435 0.486 
   3   (0.530) 0.816 0.540 0.526 0.665 0.418 0.611 0.508 0.485 0.565 0.514 

Locus 1453 : 
2 alleles
5.8% missing data
   3   (0.573) 0.144 0.696 0.570 0.094 0.495 0.912 0.722 0.779 0.379 0.474 
   1   (0.427) 0.856 0.304 0.430 0.906 0.505 0.088 0.278 0.221 0.621 0.526 

Locus 1454 : 
2 alleles
13.0% missing data
   2   (0.861) 0.772 0.879 0.862 0.729 0.890 0.758 0.938 0.923 0.861 0.892 
   4   (0.139) 0.228 0.121 0.138 0.271 0.110 0.242 0.062 0.077 0.139 0.108 

Locus 1455 : 
2 alleles
0.7% missing data
   1   (0.911) 0.855 0.918 0.906 0.997 0.990 0.997 0.907 0.944 0.986 0.938 
   3   (0.089) 0.145 0.082 0.094 0.003 0.010 0.003 0.093 0.056 0.014 0.062 

Locus 1456 : 
2 alleles
2.9% missing data
   2   (0.898) 0.952 0.934 0.897 0.989 0.955 0.987 0.942 0.939 0.934 0.787 
   4   (0.102) 0.048 0.066 0.103 0.011 0.045 0.013 0.058 0.061 0.066 0.213 

Locus 1457 : 
2 alleles
13.8% missing data
   2   (0.919) 0.982 0.944 0.918 0.936 0.837 0.906 0.942 0.948 0.960 0.939 
   4   (0.081) 0.018 0.056 0.082 0.064 0.163 0.094 0.058 0.052 0.040 0.061 

Locus 1458 : 
2 alleles
5.1% missing data
   3   (0.920) 0.987 0.960 0.919 0.989 0.908 0.986 0.947 0.881 0.978 0.911 
   1   (0.080) 0.013 0.040 0.081 0.011 0.092 0.014 0.053 0.119 0.022 0.089 

Locus 1459 : 
2 alleles
13.0% missing data
   4   (0.906) 0.980 0.838 0.907 0.954 0.970 0.988 0.950 0.938 0.956 0.917 
   2   (0.094) 0.020 0.162 0.093 0.046 0.030 0.012 0.050 0.062 0.044 0.083 

Locus 1460 : 
2 alleles
12.3% missing data
   2   (0.090) 0.464 0.021 0.090 0.252 0.108 0.040 0.016 0.014 0.206 0.086 
   4   (0.910) 0.536 0.979 0.910 0.748 0.892 0.960 0.984 0.986 0.794 0.914 

Locus 1461 : 
2 alleles
2.2% missing data
   2   (0.162) 0.341 0.221 0.163 0.107 0.041 0.193 0.091 0.095 0.101 0.124 
   4   (0.838) 0.659 0.779 0.837 0.893 0.959 0.807 0.909 0.905 0.899 0.876 

Locus 1462 : 
2 alleles
18.1% missing data
   3   (0.854) 0.944 0.808 0.853 0.975 0.948 0.985 0.918 0.866 0.908 0.834 
   1   (0.146) 0.056 0.192 0.147 0.025 0.052 0.015 0.082 0.134 0.092 0.166 

Locus 1463 : 
2 alleles
10.1% missing data
   2   (0.144) 0.013 0.193 0.142 0.028 0.114 0.007 0.379 0.423 0.020 0.084 
   3   (0.856) 0.987 0.807 0.858 0.972 0.886 0.993 0.621 0.577 0.980 0.916 

Locus 1464 : 
2 alleles
16.7% missing data
   1   (0.866) 0.956 0.911 0.865 0.911 0.506 0.893 0.935 0.953 0.732 0.879 
   3   (0.134) 0.044 0.089 0.135 0.089 0.494 0.107 0.065 0.047 0.268 0.121 

Locus 1465 : 
2 alleles
2.2% missing data
   2   (0.880) 0.966 0.902 0.881 0.952 0.984 0.615 0.932 0.881 0.932 0.914 
   4   (0.120) 0.034 0.098 0.119 0.048 0.016 0.385 0.068 0.119 0.068 0.086 

Locus 1466 : 
2 alleles
10.9% missing data
   2   (0.795) 0.878 0.814 0.795 0.937 0.681 0.912 0.872 0.845 0.748 0.823 
   4   (0.205) 0.122 0.186 0.205 0.063 0.319 0.088 0.128 0.155 0.252 0.177 

Locus 1467 : 
2 alleles
2.9% missing data
   1   (0.877) 0.957 0.921 0.875 0.922 0.881 0.955 0.932 0.907 0.903 0.860 
   2   (0.123) 0.043 0.079 0.125 0.078 0.119 0.045 0.068 0.093 0.097 0.140 

Locus 1468 : 
2 alleles
5.8% missing data
   2   (0.081) 0.403 0.048 0.079 0.128 0.047 0.012 0.031 0.033 0.041 0.121 
   4   (0.919) 0.597 0.952 0.921 0.872 0.953 0.988 0.969 0.967 0.959 0.879 

Locus 1469 : 
2 alleles
13.8% missing data
   4   (0.627) 0.554 0.743 0.625 0.632 0.660 0.877 0.708 0.632 0.611 0.540 
   2   (0.373) 0.446 0.257 0.375 0.368 0.340 0.123 0.292 0.368 0.389 0.460 

Locus 1470 : 
2 alleles
2.9% missing data
   2   (0.897) 0.967 0.932 0.899 0.973 0.940 0.615 0.949 0.952 0.830 0.927 
   4   (0.103) 0.033 0.068 0.101 0.027 0.060 0.385 0.051 0.048 0.170 0.073 

Locus 1471 : 
2 alleles
2.9% missing data
   1   (0.878) 0.975 0.840 0.876 0.990 0.912 0.985 0.929 0.879 0.948 0.877 
   3   (0.122) 0.025 0.160 0.124 0.010 0.088 0.015 0.071 0.121 0.052 0.123 

Locus 1472 : 
2 alleles
7.2% missing data
   3   (0.741) 0.579 0.778 0.744 0.480 0.188 0.900 0.858 0.742 0.817 0.783 
   1   (0.259) 0.421 0.222 0.256 0.520 0.812 0.100 0.142 0.258 0.183 0.217 

Locus 1473 : 
2 alleles
5.8% missing data
   1   (0.748) 0.685 0.759 0.748 0.516 0.501 0.910 0.850 0.765 0.812 0.775 
   3   (0.252) 0.315 0.241 0.252 0.484 0.499 0.090 0.150 0.235 0.188 0.225 

Locus 1474 : 
2 alleles
10.9% missing data
   2   (0.887) 0.765 0.924 0.886 0.985 0.955 0.980 0.914 0.897 0.957 0.924 
   4   (0.113) 0.235 0.076 0.114 0.015 0.045 0.020 0.086 0.103 0.043 0.076 

Locus 1475 : 
2 alleles
2.9% missing data
   3   (0.943) 0.996 0.933 0.945 0.995 0.980 0.998 0.956 0.854 0.994 0.969 
   1   (0.057) 0.004 0.067 0.055 0.005 0.020 0.002 0.044 0.146 0.006 0.031 

Locus 1476 : 
2 alleles
2.2% missing data
   2   (0.815) 0.962 0.777 0.815 0.729 0.542 0.975 0.837 0.795 0.900 0.867 
   4   (0.185) 0.038 0.223 0.185 0.271 0.458 0.025 0.163 0.205 0.100 0.133 

Locus 1477 : 
2 alleles
9.4% missing data
   4   (0.940) 0.994 0.922 0.941 0.988 0.984 0.997 0.969 0.878 0.992 0.964 
   2   (0.060) 0.006 0.078 0.059 0.012 0.016 0.003 0.031 0.122 0.008 0.036 

Locus 1478 : 
2 alleles
12.3% missing data
   3   (0.787) 0.934 0.793 0.787 0.171 0.569 0.957 0.907 0.659 0.908 0.818 
   1   (0.213) 0.066 0.207 0.213 0.829 0.431 0.043 0.093 0.341 0.092 0.182 

Locus 1479 : 
2 alleles
12.3% missing data
   1   (0.833) 0.959 0.858 0.832 0.847 0.908 0.764 0.915 0.864 0.816 0.860 
   3   (0.167) 0.041 0.142 0.168 0.153 0.092 0.236 0.085 0.136 0.184 0.140 

Locus 1480 : 
2 alleles
13.8% missing data
   2   (0.917) 0.791 0.976 0.917 0.991 0.974 0.960 0.978 0.975 0.887 0.946 
   4   (0.083) 0.209 0.024 0.083 0.009 0.026 0.040 0.022 0.025 0.113 0.054 

Locus 1481 : 
2 alleles
18.8% missing data
   1   (0.120) 0.029 0.149 0.119 0.151 0.162 0.064 0.079 0.100 0.062 0.188 
   3   (0.880) 0.971 0.851 0.881 0.849 0.838 0.936 0.921 0.900 0.938 0.812 

Locus 1482 : 
2 alleles
16.7% missing data
   3   (0.619) 0.175 0.665 0.619 0.656 0.298 0.269 0.603 0.725 0.652 0.675 
   1   (0.381) 0.825 0.335 0.381 0.344 0.702 0.731 0.397 0.275 0.348 0.325 

Locus 1483 : 
2 alleles
11.6% missing data
   4   (0.890) 0.976 0.897 0.890 0.920 0.964 0.983 0.930 0.846 0.962 0.855 
   2   (0.110) 0.024 0.103 0.110 0.080 0.036 0.017 0.070 0.154 0.038 0.145 

Locus 1484 : 
2 alleles
0.7% missing data
   3   (0.866) 0.927 0.918 0.866 0.969 0.977 0.985 0.950 0.873 0.887 0.769 
   1   (0.134) 0.073 0.082 0.134 0.031 0.023 0.015 0.050 0.127 0.113 0.231 

Locus 1485 : 
2 alleles
13.0% missing data
   4   (0.397) 0.657 0.322 0.397 0.403 0.485 0.414 0.216 0.516 0.278 0.383 
   2   (0.603) 0.343 0.678 0.603 0.597 0.515 0.586 0.784 0.484 0.722 0.617 

Locus 1486 : 
2 alleles
11.6% missing data
   1   (0.915) 0.979 0.945 0.916 0.848 0.868 0.970 0.963 0.922 0.947 0.941 
   2   (0.085) 0.021 0.055 0.084 0.152 0.132 0.030 0.037 0.078 0.053 0.059 

Locus 1487 : 
2 alleles
3.6% missing data
   2   (0.847) 0.964 0.885 0.848 0.967 0.953 0.899 0.855 0.826 0.900 0.728 
   3   (0.153) 0.036 0.115 0.152 0.033 0.047 0.101 0.145 0.174 0.100 0.272 

Locus 1488 : 
2 alleles
10.9% missing data
   1   (0.207) 0.054 0.164 0.208 0.434 0.186 0.068 0.237 0.218 0.157 0.179 
   3   (0.793) 0.946 0.836 0.792 0.566 0.814 0.932 0.763 0.782 0.843 0.821 

Locus 1489 : 
2 alleles
5.1% missing data
   1   (0.899) 0.968 0.923 0.898 0.991 0.964 0.481 0.971 0.973 0.808 0.930 
   3   (0.101) 0.032 0.077 0.102 0.009 0.036 0.519 0.029 0.027 0.192 0.070 

Locus 1490 : 
2 alleles
10.9% missing data
   4   (0.905) 0.984 0.878 0.903 0.995 0.915 0.995 0.901 0.940 0.958 0.911 
   1   (0.095) 0.016 0.122 0.097 0.005 0.085 0.005 0.099 0.060 0.042 0.089 

Locus 1491 : 
2 alleles
11.6% missing data
   1   (0.839) 0.961 0.887 0.839 0.975 0.952 0.878 0.911 0.812 0.847 0.808 
   4   (0.161) 0.039 0.113 0.161 0.025 0.048 0.122 0.089 0.188 0.153 0.192 

Locus 1492 : 
2 alleles
2.9% missing data
   4   (0.740) 0.891 0.737 0.739 0.957 0.761 0.942 0.806 0.709 0.743 0.744 
   2   (0.260) 0.109 0.263 0.261 0.043 0.239 0.058 0.194 0.291 0.257 0.256 

Locus 1493 : 
2 alleles
9.4% missing data
   1   (0.920) 0.983 0.927 0.922 0.957 0.955 0.991 0.918 0.928 0.970 0.933 
   3   (0.080) 0.017 0.073 0.078 0.043 0.045 0.009 0.082 0.072 0.030 0.067 

Locus 1494 : 
2 alleles
15.9% missing data
   4   (0.915) 0.972 0.914 0.917 0.980 0.975 0.429 0.967 0.961 0.934 0.935 
   2   (0.085) 0.028 0.086 0.083 0.020 0.025 0.571 0.033 0.039 0.066 0.065 

Locus 1495 : 
2 alleles
14.5% missing data
   1   (0.828) 0.812 0.804 0.828 0.971 0.620 0.939 0.589 0.900 0.891 0.859 
   3   (0.172) 0.188 0.196 0.172 0.029 0.380 0.061 0.411 0.100 0.109 0.141 

Locus 1496 : 
2 alleles
4.3% missing data
   3   (0.767) 0.915 0.802 0.767 0.066 0.837 0.279 0.531 0.873 0.815 0.727 
   1   (0.233) 0.085 0.198 0.233 0.934 0.163 0.721 0.469 0.127 0.185 0.273 

Locus 1497 : 
2 alleles
3.6% missing data
   2   (0.843) 0.965 0.764 0.845 0.924 0.951 0.971 0.732 0.728 0.952 0.902 
   4   (0.157) 0.035 0.236 0.155 0.076 0.049 0.029 0.268 0.272 0.048 0.098 

Locus 1498 : 
2 alleles
11.6% missing data
   2   (0.908) 0.966 0.929 0.908 0.868 0.990 0.967 0.969 0.952 0.902 0.932 
   4   (0.092) 0.034 0.071 0.092 0.132 0.010 0.033 0.031 0.048 0.098 0.068 

Locus 1499 : 
2 alleles
13.0% missing data
   4   (0.884) 0.952 0.915 0.883 0.962 0.975 0.902 0.948 0.955 0.802 0.900 
   2   (0.116) 0.048 0.085 0.117 0.038 0.025 0.098 0.052 0.045 0.198 0.100 

Locus 1500 : 
2 alleles
5.1% missing data
   1   (0.169) 0.036 0.145 0.170 0.843 0.178 0.017 0.086 0.279 0.057 0.124 
   3   (0.831) 0.964 0.855 0.830 0.157 0.822 0.983 0.914 0.721 0.943 0.876 

Locus 1501 : 
2 alleles
1.4% missing data
   1   (0.877) 0.959 0.888 0.879 0.961 0.835 0.990 0.889 0.893 0.899 0.909 
   2   (0.123) 0.041 0.112 0.121 0.039 0.165 0.010 0.111 0.107 0.101 0.091 

Locus 1502 : 
2 alleles
10.9% missing data
   4   (0.850) 0.941 0.909 0.851 0.891 0.931 0.767 0.938 0.877 0.830 0.806 
   1   (0.150) 0.059 0.091 0.149 0.109 0.069 0.233 0.062 0.123 0.170 0.194 

Locus 1503 : 
2 alleles
2.2% missing data
   1   (0.910) 0.969 0.950 0.911 0.652 0.990 0.726 0.947 0.958 0.934 0.920 
   3   (0.090) 0.031 0.050 0.089 0.348 0.010 0.274 0.053 0.042 0.066 0.080 

Locus 1504 : 
2 alleles
3.6% missing data
   1   (0.884) 0.986 0.915 0.882 0.941 0.966 0.992 0.876 0.863 0.961 0.858 
   3   (0.116) 0.014 0.085 0.118 0.059 0.034 0.008 0.124 0.137 0.039 0.142 

Locus 1505 : 
2 alleles
10.1% missing data
   1   (0.477) 0.316 0.555 0.477 0.075 0.233 0.626 0.368 0.547 0.471 0.412 
   4   (0.523) 0.684 0.445 0.523 0.925 0.767 0.374 0.632 0.453 0.529 0.588 

Locus 1506 : 
2 alleles
1.4% missing data
   1   (0.547) 0.409 0.660 0.547 0.081 0.483 0.119 0.756 0.695 0.362 0.537 
   4   (0.453) 0.591 0.340 0.453 0.919 0.517 0.881 0.244 0.305 0.638 0.463 

Locus 1507 : 
2 alleles
2.9% missing data
   4   (0.855) 0.971 0.853 0.857 0.954 0.979 0.955 0.923 0.860 0.865 0.836 
   3   (0.145) 0.029 0.147 0.143 0.046 0.021 0.045 0.077 0.140 0.135 0.164 

Locus 1508 : 
2 alleles
10.9% missing data
   1   (0.894) 0.960 0.888 0.894 0.982 0.927 0.982 0.935 0.954 0.885 0.864 
   3   (0.106) 0.040 0.112 0.106 0.018 0.073 0.018 0.065 0.046 0.115 0.136 

Locus 1509 : 
2 alleles
10.9% missing data
   1   (0.269) 0.308 0.285 0.267 0.255 0.481 0.274 0.254 0.180 0.298 0.266 
   3   (0.731) 0.692 0.715 0.733 0.745 0.519 0.726 0.746 0.820 0.702 0.734 

Locus 1510 : 
2 alleles
12.3% missing data
   4   (0.904) 0.914 0.939 0.904 0.982 0.924 0.914 0.950 0.952 0.902 0.903 
   3   (0.096) 0.086 0.061 0.096 0.018 0.076 0.086 0.050 0.048 0.098 0.097 

Locus 1511 : 
2 alleles
0.7% missing data
   1   (0.935) 0.995 0.923 0.937 0.998 0.984 0.998 0.972 0.799 0.993 0.963 
   2   (0.065) 0.005 0.077 0.063 0.002 0.016 0.002 0.028 0.201 0.007 0.037 

Locus 1512 : 
2 alleles
3.6% missing data
   2   (0.743) 0.885 0.762 0.743 0.069 0.859 0.631 0.827 0.852 0.640 0.762 
   3   (0.257) 0.115 0.238 0.257 0.931 0.141 0.369 0.173 0.148 0.360 0.238 

Locus 1513 : 
2 alleles
13.0% missing data
   4   (0.871) 0.977 0.866 0.871 0.851 0.957 0.975 0.852 0.793 0.961 0.871 
   2   (0.129) 0.023 0.134 0.129 0.149 0.043 0.025 0.148 0.207 0.039 0.129 

Locus 1514 : 
2 alleles
1.4% missing data
   2   (0.873) 0.965 0.906 0.873 0.991 0.989 0.926 0.918 0.893 0.901 0.843 
   3   (0.127) 0.035 0.094 0.127 0.009 0.011 0.074 0.082 0.107 0.099 0.157 

Locus 1515 : 
2 alleles
2.9% missing data
   4   (0.817) 0.610 0.724 0.818 0.794 0.896 0.712 0.754 0.912 0.877 0.864 
   2   (0.183) 0.390 0.276 0.182 0.206 0.104 0.288 0.246 0.088 0.123 0.136 

Locus 1516 : 
2 alleles
12.3% missing data
   4   (0.701) 0.913 0.704 0.701 0.749 0.347 0.938 0.622 0.666 0.745 0.765 
   1   (0.299) 0.087 0.296 0.299 0.251 0.653 0.062 0.378 0.334 0.255 0.235 

Locus 1517 : 
2 alleles
5.8% missing data
   1   (0.376) 0.096 0.485 0.377 0.060 0.720 0.555 0.364 0.464 0.230 0.370 
   4   (0.624) 0.904 0.515 0.623 0.940 0.280 0.445 0.636 0.536 0.770 0.630 

Locus 1518 : 
2 alleles
15.2% missing data
   4   (0.657) 0.916 0.547 0.656 0.692 0.826 0.923 0.649 0.642 0.721 0.547 
   2   (0.343) 0.084 0.453 0.344 0.308 0.174 0.077 0.351 0.358 0.279 0.453 

Locus 1519 : 
2 alleles
17.4% missing data
   2   (0.755) 0.778 0.714 0.757 0.935 0.694 0.861 0.827 0.717 0.818 0.753 
   4   (0.245) 0.222 0.286 0.243 0.065 0.306 0.139 0.173 0.283 0.182 0.247 

Locus 1520 : 
2 alleles
2.2% missing data
   1   (0.141) 0.067 0.082 0.144 0.032 0.177 0.038 0.056 0.109 0.151 0.122 
   3   (0.859) 0.933 0.918 0.856 0.968 0.823 0.962 0.944 0.891 0.849 0.878 

Locus 1521 : 
2 alleles
12.3% missing data
   1   (0.091) 0.058 0.110 0.091 0.017 0.362 0.114 0.053 0.050 0.048 0.064 
   3   (0.909) 0.942 0.890 0.909 0.983 0.638 0.886 0.947 0.950 0.952 0.936 

Locus 1522 : 
2 alleles
2.9% missing data
   2   (0.904) 0.983 0.906 0.901 0.995 0.973 0.996 0.940 0.916 0.974 0.834 
   3   (0.096) 0.017 0.094 0.099 0.005 0.027 0.004 0.060 0.084 0.026 0.166 

Locus 1523 : 
2 alleles
10.9% missing data
   2   (0.910) 0.984 0.941 0.911 0.977 0.985 0.992 0.951 0.855 0.966 0.938 
   4   (0.090) 0.016 0.059 0.089 0.023 0.015 0.008 0.049 0.145 0.034 0.062 

Locus 1524 : 
2 alleles
15.9% missing data
   4   (0.706) 0.728 0.652 0.706 0.944 0.703 0.734 0.539 0.733 0.764 0.788 
   2   (0.294) 0.272 0.348 0.294 0.056 0.297 0.266 0.461 0.267 0.236 0.212 

Locus 1525 : 
2 alleles
4.3% missing data
   4   (0.878) 0.965 0.915 0.874 0.990 0.832 0.981 0.952 0.890 0.929 0.872 
   1   (0.122) 0.035 0.085 0.126 0.010 0.168 0.019 0.048 0.110 0.071 0.128 

Locus 1526 : 
2 alleles
13.0% missing data
   2   (0.668) 0.895 0.569 0.667 0.832 0.486 0.785 0.636 0.436 0.885 0.707 
   4   (0.332) 0.105 0.431 0.333 0.168 0.514 0.215 0.364 0.564 0.115 0.293 

Locus 1527 : 
2 alleles
7.2% missing data
   3   (0.912) 0.663 0.949 0.914 0.976 0.991 0.995 0.904 0.936 0.974 0.925 
   1   (0.088) 0.337 0.051 0.086 0.024 0.009 0.005 0.096 0.064 0.026 0.075 

Locus 1528 : 
2 alleles
3.6% missing data
   1   (0.713) 0.898 0.767 0.713 0.532 0.803 0.805 0.818 0.789 0.589 0.629 
   4   (0.287) 0.102 0.233 0.287 0.468 0.197 0.195 0.182 0.211 0.411 0.371 

Locus 1529 : 
2 alleles
15.2% missing data
   4   (0.662) 0.649 0.616 0.662 0.937 0.471 0.596 0.527 0.752 0.664 0.662 
   2   (0.338) 0.351 0.384 0.338 0.063 0.529 0.404 0.473 0.248 0.336 0.338 

Locus 1530 : 
2 alleles
6.5% missing data
   2   (0.841) 0.959 0.764 0.841 0.970 0.975 0.980 0.787 0.905 0.858 0.825 
   4   (0.159) 0.041 0.236 0.159 0.030 0.025 0.020 0.213 0.095 0.142 0.175 

Locus 1531 : 
2 alleles
5.1% missing data
   1   (0.875) 0.663 0.840 0.876 0.977 0.940 0.805 0.784 0.931 0.950 0.915 
   3   (0.125) 0.337 0.160 0.124 0.023 0.060 0.195 0.216 0.069 0.050 0.085 

Locus 1532 : 
2 alleles
18.1% missing data
   1   (0.910) 0.971 0.959 0.910 0.911 0.894 0.945 0.969 0.950 0.900 0.916 
   3   (0.090) 0.029 0.041 0.090 0.089 0.106 0.055 0.031 0.050 0.100 0.084 

Locus 1533 : 
2 alleles
0.7% missing data
   2   (0.909) 0.989 0.887 0.910 0.990 0.985 0.992 0.870 0.809 0.985 0.931 
   4   (0.091) 0.011 0.113 0.090 0.010 0.015 0.008 0.130 0.191 0.015 0.069 

Locus 1534 : 
2 alleles
1.4% missing data
   2   (0.833) 0.640 0.921 0.832 0.979 0.982 0.947 0.801 0.900 0.819 0.852 
   4   (0.167) 0.360 0.079 0.168 0.021 0.018 0.053 0.199 0.100 0.181 0.148 

Locus 1535 : 
2 alleles
2.9% missing data
   4   (0.900) 0.982 0.885 0.903 0.956 0.845 0.993 0.953 0.803 0.974 0.935 
   2   (0.100) 0.018 0.115 0.097 0.044 0.155 0.007 0.047 0.197 0.026 0.065 

Locus 1536 : 
2 alleles
3.6% missing data
   4   (0.917) 0.961 0.961 0.915 0.991 0.988 0.966 0.958 0.963 0.927 0.947 
   3   (0.083) 0.039 0.039 0.085 0.009 0.012 0.034 0.042 0.037 0.073 0.053 

Locus 1537 : 
2 alleles
1.4% missing data
   2   (0.941) 0.995 0.919 0.942 0.998 0.898 0.998 0.877 0.912 0.993 0.968 
   1   (0.059) 0.005 0.081 0.058 0.002 0.102 0.002 0.123 0.088 0.007 0.032 

Locus 1538 : 
2 alleles
3.6% missing data
   2   (0.157) 0.066 0.087 0.156 0.021 0.259 0.163 0.371 0.091 0.166 0.167 
   3   (0.843) 0.934 0.913 0.844 0.979 0.741 0.837 0.629 0.909 0.834 0.833 

Locus 1539 : 
2 alleles
13.0% missing data
   1   (0.869) 0.576 0.930 0.870 0.909 0.868 0.853 0.944 0.909 0.912 0.863 
   3   (0.131) 0.424 0.070 0.130 0.091 0.132 0.147 0.056 0.091 0.088 0.137 

Locus 1540 : 
2 alleles
2.2% missing data
   2   (0.908) 0.978 0.969 0.906 0.744 0.927 0.984 0.956 0.960 0.889 0.928 
   4   (0.092) 0.022 0.031 0.094 0.256 0.073 0.016 0.044 0.040 0.111 0.072 

Locus 1541 : 
2 alleles
2.2% missing data
   1   (0.763) 0.717 0.839 0.763 0.964 0.857 0.815 0.562 0.790 0.815 0.764 
   4   (0.237) 0.283 0.161 0.237 0.036 0.143 0.185 0.438 0.210 0.185 0.236 

Locus 1542 : 
2 alleles
14.5% missing data
   2   (0.838) 0.941 0.889 0.837 0.698 0.886 0.598 0.914 0.926 0.745 0.868 
   4   (0.162) 0.059 0.111 0.163 0.302 0.114 0.402 0.086 0.074 0.255 0.132 

Locus 1543 : 
2 alleles
4.3% missing data
   3   (0.832) 0.923 0.837 0.828 0.968 0.978 0.979 0.909 0.836 0.884 0.855 
   1   (0.168) 0.077 0.163 0.172 0.032 0.022 0.021 0.091 0.164 0.116 0.145 

Locus 1544 : 
2 alleles
7.2% missing data
   1   (0.871) 0.942 0.877 0.870 0.908 0.787 0.618 0.887 0.949 0.846 0.901 
   3   (0.129) 0.058 0.123 0.130 0.092 0.213 0.382 0.113 0.051 0.154 0.099 

Locus 1545 : 
2 alleles
4.3% missing data
   1   (0.799) 0.579 0.857 0.800 0.786 0.544 0.879 0.900 0.848 0.824 0.803 
   2   (0.201) 0.421 0.143 0.200 0.214 0.456 0.121 0.100 0.152 0.176 0.197 

Locus 1546 : 
2 alleles
11.6% missing data
   4   (0.932) 0.993 0.903 0.933 0.984 0.988 0.992 0.956 0.838 0.990 0.960 
   2   (0.068) 0.007 0.097 0.067 0.016 0.012 0.008 0.044 0.162 0.010 0.040 

Locus 1547 : 
2 alleles
5.1% missing data
   4   (0.886) 0.952 0.920 0.887 0.938 0.823 0.889 0.922 0.935 0.865 0.903 
   1   (0.114) 0.048 0.080 0.113 0.062 0.177 0.111 0.078 0.065 0.135 0.097 

Locus 1548 : 
2 alleles
13.0% missing data
   1   (0.863) 0.972 0.834 0.862 0.917 0.707 0.709 0.915 0.900 0.910 0.902 
   2   (0.137) 0.028 0.166 0.138 0.083 0.293 0.291 0.085 0.100 0.090 0.098 

Locus 1549 : 
2 alleles
13.0% missing data
   1   (0.933) 0.992 0.926 0.934 0.998 0.975 0.996 0.739 0.901 0.991 0.962 
   4   (0.067) 0.008 0.074 0.066 0.002 0.025 0.004 0.261 0.099 0.009 0.038 

Locus 1550 : 
2 alleles
5.1% missing data
   2   (0.786) 0.953 0.715 0.785 0.973 0.909 0.962 0.698 0.790 0.868 0.771 
   3   (0.214) 0.047 0.285 0.215 0.027 0.091 0.038 0.302 0.210 0.132 0.229 

Locus 1551 : 
2 alleles
14.5% missing data
   1   (0.820) 0.949 0.901 0.817 0.864 0.845 0.102 0.943 0.940 0.591 0.818 
   3   (0.180) 0.051 0.099 0.183 0.136 0.155 0.898 0.057 0.060 0.409 0.182 

Locus 1552 : 
2 alleles
3.6% missing data
   1   (0.889) 0.956 0.931 0.889 0.894 0.897 0.975 0.967 0.905 0.910 0.861 
   3   (0.111) 0.044 0.069 0.111 0.106 0.103 0.025 0.033 0.095 0.090 0.139 

Locus 1553 : 
2 alleles
1.4% missing data
   4   (0.921) 0.974 0.931 0.923 0.985 0.964 0.958 0.968 0.980 0.858 0.897 
   2   (0.079) 0.026 0.069 0.077 0.015 0.036 0.042 0.032 0.020 0.142 0.103 

Locus 1554 : 
2 alleles
11.6% missing data
   1   (0.808) 0.444 0.886 0.806 0.769 0.781 0.794 0.854 0.887 0.843 0.799 
   3   (0.192) 0.556 0.114 0.194 0.231 0.219 0.206 0.146 0.113 0.157 0.201 

Locus 1555 : 
2 alleles
10.1% missing data
   2   (0.305) 0.089 0.212 0.306 0.400 0.534 0.118 0.266 0.374 0.258 0.423 
   4   (0.695) 0.911 0.788 0.694 0.600 0.466 0.882 0.734 0.626 0.742 0.577 

Locus 1556 : 
2 alleles
4.3% missing data
   3   (0.786) 0.944 0.673 0.785 0.913 0.742 0.951 0.854 0.872 0.775 0.689 
   1   (0.214) 0.056 0.327 0.215 0.087 0.258 0.049 0.146 0.128 0.225 0.311 

Locus 1557 : 
2 alleles
2.9% missing data
   2   (0.430) 0.103 0.498 0.431 0.937 0.548 0.067 0.544 0.464 0.316 0.468 
   3   (0.570) 0.897 0.502 0.569 0.063 0.452 0.933 0.456 0.536 0.684 0.532 

Locus 1558 : 
2 alleles
15.2% missing data
   4   (0.150) 0.098 0.107 0.150 0.517 0.123 0.070 0.127 0.095 0.105 0.272 
   2   (0.850) 0.902 0.893 0.850 0.483 0.877 0.930 0.873 0.905 0.895 0.728 

Locus 1559 : 
2 alleles
5.1% missing data
   1   (0.783) 0.586 0.856 0.783 0.953 0.840 0.113 0.881 0.843 0.811 0.745 
   4   (0.217) 0.414 0.144 0.217 0.047 0.160 0.887 0.119 0.157 0.189 0.255 

Locus 1560 : 
2 alleles
10.9% missing data
   1   (0.904) 0.941 0.894 0.904 0.991 0.978 0.956 0.905 0.946 0.939 0.918 
   4   (0.096) 0.059 0.106 0.096 0.009 0.022 0.044 0.095 0.054 0.061 0.082 

Locus 1561 : 
2 alleles
2.9% missing data
   3   (0.869) 0.952 0.899 0.868 0.641 0.937 0.943 0.929 0.945 0.810 0.894 
   1   (0.131) 0.048 0.101 0.132 0.359 0.063 0.057 0.071 0.055 0.190 0.106 

Locus 1562 : 
2 alleles
15.2% missing data
   2   (0.922) 0.978 0.906 0.923 0.992 0.911 0.697 0.961 0.953 0.965 0.949 
   4   (0.078) 0.022 0.094 0.077 0.008 0.089 0.303 0.039 0.047 0.035 0.051 

Locus 1563 : 
2 alleles
15.9% missing data
   1   (0.626) 0.902 0.583 0.627 0.668 0.727 0.392 0.733 0.635 0.567 0.590 
   4   (0.374) 0.098 0.417 0.373 0.332 0.273 0.608 0.267 0.365 0.433 0.410 

Locus 1564 : 
2 alleles
12.3% missing data
   2   (0.858) 0.194 0.961 0.858 0.805 0.961 0.966 0.969 0.970 0.555 0.869 
   4   (0.142) 0.806 0.039 0.142 0.195 0.039 0.034 0.031 0.030 0.445 0.131 

Locus 1565 : 
2 alleles
2.9% missing data
   3   (0.808) 0.922 0.778 0.805 0.973 0.962 0.979 0.904 0.829 0.830 0.799 
   1   (0.192) 0.078 0.222 0.195 0.027 0.038 0.021 0.096 0.171 0.170 0.201 

Locus 1566 : 
2 alleles
13.8% missing data
   2   (0.902) 0.976 0.934 0.902 0.923 0.978 0.985 0.941 0.950 0.871 0.910 
   4   (0.098) 0.024 0.066 0.098 0.077 0.022 0.015 0.059 0.050 0.129 0.090 

Locus 1567 : 
2 alleles
5.8% missing data
   2   (0.894) 0.975 0.877 0.896 0.823 0.620 0.820 0.956 0.923 0.941 0.931 
   4   (0.106) 0.025 0.123 0.104 0.177 0.380 0.180 0.044 0.077 0.059 0.069 

Locus 1568 : 
2 alleles
11.6% missing data
   1   (0.778) 0.931 0.805 0.779 0.594 0.727 0.934 0.838 0.821 0.732 0.749 
   3   (0.222) 0.069 0.195 0.221 0.406 0.273 0.066 0.162 0.179 0.268 0.251 

Locus 1569 : 
2 alleles
3.6% missing data
   2   (0.629) 0.286 0.684 0.631 0.739 0.413 0.930 0.604 0.623 0.688 0.618 
   4   (0.371) 0.714 0.316 0.369 0.261 0.587 0.070 0.396 0.377 0.312 0.382 

Locus 1570 : 
2 alleles
16.7% missing data
   1   (0.376) 0.213 0.429 0.377 0.502 0.547 0.330 0.464 0.388 0.276 0.396 
   4   (0.624) 0.787 0.571 0.623 0.498 0.453 0.670 0.536 0.612 0.724 0.604 

Locus 1571 : 
2 alleles
10.9% missing data
   3   (0.875) 0.938 0.877 0.875 0.823 0.983 0.973 0.914 0.920 0.906 0.786 
   2   (0.125) 0.062 0.123 0.125 0.177 0.017 0.027 0.086 0.080 0.094 0.214 

Locus 1572 : 
2 alleles
12.3% missing data
   1   (0.116) 0.108 0.090 0.116 0.016 0.166 0.123 0.080 0.083 0.083 0.106 
   3   (0.884) 0.892 0.910 0.884 0.984 0.834 0.877 0.920 0.917 0.917 0.894 

Locus 1573 : 
2 alleles
13.8% missing data
   1   (0.613) 0.887 0.596 0.614 0.911 0.612 0.124 0.595 0.652 0.568 0.576 
   3   (0.387) 0.113 0.404 0.386 0.089 0.388 0.876 0.405 0.348 0.432 0.424 

Locus 1574 : 
2 alleles
11.6% missing data
   2   (0.572) 0.906 0.558 0.568 0.728 0.382 0.898 0.492 0.483 0.676 0.585 
   4   (0.428) 0.094 0.442 0.432 0.272 0.618 0.102 0.508 0.517 0.324 0.415 

Locus 1575 : 
2 alleles
18.1% missing data
   3   (0.907) 0.717 0.983 0.907 0.812 0.981 0.644 0.987 0.989 0.613 0.918 
   1   (0.093) 0.283 0.017 0.093 0.188 0.019 0.356 0.013 0.011 0.387 0.082 

Locus 1576 : 
2 alleles
3.6% missing data
   3   (0.917) 0.984 0.914 0.916 0.984 0.966 0.994 0.911 0.922 0.978 0.952 
   1   (0.083) 0.016 0.086 0.084 0.016 0.034 0.006 0.089 0.078 0.022 0.048 

Locus 1577 : 
2 alleles
9.4% missing data
   2   (0.906) 0.980 0.905 0.907 0.974 0.964 0.989 0.949 0.924 0.949 0.884 
   4   (0.094) 0.020 0.095 0.093 0.026 0.036 0.011 0.051 0.076 0.051 0.116 

Locus 1578 : 
2 alleles
11.6% missing data
   1   (0.703) 0.898 0.751 0.704 0.617 0.715 0.100 0.466 0.767 0.719 0.716 
   3   (0.297) 0.102 0.249 0.296 0.383 0.285 0.900 0.534 0.233 0.281 0.284 

Locus 1579 : 
2 alleles
11.6% missing data
   3   (0.904) 0.667 0.952 0.903 0.951 0.801 0.937 0.966 0.961 0.951 0.908 
   1   (0.096) 0.333 0.048 0.097 0.049 0.199 0.063 0.034 0.039 0.049 0.092 

Locus 1580 : 
2 alleles
8.7% missing data
   2   (0.906) 0.982 0.936 0.906 0.906 0.936 0.971 0.934 0.922 0.953 0.886 
   4   (0.094) 0.018 0.064 0.094 0.094 0.064 0.029 0.066 0.078 0.047 0.114 

Locus 1581 : 
2 alleles
14.5% missing data
   2   (0.831) 0.669 0.917 0.831 0.218 0.874 0.673 0.780 0.918 0.868 0.861 
   4   (0.169) 0.331 0.083 0.169 0.782 0.126 0.327 0.220 0.082 0.132 0.139 

Locus 1582 : 
2 alleles
5.8% missing data
   4   (0.894) 0.966 0.910 0.896 0.838 0.917 0.966 0.970 0.947 0.839 0.905 
   1   (0.106) 0.034 0.090 0.104 0.162 0.083 0.034 0.030 0.053 0.161 0.095 

Locus 1583 : 
2 alleles
1.4% missing data
   2   (0.915) 0.979 0.957 0.917 0.838 0.908 0.985 0.956 0.893 0.961 0.938 
   3   (0.085) 0.021 0.043 0.083 0.162 0.092 0.015 0.044 0.107 0.039 0.062 

Locus 1584 : 
2 alleles
2.2% missing data
   1   (0.684) 0.733 0.737 0.687 0.628 0.889 0.952 0.707 0.560 0.744 0.688 
   2   (0.316) 0.267 0.263 0.313 0.372 0.111 0.048 0.293 0.440 0.256 0.312 

Locus 1585 : 
2 alleles
3.6% missing data
   1   (0.906) 0.963 0.972 0.904 0.640 0.912 0.957 0.871 0.965 0.912 0.887 
   3   (0.094) 0.037 0.028 0.096 0.360 0.088 0.043 0.129 0.035 0.088 0.113 

Locus 1586 : 
2 alleles
13.0% missing data
   2   (0.330) 0.082 0.494 0.331 0.063 0.420 0.315 0.613 0.301 0.203 0.356 
   3   (0.670) 0.918 0.506 0.669 0.937 0.580 0.685 0.387 0.699 0.797 0.644 

Locus 1587 : 
2 alleles
4.3% missing data
   3   (0.222) 0.458 0.202 0.220 0.039 0.287 0.152 0.335 0.193 0.146 0.219 
   4   (0.778) 0.542 0.798 0.780 0.961 0.713 0.848 0.665 0.807 0.854 0.781 

Locus 1588 : 
2 alleles
5.1% missing data
   1   (0.945) 0.995 0.939 0.946 0.998 0.983 0.998 0.970 0.879 0.993 0.969 
   3   (0.055) 0.005 0.061 0.054 0.002 0.017 0.002 0.030 0.121 0.007 0.031 

Locus 1589 : 
2 alleles
3.6% missing data
   3   (0.813) 0.687 0.887 0.813 0.982 0.427 0.979 0.909 0.801 0.879 0.817 
   2   (0.187) 0.313 0.113 0.187 0.018 0.573 0.021 0.091 0.199 0.121 0.183 

Locus 1590 : 
2 alleles
4.3% missing data
   4   (0.925) 0.977 0.904 0.926 0.916 0.937 0.976 0.954 0.966 0.956 0.946 
   2   (0.075) 0.023 0.096 0.074 0.084 0.063 0.024 0.046 0.034 0.044 0.054 

Locus 1591 : 
2 alleles
6.5% missing data
   1   (0.884) 0.544 0.891 0.884 0.959 0.821 0.981 0.934 0.966 0.898 0.894 
   4   (0.116) 0.456 0.109 0.116 0.041 0.179 0.019 0.066 0.034 0.102 0.106 

Locus 1592 : 
2 alleles
5.1% missing data
   4   (0.865) 0.969 0.849 0.864 0.989 0.548 0.494 0.899 0.917 0.924 0.899 
   2   (0.135) 0.031 0.151 0.136 0.011 0.452 0.506 0.101 0.083 0.076 0.101 

Locus 1593 : 
2 alleles
2.2% missing data
   3   (0.897) 0.809 0.875 0.897 0.996 0.946 0.993 0.877 0.914 0.978 0.934 
   1   (0.103) 0.191 0.125 0.103 0.004 0.054 0.007 0.123 0.086 0.022 0.066 

Locus 1594 : 
2 alleles
12.3% missing data
   2   (0.633) 0.551 0.644 0.632 0.693 0.764 0.948 0.646 0.566 0.725 0.657 
   4   (0.367) 0.449 0.356 0.368 0.307 0.236 0.052 0.354 0.434 0.275 0.343 

Locus 1595 : 
2 alleles
3.6% missing data
   2   (0.845) 0.971 0.735 0.843 0.945 0.907 0.915 0.804 0.870 0.945 0.737 
   3   (0.155) 0.029 0.265 0.157 0.055 0.093 0.085 0.196 0.130 0.055 0.263 

Locus 1596 : 
2 alleles
14.5% missing data
   2   (0.846) 0.375 0.804 0.846 0.866 0.892 0.980 0.925 0.841 0.952 0.865 
   4   (0.154) 0.625 0.196 0.154 0.134 0.108 0.020 0.075 0.159 0.048 0.135 

Locus 1597 : 
2 alleles
18.1% missing data
   2   (0.815) 0.239 0.875 0.816 0.180 0.893 0.982 0.898 0.888 0.861 0.856 
   3   (0.185) 0.761 0.125 0.184 0.820 0.107 0.018 0.102 0.112 0.139 0.144 

Locus 1598 : 
2 alleles
4.3% missing data
   1   (0.910) 0.845 0.924 0.911 0.995 0.935 0.995 0.932 0.915 0.977 0.939 
   3   (0.090) 0.155 0.076 0.089 0.005 0.065 0.005 0.068 0.085 0.023 0.061 

Locus 1599 : 
2 alleles
5.1% missing data
   1   (0.240) 0.061 0.173 0.240 0.028 0.179 0.851 0.122 0.233 0.261 0.290 
   3   (0.760) 0.939 0.827 0.760 0.972 0.821 0.149 0.878 0.767 0.739 0.710 

Locus 1600 : 
2 alleles
4.3% missing data
   1   (0.788) 0.554 0.812 0.784 0.959 0.713 0.966 0.773 0.830 0.877 0.837 
   3   (0.212) 0.446 0.188 0.216 0.041 0.287 0.034 0.227 0.170 0.123 0.163 

Locus 1601 : 
2 alleles
4.3% missing data
   2   (0.920) 0.958 0.972 0.921 0.977 0.992 0.984 0.978 0.961 0.884 0.916 
   3   (0.080) 0.042 0.028 0.079 0.023 0.008 0.016 0.022 0.039 0.116 0.084 

Locus 1602 : 
2 alleles
3.6% missing data
   1   (0.081) 0.260 0.066 0.080 0.021 0.025 0.006 0.041 0.066 0.019 0.053 
   3   (0.919) 0.740 0.934 0.920 0.979 0.975 0.994 0.959 0.934 0.981 0.947 

Locus 1603 : 
2 alleles
2.9% missing data
   1   (0.887) 0.957 0.932 0.887 0.904 0.716 0.984 0.966 0.933 0.862 0.886 
   3   (0.113) 0.043 0.068 0.113 0.096 0.284 0.016 0.034 0.067 0.138 0.114 

Locus 1604 : 
2 alleles
2.2% missing data
   1   (0.209) 0.059 0.177 0.209 0.025 0.258 0.044 0.131 0.308 0.142 0.229 
   3   (0.791) 0.941 0.823 0.791 0.975 0.742 0.956 0.869 0.692 0.858 0.771 

Locus 1605 : 
2 alleles
15.9% missing data
   4   (0.878) 0.984 0.855 0.879 0.962 0.961 0.991 0.796 0.714 0.975 0.924 
   2   (0.122) 0.016 0.145 0.121 0.038 0.039 0.009 0.204 0.286 0.025 0.076 

Locus 1606 : 
2 alleles
13.8% missing data
   2   (0.125) 0.449 0.052 0.126 0.018 0.048 0.044 0.076 0.035 0.183 0.178 
   3   (0.875) 0.551 0.948 0.874 0.982 0.952 0.956 0.924 0.965 0.817 0.822 

Locus 1607 : 
2 alleles
18.8% missing data
   2   (0.247) 0.459 0.211 0.248 0.285 0.672 0.114 0.208 0.169 0.228 0.186 
   4   (0.753) 0.541 0.789 0.752 0.715 0.328 0.886 0.792 0.831 0.772 0.814 

Locus 1608 : 
2 alleles
15.2% missing data
   2   (0.849) 0.587 0.922 0.848 0.950 0.958 0.955 0.837 0.940 0.822 0.808 
   4   (0.151) 0.413 0.078 0.152 0.050 0.042 0.045 0.163 0.060 0.178 0.192 

Locus 1609 : 
2 alleles
14.5% missing data
   4   (0.867) 0.911 0.739 0.867 0.980 0.875 0.520 0.923 0.915 0.927 0.905 
   2   (0.133) 0.089 0.261 0.133 0.020 0.125 0.480 0.077 0.085 0.073 0.095 

Locus 1610 : 
2 alleles
4.3% missing data
   1   (0.891) 0.426 0.925 0.893 0.925 0.936 0.960 0.887 0.931 0.949 0.915 
   4   (0.109) 0.574 0.075 0.107 0.075 0.064 0.040 0.113 0.069 0.051 0.085 

Locus 1611 : 
2 alleles
8.0% missing data
   4   (0.910) 0.984 0.892 0.908 0.995 0.987 0.994 0.960 0.951 0.947 0.896 
   2   (0.090) 0.016 0.108 0.092 0.005 0.013 0.006 0.040 0.049 0.053 0.104 

Locus 1612 : 
2 alleles
2.9% missing data
   1   (0.905) 0.972 0.958 0.906 0.922 0.974 0.917 0.733 0.967 0.894 0.929 
   3   (0.095) 0.028 0.042 0.094 0.078 0.026 0.083 0.267 0.033 0.106 0.071 

Locus 1613 : 
2 alleles
3.6% missing data
   1   (0.839) 0.943 0.802 0.841 0.942 0.825 0.877 0.777 0.888 0.861 0.863 
   3   (0.161) 0.057 0.198 0.159 0.058 0.175 0.123 0.223 0.112 0.139 0.137 

Locus 1614 : 
2 alleles
4.3% missing data
   3   (0.843) 0.956 0.844 0.841 0.956 0.817 0.973 0.926 0.858 0.876 0.842 
   1   (0.157) 0.044 0.156 0.159 0.044 0.183 0.027 0.074 0.142 0.124 0.158 

Locus 1615 : 
2 alleles
15.2% missing data
   1   (0.841) 0.962 0.649 0.838 0.988 0.960 0.983 0.852 0.877 0.934 0.820 
   2   (0.159) 0.038 0.351 0.162 0.012 0.040 0.017 0.148 0.123 0.066 0.180 

Locus 1616 : 
2 alleles
5.1% missing data
   1   (0.908) 0.950 0.909 0.910 0.979 0.874 0.984 0.949 0.942 0.928 0.932 
   3   (0.092) 0.050 0.091 0.090 0.021 0.126 0.016 0.051 0.058 0.072 0.068 

Locus 1617 : 
2 alleles
14.5% missing data
   3   (0.677) 0.542 0.716 0.679 0.916 0.805 0.580 0.834 0.736 0.572 0.675 
   1   (0.323) 0.458 0.284 0.321 0.084 0.195 0.420 0.166 0.264 0.428 0.325 

Locus 1618 : 
2 alleles
9.4% missing data
   2   (0.886) 0.953 0.906 0.886 0.947 0.980 0.949 0.942 0.930 0.899 0.799 
   1   (0.114) 0.047 0.094 0.114 0.053 0.020 0.051 0.058 0.070 0.101 0.201 

Locus 1619 : 
2 alleles
10.9% missing data
   1   (0.289) 0.112 0.262 0.289 0.400 0.457 0.122 0.157 0.248 0.370 0.322 
   3   (0.711) 0.888 0.738 0.711 0.600 0.543 0.878 0.843 0.752 0.630 0.678 

Locus 1620 : 
2 alleles
1.4% missing data
   1   (0.818) 0.961 0.859 0.818 0.983 0.847 0.971 0.606 0.854 0.840 0.799 
   4   (0.182) 0.039 0.141 0.182 0.017 0.153 0.029 0.394 0.146 0.160 0.201 

Locus 1621 : 
2 alleles
7.2% missing data
   1   (0.898) 0.971 0.912 0.898 0.986 0.985 0.983 0.957 0.945 0.883 0.905 
   3   (0.102) 0.029 0.088 0.102 0.014 0.015 0.017 0.043 0.055 0.117 0.095 

Locus 1622 : 
2 alleles
5.8% missing data
   1   (0.463) 0.501 0.474 0.462 0.402 0.619 0.093 0.407 0.471 0.493 0.469 
   4   (0.537) 0.499 0.526 0.538 0.598 0.381 0.907 0.593 0.529 0.507 0.531 

Locus 1623 : 
2 alleles
15.9% missing data
   1   (0.111) 0.030 0.092 0.112 0.007 0.266 0.022 0.053 0.141 0.036 0.166 
   3   (0.889) 0.970 0.908 0.888 0.993 0.734 0.978 0.947 0.859 0.964 0.834 

Locus 1624 : 
2 alleles
18.1% missing data
   4   (0.733) 0.937 0.759 0.728 0.914 0.745 0.969 0.764 0.644 0.824 0.745 
   2   (0.267) 0.063 0.241 0.272 0.086 0.255 0.031 0.236 0.356 0.176 0.255 

Locus 1625 : 
2 alleles
10.9% missing data
   1   (0.133) 0.042 0.139 0.134 0.118 0.234 0.036 0.069 0.150 0.060 0.116 
   3   (0.867) 0.958 0.861 0.866 0.882 0.766 0.964 0.931 0.850 0.940 0.884 

Locus 1626 : 
2 alleles
3.6% missing data
   4   (0.894) 0.814 0.970 0.893 0.990 0.980 0.972 0.962 0.972 0.785 0.867 
   3   (0.106) 0.186 0.030 0.107 0.010 0.020 0.028 0.038 0.028 0.215 0.133 

Locus 1627 : 
2 alleles
2.9% missing data
   2   (0.878) 0.964 0.920 0.877 0.985 0.950 0.979 0.822 0.895 0.927 0.859 
   4   (0.122) 0.036 0.080 0.123 0.015 0.050 0.021 0.178 0.105 0.073 0.141 

Locus 1628 : 
2 alleles
10.9% missing data
   4   (0.892) 0.707 0.957 0.891 0.979 0.916 0.930 0.947 0.953 0.859 0.897 
   2   (0.108) 0.293 0.043 0.109 0.021 0.084 0.070 0.053 0.047 0.141 0.103 

Locus 1629 : 
2 alleles
0.7% missing data
   1   (0.898) 0.702 0.948 0.899 0.991 0.973 0.973 0.969 0.907 0.949 0.926 
   3   (0.102) 0.298 0.052 0.101 0.009 0.027 0.027 0.031 0.093 0.051 0.074 

Locus 1630 : 
2 alleles
4.3% missing data
   2   (0.627) 0.746 0.573 0.626 0.972 0.689 0.503 0.349 0.661 0.713 0.659 
   4   (0.373) 0.254 0.427 0.374 0.028 0.311 0.497 0.651 0.339 0.287 0.341 

Locus 1631 : 
2 alleles
5.1% missing data
   3   (0.785) 0.415 0.778 0.787 0.933 0.906 0.912 0.843 0.630 0.924 0.826 
   1   (0.215) 0.585 0.222 0.213 0.067 0.094 0.088 0.157 0.370 0.076 0.174 

Locus 1632 : 
2 alleles
3.6% missing data
   1   (0.784) 0.956 0.770 0.787 0.065 0.883 0.894 0.796 0.732 0.883 0.807 
   3   (0.216) 0.044 0.230 0.213 0.935 0.117 0.106 0.204 0.268 0.117 0.193 

Locus 1633 : 
2 alleles
4.3% missing data
   1   (0.293) 0.409 0.263 0.298 0.318 0.094 0.331 0.201 0.275 0.222 0.237 
   3   (0.707) 0.591 0.737 0.702 0.682 0.906 0.669 0.799 0.725 0.778 0.763 

Locus 1634 : 
2 alleles
15.2% missing data
   2   (0.438) 0.460 0.492 0.438 0.052 0.449 0.269 0.448 0.554 0.321 0.365 
   4   (0.562) 0.540 0.508 0.562 0.948 0.551 0.731 0.552 0.446 0.679 0.635 

Locus 1635 : 
2 alleles
10.1% missing data
   3   (0.860) 0.957 0.871 0.860 0.853 0.954 0.838 0.940 0.929 0.815 0.793 
   2   (0.140) 0.043 0.129 0.140 0.147 0.046 0.162 0.060 0.071 0.185 0.207 

Locus 1636 : 
2 alleles
2.9% missing data
   1   (0.848) 0.952 0.929 0.847 0.763 0.939 0.623 0.798 0.937 0.737 0.841 
   3   (0.152) 0.048 0.071 0.153 0.237 0.061 0.377 0.202 0.063 0.263 0.159 

Locus 1637 : 
2 alleles
6.5% missing data
   1   (0.724) 0.786 0.624 0.721 0.948 0.594 0.921 0.679 0.763 0.842 0.699 
   2   (0.276) 0.214 0.376 0.279 0.052 0.406 0.079 0.321 0.237 0.158 0.301 

Locus 1638 : 
2 alleles
9.4% missing data
   3   (0.931) 0.987 0.932 0.932 0.985 0.983 0.994 0.938 0.915 0.983 0.956 
   4   (0.069) 0.013 0.068 0.068 0.015 0.017 0.006 0.062 0.085 0.017 0.044 

Locus 1639 : 
2 alleles
2.9% missing data
   1   (0.905) 0.984 0.943 0.907 0.352 0.990 0.964 0.843 0.903 0.972 0.876 
   3   (0.095) 0.016 0.057 0.093 0.648 0.010 0.036 0.157 0.097 0.028 0.124 

Locus 1640 : 
2 alleles
7.2% missing data
   1   (0.784) 0.928 0.845 0.783 0.832 0.891 0.218 0.882 0.847 0.756 0.768 
   4   (0.216) 0.072 0.155 0.217 0.168 0.109 0.782 0.118 0.153 0.244 0.232 

Locus 1641 : 
2 alleles
3.6% missing data
   2   (0.730) 0.633 0.765 0.728 0.952 0.912 0.922 0.810 0.751 0.751 0.664 
   4   (0.270) 0.367 0.235 0.272 0.048 0.088 0.078 0.190 0.249 0.249 0.336 

Locus 1642 : 
2 alleles
13.0% missing data
   4   (0.726) 0.904 0.792 0.727 0.707 0.794 0.514 0.741 0.708 0.738 0.739 
   3   (0.274) 0.096 0.208 0.273 0.293 0.206 0.486 0.259 0.292 0.262 0.261 

Locus 1643 : 
2 alleles
4.3% missing data
   2   (0.915) 0.971 0.927 0.917 0.718 0.425 0.995 0.940 0.930 0.975 0.950 
   4   (0.085) 0.029 0.073 0.083 0.282 0.575 0.005 0.060 0.070 0.025 0.050 

Locus 1644 : 
2 alleles
3.6% missing data
   2   (0.495) 0.133 0.537 0.496 0.644 0.375 0.710 0.637 0.469 0.531 0.461 
   4   (0.505) 0.867 0.463 0.504 0.356 0.625 0.290 0.363 0.531 0.469 0.539 

Locus 1645 : 
2 alleles
3.6% missing data
   1   (0.840) 0.920 0.848 0.840 0.860 0.940 0.932 0.920 0.826 0.872 0.876 
   2   (0.160) 0.080 0.152 0.160 0.140 0.060 0.068 0.080 0.174 0.128 0.124 

Locus 1646 : 
2 alleles
8.0% missing data
   1   (0.106) 0.033 0.074 0.108 0.009 0.041 0.007 0.158 0.062 0.069 0.099 
   2   (0.894) 0.967 0.926 0.892 0.991 0.959 0.993 0.842 0.938 0.931 0.901 

Locus 1647 : 
2 alleles
9.4% missing data
   1   (0.702) 0.882 0.648 0.699 0.955 0.844 0.567 0.784 0.732 0.716 0.674 
   3   (0.298) 0.118 0.352 0.301 0.045 0.156 0.433 0.216 0.268 0.284 0.326 

Locus 1648 : 
2 alleles
4.3% missing data
   2   (0.913) 0.987 0.930 0.911 0.996 0.990 0.993 0.868 0.906 0.980 0.937 
   4   (0.087) 0.013 0.070 0.089 0.004 0.010 0.007 0.132 0.094 0.020 0.063 

Locus 1649 : 
2 alleles
15.2% missing data
   4   (0.884) 0.976 0.899 0.885 0.849 0.708 0.965 0.913 0.872 0.950 0.871 
   2   (0.116) 0.024 0.101 0.115 0.151 0.292 0.035 0.087 0.128 0.050 0.129 

Locus 1650 : 
2 alleles
6.5% missing data
   4   (0.221) 0.062 0.243 0.225 0.024 0.085 0.021 0.266 0.211 0.189 0.163 
   2   (0.779) 0.938 0.757 0.775 0.976 0.915 0.979 0.734 0.789 0.811 0.837 

Locus 1651 : 
2 alleles
0.7% missing data
   1   (0.778) 0.928 0.838 0.780 0.881 0.315 0.853 0.818 0.770 0.753 0.819 
   4   (0.222) 0.072 0.162 0.220 0.119 0.685 0.147 0.182 0.230 0.247 0.181 

Locus 1652 : 
2 alleles
1.4% missing data
   3   (0.913) 0.972 0.947 0.913 0.984 0.979 0.990 0.946 0.953 0.936 0.842 
   2   (0.087) 0.028 0.053 0.087 0.016 0.021 0.010 0.054 0.047 0.064 0.158 

Locus 1653 : 
2 alleles
5.1% missing data
   3   (0.606) 0.210 0.701 0.605 0.954 0.788 0.908 0.740 0.696 0.451 0.579 
   1   (0.394) 0.790 0.299 0.395 0.046 0.212 0.092 0.260 0.304 0.549 0.421 

Locus 1654 : 
2 alleles
15.2% missing data
   3   (0.794) 0.743 0.879 0.795 0.973 0.839 0.868 0.882 0.801 0.745 0.808 
   1   (0.206) 0.257 0.121 0.205 0.027 0.161 0.132 0.118 0.199 0.255 0.192 

Locus 1655 : 
2 alleles
2.9% missing data
   4   (0.890) 0.961 0.919 0.891 0.974 0.909 0.990 0.704 0.908 0.954 0.860 
   3   (0.110) 0.039 0.081 0.109 0.026 0.091 0.010 0.296 0.092 0.046 0.140 

Locus 1656 : 
2 alleles
2.9% missing data
   2   (0.889) 0.952 0.947 0.890 0.165 0.958 0.828 0.946 0.975 0.768 0.917 
   3   (0.111) 0.048 0.053 0.110 0.835 0.042 0.172 0.054 0.025 0.232 0.083 

Locus 1657 : 
2 alleles
10.1% missing data
   2   (0.907) 0.984 0.857 0.909 0.970 0.912 0.990 0.905 0.838 0.979 0.948 
   4   (0.093) 0.016 0.143 0.091 0.030 0.088 0.010 0.095 0.162 0.021 0.052 

Locus 1658 : 
2 alleles
4.3% missing data
   3   (0.927) 0.640 0.972 0.928 0.980 0.975 0.901 0.981 0.973 0.954 0.946 
   1   (0.073) 0.360 0.028 0.072 0.020 0.025 0.099 0.019 0.027 0.046 0.054 

Locus 1659 : 
2 alleles
13.8% missing data
   2   (0.897) 0.981 0.923 0.894 0.952 0.976 0.991 0.941 0.918 0.950 0.913 
   4   (0.103) 0.019 0.077 0.106 0.048 0.024 0.009 0.059 0.082 0.050 0.087 

Locus 1660 : 
2 alleles
13.8% missing data
   3   (0.216) 0.052 0.178 0.215 0.225 0.427 0.031 0.242 0.301 0.133 0.179 
   1   (0.784) 0.948 0.822 0.785 0.775 0.573 0.969 0.758 0.699 0.867 0.821 

Locus 1661 : 
2 alleles
5.1% missing data
   2   (0.146) 0.034 0.165 0.148 0.026 0.153 0.077 0.094 0.090 0.135 0.161 
   4   (0.854) 0.966 0.835 0.852 0.974 0.847 0.923 0.906 0.910 0.865 0.839 

Locus 1662 : 
2 alleles
2.9% missing data
   4   (0.832) 0.953 0.935 0.832 0.847 0.944 0.746 0.906 0.889 0.739 0.696 
   2   (0.168) 0.047 0.065 0.168 0.153 0.056 0.254 0.094 0.111 0.261 0.304 

Locus 1663 : 
2 alleles
1.4% missing data
   4   (0.901) 0.968 0.951 0.899 0.986 0.978 0.989 0.945 0.956 0.844 0.931 
   2   (0.099) 0.032 0.049 0.101 0.014 0.022 0.011 0.055 0.044 0.156 0.069 

Locus 1664 : 
2 alleles
2.2% missing data
   3   (0.914) 0.983 0.942 0.914 0.989 0.524 0.991 0.962 0.919 0.972 0.896 
   1   (0.086) 0.017 0.058 0.086 0.011 0.476 0.009 0.038 0.081 0.028 0.104 

Locus 1665 : 
2 alleles
5.8% missing data
   2   (0.734) 0.536 0.832 0.735 0.953 0.816 0.889 0.819 0.758 0.674 0.699 
   4   (0.266) 0.464 0.168 0.265 0.047 0.184 0.111 0.181 0.242 0.326 0.301 

Locus 1666 : 
2 alleles
3.6% missing data
   3   (0.884) 0.958 0.812 0.886 0.803 0.936 0.694 0.934 0.925 0.933 0.908 
   4   (0.116) 0.042 0.188 0.114 0.197 0.064 0.306 0.066 0.075 0.067 0.092 

Locus 1667 : 
2 alleles
4.3% missing data
   2   (0.921) 0.947 0.976 0.922 0.954 0.970 0.778 0.972 0.958 0.927 0.830 
   4   (0.079) 0.053 0.024 0.078 0.046 0.030 0.222 0.028 0.042 0.073 0.170 

Locus 1668 : 
2 alleles
3.6% missing data
   1   (0.908) 0.982 0.941 0.907 0.985 0.972 0.992 0.960 0.904 0.956 0.905 
   4   (0.092) 0.018 0.059 0.093 0.015 0.028 0.008 0.040 0.096 0.044 0.095 

Locus 1669 : 
2 alleles
2.2% missing data
   4   (0.904) 0.977 0.936 0.904 0.929 0.967 0.950 0.851 0.942 0.924 0.929 
   1   (0.096) 0.023 0.064 0.096 0.071 0.033 0.050 0.149 0.058 0.076 0.071 

Locus 1670 : 
2 alleles
5.8% missing data
   2   (0.495) 0.134 0.544 0.492 0.113 0.694 0.199 0.728 0.626 0.403 0.481 
   4   (0.505) 0.866 0.456 0.508 0.887 0.306 0.801 0.272 0.374 0.597 0.519 

Locus 1671 : 
2 alleles
13.8% missing data
   2   (0.923) 0.987 0.928 0.923 0.995 0.955 0.991 0.943 0.882 0.981 0.953 
   4   (0.077) 0.013 0.072 0.077 0.005 0.045 0.009 0.057 0.118 0.019 0.047 

Locus 1672 : 
2 alleles
1.4% missing data
   2   (0.689) 0.643 0.780 0.687 0.693 0.729 0.947 0.665 0.685 0.748 0.635 
   4   (0.311) 0.357 0.220 0.313 0.307 0.271 0.053 0.335 0.315 0.252 0.365 

Locus 1673 : 
2 alleles
2.2% missing data
   1   (0.676) 0.918 0.691 0.673 0.931 0.723 0.947 0.518 0.585 0.760 0.721 
   3   (0.324) 0.082 0.309 0.327 0.069 0.277 0.053 0.482 0.415 0.240 0.279 

Locus 1674 : 
2 alleles
10.9% missing data
   4   (0.916) 0.968 0.929 0.917 0.786 0.945 0.977 0.972 0.966 0.921 0.822 
   2   (0.084) 0.032 0.071 0.083 0.214 0.055 0.023 0.028 0.034 0.079 0.178 

Locus 1675 : 
2 alleles
7.2% missing data
   2   (0.602) 0.310 0.599 0.603 0.958 0.653 0.087 0.688 0.599 0.656 0.653 
   4   (0.398) 0.690 0.401 0.397 0.042 0.347 0.913 0.312 0.401 0.344 0.347 

Locus 1676 : 
2 alleles
14.5% missing data
   3   (0.338) 0.587 0.379 0.335 0.071 0.512 0.091 0.326 0.451 0.177 0.355 
   4   (0.662) 0.413 0.621 0.665 0.929 0.488 0.909 0.674 0.549 0.823 0.645 

Locus 1677 : 
2 alleles
6.5% missing data
   1   (0.877) 0.964 0.940 0.874 0.981 0.590 0.937 0.825 0.956 0.826 0.911 
   3   (0.123) 0.036 0.060 0.126 0.019 0.410 0.063 0.175 0.044 0.174 0.089 

Locus 1678 : 
2 alleles
10.1% missing data
   3   (0.719) 0.483 0.766 0.718 0.126 0.828 0.876 0.822 0.834 0.634 0.785 
   1   (0.281) 0.517 0.234 0.282 0.874 0.172 0.124 0.178 0.166 0.366 0.215 

Locus 1679 : 
2 alleles
2.9% missing data
   3   (0.954) 0.983 0.992 0.954 0.821 0.998 0.988 0.994 0.995 0.781 0.968 
   4   (0.046) 0.017 0.008 0.046 0.179 0.002 0.012 0.006 0.005 0.219 0.032 

Locus 1680 : 
2 alleles
2.9% missing data
   3   (0.896) 0.972 0.929 0.898 0.984 0.959 0.909 0.949 0.899 0.923 0.918 
   1   (0.104) 0.028 0.071 0.102 0.016 0.041 0.091 0.051 0.101 0.077 0.082 

Locus 1681 : 
2 alleles
10.9% missing data
   4   (0.946) 0.995 0.916 0.947 0.989 0.868 0.993 0.964 0.936 0.992 0.969 
   2   (0.054) 0.005 0.084 0.053 0.011 0.132 0.007 0.036 0.064 0.008 0.031 

Locus 1682 : 
2 alleles
3.6% missing data
   3   (0.944) 0.995 0.858 0.946 0.998 0.986 0.998 0.954 0.922 0.994 0.969 
   2   (0.056) 0.005 0.142 0.054 0.002 0.014 0.002 0.046 0.078 0.006 0.031 

Locus 1683 : 
2 alleles
0.7% missing data
   3   (0.943) 0.996 0.930 0.944 0.998 0.953 0.998 0.955 0.880 0.994 0.968 
   1   (0.057) 0.004 0.070 0.056 0.002 0.047 0.002 0.045 0.120 0.006 0.032 

Locus 1684 : 
2 alleles
5.1% missing data
   1   (0.923) 0.976 0.963 0.924 0.971 0.975 0.915 0.979 0.976 0.872 0.904 
   4   (0.077) 0.024 0.037 0.076 0.029 0.025 0.085 0.021 0.024 0.128 0.096 

Locus 1685 : 
2 alleles
15.9% missing data
   1   (0.927) 0.974 0.973 0.926 0.948 0.993 0.993 0.965 0.954 0.948 0.922 
   3   (0.073) 0.026 0.027 0.074 0.052 0.007 0.007 0.035 0.046 0.052 0.078 

Locus 1686 : 
2 alleles
13.0% missing data
   3   (0.911) 0.812 0.865 0.913 0.982 0.987 0.994 0.957 0.947 0.967 0.944 
   1   (0.089) 0.188 0.135 0.087 0.018 0.013 0.006 0.043 0.053 0.033 0.056 

Locus 1687 : 
2 alleles
3.6% missing data
   1   (0.897) 0.653 0.945 0.897 0.990 0.873 0.955 0.965 0.957 0.918 0.887 
   3   (0.103) 0.347 0.055 0.103 0.010 0.127 0.045 0.035 0.043 0.082 0.113 

Locus 1688 : 
2 alleles
1.4% missing data
   1   (0.922) 0.970 0.951 0.924 0.951 0.819 0.943 0.964 0.974 0.895 0.930 
   2   (0.078) 0.030 0.049 0.076 0.049 0.181 0.057 0.036 0.026 0.105 0.070 

Locus 1689 : 
2 alleles
7.2% missing data
   3   (0.779) 0.592 0.860 0.776 0.613 0.832 0.957 0.892 0.817 0.797 0.789 
   4   (0.221) 0.408 0.140 0.224 0.387 0.168 0.043 0.108 0.183 0.203 0.211 

Locus 1690 : 
2 alleles
3.6% missing data
   1   (0.883) 0.967 0.753 0.884 0.978 0.612 0.920 0.932 0.929 0.945 0.888 
   3   (0.117) 0.033 0.247 0.116 0.022 0.388 0.080 0.068 0.071 0.055 0.112 

Locus 1691 : 
2 alleles
5.8% missing data
   3   (0.850) 0.964 0.847 0.852 0.917 0.878 0.969 0.902 0.795 0.907 0.890 
   1   (0.150) 0.036 0.153 0.148 0.083 0.122 0.031 0.098 0.205 0.093 0.110 

Locus 1692 : 
2 alleles
3.6% missing data
   4   (0.921) 0.989 0.834 0.923 0.992 0.832 0.992 0.933 0.911 0.985 0.927 
   3   (0.079) 0.011 0.166 0.077 0.008 0.168 0.008 0.067 0.089 0.015 0.073 

Locus 1693 : 
2 alleles
10.9% missing data
   3   (0.904) 0.977 0.941 0.901 0.962 0.875 0.994 0.968 0.915 0.948 0.937 
   4   (0.096) 0.023 0.059 0.099 0.038 0.125 0.006 0.032 0.085 0.052 0.063 

Locus 1694 : 
2 alleles
6.5% missing data
   1   (0.899) 0.803 0.939 0.898 0.989 0.971 0.983 0.878 0.935 0.963 0.905 
   3   (0.101) 0.197 0.061 0.102 0.011 0.029 0.017 0.122 0.065 0.037 0.095 

Locus 1695 : 
2 alleles
5.8% missing data
   1   (0.872) 0.951 0.873 0.871 0.986 0.950 0.985 0.848 0.904 0.912 0.877 
   3   (0.128) 0.049 0.127 0.129 0.014 0.050 0.015 0.152 0.096 0.088 0.123 

Locus 1696 : 
2 alleles
2.9% missing data
   4   (0.920) 0.980 0.968 0.918 0.976 0.942 0.987 0.982 0.968 0.916 0.821 
   2   (0.080) 0.020 0.032 0.082 0.024 0.058 0.013 0.018 0.032 0.084 0.179 

Locus 1697 : 
2 alleles
5.1% missing data
   2   (0.150) 0.030 0.137 0.151 0.012 0.113 0.015 0.131 0.137 0.111 0.153 
   3   (0.850) 0.970 0.863 0.849 0.988 0.887 0.985 0.869 0.863 0.889 0.847 

Locus 1698 : 
2 alleles
10.9% missing data
   1   (0.740) 0.620 0.739 0.741 0.945 0.837 0.489 0.803 0.685 0.853 0.809 
   3   (0.260) 0.380 0.261 0.259 0.055 0.163 0.511 0.197 0.315 0.147 0.191 

Locus 1699 : 
2 alleles
11.6% missing data
   1   (0.865) 0.956 0.825 0.867 0.975 0.953 0.935 0.853 0.874 0.913 0.897 
   3   (0.135) 0.044 0.175 0.133 0.025 0.047 0.065 0.147 0.126 0.087 0.103 

Locus 1700 : 
2 alleles
1.4% missing data
   3   (0.921) 0.991 0.785 0.922 0.995 0.925 0.997 0.931 0.913 0.984 0.953 
   1   (0.079) 0.009 0.215 0.078 0.005 0.075 0.003 0.069 0.087 0.016 0.047 

Locus 1701 : 
2 alleles
9.4% missing data
   3   (0.927) 0.384 0.970 0.928 0.990 0.978 0.974 0.964 0.984 0.931 0.942 
   1   (0.073) 0.616 0.030 0.072 0.010 0.022 0.026 0.036 0.016 0.069 0.058 

Locus 1702 : 
2 alleles
4.3% missing data
   4   (0.644) 0.505 0.616 0.640 0.958 0.636 0.752 0.763 0.705 0.640 0.639 
   1   (0.356) 0.495 0.384 0.360 0.042 0.364 0.248 0.237 0.295 0.360 0.361 

Locus 1703 : 
2 alleles
18.1% missing data
   4   (0.746) 0.912 0.683 0.744 0.957 0.874 0.980 0.515 0.729 0.858 0.736 
   2   (0.254) 0.088 0.317 0.256 0.043 0.126 0.020 0.485 0.271 0.142 0.264 

Locus 1704 : 
2 alleles
13.0% missing data
   2   (0.888) 0.975 0.912 0.885 0.917 0.981 0.893 0.871 0.928 0.936 0.892 
   4   (0.112) 0.025 0.088 0.115 0.083 0.019 0.107 0.129 0.072 0.064 0.108 

Locus 1705 : 
2 alleles
1.4% missing data
   3   (0.910) 0.965 0.941 0.912 0.945 0.873 0.868 0.965 0.950 0.904 0.939 
   4   (0.090) 0.035 0.059 0.088 0.055 0.127 0.132 0.035 0.050 0.096 0.061 

Locus 1706 : 
2 alleles
10.1% missing data
   2   (0.909) 0.726 0.909 0.910 0.962 0.979 0.987 0.949 0.936 0.972 0.919 
   4   (0.091) 0.274 0.091 0.090 0.038 0.021 0.013 0.051 0.064 0.028 0.081 

Locus 1707 : 
2 alleles
11.6% missing data
   4   (0.807) 0.951 0.857 0.806 0.663 0.922 0.939 0.444 0.884 0.822 0.768 
   3   (0.193) 0.049 0.143 0.194 0.337 0.078 0.061 0.556 0.116 0.178 0.232 

Locus 1708 : 
2 alleles
4.3% missing data
   4   (0.853) 0.946 0.888 0.855 0.969 0.914 0.990 0.734 0.902 0.870 0.763 
   3   (0.147) 0.054 0.112 0.145 0.031 0.086 0.010 0.266 0.098 0.130 0.237 

Locus 1709 : 
2 alleles
7.2% missing data
   3   (0.913) 0.985 0.936 0.910 0.982 0.979 0.990 0.938 0.925 0.972 0.871 
   1   (0.087) 0.015 0.064 0.090 0.018 0.021 0.010 0.062 0.075 0.028 0.129 

Locus 1710 : 
2 alleles
4.3% missing data
   1   (0.883) 0.977 0.870 0.882 0.994 0.907 0.990 0.869 0.874 0.952 0.901 
   3   (0.117) 0.023 0.130 0.118 0.006 0.093 0.010 0.131 0.126 0.048 0.099 

Locus 1711 : 
2 alleles
2.9% missing data
   2   (0.816) 0.959 0.816 0.815 0.964 0.736 0.962 0.883 0.859 0.807 0.772 
   4   (0.184) 0.041 0.184 0.185 0.036 0.264 0.038 0.117 0.141 0.193 0.228 

Locus 1712 : 
2 alleles
1.4% missing data
   1   (0.774) 0.938 0.783 0.775 0.722 0.801 0.723 0.884 0.839 0.697 0.715 
   3   (0.226) 0.062 0.217 0.225 0.278 0.199 0.277 0.116 0.161 0.303 0.285 

Locus 1713 : 
2 alleles
14.5% missing data
   3   (0.854) 0.574 0.946 0.854 0.810 0.979 0.528 0.961 0.951 0.757 0.782 
   4   (0.146) 0.426 0.054 0.146 0.190 0.021 0.472 0.039 0.049 0.243 0.218 

Locus 1714 : 
2 alleles
5.8% missing data
   2   (0.582) 0.531 0.504 0.581 0.881 0.915 0.713 0.337 0.599 0.687 0.542 
   4   (0.418) 0.469 0.496 0.419 0.119 0.085 0.287 0.663 0.401 0.313 0.458 

Locus 1715 : 
2 alleles
13.8% missing data
   3   (0.904) 0.969 0.903 0.903 0.990 0.945 0.971 0.958 0.949 0.899 0.930 
   2   (0.096) 0.031 0.097 0.097 0.010 0.055 0.029 0.042 0.051 0.101 0.070 

Locus 1716 : 
2 alleles
5.1% missing data
   1   (0.864) 0.956 0.925 0.863 0.059 0.920 0.931 0.937 0.892 0.913 0.870 
   3   (0.136) 0.044 0.075 0.137 0.941 0.080 0.069 0.063 0.108 0.087 0.130 

Locus 1717 : 
2 alleles
2.9% missing data
   3   (0.750) 0.557 0.784 0.746 0.954 0.798 0.918 0.726 0.864 0.708 0.723 
   1   (0.250) 0.443 0.216 0.254 0.046 0.202 0.082 0.274 0.136 0.292 0.277 

Locus 1718 : 
2 alleles
5.1% missing data
   2   (0.868) 0.949 0.928 0.863 0.985 0.878 0.972 0.925 0.915 0.858 0.886 
   4   (0.132) 0.051 0.072 0.137 0.015 0.122 0.028 0.075 0.085 0.142 0.114 

Locus 1719 : 
2 alleles
2.9% missing data
   1   (0.914) 0.987 0.923 0.912 0.996 0.942 0.985 0.911 0.901 0.979 0.940 
   3   (0.086) 0.013 0.077 0.088 0.004 0.058 0.015 0.089 0.099 0.021 0.060 

Locus 1720 : 
2 alleles
11.6% missing data
   2   (0.913) 0.975 0.912 0.913 0.876 0.960 0.902 0.945 0.941 0.956 0.925 
   3   (0.087) 0.025 0.088 0.087 0.124 0.040 0.098 0.055 0.059 0.044 0.075 

Locus 1721 : 
2 alleles
2.9% missing data
   1   (0.896) 0.964 0.938 0.893 0.987 0.967 0.987 0.964 0.932 0.918 0.887 
   3   (0.104) 0.036 0.062 0.107 0.013 0.033 0.013 0.036 0.068 0.082 0.113 

Locus 1722 : 
2 alleles
3.6% missing data
   2   (0.868) 0.963 0.828 0.869 0.977 0.940 0.924 0.866 0.873 0.919 0.912 
   1   (0.132) 0.037 0.172 0.131 0.023 0.060 0.076 0.134 0.127 0.081 0.088 

Locus 1723 : 
2 alleles
2.2% missing data
   1   (0.105) 0.027 0.070 0.104 0.014 0.247 0.008 0.043 0.118 0.057 0.087 
   2   (0.895) 0.973 0.930 0.896 0.986 0.753 0.992 0.957 0.882 0.943 0.913 

Locus 1724 : 
2 alleles
15.2% missing data
   2   (0.443) 0.709 0.373 0.444 0.454 0.589 0.667 0.403 0.400 0.405 0.439 
   4   (0.557) 0.291 0.627 0.556 0.546 0.411 0.333 0.597 0.600 0.595 0.561 

Locus 1725 : 
2 alleles
1.4% missing data
   3   (0.887) 0.591 0.954 0.889 0.987 0.901 0.165 0.974 0.975 0.843 0.912 
   4   (0.113) 0.409 0.046 0.111 0.013 0.099 0.835 0.026 0.025 0.157 0.088 

Locus 1726 : 
2 alleles
5.1% missing data
   4   (0.909) 0.971 0.917 0.910 0.969 0.883 0.942 0.957 0.948 0.926 0.932 
   2   (0.091) 0.029 0.083 0.090 0.031 0.117 0.058 0.043 0.052 0.074 0.068 

Locus 1727 : 
2 alleles
8.0% missing data
   2   (0.872) 0.651 0.911 0.872 0.965 0.901 0.970 0.832 0.890 0.952 0.897 
   3   (0.128) 0.349 0.089 0.128 0.035 0.099 0.030 0.168 0.110 0.048 0.103 

Locus 1728 : 
2 alleles
10.1% missing data
   3   (0.807) 0.700 0.867 0.807 0.989 0.883 0.893 0.762 0.728 0.913 0.861 
   1   (0.193) 0.300 0.133 0.193 0.011 0.117 0.107 0.238 0.272 0.087 0.139 

Locus 1729 : 
2 alleles
13.8% missing data
   1   (0.873) 0.896 0.895 0.874 0.960 0.754 0.960 0.945 0.930 0.834 0.901 
   4   (0.127) 0.104 0.105 0.126 0.040 0.246 0.040 0.055 0.070 0.166 0.099 

Locus 1730 : 
2 alleles
4.3% missing data
   3   (0.875) 0.973 0.934 0.873 0.971 0.710 0.852 0.960 0.897 0.897 0.833 
   4   (0.125) 0.027 0.066 0.127 0.029 0.290 0.148 0.040 0.103 0.103 0.167 

Locus 1731 : 
2 alleles
15.2% missing data
   3   (0.696) 0.780 0.535 0.698 0.719 0.896 0.496 0.686 0.720 0.758 0.756 
   1   (0.304) 0.220 0.465 0.302 0.281 0.104 0.504 0.314 0.280 0.242 0.244 

Locus 1732 : 
2 alleles
4.3% missing data
   1   (0.915) 0.943 0.950 0.916 0.921 0.963 0.898 0.958 0.959 0.922 0.920 
   3   (0.085) 0.057 0.050 0.084 0.079 0.037 0.102 0.042 0.041 0.078 0.080 

Locus 1733 : 
2 alleles
3.6% missing data
   2   (0.790) 0.928 0.807 0.790 0.959 0.885 0.982 0.732 0.787 0.827 0.748 
   4   (0.210) 0.072 0.193 0.210 0.041 0.115 0.018 0.268 0.213 0.173 0.252 

Locus 1734 : 
2 alleles
3.6% missing data
   1   (0.148) 0.037 0.120 0.150 0.012 0.481 0.065 0.105 0.136 0.097 0.139 
   3   (0.852) 0.963 0.880 0.850 0.988 0.519 0.935 0.895 0.864 0.903 0.861 

Locus 1735 : 
2 alleles
14.5% missing data
   4   (0.535) 0.774 0.563 0.537 0.612 0.405 0.170 0.607 0.406 0.591 0.581 
   1   (0.465) 0.226 0.437 0.463 0.388 0.595 0.830 0.393 0.594 0.409 0.419 

Locus 1736 : 
2 alleles
7.2% missing data
   1   (0.843) 0.778 0.829 0.844 0.985 0.837 0.991 0.939 0.846 0.924 0.776 
   2   (0.157) 0.222 0.171 0.156 0.015 0.163 0.009 0.061 0.154 0.076 0.224 

Locus 1737 : 
2 alleles
15.2% missing data
   4   (0.523) 0.718 0.582 0.520 0.590 0.764 0.915 0.480 0.404 0.574 0.511 
   2   (0.477) 0.282 0.418 0.480 0.410 0.236 0.085 0.520 0.596 0.426 0.489 

Locus 1738 : 
2 alleles
5.1% missing data
   1   (0.906) 0.969 0.949 0.907 0.946 0.843 0.977 0.891 0.949 0.916 0.913 
   3   (0.094) 0.031 0.051 0.093 0.054 0.157 0.023 0.109 0.051 0.084 0.087 

Locus 1739 : 
2 alleles
2.2% missing data
   2   (0.919) 0.982 0.929 0.918 0.987 0.946 0.989 0.958 0.940 0.967 0.942 
   4   (0.081) 0.018 0.071 0.082 0.013 0.054 0.011 0.042 0.060 0.033 0.058 

Locus 1740 : 
2 alleles
3.6% missing data
   2   (0.914) 0.954 0.949 0.913 0.985 0.945 0.657 0.951 0.951 0.945 0.928 
   4   (0.086) 0.046 0.051 0.087 0.015 0.055 0.343 0.049 0.049 0.055 0.072 

Locus 1741 : 
2 alleles
16.7% missing data
   4   (0.854) 0.969 0.705 0.854 0.982 0.965 0.972 0.853 0.904 0.909 0.808 
   2   (0.146) 0.031 0.295 0.146 0.018 0.035 0.028 0.147 0.096 0.091 0.192 

Locus 1742 : 
2 alleles
10.9% missing data
   2   (0.882) 0.956 0.886 0.882 0.811 0.961 0.900 0.958 0.946 0.836 0.888 
   4   (0.118) 0.044 0.114 0.118 0.189 0.039 0.100 0.042 0.054 0.164 0.112 

Locus 1743 : 
2 alleles
1.4% missing data
   3   (0.905) 0.976 0.955 0.903 0.984 0.993 0.990 0.930 0.955 0.921 0.778 
   2   (0.095) 0.024 0.045 0.097 0.016 0.007 0.010 0.070 0.045 0.079 0.222 

Locus 1744 : 
2 alleles
3.6% missing data
   4   (0.086) 0.027 0.055 0.085 0.012 0.086 0.008 0.048 0.114 0.035 0.062 
   2   (0.914) 0.973 0.945 0.915 0.988 0.914 0.992 0.952 0.886 0.965 0.938 

Locus 1745 : 
2 alleles
3.6% missing data
   2   (0.926) 0.970 0.978 0.928 0.915 0.957 0.864 0.966 0.966 0.878 0.949 
   4   (0.074) 0.030 0.022 0.072 0.085 0.043 0.136 0.034 0.034 0.122 0.051 

Locus 1746 : 
2 alleles
10.1% missing data
   4   (0.923) 0.971 0.972 0.923 0.976 0.978 0.982 0.930 0.974 0.893 0.917 
   2   (0.077) 0.029 0.028 0.077 0.024 0.022 0.018 0.070 0.026 0.107 0.083 

Locus 1747 : 
2 alleles
2.9% missing data
   1   (0.755) 0.934 0.752 0.756 0.570 0.791 0.969 0.865 0.728 0.789 0.698 
   4   (0.245) 0.066 0.248 0.244 0.430 0.209 0.031 0.135 0.272 0.211 0.302 

Locus 1748 : 
2 alleles
6.5% missing data
   1   (0.841) 0.966 0.892 0.842 0.969 0.853 0.975 0.908 0.773 0.886 0.800 
   3   (0.159) 0.034 0.108 0.158 0.031 0.147 0.025 0.092 0.227 0.114 0.200 

Locus 1749 : 
2 alleles
3.6% missing data
   3   (0.901) 0.964 0.914 0.903 0.933 0.908 0.858 0.920 0.915 0.936 0.927 
   1   (0.099) 0.036 0.086 0.097 0.067 0.092 0.142 0.080 0.085 0.064 0.073 

Locus 1750 : 
2 alleles
5.8% missing data
   1   (0.916) 0.976 0.933 0.916 0.949 0.990 0.985 0.946 0.955 0.943 0.923 
   3   (0.084) 0.024 0.067 0.084 0.051 0.010 0.015 0.054 0.045 0.057 0.077 

Locus 1751 : 
2 alleles
4.3% missing data
   1   (0.582) 0.771 0.605 0.582 0.059 0.695 0.698 0.314 0.632 0.581 0.606 
   4   (0.418) 0.229 0.395 0.418 0.941 0.305 0.302 0.686 0.368 0.419 0.394 

Locus 1752 : 
2 alleles
3.6% missing data
   1   (0.890) 0.450 0.909 0.888 0.977 0.969 0.987 0.955 0.958 0.934 0.909 
   3   (0.110) 0.550 0.091 0.112 0.023 0.031 0.013 0.045 0.042 0.066 0.091 

Locus 1753 : 
2 alleles
11.6% missing data
   1   (0.520) 0.592 0.456 0.522 0.694 0.744 0.935 0.341 0.314 0.726 0.571 
   3   (0.480) 0.408 0.544 0.478 0.306 0.256 0.065 0.659 0.686 0.274 0.429 

Locus 1754 : 
2 alleles
15.2% missing data
   1   (0.450) 0.128 0.446 0.449 0.575 0.525 0.378 0.354 0.503 0.477 0.509 
   4   (0.550) 0.872 0.554 0.551 0.425 0.475 0.622 0.646 0.497 0.523 0.491 

Locus 1755 : 
2 alleles
8.7% missing data
   2   (0.637) 0.809 0.636 0.640 0.057 0.437 0.738 0.611 0.676 0.611 0.663 
   4   (0.363) 0.191 0.364 0.360 0.943 0.563 0.262 0.389 0.324 0.389 0.337 

Locus 1756 : 
2 alleles
3.6% missing data
   2   (0.767) 0.871 0.726 0.769 0.937 0.734 0.956 0.854 0.880 0.552 0.764 
   4   (0.233) 0.129 0.274 0.231 0.063 0.266 0.044 0.146 0.120 0.448 0.236 

Locus 1757 : 
2 alleles
10.9% missing data
   3   (0.913) 0.976 0.881 0.915 0.894 0.820 0.981 0.935 0.937 0.962 0.878 
   2   (0.087) 0.024 0.119 0.085 0.106 0.180 0.019 0.065 0.063 0.038 0.122 

Locus 1758 : 
2 alleles
1.4% missing data
   4   (0.842) 0.958 0.849 0.840 0.990 0.928 0.758 0.704 0.912 0.865 0.870 
   1   (0.158) 0.042 0.151 0.160 0.010 0.072 0.242 0.296 0.088 0.135 0.130 

Locus 1759 : 
2 alleles
10.1% missing data
   4   (0.823) 0.647 0.866 0.824 0.630 0.922 0.974 0.892 0.796 0.924 0.784 
   2   (0.177) 0.353 0.134 0.176 0.370 0.078 0.026 0.108 0.204 0.076 0.216 

Locus 1760 : 
2 alleles
13.0% missing data
   2   (0.666) 0.592 0.713 0.667 0.610 0.581 0.858 0.791 0.600 0.728 0.642 
   3   (0.334) 0.408 0.287 0.333 0.390 0.419 0.142 0.209 0.400 0.272 0.358 

Locus 1761 : 
2 alleles
13.0% missing data
   4   (0.805) 0.910 0.856 0.806 0.763 0.884 0.906 0.905 0.810 0.788 0.725 
   2   (0.195) 0.090 0.144 0.194 0.237 0.116 0.094 0.095 0.190 0.212 0.275 

Locus 1762 : 
2 alleles
2.2% missing data
   3   (0.754) 0.385 0.843 0.755 0.722 0.791 0.663 0.648 0.800 0.818 0.777 
   1   (0.246) 0.615 0.157 0.245 0.278 0.209 0.337 0.352 0.200 0.182 0.223 

Locus 1763 : 
2 alleles
5.1% missing data
   2   (0.355) 0.476 0.346 0.354 0.408 0.229 0.335 0.305 0.331 0.337 0.414 
   1   (0.645) 0.524 0.654 0.646 0.592 0.771 0.665 0.695 0.669 0.663 0.586 

Locus 1764 : 
2 alleles
2.2% missing data
   3   (0.873) 0.948 0.929 0.874 0.988 0.931 0.968 0.919 0.874 0.889 0.838 
   1   (0.127) 0.052 0.071 0.126 0.012 0.069 0.032 0.081 0.126 0.111 0.162 

Locus 1765 : 
2 alleles
5.1% missing data
   3   (0.717) 0.910 0.749 0.716 0.957 0.731 0.923 0.809 0.685 0.667 0.756 
   1   (0.283) 0.090 0.251 0.284 0.043 0.269 0.077 0.191 0.315 0.333 0.244 

Locus 1766 : 
2 alleles
2.2% missing data
   3   (0.640) 0.434 0.622 0.642 0.949 0.735 0.915 0.579 0.579 0.733 0.637 
   4   (0.360) 0.566 0.378 0.358 0.051 0.265 0.085 0.421 0.421 0.267 0.363 

Locus 1767 : 
2 alleles
11.6% missing data
   2   (0.882) 0.922 0.893 0.884 0.955 0.871 0.957 0.890 0.908 0.925 0.864 
   4   (0.118) 0.078 0.107 0.116 0.045 0.129 0.043 0.110 0.092 0.075 0.136 

Locus 1768 : 
2 alleles
2.2% missing data
   4   (0.894) 0.966 0.904 0.893 0.946 0.792 0.993 0.911 0.951 0.924 0.866 
   2   (0.106) 0.034 0.096 0.107 0.054 0.208 0.007 0.089 0.049 0.076 0.134 

Locus 1769 : 
2 alleles
2.9% missing data
   2   (0.912) 0.896 0.947 0.912 0.977 0.937 0.990 0.944 0.899 0.981 0.941 
   3   (0.088) 0.104 0.053 0.088 0.023 0.063 0.010 0.056 0.101 0.019 0.059 

Locus 1770 : 
2 alleles
6.5% missing data
   4   (0.899) 0.977 0.888 0.900 0.988 0.961 0.994 0.714 0.912 0.963 0.911 
   2   (0.101) 0.023 0.112 0.100 0.012 0.039 0.006 0.286 0.088 0.037 0.089 

Locus 1771 : 
2 alleles
10.1% missing data
   1   (0.128) 0.040 0.059 0.130 0.125 0.056 0.024 0.092 0.097 0.125 0.160 
   4   (0.872) 0.960 0.941 0.870 0.875 0.944 0.976 0.908 0.903 0.875 0.840 

Locus 1772 : 
2 alleles
3.6% missing data
   2   (0.916) 0.986 0.952 0.918 0.986 0.843 0.991 0.937 0.865 0.976 0.909 
   3   (0.084) 0.014 0.048 0.082 0.014 0.157 0.009 0.063 0.135 0.024 0.091 

Locus 1773 : 
2 alleles
1.4% missing data
   1   (0.868) 0.684 0.946 0.866 0.969 0.827 0.987 0.867 0.941 0.899 0.736 
   3   (0.132) 0.316 0.054 0.134 0.031 0.173 0.013 0.133 0.059 0.101 0.264 

Locus 1774 : 
2 alleles
5.8% missing data
   4   (0.931) 0.987 0.946 0.932 0.996 0.989 0.995 0.958 0.891 0.984 0.954 
   3   (0.069) 0.013 0.054 0.068 0.004 0.011 0.005 0.042 0.109 0.016 0.046 

Locus 1775 : 
2 alleles
4.3% missing data
   1   (0.524) 0.870 0.465 0.525 0.610 0.767 0.395 0.531 0.516 0.434 0.589 
   4   (0.476) 0.130 0.535 0.475 0.390 0.233 0.605 0.469 0.484 0.566 0.411 

Locus 1776 : 
2 alleles
2.9% missing data
   1   (0.915) 0.986 0.959 0.915 0.993 0.972 0.918 0.968 0.895 0.955 0.943 
   3   (0.085) 0.014 0.041 0.085 0.007 0.028 0.082 0.032 0.105 0.045 0.057 

Locus 1777 : 
2 alleles
5.1% missing data
   3   (0.905) 0.976 0.961 0.900 0.994 0.987 0.978 0.763 0.940 0.955 0.924 
   2   (0.095) 0.024 0.039 0.100 0.006 0.013 0.022 0.237 0.060 0.045 0.076 

Locus 1778 : 
2 alleles
2.2% missing data
   3   (0.929) 0.990 0.911 0.931 0.997 0.942 0.996 0.852 0.922 0.984 0.959 
   2   (0.071) 0.010 0.089 0.069 0.003 0.058 0.004 0.148 0.078 0.016 0.041 

Locus 1779 : 
2 alleles
11.6% missing data
   3   (0.872) 0.950 0.910 0.872 0.829 0.911 0.861 0.949 0.930 0.825 0.864 
   1   (0.128) 0.050 0.090 0.128 0.171 0.089 0.139 0.051 0.070 0.175 0.136 

Locus 1780 : 
2 alleles
4.3% missing data
   4   (0.892) 0.967 0.950 0.885 0.992 0.962 0.752 0.818 0.949 0.947 0.892 
   2   (0.108) 0.033 0.050 0.115 0.008 0.038 0.248 0.182 0.051 0.053 0.108 

Locus 1781 : 
2 alleles
9.4% missing data
   3   (0.491) 0.460 0.419 0.493 0.482 0.154 0.901 0.320 0.480 0.585 0.489 
   1   (0.509) 0.540 0.581 0.507 0.518 0.846 0.099 0.680 0.520 0.415 0.511 

Locus 1782 : 
2 alleles
1.4% missing data
   4   (0.925) 0.990 0.827 0.925 0.991 0.880 0.993 0.947 0.927 0.986 0.928 
   1   (0.075) 0.010 0.173 0.075 0.009 0.120 0.007 0.053 0.073 0.014 0.072 

Locus 1783 : 
2 alleles
2.9% missing data
   4   (0.927) 0.345 0.964 0.927 0.990 0.991 0.995 0.950 0.974 0.972 0.934 
   2   (0.073) 0.655 0.036 0.073 0.010 0.009 0.005 0.050 0.026 0.028 0.066 

Locus 1784 : 
2 alleles
7.2% missing data
   1   (0.649) 0.886 0.571 0.650 0.902 0.620 0.558 0.791 0.654 0.641 0.603 
   3   (0.351) 0.114 0.429 0.350 0.098 0.380 0.442 0.209 0.346 0.359 0.397 

Locus 1785 : 
2 alleles
13.8% missing data
   4   (0.545) 0.836 0.554 0.544 0.338 0.748 0.591 0.285 0.459 0.656 0.577 
   3   (0.455) 0.164 0.446 0.456 0.662 0.252 0.409 0.715 0.541 0.344 0.423 

Locus 1786 : 
2 alleles
3.6% missing data
   4   (0.228) 0.231 0.168 0.230 0.199 0.552 0.057 0.197 0.173 0.207 0.215 
   2   (0.772) 0.769 0.832 0.770 0.801 0.448 0.943 0.803 0.827 0.793 0.785 

Locus 1787 : 
2 alleles
2.2% missing data
   1   (0.913) 0.989 0.945 0.910 0.996 0.995 0.996 0.628 0.931 0.980 0.943 
   3   (0.087) 0.011 0.055 0.090 0.004 0.005 0.004 0.372 0.069 0.020 0.057 

Locus 1788 : 
2 alleles
6.5% missing data
   1   (0.706) 0.751 0.727 0.707 0.946 0.732 0.877 0.682 0.706 0.724 0.706 
   3   (0.294) 0.249 0.273 0.293 0.054 0.268 0.123 0.318 0.294 0.276 0.294 

Locus 1789 : 
2 alleles
9.4% missing data
   4   (0.899) 0.972 0.938 0.897 0.908 0.971 0.984 0.951 0.961 0.854 0.923 
   3   (0.101) 0.028 0.062 0.103 0.092 0.029 0.016 0.049 0.039 0.146 0.077 

Locus 1790 : 
2 alleles
15.9% missing data
   3   (0.887) 0.511 0.967 0.886 0.776 0.992 0.874 0.976 0.980 0.682 0.895 
   1   (0.113) 0.489 0.033 0.114 0.224 0.008 0.126 0.024 0.020 0.318 0.105 

Locus 1791 : 
2 alleles
2.2% missing data
   4   (0.896) 0.979 0.904 0.896 0.979 0.755 0.991 0.972 0.919 0.940 0.746 
   2   (0.104) 0.021 0.096 0.104 0.021 0.245 0.009 0.028 0.081 0.060 0.254 

Locus 1792 : 
2 alleles
6.5% missing data
   2   (0.888) 0.964 0.825 0.889 0.932 0.958 0.986 0.950 0.936 0.901 0.886 
   1   (0.112) 0.036 0.175 0.111 0.068 0.042 0.014 0.050 0.064 0.099 0.114 

Locus 1793 : 
2 alleles
2.9% missing data
   1   (0.769) 0.947 0.793 0.768 0.566 0.384 0.977 0.773 0.758 0.841 0.807 
   4   (0.231) 0.053 0.207 0.232 0.434 0.616 0.023 0.227 0.242 0.159 0.193 

Locus 1794 : 
2 alleles
1.4% missing data
   2   (0.905) 0.984 0.840 0.905 0.967 0.986 0.987 0.947 0.909 0.972 0.813 
   4   (0.095) 0.016 0.160 0.095 0.033 0.014 0.013 0.053 0.091 0.028 0.187 

Locus 1795 : 
2 alleles
11.6% missing data
   2   (0.909) 0.758 0.967 0.908 0.956 0.867 0.989 0.980 0.973 0.908 0.766 
   3   (0.091) 0.242 0.033 0.092 0.044 0.133 0.011 0.020 0.027 0.092 0.234 

Locus 1796 : 
2 alleles
2.9% missing data
   1   (0.759) 0.928 0.776 0.760 0.938 0.801 0.935 0.758 0.741 0.771 0.717 
   2   (0.241) 0.072 0.224 0.240 0.062 0.199 0.065 0.242 0.259 0.229 0.283 

Locus 1797 : 
2 alleles
0.7% missing data
   2   (0.878) 0.966 0.889 0.877 0.988 0.944 0.649 0.937 0.897 0.938 0.877 
   4   (0.122) 0.034 0.111 0.123 0.012 0.056 0.351 0.063 0.103 0.062 0.123 

Locus 1798 : 
2 alleles
8.0% missing data
   3   (0.897) 0.975 0.890 0.894 0.986 0.982 0.986 0.906 0.933 0.955 0.838 
   1   (0.103) 0.025 0.110 0.106 0.014 0.018 0.014 0.094 0.067 0.045 0.162 

Locus 1799 : 
2 alleles
11.6% missing data
   4   (0.883) 0.802 0.924 0.882 0.990 0.760 0.991 0.957 0.873 0.958 0.905 
   2   (0.117) 0.198 0.076 0.118 0.010 0.240 0.009 0.043 0.127 0.042 0.095 

Locus 1800 : 
2 alleles
4.3% missing data
   2   (0.660) 0.630 0.587 0.657 0.949 0.708 0.916 0.635 0.789 0.623 0.605 
   1   (0.340) 0.370 0.413 0.343 0.051 0.292 0.084 0.365 0.211 0.377 0.395 

Locus 1801 : 
2 alleles
6.5% missing data
   2   (0.918) 0.983 0.770 0.920 0.992 0.985 0.954 0.959 0.931 0.974 0.912 
   3   (0.082) 0.017 0.230 0.080 0.008 0.015 0.046 0.041 0.069 0.026 0.088 

Locus 1802 : 
2 alleles
12.3% missing data
   4   (0.802) 0.935 0.784 0.800 0.932 0.966 0.973 0.849 0.853 0.771 0.815 
   2   (0.198) 0.065 0.216 0.200 0.068 0.034 0.027 0.151 0.147 0.229 0.185 

Locus 1803 : 
2 alleles
4.3% missing data
   4   (0.923) 0.971 0.977 0.923 0.774 0.990 0.938 0.973 0.973 0.871 0.945 
   2   (0.077) 0.029 0.023 0.077 0.226 0.010 0.062 0.027 0.027 0.129 0.055 

Locus 1804 : 
2 alleles
10.1% missing data
   3   (0.745) 0.942 0.795 0.742 0.096 0.619 0.968 0.722 0.768 0.810 0.743 
   4   (0.255) 0.058 0.205 0.258 0.904 0.381 0.032 0.278 0.232 0.190 0.257 

Locus 1805 : 
2 alleles
11.6% missing data
   3   (0.900) 0.981 0.872 0.902 0.943 0.505 0.916 0.908 0.932 0.955 0.920 
   1   (0.100) 0.019 0.128 0.098 0.057 0.495 0.084 0.092 0.068 0.045 0.080 

Locus 1806 : 
2 alleles
11.6% missing data
   1   (0.859) 0.967 0.897 0.859 0.847 0.947 0.969 0.767 0.868 0.899 0.842 
   3   (0.141) 0.033 0.103 0.141 0.153 0.053 0.031 0.233 0.132 0.101 0.158 

Locus 1807 : 
2 alleles
15.2% missing data
   1   (0.926) 0.973 0.975 0.926 0.984 0.929 0.986 0.976 0.978 0.880 0.890 
   3   (0.074) 0.027 0.025 0.074 0.016 0.071 0.014 0.024 0.022 0.120 0.110 

Locus 1808 : 
2 alleles
4.3% missing data
   2   (0.252) 0.070 0.196 0.252 0.169 0.210 0.537 0.185 0.310 0.193 0.290 
   4   (0.748) 0.930 0.804 0.748 0.831 0.790 0.463 0.815 0.690 0.807 0.710 

Locus 1809 : 
2 alleles
3.6% missing data
   4   (0.712) 0.489 0.783 0.713 0.435 0.849 0.952 0.649 0.749 0.730 0.704 
   2   (0.288) 0.511 0.217 0.287 0.565 0.151 0.048 0.351 0.251 0.270 0.296 

Locus 1810 : 
2 alleles
8.0% missing data
   1   (0.753) 0.929 0.797 0.750 0.962 0.831 0.880 0.703 0.818 0.654 0.746 
   3   (0.247) 0.071 0.203 0.250 0.038 0.169 0.120 0.297 0.182 0.346 0.254 

Locus 1811 : 
2 alleles
2.9% missing data
   3   (0.910) 0.980 0.947 0.910 0.993 0.941 0.977 0.903 0.917 0.951 0.939 
   2   (0.090) 0.020 0.053 0.090 0.007 0.059 0.023 0.097 0.083 0.049 0.061 

Locus 1812 : 
2 alleles
10.1% missing data
   2   (0.920) 0.910 0.976 0.921 0.989 0.969 0.909 0.977 0.963 0.879 0.945 
   1   (0.080) 0.090 0.024 0.079 0.011 0.031 0.091 0.023 0.037 0.121 0.055 

Locus 1813 : 
2 alleles
2.9% missing data
   1   (0.656) 0.865 0.584 0.654 0.906 0.928 0.953 0.787 0.603 0.643 0.682 
   4   (0.344) 0.135 0.416 0.346 0.094 0.072 0.047 0.213 0.397 0.357 0.318 

Locus 1814 : 
2 alleles
2.9% missing data
   1   (0.850) 0.618 0.912 0.852 0.555 0.944 0.946 0.943 0.879 0.887 0.859 
   3   (0.150) 0.382 0.088 0.148 0.445 0.056 0.054 0.057 0.121 0.113 0.141 

Locus 1815 : 
2 alleles
13.0% missing data
   1   (0.628) 0.894 0.670 0.624 0.569 0.662 0.937 0.626 0.670 0.539 0.612 
   4   (0.372) 0.106 0.330 0.376 0.431 0.338 0.063 0.374 0.330 0.461 0.388 

Locus 1816 : 
2 alleles
3.6% missing data
   2   (0.828) 0.920 0.898 0.828 0.880 0.509 0.956 0.852 0.868 0.798 0.839 
   4   (0.172) 0.080 0.102 0.172 0.120 0.491 0.044 0.148 0.132 0.202 0.161 

Locus 1817 : 
2 alleles
2.9% missing data
   1   (0.822) 0.955 0.814 0.823 0.785 0.865 0.878 0.889 0.884 0.755 0.842 
   4   (0.178) 0.045 0.186 0.177 0.215 0.135 0.122 0.111 0.116 0.245 0.158 

Locus 1818 : 
2 alleles
2.2% missing data
   1   (0.828) 0.962 0.783 0.827 0.140 0.839 0.918 0.887 0.917 0.838 0.829 
   3   (0.172) 0.038 0.217 0.173 0.860 0.161 0.082 0.113 0.083 0.162 0.171 

Locus 1819 : 
2 alleles
15.9% missing data
   3   (0.913) 0.978 0.923 0.912 0.987 0.933 0.993 0.938 0.938 0.954 0.914 
   1   (0.087) 0.022 0.077 0.088 0.013 0.067 0.007 0.062 0.062 0.046 0.086 

Locus 1820 : 
2 alleles
11.6% missing data
   1   (0.546) 0.826 0.504 0.543 0.913 0.730 0.661 0.535 0.461 0.622 0.474 
   3   (0.454) 0.174 0.496 0.457 0.087 0.270 0.339 0.465 0.539 0.378 0.526 

Locus 1821 : 
2 alleles
5.8% missing data
   2   (0.803) 0.949 0.829 0.804 0.099 0.918 0.945 0.761 0.841 0.843 0.798 
   4   (0.197) 0.051 0.171 0.196 0.901 0.082 0.055 0.239 0.159 0.157 0.202 

Locus 1822 : 
2 alleles
15.2% missing data
   2   (0.457) 0.167 0.516 0.455 0.627 0.340 0.452 0.516 0.431 0.528 0.461 
   3   (0.543) 0.833 0.484 0.545 0.373 0.660 0.548 0.484 0.569 0.472 0.539 

Locus 1823 : 
2 alleles
0.7% missing data
   3   (0.945) 0.996 0.958 0.946 0.998 0.930 0.998 0.971 0.846 0.994 0.968 
   1   (0.055) 0.004 0.042 0.054 0.002 0.070 0.002 0.029 0.154 0.006 0.032 

Locus 1824 : 
2 alleles
10.9% missing data
   1   (0.172) 0.075 0.125 0.173 0.051 0.110 0.085 0.103 0.162 0.188 0.156 
   2   (0.828) 0.925 0.875 0.827 0.949 0.890 0.915 0.897 0.838 0.812 0.844 

Locus 1825 : 
2 alleles
14.5% missing data
   4   (0.427) 0.095 0.425 0.428 0.645 0.558 0.481 0.553 0.501 0.323 0.410 
   2   (0.573) 0.905 0.575 0.572 0.355 0.442 0.519 0.447 0.499 0.677 0.590 

Locus 1826 : 
2 alleles
13.0% missing data
   2   (0.737) 0.608 0.792 0.735 0.791 0.887 0.124 0.596 0.776 0.873 0.678 
   4   (0.263) 0.392 0.208 0.265 0.209 0.113 0.876 0.404 0.224 0.127 0.322 

Locus 1827 : 
2 alleles
3.6% missing data
   1   (0.852) 0.959 0.831 0.854 0.944 0.919 0.946 0.888 0.860 0.869 0.839 
   3   (0.148) 0.041 0.169 0.146 0.056 0.081 0.054 0.112 0.140 0.131 0.161 

Locus 1828 : 
2 alleles
4.3% missing data
   3   (0.879) 0.557 0.940 0.878 0.703 0.984 0.940 0.950 0.972 0.799 0.860 
   1   (0.121) 0.443 0.060 0.122 0.297 0.016 0.060 0.050 0.028 0.201 0.140 

Locus 1829 : 
2 alleles
11.6% missing data
   3   (0.899) 0.982 0.936 0.898 0.967 0.955 0.924 0.510 0.933 0.961 0.931 
   4   (0.101) 0.018 0.064 0.102 0.033 0.045 0.076 0.490 0.067 0.039 0.069 

Locus 1830 : 
2 alleles
2.9% missing data
   3   (0.929) 0.995 0.891 0.931 0.998 0.944 0.998 0.937 0.818 0.992 0.956 
   1   (0.071) 0.005 0.109 0.069 0.002 0.056 0.002 0.063 0.182 0.008 0.044 

Locus 1831 : 
2 alleles
5.1% missing data
   1   (0.885) 0.959 0.874 0.884 0.941 0.933 0.984 0.952 0.936 0.891 0.892 
   2   (0.115) 0.041 0.126 0.116 0.059 0.067 0.016 0.048 0.064 0.109 0.108 

Locus 1832 : 
2 alleles
8.0% missing data
   4   (0.811) 0.954 0.797 0.812 0.846 0.849 0.762 0.911 0.823 0.843 0.702 
   2   (0.189) 0.046 0.203 0.188 0.154 0.151 0.238 0.089 0.177 0.157 0.298 

Locus 1833 : 
2 alleles
10.9% missing data
   2   (0.890) 0.971 0.931 0.890 0.980 0.864 0.726 0.960 0.928 0.876 0.901 
   4   (0.110) 0.029 0.069 0.110 0.020 0.136 0.274 0.040 0.072 0.124 0.099 

Locus 1834 : 
2 alleles
13.0% missing data
   1   (0.917) 0.971 0.954 0.916 0.887 0.854 0.977 0.974 0.973 0.900 0.908 
   3   (0.083) 0.029 0.046 0.084 0.113 0.146 0.023 0.026 0.027 0.100 0.092 

Locus 1835 : 
2 alleles
10.9% missing data
   3   (0.902) 0.971 0.941 0.901 0.986 0.973 0.984 0.965 0.928 0.905 0.907 
   1   (0.098) 0.029 0.059 0.099 0.014 0.027 0.016 0.035 0.072 0.095 0.093 

Locus 1836 : 
2 alleles
2.2% missing data
   1   (0.902) 0.976 0.949 0.899 0.989 0.980 0.990 0.932 0.949 0.920 0.826 
   3   (0.098) 0.024 0.051 0.101 0.011 0.020 0.010 0.068 0.051 0.080 0.174 

Locus 1837 : 
2 alleles
5.1% missing data
   2   (0.825) 0.939 0.885 0.822 0.974 0.909 0.672 0.939 0.840 0.815 0.839 
   4   (0.175) 0.061 0.115 0.178 0.026 0.091 0.328 0.061 0.160 0.185 0.161 

Locus 1838 : 
2 alleles
5.8% missing data
   4   (0.925) 0.619 0.962 0.926 0.985 0.981 0.989 0.967 0.977 0.952 0.913 
   1   (0.075) 0.381 0.038 0.074 0.015 0.019 0.011 0.033 0.023 0.048 0.087 

Locus 1839 : 
2 alleles
3.6% missing data
   1   (0.847) 0.952 0.813 0.848 0.983 0.591 0.973 0.872 0.805 0.924 0.884 
   4   (0.153) 0.048 0.187 0.152 0.017 0.409 0.027 0.128 0.195 0.076 0.116 

Locus 1840 : 
2 alleles
5.1% missing data
   4   (0.867) 0.635 0.817 0.868 0.979 0.941 0.926 0.869 0.902 0.944 0.904 
   1   (0.133) 0.365 0.183 0.132 0.021 0.059 0.074 0.131 0.098 0.056 0.096 

Locus 1841 : 
2 alleles
2.9% missing data
   3   (0.911) 0.980 0.892 0.911 0.993 0.995 0.967 0.957 0.958 0.920 0.914 
   1   (0.089) 0.020 0.108 0.089 0.007 0.005 0.033 0.043 0.042 0.080 0.086 

Locus 1842 : 
2 alleles
12.3% missing data
   1   (0.787) 0.669 0.742 0.787 0.971 0.849 0.734 0.842 0.882 0.759 0.756 
   3   (0.213) 0.331 0.258 0.213 0.029 0.151 0.266 0.158 0.118 0.241 0.244 

Locus 1843 : 
2 alleles
4.3% missing data
   1   (0.911) 0.781 0.917 0.912 0.995 0.874 0.978 0.879 0.929 0.982 0.947 
   4   (0.089) 0.219 0.083 0.088 0.005 0.126 0.022 0.121 0.071 0.018 0.053 

Locus 1844 : 
2 alleles
2.2% missing data
   4   (0.906) 0.974 0.956 0.905 0.991 0.684 0.990 0.957 0.946 0.930 0.910 
   2   (0.094) 0.026 0.044 0.095 0.009 0.316 0.010 0.043 0.054 0.070 0.090 

Locus 1845 : 
2 alleles
13.0% missing data
   4   (0.887) 0.897 0.915 0.889 0.989 0.953 0.885 0.956 0.883 0.928 0.902 
   2   (0.113) 0.103 0.085 0.111 0.011 0.047 0.115 0.044 0.117 0.072 0.098 

Locus 1846 : 
2 alleles
4.3% missing data
   2   (0.927) 0.991 0.836 0.929 0.986 0.700 0.993 0.956 0.920 0.985 0.947 
   3   (0.073) 0.009 0.164 0.071 0.014 0.300 0.007 0.044 0.080 0.015 0.053 

Locus 1847 : 
2 alleles
1.4% missing data
   2   (0.905) 0.699 0.930 0.906 0.989 0.966 0.991 0.807 0.945 0.971 0.932 
   4   (0.095) 0.301 0.070 0.094 0.011 0.034 0.009 0.193 0.055 0.029 0.068 

Locus 1848 : 
2 alleles
3.6% missing data
   4   (0.901) 0.977 0.899 0.899 0.978 0.979 0.990 0.934 0.913 0.959 0.896 
   3   (0.099) 0.023 0.101 0.101 0.022 0.021 0.010 0.066 0.087 0.041 0.104 

Locus 1849 : 
2 alleles
3.6% missing data
   1   (0.781) 0.949 0.753 0.782 0.967 0.406 0.967 0.644 0.818 0.795 0.833 
   4   (0.219) 0.051 0.247 0.218 0.033 0.594 0.033 0.356 0.182 0.205 0.167 

Locus 1850 : 
2 alleles
2.2% missing data
   2   (0.166) 0.063 0.130 0.164 0.033 0.078 0.136 0.122 0.119 0.260 0.135 
   4   (0.834) 0.937 0.870 0.836 0.967 0.922 0.864 0.878 0.881 0.740 0.865 

Locus 1851 : 
2 alleles
4.3% missing data
   4   (0.931) 0.623 0.971 0.932 0.992 0.993 0.995 0.984 0.974 0.970 0.948 
   1   (0.069) 0.377 0.029 0.068 0.008 0.007 0.005 0.016 0.026 0.030 0.052 

Locus 1852 : 
2 alleles
3.6% missing data
   4   (0.892) 0.967 0.885 0.894 0.964 0.897 0.845 0.933 0.917 0.917 0.920 
   2   (0.108) 0.033 0.115 0.106 0.036 0.103 0.155 0.067 0.083 0.083 0.080 

Locus 1853 : 
2 alleles
11.6% missing data
   3   (0.887) 0.965 0.917 0.888 0.861 0.888 0.983 0.951 0.887 0.920 0.899 
   1   (0.113) 0.035 0.083 0.112 0.139 0.112 0.017 0.049 0.113 0.080 0.101 

Locus 1854 : 
2 alleles
10.9% missing data
   2   (0.916) 0.967 0.938 0.917 0.817 0.964 0.993 0.965 0.954 0.939 0.888 
   3   (0.084) 0.033 0.062 0.083 0.183 0.036 0.007 0.035 0.046 0.061 0.112 

Locus 1855 : 
2 alleles
8.7% missing data
   1   (0.568) 0.492 0.670 0.569 0.893 0.266 0.890 0.678 0.595 0.439 0.476 
   4   (0.432) 0.508 0.330 0.431 0.107 0.734 0.110 0.322 0.405 0.561 0.524 

Locus 1856 : 
2 alleles
8.7% missing data
   3   (0.768) 0.941 0.717 0.768 0.469 0.728 0.902 0.697 0.799 0.835 0.819 
   1   (0.232) 0.059 0.283 0.232 0.531 0.272 0.098 0.303 0.201 0.165 0.181 

Locus 1857 : 
2 alleles
13.8% missing data
   4   (0.081) 0.014 0.052 0.079 0.027 0.224 0.015 0.107 0.135 0.021 0.047 
   2   (0.919) 0.986 0.948 0.921 0.973 0.776 0.985 0.893 0.865 0.979 0.953 

Locus 1858 : 
2 alleles
11.6% missing data
   2   (0.900) 0.956 0.915 0.901 0.962 0.917 0.878 0.928 0.928 0.920 0.931 
   4   (0.100) 0.044 0.085 0.099 0.038 0.083 0.122 0.072 0.072 0.080 0.069 

Locus 1859 : 
2 alleles
8.7% missing data
   2   (0.890) 0.991 0.759 0.891 0.996 0.976 0.996 0.584 0.796 0.986 0.933 
   1   (0.110) 0.009 0.241 0.109 0.004 0.024 0.004 0.416 0.204 0.014 0.067 

Locus 1860 : 
2 alleles
9.4% missing data
   2   (0.743) 0.458 0.773 0.745 0.871 0.858 0.957 0.833 0.756 0.791 0.653 
   3   (0.257) 0.542 0.227 0.255 0.129 0.142 0.043 0.167 0.244 0.209 0.347 

Locus 1861 : 
2 alleles
3.6% missing data
   2   (0.689) 0.935 0.491 0.689 0.668 0.906 0.730 0.640 0.677 0.804 0.690 
   4   (0.311) 0.065 0.509 0.311 0.332 0.094 0.270 0.360 0.323 0.196 0.310 

Locus 1862 : 
2 alleles
1.4% missing data
   4   (0.911) 0.986 0.797 0.913 0.967 0.969 0.955 0.904 0.921 0.980 0.874 
   2   (0.089) 0.014 0.203 0.087 0.033 0.031 0.045 0.096 0.079 0.020 0.126 

Locus 1863 : 
2 alleles
13.8% missing data
   2   (0.268) 0.150 0.224 0.267 0.114 0.329 0.416 0.221 0.252 0.302 0.248 
   4   (0.732) 0.850 0.776 0.733 0.886 0.671 0.584 0.779 0.748 0.698 0.752 

Locus 1864 : 
2 alleles
4.3% missing data
   3   (0.790) 0.629 0.750 0.791 0.819 0.943 0.707 0.798 0.815 0.887 0.807 
   1   (0.210) 0.371 0.250 0.209 0.181 0.057 0.293 0.202 0.185 0.113 0.193 

Locus 1865 : 
2 alleles
1.4% missing data
   3   (0.958) 0.976 0.993 0.958 0.948 0.991 0.987 0.995 0.995 0.871 0.963 
   1   (0.042) 0.024 0.007 0.042 0.052 0.009 0.013 0.005 0.005 0.129 0.037 

Locus 1866 : 
2 alleles
13.8% missing data
   4   (0.911) 0.982 0.946 0.910 0.979 0.982 0.934 0.892 0.941 0.942 0.905 
   2   (0.089) 0.018 0.054 0.090 0.021 0.018 0.066 0.108 0.059 0.058 0.095 

Locus 1867 : 
2 alleles
12.3% missing data
   1   (0.634) 0.875 0.550 0.633 0.560 0.707 0.926 0.433 0.753 0.542 0.673 
   3   (0.366) 0.125 0.450 0.367 0.440 0.293 0.074 0.567 0.247 0.458 0.327 

Locus 1868 : 
2 alleles
13.8% missing data
   1   (0.283) 0.240 0.241 0.284 0.055 0.656 0.243 0.195 0.282 0.237 0.331 
   3   (0.717) 0.760 0.759 0.716 0.945 0.344 0.757 0.805 0.718 0.763 0.669 

Locus 1869 : 
2 alleles
2.2% missing data
   3   (0.868) 0.976 0.859 0.868 0.987 0.672 0.970 0.939 0.881 0.925 0.807 
   1   (0.132) 0.024 0.141 0.132 0.013 0.328 0.030 0.061 0.119 0.075 0.193 

Locus 1870 : 
2 alleles
3.6% missing data
   4   (0.703) 0.885 0.696 0.698 0.956 0.858 0.895 0.828 0.777 0.596 0.691 
   2   (0.297) 0.115 0.304 0.302 0.044 0.142 0.105 0.172 0.223 0.404 0.309 

Locus 1871 : 
2 alleles
11.6% missing data
   3   (0.846) 0.971 0.770 0.845 0.889 0.949 0.974 0.789 0.805 0.945 0.839 
   1   (0.154) 0.029 0.230 0.155 0.111 0.051 0.026 0.211 0.195 0.055 0.161 

Locus 1872 : 
2 alleles
4.3% missing data
   4   (0.513) 0.135 0.634 0.513 0.307 0.834 0.513 0.579 0.770 0.232 0.444 
   1   (0.487) 0.865 0.366 0.487 0.693 0.166 0.487 0.421 0.230 0.768 0.556 

Locus 1873 : 
2 alleles
5.8% missing data
   4   (0.915) 0.980 0.915 0.914 0.993 0.929 0.965 0.908 0.944 0.965 0.930 
   1   (0.085) 0.020 0.085 0.086 0.007 0.071 0.035 0.092 0.056 0.035 0.070 

Locus 1874 : 
2 alleles
13.0% missing data
   2   (0.657) 0.557 0.647 0.657 0.532 0.734 0.936 0.812 0.647 0.679 0.670 
   1   (0.343) 0.443 0.353 0.343 0.468 0.266 0.064 0.188 0.353 0.321 0.330 

Locus 1875 : 
2 alleles
5.8% missing data
   2   (0.524) 0.659 0.502 0.525 0.533 0.580 0.126 0.729 0.511 0.502 0.542 
   3   (0.476) 0.341 0.498 0.475 0.467 0.420 0.874 0.271 0.489 0.498 0.458 

Locus 1876 : 
2 alleles
13.8% missing data
   2   (0.862) 0.902 0.830 0.863 0.869 0.633 0.796 0.928 0.915 0.902 0.881 
   4   (0.138) 0.098 0.170 0.137 0.131 0.367 0.204 0.072 0.085 0.098 0.119 

Locus 1877 : 
2 alleles
2.2% missing data
   1   (0.868) 0.970 0.831 0.867 0.919 0.975 0.965 0.735 0.902 0.938 0.869 
   3   (0.132) 0.030 0.169 0.133 0.081 0.025 0.035 0.265 0.098 0.062 0.131 

Locus 1878 : 
2 alleles
15.9% missing data
   2   (0.919) 0.945 0.967 0.919 0.965 0.633 0.959 0.978 0.974 0.852 0.917 
   4   (0.081) 0.055 0.033 0.081 0.035 0.367 0.041 0.022 0.026 0.148 0.083 

Locus 1879 : 
2 alleles
0.0% missing data
   4   (0.917) 0.988 0.827 0.919 0.992 0.926 0.995 0.954 0.921 0.977 0.918 
   2   (0.083) 0.012 0.173 0.081 0.008 0.074 0.005 0.046 0.079 0.023 0.082 

Locus 1880 : 
2 alleles
9.4% missing data
   2   (0.741) 0.547 0.806 0.742 0.766 0.750 0.945 0.687 0.814 0.719 0.733 
   4   (0.259) 0.453 0.194 0.258 0.234 0.250 0.055 0.313 0.186 0.281 0.267 

Locus 1881 : 
2 alleles
10.9% missing data
   4   (0.887) 0.950 0.934 0.887 0.983 0.873 0.983 0.929 0.897 0.922 0.876 
   2   (0.113) 0.050 0.066 0.113 0.017 0.127 0.017 0.071 0.103 0.078 0.124 

Locus 1882 : 
2 alleles
0.7% missing data
   2   (0.949) 0.996 0.962 0.951 0.998 0.975 0.998 0.971 0.854 0.994 0.974 
   4   (0.051) 0.004 0.038 0.049 0.002 0.025 0.002 0.029 0.146 0.006 0.026 

Locus 1883 : 
2 alleles
12.3% missing data
   2   (0.680) 0.475 0.632 0.680 0.774 0.828 0.781 0.765 0.781 0.610 0.694 
   4   (0.320) 0.525 0.368 0.320 0.226 0.172 0.219 0.235 0.219 0.390 0.306 

Locus 1884 : 
2 alleles
2.9% missing data
   4   (0.931) 0.955 0.979 0.929 0.779 0.995 0.995 0.985 0.985 0.895 0.912 
   1   (0.069) 0.045 0.021 0.071 0.221 0.005 0.005 0.015 0.015 0.105 0.088 

Locus 1885 : 
2 alleles
12.3% missing data
   4   (0.929) 0.986 0.930 0.929 0.997 0.949 0.985 0.954 0.910 0.983 0.953 
   2   (0.071) 0.014 0.070 0.071 0.003 0.051 0.015 0.046 0.090 0.017 0.047 

Locus 1886 : 
2 alleles
3.6% missing data
   3   (0.877) 0.935 0.930 0.878 0.791 0.873 0.608 0.944 0.964 0.754 0.880 
   4   (0.123) 0.065 0.070 0.122 0.209 0.127 0.392 0.056 0.036 0.246 0.120 

Locus 1887 : 
2 alleles
7.2% missing data
   1   (0.494) 0.498 0.499 0.495 0.473 0.511 0.496 0.501 0.499 0.476 0.489 
   3   (0.506) 0.502 0.501 0.505 0.527 0.489 0.504 0.499 0.501 0.524 0.511 

Locus 1888 : 
2 alleles
10.9% missing data
   4   (0.805) 0.941 0.812 0.805 0.977 0.583 0.976 0.866 0.795 0.852 0.808 
   2   (0.195) 0.059 0.188 0.195 0.023 0.417 0.024 0.134 0.205 0.148 0.192 

Locus 1889 : 
2 alleles
15.2% missing data
   1   (0.927) 0.771 0.981 0.927 0.981 0.922 0.913 0.986 0.990 0.787 0.895 
   2   (0.073) 0.229 0.019 0.073 0.019 0.078 0.087 0.014 0.010 0.213 0.105 

Locus 1890 : 
2 alleles
2.2% missing data
   1   (0.905) 0.985 0.866 0.903 0.981 0.854 0.991 0.913 0.892 0.980 0.928 
   2   (0.095) 0.015 0.134 0.097 0.019 0.146 0.009 0.087 0.108 0.020 0.072 

Locus 1891 : 
2 alleles
11.6% missing data
   1   (0.837) 0.785 0.904 0.834 0.852 0.938 0.978 0.829 0.856 0.909 0.839 
   3   (0.163) 0.215 0.096 0.166 0.148 0.062 0.022 0.171 0.144 0.091 0.161 

Locus 1892 : 
2 alleles
5.1% missing data
   2   (0.605) 0.787 0.503 0.605 0.095 0.710 0.953 0.408 0.544 0.792 0.647 
   4   (0.395) 0.213 0.497 0.395 0.905 0.290 0.047 0.592 0.456 0.208 0.353 

Locus 1893 : 
2 alleles
2.9% missing data
   1   (0.908) 0.827 0.892 0.909 0.993 0.970 0.981 0.862 0.951 0.971 0.934 
   4   (0.092) 0.173 0.108 0.091 0.007 0.030 0.019 0.138 0.049 0.029 0.066 

Locus 1894 : 
2 alleles
2.2% missing data
   1   (0.935) 0.995 0.828 0.937 0.998 0.991 0.998 0.905 0.895 0.993 0.964 
   3   (0.065) 0.005 0.172 0.063 0.002 0.009 0.002 0.095 0.105 0.007 0.036 

Locus 1895 : 
2 alleles
10.9% missing data
   1   (0.199) 0.644 0.151 0.197 0.106 0.486 0.026 0.223 0.335 0.063 0.125 
   3   (0.801) 0.356 0.849 0.803 0.894 0.514 0.974 0.777 0.665 0.937 0.875 

Locus 1896 : 
2 alleles
1.4% missing data
   3   (0.921) 0.571 0.967 0.918 0.992 0.991 0.989 0.974 0.979 0.952 0.936 
   1   (0.079) 0.429 0.033 0.082 0.008 0.009 0.011 0.026 0.021 0.048 0.064 

Locus 1897 : 
2 alleles
8.7% missing data
   1   (0.580) 0.865 0.422 0.579 0.947 0.358 0.446 0.678 0.587 0.600 0.625 
   3   (0.420) 0.135 0.578 0.421 0.053 0.642 0.554 0.322 0.413 0.400 0.375 

Locus 1898 : 
2 alleles
12.3% missing data
   2   (0.693) 0.175 0.772 0.692 0.688 0.822 0.772 0.797 0.813 0.580 0.747 
   4   (0.307) 0.825 0.228 0.308 0.312 0.178 0.228 0.203 0.187 0.420 0.253 

Locus 1899 : 
2 alleles
5.1% missing data
   1   (0.560) 0.493 0.602 0.559 0.729 0.851 0.239 0.528 0.596 0.574 0.492 
   2   (0.440) 0.507 0.398 0.441 0.271 0.149 0.761 0.472 0.404 0.426 0.508 

Locus 1900 : 
2 alleles
17.4% missing data
   2   (0.199) 0.066 0.093 0.200 0.343 0.168 0.048 0.065 0.142 0.348 0.349 
   3   (0.801) 0.934 0.907 0.800 0.657 0.832 0.952 0.935 0.858 0.652 0.651 

Locus 1901 : 
2 alleles
2.2% missing data
   3   (0.895) 0.983 0.929 0.890 0.985 0.849 0.964 0.881 0.915 0.965 0.920 
   2   (0.105) 0.017 0.071 0.110 0.015 0.151 0.036 0.119 0.085 0.035 0.080 

Locus 1902 : 
2 alleles
15.9% missing data
   2   (0.829) 0.958 0.815 0.827 0.821 0.874 0.887 0.871 0.861 0.873 0.813 
   4   (0.171) 0.042 0.185 0.173 0.179 0.126 0.113 0.129 0.139 0.127 0.187 

Locus 1903 : 
2 alleles
2.9% missing data
   3   (0.891) 0.989 0.830 0.893 0.994 0.734 0.996 0.873 0.786 0.983 0.880 
   1   (0.109) 0.011 0.170 0.107 0.006 0.266 0.004 0.127 0.214 0.017 0.120 

Locus 1904 : 
2 alleles
15.2% missing data
   2   (0.666) 0.534 0.765 0.665 0.727 0.934 0.170 0.833 0.599 0.715 0.715 
   4   (0.334) 0.466 0.235 0.335 0.273 0.066 0.830 0.167 0.401 0.285 0.285 

Locus 1905 : 
2 alleles
8.7% missing data
   2   (0.398) 0.115 0.302 0.404 0.313 0.658 0.123 0.378 0.382 0.463 0.478 
   4   (0.602) 0.885 0.698 0.596 0.687 0.342 0.877 0.622 0.618 0.537 0.522 

Locus 1906 : 
2 alleles
13.0% missing data
   2   (0.907) 0.980 0.898 0.908 0.974 0.990 0.994 0.932 0.879 0.968 0.943 
   1   (0.093) 0.020 0.102 0.092 0.026 0.010 0.006 0.068 0.121 0.032 0.057 

Locus 1907 : 
2 alleles
4.3% missing data
   4   (0.803) 0.953 0.777 0.801 0.959 0.496 0.982 0.841 0.805 0.877 0.800 
   1   (0.197) 0.047 0.223 0.199 0.041 0.504 0.018 0.159 0.195 0.123 0.200 

Locus 1908 : 
2 alleles
10.9% missing data
   4   (0.903) 0.978 0.920 0.901 0.916 0.983 0.975 0.882 0.936 0.947 0.916 
   1   (0.097) 0.022 0.080 0.099 0.084 0.017 0.025 0.118 0.064 0.053 0.084 

Locus 1909 : 
2 alleles
7.2% missing data
   1   (0.667) 0.637 0.669 0.671 0.079 0.786 0.589 0.846 0.688 0.650 0.713 
   3   (0.333) 0.363 0.331 0.329 0.921 0.214 0.411 0.154 0.312 0.350 0.287 

Locus 1910 : 
2 alleles
3.6% missing data
   2   (0.861) 0.959 0.876 0.859 0.979 0.877 0.986 0.960 0.904 0.834 0.842 
   4   (0.139) 0.041 0.124 0.141 0.021 0.123 0.014 0.040 0.096 0.166 0.158 

Locus 1911 : 
2 alleles
12.3% missing data
   4   (0.769) 0.943 0.756 0.768 0.049 0.695 0.963 0.672 0.829 0.847 0.739 
   2   (0.231) 0.057 0.244 0.232 0.951 0.305 0.037 0.328 0.171 0.153 0.261 

Locus 1912 : 
2 alleles
10.1% missing data
   1   (0.064) 0.006 0.077 0.064 0.013 0.015 0.003 0.079 0.119 0.009 0.046 
   3   (0.936) 0.994 0.923 0.936 0.987 0.985 0.997 0.921 0.881 0.991 0.954 

Locus 1913 : 
2 alleles
2.2% missing data
   4   (0.756) 0.942 0.735 0.754 0.973 0.779 0.925 0.827 0.704 0.811 0.785 
   2   (0.244) 0.058 0.265 0.246 0.027 0.221 0.075 0.173 0.296 0.189 0.215 

Locus 1914 : 
2 alleles
10.9% missing data
   3   (0.928) 0.992 0.895 0.926 0.997 0.975 0.997 0.903 0.914 0.988 0.953 
   4   (0.072) 0.008 0.105 0.074 0.003 0.025 0.003 0.097 0.086 0.012 0.047 

Locus 1915 : 
2 alleles
13.8% missing data
   3   (0.866) 0.925 0.873 0.865 0.896 0.430 0.830 0.914 0.946 0.849 0.893 
   1   (0.134) 0.075 0.127 0.135 0.104 0.570 0.170 0.086 0.054 0.151 0.107 

Locus 1916 : 
2 alleles
6.5% missing data
   3   (0.914) 0.978 0.936 0.916 0.975 0.905 0.988 0.915 0.954 0.911 0.944 
   4   (0.086) 0.022 0.064 0.084 0.025 0.095 0.012 0.085 0.046 0.089 0.056 

Locus 1917 : 
2 alleles
4.3% missing data
   1   (0.823) 0.946 0.816 0.821 0.957 0.938 0.830 0.831 0.792 0.905 0.836 
   3   (0.177) 0.054 0.184 0.179 0.043 0.062 0.170 0.169 0.208 0.095 0.164 

Locus 1918 : 
2 alleles
12.3% missing data
   4   (0.781) 0.570 0.808 0.780 0.973 0.894 0.895 0.838 0.897 0.644 0.825 
   2   (0.219) 0.430 0.192 0.220 0.027 0.106 0.105 0.162 0.103 0.356 0.175 

Locus 1919 : 
2 alleles
8.0% missing data
   1   (0.750) 0.934 0.666 0.751 0.118 0.875 0.972 0.758 0.827 0.777 0.655 
   3   (0.250) 0.066 0.334 0.249 0.882 0.125 0.028 0.242 0.173 0.223 0.345 

Locus 1920 : 
2 alleles
3.6% missing data
   3   (0.847) 0.960 0.747 0.847 0.884 0.932 0.845 0.909 0.856 0.905 0.890 
   2   (0.153) 0.040 0.253 0.153 0.116 0.068 0.155 0.091 0.144 0.095 0.110 

Locus 1921 : 
2 alleles
3.6% missing data
   2   (0.855) 0.706 0.788 0.855 0.985 0.831 0.978 0.931 0.929 0.906 0.826 
   4   (0.145) 0.294 0.212 0.145 0.015 0.169 0.022 0.069 0.071 0.094 0.174 

Locus 1922 : 
2 alleles
4.3% missing data
   4   (0.762) 0.556 0.680 0.762 0.826 0.870 0.966 0.786 0.841 0.793 0.791 
   1   (0.238) 0.444 0.320 0.238 0.174 0.130 0.034 0.214 0.159 0.207 0.209 

Locus 1923 : 
2 alleles
9.4% missing data
   2   (0.469) 0.318 0.555 0.469 0.475 0.594 0.334 0.529 0.445 0.467 0.392 
   4   (0.531) 0.682 0.445 0.531 0.525 0.406 0.666 0.471 0.555 0.533 0.608 

Locus 1924 : 
2 alleles
12.3% missing data
   2   (0.843) 0.953 0.855 0.843 0.984 0.772 0.960 0.932 0.897 0.813 0.783 
   3   (0.157) 0.047 0.145 0.157 0.016 0.228 0.040 0.068 0.103 0.187 0.217 

Locus 1925 : 
2 alleles
13.8% missing data
   4   (0.910) 0.942 0.958 0.909 0.849 0.988 0.967 0.964 0.962 0.889 0.882 
   2   (0.090) 0.058 0.042 0.091 0.151 0.012 0.033 0.036 0.038 0.111 0.118 

Locus 1926 : 
2 alleles
6.5% missing data
   1   (0.905) 0.979 0.898 0.905 0.993 0.958 0.708 0.922 0.922 0.964 0.928 
   3   (0.095) 0.021 0.102 0.095 0.007 0.042 0.292 0.078 0.078 0.036 0.072 

Locus 1927 : 
2 alleles
4.3% missing data
   2   (0.913) 0.560 0.932 0.913 0.991 0.994 0.993 0.956 0.974 0.937 0.908 
   3   (0.087) 0.440 0.068 0.087 0.009 0.006 0.007 0.044 0.026 0.063 0.092 

Locus 1928 : 
2 alleles
10.1% missing data
   4   (0.809) 0.932 0.873 0.807 0.828 0.874 0.942 0.928 0.840 0.723 0.812 
   2   (0.191) 0.068 0.127 0.193 0.172 0.126 0.058 0.072 0.160 0.277 0.188 

Locus 1929 : 
2 alleles
5.1% missing data
   1   (0.934) 0.974 0.981 0.932 0.989 0.972 0.987 0.977 0.985 0.902 0.853 
   4   (0.066) 0.026 0.019 0.068 0.011 0.028 0.013 0.023 0.015 0.098 0.147 

Locus 1930 : 
2 alleles
5.1% missing data
   3   (0.890) 0.977 0.875 0.887 0.983 0.899 0.978 0.936 0.929 0.940 0.870 
   4   (0.110) 0.023 0.125 0.113 0.017 0.101 0.022 0.064 0.071 0.060 0.130 

Locus 1931 : 
2 alleles
11.6% missing data
   4   (0.912) 0.986 0.943 0.911 0.980 0.811 0.992 0.950 0.889 0.969 0.937 
   2   (0.088) 0.014 0.057 0.089 0.020 0.189 0.008 0.050 0.111 0.031 0.063 

Locus 1932 : 
2 alleles
2.9% missing data
   2   (0.740) 0.958 0.738 0.738 0.866 0.858 0.858 0.455 0.654 0.874 0.772 
   1   (0.260) 0.042 0.262 0.262 0.134 0.142 0.142 0.545 0.346 0.126 0.228 

Locus 1933 : 
2 alleles
15.9% missing data
   3   (0.606) 0.596 0.621 0.607 0.930 0.633 0.778 0.628 0.554 0.603 0.620 
   4   (0.394) 0.404 0.379 0.393 0.070 0.367 0.222 0.372 0.446 0.397 0.380 

Locus 1934 : 
2 alleles
3.6% missing data
   2   (0.099) 0.026 0.074 0.103 0.029 0.041 0.006 0.037 0.051 0.060 0.207 
   4   (0.901) 0.974 0.926 0.897 0.971 0.959 0.994 0.963 0.949 0.940 0.793 

Locus 1935 : 
2 alleles
10.9% missing data
   4   (0.862) 0.954 0.877 0.863 0.981 0.858 0.903 0.956 0.949 0.707 0.808 
   2   (0.138) 0.046 0.123 0.137 0.019 0.142 0.097 0.044 0.051 0.293 0.192 

Locus 1936 : 
2 alleles
10.9% missing data
   1   (0.940) 0.994 0.897 0.942 0.987 0.993 0.997 0.761 0.935 0.992 0.967 
   2   (0.060) 0.006 0.103 0.058 0.013 0.007 0.003 0.239 0.065 0.008 0.033 

Locus 1937 : 
2 alleles
2.9% missing data
   1   (0.835) 0.963 0.690 0.835 0.961 0.855 0.950 0.858 0.885 0.885 0.801 
   3   (0.165) 0.037 0.310 0.165 0.039 0.145 0.050 0.142 0.115 0.115 0.199 

Locus 1938 : 
2 alleles
5.1% missing data
   4   (0.943) 0.963 0.984 0.944 0.859 0.966 0.981 0.988 0.990 0.876 0.931 
   2   (0.057) 0.037 0.016 0.056 0.141 0.034 0.019 0.012 0.010 0.124 0.069 

Locus 1939 : 
2 alleles
1.4% missing data
   2   (0.107) 0.020 0.136 0.104 0.010 0.108 0.021 0.197 0.169 0.030 0.061 
   4   (0.893) 0.980 0.864 0.896 0.990 0.892 0.979 0.803 0.831 0.970 0.939 

Locus 1940 : 
2 alleles
2.2% missing data
   1   (0.917) 0.984 0.873 0.915 0.955 0.969 0.995 0.973 0.952 0.960 0.938 
   3   (0.083) 0.016 0.127 0.085 0.045 0.031 0.005 0.027 0.048 0.040 0.062 

Locus 1941 : 
2 alleles
5.1% missing data
   2   (0.903) 0.974 0.882 0.902 0.977 0.983 0.976 0.944 0.943 0.949 0.865 
   4   (0.097) 0.026 0.118 0.098 0.023 0.017 0.024 0.056 0.057 0.051 0.135 

Locus 1942 : 
2 alleles
4.3% missing data
   3   (0.901) 0.978 0.932 0.900 0.990 0.918 0.879 0.938 0.914 0.952 0.878 
   2   (0.099) 0.022 0.068 0.100 0.010 0.082 0.121 0.062 0.086 0.048 0.122 

Locus 1943 : 
2 alleles
2.2% missing data
   1   (0.868) 0.933 0.930 0.867 0.985 0.963 0.540 0.900 0.878 0.917 0.882 
   3   (0.132) 0.067 0.070 0.133 0.015 0.037 0.460 0.100 0.122 0.083 0.118 

Locus 1944 : 
2 alleles
6.5% missing data
   3   (0.798) 0.941 0.921 0.797 0.980 0.581 0.923 0.754 0.873 0.589 0.797 
   1   (0.202) 0.059 0.079 0.203 0.020 0.419 0.077 0.246 0.127 0.411 0.203 

Locus 1945 : 
2 alleles
8.7% missing data
   1   (0.428) 0.465 0.438 0.430 0.415 0.354 0.631 0.305 0.425 0.428 0.341 
   3   (0.572) 0.535 0.562 0.570 0.585 0.646 0.369 0.695 0.575 0.572 0.659 

Locus 1946 : 
2 alleles
10.9% missing data
   3   (0.881) 0.958 0.883 0.884 0.881 0.953 0.923 0.875 0.898 0.923 0.876 
   2   (0.119) 0.042 0.117 0.116 0.119 0.047 0.077 0.125 0.102 0.077 0.124 

Locus 1947 : 
2 alleles
13.0% missing data
   3   (0.907) 0.981 0.937 0.908 0.931 0.908 0.981 0.951 0.886 0.958 0.919 
   1   (0.093) 0.019 0.063 0.092 0.069 0.092 0.019 0.049 0.114 0.042 0.081 

Locus 1948 : 
2 alleles
0.7% missing data
   3   (0.808) 0.822 0.794 0.808 0.984 0.708 0.933 0.898 0.855 0.817 0.860 
   4   (0.192) 0.178 0.206 0.192 0.016 0.292 0.067 0.102 0.145 0.183 0.140 

Locus 1949 : 
2 alleles
15.2% missing data
   4   (0.819) 0.941 0.855 0.817 0.845 0.808 0.931 0.586 0.907 0.790 0.845 
   2   (0.181) 0.059 0.145 0.183 0.155 0.192 0.069 0.414 0.093 0.210 0.155 

Locus 1950 : 
2 alleles
0.0% missing data
   1   (0.919) 0.963 0.954 0.920 0.920 0.773 0.980 0.970 0.963 0.911 0.925 
   3   (0.081) 0.037 0.046 0.080 0.080 0.227 0.020 0.030 0.037 0.089 0.075 

Locus 1951 : 
2 alleles
11.6% missing data
   1   (0.769) 0.657 0.781 0.769 0.771 0.909 0.973 0.903 0.758 0.839 0.719 
   4   (0.231) 0.343 0.219 0.231 0.229 0.091 0.027 0.097 0.242 0.161 0.281 

Locus 1952 : 
2 alleles
12.3% missing data
   3   (0.148) 0.039 0.140 0.149 0.112 0.137 0.033 0.047 0.153 0.108 0.159 
   4   (0.852) 0.961 0.860 0.851 0.888 0.863 0.967 0.953 0.847 0.892 0.841 

Locus 1953 : 
2 alleles
2.9% missing data
   3   (0.917) 0.974 0.938 0.918 0.981 0.978 0.994 0.972 0.970 0.916 0.791 
   2   (0.083) 0.026 0.062 0.082 0.019 0.022 0.006 0.028 0.030 0.084 0.209 

Locus 1954 : 
2 alleles
13.0% missing data
   1   (0.710) 0.482 0.668 0.710 0.690 0.825 0.774 0.806 0.798 0.702 0.712 
   3   (0.290) 0.518 0.332 0.290 0.310 0.175 0.226 0.194 0.202 0.298 0.288 

Locus 1955 : 
2 alleles
16.7% missing data
   1   (0.877) 0.791 0.932 0.877 0.834 0.321 0.982 0.946 0.940 0.918 0.857 
   4   (0.123) 0.209 0.068 0.123 0.166 0.679 0.018 0.054 0.060 0.082 0.143 

Locus 1956 : 
2 alleles
8.7% missing data
   2   (0.892) 0.735 0.938 0.891 0.754 0.644 0.933 0.951 0.949 0.933 0.913 
   4   (0.108) 0.265 0.062 0.109 0.246 0.356 0.067 0.049 0.051 0.067 0.087 

Locus 1957 : 
2 alleles
12.3% missing data
   2   (0.894) 0.955 0.953 0.893 0.985 0.822 0.911 0.921 0.934 0.909 0.868 
   4   (0.106) 0.045 0.047 0.107 0.015 0.178 0.089 0.079 0.066 0.091 0.132 

Locus 1958 : 
2 alleles
5.8% missing data
   1   (0.118) 0.032 0.061 0.118 0.023 0.314 0.031 0.078 0.045 0.217 0.184 
   4   (0.882) 0.968 0.939 0.882 0.977 0.686 0.969 0.922 0.955 0.783 0.816 

Locus 1959 : 
2 alleles
6.5% missing data
   2   (0.900) 0.980 0.933 0.899 0.990 0.958 0.982 0.943 0.852 0.968 0.875 
   4   (0.100) 0.020 0.067 0.101 0.010 0.042 0.018 0.057 0.148 0.032 0.125 

Locus 1960 : 
2 alleles
12.3% missing data
   2   (0.838) 0.663 0.830 0.837 0.840 0.925 0.959 0.757 0.899 0.906 0.853 
   4   (0.162) 0.337 0.170 0.163 0.160 0.075 0.041 0.243 0.101 0.094 0.147 

Locus 1961 : 
2 alleles
2.9% missing data
[truncated: 161,814 more chars]
