# Supplementary material for: Population genomic response to geographic gradients by widespread and endemic fishes of the Arabian Peninsula
Source: Ecol Evol. 2020 Apr 12;10(10):4314–30. doi: 10.1002/ece3.6199 (PMC7246217; doi:10.1002/ece3.6199)
Supplement: Supplementary file 6 — Appendix S1 [file ECE3-10-4314-s006.zip › Appendix S1, STRUCTURE and PCA Plots, Dryad/STRUCTURE/C. austriacus & C. melapterus/results_job_T46_q]

 C_aust_RS25  1 0.0022 0.1698 0.0108 0.0015 0.0612 0.0071 0.1102 0.6200 0.0039 0.0134 
 C_aust_RS25  1 0.0023 0.2886 0.0049 0.0005 0.0107 0.0007 0.1714 0.5114 0.0018 0.0077 
 C_aust_RS26  1 0.0010 0.4076 0.0056 0.0006 0.0219 0.0033 0.1309 0.4190 0.0015 0.0085 
 C_aust_RS26  1 0.0009 0.1960 0.0108 0.0014 0.0402 0.0013 0.0733 0.6526 0.0063 0.0172 
 C_aust_RS26  1 0.0009 0.2020 0.0113 0.0011 0.0360 0.0014 0.0586 0.6426 0.0049 0.0413 
 C_aust_RS26  1 0.0011 0.2480 0.0082 0.0009 0.0164 0.0010 0.0941 0.6149 0.0031 0.0124 
 C_aust_RS26  1 0.0008 0.2828 0.0086 0.0009 0.0480 0.0004 0.1709 0.4688 0.0029 0.0157 
 C_aust_RS26  1 0.0009 0.2429 0.0198 0.0014 0.0128 0.0011 0.1224 0.5644 0.0149 0.0193 
 C_aust_RS26  1 0.0006 0.2580 0.0078 0.0007 0.0274 0.0004 0.1088 0.5834 0.0032 0.0097 
 C_aust_RS26  1 0.0013 0.2247 0.0073 0.0013 0.1305 0.0007 0.0711 0.5504 0.0030 0.0098 
 C_aust_RS26  1 0.0008 0.2566 0.0091 0.0008 0.0103 0.0013 0.0597 0.6004 0.0023 0.0587 
 C_aust_RS26  1 0.0010 0.2565 0.0063 0.0029 0.0104 0.0009 0.0447 0.6652 0.0031 0.0089 
 C_aust_RS27  2 0.0014 0.1863 0.0085 0.0005 0.0542 0.0003 0.1778 0.5625 0.0004 0.0084 
 C_aust_RS27  2 0.0029 0.2183 0.0118 0.0002 0.0143 0.0003 0.0904 0.6501 0.0005 0.0112 
 C_aust_RS27  2 0.0026 0.1944 0.0137 0.0006 0.0202 0.0048 0.0592 0.6893 0.0020 0.0132 
 C_aust_RS27  2 0.0071 0.1958 0.0426 0.0009 0.0413 0.0003 0.0776 0.5939 0.0012 0.0393 
 C_aust_RS27  2 0.0182 0.2734 0.0370 0.0004 0.0287 0.0006 0.1255 0.4790 0.0036 0.0336 
 C_aust_RS27  2 0.0022 0.2469 0.0099 0.0002 0.0162 0.0003 0.1047 0.6046 0.0005 0.0144 
 C_aust_RS27  2 0.0015 0.1698 0.0052 0.0003 0.0103 0.0014 0.1553 0.6503 0.0004 0.0055 
 C_aust_RS27  2 0.0038 0.2375 0.0200 0.0025 0.0165 0.0038 0.1780 0.5154 0.0019 0.0205 
 C_aust_RS27  2 0.0146 0.2689 0.0117 0.0002 0.0174 0.0008 0.0634 0.6116 0.0012 0.0101 
 C_aust_RS27  2 0.0020 0.3557 0.0198 0.0006 0.0292 0.0007 0.0888 0.4823 0.0008 0.0200 
 C_aust_RS27  2 0.0083 0.2256 0.0217 0.0004 0.0116 0.0007 0.0912 0.6233 0.0012 0.0159 
 C_aust_RS27  2 0.0011 0.3096 0.0102 0.0010 0.0483 0.0003 0.0844 0.5286 0.0006 0.0159 
 C_aust_RS46  4 0.0095 0.1909 0.0090 0.0003 0.0406 0.0040 0.1241 0.6118 0.0031 0.0068 
 C_aust_RS48  4 0.0012 0.1370 0.0037 0.0004 0.1662 0.0056 0.0876 0.5950 0.0013 0.0020 
 C_aust_RS51  4 0.0048 0.1896 0.0082 0.0006 0.0356 0.0040 0.0876 0.6620 0.0035 0.0040 
 C_aust_RS53  4 0.0011 0.1815 0.0092 0.0010 0.0704 0.0058 0.1926 0.5309 0.0010 0.0066 
 C_aust_RS54  4 0.0018 0.2220 0.0081 0.0008 0.0296 0.0025 0.0657 0.6632 0.0010 0.0053 
 C_aust_RS55  4 0.0012 0.0898 0.0038 0.0011 0.0084 0.0274 0.1176 0.7461 0.0017 0.0029 
 C_aust_RS57  4 0.0026 0.0910 0.0039 0.0012 0.0141 0.0034 0.0469 0.8336 0.0008 0.0025 
 C_aust_RS58  4 0.0010 0.1660 0.0036 0.0006 0.0718 0.0041 0.1384 0.6112 0.0011 0.0023 
 C_aust_RS59  4 0.0203 0.2508 0.0077 0.0017 0.0294 0.0148 0.1094 0.5579 0.0018 0.0062 
 C_aust_RS97  4 0.0017 0.1850 0.0084 0.0011 0.0362 0.0031 0.0466 0.7089 0.0036 0.0054 
 C_aust_RS98  4 0.0022 0.2072 0.0053 0.0004 0.0342 0.0018 0.0851 0.6599 0.0007 0.0032 
 C_aust_RS52  9 0.0007 0.1878 0.0195 0.0010 0.0129 0.0010 0.0908 0.6755 0.0013 0.0095 
 C_aust_RS53  9 0.0029 0.2551 0.0166 0.0011 0.0065 0.0007 0.1035 0.6039 0.0022 0.0075 
 C_aust_RS53  9 0.0009 0.1094 0.0088 0.0005 0.0198 0.0017 0.0626 0.7910 0.0013 0.0038 
 C_aust_RS53  9 0.0010 0.1894 0.0104 0.0007 0.0068 0.0007 0.0645 0.7205 0.0010 0.0050 
 C_aust_RS53  9 0.0014 0.3760 0.0103 0.0008 0.0044 0.0039 0.1333 0.4484 0.0009 0.0205 
 C_aust_RS53  9 0.0006 0.2833 0.0155 0.0043 0.0294 0.0024 0.1276 0.5261 0.0020 0.0087 
 C_aust_RS53  9 0.0124 0.1311 0.0211 0.0005 0.0025 0.0008 0.1748 0.6476 0.0018 0.0072 
 C_aust_RS53  9 0.0005 0.1794 0.0090 0.0004 0.0027 0.0006 0.0946 0.7047 0.0016 0.0064 
 C_aust_RS53  9 0.0011 0.1446 0.0120 0.0007 0.0031 0.0006 0.1563 0.6721 0.0013 0.0082 
 C_aust_RS53  9 0.0004 0.2818 0.0133 0.0008 0.0069 0.0007 0.0766 0.6118 0.0018 0.0059 
 C_aust_RS53  9 0.0005 0.1422 0.0090 0.0011 0.0073 0.0004 0.0721 0.7614 0.0021 0.0039 
 C_aust_RS53  9 0.0008 0.1694 0.0181 0.0004 0.0043 0.0006 0.1240 0.6742 0.0014 0.0070 
 C_aust_RS14 10 0.0004 0.1106 0.0330 0.0017 0.0477 0.0009 0.0371 0.7462 0.0036 0.0187 
 C_aust_RS14 10 0.0004 0.1271 0.0738 0.0013 0.0105 0.0010 0.0878 0.6599 0.0040 0.0340 
 C_aust_RS14 10 0.0005 0.0967 0.0544 0.0011 0.0873 0.0007 0.0632 0.6762 0.0017 0.0183 
 C_aust_RS14 10 0.0005 0.1801 0.0450 0.0027 0.0982 0.0015 0.0597 0.5947 0.0021 0.0154 
 C_aust_RS15 10 0.0009 0.1903 0.0372 0.0061 0.0221 0.0006 0.0584 0.6712 0.0020 0.0110 
 C_aust_RS17 10 0.0007 0.2142 0.1026 0.0023 0.0142 0.0011 0.1674 0.4678 0.0055 0.0242 
 C_aust_RS26 10 0.0005 0.1155 0.0638 0.0043 0.0080 0.0005 0.0642 0.6869 0.0050 0.0512 
 C_aust_RS26 10 0.0003 0.1345 0.0303 0.0026 0.0510 0.0010 0.1690 0.5946 0.0017 0.0150 
 C_aust_RS26 10 0.0005 0.2271 0.0796 0.0048 0.0195 0.0031 0.0753 0.5527 0.0052 0.0321 
 C_aust_RS27 10 0.0004 0.1105 0.0392 0.0009 0.0073 0.0004 0.1969 0.6228 0.0015 0.0204 
 C_aust_RS27 10 0.0004 0.0794 0.0222 0.0022 0.0143 0.0008 0.0728 0.7887 0.0010 0.0181 
 C_aust_RS27 10 0.0007 0.0931 0.0447 0.0017 0.0217 0.0004 0.0614 0.7596 0.0025 0.0143 
 C_aust_RS35 20 0.0007 0.3474 0.0119 0.0008 0.0074 0.0013 0.1064 0.5151 0.0016 0.0075 
 C_aust_RS36 20 0.0007 0.2489 0.0140 0.0019 0.0046 0.0016 0.0733 0.6377 0.0024 0.0149 
 C_aust_RS36 20 0.0008 0.2494 0.0153 0.0007 0.0079 0.0015 0.1762 0.5326 0.0041 0.0116 
 C_aust_RS37 20 0.0008 0.2117 0.0238 0.0006 0.0209 0.0026 0.0894 0.6266 0.0032 0.0204 
 C_aust_RS37 20 0.0004 0.2152 0.0381 0.0009 0.0313 0.0064 0.0817 0.5971 0.0047 0.0241 
 C_aust_RS37 20 0.0012 0.2893 0.0155 0.0027 0.0047 0.0007 0.0782 0.5951 0.0019 0.0105 
 C_aust_RS37 20 0.0036 0.2533 0.0189 0.0005 0.0055 0.0012 0.2051 0.4979 0.0015 0.0124 
 C_aust_RS37 20 0.0006 0.2345 0.0157 0.0012 0.0047 0.0022 0.1894 0.5388 0.0025 0.0103 
 C_aust_RS37 20 0.0007 0.2616 0.0329 0.0011 0.0192 0.0020 0.1586 0.5021 0.0033 0.0184 
 C_aust_RS37 20 0.0017 0.3060 0.0181 0.0010 0.0054 0.0024 0.0874 0.5603 0.0018 0.0159 
 C_aust_RS37 20 0.0005 0.2857 0.0234 0.0027 0.0214 0.0015 0.1107 0.5315 0.0028 0.0197 
 C_aust_RS37 20 0.0005 0.1740 0.0356 0.0006 0.0134 0.0029 0.1533 0.5945 0.0042 0.0211 
  C_aust_A1b 22 0.0004 0.0847 0.0026 0.0036 0.0509 0.0012 0.0600 0.7914 0.0011 0.0042 
   C_aust_A2 22 0.0013 0.2363 0.0134 0.0016 0.0535 0.0289 0.0702 0.5801 0.0083 0.0064 
   C_aust_A3 22 0.0008 0.0169 0.0012 0.0014 0.0074 0.0037 0.6582 0.3064 0.0021 0.0019 
   C_aust_A4 22 0.0005 0.1184 0.0034 0.0019 0.0306 0.0037 0.1399 0.6932 0.0032 0.0052 
   C_aust_A5 22 0.0013 0.0282 0.0025 0.0010 0.0089 0.0016 0.0450 0.9043 0.0043 0.0028 
   C_aust_A6 22 0.0024 0.0455 0.0036 0.0007 0.0285 0.0012 0.1844 0.7270 0.0013 0.0054 
   C_aust_A7 22 0.0010 0.1170 0.0035 0.0005 0.0053 0.0069 0.1312 0.7301 0.0014 0.0030 
 C_melap_RS4 12 0.1723 0.0035 0.0086 0.0606 0.0068 0.0185 0.0063 0.0038 0.6946 0.0250 
 C_melap_RS4 12 0.1015 0.0013 0.0024 0.0347 0.0118 0.0434 0.0012 0.0011 0.7813 0.0213 
 C_melap_RS4 12 0.1759 0.0058 0.0045 0.0814 0.0149 0.0501 0.0012 0.0041 0.6502 0.0118 
 C_melap_RS4 12 0.1940 0.0019 0.0014 0.0559 0.0143 0.0201 0.0011 0.0017 0.7038 0.0057 
 C_melap_RS4 12 0.1707 0.0038 0.0040 0.0357 0.0141 0.0344 0.0016 0.0060 0.7254 0.0044 
 C_melap_RS4 12 0.1430 0.0033 0.0025 0.0157 0.0129 0.0955 0.0011 0.0026 0.7186 0.0048 
 C_melap_RS4 12 0.1134 0.0023 0.0024 0.0414 0.0185 0.0780 0.0015 0.0028 0.7319 0.0079 
 C_melap_RS4 12 0.0880 0.0008 0.0010 0.6172 0.0028 0.0283 0.0006 0.0009 0.2572 0.0033 
 C_melap_RS4 12 0.1450 0.0069 0.0068 0.0614 0.0121 0.0446 0.0038 0.0049 0.6887 0.0259 
 C_melap_RS4 12 0.1451 0.0015 0.0012 0.0190 0.0063 0.1342 0.0010 0.0013 0.6854 0.0049 
 C_melap_RS4 12 0.1322 0.0043 0.0082 0.0932 0.0309 0.0664 0.0024 0.0028 0.6171 0.0426 
 C_melap_RS4 12 0.1769 0.0033 0.0034 0.0210 0.0156 0.0970 0.0014 0.0021 0.6720 0.0075 
 C_melap_RS4 13 0.9899 0.0001 0.0007 0.0003 0.0003 0.0006 0.0001 0.0001 0.0073 0.0007 
 C_melap_RS4 13 0.9816 0.0002 0.0018 0.0005 0.0004 0.0016 0.0001 0.0002 0.0122 0.0014 
 C_melap_RS4 13 0.1542 0.0003 0.0093 0.0063 0.0049 0.0031 0.0006 0.0004 0.7084 0.1127 
 C_melap_RS4 13 0.1221 0.0037 0.1632 0.0024 0.0076 0.0080 0.0004 0.0006 0.6407 0.0513 
 C_melap_RS4 13 0.0922 0.0017 0.0321 0.0040 0.0795 0.1032 0.0003 0.0006 0.6628 0.0236 
 C_melap_RS4 13 0.0527 0.0011 0.3038 0.0013 0.0089 0.0040 0.0005 0.0003 0.5529 0.0745 
 C_melap_RS4 13 0.1407 0.0014 0.0186 0.0035 0.0063 0.0071 0.0007 0.0002 0.6865 0.1350 
 C_melap_RS4 13 0.0740 0.0072 0.1034 0.0054 0.0020 0.0017 0.0018 0.0008 0.7581 0.0455 
 C_melap_RS4 13 0.1374 0.0026 0.0326 0.0012 0.0036 0.0072 0.0016 0.0022 0.7482 0.0634 
 C_melap_RS4 13 0.0460 0.0005 0.0452 0.0133 0.0132 0.0336 0.0004 0.0008 0.7868 0.0601 
 C_melap_RS4 13 0.0893 0.0007 0.0109 0.0024 0.0017 0.5758 0.0007 0.0010 0.3141 0.0033 
 C_melap_RS4 13 0.1357 0.0008 0.0175 0.0330 0.0149 0.0063 0.0012 0.0008 0.6821 0.1078 
 C_melap_RS1 14 0.0789 0.0029 0.0035 0.0262 0.0122 0.0960 0.0020 0.0028 0.7569 0.0186 
 C_melap_RS1 14 0.1659 0.0020 0.0019 0.1278 0.0064 0.0305 0.0009 0.0015 0.6508 0.0124 
 C_melap_RS1 14 0.1316 0.0067 0.0056 0.0179 0.0240 0.0215 0.0015 0.0021 0.7459 0.0430 
 C_melap_RS1 14 0.1996 0.0059 0.0079 0.0183 0.0282 0.0094 0.0014 0.0026 0.6920 0.0350 
 C_melap_RS1 14 0.1663 0.0116 0.0065 0.0077 0.0188 0.0320 0.0021 0.0025 0.7249 0.0275 
 C_melap_RS1 14 0.1063 0.0093 0.0055 0.0288 0.0252 0.0081 0.0029 0.0052 0.7811 0.0276 
 C_melap_RS1 14 0.2485 0.0017 0.0016 0.0236 0.0058 0.0208 0.0010 0.0010 0.6815 0.0145 
 C_melap_RS1 14 0.1775 0.0031 0.0051 0.0212 0.0295 0.0230 0.0015 0.0021 0.7049 0.0321 
 C_melap_RS1 14 0.1642 0.0057 0.0060 0.0152 0.0051 0.0237 0.0019 0.0029 0.7351 0.0402 
 C_melap_RS1 14 0.1549 0.0046 0.0093 0.0178 0.0103 0.0905 0.0018 0.0034 0.6730 0.0344 
 C_melap_RS1 14 0.1191 0.0041 0.0052 0.0209 0.0151 0.0203 0.0011 0.0018 0.7741 0.0382 
 C_melap_RS1 14 0.1277 0.0022 0.0020 0.0170 0.0069 0.0652 0.0019 0.0016 0.7633 0.0121 
 C_melap_RS4 16 0.1459 0.0027 0.0654 0.0254 0.0027 0.0367 0.0030 0.0023 0.6310 0.0849 
 C_melap_RS4 16 0.1227 0.0022 0.0572 0.0189 0.0050 0.0429 0.0021 0.0026 0.6926 0.0538 
 C_melap_RS4 16 0.1259 0.0015 0.0514 0.0360 0.0050 0.0583 0.0023 0.0013 0.6713 0.0469 
 C_melap_RS4 16 0.1236 0.0049 0.1139 0.0072 0.0162 0.0384 0.0028 0.0029 0.6095 0.0805 
 C_melap_RS4 16 0.1599 0.0025 0.0859 0.0155 0.0047 0.0174 0.0030 0.0023 0.6279 0.0810 
 C_melap_RS4 16 0.1490 0.0014 0.0394 0.0195 0.0037 0.0374 0.0021 0.0015 0.7131 0.0330 
 C_melap_RS4 16 0.1306 0.0016 0.0572 0.0224 0.0049 0.0535 0.0021 0.0021 0.6870 0.0386 
 C_melap_RS4 16 0.1247 0.0025 0.0596 0.0230 0.0114 0.0372 0.0023 0.0029 0.6997 0.0366 
 C_melap_RS4 16 0.1141 0.0023 0.0592 0.0165 0.0048 0.0412 0.0042 0.0021 0.7103 0.0454 
 C_melap_RS4 16 0.1486 0.0028 0.0603 0.0200 0.0032 0.0722 0.0052 0.0046 0.6377 0.0454 
 C_melap_RS4 16 0.0929 0.0016 0.0323 0.0150 0.0039 0.0387 0.0028 0.0022 0.7870 0.0236 
 C_melap_RS4 16 0.1144 0.0024 0.0654 0.0142 0.0122 0.0654 0.0060 0.0026 0.6735 0.0439 
 C_melap_RS5 19 0.1171 0.0043 0.0139 0.0540 0.0067 0.0592 0.0028 0.0022 0.6444 0.0954 
 C_melap_RS5 19 0.1559 0.0057 0.0212 0.0310 0.0067 0.0401 0.0103 0.0042 0.6358 0.0890 
 C_melap_RS5 19 0.1003 0.0057 0.0263 0.0343 0.0195 0.0247 0.0050 0.0037 0.6707 0.1099 
 C_melap_RS5 19 0.1132 0.0067 0.0226 0.0403 0.0136 0.0505 0.0024 0.0028 0.6503 0.0977 
 C_melap_RS5 19 0.1536 0.0032 0.0103 0.0400 0.0143 0.0428 0.0018 0.0022 0.6759 0.0558 
 C_melap_RS5 19 0.1728 0.0034 0.0111 0.0289 0.0058 0.0510 0.0022 0.0024 0.6569 0.0655 
 C_melap_RS5 19 0.1158 0.0044 0.0211 0.0407 0.0212 0.0205 0.0060 0.0037 0.6804 0.0862 
 C_melap_RS5 19 0.1430 0.0085 0.0142 0.0769 0.0077 0.0721 0.0040 0.0042 0.6007 0.0688 
 C_melap_RS5 19 0.1063 0.0050 0.0177 0.0313 0.0062 0.0434 0.0024 0.0029 0.6775 0.1073 
 C_melap_RS5 19 0.1097 0.0077 0.0147 0.0548 0.0074 0.0874 0.0024 0.0030 0.6351 0.0779 
 C_melap_RS5 19 0.1238 0.0082 0.0255 0.0352 0.0086 0.0287 0.0054 0.0076 0.6340 0.1231 
 C_melap_RS5 19 0.1382 0.0034 0.0106 0.0395 0.0080 0.0310 0.0033 0.0020 0.6789 0.0851 
