# Supplementary material for: Population genomic response to geographic gradients by widespread and endemic fishes of the Arabian Peninsula
Source: Ecol Evol. 2020 Apr 12;10(10):4314–30. doi: 10.1002/ece3.6199 (PMC7246217; doi:10.1002/ece3.6199)
Supplement: Supplementary file 6 — Appendix S1 [file ECE3-10-4314-s006.zip › Appendix S1, STRUCTURE and PCA Plots, Dryad/STRUCTURE/C. austriacus & C. melapterus/results_job_T47_f]

----------------------------------------------------
STRUCTURE by Pritchard, Stephens and Donnelly (2000)
     and Falush, Stephens and Pritchard (2003)
       Code by Pritchard, Falush and Hubisz
             Version 2.3.4 (Jul 2012)
----------------------------------------------------


Command line arguments:   /home/compartido2/pablo_saenz/Structure/structure_kernel_src/structure -m parameter_job_T47 
Input File:    /home/compartido2/pablo_saenz/joey/structure/C_aus_x_C_mel/data_job_T47

Run parameters:
   138 individuals
   2782 loci
   10 populations assumed
   200000 Burn-in period
   300000 Reps
LOCPRIOR model used


--------------------------------------------
Proportion of membership of each pre-defined
 population in each of the 10 clusters

Given    Inferred Clusters                                                        Number of
 Pop       1      2      3      4      5      6      7      8      9     10      Individuals

  1:     0.001  0.311  0.126  0.034  0.002  0.003  0.060  0.442  0.020  0.001       12
  2:     0.001  0.307  0.143  0.015  0.001  0.003  0.065  0.426  0.031  0.008       12
  4:     0.001  0.244  0.154  0.009  0.002  0.003  0.064  0.511  0.009  0.005       11
  9:     0.002  0.290  0.097  0.010  0.001  0.002  0.072  0.512  0.011  0.003       12
 10:     0.002  0.181  0.139  0.016  0.001  0.001  0.057  0.506  0.097  0.000       12
 12:     0.093  0.002  0.002  0.003  0.024  0.742  0.001  0.002  0.003  0.128       12
 13:     0.004  0.002  0.002  0.029  0.021  0.669  0.001  0.001  0.036  0.235       12
 14:     0.005  0.004  0.004  0.006  0.101  0.751  0.001  0.002  0.005  0.121       12
 16:     0.017  0.002  0.004  0.030  0.027  0.776  0.006  0.003  0.024  0.110       12
 19:     0.043  0.005  0.005  0.029  0.026  0.751  0.005  0.002  0.029  0.106       12
 20:     0.001  0.324  0.107  0.032  0.005  0.002  0.081  0.415  0.032  0.001       12
 22:     0.001  0.122  0.152  0.004  0.003  0.002  0.152  0.546  0.017  0.001        7
--------------------------------------------

Allele-freq. divergence among pops (Net nucleotide distance),
computed using point estimates of P.

      1       2       3       4       5       6       7       8       9      10      
 1      -    0.0395  0.0391  0.0336  0.0700  0.0362  0.0491  0.0423  0.0336  0.0583  
 2   0.0395     -    0.0038  0.0032  0.0470  0.0124  0.0141  0.0056  0.0032  0.0335  
 3   0.0391  0.0038     -    0.0030  0.0465  0.0119  0.0142  0.0040  0.0029  0.0336  
 4   0.0336  0.0032  0.0030     -    0.0397  0.0054  0.0124  0.0051  0.0000  0.0264  
 5   0.0700  0.0470  0.0465  0.0397     -    0.0406  0.0560  0.0498  0.0397  0.0618  
 6   0.0362  0.0124  0.0119  0.0054  0.0406     -    0.0214  0.0155  0.0054  0.0281  
 7   0.0491  0.0141  0.0142  0.0124  0.0560  0.0214     -    0.0153  0.0124  0.0435  
 8   0.0423  0.0056  0.0040  0.0051  0.0498  0.0155  0.0153     -    0.0051  0.0373  
 9   0.0336  0.0032  0.0029  0.0000  0.0397  0.0054  0.0124  0.0051     -    0.0264  
10   0.0583  0.0335  0.0336  0.0264  0.0618  0.0281  0.0435  0.0373  0.0264     -    

Average distances (expected heterozygosity) between individuals in same cluster:
cluster  1  : 0.1705 
cluster  2  : 0.2439 
cluster  3  : 0.2453 
cluster  4  : 0.2665 
cluster  5  : 0.1665 
cluster  6  : 0.2300 
cluster  7  : 0.2183 
cluster  8  : 0.2267 
cluster  9  : 0.2665 
cluster 10  : 0.1852 

--------------------------------------------
Estimated Ln Prob of Data   = -270453.0
Mean value of ln likelihood = -264171.9
Variance of ln likelihood   = 12562.1
Mean value of alpha         = 1.5131

Mean value of alpha_local for each location:
	location  1:  0.0328  3.4134  1.3961  0.4064  0.0404  0.0630  0.7625  4.8239  0.2972  0.0292
	location  2:  0.0537  10.1662  4.9995  0.4146  0.0536  0.1218  2.0979  12.8826  0.8636  0.3035
	location  4:  0.0384  7.9746  4.5436  0.2724  0.1227  0.1130  2.1557  15.7324  0.2632  0.1982
	location  9:  0.0569  4.5444  1.5987  0.1697  0.0363  0.0723  1.2313  7.7334  0.2023  0.0797
	location 10:  0.0544  2.2554  1.7523  0.2332  0.0405  0.0288  0.7906  6.0719  1.3234  0.0235
	location 12:  0.5495  0.0445  0.0382  0.0409  0.2673  5.6986  0.0384  0.0531  0.0502  1.3580
	location 13:  0.0319  0.0209  0.0203  0.0706  0.1540  0.9129  0.0169  0.0140  0.0807  0.5096
	location 14:  0.1040  0.0794  0.0666  0.1000  0.8448  8.1811  0.0426  0.0528  0.0792  1.5102
	location 16:  0.5681  0.1024  0.1294  0.7998  0.8104  20.8834  0.2051  0.1102  0.6757  3.3188
	location 19:  1.3031  0.1873  0.1584  0.7971  0.7688  19.2586  0.1477  0.0613  0.7995  2.7453
	location 20:  0.0294  6.9584  2.3987  0.6142  0.1436  0.0652  1.7119  8.1708  0.7535  0.0449
	location 22:  0.0146  0.4079  0.7884  0.0367  0.0433  0.0298  0.5516  2.6311  0.1448  0.0313

Mean value of Fst_1         = 0.8143
Mean value of Fst_2         = 0.1170
Mean value of Fst_3         = 0.2350
Mean value of Fst_4         = 0.0040
Mean value of Fst_5         = 0.9887
Mean value of Fst_6         = 0.0805
Mean value of Fst_7         = 0.4045
Mean value of Fst_8         = 0.1136
Mean value of Fst_9         = 0.0024
Mean value of Fst_10         = 0.4029

Mean value of r = 0.1554

Inferred ancestry of individuals:
        Label (%Miss) Pop:  Inferred clusters
  1 C_aust_RS25    (1)    1 :  0.001 0.198 0.145 0.039 0.001 0.005 0.074 0.514 0.023 0.001 
  2 C_aust_RS25    (2)    1 :  0.000 0.382 0.097 0.015 0.001 0.001 0.126 0.367 0.010 0.001 
  3 C_aust_RS26    (1)    1 :  0.000 0.543 0.085 0.015 0.001 0.001 0.079 0.266 0.010 0.001 
  4 C_aust_RS26    (0)    1 :  0.001 0.237 0.109 0.047 0.001 0.004 0.038 0.534 0.028 0.000 
  5 C_aust_RS26    (1)    1 :  0.001 0.258 0.099 0.046 0.004 0.005 0.027 0.533 0.026 0.001 
  6 C_aust_RS26    (1)    1 :  0.001 0.274 0.141 0.028 0.002 0.002 0.049 0.486 0.016 0.001 
  7 C_aust_RS26    (0)    1 :  0.001 0.365 0.117 0.029 0.001 0.002 0.126 0.343 0.017 0.000 
  8 C_aust_RS26    (0)    1 :  0.001 0.274 0.115 0.073 0.004 0.009 0.071 0.411 0.043 0.000 
  9 C_aust_RS26    (1)    1 :  0.001 0.262 0.214 0.023 0.001 0.002 0.055 0.427 0.014 0.000 
 10 C_aust_RS26    (0)    1 :  0.001 0.246 0.236 0.027 0.001 0.002 0.032 0.436 0.017 0.001 
 11 C_aust_RS26    (2)    1 :  0.001 0.353 0.066 0.043 0.002 0.002 0.026 0.480 0.027 0.000 
 12 C_aust_RS26    (0)    1 :  0.005 0.342 0.086 0.019 0.001 0.002 0.016 0.514 0.014 0.001 
 13 C_aust_RS27    (4)    2 :  0.001 0.243 0.171 0.009 0.000 0.001 0.122 0.431 0.019 0.004 
 14 C_aust_RS27    (1)    2 :  0.001 0.303 0.120 0.012 0.001 0.002 0.055 0.473 0.027 0.007 
 15 C_aust_RS27    (1)    2 :  0.001 0.269 0.153 0.013 0.001 0.004 0.035 0.491 0.028 0.006 
 16 C_aust_RS27    (2)    2 :  0.001 0.253 0.158 0.027 0.001 0.004 0.048 0.444 0.053 0.010 
 17 C_aust_RS27    (4)    2 :  0.001 0.339 0.144 0.026 0.002 0.006 0.069 0.338 0.060 0.015 
 18 C_aust_RS27    (1)    2 :  0.000 0.314 0.130 0.011 0.001 0.001 0.063 0.452 0.023 0.005 
 19 C_aust_RS27   (10)    2 :  0.000 0.282 0.096 0.007 0.000 0.001 0.092 0.502 0.015 0.003 
 20 C_aust_RS27    (2)    2 :  0.002 0.288 0.165 0.018 0.001 0.005 0.113 0.364 0.036 0.007 
 21 C_aust_RS27    (4)    2 :  0.000 0.342 0.113 0.011 0.002 0.003 0.038 0.452 0.024 0.015 
 22 C_aust_RS27    (1)    2 :  0.001 0.389 0.166 0.016 0.001 0.002 0.044 0.342 0.034 0.004 
 23 C_aust_RS27    (1)    2 :  0.001 0.299 0.128 0.017 0.001 0.003 0.060 0.444 0.036 0.012 
 24 C_aust_RS27    (0)    2 :  0.001 0.367 0.167 0.011 0.001 0.002 0.043 0.383 0.023 0.003 
 25 C_aust_RS46    (5)    4 :  0.000 0.247 0.158 0.010 0.001 0.005 0.070 0.488 0.010 0.011 
 26 C_aust_RS48    (8)    4 :  0.000 0.218 0.221 0.005 0.001 0.002 0.055 0.490 0.005 0.002 
 27 C_aust_RS51    (4)    4 :  0.001 0.253 0.139 0.011 0.003 0.004 0.061 0.513 0.010 0.005 
 28 C_aust_RS53    (1)    4 :  0.001 0.254 0.171 0.011 0.001 0.002 0.124 0.423 0.011 0.002 
 29 C_aust_RS54    (2)    4 :  0.001 0.268 0.155 0.010 0.002 0.001 0.041 0.509 0.010 0.003 
 30 C_aust_RS55   (14)    4 :  0.001 0.177 0.103 0.008 0.003 0.003 0.083 0.614 0.007 0.002 
 31 C_aust_RS57    (3)    4 :  0.001 0.184 0.109 0.007 0.001 0.001 0.037 0.648 0.007 0.004 
 32 C_aust_RS58    (1)    4 :  0.001 0.227 0.200 0.006 0.002 0.002 0.075 0.481 0.006 0.002 
 33 C_aust_RS59    (2)    4 :  0.001 0.324 0.120 0.011 0.006 0.003 0.071 0.439 0.010 0.014 
 34 C_aust_RS97    (2)    4 :  0.001 0.233 0.172 0.011 0.005 0.004 0.027 0.536 0.010 0.002 
 35 C_aust_RS98    (1)    4 :  0.000 0.302 0.143 0.007 0.001 0.001 0.055 0.479 0.007 0.003 
 36 C_aust_RS52    (2)    9 :  0.002 0.272 0.139 0.015 0.000 0.002 0.050 0.502 0.017 0.001 
 37 C_aust_RS53    (4)    9 :  0.002 0.397 0.073 0.012 0.001 0.003 0.054 0.442 0.012 0.005 
 38 C_aust_RS53    (6)    9 :  0.001 0.165 0.106 0.005 0.002 0.003 0.040 0.670 0.007 0.002 
 39 C_aust_RS53    (3)    9 :  0.001 0.290 0.088 0.007 0.001 0.002 0.038 0.563 0.009 0.002 
 40 C_aust_RS53    (9)    9 :  0.002 0.431 0.127 0.007 0.001 0.002 0.091 0.329 0.008 0.003 
 41 C_aust_RS53    (4)    9 :  0.006 0.334 0.163 0.013 0.001 0.003 0.092 0.376 0.012 0.001 
 42 C_aust_RS53    (4)    9 :  0.001 0.235 0.053 0.015 0.001 0.002 0.140 0.516 0.016 0.022 
 43 C_aust_RS53    (3)    9 :  0.001 0.251 0.082 0.006 0.000 0.003 0.069 0.580 0.007 0.001 
 44 C_aust_RS53    (8)    9 :  0.002 0.250 0.065 0.009 0.001 0.002 0.108 0.552 0.010 0.002 
 45 C_aust_RS53    (2)    9 :  0.002 0.396 0.084 0.009 0.000 0.003 0.048 0.447 0.011 0.001 
 46 C_aust_RS53    (6)    9 :  0.002 0.223 0.100 0.006 0.001 0.003 0.042 0.615 0.007 0.001 
 47 C_aust_RS53    (2)    9 :  0.001 0.231 0.088 0.017 0.000 0.003 0.094 0.550 0.015 0.002 
 48 C_aust_RS14    (2)   10 :  0.001 0.128 0.113 0.011 0.004 0.001 0.021 0.650 0.069 0.000 
 49 C_aust_RS14    (3)   10 :  0.001 0.162 0.093 0.025 0.001 0.001 0.053 0.515 0.150 0.000 
 50 C_aust_RS14    (1)   10 :  0.001 0.131 0.173 0.020 0.001 0.001 0.042 0.521 0.110 0.000 
 51 C_aust_RS14    (1)   10 :  0.002 0.245 0.206 0.014 0.001 0.001 0.027 0.423 0.082 0.000 
 52 C_aust_RS15    (1)   10 :  0.006 0.244 0.156 0.011 0.001 0.001 0.025 0.491 0.065 0.001 
 53 C_aust_RS17    (1)   10 :  0.001 0.217 0.176 0.025 0.001 0.002 0.120 0.301 0.157 0.000 
 54 C_aust_RS26    (3)   10 :  0.004 0.179 0.104 0.021 0.001 0.002 0.021 0.546 0.121 0.000 
 55 C_aust_RS26    (1)   10 :  0.002 0.185 0.189 0.010 0.001 0.001 0.119 0.446 0.048 0.000 
 56 C_aust_RS26    (1)   10 :  0.003 0.258 0.123 0.023 0.002 0.002 0.033 0.409 0.147 0.000 
 57 C_aust_RS27    (0)   10 :  0.001 0.181 0.082 0.012 0.000 0.001 0.156 0.489 0.078 0.000 
 58 C_aust_RS27    (8)   10 :  0.002 0.118 0.121 0.008 0.001 0.000 0.044 0.659 0.047 0.000 
 59 C_aust_RS27    (1)   10 :  0.002 0.124 0.130 0.014 0.002 0.001 0.024 0.618 0.086 0.001 
 60 C_aust_RS35    (1)   20 :  0.000 0.453 0.086 0.017 0.002 0.001 0.063 0.360 0.018 0.001 
 61 C_aust_RS36   (11)   20 :  0.001 0.314 0.077 0.020 0.025 0.001 0.040 0.500 0.022 0.000 
 62 C_aust_RS36    (4)   20 :  0.000 0.325 0.108 0.022 0.006 0.003 0.125 0.388 0.023 0.001 
 63 C_aust_RS37    (2)   20 :  0.000 0.262 0.119 0.035 0.003 0.002 0.052 0.489 0.037 0.001 
 64 C_aust_RS37    (1)   20 :  0.000 0.264 0.137 0.050 0.001 0.005 0.047 0.446 0.050 0.000 
 65 C_aust_RS37    (1)   20 :  0.001 0.364 0.108 0.025 0.002 0.001 0.042 0.430 0.025 0.001 
 66 C_aust_RS37    (2)   20 :  0.000 0.304 0.156 0.028 0.001 0.001 0.127 0.353 0.026 0.003 
 67 C_aust_RS37    (1)   20 :  0.001 0.335 0.087 0.028 0.004 0.001 0.127 0.392 0.026 0.001 
 68 C_aust_RS37    (1)   20 :  0.001 0.319 0.100 0.044 0.002 0.002 0.118 0.370 0.043 0.001 
 69 C_aust_RS37    (0)   20 :  0.001 0.367 0.094 0.029 0.002 0.001 0.052 0.422 0.031 0.001 
 70 C_aust_RS37    (0)   20 :  0.001 0.333 0.115 0.036 0.007 0.002 0.072 0.394 0.039 0.000 
 71 C_aust_RS37    (0)   20 :  0.000 0.250 0.097 0.050 0.002 0.003 0.106 0.442 0.049 0.000 
 72 C_aust_A1b    (6)   22 :  0.001 0.136 0.198 0.002 0.001 0.000 0.026 0.625 0.010 0.000 
 73 C_aust_A2    (4)   22 :  0.000 0.308 0.190 0.011 0.005 0.005 0.030 0.405 0.046 0.001 
 74 C_aust_A3   (21)   22 :  0.001 0.019 0.035 0.001 0.001 0.001 0.667 0.271 0.004 0.001 
 75 C_aust_A4    (7)   22 :  0.001 0.135 0.223 0.003 0.007 0.002 0.081 0.537 0.013 0.000 
 76 C_aust_A5   (13)   22 :  0.000 0.031 0.117 0.005 0.001 0.003 0.025 0.797 0.020 0.001 
 77 C_aust_A6    (8)   22 :  0.000 0.056 0.125 0.003 0.006 0.001 0.164 0.627 0.014 0.003 
 78 C_aust_A7    (2)   22 :  0.000 0.172 0.173 0.004 0.001 0.001 0.071 0.563 0.014 0.001 
 79 C_melap_RS4   (19)   12 :  0.048 0.002 0.001 0.004 0.064 0.709 0.006 0.003 0.006 0.157 
 80 C_melap_RS4   (20)   12 :  0.029 0.001 0.001 0.001 0.006 0.875 0.001 0.001 0.001 0.084 
 81 C_melap_RS4   (19)   12 :  0.080 0.004 0.002 0.002 0.017 0.731 0.001 0.003 0.003 0.157 
 82 C_melap_RS4   (27)   12 :  0.048 0.001 0.001 0.001 0.007 0.759 0.001 0.001 0.001 0.180 
 83 C_melap_RS4   (20)   12 :  0.021 0.002 0.004 0.003 0.044 0.765 0.001 0.005 0.003 0.151 
 84 C_melap_RS4   (22)   12 :  0.010 0.002 0.001 0.001 0.015 0.848 0.001 0.002 0.002 0.118 
 85 C_melap_RS4   (24)   12 :  0.019 0.002 0.001 0.001 0.049 0.829 0.001 0.002 0.002 0.094 
 86 C_melap_RS4   (34)   12 :  0.676 0.001 0.000 0.001 0.007 0.243 0.000 0.001 0.001 0.072 
 87 C_melap_RS4   (20)   12 :  0.063 0.008 0.001 0.004 0.004 0.778 0.002 0.005 0.005 0.129 
 88 C_melap_RS4   (29)   12 :  0.013 0.001 0.001 0.001 0.016 0.841 0.001 0.001 0.001 0.124 
 89 C_melap_RS4   (22)   12 :  0.097 0.003 0.004 0.012 0.047 0.712 0.002 0.002 0.011 0.109 
 90 C_melap_RS4   (23)   12 :  0.015 0.002 0.001 0.002 0.006 0.812 0.001 0.002 0.002 0.156 
 91 C_melap_RS4   (29)   13 :  0.000 0.000 0.000 0.000 0.001 0.010 0.000 0.000 0.000 0.988 
 92 C_melap_RS4    (7)   13 :  0.000 0.000 0.000 0.001 0.006 0.018 0.000 0.000 0.001 0.973 
 93 C_melap_RS4   (12)   13 :  0.003 0.001 0.001 0.004 0.037 0.815 0.001 0.001 0.005 0.134 
 94 C_melap_RS4   (14)   13 :  0.001 0.002 0.003 0.066 0.018 0.710 0.001 0.001 0.091 0.107 
 95 C_melap_RS4   (11)   13 :  0.006 0.001 0.006 0.014 0.005 0.876 0.000 0.000 0.018 0.072 
 96 C_melap_RS4   (15)   13 :  0.001 0.001 0.001 0.159 0.019 0.593 0.000 0.000 0.183 0.043 
 97 C_melap_RS4    (9)   13 :  0.003 0.002 0.001 0.011 0.031 0.812 0.001 0.000 0.013 0.126 
 98 C_melap_RS4    (8)   13 :  0.004 0.008 0.001 0.048 0.003 0.815 0.003 0.001 0.054 0.063 
 99 C_melap_RS4    (8)   13 :  0.001 0.002 0.001 0.014 0.063 0.786 0.001 0.002 0.015 0.116 
100 C_melap_RS4    (8)   13 :  0.008 0.001 0.002 0.017 0.023 0.889 0.000 0.001 0.026 0.034 
101 C_melap_RS4   (23)   13 :  0.003 0.001 0.001 0.003 0.013 0.919 0.003 0.001 0.003 0.053 
102 C_melap_RS4    (7)   13 :  0.021 0.001 0.005 0.011 0.034 0.789 0.003 0.001 0.019 0.116 
103 C_melap_RS1   (23)   14 :  0.004 0.002 0.003 0.004 0.090 0.839 0.002 0.002 0.003 0.051 
104 C_melap_RS1   (41)   14 :  0.004 0.001 0.001 0.001 0.658 0.292 0.000 0.001 0.001 0.040 
105 C_melap_RS1   (14)   14 :  0.005 0.005 0.004 0.007 0.051 0.809 0.001 0.002 0.006 0.110 
106 C_melap_RS1   (13)   14 :  0.006 0.006 0.004 0.014 0.066 0.710 0.001 0.002 0.010 0.180 
107 C_melap_RS1   (12)   14 :  0.002 0.006 0.008 0.007 0.025 0.801 0.001 0.002 0.004 0.144 
108 C_melap_RS1   (13)   14 :  0.009 0.008 0.011 0.009 0.066 0.802 0.002 0.006 0.007 0.080 
109 C_melap_RS1   (18)   14 :  0.006 0.001 0.001 0.002 0.028 0.731 0.001 0.001 0.001 0.228 
110 C_melap_RS1   (14)   14 :  0.007 0.003 0.004 0.007 0.065 0.750 0.001 0.001 0.006 0.156 
111 C_melap_RS1   (12)   14 :  0.003 0.005 0.002 0.006 0.035 0.805 0.002 0.002 0.005 0.135 
112 C_melap_RS1   (13)   14 :  0.005 0.003 0.003 0.012 0.015 0.817 0.001 0.003 0.008 0.133 
113 C_melap_RS1   (12)   14 :  0.011 0.003 0.002 0.007 0.022 0.847 0.001 0.001 0.006 0.100 
114 C_melap_RS1   (24)   14 :  0.003 0.001 0.001 0.002 0.085 0.809 0.002 0.001 0.001 0.094 
115 C_melap_RS4    (3)   16 :  0.020 0.003 0.002 0.034 0.053 0.726 0.006 0.003 0.026 0.126 
116 C_melap_RS4    (4)   16 :  0.019 0.002 0.004 0.025 0.016 0.802 0.003 0.003 0.020 0.106 
117 C_melap_RS4   (13)   16 :  0.037 0.001 0.002 0.021 0.019 0.790 0.004 0.001 0.017 0.108 
118 C_melap_RS4   (10)   16 :  0.006 0.004 0.009 0.073 0.019 0.722 0.004 0.003 0.058 0.102 
119 C_melap_RS4    (3)   16 :  0.014 0.003 0.004 0.049 0.026 0.711 0.006 0.003 0.041 0.143 
120 C_melap_RS4    (5)   16 :  0.016 0.001 0.002 0.015 0.016 0.802 0.004 0.001 0.012 0.130 
121 C_melap_RS4    (3)   16 :  0.015 0.002 0.002 0.024 0.070 0.757 0.003 0.002 0.019 0.106 
122 C_melap_RS4    (2)   16 :  0.026 0.003 0.006 0.028 0.017 0.787 0.003 0.003 0.022 0.106 
123 C_melap_RS4    (6)   16 :  0.012 0.002 0.003 0.026 0.024 0.806 0.009 0.002 0.021 0.095 
124 C_melap_RS4    (8)   16 :  0.019 0.003 0.005 0.027 0.022 0.756 0.013 0.006 0.021 0.129 
125 C_melap_RS4   (16)   16 :  0.011 0.002 0.003 0.012 0.029 0.853 0.006 0.002 0.010 0.072 
126 C_melap_RS4    (4)   16 :  0.013 0.002 0.004 0.029 0.019 0.799 0.013 0.003 0.024 0.095 
127 C_melap_RS5    (2)   19 :  0.068 0.004 0.003 0.021 0.032 0.754 0.003 0.001 0.021 0.092 
128 C_melap_RS5    (2)   19 :  0.027 0.004 0.005 0.036 0.043 0.700 0.017 0.002 0.034 0.131 
129 C_melap_RS5   (14)   19 :  0.036 0.005 0.005 0.048 0.020 0.752 0.005 0.001 0.050 0.077 
130 C_melap_RS5   (11)   19 :  0.041 0.005 0.004 0.040 0.018 0.757 0.002 0.001 0.041 0.090 
131 C_melap_RS5    (2)   19 :  0.036 0.003 0.004 0.015 0.043 0.756 0.002 0.001 0.015 0.127 
132 C_melap_RS5    (6)   19 :  0.026 0.003 0.002 0.015 0.012 0.772 0.002 0.001 0.015 0.151 
133 C_melap_RS5    (3)   19 :  0.043 0.004 0.010 0.035 0.023 0.746 0.008 0.001 0.034 0.096 
134 C_melap_RS5    (8)   19 :  0.077 0.007 0.006 0.023 0.018 0.720 0.005 0.002 0.022 0.118 
135 C_melap_RS5    (2)   19 :  0.030 0.005 0.004 0.029 0.040 0.777 0.002 0.001 0.029 0.082 
136 C_melap_RS5    (4)   19 :  0.052 0.008 0.003 0.023 0.015 0.789 0.002 0.001 0.022 0.085 
137 C_melap_RS5    (2)   19 :  0.037 0.006 0.010 0.049 0.022 0.718 0.005 0.005 0.049 0.101 
138 C_melap_RS5    (7)   19 :  0.040 0.003 0.002 0.017 0.024 0.776 0.004 0.001 0.017 0.117 


Estimated Allele Frequencies in each cluster
First column gives estimated ancestral frequencies


Locus 1 : 
2 alleles
14.5% missing data
   1   (0.887) 0.767 0.925 0.877 0.887 0.989 0.946 0.738 0.893 0.886 0.978 
   3   (0.113) 0.233 0.075 0.123 0.113 0.011 0.054 0.262 0.107 0.114 0.022 

Locus 2 : 
2 alleles
14.5% missing data
   2   (0.453) 0.862 0.449 0.482 0.453 0.499 0.408 0.701 0.389 0.453 0.107 
   4   (0.547) 0.138 0.551 0.518 0.547 0.501 0.592 0.299 0.611 0.547 0.893 

Locus 3 : 
2 alleles
5.1% missing data
   1   (0.903) 0.990 0.949 0.890 0.903 0.940 0.953 0.947 0.801 0.903 0.980 
   4   (0.097) 0.010 0.051 0.110 0.097 0.060 0.047 0.053 0.199 0.097 0.020 

Locus 4 : 
2 alleles
10.1% missing data
   1   (0.093) 0.246 0.044 0.050 0.093 0.006 0.134 0.061 0.039 0.092 0.027 
   4   (0.907) 0.754 0.956 0.950 0.907 0.994 0.866 0.939 0.961 0.908 0.973 

Locus 5 : 
2 alleles
2.2% missing data
   2   (0.897) 0.972 0.916 0.942 0.897 0.996 0.902 0.964 0.956 0.898 0.717 
   4   (0.103) 0.028 0.084 0.058 0.103 0.004 0.098 0.036 0.044 0.102 0.283 

Locus 6 : 
2 alleles
5.1% missing data
   3   (0.903) 0.990 0.924 0.906 0.904 0.950 0.972 0.949 0.868 0.903 0.834 
   2   (0.097) 0.010 0.076 0.094 0.096 0.050 0.028 0.051 0.132 0.097 0.166 

Locus 7 : 
2 alleles
10.1% missing data
   1   (0.580) 0.596 0.474 0.495 0.581 0.929 0.810 0.271 0.391 0.581 0.619 
   3   (0.420) 0.404 0.526 0.505 0.419 0.071 0.190 0.729 0.609 0.419 0.381 

Locus 8 : 
2 alleles
15.9% missing data
   2   (0.787) 0.737 0.795 0.890 0.786 0.856 0.793 0.822 0.882 0.787 0.371 
   4   (0.213) 0.263 0.205 0.110 0.214 0.144 0.207 0.178 0.118 0.213 0.629 

Locus 9 : 
2 alleles
2.2% missing data
   3   (0.912) 0.906 0.932 0.957 0.911 0.996 0.930 0.936 0.962 0.912 0.977 
   1   (0.088) 0.094 0.068 0.043 0.089 0.004 0.070 0.064 0.038 0.088 0.023 

Locus 10 : 
2 alleles
7.2% missing data
   1   (0.576) 0.529 0.504 0.529 0.576 0.984 0.478 0.798 0.756 0.576 0.360 
   3   (0.424) 0.471 0.496 0.471 0.424 0.016 0.522 0.202 0.244 0.424 0.640 

Locus 11 : 
2 alleles
6.5% missing data
   4   (0.764) 0.106 0.869 0.807 0.765 0.872 0.838 0.899 0.734 0.764 0.188 
   1   (0.236) 0.894 0.131 0.193 0.235 0.128 0.162 0.101 0.266 0.236 0.812 

Locus 12 : 
2 alleles
5.8% missing data
   1   (0.291) 0.100 0.373 0.331 0.291 0.037 0.197 0.450 0.395 0.291 0.065 
   3   (0.709) 0.900 0.627 0.669 0.709 0.963 0.803 0.550 0.605 0.709 0.935 

Locus 13 : 
2 alleles
1.4% missing data
   3   (0.908) 0.989 0.951 0.961 0.907 0.855 0.881 0.968 0.974 0.907 0.976 
   4   (0.092) 0.011 0.049 0.039 0.093 0.145 0.119 0.032 0.026 0.093 0.024 

Locus 14 : 
2 alleles
18.1% missing data
   1   (0.875) 0.856 0.926 0.902 0.875 0.910 0.881 0.729 0.947 0.874 0.968 
   4   (0.125) 0.144 0.074 0.098 0.125 0.090 0.119 0.271 0.053 0.126 0.032 

Locus 15 : 
2 alleles
14.5% missing data
   2   (0.105) 0.017 0.065 0.108 0.105 0.008 0.053 0.166 0.060 0.105 0.250 
   4   (0.895) 0.983 0.935 0.892 0.895 0.992 0.947 0.834 0.940 0.895 0.750 

Locus 16 : 
2 alleles
19.6% missing data
   1   (0.900) 0.974 0.928 0.876 0.900 0.992 0.964 0.824 0.918 0.899 0.980 
   4   (0.100) 0.026 0.072 0.124 0.100 0.008 0.036 0.176 0.082 0.101 0.020 

Locus 17 : 
2 alleles
9.4% missing data
   1   (0.919) 0.989 0.967 0.971 0.919 0.919 0.935 0.962 0.977 0.919 0.675 
   3   (0.081) 0.011 0.033 0.029 0.081 0.081 0.065 0.038 0.023 0.081 0.325 

Locus 18 : 
2 alleles
6.5% missing data
   4   (0.787) 0.956 0.811 0.851 0.786 0.936 0.787 0.853 0.837 0.788 0.802 
   2   (0.213) 0.044 0.189 0.149 0.214 0.064 0.213 0.147 0.163 0.212 0.198 

Locus 19 : 
2 alleles
2.2% missing data
   2   (0.887) 0.920 0.914 0.911 0.888 0.977 0.906 0.973 0.893 0.887 0.951 
   1   (0.113) 0.080 0.086 0.089 0.112 0.023 0.094 0.027 0.107 0.113 0.049 

Locus 20 : 
2 alleles
17.4% missing data
   1   (0.918) 0.993 0.861 0.825 0.918 0.999 0.988 0.958 0.839 0.918 0.989 
   3   (0.082) 0.007 0.139 0.175 0.082 0.001 0.012 0.042 0.161 0.082 0.011 

Locus 21 : 
2 alleles
17.4% missing data
   3   (0.249) 0.041 0.230 0.389 0.249 0.080 0.242 0.309 0.224 0.249 0.069 
   4   (0.751) 0.959 0.770 0.611 0.751 0.920 0.758 0.691 0.776 0.751 0.931 

Locus 22 : 
2 alleles
3.6% missing data
   2   (0.143) 0.046 0.123 0.088 0.143 0.417 0.147 0.050 0.048 0.143 0.198 
   4   (0.857) 0.954 0.877 0.912 0.857 0.583 0.853 0.950 0.952 0.857 0.802 

Locus 23 : 
2 alleles
4.3% missing data
   2   (0.893) 0.979 0.892 0.953 0.892 0.967 0.910 0.858 0.957 0.892 0.964 
   1   (0.107) 0.021 0.108 0.047 0.108 0.033 0.090 0.142 0.043 0.108 0.036 

Locus 24 : 
2 alleles
12.3% missing data
   4   (0.722) 0.640 0.689 0.799 0.721 0.771 0.807 0.850 0.768 0.721 0.581 
   2   (0.278) 0.360 0.311 0.201 0.279 0.229 0.193 0.150 0.232 0.279 0.419 

Locus 25 : 
2 alleles
6.5% missing data
   2   (0.410) 0.413 0.347 0.299 0.411 0.974 0.472 0.369 0.317 0.410 0.459 
   4   (0.590) 0.587 0.653 0.701 0.589 0.026 0.528 0.631 0.683 0.590 0.541 

Locus 26 : 
2 alleles
8.0% missing data
   1   (0.840) 0.980 0.829 0.887 0.840 0.909 0.931 0.420 0.834 0.840 0.961 
   3   (0.160) 0.020 0.171 0.113 0.160 0.091 0.069 0.580 0.166 0.160 0.039 

Locus 27 : 
2 alleles
10.1% missing data
   2   (0.310) 0.054 0.348 0.207 0.311 0.034 0.365 0.375 0.186 0.311 0.246 
   3   (0.690) 0.946 0.652 0.793 0.689 0.966 0.635 0.625 0.814 0.689 0.754 

Locus 28 : 
2 alleles
3.6% missing data
   2   (0.341) 0.070 0.294 0.368 0.341 0.030 0.413 0.160 0.405 0.342 0.128 
   3   (0.659) 0.930 0.706 0.632 0.659 0.970 0.587 0.840 0.595 0.658 0.872 

Locus 29 : 
2 alleles
13.8% missing data
   4   (0.239) 0.224 0.203 0.294 0.240 0.139 0.197 0.153 0.347 0.239 0.056 
   2   (0.761) 0.776 0.797 0.706 0.760 0.861 0.803 0.847 0.653 0.761 0.944 

Locus 30 : 
2 alleles
10.9% missing data
   3   (0.863) 0.886 0.917 0.887 0.863 0.033 0.839 0.948 0.959 0.863 0.893 
   1   (0.137) 0.114 0.083 0.113 0.137 0.967 0.161 0.052 0.041 0.137 0.107 

Locus 31 : 
2 alleles
12.3% missing data
   2   (0.925) 0.959 0.903 0.892 0.925 0.994 0.981 0.951 0.935 0.925 0.988 
   4   (0.075) 0.041 0.097 0.108 0.075 0.006 0.019 0.049 0.065 0.075 0.012 

Locus 32 : 
2 alleles
8.0% missing data
   3   (0.814) 0.805 0.860 0.922 0.813 0.569 0.781 0.825 0.909 0.815 0.587 
   1   (0.186) 0.195 0.140 0.078 0.187 0.431 0.219 0.175 0.091 0.185 0.413 

Locus 33 : 
2 alleles
6.5% missing data
   4   (0.893) 0.982 0.850 0.886 0.892 0.976 0.926 0.951 0.957 0.892 0.967 
   2   (0.107) 0.018 0.150 0.114 0.108 0.024 0.074 0.049 0.043 0.108 0.033 

Locus 34 : 
2 alleles
5.1% missing data
   3   (0.757) 0.818 0.713 0.727 0.757 0.979 0.865 0.598 0.752 0.756 0.943 
   1   (0.243) 0.182 0.287 0.273 0.243 0.021 0.135 0.402 0.248 0.244 0.057 

Locus 35 : 
2 alleles
2.2% missing data
   2   (0.897) 0.334 0.885 0.948 0.896 0.953 0.958 0.964 0.950 0.897 0.972 
   4   (0.103) 0.666 0.115 0.052 0.104 0.047 0.042 0.036 0.050 0.103 0.028 

Locus 36 : 
2 alleles
13.8% missing data
   4   (0.186) 0.207 0.092 0.127 0.185 0.049 0.208 0.071 0.192 0.185 0.431 
   2   (0.814) 0.793 0.908 0.873 0.815 0.951 0.792 0.929 0.808 0.815 0.569 

Locus 37 : 
2 alleles
2.9% missing data
   1   (0.092) 0.015 0.140 0.056 0.092 0.058 0.056 0.043 0.043 0.091 0.023 
   3   (0.908) 0.985 0.860 0.944 0.908 0.942 0.944 0.957 0.957 0.909 0.977 

Locus 38 : 
2 alleles
2.2% missing data
   1   (0.173) 0.036 0.278 0.184 0.173 0.007 0.154 0.126 0.113 0.173 0.068 
   3   (0.827) 0.964 0.722 0.816 0.827 0.993 0.846 0.874 0.887 0.827 0.932 

Locus 39 : 
2 alleles
2.2% missing data
   3   (0.907) 0.950 0.925 0.950 0.907 0.997 0.938 0.965 0.964 0.907 0.740 
   1   (0.093) 0.050 0.075 0.050 0.093 0.003 0.062 0.035 0.036 0.093 0.260 

Locus 40 : 
2 alleles
19.6% missing data
   1   (0.879) 0.974 0.917 0.884 0.879 0.991 0.894 0.935 0.915 0.879 0.969 
   2   (0.121) 0.026 0.083 0.116 0.121 0.009 0.106 0.065 0.085 0.121 0.031 

Locus 41 : 
2 alleles
1.4% missing data
   1   (0.759) 0.959 0.838 0.771 0.759 0.972 0.774 0.726 0.775 0.760 0.519 
   4   (0.241) 0.041 0.162 0.229 0.241 0.028 0.226 0.274 0.225 0.240 0.481 

Locus 42 : 
2 alleles
2.2% missing data
   2   (0.837) 0.762 0.886 0.733 0.837 0.982 0.847 0.935 0.857 0.837 0.941 
   4   (0.163) 0.238 0.114 0.267 0.163 0.018 0.153 0.065 0.143 0.163 0.059 

Locus 43 : 
2 alleles
13.8% missing data
   1   (0.115) 0.105 0.083 0.070 0.115 0.053 0.122 0.041 0.058 0.115 0.059 
   3   (0.885) 0.895 0.917 0.930 0.885 0.947 0.878 0.959 0.942 0.885 0.941 

Locus 44 : 
2 alleles
2.2% missing data
   3   (0.918) 0.994 0.852 0.917 0.918 0.994 0.990 0.957 0.900 0.918 0.866 
   1   (0.082) 0.006 0.148 0.083 0.082 0.006 0.010 0.043 0.100 0.082 0.134 

Locus 45 : 
2 alleles
8.0% missing data
   1   (0.903) 0.940 0.842 0.941 0.902 0.937 0.918 0.893 0.977 0.903 0.968 
   3   (0.097) 0.060 0.158 0.059 0.098 0.063 0.082 0.107 0.023 0.097 0.032 

Locus 46 : 
2 alleles
10.1% missing data
   2   (0.890) 0.913 0.882 0.885 0.891 0.962 0.967 0.955 0.766 0.891 0.985 
   4   (0.110) 0.087 0.118 0.115 0.109 0.038 0.033 0.045 0.234 0.109 0.015 

Locus 47 : 
2 alleles
10.9% missing data
   1   (0.323) 0.448 0.401 0.255 0.323 0.289 0.297 0.215 0.402 0.323 0.073 
   3   (0.677) 0.552 0.599 0.745 0.677 0.711 0.703 0.785 0.598 0.677 0.927 

Locus 48 : 
2 alleles
10.1% missing data
   2   (0.824) 0.149 0.806 0.773 0.823 0.067 0.943 0.793 0.845 0.824 0.969 
   3   (0.176) 0.851 0.194 0.227 0.177 0.933 0.057 0.207 0.155 0.176 0.031 

Locus 49 : 
2 alleles
6.5% missing data
   2   (0.860) 0.965 0.836 0.798 0.860 0.969 0.924 0.933 0.860 0.859 0.953 
   4   (0.140) 0.035 0.164 0.202 0.140 0.031 0.076 0.067 0.140 0.141 0.047 

Locus 50 : 
2 alleles
5.1% missing data
   2   (0.903) 0.977 0.904 0.917 0.903 0.456 0.928 0.949 0.962 0.903 0.939 
   1   (0.097) 0.023 0.096 0.083 0.097 0.544 0.072 0.051 0.038 0.097 0.061 

Locus 51 : 
2 alleles
12.3% missing data
   2   (0.848) 0.818 0.879 0.863 0.848 0.985 0.834 0.931 0.882 0.848 0.950 
   4   (0.152) 0.182 0.121 0.137 0.152 0.015 0.166 0.069 0.118 0.152 0.050 

Locus 52 : 
2 alleles
5.1% missing data
   1   (0.869) 0.987 0.917 0.762 0.870 0.856 0.961 0.916 0.586 0.869 0.975 
   3   (0.131) 0.013 0.083 0.238 0.130 0.144 0.039 0.084 0.414 0.131 0.025 

Locus 53 : 
2 alleles
5.8% missing data
   2   (0.662) 0.914 0.613 0.624 0.663 0.708 0.629 0.862 0.634 0.662 0.904 
   4   (0.338) 0.086 0.387 0.376 0.337 0.292 0.371 0.138 0.366 0.338 0.096 

Locus 54 : 
2 alleles
2.9% missing data
   3   (0.912) 0.108 0.951 0.937 0.913 0.996 0.963 0.976 0.956 0.912 0.971 
   1   (0.088) 0.892 0.049 0.063 0.087 0.004 0.037 0.024 0.044 0.088 0.029 

Locus 55 : 
2 alleles
4.3% missing data
   2   (0.910) 0.978 0.949 0.875 0.910 0.996 0.956 0.962 0.918 0.909 0.979 
   4   (0.090) 0.022 0.051 0.125 0.090 0.004 0.044 0.038 0.082 0.091 0.021 

Locus 56 : 
2 alleles
3.6% missing data
   2   (0.845) 0.964 0.793 0.804 0.846 0.986 0.938 0.898 0.739 0.845 0.964 
   4   (0.155) 0.036 0.207 0.196 0.154 0.014 0.062 0.102 0.261 0.155 0.036 

Locus 57 : 
2 alleles
13.8% missing data
   2   (0.903) 0.986 0.958 0.958 0.903 0.929 0.912 0.977 0.965 0.903 0.619 
   4   (0.097) 0.014 0.042 0.042 0.097 0.071 0.088 0.023 0.035 0.097 0.381 

Locus 58 : 
2 alleles
9.4% missing data
   3   (0.868) 0.953 0.862 0.881 0.868 0.995 0.947 0.927 0.900 0.868 0.728 
   1   (0.132) 0.047 0.138 0.119 0.132 0.005 0.053 0.073 0.100 0.132 0.272 

Locus 59 : 
2 alleles
4.3% missing data
   2   (0.776) 0.265 0.872 0.825 0.776 0.751 0.732 0.923 0.879 0.776 0.213 
   4   (0.224) 0.735 0.128 0.175 0.224 0.249 0.268 0.077 0.121 0.224 0.787 

Locus 60 : 
2 alleles
6.5% missing data
   2   (0.446) 0.846 0.591 0.491 0.447 0.422 0.286 0.524 0.560 0.445 0.106 
   4   (0.554) 0.154 0.409 0.509 0.553 0.578 0.714 0.476 0.440 0.555 0.894 

Locus 61 : 
2 alleles
5.1% missing data
   4   (0.287) 0.370 0.304 0.269 0.288 0.187 0.171 0.299 0.407 0.288 0.069 
   2   (0.713) 0.630 0.696 0.731 0.712 0.813 0.829 0.701 0.593 0.712 0.931 

Locus 62 : 
2 alleles
11.6% missing data
   1   (0.915) 0.890 0.953 0.927 0.916 0.992 0.945 0.920 0.936 0.915 0.976 
   3   (0.085) 0.110 0.047 0.073 0.084 0.008 0.055 0.080 0.064 0.085 0.024 

Locus 63 : 
2 alleles
9.4% missing data
   1   (0.276) 0.284 0.236 0.179 0.276 0.027 0.321 0.282 0.152 0.276 0.772 
   3   (0.724) 0.716 0.764 0.821 0.724 0.973 0.679 0.718 0.848 0.724 0.228 

Locus 64 : 
2 alleles
2.9% missing data
   3   (0.879) 0.988 0.822 0.861 0.879 0.967 0.945 0.839 0.880 0.879 0.955 
   4   (0.121) 0.012 0.178 0.139 0.121 0.033 0.055 0.161 0.120 0.121 0.045 

Locus 65 : 
2 alleles
4.3% missing data
   4   (0.864) 0.898 0.808 0.874 0.863 0.988 0.918 0.902 0.918 0.864 0.974 
   2   (0.136) 0.102 0.192 0.126 0.137 0.012 0.082 0.098 0.082 0.136 0.026 

Locus 66 : 
2 alleles
13.8% missing data
   2   (0.659) 0.903 0.507 0.666 0.658 0.667 0.654 0.858 0.792 0.659 0.715 
   4   (0.341) 0.097 0.493 0.334 0.342 0.333 0.346 0.142 0.208 0.341 0.285 

Locus 67 : 
2 alleles
13.0% missing data
   1   (0.195) 0.110 0.248 0.197 0.194 0.982 0.095 0.253 0.171 0.194 0.093 
   3   (0.805) 0.890 0.752 0.803 0.806 0.018 0.905 0.747 0.829 0.806 0.907 

Locus 68 : 
2 alleles
4.3% missing data
   3   (0.827) 0.137 0.857 0.883 0.827 0.916 0.876 0.871 0.876 0.827 0.955 
   1   (0.173) 0.863 0.143 0.117 0.173 0.084 0.124 0.129 0.124 0.173 0.045 

Locus 69 : 
2 alleles
11.6% missing data
   1   (0.773) 0.867 0.654 0.708 0.774 0.992 0.942 0.313 0.692 0.773 0.740 
   2   (0.227) 0.133 0.346 0.292 0.226 0.008 0.058 0.687 0.308 0.227 0.260 

Locus 70 : 
2 alleles
13.0% missing data
   2   (0.860) 0.926 0.869 0.849 0.861 0.861 0.919 0.723 0.853 0.860 0.950 
   4   (0.140) 0.074 0.131 0.151 0.139 0.139 0.081 0.277 0.147 0.140 0.050 

Locus 71 : 
2 alleles
14.5% missing data
   2   (0.935) 0.989 0.981 0.982 0.935 0.699 0.921 0.989 0.985 0.935 0.925 
   4   (0.065) 0.011 0.019 0.018 0.065 0.301 0.079 0.011 0.015 0.065 0.075 

Locus 72 : 
2 alleles
7.2% missing data
   2   (0.214) 0.214 0.124 0.322 0.214 0.016 0.185 0.135 0.290 0.214 0.055 
   3   (0.786) 0.786 0.876 0.678 0.786 0.984 0.815 0.865 0.710 0.786 0.945 

Locus 73 : 
2 alleles
14.5% missing data
   1   (0.878) 0.982 0.908 0.895 0.877 0.935 0.916 0.917 0.888 0.877 0.968 
   3   (0.122) 0.018 0.092 0.105 0.123 0.065 0.084 0.083 0.112 0.123 0.032 

Locus 74 : 
2 alleles
13.0% missing data
   1   (0.622) 0.602 0.738 0.678 0.623 0.434 0.528 0.697 0.691 0.622 0.496 
   4   (0.378) 0.398 0.262 0.322 0.377 0.566 0.472 0.303 0.309 0.378 0.504 

Locus 75 : 
2 alleles
13.8% missing data
   2   (0.821) 0.805 0.860 0.876 0.821 0.925 0.827 0.744 0.871 0.820 0.945 
   4   (0.179) 0.195 0.140 0.124 0.179 0.075 0.173 0.256 0.129 0.180 0.055 

Locus 76 : 
2 alleles
13.8% missing data
   1   (0.881) 0.877 0.821 0.935 0.881 0.995 0.898 0.961 0.939 0.882 0.974 
   3   (0.119) 0.123 0.179 0.065 0.119 0.005 0.102 0.039 0.061 0.118 0.026 

Locus 77 : 
2 alleles
13.0% missing data
   1   (0.417) 0.383 0.327 0.356 0.416 0.972 0.483 0.288 0.447 0.416 0.409 
   2   (0.583) 0.617 0.673 0.644 0.584 0.028 0.517 0.712 0.553 0.584 0.591 

Locus 78 : 
2 alleles
10.9% missing data
   2   (0.880) 0.923 0.904 0.896 0.880 0.900 0.950 0.933 0.817 0.880 0.980 
   4   (0.120) 0.077 0.096 0.104 0.120 0.100 0.050 0.067 0.183 0.120 0.020 

Locus 79 : 
2 alleles
13.8% missing data
   4   (0.243) 0.217 0.286 0.405 0.243 0.155 0.160 0.237 0.297 0.242 0.051 
   2   (0.757) 0.783 0.714 0.595 0.757 0.845 0.840 0.763 0.703 0.758 0.949 

Locus 80 : 
2 alleles
5.1% missing data
   2   (0.891) 0.948 0.896 0.915 0.891 0.535 0.941 0.941 0.949 0.891 0.955 
   4   (0.109) 0.052 0.104 0.085 0.109 0.465 0.059 0.059 0.051 0.109 0.045 

Locus 81 : 
2 alleles
14.5% missing data
   2   (0.871) 0.959 0.907 0.901 0.872 0.799 0.846 0.793 0.928 0.871 0.957 
   4   (0.129) 0.041 0.093 0.099 0.128 0.201 0.154 0.207 0.072 0.129 0.043 

Locus 82 : 
2 alleles
1.4% missing data
   1   (0.917) 0.965 0.917 0.936 0.917 0.855 0.953 0.938 0.953 0.918 0.971 
   3   (0.083) 0.035 0.083 0.064 0.083 0.145 0.047 0.062 0.047 0.082 0.029 

Locus 83 : 
2 alleles
4.3% missing data
   2   (0.289) 0.081 0.441 0.217 0.289 0.149 0.181 0.366 0.183 0.289 0.612 
   4   (0.711) 0.919 0.559 0.783 0.711 0.851 0.819 0.634 0.817 0.711 0.388 

Locus 84 : 
2 alleles
10.1% missing data
   3   (0.915) 0.897 0.948 0.913 0.914 0.996 0.974 0.914 0.909 0.914 0.984 
   1   (0.085) 0.103 0.052 0.087 0.086 0.004 0.026 0.086 0.091 0.086 0.016 

Locus 85 : 
2 alleles
11.6% missing data
   4   (0.797) 0.787 0.811 0.799 0.798 0.987 0.877 0.896 0.798 0.797 0.245 
   3   (0.203) 0.213 0.189 0.201 0.202 0.013 0.123 0.104 0.202 0.203 0.755 

Locus 86 : 
2 alleles
2.9% missing data
   2   (0.912) 0.816 0.961 0.953 0.912 0.941 0.900 0.944 0.957 0.912 0.978 
   1   (0.088) 0.184 0.039 0.047 0.088 0.059 0.100 0.056 0.043 0.088 0.022 

Locus 87 : 
2 alleles
12.3% missing data
   3   (0.859) 0.204 0.937 0.840 0.860 0.905 0.811 0.925 0.950 0.859 0.963 
   1   (0.141) 0.796 0.063 0.160 0.140 0.095 0.189 0.075 0.050 0.141 0.037 

Locus 88 : 
2 alleles
5.8% missing data
   4   (0.916) 0.917 0.986 0.987 0.917 0.878 0.577 0.989 0.992 0.917 0.497 
   2   (0.084) 0.083 0.014 0.013 0.083 0.122 0.423 0.011 0.008 0.083 0.503 

Locus 89 : 
2 alleles
5.8% missing data
   2   (0.257) 0.385 0.209 0.306 0.257 0.311 0.256 0.107 0.270 0.256 0.094 
   4   (0.743) 0.615 0.791 0.694 0.743 0.689 0.744 0.893 0.730 0.744 0.906 

Locus 90 : 
2 alleles
8.0% missing data
   4   (0.240) 0.032 0.217 0.260 0.241 0.051 0.174 0.493 0.325 0.240 0.091 
   2   (0.760) 0.968 0.783 0.740 0.759 0.949 0.826 0.507 0.675 0.760 0.909 

Locus 91 : 
2 alleles
3.6% missing data
   2   (0.884) 0.978 0.923 0.930 0.884 0.813 0.916 0.952 0.963 0.883 0.669 
   4   (0.116) 0.022 0.077 0.070 0.116 0.187 0.084 0.048 0.037 0.117 0.331 

Locus 92 : 
2 alleles
10.9% missing data
   4   (0.789) 0.886 0.790 0.759 0.788 0.982 0.793 0.868 0.836 0.789 0.948 
   3   (0.211) 0.114 0.210 0.241 0.212 0.018 0.207 0.132 0.164 0.211 0.052 

Locus 93 : 
2 alleles
4.3% missing data
   1   (0.877) 0.980 0.901 0.933 0.877 0.024 0.944 0.899 0.932 0.878 0.714 
   3   (0.123) 0.020 0.099 0.067 0.123 0.976 0.056 0.101 0.068 0.122 0.286 

Locus 94 : 
2 alleles
9.4% missing data
   2   (0.957) 0.936 0.993 0.993 0.958 0.756 0.856 0.995 0.996 0.958 0.987 
   1   (0.043) 0.064 0.007 0.007 0.042 0.244 0.144 0.005 0.004 0.042 0.013 

Locus 95 : 
2 alleles
2.9% missing data
   2   (0.870) 0.841 0.895 0.882 0.870 0.939 0.829 0.895 0.929 0.871 0.946 
   4   (0.130) 0.159 0.105 0.118 0.130 0.061 0.171 0.105 0.071 0.129 0.054 

Locus 96 : 
2 alleles
2.9% missing data
   3   (0.910) 0.986 0.938 0.954 0.909 0.919 0.908 0.950 0.974 0.910 0.967 
   2   (0.090) 0.014 0.062 0.046 0.091 0.081 0.092 0.050 0.026 0.090 0.033 

Locus 97 : 
2 alleles
1.4% missing data
   1   (0.937) 0.995 0.918 0.913 0.937 0.999 0.993 0.659 0.936 0.937 0.995 
   3   (0.063) 0.005 0.082 0.087 0.063 0.001 0.007 0.341 0.064 0.063 0.005 

Locus 98 : 
2 alleles
13.0% missing data
   4   (0.907) 0.555 0.943 0.931 0.907 0.947 0.955 0.968 0.928 0.907 0.926 
   3   (0.093) 0.445 0.057 0.069 0.093 0.053 0.045 0.032 0.072 0.093 0.074 

Locus 99 : 
2 alleles
4.3% missing data
   4   (0.915) 0.962 0.953 0.921 0.915 0.994 0.926 0.966 0.951 0.915 0.964 
   2   (0.085) 0.038 0.047 0.079 0.085 0.006 0.074 0.034 0.049 0.085 0.036 

Locus 100 : 
2 alleles
13.0% missing data
   1   (0.748) 0.918 0.844 0.794 0.748 0.778 0.726 0.934 0.808 0.748 0.203 
   3   (0.252) 0.082 0.156 0.206 0.252 0.222 0.274 0.066 0.192 0.252 0.797 

Locus 101 : 
2 alleles
10.9% missing data
   4   (0.903) 0.933 0.950 0.926 0.902 0.990 0.903 0.972 0.941 0.903 0.946 
   2   (0.097) 0.067 0.050 0.074 0.098 0.010 0.097 0.028 0.059 0.097 0.054 

Locus 102 : 
2 alleles
16.7% missing data
   3   (0.847) 0.900 0.861 0.873 0.846 0.990 0.918 0.896 0.888 0.845 0.956 
   1   (0.153) 0.100 0.139 0.127 0.154 0.010 0.082 0.104 0.112 0.155 0.044 

Locus 103 : 
2 alleles
5.1% missing data
   2   (0.737) 0.940 0.728 0.757 0.737 0.838 0.666 0.878 0.804 0.736 0.891 
   4   (0.263) 0.060 0.272 0.243 0.263 0.162 0.334 0.122 0.196 0.264 0.109 

Locus 104 : 
2 alleles
14.5% missing data
   2   (0.421) 0.902 0.444 0.457 0.422 0.021 0.469 0.196 0.376 0.421 0.129 
   4   (0.579) 0.098 0.556 0.543 0.578 0.979 0.531 0.804 0.624 0.579 0.871 

Locus 105 : 
2 alleles
8.0% missing data
   2   (0.454) 0.879 0.387 0.485 0.453 0.525 0.500 0.335 0.379 0.454 0.550 
   4   (0.546) 0.121 0.613 0.515 0.547 0.475 0.500 0.665 0.621 0.546 0.450 

Locus 106 : 
2 alleles
5.1% missing data
   4   (0.890) 0.965 0.893 0.917 0.889 0.852 0.897 0.936 0.944 0.890 0.969 
   3   (0.110) 0.035 0.107 0.083 0.111 0.148 0.103 0.064 0.056 0.110 0.031 

Locus 107 : 
2 alleles
13.0% missing data
   1   (0.849) 0.902 0.906 0.807 0.849 0.987 0.891 0.930 0.771 0.849 0.967 
   2   (0.151) 0.098 0.094 0.193 0.151 0.013 0.109 0.070 0.229 0.151 0.033 

Locus 108 : 
2 alleles
11.6% missing data
   1   (0.781) 0.961 0.785 0.798 0.780 0.980 0.880 0.777 0.740 0.780 0.666 
   3   (0.219) 0.039 0.215 0.202 0.220 0.020 0.120 0.223 0.260 0.220 0.334 

Locus 109 : 
2 alleles
5.1% missing data
   3   (0.778) 0.653 0.844 0.721 0.778 0.827 0.807 0.882 0.739 0.778 0.910 
   1   (0.222) 0.347 0.156 0.279 0.222 0.173 0.193 0.118 0.261 0.222 0.090 

Locus 110 : 
2 alleles
10.9% missing data
   1   (0.874) 0.923 0.896 0.934 0.872 0.959 0.916 0.890 0.922 0.873 0.951 
   3   (0.126) 0.077 0.104 0.066 0.128 0.041 0.084 0.110 0.078 0.127 0.049 

Locus 111 : 
2 alleles
13.8% missing data
   1   (0.478) 0.385 0.489 0.491 0.479 0.061 0.542 0.515 0.348 0.479 0.581 
   3   (0.522) 0.615 0.511 0.509 0.521 0.939 0.458 0.485 0.652 0.521 0.419 

Locus 112 : 
2 alleles
13.0% missing data
   2   (0.644) 0.932 0.734 0.609 0.643 0.647 0.634 0.355 0.622 0.644 0.921 
   4   (0.356) 0.068 0.266 0.391 0.357 0.353 0.366 0.645 0.378 0.356 0.079 

Locus 113 : 
2 alleles
3.6% missing data
   3   (0.897) 0.963 0.947 0.946 0.897 0.669 0.871 0.972 0.961 0.896 0.959 
   1   (0.103) 0.037 0.053 0.054 0.103 0.331 0.129 0.028 0.039 0.104 0.041 

Locus 114 : 
2 alleles
10.1% missing data
   4   (0.915) 0.993 0.873 0.856 0.913 0.999 0.988 0.922 0.872 0.914 0.992 
   2   (0.085) 0.007 0.127 0.144 0.087 0.001 0.012 0.078 0.128 0.086 0.008 

Locus 115 : 
2 alleles
13.8% missing data
   2   (0.701) 0.933 0.689 0.653 0.702 0.782 0.679 0.732 0.755 0.702 0.631 
   4   (0.299) 0.067 0.311 0.347 0.298 0.218 0.321 0.268 0.245 0.298 0.369 

Locus 116 : 
2 alleles
5.1% missing data
   1   (0.660) 0.488 0.696 0.613 0.660 0.622 0.645 0.662 0.687 0.661 0.890 
   3   (0.340) 0.512 0.304 0.387 0.340 0.378 0.355 0.338 0.313 0.339 0.110 

Locus 117 : 
2 alleles
2.9% missing data
   1   (0.741) 0.945 0.697 0.673 0.742 0.679 0.741 0.757 0.800 0.741 0.889 
   4   (0.259) 0.055 0.303 0.327 0.258 0.321 0.259 0.243 0.200 0.259 0.111 

Locus 118 : 
2 alleles
5.1% missing data
   2   (0.361) 0.071 0.317 0.453 0.362 0.034 0.318 0.307 0.516 0.361 0.134 
   4   (0.639) 0.929 0.683 0.547 0.638 0.966 0.682 0.693 0.484 0.639 0.866 

Locus 119 : 
2 alleles
6.5% missing data
   2   (0.613) 0.892 0.586 0.482 0.614 0.689 0.733 0.529 0.575 0.613 0.274 
   4   (0.387) 0.108 0.414 0.518 0.386 0.311 0.267 0.471 0.425 0.387 0.726 

Locus 120 : 
2 alleles
9.4% missing data
   3   (0.796) 0.756 0.831 0.772 0.796 0.068 0.833 0.932 0.856 0.796 0.942 
   4   (0.204) 0.244 0.169 0.228 0.204 0.932 0.167 0.068 0.144 0.204 0.058 

Locus 121 : 
2 alleles
13.8% missing data
   4   (0.900) 0.947 0.920 0.927 0.900 0.985 0.930 0.958 0.907 0.900 0.983 
   2   (0.100) 0.053 0.080 0.073 0.100 0.015 0.070 0.042 0.093 0.100 0.017 

Locus 122 : 
2 alleles
3.6% missing data
   3   (0.798) 0.724 0.875 0.826 0.797 0.977 0.813 0.673 0.906 0.797 0.616 
   2   (0.202) 0.276 0.125 0.174 0.203 0.023 0.187 0.327 0.094 0.203 0.384 

Locus 123 : 
2 alleles
13.0% missing data
   3   (0.918) 0.910 0.859 0.892 0.919 0.959 0.970 0.958 0.950 0.918 0.977 
   1   (0.082) 0.090 0.141 0.108 0.081 0.041 0.030 0.042 0.050 0.082 0.023 

Locus 124 : 
2 alleles
10.1% missing data
   1   (0.177) 0.046 0.207 0.252 0.177 0.122 0.088 0.097 0.172 0.177 0.234 
   3   (0.823) 0.954 0.793 0.748 0.823 0.878 0.912 0.903 0.828 0.823 0.766 

Locus 125 : 
2 alleles
5.1% missing data
   3   (0.815) 0.619 0.839 0.827 0.816 0.975 0.800 0.904 0.870 0.815 0.896 
   1   (0.185) 0.381 0.161 0.173 0.184 0.025 0.200 0.096 0.130 0.185 0.104 

Locus 126 : 
2 alleles
5.1% missing data
   1   (0.823) 0.448 0.879 0.799 0.823 0.987 0.844 0.929 0.780 0.823 0.959 
   3   (0.177) 0.552 0.121 0.201 0.177 0.013 0.156 0.071 0.220 0.177 0.041 

Locus 127 : 
2 alleles
13.8% missing data
   3   (0.712) 0.506 0.760 0.762 0.713 0.868 0.729 0.658 0.703 0.712 0.820 
   1   (0.288) 0.494 0.240 0.238 0.287 0.132 0.271 0.342 0.297 0.288 0.180 

Locus 128 : 
2 alleles
13.0% missing data
   1   (0.545) 0.913 0.545 0.541 0.545 0.944 0.527 0.582 0.432 0.546 0.500 
   3   (0.455) 0.087 0.455 0.459 0.455 0.056 0.473 0.418 0.568 0.454 0.500 

Locus 129 : 
2 alleles
8.0% missing data
   2   (0.832) 0.976 0.730 0.866 0.832 0.769 0.924 0.271 0.870 0.833 0.952 
   4   (0.168) 0.024 0.270 0.134 0.168 0.231 0.076 0.729 0.130 0.167 0.048 

Locus 130 : 
2 alleles
14.5% missing data
   3   (0.896) 0.983 0.921 0.875 0.895 0.838 0.931 0.948 0.960 0.895 0.969 
   1   (0.104) 0.017 0.079 0.125 0.105 0.162 0.069 0.052 0.040 0.105 0.031 

Locus 131 : 
2 alleles
18.1% missing data
   1   (0.913) 0.940 0.924 0.950 0.912 0.993 0.960 0.722 0.967 0.913 0.972 
   4   (0.087) 0.060 0.076 0.050 0.088 0.007 0.040 0.278 0.033 0.087 0.028 

Locus 132 : 
2 alleles
3.6% missing data
   2   (0.929) 0.994 0.934 0.916 0.929 0.996 0.982 0.940 0.904 0.929 0.988 
   4   (0.071) 0.006 0.066 0.084 0.071 0.004 0.018 0.060 0.096 0.071 0.012 

Locus 133 : 
2 alleles
5.8% missing data
   3   (0.793) 0.954 0.749 0.823 0.793 0.438 0.832 0.874 0.855 0.793 0.894 
   1   (0.207) 0.046 0.251 0.177 0.207 0.562 0.168 0.126 0.145 0.207 0.106 

Locus 134 : 
2 alleles
12.3% missing data
   2   (0.897) 0.931 0.830 0.937 0.897 0.983 0.955 0.899 0.922 0.897 0.977 
   4   (0.103) 0.069 0.170 0.063 0.103 0.017 0.045 0.101 0.078 0.103 0.023 

Locus 135 : 
2 alleles
5.1% missing data
   2   (0.878) 0.981 0.941 0.931 0.878 0.994 0.921 0.934 0.923 0.877 0.721 
   4   (0.122) 0.019 0.059 0.069 0.122 0.006 0.079 0.066 0.077 0.123 0.279 

Locus 136 : 
2 alleles
5.1% missing data
   2   (0.843) 0.836 0.873 0.909 0.844 0.958 0.805 0.937 0.914 0.844 0.709 
   1   (0.157) 0.164 0.127 0.091 0.156 0.042 0.195 0.063 0.086 0.156 0.291 

Locus 137 : 
2 alleles
12.3% missing data
   3   (0.895) 0.936 0.882 0.912 0.895 0.857 0.933 0.853 0.945 0.895 0.968 
   1   (0.105) 0.064 0.118 0.088 0.105 0.143 0.067 0.147 0.055 0.105 0.032 

Locus 138 : 
2 alleles
13.0% missing data
   2   (0.324) 0.176 0.310 0.316 0.323 0.277 0.266 0.510 0.435 0.323 0.261 
   4   (0.676) 0.824 0.690 0.684 0.677 0.723 0.734 0.490 0.565 0.677 0.739 

Locus 139 : 
2 alleles
11.6% missing data
   1   (0.896) 0.918 0.888 0.914 0.897 0.916 0.934 0.934 0.911 0.896 0.968 
   2   (0.104) 0.082 0.112 0.086 0.103 0.084 0.066 0.066 0.089 0.104 0.032 

Locus 140 : 
2 alleles
2.2% missing data
   3   (0.835) 0.970 0.907 0.867 0.835 0.983 0.823 0.935 0.865 0.835 0.621 
   1   (0.165) 0.030 0.093 0.133 0.165 0.017 0.177 0.065 0.135 0.165 0.379 

Locus 141 : 
2 alleles
5.1% missing data
   2   (0.899) 0.990 0.790 0.898 0.899 0.990 0.942 0.939 0.940 0.900 0.978 
   4   (0.101) 0.010 0.210 0.102 0.101 0.010 0.058 0.061 0.060 0.100 0.022 

Locus 142 : 
2 alleles
9.4% missing data
   1   (0.072) 0.022 0.114 0.061 0.071 0.001 0.010 0.073 0.196 0.071 0.007 
   3   (0.928) 0.978 0.886 0.939 0.929 0.999 0.990 0.927 0.804 0.929 0.993 

Locus 143 : 
2 alleles
4.3% missing data
   1   (0.419) 0.417 0.330 0.390 0.419 0.950 0.493 0.203 0.327 0.419 0.437 
   3   (0.581) 0.583 0.670 0.610 0.581 0.050 0.507 0.797 0.673 0.581 0.563 

Locus 144 : 
2 alleles
16.7% missing data
   2   (0.138) 0.093 0.138 0.189 0.137 0.153 0.136 0.054 0.095 0.137 0.030 
   4   (0.862) 0.907 0.862 0.811 0.863 0.847 0.864 0.946 0.905 0.863 0.970 

Locus 145 : 
2 alleles
16.7% missing data
   3   (0.876) 0.977 0.904 0.728 0.876 0.932 0.864 0.934 0.945 0.876 0.965 
   1   (0.124) 0.023 0.096 0.272 0.124 0.068 0.136 0.066 0.055 0.124 0.035 

Locus 146 : 
2 alleles
3.6% missing data
   4   (0.859) 0.923 0.924 0.866 0.858 0.931 0.838 0.943 0.877 0.858 0.967 
   2   (0.141) 0.077 0.076 0.134 0.142 0.069 0.162 0.057 0.123 0.142 0.033 

Locus 147 : 
2 alleles
12.3% missing data
   2   (0.441) 0.594 0.528 0.481 0.440 0.047 0.361 0.193 0.486 0.440 0.833 
   1   (0.559) 0.406 0.472 0.519 0.560 0.953 0.639 0.807 0.514 0.560 0.167 

Locus 148 : 
2 alleles
12.3% missing data
   4   (0.901) 0.917 0.923 0.945 0.900 0.995 0.951 0.920 0.951 0.901 0.836 
   2   (0.099) 0.083 0.077 0.055 0.100 0.005 0.049 0.080 0.049 0.099 0.164 

Locus 149 : 
2 alleles
3.6% missing data
   1   (0.874) 0.981 0.820 0.880 0.875 0.996 0.902 0.888 0.908 0.875 0.965 
   4   (0.126) 0.019 0.180 0.120 0.125 0.004 0.098 0.112 0.092 0.125 0.035 

Locus 150 : 
2 alleles
4.3% missing data
   1   (0.892) 0.982 0.930 0.899 0.891 0.900 0.908 0.954 0.933 0.892 0.966 
   3   (0.108) 0.018 0.070 0.101 0.109 0.100 0.092 0.046 0.067 0.108 0.034 

Locus 151 : 
2 alleles
7.2% missing data
   3   (0.903) 0.894 0.929 0.958 0.903 0.837 0.876 0.969 0.964 0.903 0.962 
   1   (0.097) 0.106 0.071 0.042 0.097 0.163 0.124 0.031 0.036 0.097 0.038 

Locus 152 : 
2 alleles
2.9% missing data
   4   (0.920) 0.980 0.959 0.959 0.919 0.927 0.972 0.965 0.908 0.920 0.980 
   3   (0.080) 0.020 0.041 0.041 0.081 0.073 0.028 0.035 0.092 0.080 0.020 

Locus 153 : 
2 alleles
13.0% missing data
   3   (0.905) 0.958 0.923 0.927 0.905 0.892 0.944 0.952 0.908 0.906 0.972 
   1   (0.095) 0.042 0.077 0.073 0.095 0.108 0.056 0.048 0.092 0.094 0.028 

Locus 154 : 
2 alleles
10.9% missing data
   1   (0.866) 0.835 0.862 0.896 0.866 0.990 0.942 0.928 0.795 0.866 0.899 
   4   (0.134) 0.165 0.138 0.104 0.134 0.010 0.058 0.072 0.205 0.134 0.101 

Locus 155 : 
2 alleles
5.1% missing data
   2   (0.494) 0.377 0.433 0.575 0.494 0.983 0.382 0.748 0.453 0.494 0.826 
   4   (0.506) 0.623 0.567 0.425 0.506 0.017 0.618 0.252 0.547 0.506 0.174 

Locus 156 : 
2 alleles
12.3% missing data
   1   (0.789) 0.827 0.783 0.843 0.789 0.780 0.836 0.895 0.757 0.789 0.926 
   3   (0.211) 0.173 0.217 0.157 0.211 0.220 0.164 0.105 0.243 0.211 0.074 

Locus 157 : 
2 alleles
6.5% missing data
   2   (0.802) 0.962 0.775 0.659 0.803 0.966 0.783 0.926 0.808 0.803 0.956 
   1   (0.198) 0.038 0.225 0.341 0.197 0.034 0.217 0.074 0.192 0.197 0.044 

Locus 158 : 
2 alleles
15.9% missing data
   2   (0.874) 0.936 0.759 0.897 0.874 0.993 0.963 0.529 0.869 0.875 0.974 
   3   (0.126) 0.064 0.241 0.103 0.126 0.007 0.037 0.471 0.131 0.125 0.026 

Locus 159 : 
2 alleles
5.1% missing data
   1   (0.203) 0.432 0.116 0.297 0.203 0.223 0.226 0.268 0.167 0.203 0.063 
   3   (0.797) 0.568 0.884 0.703 0.797 0.777 0.774 0.732 0.833 0.797 0.937 

Locus 160 : 
2 alleles
14.5% missing data
   3   (0.875) 0.909 0.864 0.925 0.874 0.788 0.923 0.930 0.936 0.875 0.883 
   1   (0.125) 0.091 0.136 0.075 0.126 0.212 0.077 0.070 0.064 0.125 0.117 

Locus 161 : 
2 alleles
13.0% missing data
   3   (0.642) 0.907 0.572 0.705 0.642 0.551 0.673 0.602 0.577 0.642 0.899 
   1   (0.358) 0.093 0.428 0.295 0.358 0.449 0.327 0.398 0.423 0.358 0.101 

Locus 162 : 
2 alleles
2.2% missing data
   2   (0.914) 0.915 0.939 0.920 0.914 0.985 0.947 0.920 0.935 0.914 0.979 
   4   (0.086) 0.085 0.061 0.080 0.086 0.015 0.053 0.080 0.065 0.086 0.021 

Locus 163 : 
2 alleles
1.4% missing data
   2   (0.924) 0.986 0.926 0.843 0.924 0.998 0.977 0.962 0.942 0.924 0.983 
   1   (0.076) 0.014 0.074 0.157 0.076 0.002 0.023 0.038 0.058 0.076 0.017 

Locus 164 : 
2 alleles
18.8% missing data
   3   (0.387) 0.543 0.429 0.368 0.387 0.965 0.425 0.386 0.287 0.387 0.093 
   1   (0.613) 0.457 0.571 0.632 0.613 0.035 0.575 0.614 0.713 0.613 0.907 

Locus 165 : 
2 alleles
11.6% missing data
   2   (0.755) 0.693 0.843 0.852 0.755 0.627 0.694 0.884 0.856 0.755 0.298 
   4   (0.245) 0.307 0.157 0.148 0.245 0.373 0.306 0.116 0.144 0.245 0.702 

Locus 166 : 
2 alleles
3.6% missing data
   4   (0.895) 0.976 0.945 0.964 0.895 0.786 0.845 0.886 0.969 0.895 0.953 
   2   (0.105) 0.024 0.055 0.036 0.105 0.214 0.155 0.114 0.031 0.105 0.047 

Locus 167 : 
2 alleles
2.2% missing data
   2   (0.935) 0.995 0.795 0.906 0.935 0.999 0.992 0.895 0.923 0.935 0.994 
   4   (0.065) 0.005 0.205 0.094 0.065 0.001 0.008 0.105 0.077 0.065 0.006 

Locus 168 : 
2 alleles
13.8% missing data
   2   (0.918) 0.939 0.974 0.980 0.918 0.909 0.843 0.932 0.981 0.918 0.973 
   4   (0.082) 0.061 0.026 0.020 0.082 0.091 0.157 0.068 0.019 0.082 0.027 

Locus 169 : 
2 alleles
4.3% missing data
   2   (0.901) 0.584 0.956 0.949 0.901 0.984 0.890 0.962 0.955 0.901 0.956 
   4   (0.099) 0.416 0.044 0.051 0.099 0.016 0.110 0.038 0.045 0.099 0.044 

Locus 170 : 
2 alleles
4.3% missing data
   1   (0.439) 0.076 0.438 0.593 0.439 0.060 0.440 0.660 0.394 0.440 0.135 
   2   (0.561) 0.924 0.562 0.407 0.561 0.940 0.560 0.340 0.606 0.560 0.865 

Locus 171 : 
2 alleles
2.9% missing data
   2   (0.756) 0.700 0.828 0.728 0.756 0.726 0.730 0.823 0.845 0.756 0.604 
   3   (0.244) 0.300 0.172 0.272 0.244 0.274 0.270 0.177 0.155 0.244 0.396 

Locus 172 : 
2 alleles
8.0% missing data
   2   (0.842) 0.962 0.839 0.867 0.842 0.920 0.932 0.719 0.798 0.841 0.969 
   4   (0.158) 0.038 0.161 0.133 0.158 0.080 0.068 0.281 0.202 0.159 0.031 

Locus 173 : 
2 alleles
5.1% missing data
   2   (0.699) 0.917 0.756 0.748 0.700 0.441 0.695 0.873 0.691 0.699 0.577 
   4   (0.301) 0.083 0.244 0.252 0.300 0.559 0.305 0.127 0.309 0.301 0.423 

Locus 174 : 
2 alleles
4.3% missing data
   4   (0.911) 0.985 0.938 0.914 0.911 0.998 0.942 0.933 0.935 0.911 0.983 
   2   (0.089) 0.015 0.062 0.086 0.089 0.002 0.058 0.067 0.065 0.089 0.017 

Locus 175 : 
2 alleles
13.0% missing data
   3   (0.929) 0.964 0.947 0.921 0.929 0.974 0.983 0.955 0.902 0.929 0.984 
   1   (0.071) 0.036 0.053 0.079 0.071 0.026 0.017 0.045 0.098 0.071 0.016 

Locus 176 : 
2 alleles
10.1% missing data
   1   (0.530) 0.523 0.563 0.595 0.529 0.954 0.467 0.644 0.659 0.529 0.133 
   3   (0.470) 0.477 0.437 0.405 0.471 0.046 0.533 0.356 0.341 0.471 0.867 

Locus 177 : 
2 alleles
4.3% missing data
   2   (0.738) 0.949 0.716 0.784 0.738 0.979 0.654 0.817 0.856 0.738 0.593 
   1   (0.262) 0.051 0.284 0.216 0.262 0.021 0.346 0.183 0.144 0.262 0.407 

Locus 178 : 
2 alleles
1.4% missing data
   1   (0.732) 0.887 0.646 0.780 0.732 0.501 0.798 0.653 0.855 0.731 0.512 
   4   (0.268) 0.113 0.354 0.220 0.268 0.499 0.202 0.347 0.145 0.269 0.488 

Locus 179 : 
2 alleles
10.9% missing data
   3   (0.896) 0.924 0.953 0.916 0.896 0.944 0.937 0.818 0.916 0.896 0.972 
   1   (0.104) 0.076 0.047 0.084 0.104 0.056 0.063 0.182 0.084 0.104 0.028 

Locus 180 : 
2 alleles
2.2% missing data
   1   (0.898) 0.968 0.921 0.940 0.898 0.863 0.942 0.952 0.871 0.898 0.970 
   4   (0.102) 0.032 0.079 0.060 0.102 0.137 0.058 0.048 0.129 0.102 0.030 

Locus 181 : 
2 alleles
15.9% missing data
   2   (0.878) 0.837 0.908 0.883 0.877 0.946 0.948 0.901 0.883 0.876 0.972 
   3   (0.122) 0.163 0.092 0.117 0.123 0.054 0.052 0.099 0.117 0.124 0.028 

Locus 182 : 
2 alleles
1.4% missing data
   1   (0.904) 0.951 0.928 0.938 0.904 0.026 0.973 0.948 0.903 0.904 0.977 
   3   (0.096) 0.049 0.072 0.062 0.096 0.974 0.027 0.052 0.097 0.096 0.023 

Locus 183 : 
2 alleles
10.1% missing data
   1   (0.888) 0.886 0.921 0.895 0.888 0.740 0.908 0.954 0.921 0.888 0.965 
   3   (0.112) 0.114 0.079 0.105 0.112 0.260 0.092 0.046 0.079 0.112 0.035 

Locus 184 : 
2 alleles
2.2% missing data
   4   (0.863) 0.901 0.810 0.878 0.864 0.996 0.953 0.943 0.678 0.863 0.971 
   2   (0.137) 0.099 0.190 0.122 0.136 0.004 0.047 0.057 0.322 0.137 0.029 

Locus 185 : 
2 alleles
12.3% missing data
   2   (0.824) 0.965 0.832 0.667 0.824 0.820 0.902 0.868 0.830 0.824 0.961 
   4   (0.176) 0.035 0.168 0.333 0.176 0.180 0.098 0.132 0.170 0.176 0.039 

Locus 186 : 
2 alleles
9.4% missing data
   2   (0.908) 0.853 0.941 0.941 0.908 0.987 0.880 0.974 0.968 0.908 0.965 
   4   (0.092) 0.147 0.059 0.059 0.092 0.013 0.120 0.026 0.032 0.092 0.035 

Locus 187 : 
2 alleles
9.4% missing data
   2   (0.884) 0.566 0.954 0.935 0.884 0.989 0.830 0.773 0.971 0.885 0.758 
   4   (0.116) 0.434 0.046 0.065 0.116 0.011 0.170 0.227 0.029 0.115 0.242 

Locus 188 : 
2 alleles
3.6% missing data
   3   (0.735) 0.691 0.827 0.722 0.736 0.814 0.601 0.714 0.792 0.736 0.884 
   4   (0.265) 0.309 0.173 0.278 0.264 0.186 0.399 0.286 0.208 0.264 0.116 

Locus 189 : 
2 alleles
5.1% missing data
   2   (0.816) 0.957 0.885 0.793 0.817 0.801 0.799 0.766 0.828 0.817 0.955 
   4   (0.184) 0.043 0.115 0.207 0.183 0.199 0.201 0.234 0.172 0.183 0.045 

Locus 190 : 
2 alleles
3.6% missing data
   2   (0.699) 0.432 0.809 0.780 0.699 0.548 0.804 0.549 0.567 0.700 0.650 
   4   (0.301) 0.568 0.191 0.220 0.301 0.452 0.196 0.451 0.433 0.300 0.350 

Locus 191 : 
2 alleles
4.3% missing data
   2   (0.915) 0.069 0.931 0.961 0.914 0.995 0.972 0.970 0.951 0.914 0.981 
   4   (0.085) 0.931 0.069 0.039 0.086 0.005 0.028 0.030 0.049 0.086 0.019 

Locus 192 : 
2 alleles
12.3% missing data
   1   (0.759) 0.944 0.655 0.799 0.757 0.815 0.846 0.842 0.849 0.758 0.617 
   3   (0.241) 0.056 0.345 0.201 0.243 0.185 0.154 0.158 0.151 0.242 0.383 

Locus 193 : 
2 alleles
8.0% missing data
   4   (0.487) 0.091 0.525 0.471 0.489 0.058 0.534 0.528 0.561 0.487 0.126 
   2   (0.513) 0.909 0.475 0.529 0.511 0.942 0.466 0.472 0.439 0.513 0.874 

Locus 194 : 
2 alleles
13.0% missing data
   1   (0.910) 0.988 0.943 0.950 0.910 0.765 0.941 0.415 0.972 0.910 0.979 
   4   (0.090) 0.012 0.057 0.050 0.090 0.235 0.059 0.585 0.028 0.090 0.021 

Locus 195 : 
2 alleles
4.3% missing data
   4   (0.909) 0.857 0.962 0.924 0.910 0.908 0.944 0.976 0.960 0.909 0.602 
   2   (0.091) 0.143 0.038 0.076 0.090 0.092 0.056 0.024 0.040 0.091 0.398 

Locus 196 : 
2 alleles
15.9% missing data
   3   (0.732) 0.500 0.813 0.708 0.733 0.739 0.684 0.763 0.761 0.732 0.896 
   1   (0.268) 0.500 0.187 0.292 0.267 0.261 0.316 0.237 0.239 0.268 0.104 

Locus 197 : 
2 alleles
13.0% missing data
   4   (0.723) 0.735 0.703 0.667 0.723 0.602 0.672 0.854 0.808 0.723 0.881 
   2   (0.277) 0.265 0.297 0.333 0.277 0.398 0.328 0.146 0.192 0.277 0.119 

Locus 198 : 
2 alleles
12.3% missing data
   1   (0.905) 0.919 0.933 0.888 0.905 0.861 0.949 0.968 0.896 0.905 0.978 
   4   (0.095) 0.081 0.067 0.112 0.095 0.139 0.051 0.032 0.104 0.095 0.022 

Locus 199 : 
2 alleles
13.0% missing data
   1   (0.791) 0.893 0.779 0.703 0.792 0.795 0.766 0.915 0.874 0.792 0.736 
   3   (0.209) 0.107 0.221 0.297 0.208 0.205 0.234 0.085 0.126 0.208 0.264 

Locus 200 : 
2 alleles
2.9% missing data
   4   (0.902) 0.079 0.888 0.890 0.902 0.985 0.983 0.960 0.842 0.903 0.987 
   2   (0.098) 0.921 0.112 0.110 0.098 0.015 0.017 0.040 0.158 0.097 0.013 

Locus 201 : 
2 alleles
3.6% missing data
   4   (0.211) 0.331 0.218 0.232 0.211 0.013 0.203 0.078 0.166 0.211 0.058 
   3   (0.789) 0.669 0.782 0.768 0.789 0.987 0.797 0.922 0.834 0.789 0.942 

Locus 202 : 
2 alleles
15.2% missing data
   1   (0.533) 0.456 0.427 0.434 0.533 0.923 0.673 0.363 0.428 0.534 0.774 
   3   (0.467) 0.544 0.573 0.566 0.467 0.077 0.327 0.637 0.572 0.466 0.226 

Locus 203 : 
2 alleles
14.5% missing data
   2   (0.668) 0.928 0.577 0.699 0.668 0.792 0.679 0.620 0.718 0.667 0.921 
   1   (0.332) 0.072 0.423 0.301 0.332 0.208 0.321 0.380 0.282 0.333 0.079 

Locus 204 : 
2 alleles
0.7% missing data
   4   (0.882) 0.980 0.925 0.735 0.882 0.943 0.926 0.954 0.927 0.882 0.790 
   1   (0.118) 0.020 0.075 0.265 0.118 0.057 0.074 0.046 0.073 0.118 0.210 

Locus 205 : 
2 alleles
2.9% missing data
   4   (0.106) 0.008 0.249 0.173 0.105 0.009 0.012 0.173 0.315 0.105 0.009 
   2   (0.894) 0.992 0.751 0.827 0.895 0.991 0.988 0.827 0.685 0.895 0.991 

Locus 206 : 
2 alleles
3.6% missing data
   4   (0.875) 0.956 0.845 0.901 0.874 0.995 0.960 0.918 0.895 0.875 0.632 
   2   (0.125) 0.044 0.155 0.099 0.126 0.005 0.040 0.082 0.105 0.125 0.368 

Locus 207 : 
2 alleles
13.8% missing data
   2   (0.928) 0.972 0.920 0.950 0.929 0.981 0.980 0.970 0.867 0.929 0.982 
   4   (0.072) 0.028 0.080 0.050 0.071 0.019 0.020 0.030 0.133 0.071 0.018 

Locus 208 : 
2 alleles
5.1% missing data
   3   (0.335) 0.241 0.226 0.385 0.335 0.328 0.317 0.369 0.455 0.336 0.132 
   4   (0.665) 0.759 0.774 0.615 0.665 0.672 0.683 0.631 0.545 0.664 0.868 

Locus 209 : 
2 alleles
16.7% missing data
   4   (0.733) 0.941 0.735 0.726 0.732 0.679 0.734 0.815 0.760 0.733 0.935 
   2   (0.267) 0.059 0.265 0.274 0.268 0.321 0.266 0.185 0.240 0.267 0.065 

Locus 210 : 
2 alleles
9.4% missing data
   1   (0.360) 0.372 0.278 0.375 0.361 0.365 0.433 0.208 0.316 0.361 0.148 
   3   (0.640) 0.628 0.722 0.625 0.639 0.635 0.567 0.792 0.684 0.639 0.852 

Locus 211 : 
2 alleles
11.6% missing data
   1   (0.915) 0.944 0.962 0.937 0.915 0.871 0.936 0.982 0.947 0.914 0.969 
   3   (0.085) 0.056 0.038 0.063 0.085 0.129 0.064 0.018 0.053 0.086 0.031 

Locus 212 : 
2 alleles
7.2% missing data
   3   (0.439) 0.392 0.448 0.537 0.439 0.055 0.277 0.574 0.595 0.439 0.409 
   4   (0.561) 0.608 0.552 0.463 0.561 0.945 0.723 0.426 0.405 0.561 0.591 

Locus 213 : 
2 alleles
3.6% missing data
   2   (0.563) 0.919 0.383 0.611 0.563 0.567 0.514 0.797 0.558 0.563 0.862 
   4   (0.437) 0.081 0.617 0.389 0.437 0.433 0.486 0.203 0.442 0.437 0.138 

Locus 214 : 
2 alleles
6.5% missing data
   1   (0.823) 0.921 0.870 0.865 0.824 0.845 0.815 0.930 0.861 0.825 0.606 
   3   (0.177) 0.079 0.130 0.135 0.176 0.155 0.185 0.070 0.139 0.175 0.394 

Locus 215 : 
2 alleles
5.8% missing data
   4   (0.843) 0.967 0.644 0.765 0.844 0.996 0.974 0.730 0.673 0.843 0.982 
   2   (0.157) 0.033 0.356 0.235 0.156 0.004 0.026 0.270 0.327 0.157 0.018 

Locus 216 : 
2 alleles
2.2% missing data
   2   (0.942) 0.995 0.904 0.937 0.942 0.994 0.993 0.961 0.898 0.942 0.995 
   4   (0.058) 0.005 0.096 0.063 0.058 0.006 0.007 0.039 0.102 0.058 0.005 

Locus 217 : 
2 alleles
4.3% missing data
   2   (0.775) 0.900 0.812 0.772 0.775 0.971 0.781 0.817 0.788 0.774 0.922 
   4   (0.225) 0.100 0.188 0.228 0.225 0.029 0.219 0.183 0.212 0.226 0.078 

Locus 218 : 
2 alleles
10.1% missing data
   2   (0.601) 0.554 0.619 0.653 0.602 0.512 0.605 0.538 0.510 0.601 0.893 
   4   (0.399) 0.446 0.381 0.347 0.398 0.488 0.395 0.462 0.490 0.399 0.107 

Locus 219 : 
2 alleles
14.5% missing data
   2   (0.804) 0.969 0.833 0.797 0.803 0.980 0.700 0.910 0.882 0.803 0.941 
   4   (0.196) 0.031 0.167 0.203 0.197 0.020 0.300 0.090 0.118 0.197 0.059 

Locus 220 : 
2 alleles
17.4% missing data
   4   (0.857) 0.969 0.799 0.737 0.857 0.997 0.974 0.903 0.563 0.857 0.980 
   3   (0.143) 0.031 0.201 0.263 0.143 0.003 0.026 0.097 0.437 0.143 0.020 

Locus 221 : 
2 alleles
2.9% missing data
   2   (0.092) 0.022 0.075 0.237 0.091 0.062 0.042 0.047 0.078 0.091 0.018 
   4   (0.908) 0.978 0.925 0.763 0.909 0.938 0.958 0.953 0.922 0.909 0.982 

Locus 222 : 
2 alleles
4.3% missing data
   2   (0.924) 0.986 0.922 0.857 0.923 0.977 0.979 0.950 0.958 0.923 0.986 
   4   (0.076) 0.014 0.078 0.143 0.077 0.023 0.021 0.050 0.042 0.077 0.014 

Locus 223 : 
2 alleles
13.0% missing data
   2   (0.889) 0.988 0.879 0.925 0.889 0.992 0.916 0.949 0.930 0.889 0.890 
   4   (0.111) 0.012 0.121 0.075 0.111 0.008 0.084 0.051 0.070 0.111 0.110 

Locus 224 : 
2 alleles
12.3% missing data
   1   (0.872) 0.844 0.942 0.914 0.871 0.899 0.794 0.959 0.951 0.870 0.960 
   3   (0.128) 0.156 0.058 0.086 0.129 0.101 0.206 0.041 0.049 0.130 0.040 

Locus 225 : 
2 alleles
10.9% missing data
   3   (0.695) 0.693 0.566 0.707 0.693 0.640 0.773 0.690 0.752 0.695 0.892 
   1   (0.305) 0.307 0.434 0.293 0.307 0.360 0.227 0.310 0.248 0.305 0.108 

Locus 226 : 
2 alleles
11.6% missing data
   3   (0.843) 0.826 0.901 0.896 0.843 0.875 0.847 0.930 0.790 0.843 0.954 
   1   (0.157) 0.174 0.099 0.104 0.157 0.125 0.153 0.070 0.210 0.157 0.046 

Locus 227 : 
2 alleles
6.5% missing data
   1   (0.849) 0.804 0.832 0.846 0.849 0.986 0.829 0.880 0.917 0.850 0.941 
   3   (0.151) 0.196 0.168 0.154 0.151 0.014 0.171 0.120 0.083 0.150 0.059 

Locus 228 : 
2 alleles
18.1% missing data
   2   (0.926) 0.965 0.961 0.971 0.926 0.856 0.945 0.953 0.961 0.926 0.978 
   4   (0.074) 0.035 0.039 0.029 0.074 0.144 0.055 0.047 0.039 0.074 0.022 

Locus 229 : 
2 alleles
3.6% missing data
   2   (0.775) 0.188 0.847 0.829 0.776 0.717 0.695 0.806 0.863 0.776 0.927 
   4   (0.225) 0.812 0.153 0.171 0.224 0.283 0.305 0.194 0.137 0.224 0.073 

Locus 230 : 
2 alleles
12.3% missing data
   4   (0.825) 0.954 0.852 0.896 0.825 0.710 0.702 0.924 0.915 0.826 0.951 
   2   (0.175) 0.046 0.148 0.104 0.175 0.290 0.298 0.076 0.085 0.174 0.049 

Locus 231 : 
2 alleles
2.2% missing data
   2   (0.677) 0.947 0.647 0.589 0.677 0.625 0.711 0.820 0.655 0.676 0.891 
   4   (0.323) 0.053 0.353 0.411 0.323 0.375 0.289 0.180 0.345 0.324 0.109 

Locus 232 : 
2 alleles
4.3% missing data
   3   (0.453) 0.505 0.484 0.490 0.453 0.542 0.459 0.452 0.359 0.453 0.493 
   4   (0.547) 0.495 0.516 0.510 0.547 0.458 0.541 0.548 0.641 0.547 0.507 

Locus 233 : 
2 alleles
7.2% missing data
   3   (0.869) 0.974 0.952 0.924 0.870 0.317 0.759 0.948 0.943 0.870 0.952 
   4   (0.131) 0.026 0.048 0.076 0.130 0.683 0.241 0.052 0.057 0.130 0.048 

Locus 234 : 
2 alleles
2.9% missing data
   4   (0.852) 0.973 0.881 0.728 0.851 0.894 0.912 0.935 0.869 0.851 0.962 
   2   (0.148) 0.027 0.119 0.272 0.149 0.106 0.088 0.065 0.131 0.149 0.038 

Locus 235 : 
2 alleles
6.5% missing data
   2   (0.696) 0.905 0.713 0.651 0.695 0.727 0.711 0.821 0.781 0.695 0.569 
   1   (0.304) 0.095 0.287 0.349 0.305 0.273 0.289 0.179 0.219 0.305 0.431 

Locus 236 : 
2 alleles
6.5% missing data
   4   (0.540) 0.893 0.613 0.546 0.540 0.962 0.452 0.486 0.424 0.539 0.846 
   1   (0.460) 0.107 0.387 0.454 0.460 0.038 0.548 0.514 0.576 0.461 0.154 

Locus 237 : 
2 alleles
3.6% missing data
   4   (0.736) 0.907 0.746 0.731 0.735 0.969 0.774 0.790 0.642 0.736 0.918 
   1   (0.264) 0.093 0.254 0.269 0.265 0.031 0.226 0.210 0.358 0.264 0.082 

Locus 238 : 
2 alleles
18.8% missing data
   1   (0.206) 0.147 0.201 0.248 0.206 0.012 0.173 0.108 0.190 0.206 0.075 
   3   (0.794) 0.853 0.799 0.752 0.794 0.988 0.827 0.892 0.810 0.794 0.925 

Locus 239 : 
2 alleles
4.3% missing data
   3   (0.894) 0.771 0.917 0.893 0.893 0.936 0.910 0.947 0.931 0.894 0.977 
   4   (0.106) 0.229 0.083 0.107 0.107 0.064 0.090 0.053 0.069 0.106 0.023 

Locus 240 : 
2 alleles
1.4% missing data
   2   (0.749) 0.826 0.849 0.841 0.749 0.973 0.495 0.895 0.805 0.750 0.914 
   3   (0.251) 0.174 0.151 0.159 0.251 0.027 0.505 0.105 0.195 0.250 0.086 

Locus 241 : 
2 alleles
8.7% missing data
   1   (0.877) 0.923 0.839 0.878 0.876 0.993 0.901 0.934 0.948 0.877 0.973 
   3   (0.123) 0.077 0.161 0.122 0.124 0.007 0.099 0.066 0.052 0.123 0.027 

Locus 242 : 
2 alleles
2.2% missing data
   3   (0.841) 0.872 0.881 0.907 0.841 0.622 0.830 0.753 0.891 0.842 0.960 
   1   (0.159) 0.128 0.119 0.093 0.159 0.378 0.170 0.247 0.109 0.158 0.040 

Locus 243 : 
2 alleles
10.9% missing data
   3   (0.502) 0.347 0.591 0.626 0.502 0.965 0.250 0.282 0.696 0.501 0.770 
   1   (0.498) 0.653 0.409 0.374 0.498 0.035 0.750 0.718 0.304 0.499 0.230 

Locus 244 : 
2 alleles
5.8% missing data
   2   (0.858) 0.974 0.816 0.847 0.857 0.979 0.934 0.919 0.863 0.857 0.961 
   4   (0.142) 0.026 0.184 0.153 0.143 0.021 0.066 0.081 0.137 0.143 0.039 

Locus 245 : 
2 alleles
2.9% missing data
   2   (0.853) 0.980 0.795 0.827 0.853 0.992 0.829 0.922 0.931 0.854 0.968 
   4   (0.147) 0.020 0.205 0.173 0.147 0.008 0.171 0.078 0.069 0.146 0.032 

Locus 246 : 
2 alleles
4.3% missing data
   4   (0.790) 0.744 0.832 0.830 0.790 0.711 0.823 0.828 0.825 0.790 0.756 
   2   (0.210) 0.256 0.168 0.170 0.210 0.289 0.177 0.172 0.175 0.210 0.244 

Locus 247 : 
2 alleles
14.5% missing data
   2   (0.664) 0.109 0.646 0.702 0.664 0.594 0.658 0.742 0.713 0.664 0.899 
   4   (0.336) 0.891 0.354 0.298 0.336 0.406 0.342 0.258 0.287 0.336 0.101 

Locus 248 : 
2 alleles
8.0% missing data
   2   (0.157) 0.329 0.129 0.157 0.156 0.019 0.130 0.109 0.088 0.156 0.387 
   3   (0.843) 0.671 0.871 0.843 0.844 0.981 0.870 0.891 0.912 0.844 0.613 

Locus 249 : 
2 alleles
13.8% missing data
   2   (0.937) 0.995 0.932 0.917 0.938 0.984 0.990 0.944 0.858 0.938 0.993 
   1   (0.063) 0.005 0.068 0.083 0.062 0.016 0.010 0.056 0.142 0.062 0.007 

Locus 250 : 
2 alleles
1.4% missing data
   2   (0.774) 0.169 0.825 0.814 0.774 0.971 0.823 0.878 0.820 0.774 0.705 
   3   (0.226) 0.831 0.175 0.186 0.226 0.029 0.177 0.122 0.180 0.226 0.295 

Locus 251 : 
2 alleles
5.1% missing data
   3   (0.349) 0.569 0.365 0.397 0.349 0.276 0.208 0.180 0.375 0.350 0.778 
   4   (0.651) 0.431 0.635 0.603 0.651 0.724 0.792 0.820 0.625 0.650 0.222 

Locus 252 : 
2 alleles
15.9% missing data
   2   (0.248) 0.071 0.209 0.203 0.248 0.013 0.267 0.253 0.285 0.248 0.202 
   4   (0.752) 0.929 0.791 0.797 0.752 0.987 0.733 0.747 0.715 0.752 0.798 

Locus 253 : 
2 alleles
15.2% missing data
   4   (0.884) 0.976 0.924 0.905 0.884 0.866 0.862 0.958 0.928 0.884 0.951 
   2   (0.116) 0.024 0.076 0.095 0.116 0.134 0.138 0.042 0.072 0.116 0.049 

Locus 254 : 
2 alleles
8.0% missing data
   1   (0.308) 0.124 0.225 0.454 0.307 0.348 0.281 0.242 0.421 0.308 0.114 
   2   (0.692) 0.876 0.775 0.546 0.693 0.652 0.719 0.758 0.579 0.692 0.886 

Locus 255 : 
2 alleles
16.7% missing data
   1   (0.626) 0.624 0.611 0.709 0.627 0.093 0.618 0.366 0.723 0.628 0.587 
   2   (0.374) 0.376 0.389 0.291 0.373 0.907 0.382 0.634 0.277 0.372 0.413 

Locus 256 : 
2 alleles
7.2% missing data
   1   (0.684) 0.962 0.710 0.725 0.685 0.950 0.639 0.792 0.773 0.684 0.189 
   2   (0.316) 0.038 0.290 0.275 0.315 0.050 0.361 0.208 0.227 0.316 0.811 

Locus 257 : 
2 alleles
10.9% missing data
   1   (0.922) 0.937 0.958 0.955 0.922 0.931 0.948 0.965 0.945 0.922 0.975 
   2   (0.078) 0.063 0.042 0.045 0.078 0.069 0.052 0.035 0.055 0.078 0.025 

Locus 258 : 
2 alleles
15.9% missing data
   3   (0.925) 0.983 0.950 0.955 0.925 0.981 0.897 0.979 0.978 0.925 0.944 
   1   (0.075) 0.017 0.050 0.045 0.075 0.019 0.103 0.021 0.022 0.075 0.056 

Locus 259 : 
2 alleles
10.9% missing data
   2   (0.856) 0.985 0.909 0.825 0.855 0.929 0.958 0.888 0.759 0.856 0.735 
   4   (0.144) 0.015 0.091 0.175 0.145 0.071 0.042 0.112 0.241 0.144 0.265 

Locus 260 : 
2 alleles
11.6% missing data
   1   (0.854) 0.574 0.727 0.794 0.854 0.931 0.945 0.918 0.908 0.855 0.967 
   3   (0.146) 0.426 0.273 0.206 0.146 0.069 0.055 0.082 0.092 0.145 0.033 

Locus 261 : 
2 alleles
15.9% missing data
   1   (0.499) 0.421 0.524 0.518 0.500 0.458 0.492 0.219 0.498 0.500 0.556 
   3   (0.501) 0.579 0.476 0.482 0.500 0.542 0.508 0.781 0.502 0.500 0.444 

Locus 262 : 
2 alleles
13.8% missing data
   4   (0.119) 0.159 0.085 0.217 0.119 0.006 0.072 0.046 0.159 0.119 0.032 
   2   (0.881) 0.841 0.915 0.783 0.881 0.994 0.928 0.954 0.841 0.881 0.968 

Locus 263 : 
2 alleles
1.4% missing data
   1   (0.905) 0.983 0.939 0.954 0.906 0.993 0.903 0.976 0.944 0.905 0.975 
   2   (0.095) 0.017 0.061 0.046 0.094 0.007 0.097 0.024 0.056 0.095 0.025 

Locus 264 : 
2 alleles
3.6% missing data
   2   (0.947) 0.897 0.992 0.992 0.947 0.070 0.870 0.993 0.995 0.948 0.981 
   4   (0.053) 0.103 0.008 0.008 0.053 0.930 0.130 0.007 0.005 0.052 0.019 

Locus 265 : 
2 alleles
7.2% missing data
   3   (0.707) 0.503 0.601 0.717 0.707 0.876 0.820 0.527 0.818 0.707 0.604 
   2   (0.293) 0.497 0.399 0.283 0.293 0.124 0.180 0.473 0.182 0.293 0.396 

Locus 266 : 
2 alleles
5.1% missing data
   2   (0.483) 0.056 0.366 0.482 0.483 0.632 0.549 0.237 0.568 0.483 0.761 
   4   (0.517) 0.944 0.634 0.518 0.517 0.368 0.451 0.763 0.432 0.517 0.239 

Locus 267 : 
2 alleles
2.9% missing data
   2   (0.919) 0.991 0.925 0.949 0.919 0.663 0.973 0.704 0.935 0.919 0.985 
   4   (0.081) 0.009 0.075 0.051 0.081 0.337 0.027 0.296 0.065 0.081 0.015 

Locus 268 : 
2 alleles
15.2% missing data
   1   (0.194) 0.041 0.166 0.138 0.195 0.279 0.150 0.077 0.255 0.194 0.088 
   3   (0.806) 0.959 0.834 0.862 0.805 0.721 0.850 0.923 0.745 0.806 0.912 

Locus 269 : 
2 alleles
4.3% missing data
   1   (0.891) 0.886 0.937 0.874 0.892 0.978 0.967 0.950 0.755 0.890 0.982 
   3   (0.109) 0.114 0.063 0.126 0.108 0.022 0.033 0.050 0.245 0.110 0.018 

Locus 270 : 
2 alleles
6.5% missing data
   4   (0.913) 0.896 0.934 0.946 0.913 0.986 0.920 0.912 0.960 0.913 0.971 
   1   (0.087) 0.104 0.066 0.054 0.087 0.014 0.080 0.088 0.040 0.087 0.029 

Locus 271 : 
2 alleles
2.2% missing data
   2   (0.900) 0.982 0.934 0.955 0.900 0.641 0.835 0.976 0.968 0.900 0.973 
   4   (0.100) 0.018 0.066 0.045 0.100 0.359 0.165 0.024 0.032 0.100 0.027 

Locus 272 : 
2 alleles
2.9% missing data
   4   (0.859) 0.959 0.899 0.884 0.859 0.985 0.868 0.926 0.860 0.860 0.932 
   2   (0.141) 0.041 0.101 0.116 0.141 0.015 0.132 0.074 0.140 0.140 0.068 

Locus 273 : 
2 alleles
1.4% missing data
   2   (0.863) 0.974 0.922 0.897 0.863 0.989 0.908 0.495 0.913 0.863 0.967 
   4   (0.137) 0.026 0.078 0.103 0.137 0.011 0.092 0.505 0.087 0.137 0.033 

Locus 274 : 
2 alleles
8.0% missing data
   1   (0.136) 0.026 0.081 0.226 0.136 0.277 0.104 0.075 0.132 0.136 0.064 
   3   (0.864) 0.974 0.919 0.774 0.864 0.723 0.896 0.925 0.868 0.864 0.936 

Locus 275 : 
2 alleles
2.9% missing data
   1   (0.599) 0.118 0.766 0.648 0.600 0.065 0.705 0.589 0.526 0.599 0.194 
   4   (0.401) 0.882 0.234 0.352 0.400 0.935 0.295 0.411 0.474 0.401 0.806 

Locus 276 : 
2 alleles
18.1% missing data
   2   (0.355) 0.497 0.541 0.346 0.356 0.026 0.328 0.232 0.251 0.356 0.129 
   3   (0.645) 0.503 0.459 0.654 0.644 0.974 0.672 0.768 0.749 0.644 0.871 

Locus 277 : 
2 alleles
10.9% missing data
   1   (0.906) 0.783 0.872 0.925 0.905 0.995 0.953 0.966 0.954 0.905 0.979 
   4   (0.094) 0.217 0.128 0.075 0.095 0.005 0.047 0.034 0.046 0.095 0.021 

Locus 278 : 
2 alleles
3.6% missing data
   3   (0.792) 0.962 0.819 0.667 0.792 0.982 0.826 0.872 0.764 0.792 0.955 
   1   (0.208) 0.038 0.181 0.333 0.208 0.018 0.174 0.128 0.236 0.208 0.045 

Locus 279 : 
2 alleles
3.6% missing data
   1   (0.878) 0.937 0.832 0.908 0.878 0.934 0.921 0.890 0.925 0.878 0.945 
   3   (0.122) 0.063 0.168 0.092 0.122 0.066 0.079 0.110 0.075 0.122 0.055 

Locus 280 : 
2 alleles
2.2% missing data
   3   (0.165) 0.046 0.152 0.160 0.164 0.278 0.218 0.051 0.100 0.164 0.080 
   4   (0.835) 0.954 0.848 0.840 0.836 0.722 0.782 0.949 0.900 0.836 0.920 

Locus 281 : 
2 alleles
14.5% missing data
   1   (0.743) 0.679 0.735 0.709 0.742 0.674 0.789 0.851 0.739 0.743 0.855 
   2   (0.257) 0.321 0.265 0.291 0.258 0.326 0.211 0.149 0.261 0.257 0.145 

Locus 282 : 
2 alleles
18.1% missing data
   3   (0.828) 0.970 0.838 0.846 0.828 0.977 0.850 0.897 0.863 0.828 0.822 
   4   (0.172) 0.030 0.162 0.154 0.172 0.023 0.150 0.103 0.137 0.172 0.178 

Locus 283 : 
2 alleles
5.1% missing data
   1   (0.899) 0.976 0.943 0.904 0.899 0.752 0.923 0.960 0.927 0.899 0.966 
   2   (0.101) 0.024 0.057 0.096 0.101 0.248 0.077 0.040 0.073 0.101 0.034 

Locus 284 : 
2 alleles
5.1% missing data
   1   (0.885) 0.986 0.910 0.897 0.884 0.932 0.967 0.918 0.865 0.885 0.836 
   2   (0.115) 0.014 0.090 0.103 0.116 0.068 0.033 0.082 0.135 0.115 0.164 

Locus 285 : 
2 alleles
10.9% missing data
   4   (0.912) 0.974 0.959 0.948 0.911 0.877 0.901 0.971 0.972 0.912 0.967 
   2   (0.088) 0.026 0.041 0.052 0.089 0.123 0.099 0.029 0.028 0.088 0.033 

Locus 286 : 
2 alleles
8.0% missing data
   4   (0.363) 0.126 0.348 0.417 0.364 0.325 0.461 0.235 0.251 0.364 0.200 
   2   (0.637) 0.874 0.652 0.583 0.636 0.675 0.539 0.765 0.749 0.636 0.800 

Locus 287 : 
2 alleles
14.5% missing data
   1   (0.411) 0.413 0.393 0.506 0.411 0.973 0.376 0.329 0.448 0.411 0.110 
   3   (0.589) 0.587 0.607 0.494 0.589 0.027 0.624 0.671 0.552 0.589 0.890 

Locus 288 : 
2 alleles
2.2% missing data
   2   (0.056) 0.010 0.108 0.067 0.055 0.001 0.007 0.047 0.097 0.055 0.005 
   3   (0.944) 0.990 0.892 0.933 0.945 0.999 0.993 0.953 0.903 0.945 0.995 

Locus 289 : 
2 alleles
15.9% missing data
   4   (0.918) 0.993 0.900 0.838 0.918 0.999 0.990 0.959 0.883 0.918 0.853 
   2   (0.082) 0.007 0.100 0.162 0.082 0.001 0.010 0.041 0.117 0.082 0.147 

Locus 290 : 
2 alleles
6.5% missing data
   2   (0.881) 0.955 0.943 0.951 0.881 0.560 0.766 0.962 0.946 0.881 0.962 
   4   (0.119) 0.045 0.057 0.049 0.119 0.440 0.234 0.038 0.054 0.119 0.038 

Locus 291 : 
2 alleles
18.1% missing data
   4   (0.897) 0.985 0.911 0.882 0.898 0.913 0.949 0.945 0.871 0.898 0.962 
   2   (0.103) 0.015 0.089 0.118 0.102 0.087 0.051 0.055 0.129 0.102 0.038 

Locus 292 : 
2 alleles
7.2% missing data
   2   (0.714) 0.580 0.647 0.630 0.715 0.535 0.834 0.884 0.586 0.714 0.931 
   4   (0.286) 0.420 0.353 0.370 0.285 0.465 0.166 0.116 0.414 0.286 0.069 

Locus 293 : 
2 alleles
3.6% missing data
   1   (0.906) 0.992 0.848 0.751 0.906 0.999 0.989 0.931 0.698 0.906 0.991 
   3   (0.094) 0.008 0.152 0.249 0.094 0.001 0.011 0.069 0.302 0.094 0.009 

Locus 294 : 
2 alleles
10.9% missing data
   2   (0.846) 0.811 0.880 0.895 0.846 0.985 0.865 0.919 0.934 0.846 0.689 
   1   (0.154) 0.189 0.120 0.105 0.154 0.015 0.135 0.081 0.066 0.154 0.311 

Locus 295 : 
2 alleles
5.1% missing data
   1   (0.796) 0.812 0.768 0.742 0.796 0.850 0.873 0.923 0.743 0.795 0.940 
   2   (0.204) 0.188 0.232 0.258 0.204 0.150 0.127 0.077 0.257 0.205 0.060 

Locus 296 : 
2 alleles
5.8% missing data
   1   (0.602) 0.131 0.779 0.694 0.602 0.082 0.389 0.528 0.846 0.601 0.450 
   3   (0.398) 0.869 0.221 0.306 0.398 0.918 0.611 0.472 0.154 0.399 0.550 

Locus 297 : 
2 alleles
4.3% missing data
   4   (0.927) 0.955 0.966 0.959 0.927 0.954 0.905 0.923 0.979 0.928 0.978 
   2   (0.073) 0.045 0.034 0.041 0.073 0.046 0.095 0.077 0.021 0.072 0.022 

Locus 298 : 
2 alleles
11.6% missing data
   2   (0.644) 0.547 0.741 0.713 0.643 0.640 0.550 0.472 0.716 0.644 0.906 
   4   (0.356) 0.453 0.259 0.287 0.357 0.360 0.450 0.528 0.284 0.356 0.094 

Locus 299 : 
2 alleles
8.0% missing data
   2   (0.211) 0.046 0.144 0.219 0.212 0.692 0.096 0.176 0.314 0.211 0.217 
   4   (0.789) 0.954 0.856 0.781 0.788 0.308 0.904 0.824 0.686 0.789 0.783 

Locus 300 : 
2 alleles
3.6% missing data
   2   (0.817) 0.906 0.878 0.795 0.818 0.980 0.840 0.794 0.779 0.817 0.939 
   4   (0.183) 0.094 0.122 0.205 0.182 0.020 0.160 0.206 0.221 0.183 0.061 

Locus 301 : 
2 alleles
5.8% missing data
   2   (0.506) 0.438 0.410 0.566 0.505 0.976 0.417 0.547 0.578 0.507 0.653 
   4   (0.494) 0.562 0.590 0.434 0.495 0.024 0.583 0.453 0.422 0.493 0.347 

Locus 302 : 
2 alleles
13.8% missing data
   4   (0.481) 0.339 0.422 0.414 0.482 0.456 0.472 0.520 0.522 0.481 0.747 
   3   (0.519) 0.661 0.578 0.586 0.518 0.544 0.528 0.480 0.478 0.519 0.253 

Locus 303 : 
2 alleles
6.5% missing data
   4   (0.901) 0.982 0.919 0.942 0.902 0.805 0.912 0.971 0.937 0.902 0.949 
   2   (0.099) 0.018 0.081 0.058 0.098 0.195 0.088 0.029 0.063 0.098 0.051 

Locus 304 : 
2 alleles
14.5% missing data
   3   (0.916) 0.740 0.958 0.945 0.916 0.993 0.942 0.980 0.954 0.915 0.978 
   1   (0.084) 0.260 0.042 0.055 0.084 0.007 0.058 0.020 0.046 0.085 0.022 

Locus 305 : 
2 alleles
2.2% missing data
   4   (0.840) 0.973 0.848 0.861 0.840 0.986 0.932 0.935 0.759 0.840 0.716 
   3   (0.160) 0.027 0.152 0.139 0.160 0.014 0.068 0.065 0.241 0.160 0.284 

Locus 306 : 
2 alleles
5.1% missing data
   2   (0.920) 0.951 0.974 0.938 0.920 0.965 0.894 0.967 0.962 0.920 0.969 
   3   (0.080) 0.049 0.026 0.062 0.080 0.035 0.106 0.033 0.038 0.080 0.031 

Locus 307 : 
2 alleles
13.0% missing data
   3   (0.758) 0.815 0.762 0.699 0.759 0.674 0.775 0.570 0.781 0.759 0.932 
   1   (0.242) 0.185 0.238 0.301 0.241 0.326 0.225 0.430 0.219 0.241 0.068 

Locus 308 : 
2 alleles
5.1% missing data
   3   (0.917) 0.951 0.941 0.908 0.918 0.996 0.933 0.903 0.964 0.918 0.976 
   1   (0.083) 0.049 0.059 0.092 0.082 0.004 0.067 0.097 0.036 0.082 0.024 

Locus 309 : 
2 alleles
2.2% missing data
   2   (0.806) 0.575 0.902 0.761 0.806 0.957 0.767 0.929 0.824 0.806 0.942 
   3   (0.194) 0.425 0.098 0.239 0.194 0.043 0.233 0.071 0.176 0.194 0.058 

Locus 310 : 
2 alleles
5.8% missing data
   4   (0.879) 0.976 0.891 0.911 0.880 0.519 0.865 0.950 0.950 0.880 0.930 
   2   (0.121) 0.024 0.109 0.089 0.120 0.481 0.135 0.050 0.050 0.120 0.070 

Locus 311 : 
2 alleles
15.2% missing data
   3   (0.847) 0.609 0.901 0.916 0.847 0.789 0.822 0.589 0.941 0.847 0.944 
   1   (0.153) 0.391 0.099 0.084 0.153 0.211 0.178 0.411 0.059 0.153 0.056 

Locus 312 : 
2 alleles
5.1% missing data
   2   (0.891) 0.860 0.910 0.917 0.891 0.983 0.954 0.473 0.937 0.891 0.970 
   3   (0.109) 0.140 0.090 0.083 0.109 0.017 0.046 0.527 0.063 0.109 0.030 

Locus 313 : 
2 alleles
2.2% missing data
   3   (0.098) 0.025 0.053 0.078 0.099 0.008 0.073 0.054 0.075 0.098 0.025 
   4   (0.902) 0.975 0.947 0.922 0.901 0.992 0.927 0.946 0.925 0.902 0.975 

Locus 314 : 
2 alleles
9.4% missing data
   2   (0.920) 0.940 0.862 0.942 0.919 0.998 0.973 0.974 0.957 0.920 0.986 
   4   (0.080) 0.060 0.138 0.058 0.081 0.002 0.027 0.026 0.043 0.080 0.014 

Locus 315 : 
2 alleles
2.2% missing data
   2   (0.630) 0.918 0.569 0.572 0.630 0.462 0.785 0.765 0.498 0.629 0.599 
   4   (0.370) 0.082 0.431 0.428 0.370 0.538 0.215 0.235 0.502 0.371 0.401 

Locus 316 : 
2 alleles
2.9% missing data
   1   (0.929) 0.994 0.811 0.920 0.929 0.998 0.984 0.957 0.959 0.929 0.989 
   3   (0.071) 0.006 0.189 0.080 0.071 0.002 0.016 0.043 0.041 0.071 0.011 

Locus 317 : 
2 alleles
5.8% missing data
   4   (0.918) 0.983 0.959 0.955 0.918 0.199 0.944 0.969 0.975 0.918 0.972 
   2   (0.082) 0.017 0.041 0.045 0.082 0.801 0.056 0.031 0.025 0.082 0.028 

Locus 318 : 
2 alleles
6.5% missing data
   2   (0.903) 0.983 0.909 0.895 0.904 0.802 0.973 0.802 0.930 0.904 0.841 
   4   (0.097) 0.017 0.091 0.105 0.096 0.198 0.027 0.198 0.070 0.096 0.159 

Locus 319 : 
2 alleles
4.3% missing data
   2   (0.637) 0.624 0.698 0.590 0.636 0.772 0.570 0.517 0.748 0.636 0.846 
   4   (0.363) 0.376 0.302 0.410 0.364 0.228 0.430 0.483 0.252 0.364 0.154 

Locus 320 : 
2 alleles
5.1% missing data
   2   (0.368) 0.385 0.247 0.408 0.368 0.167 0.273 0.592 0.522 0.368 0.400 
   4   (0.632) 0.615 0.753 0.592 0.632 0.833 0.727 0.408 0.478 0.632 0.600 

Locus 321 : 
2 alleles
10.9% missing data
   2   (0.844) 0.960 0.924 0.890 0.844 0.661 0.799 0.950 0.845 0.844 0.947 
   4   (0.156) 0.040 0.076 0.110 0.156 0.339 0.201 0.050 0.155 0.156 0.053 

Locus 322 : 
2 alleles
6.5% missing data
   1   (0.253) 0.416 0.234 0.159 0.254 0.373 0.303 0.139 0.234 0.252 0.089 
   3   (0.747) 0.584 0.766 0.841 0.746 0.627 0.697 0.861 0.766 0.748 0.911 

Locus 323 : 
2 alleles
18.8% missing data
   3   (0.930) 0.975 0.977 0.977 0.930 0.625 0.893 0.985 0.986 0.929 0.982 
   1   (0.070) 0.025 0.023 0.023 0.070 0.375 0.107 0.015 0.014 0.071 0.018 

Locus 324 : 
2 alleles
3.6% missing data
   3   (0.795) 0.144 0.727 0.728 0.796 0.989 0.935 0.869 0.783 0.795 0.753 
   1   (0.205) 0.856 0.273 0.272 0.204 0.011 0.065 0.131 0.217 0.205 0.247 

Locus 325 : 
2 alleles
14.5% missing data
   1   (0.865) 0.954 0.905 0.868 0.865 0.974 0.861 0.920 0.909 0.865 0.894 
   3   (0.135) 0.046 0.095 0.132 0.135 0.026 0.139 0.080 0.091 0.135 0.106 

Locus 326 : 
2 alleles
13.8% missing data
   4   (0.590) 0.527 0.700 0.568 0.590 0.080 0.620 0.349 0.732 0.590 0.157 
   2   (0.410) 0.473 0.300 0.432 0.410 0.920 0.380 0.651 0.268 0.410 0.843 

Locus 327 : 
2 alleles
5.8% missing data
   1   (0.144) 0.032 0.115 0.155 0.144 0.019 0.090 0.075 0.103 0.144 0.386 
   3   (0.856) 0.968 0.885 0.845 0.856 0.981 0.910 0.925 0.897 0.856 0.614 

Locus 328 : 
2 alleles
0.7% missing data
   4   (0.881) 0.970 0.941 0.947 0.881 0.983 0.858 0.855 0.916 0.881 0.974 
   2   (0.119) 0.030 0.059 0.053 0.119 0.017 0.142 0.145 0.084 0.119 0.026 

Locus 329 : 
2 alleles
5.1% missing data
   4   (0.360) 0.373 0.386 0.478 0.360 0.537 0.269 0.434 0.369 0.360 0.096 
   2   (0.640) 0.627 0.614 0.522 0.640 0.463 0.731 0.566 0.631 0.640 0.904 

Locus 330 : 
2 alleles
3.6% missing data
   3   (0.913) 0.955 0.976 0.969 0.913 0.996 0.788 0.983 0.976 0.912 0.974 
   1   (0.087) 0.045 0.024 0.031 0.087 0.004 0.212 0.017 0.024 0.088 0.026 

Locus 331 : 
2 alleles
15.2% missing data
   4   (0.917) 0.719 0.972 0.976 0.918 0.987 0.760 0.980 0.985 0.918 0.969 
   2   (0.083) 0.281 0.028 0.024 0.082 0.013 0.240 0.020 0.015 0.082 0.031 

Locus 332 : 
2 alleles
6.5% missing data
   1   (0.308) 0.825 0.260 0.292 0.308 0.416 0.406 0.153 0.199 0.308 0.090 
   3   (0.692) 0.175 0.740 0.708 0.692 0.584 0.594 0.847 0.801 0.692 0.910 

Locus 333 : 
2 alleles
5.1% missing data
   4   (0.912) 0.977 0.861 0.902 0.912 0.998 0.964 0.927 0.945 0.912 0.972 
   1   (0.088) 0.023 0.139 0.098 0.088 0.002 0.036 0.073 0.055 0.088 0.028 

Locus 334 : 
2 alleles
2.2% missing data
   1   (0.903) 0.982 0.927 0.902 0.904 0.010 0.952 0.966 0.953 0.903 0.979 
   3   (0.097) 0.018 0.073 0.098 0.096 0.990 0.048 0.034 0.047 0.097 0.021 

Locus 335 : 
2 alleles
15.9% missing data
   1   (0.898) 0.990 0.891 0.882 0.898 0.969 0.969 0.963 0.876 0.898 0.870 
   2   (0.102) 0.010 0.109 0.118 0.102 0.031 0.031 0.037 0.124 0.102 0.130 

Locus 336 : 
2 alleles
15.9% missing data
   4   (0.921) 0.932 0.888 0.889 0.921 0.988 0.969 0.961 0.958 0.921 0.976 
   1   (0.079) 0.068 0.112 0.111 0.079 0.012 0.031 0.039 0.042 0.079 0.024 

Locus 337 : 
2 alleles
13.0% missing data
   2   (0.567) 0.539 0.570 0.507 0.567 0.979 0.578 0.461 0.586 0.567 0.738 
   4   (0.433) 0.461 0.430 0.493 0.433 0.021 0.422 0.539 0.414 0.433 0.262 

Locus 338 : 
2 alleles
13.8% missing data
   3   (0.856) 0.976 0.830 0.921 0.856 0.969 0.821 0.947 0.941 0.856 0.866 
   1   (0.144) 0.024 0.170 0.079 0.144 0.031 0.179 0.053 0.059 0.144 0.134 

Locus 339 : 
2 alleles
5.1% missing data
   1   (0.682) 0.642 0.824 0.692 0.683 0.978 0.588 0.366 0.814 0.683 0.298 
   3   (0.318) 0.358 0.176 0.308 0.317 0.022 0.412 0.634 0.186 0.317 0.702 

Locus 340 : 
2 alleles
1.4% missing data
   4   (0.904) 0.766 0.907 0.950 0.904 0.994 0.947 0.818 0.958 0.904 0.973 
   2   (0.096) 0.234 0.093 0.050 0.096 0.006 0.053 0.182 0.042 0.096 0.027 

Locus 341 : 
2 alleles
13.0% missing data
   4   (0.888) 0.979 0.918 0.930 0.888 0.927 0.926 0.816 0.895 0.889 0.974 
   1   (0.112) 0.021 0.082 0.070 0.112 0.073 0.074 0.184 0.105 0.111 0.026 

Locus 342 : 
2 alleles
6.5% missing data
   2   (0.765) 0.966 0.704 0.771 0.765 0.938 0.788 0.822 0.846 0.766 0.555 
   3   (0.235) 0.034 0.296 0.229 0.235 0.062 0.212 0.178 0.154 0.234 0.445 

Locus 343 : 
2 alleles
10.1% missing data
   2   (0.835) 0.860 0.790 0.835 0.836 0.979 0.856 0.882 0.862 0.836 0.953 
   4   (0.165) 0.140 0.210 0.165 0.164 0.021 0.144 0.118 0.138 0.164 0.047 

Locus 344 : 
2 alleles
11.6% missing data
   1   (0.917) 0.882 0.926 0.960 0.917 0.891 0.924 0.951 0.962 0.918 0.973 
   3   (0.083) 0.118 0.074 0.040 0.083 0.109 0.076 0.049 0.038 0.082 0.027 

Locus 345 : 
2 alleles
15.9% missing data
   4   (0.851) 0.965 0.889 0.885 0.852 0.990 0.833 0.905 0.897 0.851 0.798 
   2   (0.149) 0.035 0.111 0.115 0.148 0.010 0.167 0.095 0.103 0.149 0.202 

Locus 346 : 
2 alleles
5.8% missing data
   2   (0.890) 0.982 0.907 0.885 0.890 0.946 0.946 0.925 0.923 0.890 0.947 
   4   (0.110) 0.018 0.093 0.115 0.110 0.054 0.054 0.075 0.077 0.110 0.053 

Locus 347 : 
2 alleles
5.8% missing data
   2   (0.912) 0.964 0.960 0.925 0.912 0.868 0.949 0.963 0.907 0.912 0.980 
   4   (0.088) 0.036 0.040 0.075 0.088 0.132 0.051 0.037 0.093 0.088 0.020 

Locus 348 : 
2 alleles
1.4% missing data
   3   (0.881) 0.970 0.889 0.895 0.882 0.991 0.923 0.886 0.878 0.881 0.968 
   2   (0.119) 0.030 0.111 0.105 0.118 0.009 0.077 0.114 0.122 0.119 0.032 

Locus 349 : 
2 alleles
4.3% missing data
   4   (0.936) 0.963 0.972 0.974 0.936 0.995 0.889 0.981 0.988 0.936 0.953 
   2   (0.064) 0.037 0.028 0.026 0.064 0.005 0.111 0.019 0.012 0.064 0.047 

Locus 350 : 
2 alleles
5.1% missing data
   1   (0.912) 0.975 0.815 0.925 0.913 0.944 0.973 0.957 0.930 0.913 0.981 
   3   (0.088) 0.025 0.185 0.075 0.087 0.056 0.027 0.043 0.070 0.087 0.019 

Locus 351 : 
2 alleles
14.5% missing data
   1   (0.595) 0.641 0.575 0.496 0.595 0.939 0.592 0.672 0.675 0.596 0.224 
   3   (0.405) 0.359 0.425 0.504 0.405 0.061 0.408 0.328 0.325 0.404 0.776 

Locus 352 : 
2 alleles
2.2% missing data
   3   (0.909) 0.973 0.899 0.934 0.909 0.879 0.961 0.923 0.942 0.909 0.975 
   1   (0.091) 0.027 0.101 0.066 0.091 0.121 0.039 0.077 0.058 0.091 0.025 

Locus 353 : 
2 alleles
2.2% missing data
   3   (0.858) 0.974 0.852 0.811 0.858 0.997 0.926 0.878 0.839 0.858 0.972 
   1   (0.142) 0.026 0.148 0.189 0.142 0.003 0.074 0.122 0.161 0.142 0.028 

Locus 354 : 
2 alleles
0.7% missing data
   2   (0.891) 0.986 0.936 0.880 0.891 0.878 0.950 0.962 0.869 0.890 0.981 
   4   (0.109) 0.014 0.064 0.120 0.109 0.122 0.050 0.038 0.131 0.110 0.019 

Locus 355 : 
2 alleles
13.8% missing data
   3   (0.894) 0.893 0.938 0.857 0.894 0.989 0.910 0.900 0.928 0.894 0.966 
   1   (0.106) 0.107 0.062 0.143 0.106 0.011 0.090 0.100 0.072 0.106 0.034 

Locus 356 : 
2 alleles
11.6% missing data
   2   (0.929) 0.962 0.909 0.961 0.929 0.995 0.973 0.910 0.956 0.929 0.961 
   4   (0.071) 0.038 0.091 0.039 0.071 0.005 0.027 0.090 0.044 0.071 0.039 

Locus 357 : 
2 alleles
3.6% missing data
   4   (0.895) 0.987 0.934 0.966 0.894 0.859 0.760 0.953 0.980 0.895 0.966 
   2   (0.105) 0.013 0.066 0.034 0.106 0.141 0.240 0.047 0.020 0.105 0.034 

Locus 358 : 
2 alleles
5.8% missing data
   2   (0.759) 0.810 0.716 0.784 0.760 0.939 0.674 0.862 0.877 0.759 0.881 
   4   (0.241) 0.190 0.284 0.216 0.240 0.061 0.326 0.138 0.123 0.241 0.119 

Locus 359 : 
2 alleles
1.4% missing data
   3   (0.914) 0.992 0.871 0.884 0.914 0.671 0.979 0.923 0.932 0.914 0.982 
   1   (0.086) 0.008 0.129 0.116 0.086 0.329 0.021 0.077 0.068 0.086 0.018 

Locus 360 : 
2 alleles
2.9% missing data
   3   (0.910) 0.985 0.881 0.945 0.910 0.013 0.973 0.971 0.936 0.910 0.984 
   1   (0.090) 0.015 0.119 0.055 0.090 0.987 0.027 0.029 0.064 0.090 0.016 

Locus 361 : 
2 alleles
5.1% missing data
   1   (0.383) 0.401 0.442 0.371 0.383 0.057 0.292 0.521 0.366 0.381 0.830 
   3   (0.617) 0.599 0.558 0.629 0.617 0.943 0.708 0.479 0.634 0.619 0.170 

Locus 362 : 
2 alleles
4.3% missing data
   1   (0.877) 0.975 0.908 0.907 0.876 0.994 0.921 0.892 0.951 0.877 0.732 
   2   (0.123) 0.025 0.092 0.093 0.124 0.006 0.079 0.108 0.049 0.123 0.268 

Locus 363 : 
2 alleles
4.3% missing data
   3   (0.927) 0.948 0.979 0.964 0.928 0.992 0.871 0.976 0.977 0.927 0.963 
   1   (0.073) 0.052 0.021 0.036 0.072 0.008 0.129 0.024 0.023 0.073 0.037 

Locus 364 : 
2 alleles
11.6% missing data
   2   (0.887) 0.979 0.945 0.947 0.888 0.357 0.922 0.962 0.932 0.886 0.903 
   4   (0.113) 0.021 0.055 0.053 0.112 0.643 0.078 0.038 0.068 0.114 0.097 

Locus 365 : 
2 alleles
2.9% missing data
   1   (0.827) 0.971 0.857 0.830 0.828 0.908 0.830 0.687 0.848 0.828 0.963 
   3   (0.173) 0.029 0.143 0.170 0.172 0.092 0.170 0.313 0.152 0.172 0.037 

Locus 366 : 
2 alleles
5.1% missing data
   4   (0.484) 0.455 0.501 0.521 0.485 0.347 0.448 0.357 0.481 0.485 0.492 
   2   (0.516) 0.545 0.499 0.479 0.515 0.653 0.552 0.643 0.519 0.515 0.508 

Locus 367 : 
2 alleles
9.4% missing data
   2   (0.921) 0.993 0.917 0.860 0.920 0.998 0.977 0.947 0.937 0.921 0.988 
   3   (0.079) 0.007 0.083 0.140 0.080 0.002 0.023 0.053 0.063 0.079 0.012 

Locus 368 : 
2 alleles
6.5% missing data
   2   (0.494) 0.093 0.499 0.552 0.493 0.931 0.478 0.549 0.411 0.493 0.837 
   4   (0.506) 0.907 0.501 0.448 0.507 0.069 0.522 0.451 0.589 0.507 0.163 

Locus 369 : 
2 alleles
5.8% missing data
   4   (0.918) 0.956 0.957 0.951 0.918 0.996 0.858 0.964 0.978 0.918 0.966 
   1   (0.082) 0.044 0.043 0.049 0.082 0.004 0.142 0.036 0.022 0.082 0.034 

Locus 370 : 
2 alleles
5.8% missing data
   2   (0.233) 0.038 0.175 0.219 0.233 0.048 0.275 0.115 0.245 0.233 0.064 
   4   (0.767) 0.962 0.825 0.781 0.767 0.952 0.725 0.885 0.755 0.767 0.936 

Locus 371 : 
2 alleles
1.4% missing data
   1   (0.870) 0.970 0.927 0.914 0.871 0.533 0.896 0.853 0.863 0.871 0.959 
   3   (0.130) 0.030 0.073 0.086 0.129 0.467 0.104 0.147 0.137 0.129 0.041 

Locus 372 : 
2 alleles
0.7% missing data
   1   (0.306) 0.057 0.354 0.310 0.307 0.027 0.276 0.171 0.396 0.306 0.088 
   3   (0.694) 0.943 0.646 0.690 0.693 0.973 0.724 0.829 0.604 0.694 0.912 

Locus 373 : 
2 alleles
2.2% missing data
   4   (0.933) 0.988 0.905 0.896 0.933 0.999 0.987 0.966 0.934 0.932 0.992 
   2   (0.067) 0.012 0.095 0.104 0.067 0.001 0.013 0.034 0.066 0.068 0.008 

Locus 374 : 
2 alleles
19.6% missing data
   2   (0.632) 0.686 0.538 0.540 0.633 0.624 0.725 0.551 0.617 0.633 0.772 
   4   (0.368) 0.314 0.462 0.460 0.367 0.376 0.275 0.449 0.383 0.367 0.228 

Locus 375 : 
2 alleles
15.9% missing data
   2   (0.917) 0.991 0.947 0.940 0.917 0.987 0.957 0.894 0.911 0.917 0.919 
   4   (0.083) 0.009 0.053 0.060 0.083 0.013 0.043 0.106 0.089 0.083 0.081 

Locus 376 : 
2 alleles
2.2% missing data
   2   (0.877) 0.139 0.913 0.956 0.877 0.968 0.827 0.931 0.955 0.878 0.963 
   3   (0.123) 0.861 0.087 0.044 0.123 0.032 0.173 0.069 0.045 0.122 0.037 

Locus 377 : 
2 alleles
4.3% missing data
   1   (0.559) 0.548 0.555 0.600 0.560 0.323 0.535 0.257 0.640 0.559 0.765 
   3   (0.441) 0.452 0.445 0.400 0.440 0.677 0.465 0.743 0.360 0.441 0.235 

Locus 378 : 
2 alleles
15.9% missing data
   2   (0.201) 0.025 0.215 0.333 0.201 0.120 0.060 0.357 0.408 0.201 0.034 
   4   (0.799) 0.975 0.785 0.667 0.799 0.880 0.940 0.643 0.592 0.799 0.966 

Locus 379 : 
2 alleles
14.5% missing data
   2   (0.664) 0.936 0.677 0.743 0.664 0.554 0.664 0.667 0.669 0.664 0.542 
   4   (0.336) 0.064 0.323 0.257 0.336 0.446 0.336 0.333 0.331 0.336 0.458 

Locus 380 : 
2 alleles
2.9% missing data
   2   (0.902) 0.980 0.945 0.942 0.902 0.985 0.837 0.970 0.953 0.902 0.969 
   4   (0.098) 0.020 0.055 0.058 0.098 0.015 0.163 0.030 0.047 0.098 0.031 

Locus 381 : 
2 alleles
7.2% missing data
   4   (0.865) 0.786 0.836 0.918 0.865 0.873 0.899 0.935 0.921 0.866 0.887 
   2   (0.135) 0.214 0.164 0.082 0.135 0.127 0.101 0.065 0.079 0.134 0.113 

Locus 382 : 
2 alleles
5.8% missing data
   4   (0.896) 0.979 0.927 0.910 0.896 0.983 0.942 0.942 0.950 0.896 0.664 
   2   (0.104) 0.021 0.073 0.090 0.104 0.017 0.058 0.058 0.050 0.104 0.336 

Locus 383 : 
2 alleles
14.5% missing data
   1   (0.276) 0.237 0.230 0.301 0.276 0.117 0.166 0.278 0.511 0.277 0.075 
   3   (0.724) 0.763 0.770 0.699 0.724 0.883 0.834 0.722 0.489 0.723 0.925 

Locus 384 : 
2 alleles
8.7% missing data
   1   (0.880) 0.983 0.907 0.891 0.881 0.732 0.892 0.932 0.895 0.881 0.959 
   3   (0.120) 0.017 0.093 0.109 0.119 0.268 0.108 0.068 0.105 0.119 0.041 

Locus 385 : 
2 alleles
10.9% missing data
   2   (0.898) 0.940 0.947 0.800 0.898 0.486 0.935 0.960 0.948 0.898 0.934 
   4   (0.102) 0.060 0.053 0.200 0.102 0.514 0.065 0.040 0.052 0.102 0.066 

Locus 386 : 
2 alleles
11.6% missing data
   2   (0.867) 0.977 0.923 0.811 0.866 0.858 0.870 0.949 0.903 0.867 0.921 
   1   (0.133) 0.023 0.077 0.189 0.134 0.142 0.130 0.051 0.097 0.133 0.079 

Locus 387 : 
2 alleles
7.2% missing data
   2   (0.812) 0.834 0.866 0.901 0.811 0.735 0.724 0.877 0.899 0.812 0.882 
   3   (0.188) 0.166 0.134 0.099 0.189 0.265 0.276 0.123 0.101 0.188 0.118 

Locus 388 : 
2 alleles
6.5% missing data
   3   (0.805) 0.871 0.838 0.752 0.804 0.913 0.878 0.843 0.857 0.805 0.690 
   1   (0.195) 0.129 0.162 0.248 0.196 0.087 0.122 0.157 0.143 0.195 0.310 

Locus 389 : 
2 alleles
4.3% missing data
   1   (0.789) 0.139 0.760 0.835 0.789 0.802 0.871 0.811 0.794 0.789 0.915 
   3   (0.211) 0.861 0.240 0.165 0.211 0.198 0.129 0.189 0.206 0.211 0.085 

Locus 390 : 
2 alleles
15.9% missing data
   1   (0.695) 0.918 0.518 0.724 0.695 0.781 0.782 0.742 0.663 0.696 0.766 
   3   (0.305) 0.082 0.482 0.276 0.305 0.219 0.218 0.258 0.337 0.304 0.234 

Locus 391 : 
2 alleles
4.3% missing data
   4   (0.749) 0.956 0.748 0.802 0.749 0.984 0.735 0.841 0.816 0.749 0.561 
   2   (0.251) 0.044 0.252 0.198 0.251 0.016 0.265 0.159 0.184 0.251 0.439 

Locus 392 : 
2 alleles
15.9% missing data
   3   (0.948) 0.838 0.987 0.990 0.949 0.993 0.934 0.985 0.991 0.949 0.699 
   1   (0.052) 0.162 0.013 0.010 0.051 0.007 0.066 0.015 0.009 0.051 0.301 

Locus 393 : 
2 alleles
15.2% missing data
   3   (0.890) 0.984 0.913 0.908 0.890 0.895 0.900 0.945 0.945 0.890 0.968 
   1   (0.110) 0.016 0.087 0.092 0.110 0.105 0.100 0.055 0.055 0.110 0.032 

Locus 394 : 
2 alleles
10.1% missing data
   2   (0.883) 0.807 0.904 0.847 0.883 0.985 0.894 0.914 0.944 0.884 0.958 
   4   (0.117) 0.193 0.096 0.153 0.117 0.015 0.106 0.086 0.056 0.116 0.042 

Locus 395 : 
2 alleles
11.6% missing data
   2   (0.295) 0.251 0.295 0.225 0.295 0.331 0.240 0.359 0.241 0.294 0.597 
   4   (0.705) 0.749 0.705 0.775 0.705 0.669 0.760 0.641 0.759 0.706 0.403 

Locus 396 : 
2 alleles
12.3% missing data
   3   (0.789) 0.812 0.810 0.869 0.789 0.973 0.750 0.893 0.916 0.788 0.538 
   1   (0.211) 0.188 0.190 0.131 0.211 0.027 0.250 0.107 0.084 0.212 0.462 

Locus 397 : 
2 alleles
6.5% missing data
   2   (0.535) 0.829 0.515 0.640 0.535 0.964 0.433 0.502 0.631 0.534 0.472 
   3   (0.465) 0.171 0.485 0.360 0.465 0.036 0.567 0.498 0.369 0.466 0.528 

Locus 398 : 
2 alleles
11.6% missing data
   2   (0.510) 0.500 0.421 0.519 0.509 0.049 0.638 0.208 0.452 0.510 0.884 
   4   (0.490) 0.500 0.579 0.481 0.491 0.951 0.362 0.792 0.548 0.490 0.116 

Locus 399 : 
2 alleles
2.9% missing data
   3   (0.911) 0.962 0.922 0.929 0.911 0.975 0.959 0.933 0.917 0.911 0.967 
   1   (0.089) 0.038 0.078 0.071 0.089 0.025 0.041 0.067 0.083 0.089 0.033 

Locus 400 : 
2 alleles
5.1% missing data
   1   (0.708) 0.768 0.753 0.768 0.708 0.752 0.707 0.397 0.775 0.707 0.924 
   3   (0.292) 0.232 0.247 0.232 0.292 0.248 0.293 0.603 0.225 0.293 0.076 

Locus 401 : 
2 alleles
13.0% missing data
   1   (0.839) 0.883 0.854 0.793 0.839 0.879 0.905 0.747 0.838 0.839 0.963 
   2   (0.161) 0.117 0.146 0.207 0.161 0.121 0.095 0.253 0.162 0.161 0.037 

Locus 402 : 
2 alleles
5.1% missing data
   2   (0.784) 0.742 0.862 0.864 0.783 0.511 0.773 0.745 0.915 0.784 0.516 
   4   (0.216) 0.258 0.138 0.136 0.217 0.489 0.227 0.255 0.085 0.216 0.484 

Locus 403 : 
2 alleles
3.6% missing data
   4   (0.831) 0.447 0.893 0.814 0.832 0.441 0.829 0.800 0.921 0.832 0.949 
   2   (0.169) 0.553 0.107 0.186 0.168 0.559 0.171 0.200 0.079 0.168 0.051 

Locus 404 : 
2 alleles
12.3% missing data
   2   (0.852) 0.798 0.873 0.920 0.852 0.811 0.865 0.933 0.915 0.852 0.681 
   4   (0.148) 0.202 0.127 0.080 0.148 0.189 0.135 0.067 0.085 0.148 0.319 

Locus 405 : 
2 alleles
2.2% missing data
   2   (0.751) 0.961 0.704 0.745 0.751 0.493 0.788 0.842 0.836 0.752 0.556 
   3   (0.249) 0.039 0.296 0.255 0.249 0.507 0.212 0.158 0.164 0.248 0.444 

Locus 406 : 
2 alleles
11.6% missing data
   2   (0.907) 0.912 0.936 0.967 0.907 0.770 0.868 0.979 0.973 0.908 0.960 
   4   (0.093) 0.088 0.064 0.033 0.093 0.230 0.132 0.021 0.027 0.092 0.040 

Locus 407 : 
2 alleles
3.6% missing data
   2   (0.821) 0.969 0.766 0.814 0.821 0.986 0.914 0.626 0.798 0.821 0.965 
   4   (0.179) 0.031 0.234 0.186 0.179 0.014 0.086 0.374 0.202 0.179 0.035 

Locus 408 : 
2 alleles
13.0% missing data
   2   (0.868) 0.890 0.870 0.888 0.869 0.767 0.850 0.939 0.946 0.868 0.963 
   4   (0.132) 0.110 0.130 0.112 0.131 0.233 0.150 0.061 0.054 0.132 0.037 

Locus 409 : 
2 alleles
2.2% missing data
   2   (0.115) 0.016 0.172 0.137 0.115 0.002 0.026 0.077 0.230 0.115 0.015 
   4   (0.885) 0.984 0.828 0.863 0.885 0.998 0.974 0.923 0.770 0.885 0.985 

Locus 410 : 
2 alleles
5.1% missing data
   2   (0.915) 0.972 0.931 0.957 0.915 0.942 0.916 0.978 0.968 0.915 0.975 
   4   (0.085) 0.028 0.069 0.043 0.085 0.058 0.084 0.022 0.032 0.085 0.025 

Locus 411 : 
2 alleles
18.1% missing data
   2   (0.861) 0.980 0.845 0.881 0.859 0.898 0.902 0.890 0.910 0.860 0.959 
   4   (0.139) 0.020 0.155 0.119 0.141 0.102 0.098 0.110 0.090 0.140 0.041 

Locus 412 : 
2 alleles
14.5% missing data
   1   (0.889) 0.979 0.872 0.895 0.889 0.964 0.956 0.933 0.875 0.888 0.914 
   2   (0.111) 0.021 0.128 0.105 0.111 0.036 0.044 0.067 0.125 0.112 0.086 

Locus 413 : 
2 alleles
14.5% missing data
   1   (0.941) 0.995 0.956 0.939 0.942 0.985 0.991 0.869 0.863 0.941 0.994 
   3   (0.059) 0.005 0.044 0.061 0.058 0.015 0.009 0.131 0.137 0.059 0.006 

Locus 414 : 
2 alleles
13.0% missing data
   4   (0.894) 0.953 0.910 0.840 0.893 0.980 0.962 0.940 0.908 0.893 0.975 
   2   (0.106) 0.047 0.090 0.160 0.107 0.020 0.038 0.060 0.092 0.107 0.025 

Locus 415 : 
2 alleles
3.6% missing data
   1   (0.127) 0.091 0.065 0.083 0.127 0.022 0.089 0.182 0.142 0.128 0.030 
   3   (0.873) 0.909 0.935 0.917 0.873 0.978 0.911 0.818 0.858 0.872 0.970 

Locus 416 : 
2 alleles
3.6% missing data
   3   (0.856) 0.978 0.868 0.888 0.856 0.992 0.906 0.946 0.834 0.855 0.953 
   1   (0.144) 0.022 0.132 0.112 0.144 0.008 0.094 0.054 0.166 0.145 0.047 

Locus 417 : 
2 alleles
10.1% missing data
   3   (0.906) 0.988 0.921 0.819 0.906 0.994 0.943 0.969 0.950 0.906 0.981 
   4   (0.094) 0.012 0.079 0.181 0.094 0.006 0.057 0.031 0.050 0.094 0.019 

Locus 418 : 
2 alleles
5.1% missing data
   2   (0.774) 0.856 0.750 0.825 0.773 0.944 0.803 0.797 0.822 0.774 0.919 
   4   (0.226) 0.144 0.250 0.175 0.227 0.056 0.197 0.203 0.178 0.226 0.081 

Locus 419 : 
2 alleles
2.9% missing data
   3   (0.734) 0.855 0.750 0.687 0.734 0.535 0.774 0.701 0.723 0.734 0.917 
   4   (0.266) 0.145 0.250 0.313 0.266 0.465 0.226 0.299 0.277 0.266 0.083 

Locus 420 : 
2 alleles
13.8% missing data
   1   (0.262) 0.486 0.274 0.230 0.262 0.021 0.252 0.402 0.158 0.262 0.304 
   4   (0.738) 0.514 0.726 0.770 0.738 0.979 0.748 0.598 0.842 0.738 0.696 

Locus 421 : 
2 alleles
11.6% missing data
   2   (0.934) 0.995 0.861 0.952 0.935 0.986 0.990 0.790 0.915 0.934 0.993 
   4   (0.066) 0.005 0.139 0.048 0.065 0.014 0.010 0.210 0.085 0.066 0.007 

Locus 422 : 
2 alleles
5.1% missing data
   2   (0.861) 0.967 0.861 0.736 0.861 0.992 0.957 0.927 0.877 0.860 0.445 
   4   (0.139) 0.033 0.139 0.264 0.139 0.008 0.043 0.073 0.123 0.140 0.555 

Locus 423 : 
2 alleles
14.5% missing data
   3   (0.628) 0.915 0.748 0.653 0.629 0.357 0.539 0.551 0.748 0.628 0.274 
   2   (0.372) 0.085 0.252 0.347 0.371 0.643 0.461 0.449 0.252 0.372 0.726 

Locus 424 : 
2 alleles
13.0% missing data
   2   (0.883) 0.940 0.900 0.914 0.882 0.894 0.888 0.904 0.947 0.883 0.970 
   4   (0.117) 0.060 0.100 0.086 0.118 0.106 0.112 0.096 0.053 0.117 0.030 

Locus 425 : 
2 alleles
2.9% missing data
   2   (0.886) 0.788 0.945 0.942 0.886 0.693 0.783 0.943 0.962 0.887 0.951 
   4   (0.114) 0.212 0.055 0.058 0.114 0.307 0.217 0.057 0.038 0.113 0.049 

Locus 426 : 
2 alleles
5.8% missing data
   3   (0.828) 0.918 0.789 0.803 0.828 0.989 0.940 0.531 0.762 0.828 0.966 
   2   (0.172) 0.082 0.211 0.197 0.172 0.011 0.060 0.469 0.238 0.172 0.034 

Locus 427 : 
2 alleles
18.8% missing data
   4   (0.895) 0.990 0.917 0.845 0.895 0.852 0.929 0.966 0.904 0.895 0.975 
   2   (0.105) 0.010 0.083 0.155 0.105 0.148 0.071 0.034 0.096 0.105 0.025 

Locus 428 : 
2 alleles
5.8% missing data
   2   (0.927) 0.987 0.950 0.968 0.927 0.992 0.914 0.962 0.979 0.927 0.975 
   4   (0.073) 0.013 0.050 0.032 0.073 0.008 0.086 0.038 0.021 0.073 0.025 

Locus 429 : 
2 alleles
15.2% missing data
   2   (0.749) 0.958 0.809 0.743 0.749 0.478 0.768 0.878 0.651 0.749 0.841 
   3   (0.251) 0.042 0.191 0.257 0.251 0.522 0.232 0.122 0.349 0.251 0.159 

Locus 430 : 
2 alleles
4.3% missing data
   4   (0.793) 0.906 0.800 0.786 0.793 0.942 0.842 0.912 0.827 0.793 0.622 
   2   (0.207) 0.094 0.200 0.214 0.207 0.058 0.158 0.088 0.173 0.207 0.378 

Locus 431 : 
2 alleles
2.9% missing data
   1   (0.354) 0.312 0.235 0.319 0.354 0.952 0.425 0.175 0.345 0.353 0.434 
   3   (0.646) 0.688 0.765 0.681 0.646 0.048 0.575 0.825 0.655 0.647 0.566 

Locus 432 : 
2 alleles
0.7% missing data
   1   (0.481) 0.067 0.501 0.464 0.481 0.061 0.458 0.444 0.488 0.481 0.828 
   4   (0.519) 0.933 0.499 0.536 0.519 0.939 0.542 0.556 0.512 0.519 0.172 

Locus 433 : 
2 alleles
13.8% missing data
   2   (0.831) 0.822 0.621 0.857 0.831 0.985 0.901 0.929 0.898 0.831 0.951 
   4   (0.169) 0.178 0.379 0.143 0.169 0.015 0.099 0.071 0.102 0.169 0.049 

Locus 434 : 
2 alleles
14.5% missing data
   3   (0.747) 0.798 0.739 0.774 0.747 0.976 0.805 0.755 0.814 0.747 0.542 
   2   (0.253) 0.202 0.261 0.226 0.253 0.024 0.195 0.245 0.186 0.253 0.458 

Locus 435 : 
2 alleles
3.6% missing data
   4   (0.803) 0.847 0.804 0.825 0.803 0.983 0.879 0.825 0.791 0.801 0.930 
   2   (0.197) 0.153 0.196 0.175 0.197 0.017 0.121 0.175 0.209 0.199 0.070 

Locus 436 : 
2 alleles
8.0% missing data
   4   (0.769) 0.402 0.817 0.737 0.769 0.977 0.779 0.849 0.756 0.769 0.947 
   2   (0.231) 0.598 0.183 0.263 0.231 0.023 0.221 0.151 0.244 0.231 0.053 

Locus 437 : 
2 alleles
2.9% missing data
   1   (0.916) 0.991 0.948 0.951 0.916 0.981 0.914 0.978 0.964 0.916 0.968 
   3   (0.084) 0.009 0.052 0.049 0.084 0.019 0.086 0.022 0.036 0.084 0.032 

Locus 438 : 
2 alleles
5.1% missing data
   2   (0.931) 0.986 0.886 0.928 0.931 0.994 0.992 0.939 0.848 0.931 0.993 
   4   (0.069) 0.014 0.114 0.072 0.069 0.006 0.008 0.061 0.152 0.069 0.007 

Locus 439 : 
2 alleles
2.2% missing data
   3   (0.911) 0.987 0.934 0.893 0.912 0.901 0.956 0.939 0.905 0.912 0.984 
   4   (0.089) 0.013 0.066 0.107 0.088 0.099 0.044 0.061 0.095 0.088 0.016 

Locus 440 : 
2 alleles
3.6% missing data
   3   (0.832) 0.965 0.827 0.854 0.832 0.760 0.891 0.900 0.738 0.833 0.933 
   1   (0.168) 0.035 0.173 0.146 0.168 0.240 0.109 0.100 0.262 0.167 0.067 

Locus 441 : 
2 alleles
1.4% missing data
   2   (0.894) 0.718 0.931 0.912 0.894 0.872 0.946 0.947 0.951 0.894 0.602 
   4   (0.106) 0.282 0.069 0.088 0.106 0.128 0.054 0.053 0.049 0.106 0.398 

Locus 442 : 
2 alleles
6.5% missing data
   3   (0.867) 0.984 0.880 0.886 0.867 0.995 0.941 0.956 0.768 0.866 0.977 
   1   (0.133) 0.016 0.120 0.114 0.133 0.005 0.059 0.044 0.232 0.134 0.023 

Locus 443 : 
2 alleles
2.2% missing data
   4   (0.686) 0.923 0.611 0.730 0.685 0.942 0.706 0.870 0.711 0.685 0.845 
   2   (0.314) 0.077 0.389 0.270 0.315 0.058 0.294 0.130 0.289 0.315 0.155 

Locus 444 : 
2 alleles
3.6% missing data
   3   (0.869) 0.495 0.911 0.887 0.869 0.989 0.922 0.883 0.892 0.869 0.928 
   2   (0.131) 0.505 0.089 0.113 0.131 0.011 0.078 0.117 0.108 0.131 0.072 

Locus 445 : 
2 alleles
13.8% missing data
   3   (0.427) 0.145 0.405 0.580 0.428 0.241 0.425 0.661 0.360 0.429 0.126 
   1   (0.573) 0.855 0.595 0.420 0.572 0.759 0.575 0.339 0.640 0.571 0.874 

Locus 446 : 
2 alleles
4.3% missing data
   1   (0.235) 0.182 0.236 0.180 0.234 0.035 0.194 0.572 0.246 0.234 0.065 
   3   (0.765) 0.818 0.764 0.820 0.766 0.965 0.806 0.428 0.754 0.766 0.935 

Locus 447 : 
2 alleles
5.1% missing data
   3   (0.714) 0.949 0.751 0.763 0.714 0.703 0.686 0.873 0.689 0.714 0.794 
   2   (0.286) 0.051 0.249 0.237 0.286 0.297 0.314 0.127 0.311 0.286 0.206 

Locus 448 : 
2 alleles
12.3% missing data
   1   (0.079) 0.023 0.098 0.101 0.079 0.034 0.019 0.058 0.102 0.079 0.016 
   3   (0.921) 0.977 0.902 0.899 0.921 0.966 0.981 0.942 0.898 0.921 0.984 

Locus 449 : 
2 alleles
5.1% missing data
   2   (0.417) 0.483 0.405 0.425 0.417 0.644 0.526 0.248 0.230 0.418 0.508 
   4   (0.583) 0.517 0.595 0.575 0.583 0.356 0.474 0.752 0.770 0.582 0.492 

Locus 450 : 
2 alleles
13.0% missing data
   2   (0.854) 0.971 0.900 0.916 0.854 0.676 0.677 0.948 0.932 0.854 0.957 
   4   (0.146) 0.029 0.100 0.084 0.146 0.324 0.323 0.052 0.068 0.146 0.043 

Locus 451 : 
2 alleles
2.9% missing data
   2   (0.827) 0.976 0.803 0.902 0.827 0.706 0.792 0.910 0.878 0.827 0.916 
   4   (0.173) 0.024 0.197 0.098 0.173 0.294 0.208 0.090 0.122 0.173 0.084 

Locus 452 : 
2 alleles
2.2% missing data
   2   (0.624) 0.902 0.704 0.554 0.625 0.954 0.595 0.418 0.645 0.623 0.710 
   4   (0.376) 0.098 0.296 0.446 0.375 0.046 0.405 0.582 0.355 0.377 0.290 

Locus 453 : 
2 alleles
8.0% missing data
   4   (0.344) 0.517 0.272 0.365 0.345 0.184 0.258 0.419 0.445 0.345 0.085 
   2   (0.656) 0.483 0.728 0.635 0.655 0.816 0.742 0.581 0.555 0.655 0.915 

Locus 454 : 
2 alleles
2.9% missing data
   4   (0.922) 0.964 0.947 0.925 0.922 0.996 0.969 0.961 0.922 0.922 0.979 
   2   (0.078) 0.036 0.053 0.075 0.078 0.004 0.031 0.039 0.078 0.078 0.021 

Locus 455 : 
2 alleles
11.6% missing data
   1   (0.912) 0.980 0.938 0.884 0.913 0.997 0.960 0.894 0.919 0.912 0.947 
   3   (0.088) 0.020 0.062 0.116 0.087 0.003 0.040 0.106 0.081 0.088 0.053 

Locus 456 : 
2 alleles
2.9% missing data
   4   (0.875) 0.960 0.879 0.891 0.875 0.977 0.876 0.896 0.944 0.874 0.937 
   2   (0.125) 0.040 0.121 0.109 0.125 0.023 0.124 0.104 0.056 0.126 0.063 

Locus 457 : 
2 alleles
11.6% missing data
   3   (0.919) 0.985 0.947 0.955 0.919 0.982 0.891 0.980 0.967 0.919 0.974 
   2   (0.081) 0.015 0.053 0.045 0.081 0.018 0.109 0.020 0.033 0.081 0.026 

Locus 458 : 
2 alleles
13.0% missing data
   1   (0.856) 0.910 0.893 0.883 0.856 0.990 0.919 0.945 0.847 0.856 0.712 
   3   (0.144) 0.090 0.107 0.117 0.144 0.010 0.081 0.055 0.153 0.144 0.288 

Locus 459 : 
2 alleles
12.3% missing data
   3   (0.941) 0.980 0.799 0.853 0.941 0.992 0.991 0.962 0.961 0.941 0.994 
   4   (0.059) 0.020 0.201 0.147 0.059 0.008 0.009 0.038 0.039 0.059 0.006 

Locus 460 : 
2 alleles
6.5% missing data
   1   (0.849) 0.932 0.892 0.875 0.849 0.056 0.887 0.915 0.919 0.849 0.868 
   3   (0.151) 0.068 0.108 0.125 0.151 0.944 0.113 0.085 0.081 0.151 0.132 

Locus 461 : 
2 alleles
7.2% missing data
   2   (0.759) 0.947 0.790 0.820 0.759 0.058 0.803 0.797 0.809 0.759 0.837 
   4   (0.241) 0.053 0.210 0.180 0.241 0.942 0.197 0.203 0.191 0.241 0.163 

Locus 462 : 
2 alleles
3.6% missing data
   2   (0.652) 0.271 0.738 0.590 0.652 0.567 0.692 0.639 0.636 0.651 0.903 
   4   (0.348) 0.729 0.262 0.410 0.348 0.433 0.308 0.361 0.364 0.349 0.097 

Locus 463 : 
2 alleles
8.0% missing data
   1   (0.693) 0.902 0.710 0.659 0.693 0.759 0.611 0.665 0.740 0.693 0.918 
   3   (0.307) 0.098 0.290 0.341 0.307 0.241 0.389 0.335 0.260 0.307 0.082 

Locus 464 : 
2 alleles
4.3% missing data
   3   (0.914) 0.980 0.952 0.926 0.914 0.990 0.925 0.961 0.954 0.914 0.979 
   1   (0.086) 0.020 0.048 0.074 0.086 0.010 0.075 0.039 0.046 0.086 0.021 

Locus 465 : 
2 alleles
15.9% missing data
   1   (0.918) 0.746 0.967 0.865 0.919 0.898 0.956 0.928 0.940 0.918 0.972 
   3   (0.082) 0.254 0.033 0.135 0.081 0.102 0.044 0.072 0.060 0.082 0.028 

Locus 466 : 
2 alleles
13.0% missing data
   3   (0.801) 0.960 0.781 0.841 0.800 0.715 0.844 0.887 0.798 0.801 0.894 
   1   (0.199) 0.040 0.219 0.159 0.200 0.285 0.156 0.113 0.202 0.199 0.106 

Locus 467 : 
2 alleles
11.6% missing data
   1   (0.823) 0.633 0.831 0.822 0.823 0.989 0.912 0.291 0.864 0.823 0.952 
   3   (0.177) 0.367 0.169 0.178 0.177 0.011 0.088 0.709 0.136 0.177 0.048 

Locus 468 : 
2 alleles
3.6% missing data
   1   (0.179) 0.285 0.271 0.190 0.179 0.214 0.119 0.175 0.135 0.178 0.049 
   3   (0.821) 0.715 0.729 0.810 0.821 0.786 0.881 0.825 0.865 0.822 0.951 

Locus 469 : 
2 alleles
5.8% missing data
   2   (0.916) 0.961 0.963 0.948 0.916 0.995 0.935 0.894 0.950 0.916 0.967 
   4   (0.084) 0.039 0.037 0.052 0.084 0.005 0.065 0.106 0.050 0.084 0.033 

Locus 470 : 
2 alleles
5.1% missing data
   2   (0.382) 0.070 0.466 0.302 0.382 0.980 0.306 0.200 0.342 0.382 0.629 
   4   (0.618) 0.930 0.534 0.698 0.618 0.020 0.694 0.800 0.658 0.618 0.371 

Locus 471 : 
2 alleles
5.8% missing data
   2   (0.517) 0.898 0.558 0.477 0.518 0.066 0.527 0.700 0.532 0.517 0.284 
   4   (0.483) 0.102 0.442 0.523 0.482 0.934 0.473 0.300 0.468 0.483 0.716 

Locus 472 : 
2 alleles
3.6% missing data
   3   (0.861) 0.955 0.812 0.907 0.861 0.991 0.891 0.912 0.882 0.861 0.961 
   4   (0.139) 0.045 0.188 0.093 0.139 0.009 0.109 0.088 0.118 0.139 0.039 

Locus 473 : 
2 alleles
2.9% missing data
   4   (0.888) 0.976 0.908 0.884 0.888 0.966 0.903 0.952 0.936 0.888 0.965 
   2   (0.112) 0.024 0.092 0.116 0.112 0.034 0.097 0.048 0.064 0.112 0.035 

Locus 474 : 
2 alleles
15.2% missing data
   1   (0.489) 0.506 0.540 0.502 0.489 0.280 0.417 0.704 0.458 0.490 0.458 
   3   (0.511) 0.494 0.460 0.498 0.511 0.720 0.583 0.296 0.542 0.510 0.542 

Locus 475 : 
2 alleles
11.6% missing data
   3   (0.886) 0.881 0.949 0.904 0.886 0.991 0.868 0.853 0.938 0.886 0.970 
   1   (0.114) 0.119 0.051 0.096 0.114 0.009 0.132 0.147 0.062 0.114 0.030 

Locus 476 : 
2 alleles
13.0% missing data
   4   (0.908) 0.970 0.789 0.840 0.908 0.998 0.986 0.830 0.855 0.908 0.990 
   2   (0.092) 0.030 0.211 0.160 0.092 0.002 0.014 0.170 0.145 0.092 0.010 

Locus 477 : 
2 alleles
15.2% missing data
   2   (0.184) 0.037 0.153 0.192 0.184 0.026 0.254 0.084 0.131 0.184 0.055 
   4   (0.816) 0.963 0.847 0.808 0.816 0.974 0.746 0.916 0.869 0.816 0.945 

Locus 478 : 
2 alleles
6.5% missing data
   4   (0.946) 0.995 0.936 0.852 0.946 0.999 0.993 0.969 0.888 0.946 0.995 
   2   (0.054) 0.005 0.064 0.148 0.054 0.001 0.007 0.031 0.112 0.054 0.005 

Locus 479 : 
2 alleles
11.6% missing data
   1   (0.861) 0.891 0.897 0.896 0.861 0.986 0.895 0.869 0.897 0.861 0.966 
   4   (0.139) 0.109 0.103 0.104 0.139 0.014 0.105 0.131 0.103 0.139 0.034 

Locus 480 : 
2 alleles
4.3% missing data
   1   (0.283) 0.892 0.354 0.325 0.282 0.146 0.081 0.189 0.574 0.283 0.200 
   3   (0.717) 0.108 0.646 0.675 0.718 0.854 0.919 0.811 0.426 0.717 0.800 

Locus 481 : 
2 alleles
2.2% missing data
   3   (0.897) 0.982 0.918 0.939 0.897 0.953 0.882 0.939 0.937 0.897 0.982 
   4   (0.103) 0.018 0.082 0.061 0.103 0.047 0.118 0.061 0.063 0.103 0.018 

Locus 482 : 
2 alleles
0.7% missing data
   2   (0.139) 0.038 0.128 0.096 0.139 0.009 0.193 0.042 0.083 0.139 0.058 
   4   (0.861) 0.962 0.872 0.904 0.861 0.991 0.807 0.958 0.917 0.861 0.942 

Locus 483 : 
2 alleles
13.0% missing data
   4   (0.752) 0.800 0.840 0.685 0.752 0.982 0.743 0.841 0.789 0.752 0.550 
   2   (0.248) 0.200 0.160 0.315 0.248 0.018 0.257 0.159 0.211 0.248 0.450 

Locus 484 : 
2 alleles
12.3% missing data
   3   (0.909) 0.890 0.953 0.911 0.910 0.987 0.944 0.958 0.925 0.909 0.956 
   1   (0.091) 0.110 0.047 0.089 0.090 0.013 0.056 0.042 0.075 0.091 0.044 

Locus 485 : 
2 alleles
13.0% missing data
   3   (0.853) 0.846 0.880 0.847 0.853 0.967 0.864 0.949 0.878 0.854 0.951 
   1   (0.147) 0.154 0.120 0.153 0.147 0.033 0.136 0.051 0.122 0.146 0.049 

Locus 486 : 
2 alleles
3.6% missing data
   4   (0.922) 0.965 0.951 0.955 0.923 0.998 0.976 0.957 0.939 0.923 0.666 
   2   (0.078) 0.035 0.049 0.045 0.077 0.002 0.024 0.043 0.061 0.077 0.334 

Locus 487 : 
2 alleles
2.9% missing data
   2   (0.144) 0.024 0.091 0.099 0.144 0.222 0.253 0.057 0.076 0.144 0.043 
   3   (0.856) 0.976 0.909 0.901 0.856 0.778 0.747 0.943 0.924 0.856 0.957 

Locus 488 : 
2 alleles
5.8% missing data
   2   (0.826) 0.888 0.860 0.807 0.826 0.973 0.873 0.880 0.803 0.826 0.955 
   4   (0.174) 0.112 0.140 0.193 0.174 0.027 0.127 0.120 0.197 0.174 0.045 

Locus 489 : 
2 alleles
12.3% missing data
   1   (0.488) 0.487 0.435 0.363 0.488 0.981 0.608 0.288 0.473 0.488 0.527 
   3   (0.512) 0.513 0.565 0.637 0.512 0.019 0.392 0.712 0.527 0.512 0.473 

Locus 490 : 
2 alleles
3.6% missing data
   2   (0.893) 0.906 0.913 0.945 0.892 0.785 0.903 0.974 0.947 0.893 0.966 
   4   (0.107) 0.094 0.087 0.055 0.108 0.215 0.097 0.026 0.053 0.107 0.034 

Locus 491 : 
2 alleles
5.1% missing data
   3   (0.072) 0.015 0.107 0.091 0.072 0.001 0.015 0.061 0.076 0.072 0.010 
   1   (0.928) 0.985 0.893 0.909 0.928 0.999 0.985 0.939 0.924 0.928 0.990 

Locus 492 : 
2 alleles
1.4% missing data
   1   (0.904) 0.926 0.903 0.927 0.904 0.997 0.941 0.955 0.964 0.904 0.974 
   3   (0.096) 0.074 0.097 0.073 0.096 0.003 0.059 0.045 0.036 0.096 0.026 

Locus 493 : 
2 alleles
10.9% missing data
   2   (0.859) 0.941 0.866 0.884 0.859 0.978 0.904 0.886 0.880 0.859 0.926 
   4   (0.141) 0.059 0.134 0.116 0.141 0.022 0.096 0.114 0.120 0.141 0.074 

Locus 494 : 
2 alleles
2.9% missing data
   4   (0.854) 0.970 0.816 0.929 0.854 0.800 0.796 0.893 0.937 0.855 0.955 
   3   (0.146) 0.030 0.184 0.071 0.146 0.200 0.204 0.107 0.063 0.145 0.045 

Locus 495 : 
2 alleles
14.5% missing data
   2   (0.817) 0.963 0.890 0.869 0.818 0.868 0.785 0.908 0.886 0.818 0.256 
   4   (0.183) 0.037 0.110 0.131 0.182 0.132 0.215 0.092 0.114 0.182 0.744 

Locus 496 : 
2 alleles
2.9% missing data
   4   (0.857) 0.723 0.880 0.866 0.857 0.672 0.900 0.913 0.913 0.857 0.966 
   2   (0.143) 0.277 0.120 0.134 0.143 0.328 0.100 0.087 0.087 0.143 0.034 

Locus 497 : 
2 alleles
4.3% missing data
   1   (0.841) 0.956 0.855 0.816 0.840 0.867 0.918 0.888 0.838 0.840 0.962 
   3   (0.159) 0.044 0.145 0.184 0.160 0.133 0.082 0.112 0.162 0.160 0.038 

Locus 498 : 
2 alleles
12.3% missing data
   3   (0.889) 0.921 0.858 0.927 0.889 0.994 0.925 0.938 0.915 0.890 0.975 
   2   (0.111) 0.079 0.142 0.073 0.111 0.006 0.075 0.062 0.085 0.110 0.025 

Locus 499 : 
2 alleles
4.3% missing data
   4   (0.917) 0.445 0.955 0.971 0.918 0.988 0.924 0.974 0.969 0.918 0.969 
   2   (0.083) 0.555 0.045 0.029 0.082 0.012 0.076 0.026 0.031 0.082 0.031 

Locus 500 : 
2 alleles
15.2% missing data
   1   (0.852) 0.968 0.890 0.912 0.852 0.793 0.829 0.920 0.886 0.852 0.956 
   3   (0.148) 0.032 0.110 0.088 0.148 0.207 0.171 0.080 0.114 0.148 0.044 

Locus 501 : 
2 alleles
1.4% missing data
   1   (0.713) 0.951 0.771 0.740 0.714 0.059 0.723 0.856 0.639 0.713 0.928 
   2   (0.287) 0.049 0.229 0.260 0.286 0.941 0.277 0.144 0.361 0.287 0.072 

Locus 502 : 
2 alleles
10.9% missing data
   2   (0.944) 0.982 0.952 0.961 0.944 0.992 0.992 0.970 0.881 0.944 0.994 
   4   (0.056) 0.018 0.048 0.039 0.056 0.008 0.008 0.030 0.119 0.056 0.006 

Locus 503 : 
2 alleles
16.7% missing data
   4   (0.829) 0.957 0.855 0.905 0.828 0.983 0.805 0.832 0.897 0.828 0.942 
   3   (0.171) 0.043 0.145 0.095 0.172 0.017 0.195 0.168 0.103 0.172 0.058 

Locus 504 : 
2 alleles
6.5% missing data
   1   (0.807) 0.952 0.874 0.884 0.807 0.975 0.808 0.861 0.723 0.807 0.892 
   3   (0.193) 0.048 0.126 0.116 0.193 0.025 0.192 0.139 0.277 0.193 0.108 

Locus 505 : 
2 alleles
11.6% missing data
   1   (0.388) 0.424 0.440 0.313 0.388 0.241 0.267 0.389 0.520 0.388 0.452 
   3   (0.612) 0.576 0.560 0.687 0.612 0.759 0.733 0.611 0.480 0.612 0.548 

Locus 506 : 
2 alleles
3.6% missing data
   4   (0.906) 0.947 0.930 0.923 0.906 0.994 0.956 0.762 0.950 0.906 0.980 
   2   (0.094) 0.053 0.070 0.077 0.094 0.006 0.044 0.238 0.050 0.094 0.020 

Locus 507 : 
2 alleles
5.8% missing data
   4   (0.602) 0.651 0.522 0.663 0.602 0.278 0.652 0.537 0.743 0.603 0.248 
   1   (0.398) 0.349 0.478 0.337 0.398 0.722 0.348 0.463 0.257 0.397 0.752 

Locus 508 : 
2 alleles
18.1% missing data
   3   (0.912) 0.933 0.945 0.923 0.912 0.997 0.967 0.957 0.874 0.911 0.985 
   4   (0.088) 0.067 0.055 0.077 0.088 0.003 0.033 0.043 0.126 0.089 0.015 

Locus 509 : 
2 alleles
17.4% missing data
   1   (0.839) 0.971 0.825 0.863 0.839 0.966 0.863 0.901 0.865 0.839 0.966 
   3   (0.161) 0.029 0.175 0.137 0.161 0.034 0.137 0.099 0.135 0.161 0.034 

Locus 510 : 
2 alleles
4.3% missing data
   1   (0.723) 0.919 0.798 0.653 0.722 0.973 0.693 0.721 0.738 0.722 0.931 
   4   (0.277) 0.081 0.202 0.347 0.278 0.027 0.307 0.279 0.262 0.278 0.069 

Locus 511 : 
2 alleles
15.9% missing data
   1   (0.910) 0.972 0.934 0.963 0.910 0.984 0.853 0.967 0.973 0.910 0.975 
   3   (0.090) 0.028 0.066 0.037 0.090 0.016 0.147 0.033 0.027 0.090 0.025 

Locus 512 : 
2 alleles
15.9% missing data
   3   (0.905) 0.989 0.924 0.927 0.905 0.914 0.962 0.969 0.953 0.905 0.782 
   1   (0.095) 0.011 0.076 0.073 0.095 0.086 0.038 0.031 0.047 0.095 0.218 

Locus 513 : 
2 alleles
3.6% missing data
   2   (0.769) 0.916 0.828 0.803 0.769 0.894 0.707 0.893 0.834 0.770 0.756 
   4   (0.231) 0.084 0.172 0.197 0.231 0.106 0.293 0.107 0.166 0.230 0.244 

Locus 514 : 
2 alleles
10.1% missing data
   1   (0.768) 0.922 0.752 0.731 0.768 0.629 0.804 0.917 0.819 0.767 0.940 
   3   (0.232) 0.078 0.248 0.269 0.232 0.371 0.196 0.083 0.181 0.233 0.060 

Locus 515 : 
2 alleles
3.6% missing data
   4   (0.878) 0.977 0.884 0.884 0.878 0.760 0.883 0.944 0.942 0.878 0.966 
   1   (0.122) 0.023 0.116 0.116 0.122 0.240 0.117 0.056 0.058 0.122 0.034 

Locus 516 : 
2 alleles
13.8% missing data
   2   (0.868) 0.970 0.903 0.917 0.868 0.945 0.920 0.606 0.880 0.868 0.977 
   4   (0.132) 0.030 0.097 0.083 0.132 0.055 0.080 0.394 0.120 0.132 0.023 

Locus 517 : 
2 alleles
3.6% missing data
   1   (0.752) 0.685 0.694 0.668 0.751 0.564 0.800 0.875 0.754 0.752 0.948 
   4   (0.248) 0.315 0.306 0.332 0.249 0.436 0.200 0.125 0.246 0.248 0.052 

Locus 518 : 
2 alleles
6.5% missing data
   4   (0.782) 0.956 0.815 0.738 0.782 0.934 0.761 0.881 0.782 0.782 0.932 
   3   (0.218) 0.044 0.185 0.262 0.218 0.066 0.239 0.119 0.218 0.218 0.068 

Locus 519 : 
2 alleles
2.9% missing data
   3   (0.751) 0.934 0.841 0.793 0.752 0.754 0.636 0.915 0.710 0.752 0.893 
   1   (0.249) 0.066 0.159 0.207 0.248 0.246 0.364 0.085 0.290 0.248 0.107 

Locus 520 : 
2 alleles
5.1% missing data
   3   (0.744) 0.963 0.908 0.883 0.745 0.646 0.423 0.922 0.894 0.744 0.175 
   4   (0.256) 0.037 0.092 0.117 0.255 0.354 0.577 0.078 0.106 0.256 0.825 

Locus 521 : 
2 alleles
3.6% missing data
   2   (0.904) 0.982 0.970 0.960 0.904 0.721 0.794 0.973 0.954 0.904 0.973 
   4   (0.096) 0.018 0.030 0.040 0.096 0.279 0.206 0.027 0.046 0.096 0.027 

Locus 522 : 
2 alleles
13.8% missing data
   2   (0.894) 0.949 0.836 0.851 0.893 0.994 0.977 0.850 0.871 0.893 0.985 
   4   (0.106) 0.051 0.164 0.149 0.107 0.006 0.023 0.150 0.129 0.107 0.015 

Locus 523 : 
2 alleles
7.2% missing data
   4   (0.874) 0.805 0.822 0.922 0.874 0.973 0.917 0.640 0.933 0.874 0.972 
   3   (0.126) 0.195 0.178 0.078 0.126 0.027 0.083 0.360 0.067 0.126 0.028 

Locus 524 : 
2 alleles
13.0% missing data
   1   (0.898) 0.980 0.946 0.943 0.897 0.879 0.896 0.955 0.953 0.897 0.972 
   3   (0.102) 0.020 0.054 0.057 0.103 0.121 0.104 0.045 0.047 0.103 0.028 

Locus 525 : 
2 alleles
8.0% missing data
   2   (0.925) 0.968 0.970 0.973 0.925 0.997 0.873 0.957 0.985 0.925 0.975 
   4   (0.075) 0.032 0.030 0.027 0.075 0.003 0.127 0.043 0.015 0.075 0.025 

Locus 526 : 
2 alleles
5.1% missing data
   2   (0.413) 0.421 0.410 0.441 0.413 0.599 0.358 0.541 0.384 0.413 0.484 
   3   (0.587) 0.579 0.590 0.559 0.587 0.401 0.642 0.459 0.616 0.587 0.516 

Locus 527 : 
2 alleles
5.1% missing data
   2   (0.863) 0.937 0.917 0.908 0.862 0.961 0.943 0.911 0.897 0.862 0.596 
   4   (0.137) 0.063 0.083 0.092 0.138 0.039 0.057 0.089 0.103 0.138 0.404 

Locus 528 : 
2 alleles
12.3% missing data
   4   (0.891) 0.877 0.801 0.928 0.891 0.884 0.930 0.952 0.934 0.891 0.974 
   1   (0.109) 0.123 0.199 0.072 0.109 0.116 0.070 0.048 0.066 0.109 0.026 

Locus 529 : 
2 alleles
12.3% missing data
   2   (0.891) 0.898 0.941 0.942 0.890 0.991 0.896 0.756 0.939 0.890 0.959 
   4   (0.109) 0.102 0.059 0.058 0.110 0.009 0.104 0.244 0.061 0.110 0.041 

Locus 530 : 
2 alleles
2.9% missing data
   1   (0.910) 0.979 0.931 0.926 0.910 0.996 0.954 0.975 0.906 0.910 0.980 
   4   (0.090) 0.021 0.069 0.074 0.090 0.004 0.046 0.025 0.094 0.090 0.020 

Locus 531 : 
2 alleles
4.3% missing data
   1   (0.755) 0.642 0.632 0.757 0.756 0.915 0.859 0.653 0.705 0.756 0.916 
   3   (0.245) 0.358 0.368 0.243 0.244 0.085 0.141 0.347 0.295 0.244 0.084 

Locus 532 : 
2 alleles
12.3% missing data
   1   (0.555) 0.888 0.373 0.390 0.555 0.554 0.781 0.407 0.371 0.555 0.897 
   4   (0.445) 0.112 0.627 0.610 0.445 0.446 0.219 0.593 0.629 0.445 0.103 

Locus 533 : 
2 alleles
5.1% missing data
   1   (0.870) 0.980 0.863 0.905 0.869 0.986 0.937 0.907 0.896 0.870 0.962 
   4   (0.130) 0.020 0.137 0.095 0.131 0.014 0.063 0.093 0.104 0.130 0.038 

Locus 534 : 
2 alleles
12.3% missing data
   2   (0.860) 0.972 0.846 0.885 0.860 0.913 0.939 0.510 0.882 0.860 0.969 
   4   (0.140) 0.028 0.154 0.115 0.140 0.087 0.061 0.490 0.118 0.140 0.031 

Locus 535 : 
2 alleles
17.4% missing data
   3   (0.685) 0.726 0.568 0.655 0.685 0.954 0.713 0.905 0.724 0.684 0.918 
   1   (0.315) 0.274 0.432 0.345 0.315 0.046 0.287 0.095 0.276 0.316 0.082 

Locus 536 : 
2 alleles
2.9% missing data
   1   (0.875) 0.962 0.939 0.829 0.876 0.897 0.887 0.944 0.888 0.875 0.954 
   3   (0.125) 0.038 0.061 0.171 0.124 0.103 0.113 0.056 0.112 0.125 0.046 

Locus 537 : 
2 alleles
3.6% missing data
   2   (0.440) 0.432 0.389 0.533 0.439 0.335 0.456 0.508 0.498 0.440 0.107 
   4   (0.560) 0.568 0.611 0.467 0.561 0.665 0.544 0.492 0.502 0.560 0.893 

Locus 538 : 
2 alleles
15.9% missing data
   3   (0.818) 0.678 0.848 0.897 0.818 0.983 0.779 0.907 0.888 0.818 0.914 
   1   (0.182) 0.322 0.152 0.103 0.182 0.017 0.221 0.093 0.112 0.182 0.086 

Locus 539 : 
2 alleles
13.8% missing data
   2   (0.805) 0.967 0.878 0.745 0.805 0.773 0.754 0.935 0.822 0.805 0.899 
   4   (0.195) 0.033 0.122 0.255 0.195 0.227 0.246 0.065 0.178 0.195 0.101 

Locus 540 : 
2 alleles
10.1% missing data
   2   (0.794) 0.950 0.886 0.769 0.794 0.956 0.795 0.660 0.874 0.794 0.551 
   4   (0.206) 0.050 0.114 0.231 0.206 0.044 0.205 0.340 0.126 0.206 0.449 

Locus 541 : 
2 alleles
11.6% missing data
   3   (0.629) 0.890 0.535 0.673 0.630 0.685 0.669 0.818 0.585 0.628 0.638 
   4   (0.371) 0.110 0.465 0.327 0.370 0.315 0.331 0.182 0.415 0.372 0.362 

Locus 542 : 
2 alleles
3.6% missing data
   1   (0.901) 0.180 0.967 0.966 0.900 0.985 0.869 0.981 0.980 0.900 0.973 
   3   (0.099) 0.820 0.033 0.034 0.100 0.015 0.131 0.019 0.020 0.100 0.027 

Locus 543 : 
2 alleles
10.1% missing data
   1   (0.925) 0.977 0.930 0.953 0.923 0.989 0.987 0.726 0.931 0.924 0.992 
   3   (0.075) 0.023 0.070 0.047 0.077 0.011 0.013 0.274 0.069 0.076 0.008 

Locus 544 : 
2 alleles
5.1% missing data
   1   (0.917) 0.984 0.962 0.942 0.917 0.748 0.943 0.968 0.947 0.916 0.973 
   3   (0.083) 0.016 0.038 0.058 0.083 0.252 0.057 0.032 0.053 0.084 0.027 

Locus 545 : 
2 alleles
2.9% missing data
   2   (0.834) 0.913 0.825 0.793 0.834 0.968 0.904 0.891 0.794 0.833 0.970 
   1   (0.166) 0.087 0.175 0.207 0.166 0.032 0.096 0.109 0.206 0.167 0.030 

Locus 546 : 
2 alleles
4.3% missing data
   2   (0.894) 0.984 0.912 0.864 0.894 0.637 0.951 0.940 0.917 0.894 0.933 
   4   (0.106) 0.016 0.088 0.136 0.106 0.363 0.049 0.060 0.083 0.106 0.067 

Locus 547 : 
2 alleles
5.8% missing data
   4   (0.747) 0.771 0.672 0.745 0.747 0.942 0.846 0.830 0.676 0.747 0.865 
   2   (0.253) 0.229 0.328 0.255 0.253 0.058 0.154 0.170 0.324 0.253 0.135 

Locus 548 : 
2 alleles
5.8% missing data
   3   (0.890) 0.982 0.924 0.933 0.890 0.627 0.896 0.907 0.951 0.890 0.961 
   1   (0.110) 0.018 0.076 0.067 0.110 0.373 0.104 0.093 0.049 0.110 0.039 

Locus 549 : 
2 alleles
2.9% missing data
   1   (0.115) 0.059 0.075 0.077 0.116 0.097 0.069 0.261 0.069 0.115 0.022 
   3   (0.885) 0.941 0.925 0.923 0.884 0.903 0.931 0.739 0.931 0.885 0.978 

Locus 550 : 
2 alleles
2.2% missing data
   1   (0.629) 0.531 0.607 0.647 0.629 0.614 0.616 0.746 0.636 0.629 0.893 
   4   (0.371) 0.469 0.393 0.353 0.371 0.386 0.384 0.254 0.364 0.371 0.107 

Locus 551 : 
2 alleles
2.9% missing data
   4   (0.898) 0.851 0.910 0.938 0.898 0.992 0.950 0.901 0.942 0.898 0.966 
   1   (0.102) 0.149 0.090 0.062 0.102 0.008 0.050 0.099 0.058 0.102 0.034 

Locus 552 : 
2 alleles
8.0% missing data
   2   (0.886) 0.985 0.809 0.829 0.886 0.998 0.969 0.892 0.857 0.886 0.982 
   4   (0.114) 0.015 0.191 0.171 0.114 0.002 0.031 0.108 0.143 0.114 0.018 

Locus 553 : 
2 alleles
10.1% missing data
   2   (0.829) 0.935 0.846 0.852 0.829 0.568 0.817 0.910 0.846 0.829 0.957 
   1   (0.171) 0.065 0.154 0.148 0.171 0.432 0.183 0.090 0.154 0.171 0.043 

Locus 554 : 
2 alleles
4.3% missing data
   1   (0.867) 0.978 0.904 0.935 0.867 0.729 0.779 0.949 0.943 0.868 0.951 
   3   (0.133) 0.022 0.096 0.065 0.133 0.271 0.221 0.051 0.057 0.132 0.049 

Locus 555 : 
2 alleles
11.6% missing data
   2   (0.866) 0.796 0.897 0.898 0.866 0.991 0.912 0.557 0.921 0.866 0.972 
   4   (0.134) 0.204 0.103 0.102 0.134 0.009 0.088 0.443 0.079 0.134 0.028 

Locus 556 : 
2 alleles
5.8% missing data
   4   (0.579) 0.450 0.741 0.755 0.579 0.590 0.217 0.822 0.812 0.580 0.460 
   2   (0.421) 0.550 0.259 0.245 0.421 0.410 0.783 0.178 0.188 0.420 0.540 

Locus 557 : 
2 alleles
14.5% missing data
   1   (0.830) 0.875 0.806 0.840 0.831 0.965 0.875 0.612 0.870 0.831 0.945 
   3   (0.170) 0.125 0.194 0.160 0.169 0.035 0.125 0.388 0.130 0.169 0.055 

Locus 558 : 
2 alleles
10.9% missing data
   1   (0.890) 0.931 0.963 0.950 0.890 0.039 0.930 0.943 0.958 0.890 0.752 
   2   (0.110) 0.069 0.037 0.050 0.110 0.961 0.070 0.057 0.042 0.110 0.248 

Locus 559 : 
2 alleles
2.2% missing data
   1   (0.912) 0.959 0.936 0.948 0.912 0.994 0.958 0.896 0.931 0.912 0.979 
   4   (0.088) 0.041 0.064 0.052 0.088 0.006 0.042 0.104 0.069 0.088 0.021 

Locus 560 : 
2 alleles
13.8% missing data
   2   (0.720) 0.521 0.692 0.695 0.720 0.735 0.708 0.834 0.860 0.720 0.581 
   4   (0.280) 0.479 0.308 0.305 0.280 0.265 0.292 0.166 0.140 0.280 0.419 

Locus 561 : 
2 alleles
5.8% missing data
   1   (0.501) 0.499 0.501 0.499 0.501 0.520 0.499 0.501 0.500 0.501 0.499 
   3   (0.499) 0.501 0.499 0.501 0.499 0.480 0.501 0.499 0.500 0.499 0.501 

Locus 562 : 
2 alleles
2.2% missing data
   2   (0.925) 0.978 0.912 0.961 0.924 0.930 0.960 0.965 0.972 0.924 0.977 
   4   (0.075) 0.022 0.088 0.039 0.076 0.070 0.040 0.035 0.028 0.076 0.023 

Locus 563 : 
2 alleles
1.4% missing data
   1   (0.874) 0.989 0.800 0.911 0.871 0.995 0.966 0.881 0.918 0.872 0.978 
   4   (0.126) 0.011 0.200 0.089 0.129 0.005 0.034 0.119 0.082 0.128 0.022 

Locus 564 : 
2 alleles
13.0% missing data
   4   (0.942) 0.995 0.822 0.963 0.942 0.986 0.991 0.956 0.943 0.942 0.994 
   3   (0.058) 0.005 0.178 0.037 0.058 0.014 0.009 0.044 0.057 0.058 0.006 

Locus 565 : 
2 alleles
1.4% missing data
   3   (0.882) 0.970 0.865 0.768 0.882 0.997 0.973 0.867 0.815 0.881 0.980 
   1   (0.118) 0.030 0.135 0.232 0.118 0.003 0.027 0.133 0.185 0.119 0.020 

Locus 566 : 
2 alleles
7.2% missing data
   1   (0.893) 0.967 0.889 0.935 0.892 0.960 0.918 0.915 0.941 0.892 0.938 
   3   (0.107) 0.033 0.111 0.065 0.108 0.040 0.082 0.085 0.059 0.108 0.062 

Locus 567 : 
2 alleles
10.9% missing data
   2   (0.725) 0.959 0.682 0.797 0.725 0.907 0.769 0.323 0.789 0.726 0.654 
   4   (0.275) 0.041 0.318 0.203 0.275 0.093 0.231 0.677 0.211 0.274 0.346 

Locus 568 : 
2 alleles
10.1% missing data
   3   (0.560) 0.486 0.597 0.560 0.559 0.557 0.576 0.677 0.571 0.559 0.509 
   4   (0.440) 0.514 0.403 0.440 0.441 0.443 0.424 0.323 0.429 0.441 0.491 

Locus 569 : 
2 alleles
12.3% missing data
   4   (0.850) 0.797 0.910 0.860 0.851 0.971 0.880 0.539 0.915 0.850 0.960 
   1   (0.150) 0.203 0.090 0.140 0.149 0.029 0.120 0.461 0.085 0.150 0.040 

Locus 570 : 
2 alleles
1.4% missing data
   2   (0.859) 0.957 0.925 0.918 0.860 0.930 0.898 0.834 0.915 0.859 0.596 
   3   (0.141) 0.043 0.075 0.082 0.140 0.070 0.102 0.166 0.085 0.141 0.404 

Locus 571 : 
2 alleles
16.7% missing data
   3   (0.920) 0.976 0.960 0.961 0.920 0.668 0.948 0.971 0.977 0.920 0.690 
   2   (0.080) 0.024 0.040 0.039 0.080 0.332 0.052 0.029 0.023 0.080 0.310 

Locus 572 : 
2 alleles
10.1% missing data
   2   (0.638) 0.900 0.667 0.691 0.638 0.967 0.564 0.576 0.734 0.638 0.466 
   1   (0.362) 0.100 0.333 0.309 0.362 0.033 0.436 0.424 0.266 0.362 0.534 

Locus 573 : 
2 alleles
13.8% missing data
   2   (0.739) 0.749 0.547 0.667 0.740 0.987 0.916 0.363 0.578 0.740 0.956 
   4   (0.261) 0.251 0.453 0.333 0.260 0.013 0.084 0.637 0.422 0.260 0.044 

Locus 574 : 
2 alleles
3.6% missing data
   3   (0.905) 0.903 0.955 0.954 0.905 0.950 0.897 0.765 0.975 0.904 0.972 
   1   (0.095) 0.097 0.045 0.046 0.095 0.050 0.103 0.235 0.025 0.096 0.028 

Locus 575 : 
2 alleles
12.3% missing data
   1   (0.904) 0.799 0.947 0.950 0.904 0.863 0.900 0.971 0.960 0.904 0.960 
   3   (0.096) 0.201 0.053 0.050 0.096 0.137 0.100 0.029 0.040 0.096 0.040 

Locus 576 : 
2 alleles
10.9% missing data
   1   (0.804) 0.970 0.765 0.766 0.804 0.856 0.913 0.689 0.819 0.804 0.745 
   4   (0.196) 0.030 0.235 0.234 0.196 0.144 0.087 0.311 0.181 0.196 0.255 

Locus 577 : 
2 alleles
4.3% missing data
   1   (0.911) 0.962 0.941 0.933 0.910 0.990 0.938 0.963 0.944 0.911 0.975 
   2   (0.089) 0.038 0.059 0.067 0.090 0.010 0.062 0.037 0.056 0.089 0.025 

Locus 578 : 
2 alleles
14.5% missing data
   2   (0.141) 0.020 0.095 0.253 0.141 0.165 0.118 0.074 0.119 0.141 0.046 
   4   (0.859) 0.980 0.905 0.747 0.859 0.835 0.882 0.926 0.881 0.859 0.954 

Locus 579 : 
2 alleles
15.2% missing data
   1   (0.918) 0.982 0.961 0.971 0.917 0.864 0.967 0.961 0.957 0.918 0.675 
   4   (0.082) 0.018 0.039 0.029 0.083 0.136 0.033 0.039 0.043 0.082 0.325 

Locus 580 : 
2 alleles
9.4% missing data
   2   (0.908) 0.816 0.962 0.964 0.909 0.583 0.863 0.978 0.975 0.908 0.969 
   4   (0.092) 0.184 0.038 0.036 0.091 0.417 0.137 0.022 0.025 0.092 0.031 

Locus 581 : 
2 alleles
5.1% missing data
   1   (0.834) 0.934 0.902 0.856 0.834 0.869 0.867 0.847 0.882 0.834 0.583 
   3   (0.166) 0.066 0.098 0.144 0.166 0.131 0.133 0.153 0.118 0.166 0.417 

Locus 582 : 
2 alleles
2.9% missing data
   3   (0.925) 0.985 0.948 0.940 0.925 0.825 0.938 0.971 0.976 0.925 0.961 
   1   (0.075) 0.015 0.052 0.060 0.075 0.175 0.062 0.029 0.024 0.075 0.039 

Locus 583 : 
2 alleles
4.3% missing data
   3   (0.100) 0.010 0.151 0.082 0.101 0.008 0.035 0.076 0.058 0.101 0.034 
   4   (0.900) 0.990 0.849 0.918 0.899 0.992 0.965 0.924 0.942 0.899 0.966 

Locus 584 : 
2 alleles
4.3% missing data
   3   (0.909) 0.974 0.963 0.969 0.910 0.861 0.889 0.971 0.977 0.910 0.266 
   2   (0.091) 0.026 0.037 0.031 0.090 0.139 0.111 0.029 0.023 0.090 0.734 

Locus 585 : 
2 alleles
6.5% missing data
   2   (0.406) 0.090 0.681 0.695 0.406 0.016 0.107 0.565 0.721 0.406 0.070 
   4   (0.594) 0.910 0.319 0.305 0.594 0.984 0.893 0.435 0.279 0.594 0.930 

Locus 586 : 
2 alleles
12.3% missing data
   1   (0.244) 0.296 0.194 0.211 0.244 0.032 0.290 0.100 0.278 0.243 0.081 
   3   (0.756) 0.704 0.806 0.789 0.756 0.968 0.710 0.900 0.722 0.757 0.919 

Locus 587 : 
2 alleles
1.4% missing data
   2   (0.864) 0.971 0.895 0.929 0.865 0.980 0.820 0.891 0.954 0.865 0.573 
   4   (0.136) 0.029 0.105 0.071 0.135 0.020 0.180 0.109 0.046 0.135 0.427 

Locus 588 : 
2 alleles
13.0% missing data
   2   (0.923) 0.950 0.967 0.946 0.924 0.956 0.880 0.981 0.972 0.924 0.979 
   1   (0.077) 0.050 0.033 0.054 0.076 0.044 0.120 0.019 0.028 0.076 0.021 

Locus 589 : 
2 alleles
16.7% missing data
   1   (0.669) 0.931 0.724 0.775 0.668 0.702 0.589 0.420 0.775 0.669 0.564 
   3   (0.331) 0.069 0.276 0.225 0.332 0.298 0.411 0.580 0.225 0.331 0.436 

Locus 590 : 
2 alleles
5.8% missing data
   3   (0.906) 0.720 0.948 0.919 0.906 0.996 0.929 0.972 0.955 0.906 0.981 
   2   (0.094) 0.280 0.052 0.081 0.094 0.004 0.071 0.028 0.045 0.094 0.019 

Locus 591 : 
2 alleles
1.4% missing data
   2   (0.916) 0.966 0.962 0.963 0.915 0.967 0.893 0.982 0.978 0.914 0.966 
   4   (0.084) 0.034 0.038 0.037 0.085 0.033 0.107 0.018 0.022 0.086 0.034 

Locus 592 : 
2 alleles
10.9% missing data
   4   (0.890) 0.967 0.883 0.810 0.890 0.806 0.960 0.923 0.906 0.890 0.973 
   2   (0.110) 0.033 0.117 0.190 0.110 0.194 0.040 0.077 0.094 0.110 0.027 

Locus 593 : 
2 alleles
13.8% missing data
   1   (0.839) 0.898 0.843 0.912 0.838 0.078 0.837 0.964 0.909 0.839 0.938 
   3   (0.161) 0.102 0.157 0.088 0.162 0.922 0.163 0.036 0.091 0.161 0.062 

Locus 594 : 
2 alleles
18.8% missing data
   1   (0.093) 0.021 0.093 0.164 0.093 0.021 0.025 0.077 0.126 0.093 0.017 
   4   (0.907) 0.979 0.907 0.836 0.907 0.979 0.975 0.923 0.874 0.907 0.983 

Locus 595 : 
2 alleles
10.1% missing data
   4   (0.903) 0.986 0.969 0.967 0.903 0.648 0.840 0.825 0.972 0.903 0.965 
   2   (0.097) 0.014 0.031 0.033 0.097 0.352 0.160 0.175 0.028 0.097 0.035 

Locus 596 : 
2 alleles
14.5% missing data
   2   (0.828) 0.179 0.845 0.841 0.828 0.823 0.903 0.933 0.913 0.828 0.630 
   4   (0.172) 0.821 0.155 0.159 0.172 0.177 0.097 0.067 0.087 0.172 0.370 

Locus 597 : 
2 alleles
12.3% missing data
   1   (0.263) 0.094 0.275 0.258 0.263 0.216 0.225 0.106 0.306 0.263 0.277 
   4   (0.737) 0.906 0.725 0.742 0.737 0.784 0.775 0.894 0.694 0.737 0.723 

Locus 598 : 
2 alleles
14.5% missing data
   1   (0.769) 0.193 0.810 0.815 0.768 0.975 0.787 0.809 0.878 0.769 0.647 
   3   (0.231) 0.807 0.190 0.185 0.232 0.025 0.213 0.191 0.122 0.231 0.353 

Locus 599 : 
2 alleles
13.0% missing data
   3   (0.673) 0.665 0.665 0.669 0.673 0.979 0.704 0.524 0.727 0.673 0.638 
   1   (0.327) 0.335 0.335 0.331 0.327 0.021 0.296 0.476 0.273 0.327 0.362 

Locus 600 : 
2 alleles
2.9% missing data
   3   (0.838) 0.970 0.841 0.791 0.838 0.985 0.905 0.872 0.887 0.838 0.663 
   4   (0.162) 0.030 0.159 0.209 0.162 0.015 0.095 0.128 0.113 0.162 0.337 

Locus 601 : 
2 alleles
14.5% missing data
   3   (0.203) 0.189 0.297 0.211 0.203 0.057 0.143 0.118 0.184 0.204 0.062 
   1   (0.797) 0.811 0.703 0.789 0.797 0.943 0.857 0.882 0.816 0.796 0.938 

Locus 602 : 
2 alleles
8.0% missing data
   1   (0.102) 0.011 0.157 0.167 0.102 0.018 0.015 0.096 0.100 0.102 0.174 
   3   (0.898) 0.989 0.843 0.833 0.898 0.982 0.985 0.904 0.900 0.898 0.826 

Locus 603 : 
2 alleles
5.1% missing data
   1   (0.854) 0.799 0.911 0.902 0.853 0.991 0.681 0.945 0.957 0.854 0.957 
   2   (0.146) 0.201 0.089 0.098 0.147 0.009 0.319 0.055 0.043 0.146 0.043 

Locus 604 : 
2 alleles
5.8% missing data
   3   (0.732) 0.953 0.777 0.827 0.732 0.828 0.709 0.864 0.760 0.731 0.572 
   1   (0.268) 0.047 0.223 0.173 0.268 0.172 0.291 0.136 0.240 0.269 0.428 

Locus 605 : 
2 alleles
7.2% missing data
   4   (0.843) 0.954 0.889 0.857 0.843 0.970 0.873 0.795 0.841 0.843 0.957 
   2   (0.157) 0.046 0.111 0.143 0.157 0.030 0.127 0.205 0.159 0.157 0.043 

Locus 606 : 
2 alleles
10.9% missing data
   1   (0.748) 0.816 0.844 0.838 0.749 0.692 0.730 0.718 0.767 0.748 0.544 
   2   (0.252) 0.184 0.156 0.162 0.251 0.308 0.270 0.282 0.233 0.252 0.456 

Locus 607 : 
2 alleles
5.1% missing data
   3   (0.834) 0.961 0.884 0.769 0.835 0.640 0.797 0.908 0.918 0.834 0.923 
   1   (0.166) 0.039 0.116 0.231 0.165 0.360 0.203 0.092 0.082 0.166 0.077 

Locus 608 : 
2 alleles
2.9% missing data
   3   (0.939) 0.995 0.891 0.901 0.940 0.999 0.993 0.908 0.922 0.940 0.994 
   4   (0.061) 0.005 0.109 0.099 0.060 0.001 0.007 0.092 0.078 0.060 0.006 

Locus 609 : 
2 alleles
6.5% missing data
   3   (0.936) 0.985 0.982 0.978 0.936 0.988 0.849 0.988 0.983 0.936 0.981 
   1   (0.064) 0.015 0.018 0.022 0.064 0.012 0.151 0.012 0.017 0.064 0.019 

Locus 610 : 
2 alleles
0.7% missing data
   1   (0.630) 0.949 0.592 0.552 0.631 0.947 0.688 0.453 0.601 0.631 0.499 
   3   (0.370) 0.051 0.408 0.448 0.369 0.053 0.312 0.547 0.399 0.369 0.501 

Locus 611 : 
2 alleles
3.6% missing data
   4   (0.817) 0.898 0.872 0.852 0.816 0.514 0.853 0.936 0.828 0.816 0.942 
   3   (0.183) 0.102 0.128 0.148 0.184 0.486 0.147 0.064 0.172 0.184 0.058 

Locus 612 : 
2 alleles
2.9% missing data
   2   (0.947) 0.996 0.889 0.919 0.947 0.999 0.993 0.983 0.927 0.947 0.995 
   4   (0.053) 0.004 0.111 0.081 0.053 0.001 0.007 0.017 0.073 0.053 0.005 

Locus 613 : 
2 alleles
8.0% missing data
   3   (0.077) 0.008 0.110 0.214 0.077 0.018 0.018 0.048 0.088 0.077 0.008 
   4   (0.923) 0.992 0.890 0.786 0.923 0.982 0.982 0.952 0.912 0.923 0.992 

Locus 614 : 
2 alleles
13.8% missing data
   3   (0.914) 0.924 0.961 0.959 0.915 0.969 0.837 0.967 0.978 0.914 0.962 
   1   (0.086) 0.076 0.039 0.041 0.085 0.031 0.163 0.033 0.022 0.086 0.038 

Locus 615 : 
2 alleles
2.9% missing data
   2   (0.809) 0.952 0.885 0.847 0.808 0.697 0.736 0.907 0.833 0.809 0.939 
   4   (0.191) 0.048 0.115 0.153 0.192 0.303 0.264 0.093 0.167 0.191 0.061 

Locus 616 : 
2 alleles
11.6% missing data
   3   (0.869) 0.969 0.819 0.931 0.869 0.854 0.877 0.689 0.943 0.870 0.966 
   4   (0.131) 0.031 0.181 0.069 0.131 0.146 0.123 0.311 0.057 0.130 0.034 

Locus 617 : 
2 alleles
0.7% missing data
   2   (0.918) 0.984 0.941 0.916 0.918 0.916 0.941 0.957 0.967 0.918 0.979 
   4   (0.082) 0.016 0.059 0.084 0.082 0.084 0.059 0.043 0.033 0.082 0.021 

Locus 618 : 
2 alleles
13.8% missing data
   1   (0.062) 0.005 0.051 0.074 0.062 0.016 0.009 0.183 0.110 0.062 0.010 
   3   (0.938) 0.995 0.949 0.926 0.938 0.984 0.991 0.817 0.890 0.938 0.990 

Locus 619 : 
2 alleles
0.7% missing data
   2   (0.848) 0.981 0.850 0.893 0.849 0.970 0.865 0.679 0.888 0.848 0.958 
   4   (0.152) 0.019 0.150 0.107 0.151 0.030 0.135 0.321 0.112 0.152 0.042 

Locus 620 : 
2 alleles
11.6% missing data
   1   (0.815) 0.949 0.755 0.900 0.815 0.783 0.817 0.882 0.847 0.815 0.950 
   4   (0.185) 0.051 0.245 0.100 0.185 0.217 0.183 0.118 0.153 0.185 0.050 

Locus 621 : 
2 alleles
15.2% missing data
   1   (0.889) 0.760 0.903 0.944 0.889 0.668 0.899 0.935 0.964 0.889 0.932 
   3   (0.111) 0.240 0.097 0.056 0.111 0.332 0.101 0.065 0.036 0.111 0.068 

Locus 622 : 
2 alleles
4.3% missing data
   3   (0.622) 0.589 0.643 0.547 0.622 0.964 0.627 0.383 0.657 0.622 0.838 
   1   (0.378) 0.411 0.357 0.453 0.378 0.036 0.373 0.617 0.343 0.378 0.162 

Locus 623 : 
2 alleles
6.5% missing data
   1   (0.913) 0.970 0.957 0.947 0.914 0.992 0.906 0.819 0.966 0.913 0.971 
   3   (0.087) 0.030 0.043 0.053 0.086 0.008 0.094 0.181 0.034 0.087 0.029 

Locus 624 : 
2 alleles
13.0% missing data
   3   (0.778) 0.661 0.704 0.802 0.778 0.745 0.802 0.884 0.862 0.778 0.763 
   4   (0.222) 0.339 0.296 0.198 0.222 0.255 0.198 0.116 0.138 0.222 0.237 

Locus 625 : 
2 alleles
11.6% missing data
   1   (0.791) 0.920 0.879 0.829 0.791 0.985 0.825 0.688 0.723 0.791 0.842 
   3   (0.209) 0.080 0.121 0.171 0.209 0.015 0.175 0.312 0.277 0.209 0.158 

Locus 626 : 
2 alleles
7.2% missing data
   1   (0.893) 0.966 0.913 0.927 0.893 0.875 0.910 0.946 0.936 0.893 0.948 
   2   (0.107) 0.034 0.087 0.073 0.107 0.125 0.090 0.054 0.064 0.107 0.052 

Locus 627 : 
2 alleles
16.7% missing data
   2   (0.291) 0.870 0.381 0.404 0.291 0.161 0.197 0.302 0.263 0.290 0.065 
   4   (0.709) 0.130 0.619 0.596 0.709 0.839 0.803 0.698 0.737 0.710 0.935 

Locus 628 : 
2 alleles
3.6% missing data
   1   (0.439) 0.934 0.450 0.576 0.440 0.235 0.316 0.330 0.499 0.440 0.142 
   3   (0.561) 0.066 0.550 0.424 0.560 0.765 0.684 0.670 0.501 0.560 0.858 

Locus 629 : 
2 alleles
10.9% missing data
   1   (0.886) 0.878 0.921 0.898 0.886 0.990 0.865 0.963 0.912 0.887 0.933 
   3   (0.114) 0.122 0.079 0.102 0.114 0.010 0.135 0.037 0.088 0.113 0.067 

Locus 630 : 
2 alleles
1.4% missing data
   2   (0.077) 0.048 0.056 0.067 0.077 0.006 0.042 0.049 0.035 0.077 0.020 
   4   (0.923) 0.952 0.944 0.933 0.923 0.994 0.958 0.951 0.965 0.923 0.980 

Locus 631 : 
2 alleles
15.2% missing data
   2   (0.881) 0.952 0.923 0.929 0.881 0.865 0.755 0.974 0.950 0.881 0.964 
   4   (0.119) 0.048 0.077 0.071 0.119 0.135 0.245 0.026 0.050 0.119 0.036 

Locus 632 : 
2 alleles
4.3% missing data
   4   (0.814) 0.903 0.611 0.813 0.814 0.756 0.918 0.870 0.805 0.814 0.962 
   1   (0.186) 0.097 0.389 0.187 0.186 0.244 0.082 0.130 0.195 0.186 0.038 

Locus 633 : 
2 alleles
6.5% missing data
   1   (0.910) 0.987 0.924 0.945 0.910 0.907 0.932 0.936 0.940 0.911 0.929 
   3   (0.090) 0.013 0.076 0.055 0.090 0.093 0.068 0.064 0.060 0.089 0.071 

Locus 634 : 
2 alleles
1.4% missing data
   4   (0.914) 0.781 0.943 0.947 0.915 0.992 0.952 0.975 0.974 0.915 0.821 
   2   (0.086) 0.219 0.057 0.053 0.085 0.008 0.048 0.025 0.026 0.085 0.179 

Locus 635 : 
2 alleles
11.6% missing data
   2   (0.120) 0.140 0.077 0.118 0.120 0.144 0.063 0.131 0.157 0.120 0.026 
   4   (0.880) 0.860 0.923 0.882 0.880 0.856 0.937 0.869 0.843 0.880 0.974 

Locus 636 : 
2 alleles
15.9% missing data
   1   (0.892) 0.970 0.886 0.923 0.892 0.950 0.943 0.959 0.898 0.892 0.967 
   3   (0.108) 0.030 0.114 0.077 0.108 0.050 0.057 0.041 0.102 0.108 0.033 

Locus 637 : 
2 alleles
10.9% missing data
   3   (0.900) 0.931 0.959 0.907 0.900 0.930 0.859 0.973 0.959 0.900 0.890 
   1   (0.100) 0.069 0.041 0.093 0.100 0.070 0.141 0.027 0.041 0.100 0.110 

Locus 638 : 
2 alleles
4.3% missing data
   4   (0.900) 0.988 0.870 0.616 0.900 0.995 0.980 0.922 0.796 0.900 0.985 
   2   (0.100) 0.012 0.130 0.384 0.100 0.005 0.020 0.078 0.204 0.100 0.015 

Locus 639 : 
2 alleles
10.9% missing data
   3   (0.757) 0.954 0.799 0.767 0.757 0.967 0.767 0.676 0.696 0.757 0.863 
   1   (0.243) 0.046 0.201 0.233 0.243 0.033 0.233 0.324 0.304 0.243 0.137 

Locus 640 : 
2 alleles
9.4% missing data
   2   (0.826) 0.673 0.902 0.888 0.826 0.781 0.782 0.904 0.886 0.825 0.944 
   1   (0.174) 0.327 0.098 0.112 0.174 0.219 0.218 0.096 0.114 0.175 0.056 

Locus 641 : 
2 alleles
6.5% missing data
   1   (0.904) 0.988 0.925 0.917 0.905 0.776 0.969 0.917 0.871 0.904 0.970 
   3   (0.096) 0.012 0.075 0.083 0.095 0.224 0.031 0.083 0.129 0.096 0.030 

Locus 642 : 
2 alleles
13.0% missing data
   1   (0.893) 0.986 0.869 0.892 0.892 0.943 0.961 0.927 0.911 0.892 0.982 
   4   (0.107) 0.014 0.131 0.108 0.108 0.057 0.039 0.073 0.089 0.108 0.018 

Locus 643 : 
2 alleles
1.4% missing data
   2   (0.650) 0.573 0.713 0.708 0.651 0.714 0.531 0.691 0.779 0.650 0.482 
   4   (0.350) 0.427 0.287 0.292 0.349 0.286 0.469 0.309 0.221 0.350 0.518 

Locus 644 : 
2 alleles
5.8% missing data
   3   (0.889) 0.980 0.926 0.896 0.889 0.982 0.884 0.954 0.941 0.889 0.974 
   4   (0.111) 0.020 0.074 0.104 0.111 0.018 0.116 0.046 0.059 0.111 0.026 

Locus 645 : 
2 alleles
2.2% missing data
   3   (0.902) 0.967 0.939 0.932 0.903 0.991 0.918 0.908 0.905 0.903 0.961 
   2   (0.098) 0.033 0.061 0.068 0.097 0.009 0.082 0.092 0.095 0.097 0.039 

Locus 646 : 
2 alleles
16.7% missing data
   3   (0.896) 0.922 0.968 0.956 0.896 0.856 0.832 0.970 0.935 0.896 0.945 
   2   (0.104) 0.078 0.032 0.044 0.104 0.144 0.168 0.030 0.065 0.104 0.055 

Locus 647 : 
2 alleles
1.4% missing data
   1   (0.845) 0.959 0.829 0.910 0.844 0.826 0.903 0.909 0.894 0.845 0.806 
   2   (0.155) 0.041 0.171 0.090 0.156 0.174 0.097 0.091 0.106 0.155 0.194 

Locus 648 : 
2 alleles
11.6% missing data
   4   (0.926) 0.973 0.942 0.936 0.926 0.998 0.980 0.954 0.874 0.927 0.986 
   2   (0.074) 0.027 0.058 0.064 0.074 0.002 0.020 0.046 0.126 0.073 0.014 

Locus 649 : 
2 alleles
8.7% missing data
   2   (0.362) 0.482 0.294 0.310 0.361 0.363 0.400 0.252 0.377 0.362 0.475 
   4   (0.638) 0.518 0.706 0.690 0.639 0.637 0.600 0.748 0.623 0.638 0.525 

Locus 650 : 
2 alleles
15.2% missing data
   2   (0.803) 0.119 0.845 0.855 0.803 0.836 0.847 0.883 0.920 0.803 0.581 
   3   (0.197) 0.881 0.155 0.145 0.197 0.164 0.153 0.117 0.080 0.197 0.419 

Locus 651 : 
2 alleles
9.4% missing data
   1   (0.118) 0.054 0.143 0.119 0.119 0.008 0.041 0.083 0.178 0.118 0.020 
   4   (0.882) 0.946 0.857 0.881 0.881 0.992 0.959 0.917 0.822 0.882 0.980 

Locus 652 : 
2 alleles
10.1% missing data
   2   (0.948) 0.983 0.947 0.921 0.948 0.999 0.993 0.973 0.919 0.948 0.995 
   4   (0.052) 0.017 0.053 0.079 0.052 0.001 0.007 0.027 0.081 0.052 0.005 

Locus 653 : 
2 alleles
13.0% missing data
   1   (0.892) 0.888 0.935 0.890 0.892 0.853 0.906 0.956 0.951 0.892 0.960 
   3   (0.108) 0.112 0.065 0.110 0.108 0.147 0.094 0.044 0.049 0.108 0.040 

Locus 654 : 
2 alleles
10.1% missing data
   3   (0.843) 0.898 0.880 0.821 0.843 0.709 0.878 0.890 0.890 0.843 0.968 
   1   (0.157) 0.102 0.120 0.179 0.157 0.291 0.122 0.110 0.110 0.157 0.032 

Locus 655 : 
2 alleles
1.4% missing data
   3   (0.946) 0.996 0.821 0.943 0.946 0.999 0.994 0.961 0.937 0.946 0.995 
   2   (0.054) 0.004 0.179 0.057 0.054 0.001 0.006 0.039 0.063 0.054 0.005 

Locus 656 : 
2 alleles
2.2% missing data
   3   (0.776) 0.968 0.648 0.716 0.777 0.890 0.906 0.485 0.853 0.777 0.361 
   4   (0.224) 0.032 0.352 0.284 0.223 0.110 0.094 0.515 0.147 0.223 0.639 

Locus 657 : 
2 alleles
13.8% missing data
   4   (0.643) 0.676 0.644 0.717 0.642 0.953 0.612 0.809 0.645 0.643 0.540 
   2   (0.357) 0.324 0.356 0.283 0.358 0.047 0.388 0.191 0.355 0.357 0.460 

Locus 658 : 
2 alleles
18.1% missing data
   4   (0.892) 0.979 0.894 0.920 0.892 0.859 0.907 0.953 0.953 0.892 0.970 
   2   (0.108) 0.021 0.106 0.080 0.108 0.141 0.093 0.047 0.047 0.108 0.030 

Locus 659 : 
2 alleles
5.1% missing data
   2   (0.851) 0.972 0.893 0.891 0.851 0.603 0.902 0.936 0.876 0.852 0.574 
   4   (0.149) 0.028 0.107 0.109 0.149 0.397 0.098 0.064 0.124 0.148 0.426 

Locus 660 : 
2 alleles
4.3% missing data
   4   (0.901) 0.960 0.939 0.903 0.902 0.955 0.946 0.917 0.898 0.901 0.973 
   2   (0.099) 0.040 0.061 0.097 0.098 0.045 0.054 0.083 0.102 0.099 0.027 

Locus 661 : 
2 alleles
13.8% missing data
   1   (0.811) 0.881 0.890 0.852 0.810 0.030 0.841 0.880 0.914 0.811 0.576 
   3   (0.189) 0.119 0.110 0.148 0.190 0.970 0.159 0.120 0.086 0.189 0.424 

Locus 662 : 
2 alleles
2.2% missing data
   2   (0.910) 0.990 0.948 0.959 0.911 0.997 0.957 0.551 0.975 0.910 0.776 
   4   (0.090) 0.010 0.052 0.041 0.089 0.003 0.043 0.449 0.025 0.090 0.224 

Locus 663 : 
2 alleles
2.9% missing data
   3   (0.899) 0.949 0.930 0.803 0.899 0.792 0.927 0.971 0.941 0.899 0.975 
   1   (0.101) 0.051 0.070 0.197 0.101 0.208 0.073 0.029 0.059 0.101 0.025 

Locus 664 : 
2 alleles
15.9% missing data
   2   (0.891) 0.956 0.916 0.914 0.891 0.967 0.956 0.639 0.844 0.892 0.980 
   4   (0.109) 0.044 0.084 0.086 0.109 0.033 0.044 0.361 0.156 0.108 0.020 

Locus 665 : 
2 alleles
5.8% missing data
   1   (0.845) 0.961 0.899 0.865 0.845 0.731 0.784 0.941 0.877 0.845 0.933 
   3   (0.155) 0.039 0.101 0.135 0.155 0.269 0.216 0.059 0.123 0.155 0.067 

Locus 666 : 
2 alleles
5.1% missing data
   2   (0.893) 0.975 0.867 0.943 0.892 0.757 0.924 0.944 0.943 0.893 0.950 
   4   (0.107) 0.025 0.133 0.057 0.108 0.243 0.076 0.056 0.057 0.107 0.050 

Locus 667 : 
2 alleles
2.9% missing data
   3   (0.886) 0.905 0.957 0.917 0.886 0.988 0.791 0.905 0.945 0.886 0.957 
   1   (0.114) 0.095 0.043 0.083 0.114 0.012 0.209 0.095 0.055 0.114 0.043 

Locus 668 : 
2 alleles
5.1% missing data
   2   (0.798) 0.576 0.755 0.807 0.799 0.498 0.815 0.885 0.882 0.799 0.937 
   4   (0.202) 0.424 0.245 0.193 0.201 0.502 0.185 0.115 0.118 0.201 0.063 

Locus 669 : 
2 alleles
5.8% missing data
   1   (0.694) 0.700 0.597 0.537 0.693 0.979 0.862 0.580 0.689 0.694 0.690 
   3   (0.306) 0.300 0.403 0.463 0.307 0.021 0.138 0.420 0.311 0.306 0.310 

Locus 670 : 
2 alleles
3.6% missing data
   1   (0.836) 0.930 0.691 0.824 0.836 0.796 0.941 0.877 0.826 0.836 0.967 
   3   (0.164) 0.070 0.309 0.176 0.164 0.204 0.059 0.123 0.174 0.164 0.033 

Locus 671 : 
2 alleles
12.3% missing data
   2   (0.737) 0.940 0.772 0.793 0.737 0.740 0.763 0.880 0.727 0.737 0.527 
   4   (0.263) 0.060 0.228 0.207 0.263 0.260 0.237 0.120 0.273 0.263 0.473 

Locus 672 : 
2 alleles
16.7% missing data
   3   (0.876) 0.541 0.886 0.917 0.876 0.960 0.912 0.941 0.930 0.876 0.894 
   4   (0.124) 0.459 0.114 0.083 0.124 0.040 0.088 0.059 0.070 0.124 0.106 

Locus 673 : 
2 alleles
3.6% missing data
   1   (0.231) 0.065 0.217 0.214 0.231 0.289 0.161 0.535 0.134 0.231 0.396 
   4   (0.769) 0.935 0.783 0.786 0.769 0.711 0.839 0.465 0.866 0.769 0.604 

Locus 674 : 
2 alleles
13.0% missing data
   2   (0.717) 0.633 0.531 0.705 0.717 0.819 0.849 0.838 0.763 0.717 0.679 
   4   (0.283) 0.367 0.469 0.295 0.283 0.181 0.151 0.162 0.237 0.283 0.321 

Locus 675 : 
2 alleles
2.9% missing data
   1   (0.903) 0.616 0.950 0.941 0.902 0.976 0.920 0.961 0.966 0.902 0.965 
   3   (0.097) 0.384 0.050 0.059 0.098 0.024 0.080 0.039 0.034 0.098 0.035 

Locus 676 : 
2 alleles
11.6% missing data
   1   (0.654) 0.622 0.593 0.723 0.654 0.969 0.722 0.753 0.631 0.654 0.485 
   3   (0.346) 0.378 0.407 0.277 0.346 0.031 0.278 0.247 0.369 0.346 0.515 

Locus 677 : 
2 alleles
1.4% missing data
   3   (0.821) 0.925 0.639 0.875 0.822 0.958 0.912 0.926 0.864 0.822 0.524 
   1   (0.179) 0.075 0.361 0.125 0.178 0.042 0.088 0.074 0.136 0.178 0.476 

Locus 678 : 
2 alleles
2.2% missing data
   2   (0.921) 0.977 0.968 0.980 0.920 0.955 0.920 0.968 0.981 0.921 0.647 
   4   (0.079) 0.023 0.032 0.020 0.080 0.045 0.080 0.032 0.019 0.079 0.353 

Locus 679 : 
2 alleles
9.4% missing data
   1   (0.567) 0.421 0.575 0.586 0.567 0.783 0.481 0.265 0.678 0.567 0.789 
   3   (0.433) 0.579 0.425 0.414 0.433 0.217 0.519 0.735 0.322 0.433 0.211 

Locus 680 : 
2 alleles
4.3% missing data
   4   (0.910) 0.942 0.962 0.955 0.910 0.943 0.866 0.969 0.962 0.910 0.966 
   2   (0.090) 0.058 0.038 0.045 0.090 0.057 0.134 0.031 0.038 0.090 0.034 

Locus 681 : 
2 alleles
13.0% missing data
   1   (0.456) 0.449 0.426 0.522 0.456 0.046 0.476 0.211 0.636 0.456 0.118 
   4   (0.544) 0.551 0.574 0.478 0.544 0.954 0.524 0.789 0.364 0.544 0.882 

Locus 682 : 
2 alleles
16.7% missing data
   1   (0.813) 0.976 0.787 0.807 0.813 0.979 0.904 0.843 0.739 0.813 0.832 
   3   (0.187) 0.024 0.213 0.193 0.187 0.021 0.096 0.157 0.261 0.187 0.168 

Locus 683 : 
2 alleles
11.6% missing data
   4   (0.877) 0.776 0.907 0.852 0.877 0.833 0.939 0.950 0.945 0.877 0.633 
   2   (0.123) 0.224 0.093 0.148 0.123 0.167 0.061 0.050 0.055 0.123 0.367 

Locus 684 : 
2 alleles
12.3% missing data
   2   (0.866) 0.967 0.926 0.880 0.866 0.675 0.891 0.824 0.906 0.866 0.869 
   4   (0.134) 0.033 0.074 0.120 0.134 0.325 0.109 0.176 0.094 0.134 0.131 

Locus 685 : 
2 alleles
17.4% missing data
   1   (0.440) 0.517 0.448 0.346 0.440 0.482 0.600 0.458 0.253 0.439 0.438 
   4   (0.560) 0.483 0.552 0.654 0.560 0.518 0.400 0.542 0.747 0.561 0.562 

Locus 686 : 
2 alleles
17.4% missing data
   3   (0.094) 0.018 0.057 0.065 0.094 0.054 0.088 0.106 0.067 0.094 0.026 
   4   (0.906) 0.982 0.943 0.935 0.906 0.946 0.912 0.894 0.933 0.906 0.974 

Locus 687 : 
2 alleles
18.1% missing data
   1   (0.054) 0.005 0.035 0.141 0.054 0.005 0.007 0.028 0.170 0.054 0.005 
   3   (0.946) 0.995 0.965 0.859 0.946 0.995 0.993 0.972 0.830 0.946 0.995 

Locus 688 : 
2 alleles
3.6% missing data
   1   (0.492) 0.130 0.530 0.406 0.490 0.943 0.448 0.304 0.615 0.490 0.788 
   4   (0.508) 0.870 0.470 0.594 0.510 0.057 0.552 0.696 0.385 0.510 0.212 

Locus 689 : 
2 alleles
2.2% missing data
   1   (0.099) 0.047 0.129 0.085 0.100 0.002 0.042 0.144 0.066 0.099 0.019 
   3   (0.901) 0.953 0.871 0.915 0.900 0.998 0.958 0.856 0.934 0.901 0.981 

Locus 690 : 
2 alleles
5.1% missing data
   4   (0.846) 0.877 0.866 0.800 0.846 0.980 0.899 0.904 0.832 0.846 0.964 
   1   (0.154) 0.123 0.134 0.200 0.154 0.020 0.101 0.096 0.168 0.154 0.036 

Locus 691 : 
2 alleles
10.1% missing data
   3   (0.781) 0.971 0.794 0.780 0.781 0.724 0.830 0.744 0.763 0.781 0.894 
   1   (0.219) 0.029 0.206 0.220 0.219 0.276 0.170 0.256 0.237 0.219 0.106 

Locus 692 : 
2 alleles
13.0% missing data
   2   (0.892) 0.980 0.812 0.926 0.892 0.983 0.932 0.909 0.958 0.892 0.933 
   3   (0.108) 0.020 0.188 0.074 0.108 0.017 0.068 0.091 0.042 0.108 0.067 

Locus 693 : 
2 alleles
1.4% missing data
   3   (0.214) 0.181 0.222 0.250 0.215 0.023 0.147 0.369 0.155 0.215 0.054 
   2   (0.786) 0.819 0.778 0.750 0.785 0.977 0.853 0.631 0.845 0.785 0.946 

Locus 694 : 
2 alleles
4.3% missing data
   4   (0.872) 0.970 0.816 0.843 0.873 0.966 0.950 0.950 0.887 0.872 0.746 
   2   (0.128) 0.030 0.184 0.157 0.127 0.034 0.050 0.050 0.113 0.128 0.254 

Locus 695 : 
2 alleles
12.3% missing data
   4   (0.929) 0.967 0.934 0.934 0.929 0.998 0.983 0.960 0.891 0.930 0.984 
   1   (0.071) 0.033 0.066 0.066 0.071 0.002 0.017 0.040 0.109 0.070 0.016 

Locus 696 : 
2 alleles
3.6% missing data
   2   (0.920) 0.989 0.957 0.918 0.920 0.995 0.965 0.973 0.921 0.920 0.974 
   4   (0.080) 0.011 0.043 0.082 0.080 0.005 0.035 0.027 0.079 0.080 0.026 

Locus 697 : 
2 alleles
10.9% missing data
   3   (0.756) 0.788 0.673 0.717 0.755 0.973 0.771 0.817 0.861 0.755 0.943 
   4   (0.244) 0.212 0.327 0.283 0.245 0.027 0.229 0.183 0.139 0.245 0.057 

Locus 698 : 
2 alleles
5.8% missing data
   3   (0.920) 0.988 0.852 0.828 0.921 0.988 0.985 0.891 0.941 0.920 0.991 
   1   (0.080) 0.012 0.148 0.172 0.079 0.012 0.015 0.109 0.059 0.080 0.009 

Locus 699 : 
2 alleles
10.9% missing data
   1   (0.112) 0.131 0.044 0.072 0.112 0.094 0.080 0.039 0.054 0.112 0.373 
   3   (0.888) 0.869 0.956 0.928 0.888 0.906 0.920 0.961 0.946 0.888 0.627 

Locus 700 : 
2 alleles
7.2% missing data
   2   (0.207) 0.026 0.114 0.161 0.208 0.376 0.166 0.081 0.204 0.208 0.342 
   3   (0.793) 0.974 0.886 0.839 0.792 0.624 0.834 0.919 0.796 0.792 0.658 

Locus 701 : 
2 alleles
1.4% missing data
   4   (0.123) 0.075 0.072 0.174 0.124 0.076 0.058 0.066 0.161 0.124 0.030 
   2   (0.877) 0.925 0.928 0.826 0.876 0.924 0.942 0.934 0.839 0.876 0.970 

Locus 702 : 
2 alleles
6.5% missing data
   1   (0.481) 0.091 0.472 0.520 0.480 0.468 0.422 0.582 0.609 0.480 0.492 
   3   (0.519) 0.909 0.528 0.480 0.520 0.532 0.578 0.418 0.391 0.520 0.508 

Locus 703 : 
2 alleles
1.4% missing data
   3   (0.885) 0.986 0.892 0.894 0.885 0.996 0.963 0.961 0.860 0.885 0.695 
   2   (0.115) 0.014 0.108 0.106 0.115 0.004 0.037 0.039 0.140 0.115 0.305 

Locus 704 : 
2 alleles
4.3% missing data
   3   (0.957) 0.986 0.993 0.993 0.957 0.992 0.808 0.995 0.996 0.957 0.975 
   2   (0.043) 0.014 0.007 0.007 0.043 0.008 0.192 0.005 0.004 0.043 0.025 

Locus 705 : 
2 alleles
6.5% missing data
   3   (0.715) 0.181 0.731 0.775 0.715 0.714 0.713 0.744 0.846 0.715 0.503 
   4   (0.285) 0.819 0.269 0.225 0.285 0.286 0.287 0.256 0.154 0.285 0.497 

Locus 706 : 
2 alleles
1.4% missing data
   3   (0.916) 0.986 0.938 0.942 0.916 0.531 0.944 0.966 0.961 0.916 0.972 
   4   (0.084) 0.014 0.062 0.058 0.084 0.469 0.056 0.034 0.039 0.084 0.028 

Locus 707 : 
2 alleles
9.4% missing data
   2   (0.678) 0.925 0.705 0.677 0.678 0.607 0.679 0.657 0.734 0.679 0.494 
   4   (0.322) 0.075 0.295 0.323 0.322 0.393 0.321 0.343 0.266 0.321 0.506 

Locus 708 : 
2 alleles
13.0% missing data
   1   (0.205) 0.184 0.148 0.123 0.204 0.227 0.223 0.349 0.126 0.204 0.354 
   3   (0.795) 0.816 0.852 0.877 0.796 0.773 0.777 0.651 0.874 0.796 0.646 

Locus 709 : 
2 alleles
15.9% missing data
   4   (0.901) 0.977 0.958 0.967 0.901 0.965 0.868 0.979 0.956 0.901 0.821 
   3   (0.099) 0.023 0.042 0.033 0.099 0.035 0.132 0.021 0.044 0.099 0.179 

Locus 710 : 
2 alleles
8.0% missing data
   2   (0.789) 0.947 0.822 0.762 0.788 0.976 0.738 0.795 0.870 0.788 0.942 
   4   (0.211) 0.053 0.178 0.238 0.212 0.024 0.262 0.205 0.130 0.212 0.058 

Locus 711 : 
2 alleles
12.3% missing data
   4   (0.903) 0.989 0.840 0.913 0.903 0.818 0.968 0.923 0.909 0.903 0.979 
   2   (0.097) 0.011 0.160 0.087 0.097 0.182 0.032 0.077 0.091 0.097 0.021 

Locus 712 : 
2 alleles
14.5% missing data
   1   (0.372) 0.390 0.428 0.335 0.371 0.905 0.290 0.448 0.382 0.372 0.109 
   3   (0.628) 0.610 0.572 0.665 0.629 0.095 0.710 0.552 0.618 0.628 0.891 

Locus 713 : 
2 alleles
5.8% missing data
   2   (0.780) 0.966 0.749 0.614 0.781 0.958 0.888 0.811 0.628 0.780 0.947 
   4   (0.220) 0.034 0.251 0.386 0.219 0.042 0.112 0.189 0.372 0.220 0.053 

Locus 714 : 
2 alleles
13.0% missing data
   3   (0.440) 0.085 0.470 0.513 0.440 0.459 0.474 0.346 0.294 0.440 0.870 
   1   (0.560) 0.915 0.530 0.487 0.560 0.541 0.526 0.654 0.706 0.560 0.130 

Locus 715 : 
2 alleles
3.6% missing data
   2   (0.856) 0.977 0.797 0.761 0.857 0.260 0.971 0.657 0.750 0.857 0.978 
   4   (0.144) 0.023 0.203 0.239 0.143 0.740 0.029 0.343 0.250 0.143 0.022 

Locus 716 : 
2 alleles
2.9% missing data
   2   (0.882) 0.950 0.934 0.900 0.882 0.996 0.886 0.748 0.925 0.881 0.962 
   4   (0.118) 0.050 0.066 0.100 0.118 0.004 0.114 0.252 0.075 0.119 0.038 

Locus 717 : 
2 alleles
3.6% missing data
   2   (0.887) 0.958 0.935 0.934 0.887 0.909 0.876 0.917 0.944 0.887 0.957 
   4   (0.113) 0.042 0.065 0.066 0.113 0.091 0.124 0.083 0.056 0.113 0.043 

Locus 718 : 
2 alleles
10.1% missing data
   3   (0.714) 0.838 0.806 0.655 0.714 0.962 0.698 0.787 0.679 0.715 0.618 
   4   (0.286) 0.162 0.194 0.345 0.286 0.038 0.302 0.213 0.321 0.285 0.382 

Locus 719 : 
2 alleles
4.3% missing data
   2   (0.142) 0.069 0.107 0.159 0.142 0.051 0.079 0.189 0.192 0.142 0.034 
   4   (0.858) 0.931 0.893 0.841 0.858 0.949 0.921 0.811 0.808 0.858 0.966 

Locus 720 : 
2 alleles
3.6% missing data
   3   (0.900) 0.984 0.942 0.836 0.900 0.996 0.944 0.902 0.893 0.901 0.979 
   4   (0.100) 0.016 0.058 0.164 0.100 0.004 0.056 0.098 0.107 0.099 0.021 

Locus 721 : 
2 alleles
13.0% missing data
   4   (0.860) 0.158 0.928 0.931 0.860 0.670 0.834 0.965 0.943 0.860 0.811 
   2   (0.140) 0.842 0.072 0.069 0.140 0.330 0.166 0.035 0.057 0.140 0.189 

Locus 722 : 
2 alleles
14.5% missing data
   3   (0.923) 0.986 0.937 0.964 0.923 0.961 0.956 0.793 0.952 0.923 0.982 
   4   (0.077) 0.014 0.063 0.036 0.077 0.039 0.044 0.207 0.048 0.077 0.018 

Locus 723 : 
2 alleles
2.9% missing data
   3   (0.922) 0.989 0.967 0.977 0.922 0.990 0.934 0.919 0.974 0.923 0.689 
   1   (0.078) 0.011 0.033 0.023 0.078 0.010 0.066 0.081 0.026 0.077 0.311 

Locus 724 : 
2 alleles
10.1% missing data
   1   (0.299) 0.075 0.360 0.362 0.301 0.013 0.115 0.374 0.528 0.301 0.052 
   3   (0.701) 0.925 0.640 0.638 0.699 0.987 0.885 0.626 0.472 0.699 0.948 

Locus 725 : 
2 alleles
13.8% missing data
   1   (0.797) 0.680 0.681 0.888 0.796 0.979 0.789 0.787 0.916 0.797 0.934 
   3   (0.203) 0.320 0.319 0.112 0.204 0.021 0.211 0.213 0.084 0.203 0.066 

Locus 726 : 
2 alleles
12.3% missing data
   3   (0.917) 0.988 0.929 0.896 0.917 0.929 0.973 0.871 0.930 0.917 0.971 
   1   (0.083) 0.012 0.071 0.104 0.083 0.071 0.027 0.129 0.070 0.083 0.029 

Locus 727 : 
2 alleles
11.6% missing data
   3   (0.689) 0.715 0.803 0.827 0.689 0.055 0.440 0.714 0.897 0.689 0.515 
   1   (0.311) 0.285 0.197 0.173 0.311 0.945 0.560 0.286 0.103 0.311 0.485 

Locus 728 : 
2 alleles
13.8% missing data
   4   (0.724) 0.183 0.804 0.779 0.724 0.059 0.717 0.828 0.836 0.723 0.797 
   3   (0.276) 0.817 0.196 0.221 0.276 0.941 0.283 0.172 0.164 0.277 0.203 

Locus 729 : 
2 alleles
17.4% missing data
   3   (0.911) 0.934 0.923 0.951 0.911 0.841 0.893 0.966 0.969 0.911 0.965 
   4   (0.089) 0.066 0.077 0.049 0.089 0.159 0.107 0.034 0.031 0.089 0.035 

Locus 730 : 
2 alleles
10.1% missing data
   3   (0.870) 0.941 0.885 0.756 0.870 0.922 0.921 0.909 0.912 0.870 0.969 
   1   (0.130) 0.059 0.115 0.244 0.130 0.078 0.079 0.091 0.088 0.130 0.031 

Locus 731 : 
2 alleles
5.1% missing data
   2   (0.667) 0.134 0.684 0.725 0.667 0.952 0.656 0.830 0.782 0.667 0.556 
   4   (0.333) 0.866 0.316 0.275 0.333 0.048 0.344 0.170 0.218 0.333 0.444 

Locus 732 : 
2 alleles
10.1% missing data
   4   (0.901) 0.923 0.813 0.924 0.902 0.990 0.946 0.946 0.952 0.902 0.974 
   1   (0.099) 0.077 0.187 0.076 0.098 0.010 0.054 0.054 0.048 0.098 0.026 

Locus 733 : 
2 alleles
2.2% missing data
   3   (0.696) 0.919 0.755 0.635 0.695 0.342 0.795 0.863 0.670 0.695 0.604 
   1   (0.304) 0.081 0.245 0.365 0.305 0.658 0.205 0.137 0.330 0.305 0.396 

Locus 734 : 
2 alleles
2.2% missing data
   3   (0.633) 0.952 0.725 0.709 0.632 0.015 0.532 0.864 0.607 0.633 0.900 
   1   (0.367) 0.048 0.275 0.291 0.368 0.985 0.468 0.136 0.393 0.367 0.100 

Locus 735 : 
2 alleles
11.6% missing data
   3   (0.914) 0.964 0.934 0.930 0.914 0.988 0.964 0.954 0.962 0.915 0.641 
   1   (0.086) 0.036 0.066 0.070 0.086 0.012 0.036 0.046 0.038 0.085 0.359 

Locus 736 : 
2 alleles
5.1% missing data
   2   (0.112) 0.039 0.091 0.111 0.112 0.021 0.035 0.049 0.103 0.113 0.122 
   4   (0.888) 0.961 0.909 0.889 0.888 0.979 0.965 0.951 0.897 0.887 0.878 

Locus 737 : 
2 alleles
13.8% missing data
   1   (0.488) 0.830 0.505 0.685 0.487 0.086 0.400 0.322 0.531 0.488 0.434 
   4   (0.512) 0.170 0.495 0.315 0.513 0.914 0.600 0.678 0.469 0.512 0.566 

Locus 738 : 
2 alleles
5.8% missing data
   4   (0.549) 0.567 0.449 0.641 0.549 0.943 0.563 0.345 0.520 0.550 0.872 
   2   (0.451) 0.433 0.551 0.359 0.451 0.057 0.437 0.655 0.480 0.450 0.128 

Locus 739 : 
2 alleles
10.9% missing data
   3   (0.909) 0.965 0.872 0.906 0.908 0.956 0.964 0.960 0.962 0.908 0.981 
   1   (0.091) 0.035 0.128 0.094 0.092 0.044 0.036 0.040 0.038 0.092 0.019 

Locus 740 : 
2 alleles
2.2% missing data
   2   (0.908) 0.989 0.919 0.888 0.907 0.998 0.978 0.954 0.881 0.907 0.986 
   4   (0.092) 0.011 0.081 0.112 0.093 0.002 0.022 0.046 0.119 0.093 0.014 

Locus 741 : 
2 alleles
5.8% missing data
   2   (0.844) 0.951 0.887 0.806 0.844 0.351 0.877 0.943 0.913 0.843 0.963 
   4   (0.156) 0.049 0.113 0.194 0.156 0.649 0.123 0.057 0.087 0.157 0.037 

Locus 742 : 
2 alleles
6.5% missing data
   4   (0.934) 0.990 0.974 0.982 0.934 0.992 0.861 0.987 0.985 0.934 0.978 
   2   (0.066) 0.010 0.026 0.018 0.066 0.008 0.139 0.013 0.015 0.066 0.022 

Locus 743 : 
2 alleles
2.9% missing data
   2   (0.167) 0.062 0.118 0.155 0.168 0.022 0.135 0.331 0.128 0.167 0.066 
   4   (0.833) 0.938 0.882 0.845 0.832 0.978 0.865 0.669 0.872 0.833 0.934 

Locus 744 : 
2 alleles
3.6% missing data
   1   (0.720) 0.567 0.818 0.782 0.719 0.656 0.565 0.850 0.810 0.719 0.916 
   3   (0.280) 0.433 0.182 0.218 0.281 0.344 0.435 0.150 0.190 0.281 0.084 

Locus 745 : 
2 alleles
4.3% missing data
   3   (0.827) 0.969 0.870 0.811 0.826 0.983 0.916 0.488 0.793 0.826 0.940 
   1   (0.173) 0.031 0.130 0.189 0.174 0.017 0.084 0.512 0.207 0.174 0.060 

Locus 746 : 
2 alleles
2.9% missing data
   3   (0.858) 0.932 0.870 0.811 0.858 0.994 0.927 0.736 0.865 0.858 0.958 
   1   (0.142) 0.068 0.130 0.189 0.142 0.006 0.073 0.264 0.135 0.142 0.042 

Locus 747 : 
2 alleles
2.9% missing data
   2   (0.077) 0.014 0.119 0.133 0.077 0.002 0.016 0.055 0.077 0.078 0.011 
   4   (0.923) 0.986 0.881 0.867 0.923 0.998 0.984 0.945 0.923 0.922 0.989 

Locus 748 : 
2 alleles
1.4% missing data
   2   (0.914) 0.987 0.950 0.955 0.914 0.975 0.937 0.938 0.941 0.914 0.974 
   4   (0.086) 0.013 0.050 0.045 0.086 0.025 0.063 0.062 0.059 0.086 0.026 

Locus 749 : 
2 alleles
8.0% missing data
   3   (0.267) 0.048 0.314 0.220 0.268 0.400 0.205 0.181 0.365 0.266 0.065 
   1   (0.733) 0.952 0.686 0.780 0.732 0.600 0.795 0.819 0.635 0.734 0.935 

Locus 750 : 
2 alleles
11.6% missing data
   3   (0.914) 0.942 0.920 0.924 0.914 0.952 0.957 0.962 0.942 0.914 0.981 
   1   (0.086) 0.058 0.080 0.076 0.086 0.048 0.043 0.038 0.058 0.086 0.019 

Locus 751 : 
2 alleles
13.8% missing data
   1   (0.217) 0.168 0.131 0.121 0.217 0.205 0.278 0.292 0.233 0.217 0.089 
   4   (0.783) 0.832 0.869 0.879 0.783 0.795 0.722 0.708 0.767 0.783 0.911 

Locus 752 : 
2 alleles
7.2% missing data
   3   (0.723) 0.387 0.648 0.590 0.724 0.980 0.824 0.737 0.680 0.724 0.938 
   4   (0.277) 0.613 0.352 0.410 0.276 0.020 0.176 0.263 0.320 0.276 0.062 

Locus 753 : 
2 alleles
3.6% missing data
   2   (0.792) 0.509 0.769 0.861 0.793 0.086 0.859 0.873 0.867 0.792 0.612 
   4   (0.208) 0.491 0.231 0.139 0.207 0.914 0.141 0.127 0.133 0.208 0.388 

Locus 754 : 
2 alleles
10.9% missing data
   1   (0.860) 0.975 0.831 0.901 0.859 0.992 0.919 0.700 0.892 0.859 0.963 
   3   (0.140) 0.025 0.169 0.099 0.141 0.008 0.081 0.300 0.108 0.141 0.037 

Locus 755 : 
2 alleles
2.2% missing data
   2   (0.792) 0.132 0.770 0.838 0.792 0.982 0.872 0.882 0.852 0.793 0.577 
   4   (0.208) 0.868 0.230 0.162 0.208 0.018 0.128 0.118 0.148 0.207 0.423 

Locus 756 : 
2 alleles
2.9% missing data
   4   (0.933) 0.177 0.987 0.986 0.934 0.627 0.918 0.990 0.990 0.933 0.978 
   2   (0.067) 0.823 0.013 0.014 0.066 0.373 0.082 0.010 0.010 0.067 0.022 

Locus 757 : 
2 alleles
5.8% missing data
   1   (0.584) 0.906 0.721 0.608 0.586 0.619 0.486 0.388 0.550 0.585 0.534 
   3   (0.416) 0.094 0.279 0.392 0.414 0.381 0.514 0.612 0.450 0.415 0.466 

Locus 758 : 
2 alleles
5.8% missing data
   4   (0.813) 0.946 0.825 0.809 0.813 0.861 0.864 0.747 0.829 0.812 0.898 
   1   (0.187) 0.054 0.175 0.191 0.187 0.139 0.136 0.253 0.171 0.188 0.102 

Locus 759 : 
2 alleles
14.5% missing data
   4   (0.563) 0.621 0.580 0.550 0.563 0.542 0.629 0.619 0.453 0.563 0.689 
   2   (0.437) 0.379 0.420 0.450 0.437 0.458 0.371 0.381 0.547 0.437 0.311 

Locus 760 : 
2 alleles
5.1% missing data
   2   (0.819) 0.942 0.856 0.785 0.819 0.985 0.816 0.496 0.889 0.819 0.942 
   3   (0.181) 0.058 0.144 0.215 0.181 0.015 0.184 0.504 0.111 0.181 0.058 

Locus 761 : 
2 alleles
10.1% missing data
   2   (0.886) 0.938 0.935 0.868 0.885 0.967 0.899 0.968 0.938 0.886 0.949 
   4   (0.114) 0.062 0.065 0.132 0.115 0.033 0.101 0.032 0.062 0.114 0.051 

Locus 762 : 
2 alleles
7.2% missing data
   1   (0.852) 0.857 0.850 0.914 0.852 0.994 0.917 0.877 0.791 0.852 0.959 
   2   (0.148) 0.143 0.150 0.086 0.148 0.006 0.083 0.123 0.209 0.148 0.041 

Locus 763 : 
2 alleles
3.6% missing data
   4   (0.906) 0.991 0.937 0.878 0.907 0.997 0.978 0.973 0.910 0.906 0.621 
   2   (0.094) 0.009 0.063 0.122 0.093 0.003 0.022 0.027 0.090 0.094 0.379 

Locus 764 : 
2 alleles
5.1% missing data
   2   (0.851) 0.934 0.861 0.892 0.851 0.986 0.841 0.787 0.905 0.851 0.947 
   4   (0.149) 0.066 0.139 0.108 0.149 0.014 0.159 0.213 0.095 0.149 0.053 

Locus 765 : 
2 alleles
17.4% missing data
   4   (0.521) 0.857 0.523 0.646 0.521 0.625 0.410 0.305 0.667 0.521 0.332 
   2   (0.479) 0.143 0.477 0.354 0.479 0.375 0.590 0.695 0.333 0.479 0.668 

Locus 766 : 
2 alleles
9.4% missing data
   2   (0.910) 0.948 0.937 0.851 0.910 0.997 0.956 0.934 0.899 0.910 0.985 
   4   (0.090) 0.052 0.063 0.149 0.090 0.003 0.044 0.066 0.101 0.090 0.015 

Locus 767 : 
2 alleles
5.1% missing data
   4   (0.368) 0.219 0.299 0.458 0.368 0.306 0.340 0.608 0.333 0.370 0.105 
   2   (0.632) 0.781 0.701 0.542 0.632 0.694 0.660 0.392 0.667 0.630 0.895 

Locus 768 : 
2 alleles
2.9% missing data
   2   (0.900) 0.974 0.942 0.888 0.900 0.686 0.938 0.946 0.940 0.900 0.969 
   1   (0.100) 0.026 0.058 0.112 0.100 0.314 0.062 0.054 0.060 0.100 0.031 

Locus 769 : 
2 alleles
3.6% missing data
   3   (0.749) 0.935 0.796 0.761 0.750 0.943 0.759 0.662 0.745 0.748 0.863 
   1   (0.251) 0.065 0.204 0.239 0.250 0.057 0.241 0.338 0.255 0.252 0.137 

Locus 770 : 
2 alleles
6.5% missing data
   1   (0.798) 0.962 0.749 0.779 0.797 0.982 0.891 0.883 0.788 0.797 0.927 
   3   (0.202) 0.038 0.251 0.221 0.203 0.018 0.109 0.117 0.212 0.203 0.073 

Locus 771 : 
2 alleles
7.2% missing data
   3   (0.918) 0.985 0.966 0.951 0.918 0.972 0.888 0.966 0.975 0.918 0.976 
   1   (0.082) 0.015 0.034 0.049 0.082 0.028 0.112 0.034 0.025 0.082 0.024 

Locus 772 : 
2 alleles
13.0% missing data
   2   (0.848) 0.791 0.862 0.851 0.848 0.985 0.889 0.820 0.855 0.849 0.957 
   4   (0.152) 0.209 0.138 0.149 0.152 0.015 0.111 0.180 0.145 0.151 0.043 

Locus 773 : 
2 alleles
15.9% missing data
   2   (0.404) 0.146 0.443 0.403 0.403 0.441 0.283 0.687 0.509 0.404 0.431 
   4   (0.596) 0.854 0.557 0.597 0.597 0.559 0.717 0.313 0.491 0.596 0.569 

Locus 774 : 
2 alleles
10.9% missing data
   3   (0.916) 0.971 0.868 0.888 0.916 0.945 0.979 0.951 0.927 0.916 0.986 
   1   (0.084) 0.029 0.132 0.112 0.084 0.055 0.021 0.049 0.073 0.084 0.014 

Locus 775 : 
2 alleles
15.9% missing data
   3   (0.918) 0.983 0.951 0.934 0.918 0.981 0.970 0.815 0.931 0.918 0.978 
   1   (0.082) 0.017 0.049 0.066 0.082 0.019 0.030 0.185 0.069 0.082 0.022 

Locus 776 : 
2 alleles
13.0% missing data
   4   (0.590) 0.759 0.514 0.472 0.589 0.631 0.711 0.730 0.429 0.590 0.912 
   2   (0.410) 0.241 0.486 0.528 0.411 0.369 0.289 0.270 0.571 0.410 0.088 

Locus 777 : 
2 alleles
6.5% missing data
   1   (0.416) 0.113 0.397 0.369 0.416 0.310 0.436 0.647 0.343 0.416 0.432 
   4   (0.584) 0.887 0.603 0.631 0.584 0.690 0.564 0.353 0.657 0.584 0.568 

Locus 778 : 
2 alleles
5.8% missing data
   1   (0.915) 0.938 0.955 0.960 0.915 0.997 0.897 0.915 0.974 0.914 0.969 
   4   (0.085) 0.062 0.045 0.040 0.085 0.003 0.103 0.085 0.026 0.086 0.031 

Locus 779 : 
2 alleles
13.0% missing data
   2   (0.301) 0.118 0.306 0.346 0.302 0.436 0.309 0.214 0.204 0.302 0.111 
   4   (0.699) 0.882 0.694 0.654 0.698 0.564 0.691 0.786 0.796 0.698 0.889 

Locus 780 : 
2 alleles
6.5% missing data
   1   (0.674) 0.701 0.660 0.707 0.674 0.540 0.641 0.793 0.711 0.675 0.808 
   3   (0.326) 0.299 0.340 0.293 0.326 0.460 0.359 0.207 0.289 0.325 0.192 

Locus 781 : 
2 alleles
5.8% missing data
   3   (0.689) 0.952 0.725 0.713 0.689 0.020 0.765 0.633 0.615 0.689 0.914 
   1   (0.311) 0.048 0.275 0.287 0.311 0.980 0.235 0.367 0.385 0.311 0.086 

Locus 782 : 
2 alleles
12.3% missing data
   3   (0.869) 0.971 0.921 0.947 0.869 0.889 0.673 0.950 0.961 0.869 0.951 
   1   (0.131) 0.029 0.079 0.053 0.131 0.111 0.327 0.050 0.039 0.131 0.049 

Locus 783 : 
2 alleles
14.5% missing data
   3   (0.864) 0.873 0.888 0.921 0.863 0.980 0.900 0.488 0.917 0.864 0.966 
   1   (0.136) 0.127 0.112 0.079 0.137 0.020 0.100 0.512 0.083 0.136 0.034 

Locus 784 : 
2 alleles
12.3% missing data
   4   (0.755) 0.658 0.760 0.710 0.754 0.783 0.883 0.702 0.826 0.755 0.413 
   3   (0.245) 0.342 0.240 0.290 0.246 0.217 0.117 0.298 0.174 0.245 0.587 

Locus 785 : 
2 alleles
1.4% missing data
   2   (0.681) 0.871 0.783 0.723 0.681 0.652 0.699 0.359 0.707 0.680 0.733 
   4   (0.319) 0.129 0.217 0.277 0.319 0.348 0.301 0.641 0.293 0.320 0.267 

Locus 786 : 
2 alleles
13.8% missing data
   3   (0.870) 0.962 0.911 0.896 0.870 0.989 0.915 0.825 0.904 0.869 0.969 
   1   (0.130) 0.038 0.089 0.104 0.130 0.011 0.085 0.175 0.096 0.131 0.031 

Locus 787 : 
2 alleles
5.8% missing data
   3   (0.917) 0.992 0.815 0.869 0.917 0.988 0.984 0.942 0.909 0.918 0.988 
   4   (0.083) 0.008 0.185 0.131 0.083 0.012 0.016 0.058 0.091 0.082 0.012 

Locus 788 : 
2 alleles
13.0% missing data
   1   (0.910) 0.912 0.921 0.929 0.909 0.889 0.959 0.934 0.956 0.909 0.981 
   2   (0.090) 0.088 0.079 0.071 0.091 0.111 0.041 0.066 0.044 0.091 0.019 

Locus 789 : 
2 alleles
1.4% missing data
   3   (0.876) 0.904 0.816 0.893 0.877 0.905 0.900 0.858 0.925 0.877 0.966 
   1   (0.124) 0.096 0.184 0.107 0.123 0.095 0.100 0.142 0.075 0.123 0.034 

Locus 790 : 
2 alleles
10.9% missing data
   3   (0.887) 0.893 0.881 0.855 0.887 0.980 0.956 0.936 0.841 0.887 0.978 
   1   (0.113) 0.107 0.119 0.145 0.113 0.020 0.044 0.064 0.159 0.113 0.022 

Locus 791 : 
2 alleles
4.3% missing data
   1   (0.686) 0.677 0.731 0.710 0.686 0.670 0.534 0.831 0.775 0.687 0.818 
   3   (0.314) 0.323 0.269 0.290 0.314 0.330 0.466 0.169 0.225 0.313 0.182 

Locus 792 : 
2 alleles
12.3% missing data
   1   (0.896) 0.922 0.943 0.924 0.896 0.994 0.932 0.974 0.885 0.896 0.977 
   3   (0.104) 0.078 0.057 0.076 0.104 0.006 0.068 0.026 0.115 0.104 0.023 

Locus 793 : 
2 alleles
0.0% missing data
   1   (0.070) 0.009 0.048 0.128 0.070 0.001 0.014 0.067 0.125 0.069 0.009 
   3   (0.930) 0.991 0.952 0.872 0.930 0.999 0.986 0.933 0.875 0.931 0.991 

Locus 794 : 
2 alleles
13.8% missing data
   2   (0.554) 0.135 0.599 0.582 0.555 0.964 0.552 0.250 0.572 0.555 0.482 
   4   (0.446) 0.865 0.401 0.418 0.445 0.036 0.448 0.750 0.428 0.445 0.518 

Locus 795 : 
2 alleles
0.7% missing data
   2   (0.848) 0.902 0.730 0.849 0.848 0.988 0.917 0.932 0.878 0.848 0.970 
   3   (0.152) 0.098 0.270 0.151 0.152 0.012 0.083 0.068 0.122 0.152 0.030 

Locus 796 : 
2 alleles
13.0% missing data
   1   (0.725) 0.618 0.824 0.799 0.725 0.790 0.633 0.882 0.811 0.725 0.573 
   2   (0.275) 0.382 0.176 0.201 0.275 0.210 0.367 0.118 0.189 0.275 0.427 

Locus 797 : 
2 alleles
5.1% missing data
   3   (0.890) 0.980 0.933 0.941 0.890 0.391 0.903 0.962 0.929 0.890 0.975 
   4   (0.110) 0.020 0.067 0.059 0.110 0.609 0.097 0.038 0.071 0.110 0.025 

Locus 798 : 
2 alleles
5.1% missing data
   3   (0.891) 0.981 0.841 0.944 0.890 0.990 0.934 0.885 0.950 0.891 0.976 
   1   (0.109) 0.019 0.159 0.056 0.110 0.010 0.066 0.115 0.050 0.109 0.024 

Locus 799 : 
2 alleles
11.6% missing data
   2   (0.859) 0.938 0.875 0.812 0.859 0.896 0.917 0.803 0.866 0.859 0.965 
   4   (0.141) 0.062 0.125 0.188 0.141 0.104 0.083 0.197 0.134 0.141 0.035 

Locus 800 : 
2 alleles
5.1% missing data
   3   (0.899) 0.967 0.946 0.956 0.899 0.987 0.923 0.948 0.930 0.899 0.969 
   1   (0.101) 0.033 0.054 0.044 0.101 0.013 0.077 0.052 0.070 0.101 0.031 

Locus 801 : 
2 alleles
0.0% missing data
   1   (0.906) 0.988 0.904 0.908 0.905 0.993 0.948 0.970 0.946 0.905 0.969 
   2   (0.094) 0.012 0.096 0.092 0.095 0.007 0.052 0.030 0.054 0.095 0.031 

Locus 802 : 
2 alleles
8.0% missing data
   1   (0.877) 0.691 0.920 0.886 0.877 0.993 0.945 0.965 0.939 0.877 0.647 
   3   (0.123) 0.309 0.080 0.114 0.123 0.007 0.055 0.035 0.061 0.123 0.353 

Locus 803 : 
2 alleles
11.6% missing data
   1   (0.896) 0.919 0.896 0.879 0.897 0.882 0.949 0.938 0.890 0.897 0.971 
   3   (0.104) 0.081 0.104 0.121 0.103 0.118 0.051 0.062 0.110 0.103 0.029 

Locus 804 : 
2 alleles
2.9% missing data
   3   (0.940) 0.970 0.986 0.986 0.940 0.835 0.830 0.990 0.991 0.940 0.970 
   4   (0.060) 0.030 0.014 0.014 0.060 0.165 0.170 0.010 0.009 0.060 0.030 

Locus 805 : 
2 alleles
12.3% missing data
   1   (0.801) 0.117 0.844 0.801 0.802 0.827 0.881 0.935 0.823 0.801 0.437 
   3   (0.199) 0.883 0.156 0.199 0.198 0.173 0.119 0.065 0.177 0.199 0.563 

Locus 806 : 
2 alleles
4.3% missing data
   1   (0.090) 0.018 0.092 0.043 0.091 0.183 0.077 0.043 0.029 0.090 0.022 
   2   (0.910) 0.982 0.908 0.957 0.909 0.817 0.923 0.957 0.971 0.910 0.978 

Locus 807 : 
2 alleles
3.6% missing data
   1   (0.716) 0.943 0.633 0.632 0.717 0.641 0.780 0.827 0.621 0.718 0.920 
   3   (0.284) 0.057 0.367 0.368 0.283 0.359 0.220 0.173 0.379 0.282 0.080 

Locus 808 : 
2 alleles
14.5% missing data
   4   (0.906) 0.922 0.925 0.959 0.906 0.127 0.974 0.948 0.964 0.906 0.352 
   2   (0.094) 0.078 0.075 0.041 0.094 0.873 0.026 0.052 0.036 0.094 0.648 

Locus 809 : 
2 alleles
4.3% missing data
   2   (0.865) 0.981 0.810 0.858 0.866 0.989 0.935 0.733 0.898 0.865 0.962 
   3   (0.135) 0.019 0.190 0.142 0.134 0.011 0.065 0.267 0.102 0.135 0.038 

Locus 810 : 
2 alleles
5.8% missing data
   3   (0.939) 0.969 0.987 0.988 0.940 0.906 0.812 0.991 0.991 0.939 0.971 
   2   (0.061) 0.031 0.013 0.012 0.060 0.094 0.188 0.009 0.009 0.061 0.029 

Locus 811 : 
2 alleles
14.5% missing data
   3   (0.608) 0.940 0.650 0.655 0.608 0.955 0.475 0.737 0.620 0.608 0.505 
   1   (0.392) 0.060 0.350 0.345 0.392 0.045 0.525 0.263 0.380 0.392 0.495 

Locus 812 : 
2 alleles
5.1% missing data
   3   (0.933) 0.992 0.968 0.980 0.933 0.992 0.967 0.982 0.982 0.934 0.478 
   1   (0.067) 0.008 0.032 0.020 0.067 0.008 0.033 0.018 0.018 0.066 0.522 

Locus 813 : 
2 alleles
10.9% missing data
   2   (0.900) 0.958 0.872 0.841 0.901 0.993 0.977 0.934 0.805 0.901 0.983 
   3   (0.100) 0.042 0.128 0.159 0.099 0.007 0.023 0.066 0.195 0.099 0.017 

Locus 814 : 
2 alleles
3.6% missing data
   1   (0.226) 0.053 0.150 0.114 0.227 0.957 0.189 0.485 0.102 0.226 0.477 
   4   (0.774) 0.947 0.850 0.886 0.773 0.043 0.811 0.515 0.898 0.774 0.523 

Locus 815 : 
2 alleles
2.9% missing data
   1   (0.845) 0.984 0.757 0.793 0.845 0.014 0.968 0.862 0.731 0.845 0.978 
   2   (0.155) 0.016 0.243 0.207 0.155 0.986 0.032 0.138 0.269 0.155 0.022 

Locus 816 : 
2 alleles
7.2% missing data
   2   (0.888) 0.985 0.880 0.938 0.887 0.953 0.948 0.957 0.898 0.887 0.978 
   1   (0.112) 0.015 0.120 0.062 0.113 0.047 0.052 0.043 0.102 0.113 0.022 

Locus 817 : 
2 alleles
13.0% missing data
   4   (0.676) 0.701 0.713 0.658 0.675 0.940 0.551 0.826 0.719 0.676 0.913 
   1   (0.324) 0.299 0.287 0.342 0.325 0.060 0.449 0.174 0.281 0.324 0.087 

Locus 818 : 
2 alleles
14.5% missing data
   1   (0.174) 0.117 0.203 0.154 0.173 0.195 0.112 0.096 0.252 0.173 0.034 
   2   (0.826) 0.883 0.797 0.846 0.827 0.805 0.888 0.904 0.748 0.827 0.966 

Locus 819 : 
2 alleles
12.3% missing data
   1   (0.881) 0.977 0.878 0.915 0.880 0.784 0.889 0.961 0.947 0.881 0.967 
   3   (0.119) 0.023 0.122 0.085 0.120 0.216 0.111 0.039 0.053 0.119 0.033 

Locus 820 : 
2 alleles
3.6% missing data
   3   (0.507) 0.932 0.438 0.525 0.507 0.031 0.422 0.568 0.750 0.506 0.157 
   1   (0.493) 0.068 0.562 0.475 0.493 0.969 0.578 0.432 0.250 0.494 0.843 

Locus 821 : 
2 alleles
3.6% missing data
   3   (0.815) 0.438 0.823 0.861 0.815 0.982 0.788 0.906 0.903 0.815 0.915 
   1   (0.185) 0.562 0.177 0.139 0.185 0.018 0.212 0.094 0.097 0.185 0.085 

Locus 822 : 
2 alleles
13.0% missing data
   2   (0.111) 0.025 0.060 0.054 0.112 0.060 0.176 0.040 0.043 0.111 0.054 
   4   (0.889) 0.975 0.940 0.946 0.888 0.940 0.824 0.960 0.957 0.889 0.946 

Locus 823 : 
2 alleles
12.3% missing data
   2   (0.921) 0.068 0.918 0.915 0.921 0.988 0.979 0.973 0.951 0.921 0.977 
   4   (0.079) 0.932 0.082 0.085 0.079 0.012 0.021 0.027 0.049 0.079 0.023 

Locus 824 : 
2 alleles
11.6% missing data
   2   (0.923) 0.976 0.920 0.923 0.923 0.989 0.989 0.910 0.745 0.923 0.992 
   3   (0.077) 0.024 0.080 0.077 0.077 0.011 0.011 0.090 0.255 0.077 0.008 

Locus 825 : 
2 alleles
1.4% missing data
   1   (0.877) 0.970 0.827 0.925 0.878 0.993 0.905 0.934 0.909 0.878 0.955 
   3   (0.123) 0.030 0.173 0.075 0.122 0.007 0.095 0.066 0.091 0.122 0.045 

Locus 826 : 
2 alleles
2.9% missing data
   2   (0.909) 0.978 0.945 0.931 0.909 0.829 0.932 0.959 0.948 0.909 0.965 
   1   (0.091) 0.022 0.055 0.069 0.091 0.171 0.068 0.041 0.052 0.091 0.035 

Locus 827 : 
2 alleles
5.1% missing data
   1   (0.901) 0.970 0.935 0.776 0.901 0.976 0.901 0.947 0.945 0.901 0.983 
   4   (0.099) 0.030 0.065 0.224 0.099 0.024 0.099 0.053 0.055 0.099 0.017 

Locus 828 : 
2 alleles
7.2% missing data
   4   (0.681) 0.616 0.672 0.689 0.682 0.673 0.696 0.830 0.724 0.681 0.543 
   3   (0.319) 0.384 0.328 0.311 0.318 0.327 0.304 0.170 0.276 0.319 0.457 

Locus 829 : 
2 alleles
10.9% missing data
   3   (0.802) 0.962 0.690 0.734 0.801 0.697 0.913 0.756 0.829 0.802 0.954 
   1   (0.198) 0.038 0.310 0.266 0.199 0.303 0.087 0.244 0.171 0.198 0.046 

Locus 830 : 
2 alleles
2.9% missing data
   2   (0.770) 0.935 0.726 0.738 0.770 0.880 0.796 0.873 0.761 0.770 0.946 
   3   (0.230) 0.065 0.274 0.262 0.230 0.120 0.204 0.127 0.239 0.230 0.054 

Locus 831 : 
2 alleles
1.4% missing data
   2   (0.911) 0.990 0.928 0.912 0.912 0.998 0.961 0.823 0.925 0.911 0.987 
   4   (0.089) 0.010 0.072 0.088 0.088 0.002 0.039 0.177 0.075 0.089 0.013 

Locus 832 : 
2 alleles
10.9% missing data
   2   (0.669) 0.650 0.694 0.618 0.669 0.036 0.708 0.845 0.747 0.668 0.559 
   4   (0.331) 0.350 0.306 0.382 0.331 0.964 0.292 0.155 0.253 0.332 0.441 

Locus 833 : 
2 alleles
15.2% missing data
   4   (0.887) 0.896 0.853 0.926 0.887 0.951 0.944 0.905 0.901 0.888 0.961 
   2   (0.113) 0.104 0.147 0.074 0.113 0.049 0.056 0.095 0.099 0.112 0.039 

Locus 834 : 
2 alleles
14.5% missing data
   2   (0.759) 0.833 0.742 0.736 0.760 0.978 0.837 0.564 0.709 0.760 0.932 
   4   (0.241) 0.167 0.258 0.264 0.240 0.022 0.163 0.436 0.291 0.240 0.068 

Locus 835 : 
2 alleles
10.9% missing data
   4   (0.906) 0.911 0.955 0.871 0.906 0.967 0.937 0.976 0.941 0.905 0.974 
   2   (0.094) 0.089 0.045 0.129 0.094 0.033 0.063 0.024 0.059 0.095 0.026 

Locus 836 : 
2 alleles
5.1% missing data
   2   (0.477) 0.911 0.384 0.450 0.477 0.967 0.353 0.546 0.582 0.477 0.468 
   4   (0.523) 0.089 0.616 0.550 0.523 0.033 0.647 0.454 0.418 0.523 0.532 

Locus 837 : 
2 alleles
7.2% missing data
   2   (0.885) 0.969 0.921 0.897 0.885 0.826 0.914 0.929 0.906 0.885 0.944 
   4   (0.115) 0.031 0.079 0.103 0.115 0.174 0.086 0.071 0.094 0.115 0.056 

Locus 838 : 
2 alleles
5.1% missing data
   1   (0.899) 0.976 0.956 0.951 0.899 0.747 0.731 0.968 0.975 0.900 0.955 
   2   (0.101) 0.024 0.044 0.049 0.101 0.253 0.269 0.032 0.025 0.100 0.045 

Locus 839 : 
2 alleles
5.1% missing data
   1   (0.884) 0.984 0.919 0.905 0.885 0.954 0.812 0.902 0.957 0.885 0.959 
   4   (0.116) 0.016 0.081 0.095 0.115 0.046 0.188 0.098 0.043 0.115 0.041 

Locus 840 : 
2 alleles
2.9% missing data
   3   (0.897) 0.992 0.670 0.831 0.898 0.999 0.988 0.862 0.810 0.897 0.991 
   1   (0.103) 0.008 0.330 0.169 0.102 0.001 0.012 0.138 0.190 0.103 0.009 

Locus 841 : 
2 alleles
10.9% missing data
   2   (0.923) 0.966 0.961 0.972 0.923 0.904 0.899 0.984 0.972 0.923 0.971 
   4   (0.077) 0.034 0.039 0.028 0.077 0.096 0.101 0.016 0.028 0.077 0.029 

Locus 842 : 
2 alleles
5.1% missing data
   2   (0.909) 0.963 0.962 0.911 0.909 0.988 0.926 0.963 0.938 0.909 0.970 
   4   (0.091) 0.037 0.038 0.089 0.091 0.012 0.074 0.037 0.062 0.091 0.030 

Locus 843 : 
2 alleles
12.3% missing data
   2   (0.801) 0.943 0.746 0.789 0.800 0.987 0.875 0.849 0.762 0.801 0.952 
   4   (0.199) 0.057 0.254 0.211 0.200 0.013 0.125 0.151 0.238 0.199 0.048 

Locus 844 : 
2 alleles
2.9% missing data
   3   (0.908) 0.951 0.960 0.963 0.908 0.988 0.940 0.966 0.967 0.907 0.705 
   1   (0.092) 0.049 0.040 0.037 0.092 0.012 0.060 0.034 0.033 0.093 0.295 

Locus 845 : 
2 alleles
13.8% missing data
   1   (0.812) 0.608 0.811 0.773 0.812 0.930 0.916 0.906 0.685 0.812 0.947 
   3   (0.188) 0.392 0.189 0.227 0.188 0.070 0.084 0.094 0.315 0.188 0.053 

Locus 846 : 
2 alleles
12.3% missing data
   1   (0.866) 0.981 0.831 0.901 0.866 0.776 0.931 0.818 0.926 0.866 0.622 
   4   (0.134) 0.019 0.169 0.099 0.134 0.224 0.069 0.182 0.074 0.134 0.378 

Locus 847 : 
2 alleles
4.3% missing data
   1   (0.766) 0.965 0.777 0.832 0.767 0.834 0.818 0.764 0.610 0.766 0.934 
   3   (0.234) 0.035 0.223 0.168 0.233 0.166 0.182 0.236 0.390 0.234 0.066 

Locus 848 : 
2 alleles
8.0% missing data
   1   (0.515) 0.516 0.514 0.460 0.515 0.976 0.483 0.384 0.577 0.515 0.513 
   3   (0.485) 0.484 0.486 0.540 0.485 0.024 0.517 0.616 0.423 0.485 0.487 

Locus 849 : 
2 alleles
8.7% missing data
   3   (0.937) 0.980 0.865 0.937 0.938 0.999 0.991 0.958 0.876 0.938 0.994 
   2   (0.063) 0.020 0.135 0.063 0.062 0.001 0.009 0.042 0.124 0.062 0.006 

Locus 850 : 
2 alleles
10.9% missing data
   1   (0.754) 0.141 0.802 0.636 0.755 0.669 0.813 0.920 0.828 0.754 0.569 
   3   (0.246) 0.859 0.198 0.364 0.245 0.331 0.187 0.080 0.172 0.246 0.431 

Locus 851 : 
2 alleles
5.8% missing data
   2   (0.896) 0.976 0.919 0.872 0.896 0.895 0.938 0.949 0.923 0.896 0.976 
   4   (0.104) 0.024 0.081 0.128 0.104 0.105 0.062 0.051 0.077 0.104 0.024 

Locus 852 : 
2 alleles
4.3% missing data
   4   (0.906) 0.982 0.925 0.927 0.906 0.982 0.920 0.953 0.951 0.906 0.971 
   2   (0.094) 0.018 0.075 0.073 0.094 0.018 0.080 0.047 0.049 0.094 0.029 

Locus 853 : 
2 alleles
2.9% missing data
   1   (0.211) 0.071 0.247 0.145 0.212 0.014 0.272 0.160 0.131 0.211 0.054 
   3   (0.789) 0.929 0.753 0.855 0.788 0.986 0.728 0.840 0.869 0.789 0.946 

Locus 854 : 
2 alleles
5.8% missing data
   1   (0.894) 0.983 0.875 0.909 0.894 0.996 0.938 0.884 0.928 0.894 0.975 
   3   (0.106) 0.017 0.125 0.091 0.106 0.004 0.062 0.116 0.072 0.106 0.025 

Locus 855 : 
2 alleles
10.9% missing data
   1   (0.121) 0.118 0.107 0.099 0.121 0.005 0.092 0.133 0.088 0.121 0.033 
   3   (0.879) 0.882 0.893 0.901 0.879 0.995 0.908 0.867 0.912 0.879 0.967 

Locus 856 : 
2 alleles
1.4% missing data
   1   (0.684) 0.914 0.576 0.553 0.684 0.969 0.792 0.879 0.557 0.684 0.927 
   3   (0.316) 0.086 0.424 0.447 0.316 0.031 0.208 0.121 0.443 0.316 0.073 

Locus 857 : 
2 alleles
3.6% missing data
   1   (0.182) 0.027 0.133 0.214 0.181 0.020 0.169 0.217 0.200 0.182 0.049 
   3   (0.818) 0.973 0.867 0.786 0.819 0.980 0.831 0.783 0.800 0.818 0.951 

Locus 858 : 
2 alleles
13.0% missing data
   3   (0.194) 0.086 0.141 0.133 0.194 0.164 0.164 0.585 0.183 0.193 0.076 
   4   (0.806) 0.914 0.859 0.867 0.806 0.836 0.836 0.415 0.817 0.807 0.924 

Locus 859 : 
2 alleles
12.3% missing data
   4   (0.884) 0.944 0.856 0.934 0.883 0.872 0.884 0.946 0.958 0.884 0.970 
   2   (0.116) 0.056 0.144 0.066 0.117 0.128 0.116 0.054 0.042 0.116 0.030 

Locus 860 : 
2 alleles
8.0% missing data
   3   (0.836) 0.920 0.805 0.835 0.837 0.360 0.893 0.918 0.848 0.837 0.962 
   1   (0.164) 0.080 0.195 0.165 0.163 0.640 0.107 0.082 0.152 0.163 0.038 

Locus 861 : 
2 alleles
5.1% missing data
   2   (0.169) 0.038 0.098 0.191 0.170 0.354 0.249 0.061 0.098 0.169 0.066 
   4   (0.831) 0.962 0.902 0.809 0.830 0.646 0.751 0.939 0.902 0.831 0.934 

Locus 862 : 
2 alleles
5.8% missing data
   4   (0.275) 0.042 0.228 0.271 0.275 0.226 0.198 0.122 0.431 0.274 0.355 
   1   (0.725) 0.958 0.772 0.729 0.725 0.774 0.802 0.878 0.569 0.726 0.645 

Locus 863 : 
2 alleles
4.3% missing data
   3   (0.949) 0.972 0.992 0.992 0.949 0.893 0.691 0.993 0.995 0.949 0.973 
   1   (0.051) 0.028 0.008 0.008 0.051 0.107 0.309 0.007 0.005 0.051 0.027 

Locus 864 : 
2 alleles
4.3% missing data
   4   (0.882) 0.960 0.931 0.816 0.882 0.995 0.933 0.931 0.864 0.881 0.977 
   3   (0.118) 0.040 0.069 0.184 0.118 0.005 0.067 0.069 0.136 0.119 0.023 

Locus 865 : 
2 alleles
1.4% missing data
   1   (0.146) 0.033 0.164 0.116 0.146 0.005 0.119 0.105 0.140 0.146 0.049 
   3   (0.854) 0.967 0.836 0.884 0.854 0.995 0.881 0.895 0.860 0.854 0.951 

Locus 866 : 
2 alleles
9.4% missing data
   2   (0.916) 0.908 0.966 0.958 0.916 0.992 0.863 0.951 0.981 0.915 0.969 
   1   (0.084) 0.092 0.034 0.042 0.084 0.008 0.137 0.049 0.019 0.085 0.031 

Locus 867 : 
2 alleles
2.2% missing data
   1   (0.084) 0.013 0.049 0.094 0.083 0.083 0.063 0.049 0.062 0.083 0.027 
   2   (0.916) 0.987 0.951 0.906 0.917 0.917 0.937 0.951 0.938 0.917 0.973 

Locus 868 : 
2 alleles
3.6% missing data
   3   (0.841) 0.969 0.900 0.929 0.840 0.512 0.788 0.940 0.948 0.840 0.749 
   4   (0.159) 0.031 0.100 0.071 0.160 0.488 0.212 0.060 0.052 0.160 0.251 

Locus 869 : 
2 alleles
4.3% missing data
   4   (0.894) 0.977 0.941 0.937 0.894 0.897 0.946 0.971 0.958 0.893 0.737 
   2   (0.106) 0.023 0.059 0.063 0.106 0.103 0.054 0.029 0.042 0.107 0.263 

Locus 870 : 
2 alleles
5.1% missing data
   2   (0.898) 0.810 0.889 0.928 0.898 0.995 0.927 0.948 0.944 0.898 0.972 
   4   (0.102) 0.190 0.111 0.072 0.102 0.005 0.073 0.052 0.056 0.102 0.028 

Locus 871 : 
2 alleles
14.5% missing data
   1   (0.667) 0.499 0.675 0.603 0.667 0.926 0.747 0.773 0.658 0.667 0.562 
   4   (0.333) 0.501 0.325 0.397 0.333 0.074 0.253 0.227 0.342 0.333 0.438 

Locus 872 : 
2 alleles
6.5% missing data
   4   (0.897) 0.956 0.947 0.953 0.898 0.701 0.898 0.964 0.960 0.898 0.707 
   2   (0.103) 0.044 0.053 0.047 0.102 0.299 0.102 0.036 0.040 0.102 0.293 

Locus 873 : 
2 alleles
12.3% missing data
   1   (0.885) 0.914 0.931 0.920 0.884 0.990 0.899 0.930 0.933 0.885 0.962 
   2   (0.115) 0.086 0.069 0.080 0.116 0.010 0.101 0.070 0.067 0.115 0.038 

Locus 874 : 
2 alleles
1.4% missing data
   1   (0.867) 0.938 0.816 0.855 0.867 0.991 0.899 0.897 0.937 0.867 0.966 
   3   (0.133) 0.062 0.184 0.145 0.133 0.009 0.101 0.103 0.063 0.133 0.034 

Locus 875 : 
2 alleles
8.7% missing data
   2   (0.883) 0.973 0.887 0.882 0.883 0.888 0.923 0.894 0.901 0.883 0.973 
   4   (0.117) 0.027 0.113 0.118 0.117 0.112 0.077 0.106 0.099 0.117 0.027 

Locus 876 : 
2 alleles
2.9% missing data
   3   (0.903) 0.989 0.929 0.968 0.903 0.743 0.822 0.966 0.978 0.903 0.972 
   1   (0.097) 0.011 0.071 0.032 0.097 0.257 0.178 0.034 0.022 0.097 0.028 

Locus 877 : 
2 alleles
0.7% missing data
   1   (0.058) 0.005 0.110 0.069 0.058 0.001 0.007 0.047 0.094 0.058 0.005 
   2   (0.942) 0.995 0.890 0.931 0.942 0.999 0.993 0.953 0.906 0.942 0.995 

Locus 878 : 
2 alleles
12.3% missing data
   3   (0.732) 0.945 0.746 0.784 0.732 0.641 0.785 0.864 0.640 0.732 0.648 
   2   (0.268) 0.055 0.254 0.216 0.268 0.359 0.215 0.136 0.360 0.268 0.352 

Locus 879 : 
2 alleles
2.9% missing data
   1   (0.932) 0.989 0.982 0.967 0.932 0.879 0.959 0.976 0.973 0.932 0.601 
   3   (0.068) 0.011 0.018 0.033 0.068 0.121 0.041 0.024 0.027 0.068 0.399 

Locus 880 : 
2 alleles
9.4% missing data
   1   (0.707) 0.521 0.723 0.645 0.708 0.538 0.676 0.800 0.775 0.707 0.920 
   4   (0.293) 0.479 0.277 0.355 0.292 0.462 0.324 0.200 0.225 0.293 0.080 

Locus 881 : 
2 alleles
13.0% missing data
   2   (0.910) 0.968 0.875 0.934 0.910 0.969 0.977 0.824 0.899 0.910 0.981 
   4   (0.090) 0.032 0.125 0.066 0.090 0.031 0.023 0.176 0.101 0.090 0.019 

Locus 882 : 
2 alleles
15.9% missing data
   3   (0.880) 0.985 0.839 0.860 0.879 0.977 0.951 0.915 0.861 0.880 0.963 
   1   (0.120) 0.015 0.161 0.140 0.121 0.023 0.049 0.085 0.139 0.120 0.037 

Locus 883 : 
2 alleles
2.9% missing data
   3   (0.919) 0.782 0.953 0.965 0.920 0.996 0.912 0.972 0.968 0.919 0.976 
   1   (0.081) 0.218 0.047 0.035 0.080 0.004 0.088 0.028 0.032 0.081 0.024 

Locus 884 : 
2 alleles
3.6% missing data
   1   (0.808) 0.957 0.900 0.825 0.808 0.986 0.799 0.944 0.812 0.808 0.550 
   3   (0.192) 0.043 0.100 0.175 0.192 0.014 0.201 0.056 0.188 0.192 0.450 

Locus 885 : 
2 alleles
13.0% missing data
   2   (0.882) 0.981 0.768 0.908 0.882 0.996 0.954 0.909 0.888 0.882 0.960 
   4   (0.118) 0.019 0.232 0.092 0.118 0.004 0.046 0.091 0.112 0.118 0.040 

Locus 886 : 
2 alleles
11.6% missing data
   2   (0.915) 0.974 0.939 0.904 0.916 0.939 0.937 0.970 0.945 0.916 0.983 
   4   (0.085) 0.026 0.061 0.096 0.084 0.061 0.063 0.030 0.055 0.084 0.017 

Locus 887 : 
2 alleles
13.0% missing data
   1   (0.921) 0.949 0.956 0.877 0.922 0.994 0.957 0.951 0.954 0.921 0.978 
   2   (0.079) 0.051 0.044 0.123 0.078 0.006 0.043 0.049 0.046 0.079 0.022 

Locus 888 : 
2 alleles
17.4% missing data
   1   (0.706) 0.488 0.715 0.811 0.706 0.667 0.599 0.857 0.836 0.706 0.859 
   3   (0.294) 0.512 0.285 0.189 0.294 0.333 0.401 0.143 0.164 0.294 0.141 

Locus 889 : 
2 alleles
3.6% missing data
   3   (0.879) 0.986 0.898 0.876 0.879 0.690 0.925 0.762 0.933 0.879 0.958 
   1   (0.121) 0.014 0.102 0.124 0.121 0.310 0.075 0.238 0.067 0.121 0.042 

Locus 890 : 
2 alleles
6.5% missing data
   4   (0.667) 0.932 0.634 0.750 0.667 0.688 0.551 0.687 0.749 0.667 0.880 
   2   (0.333) 0.068 0.366 0.250 0.333 0.312 0.449 0.313 0.251 0.333 0.120 

Locus 891 : 
2 alleles
5.8% missing data
   2   (0.447) 0.604 0.520 0.464 0.447 0.021 0.354 0.466 0.501 0.447 0.497 
   4   (0.553) 0.396 0.480 0.536 0.553 0.979 0.646 0.534 0.499 0.553 0.503 

Locus 892 : 
2 alleles
5.8% missing data
   2   (0.847) 0.685 0.923 0.878 0.848 0.842 0.805 0.933 0.882 0.847 0.957 
   1   (0.153) 0.315 0.077 0.122 0.152 0.158 0.195 0.067 0.118 0.153 0.043 

Locus 893 : 
2 alleles
13.8% missing data
   4   (0.718) 0.949 0.623 0.638 0.718 0.589 0.822 0.588 0.732 0.718 0.845 
   2   (0.282) 0.051 0.377 0.362 0.282 0.411 0.178 0.412 0.268 0.282 0.155 

Locus 894 : 
2 alleles
13.0% missing data
   3   (0.533) 0.105 0.510 0.554 0.533 0.040 0.615 0.456 0.554 0.533 0.597 
   4   (0.467) 0.895 0.490 0.446 0.467 0.960 0.385 0.544 0.446 0.467 0.403 

Locus 895 : 
2 alleles
3.6% missing data
   1   (0.940) 0.995 0.862 0.919 0.941 0.995 0.993 0.944 0.910 0.941 0.995 
   3   (0.060) 0.005 0.138 0.081 0.059 0.005 0.007 0.056 0.090 0.059 0.005 

Locus 896 : 
2 alleles
13.0% missing data
   2   (0.743) 0.959 0.731 0.761 0.742 0.761 0.842 0.828 0.732 0.743 0.628 
   3   (0.257) 0.041 0.269 0.239 0.258 0.239 0.158 0.172 0.268 0.257 0.372 

Locus 897 : 
2 alleles
15.2% missing data
   3   (0.783) 0.965 0.752 0.854 0.783 0.566 0.781 0.867 0.786 0.783 0.934 
   4   (0.217) 0.035 0.248 0.146 0.217 0.434 0.219 0.133 0.214 0.217 0.066 

Locus 898 : 
2 alleles
1.4% missing data
   1   (0.887) 0.979 0.933 0.939 0.887 0.545 0.809 0.953 0.959 0.888 0.957 
   3   (0.113) 0.021 0.067 0.061 0.113 0.455 0.191 0.047 0.041 0.112 0.043 

Locus 899 : 
2 alleles
13.8% missing data
   1   (0.868) 0.968 0.866 0.836 0.869 0.982 0.923 0.921 0.865 0.868 0.887 
   3   (0.132) 0.032 0.134 0.164 0.131 0.018 0.077 0.079 0.135 0.132 0.113 

Locus 900 : 
2 alleles
2.9% missing data
   3   (0.932) 0.990 0.958 0.937 0.932 0.999 0.987 0.905 0.864 0.931 0.992 
   1   (0.068) 0.010 0.042 0.063 0.068 0.001 0.013 0.095 0.136 0.069 0.008 

Locus 901 : 
2 alleles
4.3% missing data
   3   (0.887) 0.977 0.837 0.910 0.887 0.961 0.932 0.962 0.929 0.886 0.972 
   2   (0.113) 0.023 0.163 0.090 0.113 0.039 0.068 0.038 0.071 0.114 0.028 

Locus 902 : 
2 alleles
12.3% missing data
   4   (0.925) 0.952 0.901 0.880 0.925 0.996 0.981 0.970 0.912 0.925 0.987 
   1   (0.075) 0.048 0.099 0.120 0.075 0.004 0.019 0.030 0.088 0.075 0.013 

Locus 903 : 
2 alleles
13.0% missing data
   4   (0.641) 0.487 0.601 0.592 0.641 0.963 0.720 0.584 0.666 0.641 0.609 
   2   (0.359) 0.513 0.399 0.408 0.359 0.037 0.280 0.416 0.334 0.359 0.391 

Locus 904 : 
2 alleles
8.7% missing data
   4   (0.502) 0.485 0.540 0.500 0.503 0.717 0.460 0.355 0.470 0.503 0.659 
   2   (0.498) 0.515 0.460 0.500 0.497 0.283 0.540 0.645 0.530 0.497 0.341 

Locus 905 : 
2 alleles
6.5% missing data
   1   (0.888) 0.984 0.878 0.894 0.888 0.994 0.952 0.950 0.821 0.888 0.973 
   3   (0.112) 0.016 0.122 0.106 0.112 0.006 0.048 0.050 0.179 0.112 0.027 

Locus 906 : 
2 alleles
12.3% missing data
   2   (0.920) 0.934 0.948 0.967 0.920 0.982 0.958 0.975 0.973 0.920 0.636 
   4   (0.080) 0.066 0.052 0.033 0.080 0.018 0.042 0.025 0.027 0.080 0.364 

Locus 907 : 
2 alleles
1.4% missing data
   1   (0.908) 0.981 0.925 0.931 0.908 0.996 0.947 0.900 0.928 0.908 0.978 
   2   (0.092) 0.019 0.075 0.069 0.092 0.004 0.053 0.100 0.072 0.092 0.022 

Locus 908 : 
2 alleles
12.3% missing data
   3   (0.803) 0.964 0.836 0.837 0.802 0.983 0.826 0.835 0.747 0.803 0.883 
   1   (0.197) 0.036 0.164 0.163 0.198 0.017 0.174 0.165 0.253 0.197 0.117 

Locus 909 : 
2 alleles
3.6% missing data
   1   (0.750) 0.958 0.854 0.802 0.750 0.983 0.697 0.446 0.871 0.750 0.197 
   4   (0.250) 0.042 0.146 0.198 0.250 0.017 0.303 0.554 0.129 0.250 0.803 

Locus 910 : 
2 alleles
12.3% missing data
   4   (0.590) 0.664 0.667 0.615 0.591 0.479 0.557 0.248 0.657 0.591 0.495 
   1   (0.410) 0.336 0.333 0.385 0.409 0.521 0.443 0.752 0.343 0.409 0.505 

Locus 911 : 
2 alleles
15.9% missing data
   3   (0.855) 0.987 0.748 0.757 0.855 0.949 0.971 0.893 0.684 0.855 0.965 
   1   (0.145) 0.013 0.252 0.243 0.145 0.051 0.029 0.107 0.316 0.145 0.035 

Locus 912 : 
2 alleles
2.9% missing data
   1   (0.927) 0.965 0.845 0.935 0.927 0.990 0.989 0.967 0.959 0.927 0.820 
   3   (0.073) 0.035 0.155 0.065 0.073 0.010 0.011 0.033 0.041 0.073 0.180 

Locus 913 : 
2 alleles
18.8% missing data
   1   (0.862) 0.955 0.893 0.898 0.862 0.981 0.858 0.966 0.893 0.862 0.825 
   3   (0.138) 0.045 0.107 0.102 0.138 0.019 0.142 0.034 0.107 0.138 0.175 

Locus 914 : 
2 alleles
10.1% missing data
   3   (0.813) 0.894 0.748 0.801 0.813 0.884 0.874 0.913 0.812 0.813 0.954 
   1   (0.187) 0.106 0.252 0.199 0.187 0.116 0.126 0.087 0.188 0.187 0.046 

Locus 915 : 
2 alleles
5.1% missing data
   1   (0.849) 0.792 0.896 0.892 0.849 0.806 0.832 0.946 0.898 0.849 0.933 
   3   (0.151) 0.208 0.104 0.108 0.151 0.194 0.168 0.054 0.102 0.151 0.067 

Locus 916 : 
2 alleles
4.3% missing data
   2   (0.726) 0.935 0.787 0.774 0.726 0.983 0.618 0.793 0.746 0.725 0.902 
   4   (0.274) 0.065 0.213 0.226 0.274 0.017 0.382 0.207 0.254 0.275 0.098 

Locus 917 : 
2 alleles
1.4% missing data
   2   (0.791) 0.186 0.708 0.776 0.791 0.977 0.913 0.909 0.820 0.791 0.679 
   4   (0.209) 0.814 0.292 0.224 0.209 0.023 0.087 0.091 0.180 0.209 0.321 

Locus 918 : 
2 alleles
2.9% missing data
   2   (0.853) 0.168 0.908 0.892 0.853 0.939 0.858 0.924 0.914 0.852 0.953 
   4   (0.147) 0.832 0.092 0.108 0.147 0.061 0.142 0.076 0.086 0.148 0.047 

Locus 919 : 
2 alleles
2.9% missing data
   4   (0.672) 0.694 0.713 0.612 0.672 0.969 0.649 0.714 0.635 0.672 0.895 
   1   (0.328) 0.306 0.287 0.388 0.328 0.031 0.351 0.286 0.365 0.328 0.105 

Locus 920 : 
2 alleles
12.3% missing data
   3   (0.902) 0.954 0.927 0.945 0.902 0.894 0.922 0.944 0.959 0.901 0.966 
   1   (0.098) 0.046 0.073 0.055 0.098 0.106 0.078 0.056 0.041 0.099 0.034 

Locus 921 : 
2 alleles
13.0% missing data
   3   (0.807) 0.621 0.867 0.860 0.808 0.073 0.805 0.726 0.885 0.808 0.943 
   1   (0.193) 0.379 0.133 0.140 0.192 0.927 0.195 0.274 0.115 0.192 0.057 

Locus 922 : 
2 alleles
9.4% missing data
   2   (0.902) 0.990 0.853 0.897 0.902 0.926 0.958 0.954 0.927 0.902 0.979 
   4   (0.098) 0.010 0.147 0.103 0.098 0.074 0.042 0.046 0.073 0.098 0.021 

Locus 923 : 
2 alleles
5.1% missing data
   4   (0.701) 0.901 0.651 0.586 0.702 0.912 0.762 0.733 0.706 0.701 0.848 
   3   (0.299) 0.099 0.349 0.414 0.298 0.088 0.238 0.267 0.294 0.299 0.152 

Locus 924 : 
2 alleles
13.8% missing data
   3   (0.880) 0.928 0.916 0.914 0.879 0.986 0.919 0.957 0.850 0.880 0.908 
   1   (0.120) 0.072 0.084 0.086 0.121 0.014 0.081 0.043 0.150 0.120 0.092 

Locus 925 : 
2 alleles
2.9% missing data
   3   (0.815) 0.967 0.895 0.768 0.815 0.956 0.846 0.922 0.792 0.815 0.601 
   1   (0.185) 0.033 0.105 0.232 0.185 0.044 0.154 0.078 0.208 0.185 0.399 

Locus 926 : 
2 alleles
5.1% missing data
   4   (0.767) 0.948 0.795 0.779 0.767 0.985 0.715 0.752 0.788 0.768 0.932 
   2   (0.233) 0.052 0.205 0.221 0.233 0.015 0.285 0.248 0.212 0.232 0.068 

Locus 927 : 
2 alleles
8.0% missing data
   1   (0.444) 0.101 0.385 0.536 0.444 0.050 0.581 0.307 0.467 0.443 0.322 
   3   (0.556) 0.899 0.615 0.464 0.556 0.950 0.419 0.693 0.533 0.557 0.678 

Locus 928 : 
2 alleles
3.6% missing data
   3   (0.838) 0.972 0.772 0.732 0.839 0.994 0.954 0.810 0.842 0.838 0.710 
   4   (0.162) 0.028 0.228 0.268 0.161 0.006 0.046 0.190 0.158 0.162 0.290 

Locus 929 : 
2 alleles
1.4% missing data
   2   (0.893) 0.984 0.935 0.897 0.893 0.742 0.885 0.943 0.938 0.893 0.979 
   4   (0.107) 0.016 0.065 0.103 0.107 0.258 0.115 0.057 0.062 0.107 0.021 

Locus 930 : 
2 alleles
14.5% missing data
   3   (0.924) 0.987 0.958 0.970 0.924 0.965 0.968 0.738 0.983 0.924 0.632 
   4   (0.076) 0.013 0.042 0.030 0.076 0.035 0.032 0.262 0.017 0.076 0.368 

Locus 931 : 
2 alleles
2.9% missing data
   2   (0.891) 0.986 0.908 0.920 0.891 0.985 0.955 0.836 0.860 0.891 0.976 
   4   (0.109) 0.014 0.092 0.080 0.109 0.015 0.045 0.164 0.140 0.109 0.024 

Locus 932 : 
2 alleles
3.6% missing data
   1   (0.137) 0.019 0.123 0.160 0.137 0.016 0.054 0.094 0.151 0.137 0.184 
   3   (0.863) 0.981 0.877 0.840 0.863 0.984 0.946 0.906 0.849 0.863 0.816 

Locus 933 : 
2 alleles
12.3% missing data
   1   (0.846) 0.894 0.884 0.826 0.847 0.781 0.896 0.942 0.865 0.847 0.799 
   4   (0.154) 0.106 0.116 0.174 0.153 0.219 0.104 0.058 0.135 0.153 0.201 

Locus 934 : 
2 alleles
11.6% missing data
   2   (0.912) 0.976 0.981 0.981 0.913 0.763 0.748 0.909 0.986 0.913 0.718 
   3   (0.088) 0.024 0.019 0.019 0.087 0.237 0.252 0.091 0.014 0.087 0.282 

Locus 935 : 
2 alleles
10.1% missing data
   1   (0.538) 0.651 0.537 0.439 0.538 0.683 0.636 0.474 0.596 0.538 0.143 
   4   (0.462) 0.349 0.463 0.561 0.462 0.317 0.364 0.526 0.404 0.462 0.857 

Locus 936 : 
2 alleles
8.7% missing data
   2   (0.596) 0.087 0.663 0.640 0.597 0.072 0.525 0.662 0.743 0.596 0.465 
   3   (0.404) 0.913 0.337 0.360 0.403 0.928 0.475 0.338 0.257 0.404 0.535 

Locus 937 : 
2 alleles
12.3% missing data
   1   (0.923) 0.994 0.933 0.906 0.923 0.986 0.989 0.933 0.632 0.923 0.992 
   4   (0.077) 0.006 0.067 0.094 0.077 0.014 0.011 0.067 0.368 0.077 0.008 

Locus 938 : 
2 alleles
5.1% missing data
   1   (0.813) 0.815 0.852 0.887 0.814 0.977 0.848 0.485 0.886 0.814 0.695 
   4   (0.187) 0.185 0.148 0.113 0.186 0.023 0.152 0.515 0.114 0.186 0.305 

Locus 939 : 
2 alleles
5.1% missing data
   1   (0.753) 0.662 0.771 0.805 0.752 0.754 0.653 0.893 0.839 0.753 0.925 
   2   (0.247) 0.338 0.229 0.195 0.248 0.246 0.347 0.107 0.161 0.247 0.075 

Locus 940 : 
2 alleles
0.7% missing data
   3   (0.905) 0.984 0.921 0.932 0.905 0.989 0.909 0.966 0.945 0.905 0.970 
   1   (0.095) 0.016 0.079 0.068 0.095 0.011 0.091 0.034 0.055 0.095 0.030 

Locus 941 : 
2 alleles
6.5% missing data
   3   (0.458) 0.549 0.511 0.471 0.459 0.066 0.284 0.225 0.640 0.458 0.790 
   4   (0.542) 0.451 0.489 0.529 0.541 0.934 0.716 0.775 0.360 0.542 0.210 

Locus 942 : 
2 alleles
5.8% missing data
   2   (0.853) 0.887 0.865 0.847 0.854 0.785 0.935 0.908 0.875 0.853 0.702 
   4   (0.147) 0.113 0.135 0.153 0.146 0.215 0.065 0.092 0.125 0.147 0.298 

Locus 943 : 
2 alleles
3.6% missing data
   2   (0.924) 0.974 0.968 0.963 0.924 0.975 0.954 0.979 0.972 0.924 0.634 
   4   (0.076) 0.026 0.032 0.037 0.076 0.025 0.046 0.021 0.028 0.076 0.366 

Locus 944 : 
2 alleles
2.9% missing data
   4   (0.677) 0.931 0.582 0.759 0.677 0.638 0.644 0.581 0.726 0.678 0.890 
   1   (0.323) 0.069 0.418 0.241 0.323 0.362 0.356 0.419 0.274 0.322 0.110 

Locus 945 : 
2 alleles
3.6% missing data
   3   (0.892) 0.874 0.916 0.958 0.892 0.980 0.872 0.950 0.959 0.891 0.970 
   1   (0.108) 0.126 0.084 0.042 0.108 0.020 0.128 0.050 0.041 0.109 0.030 

Locus 946 : 
2 alleles
12.3% missing data
   2   (0.958) 0.990 0.993 0.993 0.958 0.907 0.842 0.995 0.996 0.958 0.991 
   1   (0.042) 0.010 0.007 0.007 0.042 0.093 0.158 0.005 0.004 0.042 0.009 

Locus 947 : 
2 alleles
3.6% missing data
   2   (0.901) 0.983 0.917 0.910 0.902 0.996 0.959 0.960 0.944 0.901 0.686 
   4   (0.099) 0.017 0.083 0.090 0.098 0.004 0.041 0.040 0.056 0.099 0.314 

Locus 948 : 
2 alleles
15.2% missing data
   3   (0.352) 0.411 0.344 0.435 0.352 0.320 0.326 0.182 0.363 0.352 0.145 
   4   (0.648) 0.589 0.656 0.565 0.648 0.680 0.674 0.818 0.637 0.648 0.855 

Locus 949 : 
2 alleles
5.1% missing data
   1   (0.795) 0.960 0.776 0.731 0.794 0.929 0.862 0.900 0.801 0.794 0.943 
   3   (0.205) 0.040 0.224 0.269 0.206 0.071 0.138 0.100 0.199 0.206 0.057 

Locus 950 : 
2 alleles
10.1% missing data
   1   (0.879) 0.915 0.836 0.838 0.879 0.979 0.975 0.859 0.663 0.879 0.983 
   3   (0.121) 0.085 0.164 0.162 0.121 0.021 0.025 0.141 0.337 0.121 0.017 

Locus 951 : 
2 alleles
2.2% missing data
   1   (0.892) 0.988 0.905 0.936 0.891 0.979 0.941 0.720 0.937 0.892 0.966 
   3   (0.108) 0.012 0.095 0.064 0.109 0.021 0.059 0.280 0.063 0.108 0.034 

Locus 952 : 
2 alleles
12.3% missing data
   1   (0.940) 0.981 0.892 0.913 0.941 0.992 0.991 0.958 0.918 0.941 0.993 
   3   (0.060) 0.019 0.108 0.087 0.059 0.008 0.009 0.042 0.082 0.059 0.007 

Locus 953 : 
2 alleles
3.6% missing data
   4   (0.771) 0.825 0.847 0.678 0.771 0.969 0.725 0.901 0.761 0.771 0.912 
   2   (0.229) 0.175 0.153 0.322 0.229 0.031 0.275 0.099 0.239 0.229 0.088 

Locus 954 : 
2 alleles
12.3% missing data
   1   (0.176) 0.098 0.289 0.286 0.175 0.005 0.044 0.187 0.367 0.176 0.023 
   2   (0.824) 0.902 0.711 0.714 0.825 0.995 0.956 0.813 0.633 0.824 0.977 

Locus 955 : 
2 alleles
2.9% missing data
   1   (0.318) 0.046 0.304 0.278 0.318 0.516 0.362 0.404 0.259 0.317 0.422 
   3   (0.682) 0.954 0.696 0.722 0.682 0.484 0.638 0.596 0.741 0.683 0.578 

Locus 956 : 
2 alleles
7.2% missing data
   2   (0.888) 0.873 0.894 0.864 0.888 0.937 0.938 0.929 0.927 0.888 0.935 
   4   (0.112) 0.127 0.106 0.136 0.112 0.063 0.062 0.071 0.073 0.112 0.065 

Locus 957 : 
2 alleles
4.3% missing data
   4   (0.898) 0.977 0.908 0.892 0.898 0.965 0.945 0.936 0.918 0.897 0.980 
   2   (0.102) 0.023 0.092 0.108 0.102 0.035 0.055 0.064 0.082 0.103 0.020 

Locus 958 : 
2 alleles
9.4% missing data
   3   (0.526) 0.383 0.429 0.538 0.526 0.938 0.618 0.390 0.370 0.527 0.889 
   1   (0.474) 0.617 0.571 0.462 0.474 0.062 0.382 0.610 0.630 0.473 0.111 

Locus 959 : 
2 alleles
1.4% missing data
   3   (0.923) 0.981 0.949 0.925 0.924 0.995 0.978 0.943 0.890 0.923 0.984 
   4   (0.077) 0.019 0.051 0.075 0.076 0.005 0.022 0.057 0.110 0.077 0.016 

Locus 960 : 
2 alleles
4.3% missing data
   3   (0.621) 0.928 0.507 0.675 0.621 0.708 0.635 0.485 0.611 0.621 0.904 
   1   (0.379) 0.072 0.493 0.325 0.379 0.292 0.365 0.515 0.389 0.379 0.096 

Locus 961 : 
2 alleles
6.5% missing data
   2   (0.834) 0.663 0.746 0.813 0.833 0.881 0.873 0.943 0.913 0.834 0.949 
   3   (0.166) 0.337 0.254 0.187 0.167 0.119 0.127 0.057 0.087 0.166 0.051 

Locus 962 : 
2 alleles
12.3% missing data
   3   (0.887) 0.982 0.902 0.922 0.887 0.781 0.929 0.856 0.957 0.887 0.413 
   1   (0.113) 0.018 0.098 0.078 0.113 0.219 0.071 0.144 0.043 0.113 0.587 

Locus 963 : 
2 alleles
5.8% missing data
   1   (0.651) 0.741 0.751 0.775 0.650 0.499 0.563 0.535 0.656 0.651 0.872 
   3   (0.349) 0.259 0.249 0.225 0.350 0.501 0.437 0.465 0.344 0.349 0.128 

Locus 964 : 
2 alleles
3.6% missing data
   3   (0.889) 0.989 0.867 0.904 0.890 0.993 0.910 0.931 0.940 0.889 0.962 
   4   (0.111) 0.011 0.133 0.096 0.110 0.007 0.090 0.069 0.060 0.111 0.038 

Locus 965 : 
2 alleles
7.2% missing data
   4   (0.390) 0.893 0.536 0.421 0.392 0.160 0.194 0.559 0.441 0.391 0.083 
   1   (0.610) 0.107 0.464 0.579 0.608 0.840 0.806 0.441 0.559 0.609 0.917 

Locus 966 : 
2 alleles
11.6% missing data
   3   (0.917) 0.501 0.966 0.927 0.917 0.892 0.933 0.975 0.968 0.917 0.975 
   1   (0.083) 0.499 0.034 0.073 0.083 0.108 0.067 0.025 0.032 0.083 0.025 

Locus 967 : 
2 alleles
3.6% missing data
   1   (0.319) 0.084 0.455 0.406 0.318 0.029 0.335 0.183 0.261 0.319 0.162 
   4   (0.681) 0.916 0.545 0.594 0.682 0.971 0.665 0.817 0.739 0.681 0.838 

Locus 968 : 
2 alleles
2.2% missing data
   3   (0.867) 0.976 0.806 0.914 0.867 0.993 0.936 0.794 0.926 0.868 0.515 
   1   (0.133) 0.024 0.194 0.086 0.133 0.007 0.064 0.206 0.074 0.132 0.485 

Locus 969 : 
2 alleles
8.0% missing data
   1   (0.919) 0.862 0.928 0.851 0.919 0.979 0.952 0.972 0.961 0.919 0.967 
   3   (0.081) 0.138 0.072 0.149 0.081 0.021 0.048 0.028 0.039 0.081 0.033 

Locus 970 : 
2 alleles
10.9% missing data
   1   (0.116) 0.101 0.185 0.295 0.116 0.068 0.042 0.065 0.087 0.116 0.027 
   2   (0.884) 0.899 0.815 0.705 0.884 0.932 0.958 0.935 0.913 0.884 0.973 

Locus 971 : 
2 alleles
13.0% missing data
   4   (0.895) 0.873 0.946 0.938 0.895 0.985 0.904 0.948 0.948 0.894 0.966 
   2   (0.105) 0.127 0.054 0.062 0.105 0.015 0.096 0.052 0.052 0.106 0.034 

Locus 972 : 
2 alleles
5.1% missing data
   4   (0.918) 0.981 0.947 0.959 0.918 0.992 0.960 0.961 0.966 0.919 0.576 
   3   (0.082) 0.019 0.053 0.041 0.082 0.008 0.040 0.039 0.034 0.081 0.424 

Locus 973 : 
2 alleles
12.3% missing data
   4   (0.836) 0.948 0.888 0.905 0.836 0.575 0.791 0.926 0.904 0.835 0.905 
   1   (0.164) 0.052 0.112 0.095 0.164 0.425 0.209 0.074 0.096 0.165 0.095 

Locus 974 : 
2 alleles
1.4% missing data
   2   (0.933) 0.995 0.799 0.920 0.934 0.994 0.992 0.955 0.912 0.934 0.994 
   3   (0.067) 0.005 0.201 0.080 0.066 0.006 0.008 0.045 0.088 0.066 0.006 

Locus 975 : 
2 alleles
9.4% missing data
   1   (0.904) 0.977 0.964 0.971 0.905 0.973 0.848 0.977 0.976 0.905 0.645 
   3   (0.096) 0.023 0.036 0.029 0.095 0.027 0.152 0.023 0.024 0.095 0.355 

Locus 976 : 
2 alleles
2.2% missing data
   2   (0.915) 0.976 0.954 0.964 0.915 0.990 0.875 0.979 0.968 0.915 0.960 
   4   (0.085) 0.024 0.046 0.036 0.085 0.010 0.125 0.021 0.032 0.085 0.040 

Locus 977 : 
2 alleles
1.4% missing data
   2   (0.789) 0.962 0.781 0.671 0.789 0.991 0.943 0.546 0.644 0.789 0.728 
   3   (0.211) 0.038 0.219 0.329 0.211 0.009 0.057 0.454 0.356 0.211 0.272 

Locus 978 : 
2 alleles
5.1% missing data
   4   (0.766) 0.949 0.777 0.778 0.764 0.608 0.708 0.884 0.871 0.765 0.937 
   2   (0.234) 0.051 0.223 0.222 0.236 0.392 0.292 0.116 0.129 0.235 0.063 

Locus 979 : 
2 alleles
15.2% missing data
   4   (0.786) 0.936 0.725 0.778 0.786 0.985 0.826 0.831 0.774 0.786 0.946 
   2   (0.214) 0.064 0.275 0.222 0.214 0.015 0.174 0.169 0.226 0.214 0.054 

Locus 980 : 
2 alleles
11.6% missing data
   2   (0.893) 0.942 0.957 0.952 0.892 0.983 0.893 0.850 0.939 0.892 0.961 
   4   (0.107) 0.058 0.043 0.048 0.108 0.017 0.107 0.150 0.061 0.108 0.039 

Locus 981 : 
2 alleles
4.3% missing data
   2   (0.155) 0.187 0.168 0.100 0.155 0.225 0.089 0.299 0.141 0.155 0.036 
   4   (0.845) 0.813 0.832 0.900 0.845 0.775 0.911 0.701 0.859 0.845 0.964 

Locus 982 : 
2 alleles
19.6% missing data
   2   (0.893) 0.977 0.958 0.946 0.893 0.801 0.807 0.966 0.957 0.893 0.959 
   1   (0.107) 0.023 0.042 0.054 0.107 0.199 0.193 0.034 0.043 0.107 0.041 

Locus 983 : 
2 alleles
2.2% missing data
   3   (0.906) 0.824 0.951 0.957 0.906 0.940 0.886 0.966 0.958 0.907 0.954 
   1   (0.094) 0.176 0.049 0.043 0.094 0.060 0.114 0.034 0.042 0.093 0.046 

Locus 984 : 
2 alleles
9.4% missing data
   4   (0.846) 0.960 0.859 0.890 0.845 0.737 0.897 0.901 0.854 0.846 0.951 
   1   (0.154) 0.040 0.141 0.110 0.155 0.263 0.103 0.099 0.146 0.154 0.049 

Locus 985 : 
2 alleles
3.6% missing data
   2   (0.153) 0.041 0.170 0.155 0.154 0.111 0.102 0.055 0.127 0.154 0.043 
   4   (0.847) 0.959 0.830 0.845 0.846 0.889 0.898 0.945 0.873 0.846 0.957 

Locus 986 : 
2 alleles
2.9% missing data
   1   (0.907) 0.990 0.922 0.842 0.908 0.860 0.977 0.905 0.822 0.907 0.988 
   2   (0.093) 0.010 0.078 0.158 0.092 0.140 0.023 0.095 0.178 0.093 0.012 

Locus 987 : 
2 alleles
10.1% missing data
   1   (0.909) 0.987 0.937 0.945 0.909 0.972 0.918 0.924 0.968 0.909 0.911 
   3   (0.091) 0.013 0.063 0.055 0.091 0.028 0.082 0.076 0.032 0.091 0.089 

Locus 988 : 
2 alleles
4.3% missing data
   1   (0.152) 0.040 0.383 0.186 0.152 0.034 0.037 0.197 0.175 0.153 0.023 
   4   (0.848) 0.960 0.617 0.814 0.848 0.966 0.963 0.803 0.825 0.847 0.977 

Locus 989 : 
2 alleles
2.9% missing data
   2   (0.755) 0.947 0.825 0.794 0.754 0.565 0.783 0.700 0.843 0.754 0.608 
   4   (0.245) 0.053 0.175 0.206 0.246 0.435 0.217 0.300 0.157 0.246 0.392 

Locus 990 : 
2 alleles
5.1% missing data
   1   (0.149) 0.035 0.110 0.110 0.149 0.193 0.113 0.078 0.103 0.149 0.340 
   3   (0.851) 0.965 0.890 0.890 0.851 0.807 0.887 0.922 0.897 0.851 0.660 

Locus 991 : 
2 alleles
15.9% missing data
   1   (0.950) 0.981 0.916 0.889 0.951 0.999 0.992 0.976 0.968 0.950 0.994 
   2   (0.050) 0.019 0.084 0.111 0.049 0.001 0.008 0.024 0.032 0.050 0.006 

Locus 992 : 
2 alleles
5.8% missing data
   1   (0.823) 0.837 0.864 0.819 0.824 0.595 0.866 0.801 0.787 0.824 0.950 
   3   (0.177) 0.163 0.136 0.181 0.176 0.405 0.134 0.199 0.213 0.176 0.050 

Locus 993 : 
2 alleles
0.7% missing data
   1   (0.925) 0.986 0.960 0.961 0.924 0.972 0.929 0.978 0.981 0.925 0.983 
   2   (0.075) 0.014 0.040 0.039 0.076 0.028 0.071 0.022 0.019 0.075 0.017 

Locus 994 : 
2 alleles
10.9% missing data
   1   (0.872) 0.956 0.927 0.951 0.871 0.984 0.764 0.956 0.961 0.871 0.829 
   3   (0.128) 0.044 0.073 0.049 0.129 0.016 0.236 0.044 0.039 0.129 0.171 

Locus 995 : 
2 alleles
5.8% missing data
   3   (0.758) 0.633 0.749 0.738 0.758 0.954 0.687 0.855 0.880 0.757 0.922 
   1   (0.242) 0.367 0.251 0.262 0.242 0.046 0.313 0.145 0.120 0.243 0.078 

Locus 996 : 
2 alleles
12.3% missing data
   1   (0.888) 0.977 0.769 0.910 0.888 0.992 0.957 0.913 0.908 0.888 0.947 
   4   (0.112) 0.023 0.231 0.090 0.112 0.008 0.043 0.087 0.092 0.112 0.053 

Locus 997 : 
2 alleles
9.4% missing data
   1   (0.195) 0.053 0.107 0.189 0.195 0.032 0.259 0.078 0.134 0.196 0.315 
   4   (0.805) 0.947 0.893 0.811 0.805 0.968 0.741 0.922 0.866 0.804 0.685 

Locus 998 : 
2 alleles
2.2% missing data
   4   (0.913) 0.975 0.953 0.931 0.914 0.861 0.913 0.966 0.953 0.913 0.963 
   3   (0.087) 0.025 0.047 0.069 0.086 0.139 0.087 0.034 0.047 0.087 0.037 

Locus 999 : 
2 alleles
18.1% missing data
   3   (0.796) 0.966 0.798 0.807 0.796 0.823 0.697 0.853 0.892 0.797 0.902 
   2   (0.204) 0.034 0.202 0.193 0.204 0.177 0.303 0.147 0.108 0.203 0.098 

Locus 1000 : 
2 alleles
10.9% missing data
   4   (0.865) 0.967 0.790 0.856 0.865 0.870 0.938 0.937 0.875 0.864 0.974 
   3   (0.135) 0.033 0.210 0.144 0.135 0.130 0.062 0.063 0.125 0.136 0.026 

Locus 1001 : 
2 alleles
5.1% missing data
   3   (0.720) 0.674 0.767 0.726 0.720 0.581 0.642 0.893 0.712 0.721 0.888 
   4   (0.280) 0.326 0.233 0.274 0.280 0.419 0.358 0.107 0.288 0.279 0.112 

Locus 1002 : 
2 alleles
2.2% missing data
   1   (0.860) 0.978 0.948 0.950 0.861 0.821 0.595 0.951 0.942 0.861 0.942 
   3   (0.140) 0.022 0.052 0.050 0.139 0.179 0.405 0.049 0.058 0.139 0.058 

Locus 1003 : 
2 alleles
7.2% missing data
   2   (0.800) 0.960 0.765 0.786 0.799 0.649 0.860 0.520 0.864 0.800 0.954 
   3   (0.200) 0.040 0.235 0.214 0.201 0.351 0.140 0.480 0.136 0.200 0.046 

Locus 1004 : 
2 alleles
11.6% missing data
   1   (0.321) 0.257 0.379 0.297 0.322 0.534 0.254 0.217 0.303 0.322 0.093 
   3   (0.679) 0.743 0.621 0.703 0.678 0.466 0.746 0.783 0.697 0.678 0.907 

Locus 1005 : 
2 alleles
2.9% missing data
   1   (0.852) 0.895 0.854 0.898 0.851 0.873 0.810 0.920 0.933 0.852 0.960 
   3   (0.148) 0.105 0.146 0.102 0.149 0.127 0.190 0.080 0.067 0.148 0.040 

Locus 1006 : 
2 alleles
4.3% missing data
   3   (0.918) 0.609 0.943 0.933 0.919 0.998 0.976 0.962 0.959 0.919 0.680 
   1   (0.082) 0.391 0.057 0.067 0.081 0.002 0.024 0.038 0.041 0.081 0.320 

Locus 1007 : 
2 alleles
4.3% missing data
   1   (0.076) 0.027 0.032 0.047 0.076 0.012 0.032 0.444 0.034 0.077 0.014 
   3   (0.924) 0.973 0.968 0.953 0.924 0.988 0.968 0.556 0.966 0.923 0.986 

Locus 1008 : 
2 alleles
3.6% missing data
   4   (0.947) 0.995 0.987 0.987 0.946 0.976 0.872 0.991 0.991 0.947 0.989 
   1   (0.053) 0.005 0.013 0.013 0.054 0.024 0.128 0.009 0.009 0.053 0.011 

Locus 1009 : 
2 alleles
5.1% missing data
   1   (0.854) 0.970 0.860 0.921 0.854 0.989 0.889 0.915 0.935 0.854 0.481 
   4   (0.146) 0.030 0.140 0.079 0.146 0.011 0.111 0.085 0.065 0.146 0.519 

Locus 1010 : 
2 alleles
6.5% missing data
   2   (0.739) 0.928 0.727 0.814 0.738 0.970 0.730 0.793 0.807 0.740 0.633 
   4   (0.261) 0.072 0.273 0.186 0.262 0.030 0.270 0.207 0.193 0.260 0.367 

Locus 1011 : 
2 alleles
12.3% missing data
   4   (0.899) 0.984 0.953 0.945 0.899 0.993 0.806 0.971 0.950 0.900 0.962 
   2   (0.101) 0.016 0.047 0.055 0.101 0.007 0.194 0.029 0.050 0.100 0.038 

Locus 1012 : 
2 alleles
19.6% missing data
   2   (0.872) 0.973 0.876 0.876 0.872 0.984 0.892 0.927 0.921 0.872 0.935 
   4   (0.128) 0.027 0.124 0.124 0.128 0.016 0.108 0.073 0.079 0.128 0.065 

Locus 1013 : 
2 alleles
10.9% missing data
   2   (0.692) 0.898 0.619 0.666 0.691 0.832 0.774 0.494 0.705 0.691 0.925 
   4   (0.308) 0.102 0.381 0.334 0.309 0.168 0.226 0.506 0.295 0.309 0.075 

Locus 1014 : 
2 alleles
2.9% missing data
   3   (0.921) 0.966 0.979 0.978 0.922 0.988 0.875 0.985 0.979 0.922 0.629 
   2   (0.079) 0.034 0.021 0.022 0.078 0.012 0.125 0.015 0.021 0.078 0.371 

Locus 1015 : 
2 alleles
11.6% missing data
   4   (0.916) 0.976 0.945 0.960 0.917 0.935 0.878 0.955 0.961 0.917 0.979 
   2   (0.084) 0.024 0.055 0.040 0.083 0.065 0.122 0.045 0.039 0.083 0.021 

Locus 1016 : 
2 alleles
10.1% missing data
   2   (0.868) 0.914 0.888 0.856 0.868 0.992 0.921 0.935 0.871 0.867 0.962 
   4   (0.132) 0.086 0.112 0.144 0.132 0.008 0.079 0.065 0.129 0.133 0.038 

Locus 1017 : 
2 alleles
3.6% missing data
   3   (0.775) 0.949 0.818 0.855 0.774 0.559 0.686 0.913 0.871 0.775 0.756 
   2   (0.225) 0.051 0.182 0.145 0.226 0.441 0.314 0.087 0.129 0.225 0.244 

Locus 1018 : 
2 alleles
4.3% missing data
   2   (0.492) 0.532 0.417 0.400 0.492 0.894 0.545 0.616 0.440 0.491 0.488 
   4   (0.508) 0.468 0.583 0.600 0.508 0.106 0.455 0.384 0.560 0.509 0.512 

Locus 1019 : 
2 alleles
12.3% missing data
   2   (0.868) 0.639 0.911 0.936 0.869 0.987 0.840 0.962 0.892 0.869 0.955 
   1   (0.132) 0.361 0.089 0.064 0.131 0.013 0.160 0.038 0.108 0.131 0.045 

Locus 1020 : 
2 alleles
15.9% missing data
   2   (0.757) 0.812 0.749 0.741 0.758 0.935 0.838 0.635 0.626 0.758 0.944 
   4   (0.243) 0.188 0.251 0.259 0.242 0.065 0.162 0.365 0.374 0.242 0.056 

Locus 1021 : 
2 alleles
2.2% missing data
   4   (0.903) 0.988 0.841 0.882 0.902 0.952 0.979 0.927 0.907 0.903 0.985 
   2   (0.097) 0.012 0.159 0.118 0.098 0.048 0.021 0.073 0.093 0.097 0.015 

Locus 1022 : 
2 alleles
15.2% missing data
   3   (0.919) 0.960 0.955 0.937 0.919 0.908 0.956 0.906 0.918 0.919 0.974 
   1   (0.081) 0.040 0.045 0.063 0.081 0.092 0.044 0.094 0.082 0.081 0.026 

Locus 1023 : 
2 alleles
9.4% missing data
   4   (0.673) 0.162 0.692 0.673 0.672 0.963 0.756 0.492 0.625 0.673 0.894 
   1   (0.327) 0.838 0.308 0.327 0.328 0.037 0.244 0.508 0.375 0.327 0.106 

Locus 1024 : 
2 alleles
8.0% missing data
   1   (0.913) 0.933 0.953 0.887 0.913 0.997 0.907 0.954 0.953 0.913 0.985 
   2   (0.087) 0.067 0.047 0.113 0.087 0.003 0.093 0.046 0.047 0.087 0.015 

Locus 1025 : 
2 alleles
5.1% missing data
   1   (0.902) 0.987 0.959 0.943 0.901 0.874 0.866 0.967 0.972 0.902 0.967 
   3   (0.098) 0.013 0.041 0.057 0.099 0.126 0.134 0.033 0.028 0.098 0.033 

Locus 1026 : 
2 alleles
4.3% missing data
   4   (0.912) 0.978 0.955 0.931 0.912 0.960 0.826 0.970 0.970 0.913 0.974 
   2   (0.088) 0.022 0.045 0.069 0.088 0.040 0.174 0.030 0.030 0.087 0.026 

Locus 1027 : 
2 alleles
13.8% missing data
   1   (0.749) 0.804 0.703 0.703 0.748 0.986 0.780 0.842 0.743 0.749 0.940 
   4   (0.251) 0.196 0.297 0.297 0.252 0.014 0.220 0.158 0.257 0.251 0.060 

Locus 1028 : 
2 alleles
1.4% missing data
   2   (0.896) 0.971 0.898 0.965 0.896 0.941 0.911 0.411 0.973 0.897 0.970 
   4   (0.104) 0.029 0.102 0.035 0.104 0.059 0.089 0.589 0.027 0.103 0.030 

Locus 1029 : 
2 alleles
2.2% missing data
   2   (0.491) 0.939 0.463 0.551 0.490 0.403 0.448 0.459 0.514 0.491 0.497 
   4   (0.509) 0.061 0.537 0.449 0.510 0.597 0.552 0.541 0.486 0.509 0.503 

Locus 1030 : 
2 alleles
11.6% missing data
   4   (0.904) 0.952 0.938 0.897 0.903 0.998 0.949 0.966 0.920 0.904 0.973 
   1   (0.096) 0.048 0.062 0.103 0.097 0.002 0.051 0.034 0.080 0.096 0.027 

Locus 1031 : 
2 alleles
0.7% missing data
   2   (0.911) 0.982 0.951 0.967 0.911 0.993 0.897 0.470 0.979 0.912 0.975 
   4   (0.089) 0.018 0.049 0.033 0.089 0.007 0.103 0.530 0.021 0.088 0.025 

Locus 1032 : 
2 alleles
5.8% missing data
   3   (0.793) 0.213 0.802 0.838 0.793 0.745 0.906 0.855 0.833 0.793 0.391 
   2   (0.207) 0.787 0.198 0.162 0.207 0.255 0.094 0.145 0.167 0.207 0.609 

Locus 1033 : 
2 alleles
3.6% missing data
   3   (0.942) 0.888 0.984 0.985 0.942 0.997 0.952 0.990 0.992 0.942 0.585 
   1   (0.058) 0.112 0.016 0.015 0.058 0.003 0.048 0.010 0.008 0.058 0.415 

Locus 1034 : 
2 alleles
12.3% missing data
   2   (0.874) 0.923 0.924 0.930 0.873 0.919 0.884 0.922 0.913 0.874 0.953 
   1   (0.126) 0.077 0.076 0.070 0.127 0.081 0.116 0.078 0.087 0.126 0.047 

Locus 1035 : 
2 alleles
0.7% missing data
   3   (0.887) 0.972 0.831 0.927 0.887 0.923 0.941 0.951 0.929 0.887 0.974 
   4   (0.113) 0.028 0.169 0.073 0.113 0.077 0.059 0.049 0.071 0.113 0.026 

Locus 1036 : 
2 alleles
5.1% missing data
   1   (0.881) 0.975 0.880 0.929 0.881 0.929 0.861 0.914 0.933 0.882 0.960 
   3   (0.119) 0.025 0.120 0.071 0.119 0.071 0.139 0.086 0.067 0.118 0.040 

Locus 1037 : 
2 alleles
12.3% missing data
   4   (0.850) 0.949 0.874 0.913 0.851 0.986 0.791 0.962 0.933 0.850 0.749 
   2   (0.150) 0.051 0.126 0.087 0.149 0.014 0.209 0.038 0.067 0.150 0.251 

Locus 1038 : 
2 alleles
5.8% missing data
   1   (0.695) 0.924 0.664 0.815 0.695 0.646 0.619 0.606 0.847 0.695 0.555 
   3   (0.305) 0.076 0.336 0.185 0.305 0.354 0.381 0.394 0.153 0.305 0.445 

Locus 1039 : 
2 alleles
6.5% missing data
   3   (0.810) 0.943 0.759 0.851 0.811 0.975 0.856 0.690 0.833 0.810 0.950 
   1   (0.190) 0.057 0.241 0.149 0.189 0.025 0.144 0.310 0.167 0.190 0.050 

Locus 1040 : 
2 alleles
2.9% missing data
   4   (0.860) 0.980 0.830 0.898 0.860 0.839 0.925 0.370 0.922 0.860 0.974 
   2   (0.140) 0.020 0.170 0.102 0.140 0.161 0.075 0.630 0.078 0.140 0.026 

Locus 1041 : 
2 alleles
1.4% missing data
   2   (0.880) 0.982 0.921 0.880 0.879 0.996 0.933 0.948 0.910 0.879 0.973 
   4   (0.120) 0.018 0.079 0.120 0.121 0.004 0.067 0.052 0.090 0.121 0.027 

Locus 1042 : 
2 alleles
1.4% missing data
   2   (0.866) 0.974 0.806 0.923 0.865 0.994 0.926 0.918 0.878 0.865 0.974 
   1   (0.134) 0.026 0.194 0.077 0.135 0.006 0.074 0.082 0.122 0.135 0.026 

Locus 1043 : 
2 alleles
2.2% missing data
   1   (0.912) 0.986 0.952 0.947 0.911 0.993 0.948 0.959 0.977 0.911 0.632 
   3   (0.088) 0.014 0.048 0.053 0.089 0.007 0.052 0.041 0.023 0.089 0.368 

Locus 1044 : 
2 alleles
1.4% missing data
   2   (0.589) 0.576 0.601 0.692 0.589 0.043 0.462 0.698 0.729 0.589 0.713 
   4   (0.411) 0.424 0.399 0.308 0.411 0.957 0.538 0.302 0.271 0.411 0.287 

Locus 1045 : 
2 alleles
17.4% missing data
   1   (0.889) 0.968 0.930 0.948 0.889 0.961 0.903 0.869 0.946 0.889 0.855 
   3   (0.111) 0.032 0.070 0.052 0.111 0.039 0.097 0.131 0.054 0.111 0.145 

Locus 1046 : 
2 alleles
18.1% missing data
   3   (0.887) 0.978 0.935 0.945 0.887 0.818 0.830 0.906 0.945 0.887 0.961 
   1   (0.113) 0.022 0.065 0.055 0.113 0.182 0.170 0.094 0.055 0.113 0.039 

Locus 1047 : 
2 alleles
3.6% missing data
   1   (0.261) 0.252 0.204 0.213 0.261 0.227 0.321 0.392 0.220 0.261 0.087 
   4   (0.739) 0.748 0.796 0.787 0.739 0.773 0.679 0.608 0.780 0.739 0.913 

Locus 1048 : 
2 alleles
15.2% missing data
   3   (0.870) 0.852 0.841 0.774 0.871 0.990 0.951 0.626 0.878 0.871 0.964 
   1   (0.130) 0.148 0.159 0.226 0.129 0.010 0.049 0.374 0.122 0.129 0.036 

Locus 1049 : 
2 alleles
2.2% missing data
   4   (0.924) 0.994 0.972 0.875 0.923 0.954 0.981 0.934 0.882 0.924 0.989 
   2   (0.076) 0.006 0.028 0.125 0.077 0.046 0.019 0.066 0.118 0.076 0.011 

Locus 1050 : 
2 alleles
0.0% missing data
   4   (0.911) 0.990 0.834 0.919 0.912 0.998 0.980 0.965 0.944 0.912 0.768 
   2   (0.089) 0.010 0.166 0.081 0.088 0.002 0.020 0.035 0.056 0.088 0.232 

Locus 1051 : 
2 alleles
4.3% missing data
   2   (0.919) 0.981 0.968 0.934 0.919 0.908 0.902 0.982 0.975 0.919 0.974 
   4   (0.081) 0.019 0.032 0.066 0.081 0.092 0.098 0.018 0.025 0.081 0.026 

Locus 1052 : 
2 alleles
13.8% missing data
   2   (0.391) 0.090 0.389 0.310 0.391 0.689 0.459 0.590 0.280 0.390 0.321 
   4   (0.609) 0.910 0.611 0.690 0.609 0.311 0.541 0.410 0.720 0.610 0.679 

Locus 1053 : 
2 alleles
7.2% missing data
   2   (0.823) 0.974 0.845 0.805 0.823 0.985 0.786 0.883 0.866 0.823 0.965 
   4   (0.177) 0.026 0.155 0.195 0.177 0.015 0.214 0.117 0.134 0.177 0.035 

Locus 1054 : 
2 alleles
2.2% missing data
   2   (0.905) 0.874 0.931 0.956 0.905 0.914 0.911 0.919 0.971 0.904 0.969 
   4   (0.095) 0.126 0.069 0.044 0.095 0.086 0.089 0.081 0.029 0.096 0.031 

Locus 1055 : 
2 alleles
11.6% missing data
   1   (0.925) 0.976 0.930 0.932 0.926 0.942 0.970 0.973 0.931 0.926 0.975 
   3   (0.075) 0.024 0.070 0.068 0.074 0.058 0.030 0.027 0.069 0.074 0.025 

Locus 1056 : 
2 alleles
13.0% missing data
   4   (0.917) 0.981 0.965 0.961 0.918 0.972 0.937 0.911 0.945 0.918 0.900 
   2   (0.083) 0.019 0.035 0.039 0.082 0.028 0.063 0.089 0.055 0.082 0.100 

Locus 1057 : 
2 alleles
3.6% missing data
   3   (0.921) 0.969 0.976 0.973 0.921 0.933 0.886 0.963 0.982 0.920 0.971 
   1   (0.079) 0.031 0.024 0.027 0.079 0.067 0.114 0.037 0.018 0.080 0.029 

Locus 1058 : 
2 alleles
12.3% missing data
   4   (0.272) 0.910 0.226 0.292 0.272 0.368 0.305 0.173 0.194 0.272 0.080 
   2   (0.728) 0.090 0.774 0.708 0.728 0.632 0.695 0.827 0.806 0.728 0.920 

Locus 1059 : 
2 alleles
15.2% missing data
   1   (0.743) 0.954 0.721 0.691 0.743 0.740 0.688 0.669 0.863 0.743 0.931 
   4   (0.257) 0.046 0.279 0.309 0.257 0.260 0.312 0.331 0.137 0.257 0.069 

Locus 1060 : 
2 alleles
12.3% missing data
   4   (0.905) 0.948 0.834 0.874 0.905 0.971 0.970 0.949 0.933 0.904 0.986 
   2   (0.095) 0.052 0.166 0.126 0.095 0.029 0.030 0.051 0.067 0.096 0.014 

Locus 1061 : 
2 alleles
10.9% missing data
   1   (0.100) 0.090 0.112 0.128 0.100 0.003 0.031 0.043 0.194 0.100 0.020 
   3   (0.900) 0.910 0.888 0.872 0.900 0.997 0.969 0.957 0.806 0.900 0.980 

Locus 1062 : 
2 alleles
17.4% missing data
   4   (0.760) 0.714 0.830 0.830 0.759 0.702 0.785 0.727 0.814 0.760 0.558 
   2   (0.240) 0.286 0.170 0.170 0.241 0.298 0.215 0.273 0.186 0.240 0.442 

Locus 1063 : 
2 alleles
11.6% missing data
   1   (0.913) 0.992 0.938 0.922 0.913 0.962 0.966 0.842 0.900 0.913 0.986 
   2   (0.087) 0.008 0.062 0.078 0.087 0.038 0.034 0.158 0.100 0.087 0.014 

Locus 1064 : 
2 alleles
13.8% missing data
   2   (0.879) 0.976 0.931 0.804 0.880 0.888 0.900 0.944 0.898 0.878 0.970 
   4   (0.121) 0.024 0.069 0.196 0.120 0.112 0.100 0.056 0.102 0.122 0.030 

Locus 1065 : 
2 alleles
2.2% missing data
   4   (0.844) 0.956 0.714 0.880 0.845 0.989 0.909 0.913 0.902 0.845 0.716 
   2   (0.156) 0.044 0.286 0.120 0.155 0.011 0.091 0.087 0.098 0.155 0.284 

Locus 1066 : 
2 alleles
2.9% missing data
   3   (0.923) 0.993 0.905 0.854 0.923 0.992 0.983 0.889 0.909 0.923 0.990 
   1   (0.077) 0.007 0.095 0.146 0.077 0.008 0.017 0.111 0.091 0.077 0.010 

Locus 1067 : 
2 alleles
10.1% missing data
   2   (0.941) 0.981 0.942 0.946 0.941 0.991 0.992 0.950 0.884 0.941 0.994 
   4   (0.059) 0.019 0.058 0.054 0.059 0.009 0.008 0.050 0.116 0.059 0.006 

Locus 1068 : 
2 alleles
4.3% missing data
   3   (0.909) 0.990 0.965 0.956 0.907 0.976 0.906 0.866 0.976 0.909 0.975 
   2   (0.091) 0.010 0.035 0.044 0.093 0.024 0.094 0.134 0.024 0.091 0.025 

Locus 1069 : 
2 alleles
5.1% missing data
   4   (0.799) 0.169 0.968 0.969 0.800 0.114 0.203 0.974 0.981 0.800 0.116 
   1   (0.201) 0.831 0.032 0.031 0.200 0.886 0.797 0.026 0.019 0.200 0.884 

Locus 1070 : 
2 alleles
13.0% missing data
   3   (0.909) 0.971 0.916 0.965 0.908 0.805 0.886 0.963 0.974 0.909 0.971 
   4   (0.091) 0.029 0.084 0.035 0.092 0.195 0.114 0.037 0.026 0.091 0.029 

Locus 1071 : 
2 alleles
9.4% missing data
   2   (0.674) 0.943 0.730 0.758 0.673 0.956 0.621 0.392 0.684 0.673 0.877 
   4   (0.326) 0.057 0.270 0.242 0.327 0.044 0.379 0.608 0.316 0.327 0.123 

Locus 1072 : 
2 alleles
1.4% missing data
   2   (0.866) 0.952 0.809 0.748 0.866 0.991 0.955 0.844 0.849 0.866 0.976 
   3   (0.134) 0.048 0.191 0.252 0.134 0.009 0.045 0.156 0.151 0.134 0.024 

Locus 1073 : 
2 alleles
3.6% missing data
   2   (0.907) 0.964 0.921 0.794 0.907 0.998 0.985 0.795 0.821 0.907 0.990 
   1   (0.093) 0.036 0.079 0.206 0.093 0.002 0.015 0.205 0.179 0.093 0.010 

Locus 1074 : 
2 alleles
4.3% missing data
   2   (0.094) 0.082 0.046 0.079 0.094 0.004 0.105 0.071 0.043 0.094 0.038 
   4   (0.906) 0.918 0.954 0.921 0.906 0.996 0.895 0.929 0.957 0.906 0.962 

Locus 1075 : 
2 alleles
20.3% missing data
   3   (0.892) 0.972 0.946 0.906 0.891 0.916 0.970 0.951 0.866 0.891 0.828 
   2   (0.108) 0.028 0.054 0.094 0.109 0.084 0.030 0.049 0.134 0.109 0.172 

Locus 1076 : 
2 alleles
2.9% missing data
   2   (0.839) 0.974 0.870 0.819 0.839 0.985 0.851 0.926 0.871 0.839 0.951 
   4   (0.161) 0.026 0.130 0.181 0.161 0.015 0.149 0.074 0.129 0.161 0.049 

Locus 1077 : 
2 alleles
4.3% missing data
   1   (0.877) 0.984 0.833 0.935 0.877 0.829 0.893 0.947 0.926 0.877 0.956 
   3   (0.123) 0.016 0.167 0.065 0.123 0.171 0.107 0.053 0.074 0.123 0.044 

Locus 1078 : 
2 alleles
5.1% missing data
   3   (0.910) 0.988 0.951 0.954 0.910 0.994 0.886 0.972 0.962 0.909 0.971 
   1   (0.090) 0.012 0.049 0.046 0.090 0.006 0.114 0.028 0.038 0.091 0.029 

Locus 1079 : 
2 alleles
14.5% missing data
   2   (0.696) 0.750 0.653 0.723 0.697 0.966 0.667 0.778 0.699 0.696 0.886 
   1   (0.304) 0.250 0.347 0.277 0.303 0.034 0.333 0.222 0.301 0.304 0.114 

Locus 1080 : 
2 alleles
15.2% missing data
   3   (0.730) 0.755 0.836 0.828 0.731 0.677 0.666 0.888 0.832 0.730 0.175 
   1   (0.270) 0.245 0.164 0.172 0.269 0.323 0.334 0.112 0.168 0.270 0.825 

Locus 1081 : 
2 alleles
12.3% missing data
   4   (0.914) 0.977 0.961 0.942 0.914 0.979 0.903 0.980 0.967 0.914 0.909 
   2   (0.086) 0.023 0.039 0.058 0.086 0.021 0.097 0.020 0.033 0.086 0.091 

Locus 1082 : 
2 alleles
3.6% missing data
   4   (0.898) 0.889 0.934 0.918 0.898 0.890 0.952 0.916 0.899 0.897 0.975 
   1   (0.102) 0.111 0.066 0.082 0.102 0.110 0.048 0.084 0.101 0.103 0.025 

Locus 1083 : 
2 alleles
4.3% missing data
   3   (0.875) 0.974 0.922 0.898 0.875 0.795 0.937 0.385 0.897 0.875 0.918 
   4   (0.125) 0.026 0.078 0.102 0.125 0.205 0.063 0.615 0.103 0.125 0.082 

Locus 1084 : 
2 alleles
5.1% missing data
   4   (0.857) 0.972 0.878 0.871 0.857 0.932 0.874 0.931 0.954 0.856 0.775 
   2   (0.143) 0.028 0.122 0.129 0.143 0.068 0.126 0.069 0.046 0.144 0.225 

Locus 1085 : 
2 alleles
1.4% missing data
   4   (0.906) 0.985 0.888 0.876 0.906 0.993 0.969 0.960 0.894 0.907 0.980 
   1   (0.094) 0.015 0.112 0.124 0.094 0.007 0.031 0.040 0.106 0.093 0.020 

Locus 1086 : 
2 alleles
13.8% missing data
   3   (0.078) 0.027 0.076 0.103 0.078 0.013 0.012 0.503 0.132 0.078 0.008 
   4   (0.922) 0.973 0.924 0.897 0.922 0.987 0.988 0.497 0.868 0.922 0.992 

Locus 1087 : 
2 alleles
12.3% missing data
   2   (0.140) 0.024 0.167 0.202 0.140 0.155 0.060 0.077 0.090 0.140 0.180 
   4   (0.860) 0.976 0.833 0.798 0.860 0.845 0.940 0.923 0.910 0.860 0.820 

Locus 1088 : 
2 alleles
5.8% missing data
   1   (0.895) 0.977 0.930 0.956 0.894 0.981 0.872 0.919 0.947 0.894 0.969 
   4   (0.105) 0.023 0.070 0.044 0.106 0.019 0.128 0.081 0.053 0.106 0.031 

Locus 1089 : 
2 alleles
17.4% missing data
   1   (0.683) 0.449 0.768 0.717 0.683 0.051 0.643 0.880 0.712 0.683 0.824 
   4   (0.317) 0.551 0.232 0.283 0.317 0.949 0.357 0.120 0.288 0.317 0.176 

Locus 1090 : 
2 alleles
8.7% missing data
   3   (0.873) 0.966 0.892 0.866 0.872 0.984 0.906 0.943 0.929 0.872 0.967 
   1   (0.127) 0.034 0.108 0.134 0.128 0.016 0.094 0.057 0.071 0.128 0.033 

Locus 1091 : 
2 alleles
17.4% missing data
   1   (0.859) 0.812 0.886 0.913 0.858 0.986 0.913 0.816 0.888 0.858 0.945 
   3   (0.141) 0.188 0.114 0.087 0.142 0.014 0.087 0.184 0.112 0.142 0.055 

Locus 1092 : 
2 alleles
19.6% missing data
   3   (0.890) 0.978 0.805 0.921 0.890 0.992 0.961 0.926 0.944 0.890 0.639 
   1   (0.110) 0.022 0.195 0.079 0.110 0.008 0.039 0.074 0.056 0.110 0.361 

Locus 1093 : 
2 alleles
13.8% missing data
   3   (0.860) 0.963 0.928 0.875 0.860 0.962 0.780 0.758 0.936 0.860 0.938 
   1   (0.140) 0.037 0.072 0.125 0.140 0.038 0.220 0.242 0.064 0.140 0.062 

Locus 1094 : 
2 alleles
8.7% missing data
   3   (0.940) 0.995 0.923 0.893 0.941 0.999 0.993 0.959 0.893 0.940 0.995 
   1   (0.060) 0.005 0.077 0.107 0.059 0.001 0.007 0.041 0.107 0.060 0.005 

Locus 1095 : 
2 alleles
3.6% missing data
   2   (0.785) 0.777 0.823 0.756 0.785 0.858 0.821 0.394 0.828 0.785 0.953 
   4   (0.215) 0.223 0.177 0.244 0.215 0.142 0.179 0.606 0.172 0.215 0.047 

Locus 1096 : 
2 alleles
13.8% missing data
   2   (0.769) 0.699 0.842 0.761 0.770 0.980 0.786 0.844 0.780 0.769 0.624 
   4   (0.231) 0.301 0.158 0.239 0.230 0.020 0.214 0.156 0.220 0.231 0.376 

Locus 1097 : 
2 alleles
3.6% missing data
   3   (0.769) 0.795 0.830 0.693 0.769 0.742 0.791 0.428 0.895 0.769 0.616 
   2   (0.231) 0.205 0.170 0.307 0.231 0.258 0.209 0.572 0.105 0.231 0.384 

Locus 1098 : 
2 alleles
3.6% missing data
   4   (0.897) 0.980 0.945 0.938 0.897 0.791 0.871 0.940 0.956 0.898 0.972 
   2   (0.103) 0.020 0.055 0.062 0.103 0.209 0.129 0.060 0.044 0.102 0.028 

Locus 1099 : 
2 alleles
13.0% missing data
   2   (0.914) 0.991 0.948 0.942 0.914 0.935 0.943 0.942 0.931 0.914 0.982 
   4   (0.086) 0.009 0.052 0.058 0.086 0.065 0.057 0.058 0.069 0.086 0.018 

Locus 1100 : 
2 alleles
7.2% missing data
   3   (0.904) 0.987 0.900 0.922 0.904 0.961 0.937 0.948 0.946 0.904 0.945 
   1   (0.096) 0.013 0.100 0.078 0.096 0.039 0.063 0.052 0.054 0.096 0.055 

Locus 1101 : 
2 alleles
10.1% missing data
   3   (0.936) 0.979 0.933 0.919 0.937 0.999 0.991 0.854 0.868 0.936 0.993 
   1   (0.064) 0.021 0.067 0.081 0.063 0.001 0.009 0.146 0.132 0.064 0.007 

Locus 1102 : 
2 alleles
14.5% missing data
   2   (0.075) 0.017 0.027 0.108 0.075 0.078 0.032 0.040 0.132 0.075 0.024 
   3   (0.925) 0.983 0.973 0.892 0.925 0.922 0.968 0.960 0.868 0.925 0.976 

Locus 1103 : 
2 alleles
4.3% missing data
   2   (0.875) 0.983 0.889 0.929 0.875 0.979 0.934 0.825 0.862 0.875 0.966 
   4   (0.125) 0.017 0.111 0.071 0.125 0.021 0.066 0.175 0.138 0.125 0.034 

Locus 1104 : 
2 alleles
14.5% missing data
   2   (0.852) 0.881 0.891 0.870 0.852 0.023 0.930 0.886 0.899 0.852 0.804 
   1   (0.148) 0.119 0.109 0.130 0.148 0.977 0.070 0.114 0.101 0.148 0.196 

Locus 1105 : 
2 alleles
11.6% missing data
   4   (0.916) 0.856 0.977 0.974 0.917 0.084 0.852 0.983 0.984 0.917 0.975 
   2   (0.084) 0.144 0.023 0.026 0.083 0.916 0.148 0.017 0.016 0.083 0.025 

Locus 1106 : 
2 alleles
18.8% missing data
   2   (0.798) 0.865 0.837 0.770 0.797 0.884 0.881 0.849 0.759 0.796 0.940 
   4   (0.202) 0.135 0.163 0.230 0.203 0.116 0.119 0.151 0.241 0.204 0.060 

Locus 1107 : 
2 alleles
12.3% missing data
   4   (0.957) 0.988 0.993 0.993 0.958 0.917 0.805 0.995 0.996 0.958 0.982 
   2   (0.043) 0.012 0.007 0.007 0.042 0.083 0.195 0.005 0.004 0.042 0.018 

Locus 1108 : 
2 alleles
3.6% missing data
   1   (0.111) 0.010 0.158 0.084 0.110 0.006 0.017 0.153 0.189 0.110 0.274 
   4   (0.889) 0.990 0.842 0.916 0.890 0.994 0.983 0.847 0.811 0.890 0.726 

Locus 1109 : 
2 alleles
2.9% missing data
   3   (0.913) 0.984 0.954 0.964 0.912 0.921 0.910 0.966 0.970 0.913 0.972 
   2   (0.087) 0.016 0.046 0.036 0.088 0.079 0.090 0.034 0.030 0.087 0.028 

Locus 1110 : 
2 alleles
5.8% missing data
   3   (0.848) 0.888 0.879 0.890 0.848 0.889 0.770 0.935 0.931 0.848 0.967 
   4   (0.152) 0.112 0.121 0.110 0.152 0.111 0.230 0.065 0.069 0.152 0.033 

Locus 1111 : 
2 alleles
7.2% missing data
   2   (0.106) 0.015 0.107 0.118 0.106 0.009 0.033 0.042 0.101 0.106 0.515 
   4   (0.894) 0.985 0.893 0.882 0.894 0.991 0.967 0.958 0.899 0.894 0.485 

Locus 1112 : 
2 alleles
2.9% missing data
   2   (0.913) 0.778 0.966 0.972 0.913 0.958 0.837 0.969 0.971 0.913 0.977 
   4   (0.087) 0.222 0.034 0.028 0.087 0.042 0.163 0.031 0.029 0.087 0.023 

Locus 1113 : 
2 alleles
2.9% missing data
   3   (0.898) 0.984 0.901 0.917 0.898 0.877 0.963 0.938 0.836 0.898 0.983 
   1   (0.102) 0.016 0.099 0.083 0.102 0.123 0.037 0.062 0.164 0.102 0.017 

Locus 1114 : 
2 alleles
4.3% missing data
   2   (0.846) 0.917 0.840 0.887 0.845 0.964 0.875 0.938 0.910 0.845 0.940 
   4   (0.154) 0.083 0.160 0.113 0.155 0.036 0.125 0.062 0.090 0.155 0.060 

Locus 1115 : 
2 alleles
10.9% missing data
   4   (0.875) 0.980 0.880 0.867 0.875 0.994 0.897 0.953 0.936 0.875 0.877 
   2   (0.125) 0.020 0.120 0.133 0.125 0.006 0.103 0.047 0.064 0.125 0.123 

Locus 1116 : 
2 alleles
12.3% missing data
   1   (0.872) 0.911 0.879 0.939 0.872 0.835 0.871 0.953 0.959 0.872 0.741 
   2   (0.128) 0.089 0.121 0.061 0.128 0.165 0.129 0.047 0.041 0.128 0.259 

Locus 1117 : 
2 alleles
13.0% missing data
   4   (0.933) 0.873 0.981 0.987 0.933 0.864 0.906 0.986 0.990 0.933 0.475 
   1   (0.067) 0.127 0.019 0.013 0.067 0.136 0.094 0.014 0.010 0.067 0.525 

Locus 1118 : 
2 alleles
13.0% missing data
   2   (0.263) 0.076 0.194 0.268 0.262 0.472 0.295 0.697 0.201 0.262 0.076 
   4   (0.737) 0.924 0.806 0.732 0.738 0.528 0.705 0.303 0.799 0.738 0.924 

Locus 1119 : 
2 alleles
6.5% missing data
   4   (0.847) 0.950 0.809 0.893 0.847 0.988 0.876 0.927 0.880 0.847 0.961 
   2   (0.153) 0.050 0.191 0.107 0.153 0.012 0.124 0.073 0.120 0.153 0.039 

Locus 1120 : 
2 alleles
3.6% missing data
   2   (0.935) 0.995 0.850 0.904 0.935 0.999 0.992 0.931 0.868 0.935 0.994 
   1   (0.065) 0.005 0.150 0.096 0.065 0.001 0.008 0.069 0.132 0.065 0.006 

Locus 1121 : 
2 alleles
8.7% missing data
   1   (0.836) 0.972 0.798 0.703 0.836 0.857 0.916 0.850 0.829 0.836 0.963 
   2   (0.164) 0.028 0.202 0.297 0.164 0.143 0.084 0.150 0.171 0.164 0.037 

Locus 1122 : 
2 alleles
11.6% missing data
   1   (0.783) 0.812 0.818 0.753 0.784 0.869 0.746 0.805 0.817 0.784 0.916 
   3   (0.217) 0.188 0.182 0.247 0.216 0.131 0.254 0.195 0.183 0.216 0.084 

Locus 1123 : 
2 alleles
4.3% missing data
   3   (0.862) 0.983 0.901 0.935 0.862 0.647 0.897 0.765 0.834 0.862 0.968 
   4   (0.138) 0.017 0.099 0.065 0.138 0.353 0.103 0.235 0.166 0.138 0.032 

Locus 1124 : 
2 alleles
16.7% missing data
   2   (0.882) 0.980 0.934 0.943 0.881 0.964 0.745 0.920 0.961 0.882 0.962 
   4   (0.118) 0.020 0.066 0.057 0.119 0.036 0.255 0.080 0.039 0.118 0.038 

Locus 1125 : 
2 alleles
5.8% missing data
   2   (0.907) 0.971 0.963 0.972 0.907 0.977 0.857 0.979 0.980 0.907 0.606 
   1   (0.093) 0.029 0.037 0.028 0.093 0.023 0.143 0.021 0.020 0.093 0.394 

Locus 1126 : 
2 alleles
9.4% missing data
   4   (0.917) 0.992 0.895 0.913 0.917 0.882 0.969 0.907 0.930 0.917 0.986 
   3   (0.083) 0.008 0.105 0.087 0.083 0.118 0.031 0.093 0.070 0.083 0.014 

Locus 1127 : 
2 alleles
3.6% missing data
   4   (0.817) 0.849 0.804 0.754 0.816 0.888 0.874 0.881 0.876 0.816 0.941 
   2   (0.183) 0.151 0.196 0.246 0.184 0.112 0.126 0.119 0.124 0.184 0.059 

Locus 1128 : 
2 alleles
5.1% missing data
   1   (0.284) 0.238 0.264 0.445 0.283 0.017 0.136 0.205 0.376 0.284 0.744 
   3   (0.716) 0.762 0.736 0.555 0.717 0.983 0.864 0.795 0.624 0.716 0.256 

Locus 1129 : 
2 alleles
15.2% missing data
   1   (0.719) 0.917 0.707 0.724 0.718 0.657 0.755 0.761 0.692 0.718 0.871 
   4   (0.281) 0.083 0.293 0.276 0.282 0.343 0.245 0.239 0.308 0.282 0.129 

Locus 1130 : 
2 alleles
5.8% missing data
   2   (0.876) 0.982 0.894 0.892 0.875 0.956 0.920 0.946 0.905 0.875 0.956 
   4   (0.124) 0.018 0.106 0.108 0.125 0.044 0.080 0.054 0.095 0.125 0.044 

Locus 1131 : 
2 alleles
2.9% missing data
   4   (0.230) 0.031 0.230 0.360 0.229 0.132 0.067 0.440 0.567 0.230 0.051 
   2   (0.770) 0.969 0.770 0.640 0.771 0.868 0.933 0.560 0.433 0.770 0.949 

Locus 1132 : 
2 alleles
2.9% missing data
   3   (0.953) 0.990 0.993 0.993 0.954 0.991 0.908 0.994 0.995 0.954 0.662 
   1   (0.047) 0.010 0.007 0.007 0.046 0.009 0.092 0.006 0.005 0.046 0.338 

Locus 1133 : 
2 alleles
2.9% missing data
   4   (0.919) 0.970 0.963 0.952 0.920 0.992 0.898 0.970 0.961 0.920 0.962 
   1   (0.081) 0.030 0.037 0.048 0.080 0.008 0.102 0.030 0.039 0.080 0.038 

Locus 1134 : 
2 alleles
13.8% missing data
   3   (0.792) 0.851 0.699 0.800 0.792 0.798 0.875 0.863 0.745 0.792 0.936 
   1   (0.208) 0.149 0.301 0.200 0.208 0.202 0.125 0.137 0.255 0.208 0.064 

Locus 1135 : 
2 alleles
3.6% missing data
   3   (0.826) 0.746 0.922 0.919 0.826 0.957 0.767 0.493 0.949 0.826 0.556 
   2   (0.174) 0.254 0.078 0.081 0.174 0.043 0.233 0.507 0.051 0.174 0.444 

Locus 1136 : 
2 alleles
2.9% missing data
   1   (0.921) 0.987 0.925 0.894 0.921 0.809 0.968 0.908 0.957 0.921 0.987 
   4   (0.079) 0.013 0.075 0.106 0.079 0.191 0.032 0.092 0.043 0.079 0.013 

Locus 1137 : 
2 alleles
10.9% missing data
   3   (0.900) 0.909 0.917 0.919 0.899 0.691 0.907 0.959 0.956 0.900 0.969 
   1   (0.100) 0.091 0.083 0.081 0.101 0.309 0.093 0.041 0.044 0.100 0.031 

Locus 1138 : 
2 alleles
5.8% missing data
   2   (0.730) 0.775 0.762 0.684 0.730 0.950 0.702 0.855 0.731 0.730 0.886 
   4   (0.270) 0.225 0.238 0.316 0.270 0.050 0.298 0.145 0.269 0.270 0.114 

Locus 1139 : 
2 alleles
10.1% missing data
   2   (0.898) 0.906 0.912 0.776 0.897 0.995 0.971 0.945 0.858 0.897 0.982 
   4   (0.102) 0.094 0.088 0.224 0.103 0.005 0.029 0.055 0.142 0.103 0.018 

Locus 1140 : 
2 alleles
6.5% missing data
   2   (0.454) 0.854 0.538 0.532 0.453 0.059 0.288 0.463 0.639 0.453 0.443 
   4   (0.546) 0.146 0.462 0.468 0.547 0.941 0.712 0.537 0.361 0.547 0.557 

Locus 1141 : 
2 alleles
2.9% missing data
   4   (0.856) 0.953 0.947 0.926 0.855 0.993 0.693 0.960 0.963 0.855 0.777 
   3   (0.144) 0.047 0.053 0.074 0.145 0.007 0.307 0.040 0.037 0.145 0.223 

Locus 1142 : 
2 alleles
12.3% missing data
   4   (0.808) 0.968 0.855 0.732 0.809 0.988 0.896 0.780 0.684 0.808 0.820 
   2   (0.192) 0.032 0.145 0.268 0.191 0.012 0.104 0.220 0.316 0.192 0.180 

Locus 1143 : 
2 alleles
4.3% missing data
   1   (0.865) 0.961 0.853 0.725 0.865 0.987 0.932 0.894 0.857 0.865 0.968 
   3   (0.135) 0.039 0.147 0.275 0.135 0.013 0.068 0.106 0.143 0.135 0.032 

Locus 1144 : 
2 alleles
8.0% missing data
   2   (0.922) 0.993 0.892 0.935 0.922 0.997 0.984 0.965 0.949 0.922 0.705 
   4   (0.078) 0.007 0.108 0.065 0.078 0.003 0.016 0.035 0.051 0.078 0.295 

Locus 1145 : 
2 alleles
5.1% missing data
   1   (0.174) 0.045 0.179 0.129 0.174 0.017 0.146 0.325 0.115 0.174 0.074 
   3   (0.826) 0.955 0.821 0.871 0.826 0.983 0.854 0.675 0.885 0.826 0.926 

Locus 1146 : 
2 alleles
10.9% missing data
   1   (0.906) 0.744 0.973 0.963 0.907 0.355 0.883 0.977 0.982 0.907 0.607 
   3   (0.094) 0.256 0.027 0.037 0.093 0.645 0.117 0.023 0.018 0.093 0.393 

Locus 1147 : 
2 alleles
2.9% missing data
   1   (0.907) 0.983 0.900 0.939 0.907 0.994 0.965 0.899 0.893 0.907 0.983 
   3   (0.093) 0.017 0.100 0.061 0.093 0.006 0.035 0.101 0.107 0.093 0.017 

Locus 1148 : 
2 alleles
3.6% missing data
   1   (0.901) 0.989 0.789 0.904 0.900 0.932 0.968 0.929 0.941 0.901 0.983 
   3   (0.099) 0.011 0.211 0.096 0.100 0.068 0.032 0.071 0.059 0.099 0.017 

Locus 1149 : 
2 alleles
15.2% missing data
   2   (0.470) 0.530 0.465 0.597 0.469 0.621 0.394 0.336 0.669 0.470 0.125 
   4   (0.530) 0.470 0.535 0.403 0.531 0.379 0.606 0.664 0.331 0.530 0.875 

Locus 1150 : 
2 alleles
4.3% missing data
   2   (0.922) 0.990 0.931 0.785 0.922 0.995 0.976 0.971 0.936 0.922 0.987 
   3   (0.078) 0.010 0.069 0.215 0.078 0.005 0.024 0.029 0.064 0.078 0.013 

Locus 1151 : 
2 alleles
15.2% missing data
   4   (0.951) 0.996 0.930 0.927 0.951 0.999 0.993 0.974 0.944 0.951 0.993 
   2   (0.049) 0.004 0.070 0.073 0.049 0.001 0.007 0.026 0.056 0.049 0.007 

Locus 1152 : 
2 alleles
13.0% missing data
   4   (0.899) 0.963 0.831 0.847 0.897 0.979 0.975 0.813 0.939 0.898 0.985 
   3   (0.101) 0.037 0.169 0.153 0.103 0.021 0.025 0.187 0.061 0.102 0.015 

Locus 1153 : 
2 alleles
13.8% missing data
   3   (0.901) 0.980 0.954 0.843 0.902 0.975 0.933 0.950 0.891 0.902 0.935 
   4   (0.099) 0.020 0.046 0.157 0.098 0.025 0.067 0.050 0.109 0.098 0.065 

Locus 1154 : 
2 alleles
6.5% missing data
   1   (0.924) 0.993 0.828 0.920 0.925 0.993 0.974 0.952 0.967 0.925 0.979 
   3   (0.076) 0.007 0.172 0.080 0.075 0.007 0.026 0.048 0.033 0.075 0.021 

Locus 1155 : 
2 alleles
13.8% missing data
   3   (0.817) 0.878 0.841 0.847 0.817 0.863 0.915 0.905 0.776 0.817 0.564 
   1   (0.183) 0.122 0.159 0.153 0.183 0.137 0.085 0.095 0.224 0.183 0.436 

Locus 1156 : 
2 alleles
10.9% missing data
   3   (0.820) 0.717 0.873 0.866 0.819 0.954 0.737 0.905 0.931 0.819 0.943 
   1   (0.180) 0.283 0.127 0.134 0.181 0.046 0.263 0.095 0.069 0.181 0.057 

Locus 1157 : 
2 alleles
6.5% missing data
   1   (0.846) 0.975 0.786 0.818 0.846 0.646 0.931 0.925 0.772 0.846 0.922 
   3   (0.154) 0.025 0.214 0.182 0.154 0.354 0.069 0.075 0.228 0.154 0.078 

Locus 1158 : 
2 alleles
1.4% missing data
   1   (0.781) 0.953 0.802 0.826 0.781 0.926 0.843 0.724 0.666 0.781 0.941 
   2   (0.219) 0.047 0.198 0.174 0.219 0.074 0.157 0.276 0.334 0.219 0.059 

Locus 1159 : 
2 alleles
5.1% missing data
   1   (0.782) 0.714 0.809 0.817 0.782 0.979 0.766 0.901 0.759 0.782 0.939 
   3   (0.218) 0.286 0.191 0.183 0.218 0.021 0.234 0.099 0.241 0.218 0.061 

Locus 1160 : 
2 alleles
7.2% missing data
   4   (0.855) 0.977 0.885 0.842 0.855 0.985 0.877 0.823 0.887 0.855 0.951 
   2   (0.145) 0.023 0.115 0.158 0.145 0.015 0.123 0.177 0.113 0.145 0.049 

Locus 1161 : 
2 alleles
21.0% missing data
   1   (0.648) 0.618 0.753 0.655 0.647 0.017 0.631 0.777 0.628 0.647 0.894 
   3   (0.352) 0.382 0.247 0.345 0.353 0.983 0.369 0.223 0.372 0.353 0.106 

Locus 1162 : 
2 alleles
3.6% missing data
   2   (0.163) 0.163 0.200 0.096 0.164 0.050 0.105 0.136 0.148 0.164 0.044 
   3   (0.837) 0.837 0.800 0.904 0.836 0.950 0.895 0.864 0.852 0.836 0.956 

Locus 1163 : 
2 alleles
17.4% missing data
   2   (0.923) 0.949 0.926 0.876 0.923 0.995 0.980 0.870 0.931 0.923 0.984 
   4   (0.077) 0.051 0.074 0.124 0.077 0.005 0.020 0.130 0.069 0.077 0.016 

Locus 1164 : 
2 alleles
5.8% missing data
   2   (0.533) 0.930 0.589 0.560 0.534 0.101 0.559 0.325 0.460 0.534 0.496 
   4   (0.467) 0.070 0.411 0.440 0.466 0.899 0.441 0.675 0.540 0.466 0.504 

Locus 1165 : 
2 alleles
5.1% missing data
   3   (0.763) 0.104 0.715 0.825 0.762 0.585 0.807 0.829 0.846 0.763 0.940 
   1   (0.237) 0.896 0.285 0.175 0.238 0.415 0.193 0.171 0.154 0.237 0.060 

Locus 1166 : 
2 alleles
5.8% missing data
   1   (0.827) 0.962 0.837 0.788 0.827 0.051 0.915 0.851 0.841 0.827 0.933 
   3   (0.173) 0.038 0.163 0.212 0.173 0.949 0.085 0.149 0.159 0.173 0.067 

Locus 1167 : 
2 alleles
3.6% missing data
   3   (0.898) 0.960 0.908 0.960 0.898 0.949 0.883 0.960 0.961 0.898 0.968 
   1   (0.102) 0.040 0.092 0.040 0.102 0.051 0.117 0.040 0.039 0.102 0.032 

Locus 1168 : 
2 alleles
9.4% missing data
   1   (0.889) 0.985 0.919 0.902 0.889 0.988 0.973 0.822 0.906 0.889 0.772 
   3   (0.111) 0.015 0.081 0.098 0.111 0.012 0.027 0.178 0.094 0.111 0.228 

Locus 1169 : 
2 alleles
12.3% missing data
   1   (0.899) 0.834 0.929 0.927 0.899 0.859 0.931 0.941 0.960 0.899 0.971 
   3   (0.101) 0.166 0.071 0.073 0.101 0.141 0.069 0.059 0.040 0.101 0.029 

Locus 1170 : 
2 alleles
5.8% missing data
   1   (0.889) 0.972 0.933 0.924 0.888 0.028 0.919 0.944 0.938 0.889 0.967 
   4   (0.111) 0.028 0.067 0.076 0.112 0.972 0.081 0.056 0.062 0.111 0.033 

Locus 1171 : 
2 alleles
5.8% missing data
   3   (0.380) 0.328 0.387 0.363 0.380 0.404 0.315 0.631 0.266 0.380 0.813 
   4   (0.620) 0.672 0.613 0.637 0.620 0.596 0.685 0.369 0.734 0.620 0.187 

Locus 1172 : 
2 alleles
13.8% missing data
   2   (0.930) 0.974 0.976 0.977 0.931 0.996 0.915 0.985 0.973 0.930 0.926 
   3   (0.070) 0.026 0.024 0.023 0.069 0.004 0.085 0.015 0.027 0.070 0.074 

Locus 1173 : 
2 alleles
3.6% missing data
   1   (0.616) 0.917 0.502 0.611 0.615 0.964 0.727 0.412 0.673 0.615 0.601 
   2   (0.384) 0.083 0.498 0.389 0.385 0.036 0.273 0.588 0.327 0.385 0.399 

Locus 1174 : 
2 alleles
13.0% missing data
   3   (0.854) 0.977 0.877 0.838 0.853 0.944 0.958 0.722 0.710 0.853 0.977 
   1   (0.146) 0.023 0.123 0.162 0.147 0.056 0.042 0.278 0.290 0.147 0.023 

Locus 1175 : 
2 alleles
2.2% missing data
   1   (0.868) 0.811 0.924 0.923 0.869 0.830 0.770 0.964 0.932 0.868 0.960 
   3   (0.132) 0.189 0.076 0.077 0.131 0.170 0.230 0.036 0.068 0.132 0.040 

Locus 1176 : 
2 alleles
7.2% missing data
   1   (0.880) 0.973 0.880 0.900 0.880 0.981 0.882 0.964 0.922 0.880 0.971 
   3   (0.120) 0.027 0.120 0.100 0.120 0.019 0.118 0.036 0.078 0.120 0.029 

Locus 1177 : 
2 alleles
13.0% missing data
   3   (0.920) 0.928 0.932 0.940 0.920 0.964 0.956 0.936 0.959 0.920 0.979 
   1   (0.080) 0.072 0.068 0.060 0.080 0.036 0.044 0.064 0.041 0.080 0.021 

Locus 1178 : 
2 alleles
2.9% missing data
   3   (0.871) 0.981 0.914 0.915 0.871 0.836 0.910 0.790 0.870 0.871 0.936 
   1   (0.129) 0.019 0.086 0.085 0.129 0.164 0.090 0.210 0.130 0.129 0.064 

Locus 1179 : 
2 alleles
10.9% missing data
   2   (0.831) 0.961 0.730 0.817 0.832 0.876 0.881 0.881 0.863 0.832 0.942 
   4   (0.169) 0.039 0.270 0.183 0.168 0.124 0.119 0.119 0.137 0.168 0.058 

Locus 1180 : 
2 alleles
7.2% missing data
   1   (0.179) 0.046 0.134 0.132 0.180 0.012 0.198 0.192 0.113 0.179 0.045 
   3   (0.821) 0.954 0.866 0.868 0.820 0.988 0.802 0.808 0.887 0.821 0.955 

Locus 1181 : 
2 alleles
11.6% missing data
   3   (0.916) 0.946 0.937 0.860 0.916 0.997 0.982 0.944 0.838 0.916 0.986 
   1   (0.084) 0.054 0.063 0.140 0.084 0.003 0.018 0.056 0.162 0.084 0.014 

Locus 1182 : 
2 alleles
11.6% missing data
   2   (0.896) 0.896 0.935 0.941 0.897 0.983 0.908 0.925 0.913 0.897 0.975 
   4   (0.104) 0.104 0.065 0.059 0.103 0.017 0.092 0.075 0.087 0.103 0.025 

Locus 1183 : 
2 alleles
2.9% missing data
   4   (0.903) 0.989 0.902 0.887 0.902 0.997 0.968 0.965 0.894 0.903 0.987 
   3   (0.097) 0.011 0.098 0.113 0.098 0.003 0.032 0.035 0.106 0.097 0.013 

Locus 1184 : 
2 alleles
10.9% missing data
   4   (0.741) 0.912 0.710 0.718 0.742 0.964 0.755 0.625 0.790 0.742 0.804 
   2   (0.259) 0.088 0.290 0.282 0.258 0.036 0.245 0.375 0.210 0.258 0.196 

Locus 1185 : 
2 alleles
13.8% missing data
   4   (0.913) 0.946 0.828 0.920 0.913 0.961 0.967 0.935 0.948 0.913 0.980 
   2   (0.087) 0.054 0.172 0.080 0.087 0.039 0.033 0.065 0.052 0.087 0.020 

Locus 1186 : 
2 alleles
0.7% missing data
   4   (0.851) 0.797 0.909 0.912 0.851 0.941 0.820 0.817 0.896 0.851 0.948 
   2   (0.149) 0.203 0.091 0.088 0.149 0.059 0.180 0.183 0.104 0.149 0.052 

Locus 1187 : 
2 alleles
12.3% missing data
   3   (0.889) 0.976 0.940 0.945 0.889 0.857 0.858 0.960 0.928 0.889 0.964 
   1   (0.111) 0.024 0.060 0.055 0.111 0.143 0.142 0.040 0.072 0.111 0.036 

Locus 1188 : 
2 alleles
11.6% missing data
   2   (0.860) 0.860 0.894 0.815 0.860 0.984 0.946 0.926 0.717 0.859 0.938 
   3   (0.140) 0.140 0.106 0.185 0.140 0.016 0.054 0.074 0.283 0.141 0.062 

Locus 1189 : 
2 alleles
5.1% missing data
   2   (0.815) 0.976 0.825 0.751 0.816 0.980 0.903 0.837 0.842 0.816 0.262 
   1   (0.185) 0.024 0.175 0.249 0.184 0.020 0.097 0.163 0.158 0.184 0.738 

Locus 1190 : 
2 alleles
13.8% missing data
   2   (0.557) 0.491 0.633 0.636 0.557 0.633 0.526 0.472 0.652 0.557 0.286 
   4   (0.443) 0.509 0.367 0.364 0.443 0.367 0.474 0.528 0.348 0.443 0.714 

Locus 1191 : 
2 alleles
5.8% missing data
   3   (0.902) 0.989 0.898 0.874 0.902 0.987 0.918 0.936 0.955 0.903 0.969 
   4   (0.098) 0.011 0.102 0.126 0.098 0.013 0.082 0.064 0.045 0.097 0.031 

Locus 1192 : 
2 alleles
3.6% missing data
   2   (0.932) 0.975 0.975 0.977 0.932 0.976 0.845 0.987 0.985 0.933 0.971 
   4   (0.068) 0.025 0.025 0.023 0.068 0.024 0.155 0.013 0.015 0.067 0.029 

Locus 1193 : 
2 alleles
2.9% missing data
   3   (0.871) 0.974 0.921 0.854 0.870 0.751 0.934 0.682 0.933 0.871 0.959 
   1   (0.129) 0.026 0.079 0.146 0.130 0.249 0.066 0.318 0.067 0.129 0.041 

Locus 1194 : 
2 alleles
2.9% missing data
   2   (0.107) 0.020 0.049 0.037 0.107 0.020 0.236 0.036 0.022 0.107 0.266 
   4   (0.893) 0.980 0.951 0.963 0.893 0.980 0.764 0.964 0.978 0.893 0.734 

Locus 1195 : 
2 alleles
14.5% missing data
   2   (0.878) 0.885 0.929 0.786 0.878 0.701 0.897 0.961 0.915 0.878 0.949 
   4   (0.122) 0.115 0.071 0.214 0.122 0.299 0.103 0.039 0.085 0.122 0.051 

Locus 1196 : 
2 alleles
13.0% missing data
   4   (0.581) 0.872 0.633 0.614 0.583 0.578 0.586 0.391 0.591 0.582 0.217 
   2   (0.419) 0.128 0.367 0.386 0.417 0.422 0.414 0.609 0.409 0.418 0.783 

Locus 1197 : 
2 alleles
3.6% missing data
   2   (0.900) 0.987 0.859 0.920 0.900 0.984 0.972 0.901 0.937 0.900 0.778 
   4   (0.100) 0.013 0.141 0.080 0.100 0.016 0.028 0.099 0.063 0.100 0.222 

Locus 1198 : 
2 alleles
4.3% missing data
   3   (0.944) 0.996 0.932 0.929 0.944 0.999 0.993 0.973 0.868 0.944 0.995 
   4   (0.056) 0.004 0.068 0.071 0.056 0.001 0.007 0.027 0.132 0.056 0.005 

Locus 1199 : 
2 alleles
5.8% missing data
   3   (0.796) 0.931 0.801 0.846 0.797 0.962 0.786 0.928 0.798 0.795 0.888 
   1   (0.204) 0.069 0.199 0.154 0.203 0.038 0.214 0.072 0.202 0.205 0.112 

Locus 1200 : 
2 alleles
5.1% missing data
   3   (0.539) 0.145 0.455 0.633 0.539 0.466 0.449 0.787 0.706 0.539 0.562 
   1   (0.461) 0.855 0.545 0.367 0.461 0.534 0.551 0.213 0.294 0.461 0.438 

Locus 1201 : 
2 alleles
2.9% missing data
   1   (0.807) 0.111 0.796 0.772 0.807 0.839 0.895 0.908 0.825 0.807 0.955 
   2   (0.193) 0.889 0.204 0.228 0.193 0.161 0.105 0.092 0.175 0.193 0.045 

Locus 1202 : 
2 alleles
5.8% missing data
   4   (0.574) 0.905 0.642 0.545 0.575 0.547 0.655 0.309 0.461 0.574 0.487 
   2   (0.426) 0.095 0.358 0.455 0.425 0.453 0.345 0.691 0.539 0.426 0.513 

Locus 1203 : 
2 alleles
3.6% missing data
   2   (0.921) 0.902 0.968 0.960 0.920 0.742 0.908 0.974 0.973 0.921 0.960 
   4   (0.079) 0.098 0.032 0.040 0.080 0.258 0.092 0.026 0.027 0.079 0.040 

Locus 1204 : 
2 alleles
0.7% missing data
   1   (0.835) 0.977 0.884 0.852 0.835 0.749 0.874 0.445 0.867 0.835 0.966 
   3   (0.165) 0.023 0.116 0.148 0.165 0.251 0.126 0.555 0.133 0.165 0.034 

Locus 1205 : 
2 alleles
1.4% missing data
   3   (0.895) 0.981 0.931 0.943 0.894 0.983 0.910 0.944 0.940 0.895 0.975 
   1   (0.105) 0.019 0.069 0.057 0.106 0.017 0.090 0.056 0.060 0.105 0.025 

Locus 1206 : 
2 alleles
2.9% missing data
   3   (0.957) 0.981 0.993 0.993 0.958 0.891 0.849 0.995 0.996 0.958 0.987 
   1   (0.043) 0.019 0.007 0.007 0.042 0.109 0.151 0.005 0.004 0.042 0.013 

Locus 1207 : 
2 alleles
5.8% missing data
   2   (0.836) 0.960 0.903 0.872 0.836 0.967 0.787 0.827 0.873 0.836 0.884 
   4   (0.164) 0.040 0.097 0.128 0.164 0.033 0.213 0.173 0.127 0.164 0.116 

Locus 1208 : 
2 alleles
3.6% missing data
   1   (0.847) 0.825 0.862 0.903 0.846 0.512 0.850 0.929 0.930 0.846 0.933 
   3   (0.153) 0.175 0.138 0.097 0.154 0.488 0.150 0.071 0.070 0.154 0.067 

Locus 1209 : 
2 alleles
10.1% missing data
   1   (0.887) 0.989 0.920 0.921 0.886 0.849 0.959 0.697 0.885 0.887 0.979 
   4   (0.113) 0.011 0.080 0.079 0.114 0.151 0.041 0.303 0.115 0.113 0.021 

Locus 1210 : 
2 alleles
3.6% missing data
   3   (0.896) 0.675 0.933 0.890 0.896 0.926 0.925 0.939 0.926 0.896 0.974 
   2   (0.104) 0.325 0.067 0.110 0.104 0.074 0.075 0.061 0.074 0.104 0.026 

Locus 1211 : 
2 alleles
4.3% missing data
   4   (0.823) 0.800 0.832 0.885 0.822 0.831 0.841 0.917 0.840 0.823 0.917 
   2   (0.177) 0.200 0.168 0.115 0.178 0.169 0.159 0.083 0.160 0.177 0.083 

Locus 1212 : 
2 alleles
12.3% missing data
   1   (0.885) 0.919 0.893 0.897 0.886 0.886 0.946 0.964 0.892 0.886 0.825 
   3   (0.115) 0.081 0.107 0.103 0.114 0.114 0.054 0.036 0.108 0.114 0.175 

Locus 1213 : 
2 alleles
0.7% missing data
   4   (0.910) 0.962 0.938 0.923 0.909 0.987 0.960 0.970 0.916 0.909 0.986 
   2   (0.090) 0.038 0.062 0.077 0.091 0.013 0.040 0.030 0.084 0.091 0.014 

Locus 1214 : 
2 alleles
5.1% missing data
   1   (0.901) 0.971 0.966 0.925 0.901 0.898 0.943 0.919 0.913 0.901 0.802 
   2   (0.099) 0.029 0.034 0.075 0.099 0.102 0.057 0.081 0.087 0.099 0.198 

Locus 1215 : 
2 alleles
5.1% missing data
   2   (0.868) 0.817 0.979 0.979 0.869 0.759 0.349 0.983 0.987 0.869 0.150 
   4   (0.132) 0.183 0.021 0.021 0.131 0.241 0.651 0.017 0.013 0.131 0.850 

Locus 1216 : 
2 alleles
4.3% missing data
   3   (0.923) 0.961 0.968 0.979 0.922 0.995 0.856 0.946 0.983 0.923 0.962 
   4   (0.077) 0.039 0.032 0.021 0.078 0.005 0.144 0.054 0.017 0.077 0.038 

Locus 1217 : 
2 alleles
5.1% missing data
   1   (0.783) 0.957 0.754 0.752 0.783 0.980 0.828 0.799 0.746 0.784 0.942 
   4   (0.217) 0.043 0.246 0.248 0.217 0.020 0.172 0.201 0.254 0.216 0.058 

Locus 1218 : 
2 alleles
5.1% missing data
   4   (0.591) 0.704 0.667 0.650 0.591 0.884 0.641 0.633 0.511 0.591 0.138 
   2   (0.409) 0.296 0.333 0.350 0.409 0.116 0.359 0.367 0.489 0.409 0.862 

Locus 1219 : 
2 alleles
2.9% missing data
   1   (0.880) 0.975 0.908 0.932 0.880 0.568 0.892 0.925 0.933 0.880 0.959 
   2   (0.120) 0.025 0.092 0.068 0.120 0.432 0.108 0.075 0.067 0.120 0.041 

Locus 1220 : 
2 alleles
13.0% missing data
   1   (0.886) 0.859 0.938 0.866 0.886 0.991 0.904 0.942 0.934 0.885 0.950 
   3   (0.114) 0.141 0.062 0.134 0.114 0.009 0.096 0.058 0.066 0.115 0.050 

Locus 1221 : 
2 alleles
4.3% missing data
   2   (0.912) 0.984 0.900 0.898 0.912 0.995 0.962 0.964 0.919 0.912 0.983 
   4   (0.088) 0.016 0.100 0.102 0.088 0.005 0.038 0.036 0.081 0.088 0.017 

Locus 1222 : 
2 alleles
13.0% missing data
   2   (0.396) 0.389 0.347 0.454 0.396 0.540 0.329 0.539 0.351 0.396 0.644 
   4   (0.604) 0.611 0.653 0.546 0.604 0.460 0.671 0.461 0.649 0.604 0.356 

Locus 1223 : 
2 alleles
1.4% missing data
   1   (0.878) 0.973 0.937 0.936 0.878 0.966 0.754 0.925 0.960 0.878 0.965 
   3   (0.122) 0.027 0.063 0.064 0.122 0.034 0.246 0.075 0.040 0.122 0.035 

Locus 1224 : 
2 alleles
2.9% missing data
   4   (0.892) 0.912 0.943 0.910 0.893 0.994 0.905 0.909 0.923 0.892 0.969 
   2   (0.108) 0.088 0.057 0.090 0.107 0.006 0.095 0.091 0.077 0.108 0.031 

Locus 1225 : 
2 alleles
12.3% missing data
   1   (0.868) 0.847 0.870 0.823 0.867 0.897 0.943 0.840 0.921 0.867 0.967 
   3   (0.132) 0.153 0.130 0.177 0.133 0.103 0.057 0.160 0.079 0.133 0.033 

Locus 1226 : 
2 alleles
3.6% missing data
   3   (0.892) 0.984 0.936 0.892 0.892 0.698 0.844 0.959 0.967 0.892 0.975 
   4   (0.108) 0.016 0.064 0.108 0.108 0.302 0.156 0.041 0.033 0.108 0.025 

Locus 1227 : 
2 alleles
14.5% missing data
   1   (0.328) 0.071 0.528 0.277 0.328 0.030 0.286 0.194 0.257 0.327 0.384 
   3   (0.672) 0.929 0.472 0.723 0.672 0.970 0.714 0.806 0.743 0.673 0.616 

Locus 1228 : 
2 alleles
10.9% missing data
   3   (0.945) 0.981 0.880 0.913 0.946 0.999 0.992 0.979 0.945 0.945 0.994 
   4   (0.055) 0.019 0.120 0.087 0.054 0.001 0.008 0.021 0.055 0.055 0.006 

Locus 1229 : 
2 alleles
3.6% missing data
   1   (0.835) 0.124 0.916 0.853 0.835 0.384 0.884 0.737 0.894 0.836 0.965 
   2   (0.165) 0.876 0.084 0.147 0.165 0.616 0.116 0.263 0.106 0.164 0.035 

Locus 1230 : 
2 alleles
11.6% missing data
   1   (0.727) 0.944 0.803 0.795 0.727 0.977 0.570 0.832 0.719 0.727 0.932 
   2   (0.273) 0.056 0.197 0.205 0.273 0.023 0.430 0.168 0.281 0.273 0.068 

Locus 1231 : 
2 alleles
3.6% missing data
   1   (0.538) 0.618 0.553 0.474 0.538 0.044 0.441 0.507 0.743 0.538 0.525 
   3   (0.462) 0.382 0.447 0.526 0.462 0.956 0.559 0.493 0.257 0.462 0.475 

Locus 1232 : 
2 alleles
13.0% missing data
   1   (0.155) 0.031 0.133 0.118 0.156 0.012 0.093 0.335 0.164 0.155 0.036 
   3   (0.845) 0.969 0.867 0.882 0.844 0.988 0.907 0.665 0.836 0.845 0.964 

Locus 1233 : 
2 alleles
3.6% missing data
   4   (0.915) 0.989 0.936 0.942 0.915 0.934 0.972 0.948 0.952 0.915 0.696 
   2   (0.085) 0.011 0.064 0.058 0.085 0.066 0.028 0.052 0.048 0.085 0.304 

Locus 1234 : 
2 alleles
4.3% missing data
   2   (0.238) 0.906 0.188 0.163 0.238 0.021 0.354 0.161 0.149 0.237 0.062 
   4   (0.762) 0.094 0.812 0.837 0.762 0.979 0.646 0.839 0.851 0.763 0.938 

Locus 1235 : 
2 alleles
10.9% missing data
   4   (0.899) 0.959 0.830 0.893 0.899 0.947 0.955 0.878 0.936 0.900 0.942 
   2   (0.101) 0.041 0.170 0.107 0.101 0.053 0.045 0.122 0.064 0.100 0.058 

Locus 1236 : 
2 alleles
11.6% missing data
   2   (0.120) 0.077 0.077 0.187 0.121 0.155 0.064 0.074 0.131 0.120 0.029 
   4   (0.880) 0.923 0.923 0.813 0.879 0.845 0.936 0.926 0.869 0.880 0.971 

Locus 1237 : 
2 alleles
13.0% missing data
   3   (0.910) 0.991 0.874 0.849 0.910 0.943 0.969 0.908 0.932 0.911 0.984 
   2   (0.090) 0.009 0.126 0.151 0.090 0.057 0.031 0.092 0.068 0.089 0.016 

Locus 1238 : 
2 alleles
4.3% missing data
   2   (0.725) 0.827 0.674 0.579 0.725 0.984 0.811 0.763 0.796 0.725 0.721 
   4   (0.275) 0.173 0.326 0.421 0.275 0.016 0.189 0.237 0.204 0.275 0.279 

Locus 1239 : 
2 alleles
2.9% missing data
   2   (0.883) 0.979 0.930 0.927 0.884 0.839 0.877 0.672 0.934 0.884 0.966 
   4   (0.117) 0.021 0.070 0.073 0.116 0.161 0.123 0.328 0.066 0.116 0.034 

Locus 1240 : 
2 alleles
2.9% missing data
   1   (0.891) 0.867 0.934 0.932 0.891 0.994 0.931 0.585 0.931 0.891 0.963 
   3   (0.109) 0.133 0.066 0.068 0.109 0.006 0.069 0.415 0.069 0.109 0.037 

Locus 1241 : 
2 alleles
5.8% missing data
   4   (0.627) 0.680 0.513 0.615 0.627 0.759 0.768 0.583 0.463 0.627 0.870 
   1   (0.373) 0.320 0.487 0.385 0.373 0.241 0.232 0.417 0.537 0.373 0.130 

Locus 1242 : 
2 alleles
5.8% missing data
   1   (0.926) 0.993 0.897 0.922 0.926 0.996 0.984 0.818 0.914 0.926 0.989 
   2   (0.074) 0.007 0.103 0.078 0.074 0.004 0.016 0.182 0.086 0.074 0.011 

Locus 1243 : 
2 alleles
3.6% missing data
   2   (0.195) 0.402 0.345 0.236 0.195 0.204 0.100 0.107 0.159 0.195 0.057 
   4   (0.805) 0.598 0.655 0.764 0.805 0.796 0.900 0.893 0.841 0.805 0.943 

Locus 1244 : 
2 alleles
2.2% missing data
   3   (0.877) 0.979 0.948 0.895 0.876 0.978 0.870 0.964 0.870 0.876 0.957 
   1   (0.123) 0.021 0.052 0.105 0.124 0.022 0.130 0.036 0.130 0.124 0.043 

Locus 1245 : 
2 alleles
10.1% missing data
   3   (0.170) 0.158 0.142 0.217 0.171 0.006 0.052 0.412 0.296 0.170 0.029 
   1   (0.830) 0.842 0.858 0.783 0.829 0.994 0.948 0.588 0.704 0.830 0.971 

Locus 1246 : 
2 alleles
13.8% missing data
   4   (0.912) 0.990 0.957 0.968 0.912 0.987 0.747 0.969 0.975 0.912 0.977 
   2   (0.088) 0.010 0.043 0.032 0.088 0.013 0.253 0.031 0.025 0.088 0.023 

Locus 1247 : 
2 alleles
4.3% missing data
   1   (0.768) 0.966 0.711 0.686 0.768 0.981 0.889 0.758 0.728 0.767 0.815 
   3   (0.232) 0.034 0.289 0.314 0.232 0.019 0.111 0.242 0.272 0.233 0.185 

Locus 1248 : 
2 alleles
10.9% missing data
   3   (0.800) 0.851 0.827 0.796 0.801 0.636 0.886 0.883 0.802 0.800 0.707 
   1   (0.200) 0.149 0.173 0.204 0.199 0.364 0.114 0.117 0.198 0.200 0.293 

Locus 1249 : 
2 alleles
6.5% missing data
   1   (0.810) 0.964 0.894 0.887 0.809 0.627 0.659 0.910 0.934 0.810 0.755 
   3   (0.190) 0.036 0.106 0.113 0.191 0.373 0.341 0.090 0.066 0.190 0.245 

Locus 1250 : 
2 alleles
4.3% missing data
   3   (0.906) 0.990 0.902 0.883 0.906 0.991 0.944 0.952 0.938 0.906 0.973 
   1   (0.094) 0.010 0.098 0.117 0.094 0.009 0.056 0.048 0.062 0.094 0.027 

Locus 1251 : 
2 alleles
19.6% missing data
   2   (0.590) 0.920 0.499 0.478 0.591 0.032 0.745 0.358 0.481 0.590 0.915 
   4   (0.410) 0.080 0.501 0.522 0.409 0.968 0.255 0.642 0.519 0.410 0.085 

Locus 1252 : 
2 alleles
13.0% missing data
   4   (0.867) 0.835 0.927 0.916 0.867 0.990 0.927 0.844 0.880 0.867 0.588 
   1   (0.133) 0.165 0.073 0.084 0.133 0.010 0.073 0.156 0.120 0.133 0.412 

Locus 1253 : 
2 alleles
11.6% missing data
   2   (0.865) 0.885 0.894 0.926 0.866 0.884 0.845 0.906 0.904 0.866 0.915 
   4   (0.135) 0.115 0.106 0.074 0.134 0.116 0.155 0.094 0.096 0.134 0.085 

Locus 1254 : 
2 alleles
1.4% missing data
   1   (0.927) 0.991 0.937 0.854 0.928 0.977 0.985 0.909 0.907 0.927 0.990 
   3   (0.073) 0.009 0.063 0.146 0.072 0.023 0.015 0.091 0.093 0.073 0.010 

Locus 1255 : 
2 alleles
10.1% missing data
   2   (0.432) 0.458 0.387 0.337 0.432 0.546 0.509 0.263 0.325 0.432 0.741 
   4   (0.568) 0.542 0.613 0.663 0.568 0.454 0.491 0.737 0.675 0.568 0.259 

Locus 1256 : 
2 alleles
5.1% missing data
   3   (0.768) 0.966 0.806 0.865 0.768 0.953 0.751 0.621 0.873 0.768 0.621 
   1   (0.232) 0.034 0.194 0.135 0.232 0.047 0.249 0.379 0.127 0.232 0.379 

Locus 1257 : 
2 alleles
2.9% missing data
   2   (0.609) 0.160 0.742 0.822 0.609 0.567 0.309 0.877 0.829 0.609 0.281 
   4   (0.391) 0.840 0.258 0.178 0.391 0.433 0.691 0.123 0.171 0.391 0.719 

Locus 1258 : 
2 alleles
12.3% missing data
   1   (0.884) 0.989 0.858 0.891 0.885 0.966 0.948 0.689 0.901 0.885 0.978 
   3   (0.116) 0.011 0.142 0.109 0.115 0.034 0.052 0.311 0.099 0.115 0.022 

Locus 1259 : 
2 alleles
14.5% missing data
   1   (0.117) 0.089 0.158 0.121 0.116 0.057 0.045 0.103 0.114 0.117 0.031 
   2   (0.883) 0.911 0.842 0.879 0.884 0.943 0.955 0.897 0.886 0.883 0.969 

Locus 1260 : 
2 alleles
2.2% missing data
   3   (0.931) 0.987 0.986 0.986 0.931 0.868 0.696 0.990 0.991 0.930 0.975 
   1   (0.069) 0.013 0.014 0.014 0.069 0.132 0.304 0.010 0.009 0.070 0.025 

Locus 1261 : 
2 alleles
13.0% missing data
   4   (0.816) 0.111 0.904 0.877 0.816 0.696 0.799 0.878 0.889 0.815 0.944 
   3   (0.184) 0.889 0.096 0.123 0.184 0.304 0.201 0.122 0.111 0.185 0.056 

Locus 1262 : 
2 alleles
15.9% missing data
   2   (0.830) 0.963 0.923 0.808 0.830 0.904 0.859 0.660 0.883 0.830 0.392 
   4   (0.170) 0.037 0.077 0.192 0.170 0.096 0.141 0.340 0.117 0.170 0.608 

Locus 1263 : 
2 alleles
15.2% missing data
   2   (0.878) 0.917 0.914 0.874 0.876 0.937 0.940 0.937 0.925 0.876 0.974 
   4   (0.122) 0.083 0.086 0.126 0.124 0.063 0.060 0.063 0.075 0.124 0.026 

Locus 1264 : 
2 alleles
8.7% missing data
   1   (0.854) 0.965 0.904 0.852 0.854 0.980 0.895 0.932 0.930 0.853 0.208 
   3   (0.146) 0.035 0.096 0.148 0.146 0.020 0.105 0.068 0.070 0.147 0.792 

Locus 1265 : 
2 alleles
15.9% missing data
   1   (0.606) 0.582 0.481 0.575 0.605 0.652 0.710 0.623 0.698 0.605 0.596 
   3   (0.394) 0.418 0.519 0.425 0.395 0.348 0.290 0.377 0.302 0.395 0.404 

Locus 1266 : 
2 alleles
8.0% missing data
   4   (0.483) 0.581 0.421 0.410 0.484 0.503 0.532 0.665 0.365 0.484 0.564 
   2   (0.517) 0.419 0.579 0.590 0.516 0.497 0.468 0.335 0.635 0.516 0.436 

Locus 1267 : 
2 alleles
0.7% missing data
   2   (0.904) 0.975 0.897 0.922 0.903 0.998 0.965 0.933 0.900 0.903 0.986 
   1   (0.096) 0.025 0.103 0.078 0.097 0.002 0.035 0.067 0.100 0.097 0.014 

Locus 1268 : 
2 alleles
3.6% missing data
   2   (0.916) 0.980 0.979 0.977 0.916 0.994 0.825 0.959 0.983 0.916 0.570 
   3   (0.084) 0.020 0.021 0.023 0.084 0.006 0.175 0.041 0.017 0.084 0.430 

Locus 1269 : 
2 alleles
3.6% missing data
   1   (0.907) 0.346 0.910 0.942 0.907 0.993 0.954 0.956 0.933 0.907 0.972 
   4   (0.093) 0.654 0.090 0.058 0.093 0.007 0.046 0.044 0.067 0.093 0.028 

Locus 1270 : 
2 alleles
12.3% missing data
   1   (0.769) 0.965 0.617 0.739 0.769 0.841 0.923 0.849 0.653 0.769 0.527 
   3   (0.231) 0.035 0.383 0.261 0.231 0.159 0.077 0.151 0.347 0.231 0.473 

Locus 1271 : 
2 alleles
7.2% missing data
   1   (0.114) 0.026 0.077 0.123 0.115 0.038 0.063 0.045 0.055 0.114 0.411 
   3   (0.886) 0.974 0.923 0.877 0.885 0.962 0.937 0.955 0.945 0.886 0.589 

Locus 1272 : 
2 alleles
1.4% missing data
   2   (0.792) 0.957 0.756 0.832 0.792 0.975 0.847 0.831 0.845 0.792 0.776 
   4   (0.208) 0.043 0.244 0.168 0.208 0.025 0.153 0.169 0.155 0.208 0.224 

Locus 1273 : 
2 alleles
9.4% missing data
   2   (0.121) 0.083 0.073 0.072 0.121 0.010 0.187 0.109 0.077 0.121 0.038 
   4   (0.879) 0.917 0.927 0.928 0.879 0.990 0.813 0.891 0.923 0.879 0.962 

Locus 1274 : 
2 alleles
4.3% missing data
   2   (0.861) 0.973 0.864 0.860 0.860 0.956 0.959 0.854 0.869 0.861 0.815 
   4   (0.139) 0.027 0.136 0.140 0.140 0.044 0.041 0.146 0.131 0.139 0.185 

Locus 1275 : 
2 alleles
5.1% missing data
   1   (0.922) 0.965 0.944 0.807 0.922 0.982 0.970 0.926 0.952 0.923 0.983 
   2   (0.078) 0.035 0.056 0.193 0.078 0.018 0.030 0.074 0.048 0.077 0.017 

Locus 1276 : 
2 alleles
5.8% missing data
   2   (0.595) 0.599 0.559 0.645 0.594 0.973 0.676 0.500 0.582 0.595 0.344 
   4   (0.405) 0.401 0.441 0.355 0.406 0.027 0.324 0.500 0.418 0.405 0.656 

Locus 1277 : 
2 alleles
16.7% missing data
   1   (0.832) 0.841 0.882 0.889 0.832 0.977 0.767 0.872 0.916 0.832 0.938 
   2   (0.168) 0.159 0.118 0.111 0.168 0.023 0.233 0.128 0.084 0.168 0.062 

Locus 1278 : 
2 alleles
11.6% missing data
   4   (0.870) 0.873 0.926 0.816 0.870 0.689 0.884 0.955 0.923 0.869 0.943 
   3   (0.130) 0.127 0.074 0.184 0.130 0.311 0.116 0.045 0.077 0.131 0.057 

Locus 1279 : 
2 alleles
5.1% missing data
   3   (0.600) 0.415 0.665 0.567 0.600 0.759 0.658 0.345 0.478 0.600 0.861 
   1   (0.400) 0.585 0.335 0.433 0.400 0.241 0.342 0.655 0.522 0.400 0.139 

Locus 1280 : 
2 alleles
13.0% missing data
   3   (0.908) 0.898 0.961 0.960 0.908 0.854 0.928 0.790 0.935 0.908 0.976 
   1   (0.092) 0.102 0.039 0.040 0.092 0.146 0.072 0.210 0.065 0.092 0.024 

Locus 1281 : 
2 alleles
16.7% missing data
   3   (0.902) 0.136 0.910 0.907 0.902 0.954 0.964 0.946 0.957 0.901 0.984 
   4   (0.098) 0.864 0.090 0.093 0.098 0.046 0.036 0.054 0.043 0.099 0.016 

Locus 1282 : 
2 alleles
1.4% missing data
   1   (0.905) 0.981 0.907 0.916 0.905 0.985 0.955 0.933 0.905 0.906 0.976 
   3   (0.095) 0.019 0.093 0.084 0.095 0.015 0.045 0.067 0.095 0.094 0.024 

Locus 1283 : 
2 alleles
3.6% missing data
   3   (0.753) 0.151 0.784 0.868 0.752 0.828 0.721 0.900 0.853 0.754 0.672 
   1   (0.247) 0.849 0.216 0.132 0.248 0.172 0.279 0.100 0.147 0.246 0.328 

Locus 1284 : 
2 alleles
13.8% missing data
   4   (0.910) 0.983 0.914 0.950 0.910 0.921 0.935 0.831 0.965 0.910 0.957 
   2   (0.090) 0.017 0.086 0.050 0.090 0.079 0.065 0.169 0.035 0.090 0.043 

Locus 1285 : 
2 alleles
5.8% missing data
   1   (0.845) 0.868 0.872 0.853 0.844 0.828 0.925 0.832 0.882 0.845 0.735 
   3   (0.155) 0.132 0.128 0.147 0.156 0.172 0.075 0.168 0.118 0.155 0.265 

Locus 1286 : 
2 alleles
2.9% missing data
   2   (0.913) 0.862 0.961 0.956 0.913 0.806 0.827 0.977 0.974 0.913 0.954 
   4   (0.087) 0.138 0.039 0.044 0.087 0.194 0.173 0.023 0.026 0.087 0.046 

Locus 1287 : 
2 alleles
3.6% missing data
   1   (0.104) 0.033 0.032 0.037 0.104 0.018 0.204 0.027 0.021 0.104 0.306 
   3   (0.896) 0.967 0.968 0.963 0.896 0.982 0.796 0.973 0.979 0.896 0.694 

Locus 1288 : 
2 alleles
0.7% missing data
   4   (0.957) 0.984 0.993 0.993 0.957 0.999 0.949 0.995 0.996 0.957 0.568 
   3   (0.043) 0.016 0.007 0.007 0.043 0.001 0.051 0.005 0.004 0.043 0.432 

Locus 1289 : 
2 alleles
5.8% missing data
   3   (0.849) 0.136 0.940 0.910 0.849 0.983 0.842 0.884 0.946 0.849 0.710 
   1   (0.151) 0.864 0.060 0.090 0.151 0.017 0.158 0.116 0.054 0.151 0.290 

Locus 1290 : 
2 alleles
13.8% missing data
   1   (0.852) 0.980 0.885 0.837 0.853 0.871 0.888 0.774 0.850 0.853 0.968 
   4   (0.148) 0.020 0.115 0.163 0.147 0.129 0.112 0.226 0.150 0.147 0.032 

Locus 1291 : 
2 alleles
5.8% missing data
   1   (0.812) 0.139 0.910 0.934 0.812 0.017 0.710 0.931 0.949 0.811 0.904 
   3   (0.188) 0.861 0.090 0.066 0.188 0.983 0.290 0.069 0.051 0.189 0.096 

Locus 1292 : 
2 alleles
3.6% missing data
   3   (0.903) 0.974 0.942 0.838 0.903 0.753 0.922 0.945 0.965 0.903 0.913 
   2   (0.097) 0.026 0.058 0.162 0.097 0.247 0.078 0.055 0.035 0.097 0.087 

Locus 1293 : 
2 alleles
9.4% missing data
   2   (0.904) 0.941 0.959 0.934 0.904 0.984 0.909 0.948 0.953 0.903 0.909 
   4   (0.096) 0.059 0.041 0.066 0.096 0.016 0.091 0.052 0.047 0.097 0.091 

Locus 1294 : 
2 alleles
4.3% missing data
   3   (0.900) 0.992 0.863 0.856 0.901 0.990 0.988 0.835 0.631 0.900 0.990 
   4   (0.100) 0.008 0.137 0.144 0.099 0.010 0.012 0.165 0.369 0.100 0.010 

Locus 1295 : 
2 alleles
13.8% missing data
   1   (0.467) 0.474 0.437 0.476 0.468 0.477 0.558 0.360 0.394 0.467 0.535 
   4   (0.533) 0.526 0.563 0.524 0.532 0.523 0.442 0.640 0.606 0.533 0.465 

Locus 1296 : 
2 alleles
4.3% missing data
   2   (0.865) 0.978 0.902 0.847 0.866 0.866 0.895 0.943 0.848 0.865 0.968 
   3   (0.135) 0.022 0.098 0.153 0.134 0.134 0.105 0.057 0.152 0.135 0.032 

Locus 1297 : 
2 alleles
2.9% missing data
   4   (0.859) 0.963 0.926 0.915 0.859 0.764 0.641 0.949 0.952 0.859 0.958 
   3   (0.141) 0.037 0.074 0.085 0.141 0.236 0.359 0.051 0.048 0.141 0.042 

Locus 1298 : 
2 alleles
3.6% missing data
   1   (0.104) 0.017 0.112 0.096 0.104 0.627 0.044 0.202 0.063 0.104 0.027 
   3   (0.896) 0.983 0.888 0.904 0.896 0.373 0.956 0.798 0.937 0.896 0.973 

Locus 1299 : 
2 alleles
3.6% missing data
   2   (0.892) 0.984 0.915 0.923 0.891 0.961 0.935 0.921 0.888 0.892 0.956 
   4   (0.108) 0.016 0.085 0.077 0.109 0.039 0.065 0.079 0.112 0.108 0.044 

Locus 1300 : 
2 alleles
5.1% missing data
   3   (0.886) 0.985 0.927 0.846 0.887 0.749 0.900 0.933 0.916 0.887 0.970 
   1   (0.114) 0.015 0.073 0.154 0.113 0.251 0.100 0.067 0.084 0.113 0.030 

Locus 1301 : 
2 alleles
5.8% missing data
   3   (0.427) 0.403 0.396 0.429 0.428 0.326 0.498 0.248 0.469 0.428 0.163 
   4   (0.573) 0.597 0.604 0.571 0.572 0.674 0.502 0.752 0.531 0.572 0.837 

Locus 1302 : 
2 alleles
5.1% missing data
   2   (0.543) 0.908 0.539 0.450 0.543 0.082 0.628 0.689 0.543 0.543 0.199 
   4   (0.457) 0.092 0.461 0.550 0.457 0.918 0.372 0.311 0.457 0.457 0.801 

Locus 1303 : 
2 alleles
15.9% missing data
   1   (0.726) 0.591 0.698 0.772 0.726 0.924 0.768 0.770 0.756 0.726 0.796 
   2   (0.274) 0.409 0.302 0.228 0.274 0.076 0.232 0.230 0.244 0.274 0.204 

Locus 1304 : 
2 alleles
1.4% missing data
   1   (0.908) 0.986 0.880 0.954 0.907 0.992 0.956 0.939 0.949 0.907 0.983 
   3   (0.092) 0.014 0.120 0.046 0.093 0.008 0.044 0.061 0.051 0.093 0.017 

Locus 1305 : 
2 alleles
10.1% missing data
   2   (0.661) 0.815 0.681 0.748 0.660 0.917 0.656 0.567 0.691 0.661 0.580 
   4   (0.339) 0.185 0.319 0.252 0.340 0.083 0.344 0.433 0.309 0.339 0.420 

Locus 1306 : 
2 alleles
12.3% missing data
   1   (0.885) 0.977 0.887 0.896 0.885 0.922 0.933 0.954 0.916 0.885 0.961 
   3   (0.115) 0.023 0.113 0.104 0.115 0.078 0.067 0.046 0.084 0.115 0.039 

Locus 1307 : 
2 alleles
3.6% missing data
   2   (0.908) 0.972 0.914 0.917 0.908 0.963 0.975 0.788 0.883 0.908 0.984 
   4   (0.092) 0.028 0.086 0.083 0.092 0.037 0.025 0.212 0.117 0.092 0.016 

Locus 1308 : 
2 alleles
13.8% missing data
   4   (0.825) 0.959 0.879 0.852 0.824 0.796 0.857 0.817 0.826 0.824 0.948 
   1   (0.175) 0.041 0.121 0.148 0.176 0.204 0.143 0.183 0.174 0.176 0.052 

Locus 1309 : 
2 alleles
10.9% missing data
   1   (0.831) 0.658 0.902 0.871 0.832 0.966 0.768 0.705 0.888 0.832 0.943 
   2   (0.169) 0.342 0.098 0.129 0.168 0.034 0.232 0.295 0.112 0.168 0.057 

Locus 1310 : 
2 alleles
10.1% missing data
   1   (0.886) 0.971 0.906 0.818 0.886 0.909 0.950 0.940 0.927 0.884 0.976 
   3   (0.114) 0.029 0.094 0.182 0.114 0.091 0.050 0.060 0.073 0.116 0.024 

Locus 1311 : 
2 alleles
10.9% missing data
   2   (0.166) 0.123 0.152 0.116 0.166 0.150 0.138 0.086 0.058 0.166 0.780 
   4   (0.834) 0.877 0.848 0.884 0.834 0.850 0.862 0.914 0.942 0.834 0.220 

Locus 1312 : 
2 alleles
8.0% missing data
   2   (0.932) 0.992 0.917 0.938 0.932 0.997 0.982 0.965 0.922 0.932 0.990 
   3   (0.068) 0.008 0.083 0.062 0.068 0.003 0.018 0.035 0.078 0.068 0.010 

Locus 1313 : 
2 alleles
4.3% missing data
   3   (0.838) 0.934 0.904 0.823 0.839 0.974 0.884 0.949 0.806 0.839 0.640 
   1   (0.162) 0.066 0.096 0.177 0.161 0.026 0.116 0.051 0.194 0.161 0.360 

Locus 1314 : 
2 alleles
13.0% missing data
   3   (0.288) 0.304 0.345 0.381 0.289 0.171 0.143 0.280 0.408 0.288 0.066 
   1   (0.712) 0.696 0.655 0.619 0.711 0.829 0.857 0.720 0.592 0.712 0.934 

Locus 1315 : 
2 alleles
8.0% missing data
   3   (0.894) 0.978 0.932 0.922 0.894 0.955 0.847 0.956 0.945 0.895 0.966 
   4   (0.106) 0.022 0.068 0.078 0.106 0.045 0.153 0.044 0.055 0.105 0.034 

Locus 1316 : 
2 alleles
12.3% missing data
   4   (0.839) 0.878 0.757 0.797 0.839 0.965 0.913 0.942 0.831 0.839 0.967 
   1   (0.161) 0.122 0.243 0.203 0.161 0.035 0.087 0.058 0.169 0.161 0.033 

Locus 1317 : 
2 alleles
13.0% missing data
   3   (0.893) 0.747 0.907 0.939 0.894 0.751 0.916 0.939 0.953 0.894 0.836 
   1   (0.107) 0.253 0.093 0.061 0.106 0.249 0.084 0.061 0.047 0.106 0.164 

Locus 1318 : 
2 alleles
3.6% missing data
   2   (0.916) 0.783 0.935 0.895 0.915 0.998 0.963 0.955 0.947 0.916 0.983 
   4   (0.084) 0.217 0.065 0.105 0.085 0.002 0.037 0.045 0.053 0.084 0.017 

Locus 1319 : 
2 alleles
4.3% missing data
   1   (0.341) 0.072 0.430 0.324 0.340 0.248 0.229 0.329 0.467 0.341 0.368 
   2   (0.659) 0.928 0.570 0.676 0.660 0.752 0.771 0.671 0.533 0.659 0.632 

Locus 1320 : 
2 alleles
15.2% missing data
   1   (0.648) 0.756 0.623 0.586 0.647 0.689 0.569 0.819 0.687 0.648 0.914 
   3   (0.352) 0.244 0.377 0.414 0.353 0.311 0.431 0.181 0.313 0.352 0.086 

Locus 1321 : 
2 alleles
15.2% missing data
   3   (0.828) 0.938 0.743 0.653 0.828 0.977 0.969 0.802 0.551 0.828 0.978 
   4   (0.172) 0.062 0.257 0.347 0.172 0.023 0.031 0.198 0.449 0.172 0.022 

Locus 1322 : 
2 alleles
3.6% missing data
   1   (0.602) 0.574 0.586 0.629 0.602 0.572 0.614 0.382 0.718 0.602 0.471 
   3   (0.398) 0.426 0.414 0.371 0.398 0.428 0.386 0.618 0.282 0.398 0.529 

Locus 1323 : 
2 alleles
9.4% missing data
   2   (0.872) 0.975 0.918 0.899 0.872 0.478 0.907 0.722 0.914 0.872 0.969 
   4   (0.128) 0.025 0.082 0.101 0.128 0.522 0.093 0.278 0.086 0.128 0.031 

Locus 1324 : 
2 alleles
6.5% missing data
   2   (0.504) 0.442 0.516 0.543 0.504 0.971 0.507 0.537 0.378 0.504 0.786 
   1   (0.496) 0.558 0.484 0.457 0.496 0.029 0.493 0.463 0.622 0.496 0.214 

Locus 1325 : 
2 alleles
6.5% missing data
   2   (0.214) 0.063 0.156 0.167 0.213 0.036 0.291 0.616 0.146 0.213 0.087 
   4   (0.786) 0.937 0.844 0.833 0.787 0.964 0.709 0.384 0.854 0.787 0.913 

Locus 1326 : 
2 alleles
13.0% missing data
   3   (0.852) 0.968 0.730 0.834 0.852 0.644 0.931 0.916 0.927 0.851 0.927 
   1   (0.148) 0.032 0.270 0.166 0.148 0.356 0.069 0.084 0.073 0.149 0.073 

Locus 1327 : 
2 alleles
10.9% missing data
   2   (0.931) 0.907 0.968 0.925 0.932 0.963 0.973 0.978 0.951 0.931 0.985 
   1   (0.069) 0.093 0.032 0.075 0.068 0.037 0.027 0.022 0.049 0.069 0.015 

Locus 1328 : 
2 alleles
5.8% missing data
   2   (0.581) 0.523 0.578 0.587 0.580 0.965 0.531 0.449 0.617 0.580 0.884 
   4   (0.419) 0.477 0.422 0.413 0.420 0.035 0.469 0.551 0.383 0.420 0.116 

Locus 1329 : 
2 alleles
2.2% missing data
   2   (0.896) 0.929 0.934 0.938 0.896 0.796 0.926 0.959 0.928 0.896 0.970 
   4   (0.104) 0.071 0.066 0.062 0.104 0.204 0.074 0.041 0.072 0.104 0.030 

Locus 1330 : 
2 alleles
11.6% missing data
   1   (0.892) 0.936 0.935 0.903 0.891 0.919 0.950 0.932 0.909 0.892 0.828 
   3   (0.108) 0.064 0.065 0.097 0.109 0.081 0.050 0.068 0.091 0.108 0.172 

Locus 1331 : 
2 alleles
11.6% missing data
   1   (0.841) 0.781 0.862 0.880 0.842 0.859 0.899 0.698 0.832 0.841 0.954 
   4   (0.159) 0.219 0.138 0.120 0.158 0.141 0.101 0.302 0.168 0.159 0.046 

Locus 1332 : 
2 alleles
13.0% missing data
   2   (0.890) 0.977 0.871 0.882 0.890 0.987 0.932 0.949 0.941 0.890 0.950 
   4   (0.110) 0.023 0.129 0.118 0.110 0.013 0.068 0.051 0.059 0.110 0.050 

Locus 1333 : 
2 alleles
15.9% missing data
   1   (0.071) 0.082 0.026 0.043 0.070 0.112 0.064 0.030 0.032 0.071 0.016 
   4   (0.929) 0.918 0.974 0.957 0.930 0.888 0.936 0.970 0.968 0.929 0.984 

Locus 1334 : 
2 alleles
1.4% missing data
   1   (0.900) 0.977 0.943 0.916 0.899 0.997 0.966 0.881 0.943 0.899 0.679 
   2   (0.100) 0.023 0.057 0.084 0.101 0.003 0.034 0.119 0.057 0.101 0.321 

Locus 1335 : 
2 alleles
12.3% missing data
   1   (0.941) 0.995 0.943 0.953 0.942 0.987 0.991 0.614 0.933 0.942 0.993 
   4   (0.059) 0.005 0.057 0.047 0.058 0.013 0.009 0.386 0.067 0.058 0.007 

Locus 1336 : 
2 alleles
5.1% missing data
   3   (0.867) 0.882 0.841 0.875 0.867 0.993 0.913 0.935 0.874 0.868 0.951 
   1   (0.133) 0.118 0.159 0.125 0.133 0.007 0.087 0.065 0.126 0.132 0.049 

Locus 1337 : 
2 alleles
17.4% missing data
   2   (0.929) 0.958 0.960 0.958 0.929 0.764 0.889 0.973 0.983 0.929 0.974 
   4   (0.071) 0.042 0.040 0.042 0.071 0.236 0.111 0.027 0.017 0.071 0.026 

Locus 1338 : 
2 alleles
5.1% missing data
   2   (0.905) 0.974 0.931 0.917 0.905 0.931 0.949 0.904 0.942 0.905 0.969 
   1   (0.095) 0.026 0.069 0.083 0.095 0.069 0.051 0.096 0.058 0.095 0.031 

Locus 1339 : 
2 alleles
1.4% missing data
   2   (0.904) 0.986 0.895 0.954 0.903 0.997 0.928 0.923 0.962 0.904 0.979 
   3   (0.096) 0.014 0.105 0.046 0.097 0.003 0.072 0.077 0.038 0.096 0.021 

Locus 1340 : 
2 alleles
2.2% missing data
   1   (0.874) 0.909 0.923 0.853 0.874 0.990 0.898 0.957 0.875 0.874 0.961 
   3   (0.126) 0.091 0.077 0.147 0.126 0.010 0.102 0.043 0.125 0.126 0.039 

Locus 1341 : 
2 alleles
4.3% missing data
   1   (0.897) 0.958 0.891 0.862 0.896 0.994 0.948 0.960 0.924 0.897 0.975 
   3   (0.103) 0.042 0.109 0.138 0.104 0.006 0.052 0.040 0.076 0.103 0.025 

Locus 1342 : 
2 alleles
1.4% missing data
   3   (0.889) 0.984 0.895 0.846 0.890 0.995 0.953 0.934 0.796 0.890 0.980 
   1   (0.111) 0.016 0.105 0.154 0.110 0.005 0.047 0.066 0.204 0.110 0.020 

Locus 1343 : 
2 alleles
10.9% missing data
   2   (0.840) 0.956 0.816 0.868 0.840 0.884 0.874 0.934 0.903 0.840 0.772 
   4   (0.160) 0.044 0.184 0.132 0.160 0.116 0.126 0.066 0.097 0.160 0.228 

Locus 1344 : 
2 alleles
3.6% missing data
   2   (0.887) 0.950 0.909 0.942 0.888 0.846 0.908 0.895 0.922 0.887 0.975 
   4   (0.113) 0.050 0.091 0.058 0.112 0.154 0.092 0.105 0.078 0.113 0.025 

Locus 1345 : 
2 alleles
10.9% missing data
   2   (0.497) 0.071 0.456 0.630 0.497 0.522 0.381 0.733 0.744 0.497 0.103 
   4   (0.503) 0.929 0.544 0.370 0.503 0.478 0.619 0.267 0.256 0.503 0.897 

Locus 1346 : 
2 alleles
10.9% missing data
   4   (0.890) 0.983 0.941 0.955 0.890 0.992 0.873 0.947 0.929 0.890 0.861 
   2   (0.110) 0.017 0.059 0.045 0.110 0.008 0.127 0.053 0.071 0.110 0.139 

Locus 1347 : 
2 alleles
0.0% missing data
   3   (0.718) 0.941 0.577 0.636 0.717 0.944 0.795 0.869 0.650 0.718 0.941 
   1   (0.282) 0.059 0.423 0.364 0.283 0.056 0.205 0.131 0.350 0.282 0.059 

Locus 1348 : 
2 alleles
4.3% missing data
   3   (0.917) 0.911 0.953 0.938 0.917 0.981 0.948 0.960 0.938 0.917 0.974 
   1   (0.083) 0.089 0.047 0.062 0.083 0.019 0.052 0.040 0.062 0.083 0.026 

Locus 1349 : 
2 alleles
13.8% missing data
   1   (0.509) 0.564 0.390 0.498 0.510 0.457 0.541 0.686 0.573 0.510 0.136 
   3   (0.491) 0.436 0.610 0.502 0.490 0.543 0.459 0.314 0.427 0.490 0.864 

Locus 1350 : 
2 alleles
10.9% missing data
   1   (0.928) 0.975 0.945 0.934 0.928 0.998 0.978 0.957 0.917 0.928 0.990 
   3   (0.072) 0.025 0.055 0.066 0.072 0.002 0.022 0.043 0.083 0.072 0.010 

Locus 1351 : 
2 alleles
17.4% missing data
   2   (0.622) 0.639 0.704 0.603 0.622 0.030 0.705 0.820 0.535 0.622 0.594 
   4   (0.378) 0.361 0.296 0.397 0.378 0.970 0.295 0.180 0.465 0.378 0.406 

Locus 1352 : 
2 alleles
14.5% missing data
   1   (0.568) 0.451 0.691 0.567 0.567 0.982 0.561 0.798 0.400 0.568 0.503 
   4   (0.432) 0.549 0.309 0.433 0.433 0.018 0.439 0.202 0.600 0.432 0.497 

Locus 1353 : 
2 alleles
12.3% missing data
   2   (0.903) 0.917 0.953 0.968 0.902 0.987 0.864 0.970 0.977 0.903 0.596 
   4   (0.097) 0.083 0.047 0.032 0.098 0.013 0.136 0.030 0.023 0.097 0.404 

Locus 1354 : 
2 alleles
4.3% missing data
   4   (0.928) 0.935 0.953 0.942 0.928 0.966 0.927 0.967 0.973 0.928 0.979 
   2   (0.072) 0.065 0.047 0.058 0.072 0.034 0.073 0.033 0.027 0.072 0.021 

Locus 1355 : 
2 alleles
10.9% missing data
   3   (0.463) 0.078 0.513 0.523 0.463 0.551 0.416 0.686 0.436 0.462 0.423 
   1   (0.537) 0.922 0.487 0.477 0.537 0.449 0.584 0.314 0.564 0.538 0.577 

Locus 1356 : 
2 alleles
6.5% missing data
   2   (0.839) 0.975 0.858 0.888 0.838 0.643 0.887 0.897 0.916 0.839 0.631 
   4   (0.161) 0.025 0.142 0.112 0.162 0.357 0.113 0.103 0.084 0.161 0.369 

Locus 1357 : 
2 alleles
7.2% missing data
   4   (0.780) 0.675 0.754 0.846 0.780 0.979 0.769 0.865 0.822 0.780 0.925 
   2   (0.220) 0.325 0.246 0.154 0.220 0.021 0.231 0.135 0.178 0.220 0.075 

Locus 1358 : 
2 alleles
4.3% missing data
   3   (0.881) 0.909 0.912 0.840 0.880 0.974 0.892 0.955 0.921 0.881 0.975 
   1   (0.119) 0.091 0.088 0.160 0.120 0.026 0.108 0.045 0.079 0.119 0.025 

Locus 1359 : 
2 alleles
5.8% missing data
   3   (0.557) 0.091 0.780 0.808 0.558 0.037 0.168 0.746 0.864 0.558 0.118 
   1   (0.443) 0.909 0.220 0.192 0.442 0.963 0.832 0.254 0.136 0.442 0.882 

Locus 1360 : 
2 alleles
5.1% missing data
   1   (0.277) 0.324 0.378 0.230 0.277 0.308 0.282 0.264 0.185 0.277 0.065 
   3   (0.723) 0.676 0.622 0.770 0.723 0.692 0.718 0.736 0.815 0.723 0.935 

Locus 1361 : 
2 alleles
5.1% missing data
   1   (0.121) 0.017 0.083 0.144 0.122 0.028 0.101 0.225 0.071 0.122 0.030 
   3   (0.879) 0.983 0.917 0.856 0.878 0.972 0.899 0.775 0.929 0.878 0.970 

Locus 1362 : 
2 alleles
12.3% missing data
   4   (0.824) 0.818 0.877 0.890 0.824 0.733 0.817 0.843 0.829 0.824 0.926 
   1   (0.176) 0.182 0.123 0.110 0.176 0.267 0.183 0.157 0.171 0.176 0.074 

Locus 1363 : 
2 alleles
2.9% missing data
   3   (0.886) 0.909 0.888 0.891 0.886 0.986 0.956 0.946 0.917 0.886 0.672 
   1   (0.114) 0.091 0.112 0.109 0.114 0.014 0.044 0.054 0.083 0.114 0.328 

Locus 1364 : 
2 alleles
13.8% missing data
   4   (0.924) 0.973 0.968 0.969 0.924 0.806 0.888 0.976 0.983 0.923 0.977 
   2   (0.076) 0.027 0.032 0.031 0.076 0.194 0.112 0.024 0.017 0.077 0.023 

Locus 1365 : 
2 alleles
14.5% missing data
   2   (0.183) 0.134 0.268 0.231 0.183 0.095 0.076 0.114 0.271 0.184 0.031 
   3   (0.817) 0.866 0.732 0.769 0.817 0.905 0.924 0.886 0.729 0.816 0.969 

Locus 1366 : 
2 alleles
10.9% missing data
   2   (0.390) 0.446 0.308 0.389 0.390 0.029 0.333 0.578 0.489 0.391 0.092 
   4   (0.610) 0.554 0.692 0.611 0.610 0.971 0.667 0.422 0.511 0.609 0.908 

Locus 1367 : 
2 alleles
0.7% missing data
   1   (0.899) 0.353 0.946 0.891 0.899 0.992 0.953 0.955 0.922 0.899 0.968 
   3   (0.101) 0.647 0.054 0.109 0.101 0.008 0.047 0.045 0.078 0.101 0.032 

Locus 1368 : 
2 alleles
10.1% missing data
   2   (0.652) 0.951 0.652 0.561 0.651 0.716 0.723 0.388 0.627 0.651 0.919 
   4   (0.348) 0.049 0.348 0.439 0.349 0.284 0.277 0.612 0.373 0.349 0.081 

Locus 1369 : 
2 alleles
4.3% missing data
   1   (0.474) 0.518 0.377 0.424 0.473 0.593 0.496 0.723 0.378 0.473 0.850 
   3   (0.526) 0.482 0.623 0.576 0.527 0.407 0.504 0.277 0.622 0.527 0.150 

Locus 1370 : 
2 alleles
14.5% missing data
   3   (0.906) 0.974 0.909 0.938 0.906 0.998 0.979 0.943 0.805 0.906 0.850 
   1   (0.094) 0.026 0.091 0.062 0.094 0.002 0.021 0.057 0.195 0.094 0.150 

Locus 1371 : 
2 alleles
12.3% missing data
   1   (0.127) 0.114 0.069 0.195 0.128 0.090 0.074 0.064 0.117 0.128 0.039 
   3   (0.873) 0.886 0.931 0.805 0.872 0.910 0.926 0.936 0.883 0.872 0.961 

Locus 1372 : 
2 alleles
3.6% missing data
   1   (0.842) 0.963 0.837 0.837 0.842 0.618 0.901 0.941 0.903 0.842 0.694 
   4   (0.158) 0.037 0.163 0.163 0.158 0.382 0.099 0.059 0.097 0.158 0.306 

Locus 1373 : 
2 alleles
5.8% missing data
   3   (0.850) 0.960 0.842 0.854 0.850 0.505 0.858 0.932 0.909 0.850 0.956 
   4   (0.150) 0.040 0.158 0.146 0.150 0.495 0.142 0.068 0.091 0.150 0.044 

Locus 1374 : 
2 alleles
4.3% missing data
   3   (0.878) 0.973 0.887 0.843 0.878 0.997 0.936 0.845 0.884 0.878 0.975 
   1   (0.122) 0.027 0.113 0.157 0.122 0.003 0.064 0.155 0.116 0.122 0.025 

Locus 1375 : 
2 alleles
3.6% missing data
   1   (0.825) 0.964 0.804 0.789 0.825 0.981 0.870 0.915 0.819 0.825 0.949 
   2   (0.175) 0.036 0.196 0.211 0.175 0.019 0.130 0.085 0.181 0.175 0.051 

Locus 1376 : 
2 alleles
1.4% missing data
   2   (0.933) 0.980 0.944 0.929 0.933 0.998 0.984 0.917 0.913 0.933 0.989 
   4   (0.067) 0.020 0.056 0.071 0.067 0.002 0.016 0.083 0.087 0.067 0.011 

Locus 1377 : 
2 alleles
1.4% missing data
   2   (0.910) 0.991 0.968 0.962 0.910 0.986 0.910 0.787 0.960 0.910 0.969 
   3   (0.090) 0.009 0.032 0.038 0.090 0.014 0.090 0.213 0.040 0.090 0.031 

Locus 1378 : 
2 alleles
10.1% missing data
   1   (0.742) 0.946 0.790 0.736 0.741 0.585 0.723 0.849 0.782 0.742 0.634 
   3   (0.258) 0.054 0.210 0.264 0.259 0.415 0.277 0.151 0.218 0.258 0.366 

Locus 1379 : 
2 alleles
16.7% missing data
   3   (0.651) 0.133 0.881 0.879 0.651 0.635 0.161 0.881 0.918 0.651 0.292 
   1   (0.349) 0.867 0.119 0.121 0.349 0.365 0.839 0.119 0.082 0.349 0.708 

Locus 1380 : 
2 alleles
3.6% missing data
   3   (0.801) 0.833 0.799 0.810 0.802 0.799 0.813 0.890 0.807 0.802 0.934 
   1   (0.199) 0.167 0.201 0.190 0.198 0.201 0.187 0.110 0.193 0.198 0.066 

Locus 1381 : 
2 alleles
10.9% missing data
   1   (0.839) 0.917 0.742 0.774 0.838 0.995 0.964 0.652 0.763 0.838 0.978 
   4   (0.161) 0.083 0.258 0.226 0.162 0.005 0.036 0.348 0.237 0.162 0.022 

Locus 1382 : 
2 alleles
7.2% missing data
   3   (0.858) 0.560 0.875 0.918 0.858 0.902 0.930 0.658 0.947 0.858 0.712 
   1   (0.142) 0.440 0.125 0.082 0.142 0.098 0.070 0.342 0.053 0.142 0.288 

Locus 1383 : 
2 alleles
15.2% missing data
   3   (0.921) 0.930 0.962 0.950 0.921 0.847 0.914 0.964 0.977 0.921 0.885 
   4   (0.079) 0.070 0.038 0.050 0.079 0.153 0.086 0.036 0.023 0.079 0.115 

Locus 1384 : 
2 alleles
13.0% missing data
   2   (0.860) 0.756 0.767 0.879 0.861 0.856 0.907 0.910 0.908 0.861 0.958 
   1   (0.140) 0.244 0.233 0.121 0.139 0.144 0.093 0.090 0.092 0.139 0.042 

Locus 1385 : 
2 alleles
2.9% missing data
   2   (0.763) 0.947 0.804 0.827 0.762 0.940 0.722 0.892 0.733 0.764 0.928 
   4   (0.237) 0.053 0.196 0.173 0.238 0.060 0.278 0.108 0.267 0.236 0.072 

Locus 1386 : 
2 alleles
14.5% missing data
   2   (0.875) 0.826 0.889 0.909 0.874 0.908 0.884 0.922 0.945 0.875 0.962 
   4   (0.125) 0.174 0.111 0.091 0.126 0.092 0.116 0.078 0.055 0.125 0.038 

Locus 1387 : 
2 alleles
4.3% missing data
   1   (0.700) 0.186 0.649 0.790 0.700 0.628 0.766 0.822 0.825 0.700 0.325 
   3   (0.300) 0.814 0.351 0.210 0.300 0.372 0.234 0.178 0.175 0.300 0.675 

Locus 1388 : 
2 alleles
15.2% missing data
   1   (0.267) 0.350 0.237 0.378 0.267 0.941 0.140 0.262 0.235 0.267 0.334 
   3   (0.733) 0.650 0.763 0.622 0.733 0.059 0.860 0.738 0.765 0.733 0.666 

Locus 1389 : 
2 alleles
4.3% missing data
   4   (0.867) 0.525 0.940 0.927 0.867 0.979 0.929 0.605 0.934 0.867 0.629 
   1   (0.133) 0.475 0.060 0.073 0.133 0.021 0.071 0.395 0.066 0.133 0.371 

Locus 1390 : 
2 alleles
12.3% missing data
   2   (0.882) 0.955 0.910 0.938 0.883 0.962 0.842 0.972 0.939 0.883 0.682 
   4   (0.118) 0.045 0.090 0.062 0.117 0.038 0.158 0.028 0.061 0.117 0.318 

Locus 1391 : 
2 alleles
6.5% missing data
   2   (0.092) 0.014 0.072 0.084 0.092 0.009 0.094 0.032 0.046 0.092 0.031 
   4   (0.908) 0.986 0.928 0.916 0.908 0.991 0.906 0.968 0.954 0.908 0.969 

Locus 1392 : 
2 alleles
10.9% missing data
   1   (0.181) 0.861 0.172 0.172 0.182 0.019 0.096 0.217 0.154 0.181 0.041 
   2   (0.819) 0.139 0.828 0.828 0.818 0.981 0.904 0.783 0.846 0.819 0.959 

Locus 1393 : 
2 alleles
3.6% missing data
   1   (0.916) 0.974 0.955 0.946 0.917 0.991 0.902 0.962 0.961 0.917 0.975 
   3   (0.084) 0.026 0.045 0.054 0.083 0.009 0.098 0.038 0.039 0.083 0.025 

Locus 1394 : 
2 alleles
14.5% missing data
   3   (0.906) 0.847 0.958 0.958 0.906 0.984 0.884 0.936 0.964 0.906 0.773 
   4   (0.094) 0.153 0.042 0.042 0.094 0.016 0.116 0.064 0.036 0.094 0.227 

Locus 1395 : 
2 alleles
13.0% missing data
   2   (0.899) 0.869 0.911 0.905 0.899 0.986 0.906 0.966 0.958 0.898 0.963 
   3   (0.101) 0.131 0.089 0.095 0.101 0.014 0.094 0.034 0.042 0.102 0.037 

Locus 1396 : 
2 alleles
12.3% missing data
   3   (0.897) 0.917 0.940 0.953 0.897 0.984 0.947 0.964 0.926 0.896 0.461 
   1   (0.103) 0.083 0.060 0.047 0.103 0.016 0.053 0.036 0.074 0.104 0.539 

Locus 1397 : 
2 alleles
15.9% missing data
   2   (0.887) 0.970 0.878 0.909 0.887 0.609 0.928 0.950 0.921 0.887 0.967 
   4   (0.113) 0.030 0.122 0.091 0.113 0.391 0.072 0.050 0.079 0.113 0.033 

Locus 1398 : 
2 alleles
2.2% missing data
   1   (0.946) 0.996 0.938 0.924 0.946 0.995 0.994 0.972 0.863 0.946 0.995 
   2   (0.054) 0.004 0.062 0.076 0.054 0.005 0.006 0.028 0.137 0.054 0.005 

Locus 1399 : 
2 alleles
3.6% missing data
   1   (0.892) 0.960 0.929 0.933 0.892 0.899 0.917 0.965 0.904 0.892 0.969 
   4   (0.108) 0.040 0.071 0.067 0.108 0.101 0.083 0.035 0.096 0.108 0.031 

Locus 1400 : 
2 alleles
3.6% missing data
   4   (0.866) 0.870 0.883 0.915 0.865 0.984 0.829 0.957 0.924 0.866 0.948 
   2   (0.134) 0.130 0.117 0.085 0.135 0.016 0.171 0.043 0.076 0.134 0.052 

Locus 1401 : 
2 alleles
15.2% missing data
   4   (0.829) 0.813 0.711 0.834 0.829 0.974 0.872 0.889 0.895 0.829 0.956 
   3   (0.171) 0.187 0.289 0.166 0.171 0.026 0.128 0.111 0.105 0.171 0.044 

Locus 1402 : 
2 alleles
14.5% missing data
   2   (0.849) 0.972 0.910 0.857 0.850 0.858 0.849 0.925 0.899 0.849 0.783 
   1   (0.151) 0.028 0.090 0.143 0.150 0.142 0.151 0.075 0.101 0.151 0.217 

Locus 1403 : 
2 alleles
1.4% missing data
   3   (0.922) 0.969 0.927 0.918 0.921 0.995 0.976 0.909 0.910 0.922 0.986 
   4   (0.078) 0.031 0.073 0.082 0.079 0.005 0.024 0.091 0.090 0.078 0.014 

Locus 1404 : 
2 alleles
4.3% missing data
   1   (0.689) 0.454 0.779 0.620 0.690 0.637 0.589 0.785 0.756 0.689 0.910 
   4   (0.311) 0.546 0.221 0.380 0.310 0.363 0.411 0.215 0.244 0.311 0.090 

Locus 1405 : 
2 alleles
13.8% missing data
   4   (0.448) 0.884 0.357 0.564 0.448 0.349 0.389 0.675 0.454 0.448 0.409 
   3   (0.552) 0.116 0.643 0.436 0.552 0.651 0.611 0.325 0.546 0.552 0.591 

Locus 1406 : 
2 alleles
2.9% missing data
   1   (0.863) 0.111 0.920 0.903 0.864 0.976 0.869 0.959 0.945 0.863 0.912 
   3   (0.137) 0.889 0.080 0.097 0.136 0.024 0.131 0.041 0.055 0.137 0.088 

Locus 1407 : 
2 alleles
3.6% missing data
   1   (0.896) 0.786 0.931 0.942 0.896 0.985 0.849 0.969 0.957 0.896 0.963 
   2   (0.104) 0.214 0.069 0.058 0.104 0.015 0.151 0.031 0.043 0.104 0.037 

Locus 1408 : 
2 alleles
13.0% missing data
   1   (0.540) 0.095 0.479 0.553 0.540 0.668 0.596 0.506 0.525 0.540 0.717 
   3   (0.460) 0.905 0.521 0.447 0.460 0.332 0.404 0.494 0.475 0.460 0.283 

Locus 1409 : 
2 alleles
7.2% missing data
   3   (0.900) 0.974 0.878 0.833 0.900 0.995 0.952 0.956 0.921 0.900 0.974 
   2   (0.100) 0.026 0.122 0.167 0.100 0.005 0.048 0.044 0.079 0.100 0.026 

Locus 1410 : 
2 alleles
13.0% missing data
   2   (0.775) 0.833 0.825 0.821 0.776 0.686 0.600 0.882 0.879 0.776 0.845 
   1   (0.225) 0.167 0.175 0.179 0.224 0.314 0.400 0.118 0.121 0.224 0.155 

Locus 1411 : 
2 alleles
5.8% missing data
   1   (0.422) 0.386 0.446 0.418 0.423 0.042 0.384 0.575 0.436 0.422 0.418 
   2   (0.578) 0.614 0.554 0.582 0.577 0.958 0.616 0.425 0.564 0.578 0.582 

Locus 1412 : 
2 alleles
2.9% missing data
   1   (0.423) 0.073 0.474 0.596 0.424 0.421 0.167 0.768 0.632 0.423 0.589 
   3   (0.577) 0.927 0.526 0.404 0.576 0.579 0.833 0.232 0.368 0.577 0.411 

Locus 1413 : 
2 alleles
7.2% missing data
   1   (0.894) 0.970 0.927 0.929 0.894 0.991 0.871 0.965 0.947 0.894 0.969 
   3   (0.106) 0.030 0.073 0.071 0.106 0.009 0.129 0.035 0.053 0.106 0.031 

Locus 1414 : 
2 alleles
9.4% missing data
   2   (0.835) 0.568 0.910 0.866 0.834 0.952 0.689 0.917 0.937 0.835 0.926 
   3   (0.165) 0.432 0.090 0.134 0.166 0.048 0.311 0.083 0.063 0.165 0.074 

Locus 1415 : 
2 alleles
6.5% missing data
   1   (0.844) 0.944 0.852 0.840 0.844 0.604 0.874 0.931 0.867 0.844 0.961 
   4   (0.156) 0.056 0.148 0.160 0.156 0.396 0.126 0.069 0.133 0.156 0.039 

Locus 1416 : 
2 alleles
3.6% missing data
   3   (0.705) 0.768 0.667 0.604 0.704 0.978 0.717 0.800 0.744 0.705 0.918 
   1   (0.295) 0.232 0.333 0.396 0.296 0.022 0.283 0.200 0.256 0.295 0.082 

Locus 1417 : 
2 alleles
13.0% missing data
   2   (0.846) 0.862 0.853 0.801 0.845 0.830 0.901 0.853 0.917 0.845 0.959 
   4   (0.154) 0.138 0.147 0.199 0.155 0.170 0.099 0.147 0.083 0.155 0.041 

Locus 1418 : 
2 alleles
5.1% missing data
   2   (0.895) 0.971 0.944 0.935 0.894 0.984 0.872 0.959 0.958 0.894 0.958 
   3   (0.105) 0.029 0.056 0.065 0.106 0.016 0.128 0.041 0.042 0.106 0.042 

Locus 1419 : 
2 alleles
13.0% missing data
   3   (0.818) 0.968 0.891 0.907 0.818 0.806 0.673 0.954 0.938 0.818 0.504 
   1   (0.182) 0.032 0.109 0.093 0.182 0.194 0.327 0.046 0.062 0.182 0.496 

Locus 1420 : 
2 alleles
4.3% missing data
   3   (0.894) 0.890 0.905 0.924 0.894 0.996 0.894 0.954 0.929 0.894 0.968 
   1   (0.106) 0.110 0.095 0.076 0.106 0.004 0.106 0.046 0.071 0.106 0.032 

Locus 1421 : 
2 alleles
12.3% missing data
   1   (0.384) 0.090 0.488 0.519 0.385 0.226 0.326 0.193 0.355 0.384 0.408 
   3   (0.616) 0.910 0.512 0.481 0.615 0.774 0.674 0.807 0.645 0.616 0.592 

Locus 1422 : 
2 alleles
10.1% missing data
   1   (0.083) 0.015 0.107 0.079 0.083 0.102 0.021 0.053 0.135 0.083 0.016 
   3   (0.917) 0.985 0.893 0.921 0.917 0.898 0.979 0.947 0.865 0.917 0.984 

Locus 1423 : 
2 alleles
12.3% missing data
   3   (0.713) 0.719 0.777 0.670 0.714 0.729 0.747 0.882 0.667 0.713 0.723 
   1   (0.287) 0.281 0.223 0.330 0.286 0.271 0.253 0.118 0.333 0.287 0.277 

Locus 1424 : 
2 alleles
12.3% missing data
   4   (0.867) 0.838 0.925 0.927 0.868 0.810 0.822 0.878 0.901 0.868 0.959 
   2   (0.133) 0.162 0.075 0.073 0.132 0.190 0.178 0.122 0.099 0.132 0.041 

Locus 1425 : 
2 alleles
5.8% missing data
   4   (0.696) 0.940 0.794 0.824 0.695 0.983 0.464 0.813 0.835 0.696 0.495 
   2   (0.304) 0.060 0.206 0.176 0.305 0.017 0.536 0.187 0.165 0.304 0.505 

Locus 1426 : 
2 alleles
8.7% missing data
   2   (0.915) 0.953 0.951 0.888 0.916 0.998 0.985 0.896 0.919 0.915 0.803 
   3   (0.085) 0.047 0.049 0.112 0.084 0.002 0.015 0.104 0.081 0.085 0.197 

Locus 1427 : 
2 alleles
17.4% missing data
   2   (0.661) 0.644 0.706 0.707 0.661 0.971 0.703 0.357 0.667 0.661 0.701 
   3   (0.339) 0.356 0.294 0.293 0.339 0.029 0.297 0.643 0.333 0.339 0.299 

Locus 1428 : 
2 alleles
3.6% missing data
   1   (0.904) 0.984 0.957 0.960 0.904 0.896 0.886 0.979 0.949 0.904 0.956 
   3   (0.096) 0.016 0.043 0.040 0.096 0.104 0.114 0.021 0.051 0.096 0.044 

Locus 1429 : 
2 alleles
19.6% missing data
   1   (0.897) 0.942 0.889 0.898 0.897 0.989 0.937 0.951 0.906 0.897 0.982 
   4   (0.103) 0.058 0.111 0.102 0.103 0.011 0.063 0.049 0.094 0.103 0.018 

Locus 1430 : 
2 alleles
3.6% missing data
   1   (0.832) 0.714 0.917 0.897 0.832 0.573 0.846 0.926 0.867 0.832 0.546 
   2   (0.168) 0.286 0.083 0.103 0.168 0.427 0.154 0.074 0.133 0.168 0.454 

Locus 1431 : 
2 alleles
6.5% missing data
   3   (0.824) 0.393 0.886 0.860 0.825 0.037 0.833 0.669 0.921 0.825 0.952 
   2   (0.176) 0.607 0.114 0.140 0.175 0.963 0.167 0.331 0.079 0.175 0.048 

Locus 1432 : 
2 alleles
7.2% missing data
   1   (0.502) 0.160 0.555 0.507 0.502 0.668 0.530 0.282 0.457 0.502 0.750 
   3   (0.498) 0.840 0.445 0.493 0.498 0.332 0.470 0.718 0.543 0.498 0.250 

Locus 1433 : 
2 alleles
7.2% missing data
   3   (0.833) 0.962 0.869 0.825 0.833 0.973 0.854 0.911 0.817 0.833 0.962 
   1   (0.167) 0.038 0.131 0.175 0.167 0.027 0.146 0.089 0.183 0.167 0.038 

Locus 1434 : 
2 alleles
12.3% missing data
   1   (0.916) 0.499 0.961 0.948 0.916 0.991 0.956 0.771 0.970 0.916 0.947 
   3   (0.084) 0.501 0.039 0.052 0.084 0.009 0.044 0.229 0.030 0.084 0.053 

Locus 1435 : 
2 alleles
5.1% missing data
   1   (0.885) 0.882 0.929 0.879 0.885 0.984 0.883 0.953 0.939 0.885 0.959 
   3   (0.115) 0.118 0.071 0.121 0.115 0.016 0.117 0.047 0.061 0.115 0.041 

Locus 1436 : 
2 alleles
12.3% missing data
   4   (0.905) 0.983 0.878 0.941 0.905 0.958 0.930 0.962 0.956 0.905 0.981 
   2   (0.095) 0.017 0.122 0.059 0.095 0.042 0.070 0.038 0.044 0.095 0.019 

Locus 1437 : 
2 alleles
2.9% missing data
   1   (0.905) 0.972 0.940 0.914 0.904 0.998 0.972 0.600 0.929 0.905 0.987 
   3   (0.095) 0.028 0.060 0.086 0.096 0.002 0.028 0.400 0.071 0.095 0.013 

Locus 1438 : 
2 alleles
10.1% missing data
   2   (0.739) 0.935 0.615 0.688 0.739 0.985 0.853 0.694 0.784 0.739 0.614 
   4   (0.261) 0.065 0.385 0.312 0.261 0.015 0.147 0.306 0.216 0.261 0.386 

Locus 1439 : 
2 alleles
3.6% missing data
   1   (0.909) 0.948 0.932 0.936 0.908 0.902 0.927 0.943 0.956 0.909 0.979 
   3   (0.091) 0.052 0.068 0.064 0.092 0.098 0.073 0.057 0.044 0.091 0.021 

Locus 1440 : 
2 alleles
5.1% missing data
   3   (0.876) 0.418 0.960 0.949 0.877 0.640 0.802 0.567 0.973 0.876 0.965 
   1   (0.124) 0.582 0.040 0.051 0.123 0.360 0.198 0.433 0.027 0.124 0.035 

Locus 1441 : 
2 alleles
4.3% missing data
   1   (0.638) 0.583 0.722 0.622 0.638 0.586 0.623 0.718 0.654 0.638 0.527 
   4   (0.362) 0.417 0.278 0.378 0.362 0.414 0.377 0.282 0.346 0.362 0.473 

Locus 1442 : 
2 alleles
13.0% missing data
   4   (0.773) 0.670 0.692 0.773 0.772 0.690 0.761 0.889 0.898 0.772 0.940 
   2   (0.227) 0.330 0.308 0.227 0.228 0.310 0.239 0.111 0.102 0.228 0.060 

Locus 1443 : 
2 alleles
17.4% missing data
   1   (0.906) 0.982 0.961 0.943 0.907 0.965 0.808 0.978 0.970 0.907 0.910 
   4   (0.094) 0.018 0.039 0.057 0.093 0.035 0.192 0.022 0.030 0.093 0.090 

Locus 1444 : 
2 alleles
13.0% missing data
   2   (0.915) 0.971 0.930 0.914 0.916 0.649 0.952 0.971 0.934 0.916 0.974 
   4   (0.085) 0.029 0.070 0.086 0.084 0.351 0.048 0.029 0.066 0.084 0.026 

Locus 1445 : 
2 alleles
13.0% missing data
   2   (0.756) 0.731 0.807 0.767 0.755 0.636 0.797 0.905 0.779 0.755 0.716 
   1   (0.244) 0.269 0.193 0.233 0.245 0.364 0.203 0.095 0.221 0.245 0.284 

Locus 1446 : 
2 alleles
17.4% missing data
   2   (0.915) 0.875 0.986 0.986 0.916 0.993 0.603 0.987 0.991 0.916 0.517 
   3   (0.085) 0.125 0.014 0.014 0.084 0.007 0.397 0.013 0.009 0.084 0.483 

Locus 1447 : 
2 alleles
10.1% missing data
   2   (0.299) 0.047 0.233 0.277 0.299 0.024 0.336 0.394 0.365 0.299 0.099 
   4   (0.701) 0.953 0.767 0.723 0.701 0.976 0.664 0.606 0.635 0.701 0.901 

Locus 1448 : 
2 alleles
5.1% missing data
   1   (0.905) 0.984 0.935 0.895 0.905 0.981 0.942 0.888 0.952 0.904 0.976 
   4   (0.095) 0.016 0.065 0.105 0.095 0.019 0.058 0.112 0.048 0.096 0.024 

Locus 1449 : 
2 alleles
10.9% missing data
   3   (0.908) 0.988 0.937 0.948 0.907 0.735 0.943 0.917 0.963 0.907 0.959 
   4   (0.092) 0.012 0.063 0.052 0.093 0.265 0.057 0.083 0.037 0.093 0.041 

Locus 1450 : 
2 alleles
10.9% missing data
   1   (0.561) 0.897 0.517 0.571 0.560 0.532 0.568 0.404 0.520 0.561 0.855 
   3   (0.439) 0.103 0.483 0.429 0.440 0.468 0.432 0.596 0.480 0.439 0.145 

Locus 1451 : 
2 alleles
14.5% missing data
   4   (0.883) 0.884 0.916 0.923 0.884 0.986 0.938 0.890 0.912 0.884 0.543 
   1   (0.117) 0.116 0.084 0.077 0.116 0.014 0.062 0.110 0.088 0.116 0.457 

Locus 1452 : 
2 alleles
4.3% missing data
   1   (0.471) 0.420 0.453 0.547 0.472 0.023 0.446 0.471 0.518 0.472 0.193 
   3   (0.529) 0.580 0.547 0.453 0.528 0.977 0.554 0.529 0.482 0.528 0.807 

Locus 1453 : 
2 alleles
5.8% missing data
   3   (0.579) 0.098 0.705 0.645 0.579 0.725 0.389 0.707 0.809 0.578 0.140 
   1   (0.421) 0.902 0.295 0.355 0.421 0.275 0.611 0.293 0.191 0.422 0.860 

Locus 1454 : 
2 alleles
13.0% missing data
   2   (0.862) 0.690 0.886 0.907 0.862 0.987 0.850 0.941 0.932 0.862 0.764 
   4   (0.138) 0.310 0.114 0.093 0.138 0.013 0.150 0.059 0.068 0.138 0.236 

Locus 1455 : 
2 alleles
0.7% missing data
   1   (0.913) 0.993 0.926 0.909 0.912 0.999 0.986 0.919 0.952 0.912 0.833 
   3   (0.087) 0.007 0.074 0.091 0.088 0.001 0.014 0.081 0.048 0.088 0.167 

Locus 1456 : 
2 alleles
2.9% missing data
   2   (0.899) 0.981 0.931 0.929 0.899 0.989 0.923 0.952 0.941 0.899 0.942 
   4   (0.101) 0.019 0.069 0.071 0.101 0.011 0.077 0.048 0.059 0.101 0.058 

Locus 1457 : 
2 alleles
13.8% missing data
   2   (0.919) 0.924 0.951 0.910 0.919 0.990 0.957 0.948 0.949 0.919 0.981 
   4   (0.081) 0.076 0.049 0.090 0.081 0.010 0.043 0.052 0.051 0.081 0.019 

Locus 1458 : 
2 alleles
5.1% missing data
   3   (0.922) 0.978 0.960 0.901 0.922 0.997 0.977 0.956 0.862 0.922 0.987 
   1   (0.078) 0.022 0.040 0.099 0.078 0.003 0.023 0.044 0.138 0.078 0.013 

Locus 1459 : 
2 alleles
13.0% missing data
   4   (0.910) 0.933 0.844 0.945 0.910 0.994 0.957 0.960 0.949 0.910 0.980 
   2   (0.090) 0.067 0.156 0.055 0.090 0.006 0.043 0.040 0.051 0.090 0.020 

Locus 1460 : 
2 alleles
12.3% missing data
   2   (0.089) 0.259 0.018 0.021 0.089 0.139 0.200 0.016 0.013 0.088 0.454 
   4   (0.911) 0.741 0.982 0.979 0.911 0.861 0.800 0.984 0.987 0.912 0.546 

Locus 1461 : 
2 alleles
2.2% missing data
   2   (0.165) 0.034 0.188 0.117 0.166 0.981 0.078 0.076 0.084 0.166 0.252 
   4   (0.835) 0.966 0.812 0.883 0.834 0.019 0.922 0.924 0.916 0.834 0.748 

Locus 1462 : 
2 alleles
18.1% missing data
   3   (0.851) 0.963 0.824 0.889 0.850 0.729 0.913 0.929 0.871 0.850 0.943 
   1   (0.149) 0.037 0.176 0.111 0.150 0.271 0.087 0.071 0.129 0.150 0.057 

Locus 1463 : 
2 alleles
10.1% missing data
   2   (0.152) 0.050 0.220 0.247 0.151 0.003 0.022 0.378 0.472 0.152 0.016 
   3   (0.848) 0.950 0.780 0.753 0.849 0.997 0.978 0.622 0.528 0.848 0.984 

Locus 1464 : 
2 alleles
16.7% missing data
   1   (0.863) 0.880 0.925 0.859 0.862 0.981 0.742 0.938 0.951 0.863 0.956 
   3   (0.137) 0.120 0.075 0.141 0.138 0.019 0.258 0.062 0.049 0.137 0.044 

Locus 1465 : 
2 alleles
2.2% missing data
   2   (0.886) 0.933 0.895 0.932 0.886 0.991 0.914 0.936 0.879 0.887 0.970 
   4   (0.114) 0.067 0.105 0.068 0.114 0.009 0.086 0.064 0.121 0.113 0.030 

Locus 1466 : 
2 alleles
10.9% missing data
   2   (0.795) 0.928 0.831 0.779 0.794 0.871 0.764 0.888 0.847 0.794 0.880 
   4   (0.205) 0.072 0.169 0.221 0.206 0.129 0.236 0.112 0.153 0.206 0.120 

Locus 1467 : 
2 alleles
2.9% missing data
   1   (0.879) 0.907 0.925 0.866 0.879 0.973 0.898 0.943 0.919 0.879 0.956 
   2   (0.121) 0.093 0.075 0.134 0.121 0.027 0.102 0.057 0.081 0.121 0.044 

Locus 1468 : 
2 alleles
5.8% missing data
   2   (0.082) 0.161 0.043 0.044 0.082 0.052 0.044 0.026 0.032 0.082 0.422 
   4   (0.918) 0.839 0.957 0.956 0.918 0.948 0.956 0.974 0.968 0.918 0.578 

Locus 1469 : 
2 alleles
13.8% missing data
   4   (0.626) 0.564 0.746 0.611 0.625 0.960 0.604 0.698 0.622 0.626 0.536 
   2   (0.374) 0.436 0.254 0.389 0.375 0.040 0.396 0.302 0.378 0.374 0.464 

Locus 1470 : 
2 alleles
2.9% missing data
   2   (0.904) 0.976 0.944 0.914 0.905 0.866 0.824 0.958 0.962 0.905 0.971 
   4   (0.096) 0.024 0.056 0.086 0.095 0.134 0.176 0.042 0.038 0.095 0.029 

Locus 1471 : 
2 alleles
2.9% missing data
   1   (0.880) 0.984 0.822 0.915 0.880 0.960 0.946 0.949 0.888 0.880 0.973 
   3   (0.120) 0.016 0.178 0.085 0.120 0.040 0.054 0.051 0.112 0.120 0.027 

Locus 1472 : 
2 alleles
7.2% missing data
   3   (0.737) 0.416 0.782 0.627 0.737 0.980 0.798 0.875 0.733 0.738 0.564 
   1   (0.263) 0.584 0.218 0.373 0.263 0.020 0.202 0.125 0.267 0.262 0.436 

Locus 1473 : 
2 alleles
5.8% missing data
   1   (0.747) 0.500 0.736 0.724 0.748 0.986 0.807 0.876 0.774 0.747 0.659 
   3   (0.253) 0.500 0.264 0.276 0.252 0.014 0.193 0.124 0.226 0.253 0.341 

Locus 1474 : 
2 alleles
10.9% missing data
   2   (0.888) 0.981 0.922 0.898 0.888 0.795 0.959 0.923 0.900 0.888 0.755 
   4   (0.112) 0.019 0.078 0.102 0.112 0.205 0.041 0.077 0.100 0.112 0.245 

Locus 1475 : 
2 alleles
2.9% missing data
   3   (0.944) 0.989 0.917 0.921 0.944 0.999 0.993 0.963 0.849 0.944 0.995 
   1   (0.056) 0.011 0.083 0.079 0.056 0.001 0.007 0.037 0.151 0.056 0.005 

Locus 1476 : 
2 alleles
2.2% missing data
   2   (0.818) 0.899 0.780 0.744 0.818 0.223 0.927 0.865 0.785 0.818 0.967 
   4   (0.182) 0.101 0.220 0.256 0.182 0.777 0.073 0.135 0.215 0.182 0.033 

Locus 1477 : 
2 alleles
9.4% missing data
   4   (0.939) 0.981 0.936 0.878 0.939 0.999 0.991 0.976 0.881 0.939 0.993 
   2   (0.061) 0.019 0.064 0.122 0.061 0.001 0.009 0.024 0.119 0.061 0.007 

Locus 1478 : 
2 alleles
12.3% missing data
   3   (0.784) 0.240 0.807 0.623 0.785 0.842 0.904 0.926 0.645 0.784 0.931 
   1   (0.216) 0.760 0.193 0.377 0.215 0.158 0.096 0.074 0.355 0.216 0.069 

Locus 1479 : 
2 alleles
12.3% missing data
   1   (0.840) 0.840 0.839 0.898 0.840 0.861 0.818 0.918 0.879 0.840 0.962 
   3   (0.160) 0.160 0.161 0.102 0.160 0.139 0.182 0.082 0.121 0.160 0.038 

Locus 1480 : 
2 alleles
13.8% missing data
   2   (0.919) 0.989 0.979 0.973 0.919 0.950 0.892 0.978 0.976 0.919 0.792 
   4   (0.081) 0.011 0.021 0.027 0.081 0.050 0.108 0.022 0.024 0.081 0.208 

Locus 1481 : 
2 alleles
18.8% missing data
   1   (0.123) 0.181 0.159 0.099 0.122 0.027 0.069 0.057 0.091 0.123 0.030 
   3   (0.877) 0.819 0.841 0.901 0.878 0.973 0.931 0.943 0.909 0.877 0.970 

Locus 1482 : 
2 alleles
16.7% missing data
   3   (0.616) 0.667 0.680 0.509 0.616 0.564 0.621 0.582 0.742 0.616 0.173 
   1   (0.384) 0.333 0.320 0.491 0.384 0.436 0.379 0.418 0.258 0.384 0.827 

Locus 1483 : 
2 alleles
11.6% missing data
   4   (0.890) 0.896 0.894 0.929 0.889 0.990 0.960 0.935 0.827 0.889 0.974 
   2   (0.110) 0.104 0.106 0.071 0.111 0.010 0.040 0.065 0.173 0.111 0.026 

Locus 1484 : 
2 alleles
0.7% missing data
   3   (0.868) 0.968 0.928 0.923 0.868 0.984 0.876 0.954 0.858 0.868 0.918 
   1   (0.132) 0.032 0.072 0.077 0.132 0.016 0.124 0.046 0.142 0.132 0.082 

Locus 1485 : 
2 alleles
13.0% missing data
   4   (0.394) 0.417 0.308 0.406 0.394 0.319 0.302 0.183 0.567 0.394 0.664 
   2   (0.606) 0.583 0.692 0.594 0.606 0.681 0.698 0.817 0.433 0.606 0.336 

Locus 1486 : 
2 alleles
11.6% missing data
   1   (0.915) 0.880 0.952 0.921 0.915 0.955 0.947 0.963 0.916 0.916 0.979 
   2   (0.085) 0.120 0.048 0.079 0.085 0.045 0.053 0.037 0.084 0.084 0.021 

Locus 1487 : 
2 alleles
3.6% missing data
   2   (0.849) 0.956 0.872 0.886 0.850 0.807 0.896 0.858 0.815 0.850 0.965 
   3   (0.151) 0.044 0.128 0.114 0.150 0.193 0.104 0.142 0.185 0.150 0.035 

Locus 1488 : 
2 alleles
10.9% missing data
   1   (0.207) 0.469 0.179 0.175 0.207 0.019 0.159 0.201 0.228 0.208 0.054 
   3   (0.793) 0.531 0.821 0.825 0.793 0.981 0.841 0.799 0.772 0.792 0.946 

Locus 1489 : 
2 alleles
5.1% missing data
   1   (0.906) 0.990 0.937 0.952 0.906 0.766 0.806 0.976 0.978 0.906 0.973 
   3   (0.094) 0.010 0.063 0.048 0.094 0.234 0.194 0.024 0.022 0.094 0.027 

Locus 1490 : 
2 alleles
10.9% missing data
   4   (0.909) 0.990 0.878 0.918 0.908 0.977 0.957 0.906 0.949 0.909 0.983 
   1   (0.091) 0.010 0.122 0.082 0.092 0.023 0.043 0.094 0.051 0.091 0.017 

Locus 1491 : 
2 alleles
11.6% missing data
   1   (0.838) 0.967 0.871 0.871 0.838 0.824 0.851 0.925 0.808 0.838 0.961 
   4   (0.162) 0.033 0.129 0.129 0.162 0.176 0.149 0.075 0.192 0.162 0.039 

Locus 1492 : 
2 alleles
2.9% missing data
   4   (0.737) 0.957 0.738 0.718 0.737 0.499 0.773 0.828 0.711 0.736 0.887 
   2   (0.263) 0.043 0.262 0.282 0.263 0.501 0.227 0.172 0.289 0.264 0.113 

Locus 1493 : 
2 alleles
9.4% missing data
   1   (0.921) 0.953 0.924 0.923 0.921 0.991 0.970 0.916 0.934 0.921 0.982 
   3   (0.079) 0.047 0.076 0.077 0.079 0.009 0.030 0.084 0.066 0.079 0.018 

Locus 1494 : 
2 alleles
15.9% missing data
   4   (0.917) 0.977 0.923 0.962 0.917 0.996 0.902 0.970 0.963 0.918 0.974 
   2   (0.083) 0.023 0.077 0.038 0.083 0.004 0.098 0.030 0.037 0.082 0.026 

Locus 1495 : 
2 alleles
14.5% missing data
   1   (0.830) 0.958 0.811 0.795 0.830 0.988 0.891 0.538 0.905 0.830 0.782 
   3   (0.170) 0.042 0.189 0.205 0.170 0.012 0.109 0.462 0.095 0.170 0.218 

Locus 1496 : 
2 alleles
4.3% missing data
   3   (0.770) 0.083 0.802 0.869 0.771 0.898 0.770 0.418 0.880 0.771 0.920 
   1   (0.230) 0.917 0.198 0.131 0.229 0.102 0.230 0.582 0.120 0.229 0.080 

Locus 1497 : 
2 alleles
3.6% missing data
   2   (0.845) 0.897 0.736 0.837 0.845 0.993 0.953 0.750 0.724 0.846 0.962 
   4   (0.155) 0.103 0.264 0.163 0.155 0.007 0.047 0.250 0.276 0.154 0.038 

Locus 1498 : 
2 alleles
11.6% missing data
   2   (0.908) 0.886 0.939 0.955 0.908 0.890 0.910 0.970 0.955 0.908 0.967 
   4   (0.092) 0.114 0.061 0.045 0.092 0.110 0.090 0.030 0.045 0.092 0.033 

Locus 1499 : 
2 alleles
13.0% missing data
   4   (0.886) 0.955 0.916 0.961 0.885 0.808 0.819 0.951 0.962 0.886 0.956 
   2   (0.114) 0.045 0.084 0.039 0.115 0.192 0.181 0.049 0.038 0.114 0.044 

Locus 1500 : 
2 alleles
5.1% missing data
   1   (0.179) 0.727 0.160 0.245 0.180 0.283 0.061 0.073 0.278 0.180 0.041 
   3   (0.821) 0.273 0.840 0.755 0.820 0.717 0.939 0.927 0.722 0.820 0.959 

Locus 1501 : 
2 alleles
1.4% missing data
   1   (0.873) 0.974 0.885 0.847 0.873 0.612 0.917 0.906 0.900 0.873 0.960 
   2   (0.127) 0.026 0.115 0.153 0.127 0.388 0.083 0.094 0.100 0.127 0.040 

Locus 1502 : 
2 alleles
10.9% missing data
   4   (0.853) 0.888 0.913 0.877 0.853 0.817 0.823 0.941 0.879 0.853 0.950 
   1   (0.147) 0.112 0.087 0.123 0.147 0.183 0.177 0.059 0.121 0.147 0.050 

Locus 1503 : 
2 alleles
2.2% missing data
   1   (0.910) 0.552 0.948 0.960 0.910 0.990 0.924 0.938 0.962 0.910 0.970 
   3   (0.090) 0.448 0.052 0.040 0.090 0.010 0.076 0.062 0.038 0.090 0.030 

Locus 1504 : 
2 alleles
3.6% missing data
   1   (0.884) 0.907 0.911 0.908 0.883 0.953 0.960 0.886 0.848 0.883 0.985 
   3   (0.116) 0.093 0.089 0.092 0.117 0.047 0.040 0.114 0.152 0.117 0.015 

Locus 1505 : 
2 alleles
10.1% missing data
   1   (0.478) 0.085 0.541 0.436 0.479 0.518 0.463 0.346 0.550 0.478 0.311 
   4   (0.522) 0.915 0.459 0.564 0.521 0.482 0.537 0.654 0.450 0.522 0.689 

Locus 1506 : 
2 alleles
1.4% missing data
   1   (0.546) 0.115 0.691 0.559 0.546 0.038 0.366 0.776 0.707 0.546 0.443 
   4   (0.454) 0.885 0.309 0.441 0.454 0.962 0.634 0.224 0.293 0.454 0.557 

Locus 1507 : 
2 alleles
2.9% missing data
   4   (0.859) 0.950 0.827 0.918 0.859 0.875 0.871 0.940 0.872 0.859 0.972 
   3   (0.141) 0.050 0.173 0.082 0.141 0.125 0.129 0.060 0.128 0.141 0.028 

Locus 1508 : 
2 alleles
10.9% missing data
   1   (0.893) 0.974 0.903 0.923 0.893 0.824 0.888 0.950 0.960 0.893 0.961 
   3   (0.107) 0.026 0.097 0.077 0.107 0.176 0.112 0.050 0.040 0.107 0.039 

Locus 1509 : 
2 alleles
10.9% missing data
   1   (0.268) 0.255 0.249 0.304 0.267 0.326 0.296 0.253 0.173 0.267 0.295 
   3   (0.732) 0.745 0.751 0.696 0.733 0.674 0.704 0.747 0.827 0.733 0.705 

Locus 1510 : 
2 alleles
12.3% missing data
   4   (0.904) 0.980 0.943 0.935 0.904 0.895 0.902 0.960 0.957 0.904 0.916 
   3   (0.096) 0.020 0.057 0.065 0.096 0.105 0.098 0.040 0.043 0.096 0.084 

Locus 1511 : 
2 alleles
0.7% missing data
   1   (0.938) 0.995 0.919 0.943 0.939 0.999 0.993 0.980 0.764 0.938 0.995 
   2   (0.062) 0.005 0.081 0.057 0.061 0.001 0.007 0.020 0.236 0.062 0.005 

Locus 1512 : 
2 alleles
3.6% missing data
   2   (0.739) 0.106 0.762 0.821 0.740 0.088 0.678 0.824 0.872 0.740 0.898 
   3   (0.261) 0.894 0.238 0.179 0.260 0.912 0.322 0.176 0.128 0.260 0.102 

Locus 1513 : 
2 alleles
13.0% missing data
   4   (0.870) 0.781 0.863 0.873 0.870 0.995 0.959 0.839 0.776 0.870 0.976 
   2   (0.130) 0.219 0.137 0.127 0.130 0.005 0.041 0.161 0.224 0.130 0.024 

Locus 1514 : 
2 alleles
1.4% missing data
   2   (0.875) 0.985 0.889 0.929 0.875 0.991 0.894 0.913 0.899 0.875 0.965 
   3   (0.125) 0.015 0.111 0.071 0.125 0.009 0.106 0.087 0.101 0.125 0.035 

Locus 1515 : 
2 alleles
2.9% missing data
   4   (0.814) 0.785 0.760 0.878 0.814 0.980 0.857 0.735 0.923 0.814 0.609 
   2   (0.186) 0.215 0.240 0.122 0.186 0.020 0.143 0.265 0.077 0.186 0.391 

Locus 1516 : 
2 alleles
12.3% missing data
   4   (0.704) 0.719 0.671 0.652 0.704 0.706 0.762 0.593 0.654 0.705 0.913 
   1   (0.296) 0.281 0.329 0.348 0.296 0.294 0.238 0.407 0.346 0.295 0.087 

Locus 1517 : 
2 alleles
5.8% missing data
   1   (0.382) 0.067 0.475 0.560 0.382 0.378 0.256 0.287 0.461 0.382 0.092 
   4   (0.618) 0.933 0.525 0.440 0.618 0.622 0.744 0.713 0.539 0.618 0.908 

Locus 1518 : 
2 alleles
15.2% missing data
   4   (0.661) 0.652 0.547 0.666 0.660 0.932 0.717 0.719 0.646 0.660 0.915 
   2   (0.339) 0.348 0.453 0.334 0.340 0.068 0.283 0.281 0.354 0.340 0.085 

Locus 1519 : 
2 alleles
17.4% missing data
   2   (0.759) 0.915 0.714 0.774 0.759 0.963 0.812 0.837 0.704 0.759 0.757 
   4   (0.241) 0.085 0.286 0.226 0.241 0.037 0.188 0.163 0.296 0.241 0.243 

Locus 1520 : 
2 alleles
2.2% missing data
   1   (0.143) 0.028 0.079 0.105 0.144 0.354 0.136 0.054 0.109 0.143 0.060 
   3   (0.857) 0.972 0.921 0.895 0.856 0.646 0.864 0.946 0.891 0.857 0.940 

Locus 1521 : 
2 alleles
12.3% missing data
   1   (0.096) 0.021 0.085 0.142 0.096 0.075 0.053 0.040 0.050 0.096 0.070 
   3   (0.904) 0.979 0.915 0.858 0.904 0.925 0.947 0.960 0.950 0.904 0.930 

Locus 1522 : 
2 alleles
2.9% missing data
   2   (0.901) 0.989 0.903 0.929 0.900 0.996 0.970 0.941 0.918 0.900 0.979 
   3   (0.099) 0.011 0.097 0.071 0.100 0.004 0.030 0.059 0.082 0.100 0.021 

Locus 1523 : 
2 alleles
10.9% missing data
   2   (0.912) 0.971 0.932 0.928 0.913 0.986 0.967 0.957 0.843 0.912 0.983 
   4   (0.088) 0.029 0.068 0.072 0.087 0.014 0.033 0.043 0.157 0.088 0.017 

Locus 1524 : 
2 alleles
15.9% missing data
   4   (0.705) 0.950 0.648 0.608 0.705 0.638 0.768 0.535 0.774 0.706 0.731 
   2   (0.295) 0.050 0.352 0.392 0.295 0.362 0.232 0.465 0.226 0.294 0.269 

Locus 1525 : 
2 alleles
4.3% missing data
   4   (0.881) 0.982 0.920 0.889 0.880 0.917 0.923 0.958 0.893 0.880 0.963 
   1   (0.119) 0.018 0.080 0.111 0.120 0.083 0.077 0.042 0.107 0.120 0.037 

Locus 1526 : 
2 alleles
13.0% missing data
   2   (0.667) 0.779 0.552 0.577 0.666 0.813 0.877 0.626 0.391 0.666 0.884 
   4   (0.333) 0.221 0.448 0.423 0.334 0.187 0.123 0.374 0.609 0.334 0.116 

Locus 1527 : 
2 alleles
7.2% missing data
   3   (0.916) 0.962 0.941 0.949 0.916 0.994 0.973 0.905 0.939 0.916 0.593 
   1   (0.084) 0.038 0.059 0.051 0.084 0.006 0.027 0.095 0.061 0.084 0.407 

Locus 1528 : 
2 alleles
3.6% missing data
   1   (0.715) 0.493 0.758 0.789 0.715 0.950 0.592 0.820 0.803 0.714 0.899 
   4   (0.285) 0.507 0.242 0.211 0.285 0.050 0.408 0.180 0.197 0.286 0.101 

Locus 1529 : 
2 alleles
15.2% missing data
   4   (0.656) 0.931 0.628 0.668 0.656 0.586 0.659 0.480 0.761 0.656 0.670 
   2   (0.344) 0.069 0.372 0.332 0.344 0.414 0.341 0.520 0.239 0.344 0.330 

Locus 1530 : 
2 alleles
6.5% missing data
   2   (0.849) 0.963 0.744 0.931 0.849 0.965 0.858 0.780 0.928 0.850 0.960 
   4   (0.151) 0.037 0.256 0.069 0.151 0.035 0.142 0.220 0.072 0.150 0.040 

Locus 1531 : 
2 alleles
5.1% missing data
   1   (0.872) 0.964 0.857 0.923 0.873 0.994 0.934 0.732 0.937 0.873 0.657 
   3   (0.128) 0.036 0.143 0.077 0.127 0.006 0.066 0.268 0.063 0.127 0.343 

Locus 1532 : 
2 alleles
18.1% missing data
   1   (0.911) 0.934 0.964 0.922 0.911 0.991 0.899 0.970 0.954 0.910 0.971 
   3   (0.089) 0.066 0.036 0.078 0.089 0.009 0.101 0.030 0.046 0.090 0.029 

Locus 1533 : 
2 alleles
0.7% missing data
   2   (0.909) 0.980 0.876 0.907 0.909 0.998 0.985 0.860 0.790 0.909 0.989 
   4   (0.091) 0.020 0.124 0.093 0.091 0.002 0.015 0.140 0.210 0.091 0.011 

Locus 1534 : 
2 alleles
1.4% missing data
   2   (0.837) 0.965 0.925 0.914 0.837 0.995 0.820 0.742 0.901 0.837 0.630 
   4   (0.163) 0.035 0.075 0.086 0.163 0.005 0.180 0.258 0.099 0.163 0.370 

Locus 1535 : 
2 alleles
2.9% missing data
   4   (0.900) 0.957 0.879 0.871 0.901 0.913 0.975 0.959 0.788 0.901 0.981 
   2   (0.100) 0.043 0.121 0.129 0.099 0.087 0.025 0.041 0.212 0.099 0.019 

Locus 1536 : 
2 alleles
3.6% missing data
   4   (0.919) 0.986 0.962 0.969 0.919 0.998 0.930 0.954 0.965 0.919 0.959 
   3   (0.081) 0.014 0.038 0.031 0.081 0.002 0.070 0.046 0.035 0.081 0.041 

Locus 1537 : 
2 alleles
1.4% missing data
   2   (0.940) 0.995 0.916 0.872 0.940 0.999 0.993 0.880 0.919 0.940 0.995 
   1   (0.060) 0.005 0.084 0.128 0.060 0.001 0.007 0.120 0.081 0.060 0.005 

Locus 1538 : 
2 alleles
3.6% missing data
   2   (0.150) 0.025 0.092 0.100 0.149 0.094 0.175 0.512 0.085 0.150 0.067 
   3   (0.850) 0.975 0.908 0.900 0.851 0.906 0.825 0.488 0.915 0.850 0.933 

Locus 1539 : 
2 alleles
13.0% missing data
   1   (0.865) 0.899 0.929 0.904 0.866 0.861 0.899 0.953 0.909 0.866 0.572 
   3   (0.135) 0.101 0.071 0.096 0.134 0.139 0.101 0.047 0.091 0.134 0.428 

Locus 1540 : 
2 alleles
2.2% missing data
   2   (0.907) 0.754 0.968 0.950 0.907 0.984 0.895 0.957 0.963 0.907 0.976 
   4   (0.093) 0.246 0.032 0.050 0.093 0.016 0.105 0.043 0.037 0.093 0.024 

Locus 1541 : 
2 alleles
2.2% missing data
   1   (0.767) 0.956 0.841 0.839 0.767 0.937 0.809 0.454 0.775 0.767 0.701 
   4   (0.233) 0.044 0.159 0.161 0.233 0.063 0.191 0.546 0.225 0.233 0.299 

Locus 1542 : 
2 alleles
14.5% missing data
   2   (0.845) 0.685 0.897 0.905 0.844 0.987 0.740 0.914 0.935 0.844 0.947 
   4   (0.155) 0.315 0.103 0.095 0.156 0.013 0.260 0.086 0.065 0.156 0.053 

Locus 1543 : 
2 alleles
4.3% missing data
   3   (0.836) 0.960 0.819 0.906 0.834 0.865 0.892 0.917 0.843 0.835 0.918 
   1   (0.164) 0.040 0.181 0.094 0.166 0.135 0.108 0.083 0.157 0.165 0.082 

Locus 1544 : 
2 alleles
7.2% missing data
   1   (0.872) 0.924 0.903 0.874 0.872 0.901 0.832 0.909 0.955 0.872 0.942 
   3   (0.128) 0.076 0.097 0.126 0.128 0.099 0.168 0.091 0.045 0.128 0.058 

Locus 1545 : 
2 alleles
4.3% missing data
   1   (0.794) 0.829 0.860 0.777 0.793 0.783 0.816 0.913 0.841 0.794 0.586 
   2   (0.206) 0.171 0.140 0.223 0.207 0.217 0.184 0.087 0.159 0.206 0.414 

Locus 1546 : 
2 alleles
11.6% missing data
   4   (0.931) 0.977 0.892 0.877 0.931 0.990 0.990 0.968 0.845 0.931 0.993 
   2   (0.069) 0.023 0.108 0.123 0.069 0.010 0.010 0.032 0.155 0.069 0.007 

Locus 1547 : 
2 alleles
5.1% missing data
   4   (0.884) 0.951 0.919 0.910 0.884 0.748 0.873 0.926 0.943 0.884 0.956 
   1   (0.116) 0.049 0.081 0.090 0.116 0.252 0.127 0.074 0.057 0.116 0.044 

Locus 1548 : 
2 alleles
13.0% missing data
   1   (0.860) 0.929 0.860 0.836 0.860 0.901 0.888 0.924 0.915 0.859 0.970 
   2   (0.140) 0.071 0.140 0.164 0.140 0.099 0.112 0.076 0.085 0.141 0.030 

Locus 1549 : 
2 alleles
13.0% missing data
   1   (0.930) 0.994 0.923 0.894 0.930 0.999 0.990 0.732 0.898 0.930 0.991 
   4   (0.070) 0.006 0.077 0.106 0.070 0.001 0.010 0.268 0.102 0.070 0.009 

Locus 1550 : 
2 alleles
5.1% missing data
   2   (0.789) 0.961 0.714 0.732 0.789 0.982 0.866 0.762 0.811 0.789 0.952 
   3   (0.211) 0.039 0.286 0.268 0.211 0.018 0.134 0.238 0.189 0.211 0.048 

Locus 1551 : 
2 alleles
14.5% missing data
   1   (0.835) 0.850 0.902 0.919 0.834 0.979 0.555 0.954 0.951 0.834 0.957 
   3   (0.165) 0.150 0.098 0.081 0.166 0.021 0.445 0.046 0.049 0.166 0.043 

Locus 1552 : 
2 alleles
3.6% missing data
   1   (0.887) 0.859 0.922 0.932 0.887 0.970 0.910 0.967 0.907 0.886 0.954 
   3   (0.113) 0.141 0.078 0.068 0.113 0.030 0.090 0.033 0.093 0.114 0.046 

Locus 1553 : 
2 alleles
1.4% missing data
   4   (0.926) 0.984 0.945 0.966 0.927 0.979 0.864 0.969 0.983 0.927 0.978 
   2   (0.074) 0.016 0.055 0.034 0.073 0.021 0.136 0.031 0.017 0.073 0.022 

Locus 1554 : 
2 alleles
11.6% missing data
   1   (0.809) 0.677 0.891 0.847 0.809 0.992 0.821 0.850 0.891 0.809 0.429 
   3   (0.191) 0.323 0.109 0.153 0.191 0.008 0.179 0.150 0.109 0.191 0.571 

Locus 1555 : 
2 alleles
10.1% missing data
   2   (0.303) 0.483 0.213 0.353 0.302 0.029 0.268 0.284 0.419 0.304 0.090 
   4   (0.697) 0.517 0.787 0.647 0.698 0.971 0.732 0.716 0.581 0.696 0.910 

Locus 1556 : 
2 alleles
4.3% missing data
   3   (0.786) 0.893 0.684 0.847 0.785 0.973 0.773 0.877 0.893 0.785 0.943 
   1   (0.214) 0.107 0.316 0.153 0.215 0.027 0.227 0.123 0.107 0.215 0.057 

Locus 1557 : 
2 alleles
2.9% missing data
   2   (0.431) 0.909 0.497 0.428 0.433 0.487 0.304 0.526 0.488 0.431 0.104 
   3   (0.569) 0.091 0.503 0.572 0.567 0.513 0.696 0.474 0.512 0.569 0.896 

Locus 1558 : 
2 alleles
15.2% missing data
   4   (0.155) 0.616 0.108 0.106 0.156 0.013 0.117 0.137 0.091 0.156 0.109 
   2   (0.845) 0.384 0.892 0.894 0.844 0.987 0.883 0.863 0.909 0.844 0.891 

Locus 1559 : 
2 alleles
5.1% missing data
   1   (0.786) 0.951 0.871 0.802 0.786 0.558 0.760 0.897 0.842 0.786 0.612 
   4   (0.214) 0.049 0.129 0.198 0.214 0.442 0.240 0.103 0.158 0.214 0.388 

Locus 1560 : 
2 alleles
10.9% missing data
   1   (0.908) 0.987 0.887 0.951 0.908 0.988 0.937 0.897 0.957 0.908 0.930 
   4   (0.092) 0.013 0.113 0.049 0.092 0.012 0.063 0.103 0.043 0.092 0.070 

Locus 1561 : 
2 alleles
2.9% missing data
   3   (0.871) 0.635 0.905 0.939 0.870 0.975 0.819 0.934 0.953 0.871 0.951 
   1   (0.129) 0.365 0.095 0.061 0.130 0.025 0.181 0.066 0.047 0.129 0.049 

Locus 1562 : 
2 alleles
15.2% missing data
   2   (0.922) 0.989 0.915 0.938 0.922 0.840 0.956 0.968 0.956 0.923 0.983 
   4   (0.078) 0.011 0.085 0.062 0.078 0.160 0.044 0.032 0.044 0.077 0.017 

Locus 1563 : 
2 alleles
15.9% missing data
   1   (0.632) 0.602 0.618 0.606 0.632 0.958 0.553 0.764 0.641 0.631 0.904 
   4   (0.368) 0.398 0.382 0.394 0.368 0.042 0.447 0.236 0.359 0.369 0.096 

Locus 1564 : 
2 alleles
12.3% missing data
   2   (0.861) 0.782 0.962 0.968 0.861 0.751 0.597 0.968 0.974 0.862 0.190 
   4   (0.139) 0.218 0.038 0.032 0.139 0.249 0.403 0.032 0.026 0.138 0.810 

Locus 1565 : 
2 alleles
2.9% missing data
   3   (0.814) 0.970 0.780 0.858 0.813 0.648 0.846 0.908 0.841 0.813 0.927 
   1   (0.186) 0.030 0.220 0.142 0.187 0.352 0.154 0.092 0.159 0.187 0.073 

Locus 1566 : 
2 alleles
13.8% missing data
   2   (0.905) 0.930 0.932 0.941 0.905 0.959 0.882 0.939 0.958 0.905 0.976 
   4   (0.095) 0.070 0.068 0.059 0.095 0.041 0.118 0.061 0.042 0.095 0.024 

Locus 1567 : 
2 alleles
5.8% missing data
   2   (0.893) 0.711 0.876 0.878 0.893 0.989 0.929 0.964 0.935 0.894 0.972 
   4   (0.107) 0.289 0.124 0.122 0.107 0.011 0.071 0.036 0.065 0.106 0.028 

Locus 1568 : 
2 alleles
11.6% missing data
   1   (0.774) 0.761 0.830 0.759 0.774 0.062 0.772 0.821 0.834 0.774 0.939 
   3   (0.226) 0.239 0.170 0.241 0.226 0.938 0.228 0.179 0.166 0.226 0.061 

Locus 1569 : 
2 alleles
3.6% missing data
   2   (0.627) 0.693 0.673 0.632 0.627 0.614 0.689 0.575 0.604 0.628 0.274 
   4   (0.373) 0.307 0.327 0.368 0.373 0.386 0.311 0.425 0.396 0.372 0.726 

Locus 1570 : 
2 alleles
16.7% missing data
   1   (0.378) 0.600 0.405 0.521 0.377 0.022 0.290 0.450 0.381 0.378 0.227 
   4   (0.622) 0.400 0.595 0.479 0.623 0.978 0.710 0.550 0.619 0.622 0.773 

Locus 1571 : 
2 alleles
10.9% missing data
   3   (0.878) 0.837 0.875 0.927 0.878 0.760 0.902 0.916 0.931 0.878 0.932 
   2   (0.122) 0.163 0.125 0.073 0.122 0.240 0.098 0.084 0.069 0.122 0.068 

Locus 1572 : 
2 alleles
12.3% missing data
   1   (0.118) 0.021 0.094 0.114 0.118 0.055 0.086 0.073 0.075 0.118 0.121 
   3   (0.882) 0.979 0.906 0.886 0.882 0.945 0.914 0.927 0.925 0.882 0.879 

Locus 1573 : 
2 alleles
13.8% missing data
   1   (0.623) 0.902 0.608 0.623 0.623 0.443 0.548 0.588 0.659 0.623 0.900 
   3   (0.377) 0.098 0.392 0.377 0.377 0.557 0.452 0.412 0.341 0.377 0.100 

Locus 1574 : 
2 alleles
11.6% missing data
   2   (0.572) 0.659 0.534 0.498 0.570 0.965 0.675 0.522 0.463 0.571 0.901 
   4   (0.428) 0.341 0.466 0.502 0.430 0.035 0.325 0.478 0.537 0.429 0.099 

Locus 1575 : 
2 alleles
18.1% missing data
   3   (0.916) 0.823 0.985 0.986 0.917 0.872 0.626 0.988 0.991 0.917 0.745 
   1   (0.084) 0.177 0.015 0.014 0.083 0.128 0.374 0.012 0.009 0.083 0.255 

Locus 1576 : 
2 alleles
3.6% missing data
   3   (0.919) 0.982 0.924 0.910 0.919 0.967 0.979 0.911 0.923 0.919 0.982 
   1   (0.081) 0.018 0.076 0.090 0.081 0.033 0.021 0.089 0.077 0.081 0.018 

Locus 1577 : 
2 alleles
9.4% missing data
   2   (0.908) 0.970 0.895 0.941 0.907 0.859 0.949 0.958 0.932 0.908 0.979 
   4   (0.092) 0.030 0.105 0.059 0.093 0.141 0.051 0.042 0.068 0.092 0.021 

Locus 1578 : 
2 alleles
11.6% missing data
   1   (0.708) 0.651 0.753 0.760 0.708 0.656 0.679 0.354 0.763 0.708 0.908 
   3   (0.292) 0.349 0.247 0.240 0.292 0.344 0.321 0.646 0.237 0.292 0.092 

Locus 1579 : 
2 alleles
11.6% missing data
   3   (0.901) 0.932 0.951 0.938 0.901 0.989 0.941 0.968 0.965 0.900 0.642 
   1   (0.099) 0.068 0.049 0.062 0.099 0.011 0.059 0.032 0.035 0.100 0.358 

Locus 1580 : 
2 alleles
8.7% missing data
   2   (0.906) 0.901 0.932 0.926 0.906 0.980 0.951 0.938 0.924 0.906 0.983 
   4   (0.094) 0.099 0.068 0.074 0.094 0.020 0.049 0.062 0.076 0.094 0.017 

Locus 1581 : 
2 alleles
14.5% missing data
   2   (0.832) 0.240 0.917 0.895 0.833 0.878 0.852 0.720 0.924 0.832 0.675 
   4   (0.168) 0.760 0.083 0.105 0.167 0.122 0.148 0.280 0.076 0.168 0.325 

Locus 1582 : 
2 alleles
5.8% missing data
   4   (0.894) 0.845 0.923 0.929 0.894 0.992 0.850 0.975 0.951 0.894 0.966 
   1   (0.106) 0.155 0.077 0.071 0.106 0.008 0.150 0.025 0.049 0.106 0.034 

Locus 1583 : 
2 alleles
1.4% missing data
   2   (0.913) 0.934 0.958 0.917 0.914 0.660 0.965 0.961 0.882 0.914 0.982 
   3   (0.087) 0.066 0.042 0.083 0.086 0.340 0.035 0.039 0.118 0.086 0.018 

Locus 1584 : 
2 alleles
2.2% missing data
   1   (0.689) 0.612 0.730 0.739 0.690 0.925 0.753 0.679 0.521 0.690 0.713 
   2   (0.311) 0.388 0.270 0.261 0.310 0.075 0.247 0.321 0.479 0.310 0.287 

Locus 1585 : 
2 alleles
3.6% missing data
   1   (0.907) 0.705 0.976 0.958 0.908 0.832 0.913 0.810 0.967 0.906 0.966 
   3   (0.093) 0.295 0.024 0.042 0.092 0.168 0.087 0.190 0.033 0.094 0.034 

Locus 1586 : 
2 alleles
13.0% missing data
   2   (0.327) 0.073 0.476 0.451 0.327 0.208 0.211 0.608 0.276 0.328 0.079 
   3   (0.673) 0.927 0.524 0.549 0.673 0.792 0.789 0.392 0.724 0.672 0.921 

Locus 1587 : 
2 alleles
4.3% missing data
   3   (0.223) 0.053 0.218 0.201 0.223 0.015 0.157 0.353 0.197 0.223 0.478 
   4   (0.777) 0.947 0.782 0.799 0.777 0.985 0.843 0.647 0.803 0.777 0.522 

Locus 1588 : 
2 alleles
5.1% missing data
   1   (0.945) 0.995 0.917 0.951 0.946 0.999 0.993 0.972 0.877 0.946 0.995 
   3   (0.055) 0.005 0.083 0.049 0.054 0.001 0.007 0.028 0.123 0.054 0.005 

Locus 1589 : 
2 alleles
3.6% missing data
   3   (0.819) 0.971 0.882 0.704 0.819 0.937 0.874 0.920 0.791 0.819 0.665 
   2   (0.181) 0.029 0.118 0.296 0.181 0.063 0.126 0.080 0.209 0.181 0.335 

Locus 1590 : 
2 alleles
4.3% missing data
   4   (0.926) 0.915 0.910 0.953 0.927 0.980 0.956 0.963 0.974 0.926 0.977 
   2   (0.074) 0.085 0.090 0.047 0.073 0.020 0.044 0.037 0.026 0.074 0.023 

Locus 1591 : 
2 alleles
6.5% missing data
   1   (0.887) 0.948 0.908 0.941 0.887 0.982 0.890 0.945 0.972 0.887 0.513 
   4   (0.113) 0.052 0.092 0.059 0.113 0.018 0.110 0.055 0.028 0.113 0.487 

Locus 1592 : 
2 alleles
5.1% missing data
   4   (0.863) 0.980 0.852 0.829 0.862 0.993 0.893 0.909 0.924 0.863 0.969 
   2   (0.137) 0.020 0.148 0.171 0.138 0.007 0.107 0.091 0.076 0.137 0.031 

Locus 1593 : 
2 alleles
2.2% missing data
   3   (0.899) 0.992 0.879 0.929 0.898 0.997 0.976 0.878 0.913 0.899 0.784 
   1   (0.101) 0.008 0.121 0.071 0.102 0.003 0.024 0.122 0.087 0.101 0.216 

Locus 1594 : 
2 alleles
12.3% missing data
   2   (0.631) 0.663 0.637 0.678 0.629 0.723 0.736 0.616 0.551 0.631 0.532 
   4   (0.369) 0.337 0.363 0.322 0.371 0.277 0.264 0.384 0.449 0.369 0.468 

Locus 1595 : 
2 alleles
3.6% missing data
   2   (0.840) 0.926 0.745 0.841 0.839 0.908 0.938 0.837 0.880 0.839 0.970 
   3   (0.160) 0.074 0.255 0.159 0.161 0.092 0.062 0.163 0.120 0.161 0.030 

Locus 1596 : 
2 alleles
14.5% missing data
   2   (0.836) 0.796 0.804 0.825 0.837 0.992 0.946 0.935 0.857 0.836 0.327 
   4   (0.164) 0.204 0.196 0.175 0.163 0.008 0.054 0.065 0.143 0.164 0.673 

Locus 1597 : 
2 alleles
18.1% missing data
   2   (0.809) 0.164 0.878 0.858 0.810 0.987 0.853 0.906 0.902 0.809 0.212 
   3   (0.191) 0.836 0.122 0.142 0.190 0.013 0.147 0.094 0.098 0.191 0.788 

Locus 1598 : 
2 alleles
4.3% missing data
   1   (0.912) 0.992 0.919 0.893 0.913 0.850 0.977 0.943 0.926 0.912 0.833 
   3   (0.088) 0.008 0.081 0.107 0.087 0.150 0.023 0.057 0.074 0.088 0.167 

Locus 1599 : 
2 alleles
5.1% missing data
   1   (0.221) 0.044 0.164 0.178 0.221 0.029 0.307 0.098 0.255 0.221 0.054 
   3   (0.779) 0.956 0.836 0.822 0.779 0.971 0.693 0.902 0.745 0.779 0.946 

Locus 1600 : 
2 alleles
4.3% missing data
   1   (0.782) 0.938 0.804 0.758 0.781 0.968 0.875 0.808 0.844 0.781 0.525 
   3   (0.218) 0.062 0.196 0.242 0.219 0.032 0.125 0.192 0.156 0.219 0.475 

Locus 1601 : 
2 alleles
4.3% missing data
   2   (0.923) 0.975 0.972 0.965 0.923 0.985 0.892 0.979 0.962 0.923 0.957 
   3   (0.077) 0.025 0.028 0.035 0.077 0.015 0.108 0.021 0.038 0.077 0.043 

Locus 1602 : 
2 alleles
3.6% missing data
   1   (0.080) 0.030 0.060 0.059 0.080 0.002 0.020 0.038 0.064 0.080 0.298 
   3   (0.920) 0.970 0.940 0.941 0.920 0.998 0.980 0.962 0.936 0.920 0.702 

Locus 1603 : 
2 alleles
2.9% missing data
   1   (0.887) 0.908 0.934 0.883 0.887 0.893 0.871 0.970 0.933 0.887 0.955 
   3   (0.113) 0.092 0.066 0.117 0.113 0.107 0.129 0.030 0.067 0.113 0.045 

Locus 1604 : 
2 alleles
2.2% missing data
   1   (0.206) 0.033 0.181 0.200 0.206 0.189 0.139 0.105 0.345 0.207 0.056 
   3   (0.794) 0.967 0.819 0.800 0.794 0.811 0.861 0.895 0.655 0.793 0.944 

Locus 1605 : 
2 alleles
15.9% missing data
   4   (0.877) 0.940 0.835 0.835 0.877 0.996 0.973 0.813 0.695 0.877 0.982 
   2   (0.123) 0.060 0.165 0.165 0.123 0.004 0.027 0.187 0.305 0.123 0.018 

Locus 1606 : 
2 alleles
13.8% missing data
   2   (0.122) 0.020 0.046 0.047 0.123 0.231 0.185 0.091 0.029 0.123 0.443 
   3   (0.878) 0.980 0.954 0.953 0.877 0.769 0.815 0.909 0.971 0.877 0.557 

Locus 1607 : 
2 alleles
18.8% missing data
   2   (0.255) 0.147 0.214 0.282 0.256 0.961 0.197 0.205 0.159 0.256 0.439 
   4   (0.745) 0.853 0.786 0.718 0.744 0.039 0.803 0.795 0.841 0.744 0.561 

Locus 1608 : 
2 alleles
15.2% missing data
   2   (0.851) 0.946 0.925 0.936 0.851 0.694 0.831 0.788 0.946 0.851 0.595 
   4   (0.149) 0.054 0.075 0.064 0.149 0.306 0.169 0.212 0.054 0.149 0.405 

Locus 1609 : 
2 alleles
14.5% missing data
   4   (0.865) 0.963 0.782 0.870 0.865 0.989 0.898 0.935 0.927 0.865 0.871 
   2   (0.135) 0.037 0.218 0.130 0.135 0.011 0.102 0.065 0.073 0.135 0.129 

Locus 1610 : 
2 alleles
4.3% missing data
   1   (0.887) 0.910 0.916 0.923 0.888 0.991 0.942 0.878 0.940 0.888 0.382 
   4   (0.113) 0.090 0.084 0.077 0.112 0.009 0.058 0.122 0.060 0.112 0.618 

Locus 1611 : 
2 alleles
8.0% missing data
   4   (0.913) 0.990 0.902 0.943 0.913 0.990 0.944 0.961 0.960 0.913 0.984 
   2   (0.087) 0.010 0.098 0.057 0.087 0.010 0.056 0.039 0.040 0.087 0.016 

Locus 1612 : 
2 alleles
2.9% missing data
   1   (0.912) 0.925 0.963 0.961 0.912 0.964 0.898 0.599 0.973 0.912 0.976 
   3   (0.088) 0.075 0.037 0.039 0.088 0.036 0.102 0.401 0.027 0.088 0.024 

Locus 1613 : 
2 alleles
3.6% missing data
   1   (0.838) 0.931 0.802 0.865 0.837 0.989 0.856 0.812 0.898 0.838 0.943 
   3   (0.162) 0.069 0.198 0.135 0.163 0.011 0.144 0.188 0.102 0.162 0.057 

Locus 1614 : 
2 alleles
4.3% missing data
   3   (0.838) 0.967 0.869 0.815 0.838 0.502 0.898 0.930 0.862 0.837 0.962 
   1   (0.162) 0.033 0.131 0.185 0.162 0.498 0.102 0.070 0.138 0.163 0.038 

Locus 1615 : 
2 alleles
15.2% missing data
   1   (0.843) 0.978 0.678 0.834 0.842 0.990 0.932 0.893 0.901 0.842 0.958 
   2   (0.157) 0.022 0.322 0.166 0.158 0.010 0.068 0.107 0.099 0.158 0.042 

Locus 1616 : 
2 alleles
5.1% missing data
   1   (0.911) 0.976 0.909 0.942 0.911 0.972 0.926 0.962 0.950 0.911 0.945 
   3   (0.089) 0.024 0.091 0.058 0.089 0.028 0.074 0.038 0.050 0.089 0.055 

Locus 1617 : 
2 alleles
14.5% missing data
   3   (0.681) 0.897 0.701 0.701 0.682 0.924 0.567 0.857 0.768 0.682 0.545 
   1   (0.319) 0.103 0.299 0.299 0.318 0.076 0.433 0.143 0.232 0.318 0.455 

Locus 1618 : 
2 alleles
9.4% missing data
   2   (0.889) 0.949 0.910 0.923 0.889 0.632 0.908 0.946 0.938 0.889 0.958 
   1   (0.111) 0.051 0.090 0.077 0.111 0.368 0.092 0.054 0.062 0.111 0.042 

Locus 1619 : 
2 alleles
10.9% missing data
   1   (0.295) 0.405 0.247 0.321 0.294 0.084 0.358 0.130 0.247 0.296 0.122 
   3   (0.705) 0.595 0.753 0.679 0.706 0.916 0.642 0.870 0.753 0.704 0.878 

Locus 1620 : 
2 alleles
1.4% missing data
   1   (0.817) 0.973 0.847 0.811 0.817 0.919 0.844 0.558 0.862 0.817 0.959 
   4   (0.183) 0.027 0.153 0.189 0.183 0.081 0.156 0.442 0.138 0.183 0.041 

Locus 1621 : 
2 alleles
7.2% missing data
   1   (0.905) 0.979 0.919 0.947 0.905 0.987 0.887 0.957 0.950 0.905 0.973 
   3   (0.095) 0.021 0.081 0.053 0.095 0.013 0.113 0.043 0.050 0.095 0.027 

Locus 1622 : 
2 alleles
5.8% missing data
   1   (0.461) 0.379 0.467 0.479 0.460 0.538 0.464 0.403 0.480 0.460 0.519 
   4   (0.539) 0.621 0.533 0.521 0.540 0.462 0.536 0.597 0.520 0.540 0.481 

Locus 1623 : 
2 alleles
15.9% missing data
   1   (0.113) 0.014 0.092 0.163 0.114 0.006 0.041 0.045 0.149 0.114 0.037 
   3   (0.887) 0.986 0.908 0.837 0.886 0.994 0.959 0.955 0.851 0.886 0.963 

Locus 1624 : 
2 alleles
18.1% missing data
   4   (0.735) 0.901 0.744 0.707 0.734 0.705 0.833 0.761 0.628 0.735 0.937 
   2   (0.265) 0.099 0.256 0.293 0.266 0.295 0.167 0.239 0.372 0.265 0.063 

Locus 1625 : 
2 alleles
10.9% missing data
   1   (0.135) 0.138 0.142 0.203 0.135 0.128 0.060 0.059 0.140 0.135 0.044 
   3   (0.865) 0.862 0.858 0.797 0.865 0.872 0.940 0.941 0.860 0.865 0.956 

Locus 1626 : 
2 alleles
3.6% missing data
   4   (0.898) 0.988 0.972 0.969 0.898 0.652 0.802 0.957 0.975 0.899 0.818 
   3   (0.102) 0.012 0.028 0.031 0.102 0.348 0.198 0.043 0.025 0.101 0.182 

Locus 1627 : 
2 alleles
2.9% missing data
   2   (0.879) 0.979 0.919 0.919 0.879 0.900 0.928 0.794 0.890 0.878 0.964 
   4   (0.121) 0.021 0.081 0.081 0.121 0.100 0.072 0.206 0.110 0.122 0.036 

Locus 1628 : 
2 alleles
10.9% missing data
   4   (0.897) 0.973 0.957 0.955 0.897 0.982 0.854 0.939 0.956 0.897 0.701 
   2   (0.103) 0.027 0.043 0.045 0.103 0.018 0.146 0.061 0.044 0.103 0.299 

Locus 1629 : 
2 alleles
0.7% missing data
   1   (0.899) 0.986 0.942 0.935 0.900 0.997 0.946 0.971 0.908 0.899 0.680 
   3   (0.101) 0.014 0.058 0.065 0.100 0.003 0.054 0.029 0.092 0.101 0.320 

Locus 1630 : 
2 alleles
4.3% missing data
   2   (0.623) 0.952 0.549 0.618 0.622 0.691 0.699 0.330 0.690 0.622 0.752 
   4   (0.377) 0.048 0.451 0.382 0.378 0.309 0.301 0.670 0.310 0.378 0.248 

Locus 1631 : 
2 alleles
5.1% missing data
   3   (0.784) 0.971 0.769 0.826 0.784 0.016 0.934 0.844 0.592 0.785 0.518 
   1   (0.216) 0.029 0.231 0.174 0.216 0.984 0.066 0.156 0.408 0.215 0.482 

Locus 1632 : 
2 alleles
3.6% missing data
   1   (0.786) 0.112 0.765 0.801 0.787 0.955 0.872 0.798 0.722 0.786 0.955 
   3   (0.214) 0.888 0.235 0.199 0.213 0.045 0.128 0.202 0.278 0.214 0.045 

Locus 1633 : 
2 alleles
4.3% missing data
   1   (0.290) 0.378 0.277 0.191 0.292 0.050 0.237 0.191 0.276 0.290 0.415 
   3   (0.710) 0.622 0.723 0.809 0.708 0.950 0.763 0.809 0.724 0.710 0.585 

Locus 1634 : 
2 alleles
15.2% missing data
   2   (0.441) 0.080 0.481 0.496 0.441 0.168 0.330 0.412 0.569 0.441 0.466 
   4   (0.559) 0.920 0.519 0.504 0.559 0.832 0.670 0.588 0.431 0.559 0.534 

Locus 1635 : 
2 alleles
10.1% missing data
   3   (0.866) 0.840 0.879 0.914 0.866 0.982 0.807 0.946 0.939 0.866 0.959 
   2   (0.134) 0.160 0.121 0.086 0.134 0.018 0.193 0.054 0.061 0.134 0.041 

Locus 1636 : 
2 alleles
2.9% missing data
   1   (0.858) 0.779 0.937 0.888 0.858 0.840 0.737 0.760 0.946 0.858 0.957 
   3   (0.142) 0.221 0.063 0.112 0.142 0.160 0.263 0.240 0.054 0.142 0.043 

Locus 1637 : 
2 alleles
6.5% missing data
   1   (0.727) 0.910 0.642 0.684 0.726 0.984 0.830 0.660 0.778 0.727 0.778 
   2   (0.273) 0.090 0.358 0.316 0.274 0.016 0.170 0.340 0.222 0.273 0.222 

Locus 1638 : 
2 alleles
9.4% missing data
   3   (0.933) 0.977 0.915 0.963 0.933 0.984 0.983 0.943 0.917 0.933 0.986 
   4   (0.067) 0.023 0.085 0.037 0.067 0.016 0.017 0.057 0.083 0.067 0.014 

Locus 1639 : 
2 alleles
2.9% missing data
   1   (0.904) 0.335 0.939 0.934 0.905 0.952 0.972 0.802 0.898 0.905 0.984 
   3   (0.096) 0.665 0.061 0.066 0.095 0.048 0.028 0.198 0.102 0.095 0.016 

Locus 1640 : 
2 alleles
7.2% missing data
   1   (0.799) 0.814 0.852 0.863 0.798 0.980 0.718 0.873 0.847 0.799 0.936 
   4   (0.201) 0.186 0.148 0.137 0.202 0.020 0.282 0.127 0.153 0.201 0.064 

Locus 1641 : 
2 alleles
3.6% missing data
   2   (0.731) 0.941 0.759 0.795 0.730 0.790 0.756 0.812 0.756 0.730 0.622 
   4   (0.269) 0.059 0.241 0.205 0.270 0.210 0.244 0.188 0.244 0.270 0.378 

Locus 1642 : 
2 alleles
13.0% missing data
   4   (0.729) 0.722 0.780 0.703 0.730 0.743 0.727 0.774 0.710 0.730 0.910 
   3   (0.271) 0.278 0.220 0.297 0.270 0.257 0.273 0.226 0.290 0.270 0.090 

Locus 1643 : 
2 alleles
4.3% missing data
   2   (0.911) 0.761 0.921 0.820 0.912 0.862 0.974 0.951 0.923 0.912 0.963 
   4   (0.089) 0.239 0.079 0.180 0.088 0.138 0.026 0.049 0.077 0.088 0.037 

Locus 1644 : 
2 alleles
3.6% missing data
   2   (0.492) 0.546 0.549 0.445 0.491 0.935 0.516 0.683 0.440 0.492 0.123 
   4   (0.508) 0.454 0.451 0.555 0.509 0.065 0.484 0.317 0.560 0.508 0.877 

Locus 1645 : 
2 alleles
3.6% missing data
   1   (0.840) 0.849 0.843 0.867 0.840 0.980 0.876 0.932 0.829 0.840 0.914 
   2   (0.160) 0.151 0.157 0.133 0.160 0.020 0.124 0.068 0.171 0.160 0.086 

Locus 1646 : 
2 alleles
8.0% missing data
   1   (0.105) 0.013 0.064 0.101 0.106 0.102 0.067 0.162 0.056 0.106 0.036 
   2   (0.895) 0.987 0.936 0.899 0.894 0.898 0.933 0.838 0.944 0.894 0.964 

Locus 1647 : 
2 alleles
9.4% missing data
   1   (0.714) 0.936 0.658 0.787 0.713 0.973 0.695 0.778 0.737 0.713 0.888 
   3   (0.286) 0.064 0.342 0.213 0.287 0.027 0.305 0.222 0.263 0.287 0.112 

Locus 1648 : 
2 alleles
4.3% missing data
   2   (0.916) 0.990 0.930 0.921 0.915 0.998 0.979 0.832 0.912 0.915 0.986 
   4   (0.084) 0.010 0.070 0.079 0.085 0.002 0.021 0.168 0.088 0.085 0.014 

Locus 1649 : 
2 alleles
15.2% missing data
   4   (0.882) 0.816 0.890 0.852 0.882 0.959 0.948 0.918 0.865 0.882 0.976 
   2   (0.118) 0.184 0.110 0.148 0.118 0.041 0.052 0.082 0.135 0.118 0.024 

Locus 1650 : 
2 alleles
6.5% missing data
   4   (0.219) 0.032 0.263 0.256 0.220 0.412 0.163 0.213 0.179 0.219 0.062 
   2   (0.781) 0.968 0.737 0.744 0.780 0.588 0.837 0.787 0.821 0.781 0.938 

Locus 1651 : 
2 alleles
0.7% missing data
   1   (0.783) 0.900 0.856 0.650 0.784 0.697 0.767 0.836 0.744 0.783 0.931 
   4   (0.217) 0.100 0.144 0.350 0.216 0.303 0.233 0.164 0.256 0.217 0.069 

Locus 1652 : 
2 alleles
1.4% missing data
   3   (0.913) 0.971 0.947 0.961 0.912 0.991 0.928 0.943 0.955 0.912 0.969 
   2   (0.087) 0.029 0.053 0.039 0.088 0.009 0.072 0.057 0.045 0.088 0.031 

Locus 1653 : 
2 alleles
5.1% missing data
   3   (0.603) 0.932 0.716 0.748 0.602 0.307 0.485 0.755 0.692 0.602 0.213 
   1   (0.397) 0.068 0.284 0.252 0.398 0.693 0.515 0.245 0.308 0.398 0.787 

Locus 1654 : 
2 alleles
15.2% missing data
   3   (0.799) 0.963 0.870 0.797 0.799 0.961 0.749 0.888 0.807 0.799 0.730 
   1   (0.201) 0.037 0.130 0.203 0.201 0.039 0.251 0.112 0.193 0.201 0.270 

Locus 1655 : 
2 alleles
2.9% missing data
   4   (0.887) 0.969 0.916 0.899 0.887 0.836 0.957 0.627 0.912 0.887 0.958 
   3   (0.113) 0.031 0.084 0.101 0.113 0.164 0.043 0.373 0.088 0.113 0.042 

Locus 1656 : 
2 alleles
2.9% missing data
   2   (0.893) 0.194 0.957 0.958 0.893 0.976 0.775 0.941 0.978 0.893 0.953 
   3   (0.107) 0.806 0.043 0.042 0.107 0.024 0.225 0.059 0.022 0.107 0.047 

Locus 1657 : 
2 alleles
10.1% missing data
   2   (0.906) 0.962 0.829 0.868 0.906 0.994 0.978 0.927 0.847 0.906 0.982 
   4   (0.094) 0.038 0.171 0.132 0.094 0.006 0.022 0.073 0.153 0.094 0.018 

Locus 1658 : 
2 alleles
4.3% missing data
   3   (0.930) 0.967 0.971 0.972 0.930 0.994 0.947 0.983 0.977 0.930 0.617 
   1   (0.070) 0.033 0.029 0.028 0.070 0.006 0.053 0.017 0.023 0.070 0.383 

Locus 1659 : 
2 alleles
13.8% missing data
   2   (0.899) 0.927 0.924 0.950 0.897 0.997 0.950 0.929 0.916 0.898 0.980 
   4   (0.101) 0.073 0.076 0.050 0.103 0.003 0.050 0.071 0.084 0.102 0.020 

Locus 1660 : 
2 alleles
13.8% missing data
   3   (0.218) 0.226 0.175 0.280 0.219 0.264 0.125 0.254 0.336 0.218 0.053 
   1   (0.782) 0.774 0.825 0.720 0.781 0.736 0.875 0.746 0.664 0.782 0.947 

Locus 1661 : 
2 alleles
5.1% missing data
   2   (0.147) 0.033 0.163 0.121 0.148 0.083 0.131 0.075 0.075 0.148 0.032 
   4   (0.853) 0.967 0.837 0.879 0.852 0.917 0.869 0.925 0.925 0.852 0.968 

Locus 1662 : 
2 alleles
2.9% missing data
   4   (0.842) 0.850 0.938 0.897 0.842 0.728 0.730 0.911 0.883 0.842 0.960 
   2   (0.158) 0.150 0.062 0.103 0.158 0.272 0.270 0.089 0.117 0.158 0.040 

Locus 1663 : 
2 alleles
1.4% missing data
   4   (0.901) 0.985 0.954 0.955 0.900 0.438 0.885 0.944 0.961 0.901 0.967 
   2   (0.099) 0.015 0.046 0.045 0.100 0.562 0.115 0.056 0.039 0.099 0.033 

Locus 1664 : 
2 alleles
2.2% missing data
   3   (0.915) 0.979 0.940 0.787 0.915 0.932 0.971 0.967 0.919 0.915 0.982 
   1   (0.085) 0.021 0.060 0.213 0.085 0.068 0.029 0.033 0.081 0.085 0.018 

Locus 1665 : 
2 alleles
5.8% missing data
   2   (0.733) 0.947 0.834 0.786 0.734 0.635 0.688 0.819 0.746 0.734 0.532 
   4   (0.267) 0.053 0.166 0.214 0.266 0.365 0.312 0.181 0.254 0.266 0.468 

Locus 1666 : 
2 alleles
3.6% missing data
   3   (0.884) 0.733 0.829 0.919 0.884 0.994 0.920 0.937 0.933 0.884 0.957 
   4   (0.116) 0.267 0.171 0.081 0.116 0.006 0.080 0.063 0.067 0.116 0.043 

Locus 1667 : 
2 alleles
4.3% missing data
   2   (0.920) 0.956 0.977 0.955 0.920 0.928 0.912 0.972 0.956 0.920 0.949 
   4   (0.080) 0.044 0.023 0.045 0.080 0.072 0.088 0.028 0.044 0.080 0.051 

Locus 1668 : 
2 alleles
3.6% missing data
   1   (0.909) 0.980 0.935 0.947 0.909 0.931 0.957 0.962 0.899 0.908 0.982 
   4   (0.091) 0.020 0.065 0.053 0.091 0.069 0.043 0.038 0.101 0.092 0.018 

Locus 1669 : 
2 alleles
2.2% missing data
   4   (0.904) 0.913 0.937 0.941 0.904 0.997 0.927 0.824 0.944 0.904 0.977 
   1   (0.096) 0.087 0.063 0.059 0.096 0.003 0.073 0.176 0.056 0.096 0.023 

Locus 1670 : 
2 alleles
5.8% missing data
   2   (0.504) 0.122 0.548 0.663 0.503 0.559 0.377 0.759 0.646 0.504 0.134 
   4   (0.496) 0.878 0.452 0.337 0.497 0.441 0.623 0.241 0.354 0.496 0.866 

Locus 1671 : 
2 alleles
13.8% missing data
   2   (0.925) 0.991 0.915 0.931 0.925 0.970 0.981 0.949 0.878 0.926 0.987 
   4   (0.075) 0.009 0.085 0.069 0.075 0.030 0.019 0.051 0.122 0.074 0.013 

Locus 1672 : 
2 alleles
1.4% missing data
   2   (0.691) 0.592 0.758 0.746 0.691 0.968 0.737 0.634 0.678 0.691 0.627 
   4   (0.309) 0.408 0.242 0.254 0.309 0.032 0.263 0.366 0.322 0.309 0.373 

Locus 1673 : 
2 alleles
2.2% missing data
   1   (0.673) 0.919 0.701 0.606 0.673 0.950 0.772 0.526 0.567 0.672 0.912 
   3   (0.327) 0.081 0.299 0.394 0.327 0.050 0.228 0.474 0.433 0.328 0.088 

Locus 1674 : 
2 alleles
10.9% missing data
   4   (0.912) 0.822 0.936 0.960 0.912 0.906 0.917 0.974 0.967 0.912 0.969 
   2   (0.088) 0.178 0.064 0.040 0.088 0.094 0.083 0.026 0.033 0.088 0.031 

Locus 1675 : 
2 alleles
7.2% missing data
   2   (0.610) 0.938 0.605 0.586 0.611 0.956 0.602 0.725 0.599 0.611 0.306 
   4   (0.390) 0.062 0.395 0.414 0.389 0.044 0.398 0.275 0.401 0.389 0.694 

Locus 1676 : 
2 alleles
14.5% missing data
   3   (0.336) 0.077 0.416 0.377 0.336 0.303 0.181 0.269 0.475 0.336 0.623 
   4   (0.664) 0.923 0.584 0.623 0.664 0.697 0.819 0.731 0.525 0.664 0.377 

Locus 1677 : 
2 alleles
6.5% missing data
   1   (0.876) 0.973 0.940 0.869 0.875 0.986 0.834 0.772 0.957 0.875 0.963 
   3   (0.124) 0.027 0.060 0.131 0.125 0.014 0.166 0.228 0.043 0.125 0.037 

Locus 1678 : 
2 alleles
10.1% missing data
   3   (0.714) 0.161 0.793 0.801 0.713 0.648 0.658 0.837 0.844 0.714 0.473 
   1   (0.286) 0.839 0.207 0.199 0.287 0.352 0.342 0.163 0.156 0.286 0.527 

Locus 1679 : 
2 alleles
2.9% missing data
   3   (0.951) 0.825 0.992 0.993 0.952 0.812 0.817 0.994 0.995 0.952 0.982 
   4   (0.049) 0.175 0.008 0.007 0.048 0.188 0.183 0.006 0.005 0.048 0.018 

Locus 1680 : 
2 alleles
2.9% missing data
   3   (0.898) 0.980 0.930 0.922 0.899 0.956 0.923 0.952 0.894 0.899 0.974 
   1   (0.102) 0.020 0.070 0.078 0.101 0.044 0.077 0.048 0.106 0.101 0.026 

Locus 1681 : 
2 alleles
10.9% missing data
   4   (0.948) 0.981 0.921 0.862 0.948 0.999 0.992 0.974 0.952 0.948 0.994 
   2   (0.052) 0.019 0.079 0.138 0.052 0.001 0.008 0.026 0.048 0.052 0.006 

Locus 1682 : 
2 alleles
3.6% missing data
   3   (0.946) 0.996 0.850 0.914 0.946 0.995 0.993 0.969 0.943 0.946 0.995 
   2   (0.054) 0.004 0.150 0.086 0.054 0.005 0.007 0.031 0.057 0.054 0.005 

Locus 1683 : 
2 alleles
0.7% missing data
   3   (0.941) 0.996 0.919 0.912 0.942 0.999 0.993 0.961 0.878 0.941 0.995 
   1   (0.059) 0.004 0.081 0.088 0.058 0.001 0.007 0.039 0.122 0.059 0.005 

Locus 1684 : 
2 alleles
5.1% missing data
   1   (0.926) 0.973 0.971 0.967 0.926 0.959 0.875 0.980 0.978 0.926 0.978 
   4   (0.074) 0.027 0.029 0.033 0.074 0.041 0.125 0.020 0.022 0.074 0.022 

Locus 1685 : 
2 alleles
15.9% missing data
   1   (0.929) 0.930 0.974 0.945 0.929 0.997 0.948 0.962 0.959 0.929 0.972 
   3   (0.071) 0.070 0.026 0.055 0.071 0.003 0.052 0.038 0.041 0.071 0.028 

Locus 1686 : 
2 alleles
13.0% missing data
   3   (0.913) 0.981 0.868 0.961 0.914 0.967 0.969 0.959 0.957 0.914 0.790 
   1   (0.087) 0.019 0.132 0.039 0.086 0.033 0.031 0.041 0.043 0.086 0.210 

Locus 1687 : 
2 alleles
3.6% missing data
   1   (0.898) 0.982 0.946 0.950 0.898 0.983 0.907 0.969 0.961 0.898 0.633 
   3   (0.102) 0.018 0.054 0.050 0.102 0.017 0.093 0.031 0.039 0.102 0.367 

Locus 1688 : 
2 alleles
1.4% missing data
   1   (0.924) 0.954 0.952 0.964 0.925 0.978 0.888 0.970 0.978 0.925 0.973 
   2   (0.076) 0.046 0.048 0.036 0.075 0.022 0.112 0.030 0.022 0.075 0.027 

Locus 1689 : 
2 alleles
7.2% missing data
   3   (0.776) 0.604 0.859 0.798 0.776 0.856 0.801 0.900 0.833 0.775 0.575 
   4   (0.224) 0.396 0.141 0.202 0.224 0.144 0.199 0.100 0.167 0.225 0.425 

Locus 1690 : 
2 alleles
3.6% missing data
   1   (0.883) 0.972 0.765 0.896 0.882 0.802 0.941 0.947 0.939 0.883 0.965 
   3   (0.117) 0.028 0.235 0.104 0.118 0.198 0.059 0.053 0.061 0.117 0.035 

Locus 1691 : 
2 alleles
5.8% missing data
   3   (0.854) 0.977 0.865 0.770 0.854 0.195 0.945 0.916 0.807 0.854 0.973 
   1   (0.146) 0.023 0.135 0.230 0.146 0.805 0.055 0.084 0.193 0.146 0.027 

Locus 1692 : 
2 alleles
3.6% missing data
   4   (0.924) 0.984 0.824 0.887 0.924 0.999 0.985 0.953 0.927 0.924 0.989 
   3   (0.076) 0.016 0.176 0.113 0.076 0.001 0.015 0.047 0.073 0.076 0.011 

Locus 1693 : 
2 alleles
10.9% missing data
   3   (0.905) 0.956 0.941 0.910 0.904 0.994 0.949 0.970 0.914 0.905 0.974 
   4   (0.095) 0.044 0.059 0.090 0.096 0.006 0.051 0.030 0.086 0.095 0.026 

Locus 1694 : 
2 alleles
6.5% missing data
   1   (0.893) 0.983 0.938 0.941 0.892 0.993 0.959 0.876 0.937 0.891 0.788 
   3   (0.107) 0.017 0.062 0.059 0.108 0.007 0.041 0.124 0.063 0.109 0.212 

Locus 1695 : 
2 alleles
5.8% missing data
   1   (0.873) 0.978 0.886 0.885 0.873 0.990 0.912 0.856 0.907 0.873 0.947 
   3   (0.127) 0.022 0.114 0.115 0.127 0.010 0.088 0.144 0.093 0.127 0.053 

Locus 1696 : 
2 alleles
2.9% missing data
   4   (0.921) 0.960 0.970 0.963 0.921 0.933 0.911 0.983 0.970 0.920 0.980 
   2   (0.079) 0.040 0.030 0.037 0.079 0.067 0.089 0.017 0.030 0.080 0.020 

Locus 1697 : 
2 alleles
5.1% missing data
   2   (0.150) 0.022 0.156 0.124 0.150 0.015 0.110 0.127 0.129 0.150 0.031 
   3   (0.850) 0.978 0.844 0.876 0.850 0.985 0.890 0.873 0.871 0.850 0.969 

Locus 1698 : 
2 alleles
10.9% missing data
   1   (0.736) 0.929 0.736 0.658 0.736 0.752 0.833 0.837 0.704 0.736 0.613 
   3   (0.264) 0.071 0.264 0.342 0.264 0.248 0.167 0.163 0.296 0.264 0.387 

Locus 1699 : 
2 alleles
11.6% missing data
   1   (0.868) 0.967 0.812 0.888 0.868 0.936 0.915 0.880 0.887 0.868 0.957 
   3   (0.132) 0.033 0.188 0.112 0.132 0.064 0.085 0.120 0.113 0.132 0.043 

Locus 1700 : 
2 alleles
1.4% missing data
   3   (0.923) 0.993 0.807 0.875 0.923 0.993 0.984 0.953 0.933 0.923 0.991 
   1   (0.077) 0.007 0.193 0.125 0.077 0.007 0.016 0.047 0.067 0.077 0.009 

Locus 1701 : 
2 alleles
9.4% missing data
   3   (0.927) 0.986 0.973 0.977 0.927 0.971 0.921 0.961 0.986 0.927 0.378 
   1   (0.073) 0.014 0.027 0.023 0.073 0.029 0.079 0.039 0.014 0.073 0.622 

Locus 1702 : 
2 alleles
4.3% missing data
   4   (0.648) 0.946 0.640 0.628 0.647 0.644 0.640 0.771 0.726 0.647 0.510 
   1   (0.352) 0.054 0.360 0.372 0.353 0.356 0.360 0.229 0.274 0.353 0.490 

Locus 1703 : 
2 alleles
18.1% missing data
   4   (0.746) 0.939 0.659 0.714 0.746 0.975 0.854 0.489 0.754 0.745 0.900 
   2   (0.254) 0.061 0.341 0.286 0.254 0.025 0.146 0.511 0.246 0.255 0.100 

Locus 1704 : 
2 alleles
13.0% missing data
   2   (0.889) 0.919 0.913 0.923 0.888 0.891 0.932 0.847 0.937 0.888 0.974 
   4   (0.111) 0.081 0.087 0.077 0.112 0.109 0.068 0.153 0.063 0.112 0.026 

Locus 1705 : 
2 alleles
1.4% missing data
   3   (0.911) 0.940 0.939 0.940 0.912 0.995 0.900 0.969 0.955 0.912 0.964 
   4   (0.089) 0.060 0.061 0.060 0.088 0.005 0.100 0.031 0.045 0.088 0.036 

Locus 1706 : 
2 alleles
10.1% missing data
   2   (0.911) 0.946 0.906 0.936 0.911 0.995 0.970 0.955 0.945 0.911 0.688 
   4   (0.089) 0.054 0.094 0.064 0.089 0.005 0.030 0.045 0.055 0.089 0.312 

Locus 1707 : 
2 alleles
11.6% missing data
   4   (0.798) 0.637 0.854 0.859 0.798 0.694 0.837 0.337 0.891 0.797 0.950 
   3   (0.202) 0.363 0.146 0.141 0.202 0.306 0.163 0.663 0.109 0.203 0.050 

Locus 1708 : 
2 alleles
4.3% missing data
   4   (0.851) 0.961 0.878 0.888 0.851 0.924 0.863 0.688 0.912 0.852 0.936 
   3   (0.149) 0.039 0.122 0.112 0.149 0.076 0.137 0.312 0.088 0.148 0.064 

Locus 1709 : 
2 alleles
7.2% missing data
   3   (0.912) 0.973 0.929 0.939 0.911 0.963 0.971 0.948 0.927 0.912 0.984 
   1   (0.088) 0.027 0.071 0.061 0.089 0.037 0.029 0.052 0.073 0.088 0.016 

Locus 1710 : 
2 alleles
4.3% missing data
   1   (0.885) 0.989 0.834 0.904 0.884 0.995 0.950 0.901 0.882 0.884 0.976 
   3   (0.115) 0.011 0.166 0.096 0.116 0.005 0.050 0.099 0.118 0.116 0.024 

Locus 1711 : 
2 alleles
2.9% missing data
   2   (0.814) 0.950 0.829 0.792 0.813 0.976 0.807 0.895 0.868 0.813 0.960 
   4   (0.186) 0.050 0.171 0.208 0.187 0.024 0.193 0.105 0.132 0.187 0.040 

Locus 1712 : 
2 alleles
1.4% missing data
   1   (0.780) 0.702 0.786 0.845 0.780 0.858 0.692 0.897 0.850 0.780 0.942 
   3   (0.220) 0.298 0.214 0.155 0.220 0.142 0.308 0.103 0.150 0.220 0.058 

Locus 1713 : 
2 alleles
14.5% missing data
   3   (0.866) 0.785 0.955 0.941 0.866 0.991 0.723 0.965 0.955 0.867 0.588 
   4   (0.134) 0.215 0.045 0.059 0.134 0.009 0.277 0.035 0.045 0.133 0.412 

Locus 1714 : 
2 alleles
5.8% missing data
   2   (0.585) 0.857 0.478 0.657 0.584 0.670 0.684 0.276 0.630 0.586 0.524 
   4   (0.415) 0.143 0.522 0.343 0.416 0.330 0.316 0.724 0.370 0.414 0.476 

Locus 1715 : 
2 alleles
13.8% missing data
   3   (0.905) 0.985 0.923 0.934 0.905 0.908 0.909 0.961 0.950 0.905 0.971 
   2   (0.095) 0.015 0.077 0.066 0.095 0.092 0.091 0.039 0.050 0.095 0.029 

Locus 1716 : 
2 alleles
5.1% missing data
   1   (0.859) 0.086 0.923 0.897 0.859 0.986 0.905 0.936 0.894 0.859 0.951 
   3   (0.141) 0.914 0.077 0.103 0.141 0.014 0.095 0.064 0.106 0.141 0.049 

Locus 1717 : 
2 alleles
2.9% missing data
   3   (0.741) 0.964 0.808 0.829 0.741 0.179 0.733 0.701 0.875 0.740 0.575 
   1   (0.259) 0.036 0.192 0.171 0.259 0.821 0.267 0.299 0.125 0.260 0.425 

Locus 1718 : 
2 alleles
5.1% missing data
   2   (0.868) 0.975 0.935 0.902 0.867 0.993 0.860 0.922 0.920 0.867 0.945 
   4   (0.132) 0.025 0.065 0.098 0.133 0.007 0.140 0.078 0.080 0.133 0.055 

Locus 1719 : 
2 alleles
2.9% missing data
   1   (0.915) 0.990 0.915 0.914 0.914 0.998 0.977 0.912 0.903 0.915 0.986 
   3   (0.085) 0.010 0.085 0.086 0.086 0.002 0.023 0.088 0.097 0.085 0.014 

Locus 1720 : 
2 alleles
11.6% missing data
   2   (0.912) 0.839 0.923 0.941 0.912 0.994 0.952 0.940 0.944 0.913 0.975 
   3   (0.088) 0.161 0.077 0.059 0.088 0.006 0.048 0.060 0.056 0.087 0.025 

Locus 1721 : 
2 alleles
2.9% missing data
   1   (0.898) 0.976 0.940 0.925 0.897 0.986 0.917 0.970 0.936 0.897 0.964 
   3   (0.102) 0.024 0.060 0.075 0.103 0.014 0.083 0.030 0.064 0.103 0.036 

Locus 1722 : 
2 alleles
3.6% missing data
   2   (0.868) 0.978 0.811 0.887 0.869 0.987 0.919 0.885 0.889 0.868 0.963 
   1   (0.132) 0.022 0.189 0.113 0.131 0.013 0.081 0.115 0.111 0.132 0.037 

Locus 1723 : 
2 alleles
2.2% missing data
   1   (0.102) 0.018 0.069 0.165 0.102 0.029 0.056 0.034 0.118 0.102 0.028 
   2   (0.898) 0.982 0.931 0.835 0.898 0.971 0.944 0.966 0.882 0.898 0.972 

Locus 1724 : 
2 alleles
15.2% missing data
   2   (0.438) 0.502 0.371 0.414 0.439 0.356 0.437 0.432 0.409 0.439 0.705 
   4   (0.562) 0.498 0.629 0.586 0.561 0.644 0.563 0.568 0.591 0.561 0.295 

Locus 1725 : 
2 alleles
1.4% missing data
   3   (0.895) 0.984 0.956 0.956 0.895 0.992 0.780 0.976 0.978 0.895 0.620 
   4   (0.105) 0.016 0.044 0.044 0.105 0.008 0.220 0.024 0.022 0.105 0.380 

Locus 1726 : 
2 alleles
5.1% missing data
   4   (0.913) 0.966 0.919 0.930 0.914 0.980 0.926 0.963 0.954 0.914 0.972 
   2   (0.087) 0.034 0.081 0.070 0.086 0.020 0.074 0.037 0.046 0.086 0.028 

Locus 1727 : 
2 alleles
8.0% missing data
   2   (0.868) 0.959 0.928 0.830 0.868 0.917 0.949 0.834 0.894 0.868 0.636 
   3   (0.132) 0.041 0.072 0.170 0.132 0.083 0.051 0.166 0.106 0.132 0.364 

Locus 1728 : 
2 alleles
10.1% missing data
   3   (0.809) 0.981 0.887 0.809 0.809 0.770 0.909 0.726 0.694 0.809 0.696 
   1   (0.191) 0.019 0.113 0.191 0.191 0.230 0.091 0.274 0.306 0.191 0.304 

Locus 1729 : 
2 alleles
13.8% missing data
   1   (0.869) 0.958 0.908 0.887 0.869 0.969 0.843 0.948 0.932 0.870 0.886 
   4   (0.131) 0.042 0.092 0.113 0.131 0.031 0.157 0.052 0.068 0.130 0.114 

Locus 1730 : 
2 alleles
4.3% missing data
   3   (0.871) 0.967 0.935 0.857 0.871 0.651 0.906 0.960 0.893 0.870 0.975 
   4   (0.129) 0.033 0.065 0.143 0.129 0.349 0.094 0.040 0.107 0.130 0.025 

Locus 1731 : 
2 alleles
15.2% missing data
   3   (0.697) 0.743 0.536 0.732 0.698 0.734 0.746 0.687 0.757 0.697 0.772 
   1   (0.303) 0.257 0.464 0.268 0.302 0.266 0.254 0.313 0.243 0.303 0.228 

Locus 1732 : 
2 alleles
4.3% missing data
   1   (0.915) 0.936 0.956 0.941 0.915 0.870 0.923 0.963 0.962 0.915 0.948 
   3   (0.085) 0.064 0.044 0.059 0.085 0.130 0.077 0.037 0.038 0.085 0.052 

Locus 1733 : 
2 alleles
3.6% missing data
   2   (0.790) 0.948 0.807 0.806 0.789 0.957 0.827 0.700 0.781 0.790 0.924 
   4   (0.210) 0.052 0.193 0.194 0.211 0.043 0.173 0.300 0.219 0.210 0.076 

Locus 1734 : 
2 alleles
3.6% missing data
   1   (0.147) 0.021 0.113 0.262 0.146 0.010 0.101 0.098 0.138 0.147 0.037 
   3   (0.853) 0.979 0.887 0.738 0.854 0.990 0.899 0.902 0.862 0.853 0.963 

Locus 1735 : 
2 alleles
14.5% missing data
   4   (0.546) 0.639 0.566 0.562 0.547 0.542 0.567 0.606 0.355 0.547 0.782 
   1   (0.454) 0.361 0.434 0.438 0.453 0.458 0.433 0.394 0.645 0.453 0.218 

Locus 1736 : 
2 alleles
7.2% missing data
   1   (0.846) 0.976 0.834 0.833 0.846 0.675 0.925 0.950 0.853 0.846 0.763 
   2   (0.154) 0.024 0.166 0.167 0.154 0.325 0.075 0.050 0.147 0.154 0.237 

Locus 1737 : 
2 alleles
15.2% missing data
   4   (0.524) 0.539 0.575 0.550 0.524 0.648 0.589 0.475 0.384 0.523 0.706 
   2   (0.476) 0.461 0.425 0.450 0.476 0.352 0.411 0.525 0.616 0.477 0.294 

Locus 1738 : 
2 alleles
5.1% missing data
   1   (0.907) 0.962 0.952 0.927 0.907 0.846 0.922 0.867 0.947 0.908 0.970 
   3   (0.093) 0.038 0.048 0.073 0.093 0.154 0.078 0.133 0.053 0.092 0.030 

Locus 1739 : 
2 alleles
2.2% missing data
   2   (0.920) 0.983 0.938 0.918 0.920 0.995 0.967 0.961 0.944 0.919 0.981 
   4   (0.080) 0.017 0.062 0.082 0.080 0.005 0.033 0.039 0.056 0.081 0.019 

Locus 1740 : 
2 alleles
3.6% missing data
   2   (0.914) 0.978 0.950 0.942 0.914 0.968 0.929 0.950 0.955 0.913 0.953 
   4   (0.086) 0.022 0.050 0.058 0.086 0.032 0.071 0.050 0.045 0.087 0.047 

Locus 1741 : 
2 alleles
16.7% missing data
   4   (0.860) 0.974 0.735 0.847 0.860 0.891 0.905 0.892 0.927 0.860 0.969 
   2   (0.140) 0.026 0.265 0.153 0.140 0.109 0.095 0.108 0.073 0.140 0.031 

Locus 1742 : 
2 alleles
10.9% missing data
   2   (0.882) 0.852 0.899 0.936 0.882 0.848 0.844 0.963 0.953 0.883 0.960 
   4   (0.118) 0.148 0.101 0.064 0.118 0.152 0.156 0.037 0.047 0.117 0.040 

Locus 1743 : 
2 alleles
1.4% missing data
   3   (0.905) 0.977 0.956 0.943 0.904 0.976 0.907 0.932 0.960 0.904 0.973 
   2   (0.095) 0.023 0.044 0.057 0.096 0.024 0.093 0.068 0.040 0.096 0.027 

Locus 1744 : 
2 alleles
3.6% missing data
   4   (0.083) 0.013 0.052 0.093 0.082 0.121 0.032 0.036 0.126 0.082 0.028 
   2   (0.917) 0.987 0.948 0.907 0.918 0.879 0.968 0.964 0.874 0.918 0.972 

Locus 1745 : 
2 alleles
3.6% missing data
   2   (0.926) 0.940 0.980 0.950 0.926 0.925 0.884 0.968 0.967 0.926 0.971 
   4   (0.074) 0.060 0.020 0.050 0.074 0.075 0.116 0.032 0.033 0.074 0.029 

Locus 1746 : 
2 alleles
10.1% missing data
   4   (0.924) 0.976 0.974 0.966 0.924 0.846 0.903 0.917 0.976 0.924 0.973 
   2   (0.076) 0.024 0.026 0.034 0.076 0.154 0.097 0.083 0.024 0.076 0.027 

Locus 1747 : 
2 alleles
2.9% missing data
   1   (0.758) 0.602 0.768 0.726 0.758 0.858 0.786 0.887 0.726 0.758 0.933 
   4   (0.242) 0.398 0.232 0.274 0.242 0.142 0.214 0.113 0.274 0.242 0.067 

Locus 1748 : 
2 alleles
6.5% missing data
   1   (0.844) 0.970 0.891 0.859 0.845 0.819 0.887 0.911 0.746 0.844 0.966 
   3   (0.156) 0.030 0.109 0.141 0.155 0.181 0.113 0.089 0.254 0.156 0.034 

Locus 1749 : 
2 alleles
3.6% missing data
   3   (0.903) 0.935 0.910 0.910 0.904 0.977 0.928 0.923 0.926 0.903 0.962 
   1   (0.097) 0.065 0.090 0.090 0.096 0.023 0.072 0.077 0.074 0.097 0.038 

Locus 1750 : 
2 alleles
5.8% missing data
   1   (0.915) 0.956 0.938 0.961 0.914 0.807 0.950 0.952 0.959 0.915 0.978 
   3   (0.085) 0.044 0.062 0.039 0.086 0.193 0.050 0.048 0.041 0.085 0.022 

Locus 1751 : 
2 alleles
4.3% missing data
   1   (0.571) 0.081 0.585 0.655 0.572 0.518 0.599 0.241 0.639 0.571 0.771 
   4   (0.429) 0.919 0.415 0.345 0.428 0.482 0.401 0.759 0.361 0.429 0.229 

Locus 1752 : 
2 alleles
3.6% missing data
   1   (0.892) 0.968 0.922 0.946 0.891 0.991 0.927 0.955 0.962 0.892 0.418 
   3   (0.108) 0.032 0.078 0.054 0.109 0.009 0.073 0.045 0.038 0.108 0.582 

Locus 1753 : 
2 alleles
11.6% missing data
   1   (0.517) 0.598 0.435 0.444 0.519 0.967 0.727 0.352 0.293 0.518 0.545 
   3   (0.483) 0.402 0.565 0.556 0.481 0.033 0.273 0.648 0.707 0.482 0.455 

Locus 1754 : 
2 alleles
15.2% missing data
   1   (0.445) 0.541 0.426 0.550 0.444 0.433 0.468 0.316 0.511 0.445 0.122 
   4   (0.555) 0.459 0.574 0.450 0.556 0.567 0.532 0.684 0.489 0.555 0.878 

Locus 1755 : 
2 alleles
8.7% missing data
   2   (0.634) 0.084 0.638 0.549 0.636 0.561 0.625 0.554 0.703 0.635 0.812 
   4   (0.366) 0.916 0.362 0.451 0.364 0.439 0.375 0.446 0.297 0.365 0.188 

Locus 1756 : 
2 alleles
3.6% missing data
   2   (0.776) 0.923 0.756 0.803 0.776 0.929 0.589 0.873 0.893 0.777 0.870 
   4   (0.224) 0.077 0.244 0.197 0.224 0.071 0.411 0.127 0.107 0.223 0.130 

Locus 1757 : 
2 alleles
10.9% missing data
   3   (0.910) 0.892 0.879 0.931 0.909 0.874 0.961 0.950 0.941 0.910 0.975 
   2   (0.090) 0.108 0.121 0.069 0.091 0.126 0.039 0.050 0.059 0.090 0.025 

Locus 1758 : 
2 alleles
1.4% missing data
   4   (0.851) 0.985 0.874 0.890 0.851 0.961 0.857 0.613 0.915 0.852 0.964 
   1   (0.149) 0.015 0.126 0.110 0.149 0.039 0.143 0.387 0.085 0.148 0.036 

Locus 1759 : 
2 alleles
10.1% missing data
   4   (0.824) 0.503 0.860 0.866 0.824 0.980 0.919 0.894 0.785 0.824 0.619 
   2   (0.176) 0.497 0.140 0.134 0.176 0.020 0.081 0.106 0.215 0.176 0.381 

Locus 1760 : 
2 alleles
13.0% missing data
   2   (0.661) 0.523 0.681 0.645 0.662 0.975 0.714 0.823 0.595 0.661 0.571 
   3   (0.339) 0.477 0.319 0.355 0.338 0.025 0.286 0.177 0.405 0.339 0.429 

Locus 1761 : 
2 alleles
13.0% missing data
   4   (0.805) 0.762 0.856 0.871 0.805 0.657 0.792 0.912 0.797 0.805 0.913 
   2   (0.195) 0.238 0.144 0.129 0.195 0.343 0.208 0.088 0.203 0.195 0.087 

Locus 1762 : 
2 alleles
2.2% missing data
   3   (0.748) 0.742 0.842 0.799 0.748 0.492 0.802 0.556 0.807 0.748 0.389 
   1   (0.252) 0.258 0.158 0.201 0.252 0.508 0.198 0.444 0.193 0.252 0.611 

Locus 1763 : 
2 alleles
5.1% missing data
   2   (0.358) 0.378 0.351 0.271 0.358 0.423 0.343 0.276 0.341 0.359 0.476 
   1   (0.642) 0.622 0.649 0.729 0.642 0.577 0.657 0.724 0.659 0.641 0.524 

Locus 1764 : 
2 alleles
2.2% missing data
   3   (0.875) 0.983 0.926 0.858 0.876 0.871 0.891 0.927 0.881 0.875 0.950 
   1   (0.125) 0.017 0.074 0.142 0.124 0.129 0.109 0.073 0.119 0.125 0.050 

Locus 1765 : 
2 alleles
5.1% missing data
   3   (0.719) 0.939 0.722 0.750 0.719 0.916 0.685 0.804 0.688 0.719 0.908 
   1   (0.281) 0.061 0.278 0.250 0.281 0.084 0.315 0.196 0.312 0.281 0.092 

Locus 1766 : 
2 alleles
2.2% missing data
   3   (0.635) 0.923 0.604 0.635 0.636 0.961 0.727 0.566 0.591 0.635 0.400 
   4   (0.365) 0.077 0.396 0.365 0.364 0.039 0.273 0.434 0.409 0.365 0.600 

Locus 1767 : 
2 alleles
11.6% missing data
   2   (0.881) 0.956 0.881 0.915 0.881 0.711 0.927 0.897 0.918 0.881 0.920 
   4   (0.119) 0.044 0.119 0.085 0.119 0.289 0.073 0.103 0.082 0.119 0.080 

Locus 1768 : 
2 alleles
2.2% missing data
   4   (0.892) 0.978 0.906 0.903 0.891 0.452 0.942 0.919 0.956 0.891 0.973 
   2   (0.108) 0.022 0.094 0.097 0.109 0.548 0.058 0.081 0.044 0.109 0.027 

Locus 1769 : 
2 alleles
2.9% missing data
   2   (0.911) 0.967 0.939 0.920 0.912 0.998 0.980 0.940 0.897 0.911 0.881 
   3   (0.089) 0.033 0.061 0.080 0.088 0.002 0.020 0.060 0.103 0.089 0.119 

Locus 1770 : 
2 alleles
6.5% missing data
   4   (0.897) 0.982 0.864 0.936 0.897 0.985 0.962 0.700 0.919 0.896 0.975 
   2   (0.103) 0.018 0.136 0.064 0.103 0.015 0.038 0.300 0.081 0.104 0.025 

Locus 1771 : 
2 alleles
10.1% missing data
   1   (0.127) 0.092 0.061 0.076 0.128 0.268 0.115 0.086 0.105 0.128 0.038 
   4   (0.873) 0.908 0.939 0.924 0.872 0.732 0.885 0.914 0.895 0.872 0.962 

Locus 1772 : 
2 alleles
3.6% missing data
   2   (0.914) 0.977 0.950 0.852 0.914 0.996 0.975 0.945 0.857 0.914 0.985 
   3   (0.086) 0.023 0.050 0.148 0.086 0.004 0.025 0.055 0.143 0.086 0.015 

Locus 1773 : 
2 alleles
1.4% missing data
   1   (0.863) 0.963 0.945 0.911 0.863 0.960 0.880 0.824 0.945 0.861 0.660 
   3   (0.137) 0.037 0.055 0.089 0.137 0.040 0.120 0.176 0.055 0.139 0.340 

Locus 1774 : 
2 alleles
5.8% missing data
   4   (0.932) 0.994 0.935 0.946 0.933 0.967 0.984 0.967 0.886 0.933 0.986 
   3   (0.068) 0.006 0.065 0.054 0.067 0.033 0.016 0.033 0.114 0.067 0.014 

Locus 1775 : 
2 alleles
4.3% missing data
   1   (0.528) 0.656 0.453 0.558 0.528 0.592 0.452 0.551 0.537 0.528 0.875 
   4   (0.472) 0.344 0.547 0.442 0.472 0.408 0.548 0.449 0.463 0.472 0.125 

Locus 1776 : 
2 alleles
2.9% missing data
   1   (0.917) 0.990 0.964 0.925 0.917 0.991 0.954 0.974 0.886 0.917 0.986 
   3   (0.083) 0.010 0.036 0.075 0.083 0.009 0.046 0.026 0.114 0.083 0.014 

Locus 1777 : 
2 alleles
5.1% missing data
   3   (0.912) 0.989 0.959 0.960 0.912 0.954 0.956 0.628 0.945 0.912 0.975 
   2   (0.088) 0.011 0.041 0.040 0.088 0.046 0.044 0.372 0.055 0.088 0.025 

Locus 1778 : 
2 alleles
2.2% missing data
   3   (0.929) 0.994 0.921 0.856 0.929 0.998 0.984 0.889 0.930 0.929 0.989 
   2   (0.071) 0.006 0.079 0.144 0.071 0.002 0.016 0.111 0.070 0.071 0.011 

Locus 1779 : 
2 alleles
11.6% missing data
   3   (0.873) 0.852 0.916 0.913 0.873 0.679 0.835 0.954 0.941 0.874 0.954 
   1   (0.127) 0.148 0.084 0.087 0.127 0.321 0.165 0.046 0.059 0.126 0.046 

Locus 1780 : 
2 alleles
4.3% missing data
   4   (0.896) 0.981 0.950 0.949 0.894 0.996 0.933 0.753 0.950 0.896 0.972 
   2   (0.104) 0.019 0.050 0.051 0.106 0.004 0.067 0.247 0.050 0.104 0.028 

Locus 1781 : 
2 alleles
9.4% missing data
   3   (0.481) 0.504 0.416 0.342 0.482 0.520 0.592 0.297 0.500 0.481 0.440 
   1   (0.519) 0.496 0.584 0.658 0.518 0.480 0.408 0.703 0.500 0.519 0.560 

Locus 1782 : 
2 alleles
1.4% missing data
   4   (0.924) 0.983 0.843 0.879 0.924 0.999 0.986 0.963 0.943 0.923 0.990 
   1   (0.076) 0.017 0.157 0.121 0.076 0.001 0.014 0.037 0.057 0.077 0.010 

Locus 1783 : 
2 alleles
2.9% missing data
   4   (0.925) 0.981 0.971 0.964 0.925 0.924 0.969 0.945 0.977 0.925 0.306 
   2   (0.075) 0.019 0.029 0.036 0.075 0.076 0.031 0.055 0.023 0.075 0.694 

Locus 1784 : 
2 alleles
7.2% missing data
   1   (0.653) 0.895 0.596 0.609 0.653 0.552 0.632 0.833 0.676 0.653 0.896 
   3   (0.347) 0.105 0.404 0.391 0.347 0.448 0.368 0.167 0.324 0.347 0.104 

Locus 1785 : 
2 alleles
13.8% missing data
   4   (0.541) 0.387 0.545 0.558 0.541 0.469 0.661 0.229 0.441 0.540 0.833 
   3   (0.459) 0.613 0.455 0.442 0.459 0.531 0.339 0.771 0.559 0.460 0.167 

Locus 1786 : 
2 alleles
3.6% missing data
   4   (0.234) 0.203 0.177 0.291 0.235 0.019 0.207 0.176 0.168 0.234 0.244 
   2   (0.766) 0.797 0.823 0.709 0.765 0.981 0.793 0.824 0.832 0.766 0.756 

Locus 1787 : 
2 alleles
2.2% missing data
   1   (0.913) 0.991 0.943 0.948 0.911 0.986 0.980 0.558 0.928 0.912 0.988 
   3   (0.087) 0.009 0.057 0.052 0.089 0.014 0.020 0.442 0.072 0.088 0.012 

Locus 1788 : 
2 alleles
6.5% missing data
   1   (0.705) 0.939 0.734 0.730 0.705 0.682 0.734 0.664 0.692 0.705 0.756 
   3   (0.295) 0.061 0.266 0.270 0.295 0.318 0.266 0.336 0.308 0.295 0.244 

Locus 1789 : 
2 alleles
9.4% missing data
   4   (0.900) 0.919 0.942 0.954 0.899 0.934 0.868 0.952 0.966 0.900 0.973 
   3   (0.100) 0.081 0.058 0.046 0.101 0.066 0.132 0.048 0.034 0.100 0.027 

Locus 1790 : 
2 alleles
15.9% missing data
   3   (0.881) 0.845 0.969 0.974 0.881 0.183 0.720 0.974 0.981 0.881 0.548 
   1   (0.119) 0.155 0.031 0.026 0.119 0.817 0.280 0.026 0.019 0.119 0.452 

Locus 1791 : 
2 alleles
2.2% missing data
   4   (0.890) 0.973 0.917 0.876 0.890 0.976 0.927 0.976 0.913 0.889 0.975 
   2   (0.110) 0.027 0.083 0.124 0.110 0.024 0.073 0.024 0.087 0.111 0.025 

Locus 1792 : 
2 alleles
6.5% missing data
   2   (0.889) 0.933 0.845 0.926 0.888 0.864 0.908 0.964 0.947 0.889 0.964 
   1   (0.111) 0.067 0.155 0.074 0.112 0.136 0.092 0.036 0.053 0.111 0.036 

Locus 1793 : 
2 alleles
2.9% missing data
   1   (0.769) 0.584 0.813 0.695 0.768 0.905 0.843 0.783 0.726 0.769 0.944 
   4   (0.231) 0.416 0.187 0.305 0.232 0.095 0.157 0.217 0.274 0.231 0.056 

Locus 1794 : 
2 alleles
1.4% missing data
   2   (0.900) 0.942 0.840 0.922 0.900 0.962 0.968 0.960 0.919 0.900 0.982 
   4   (0.100) 0.058 0.160 0.078 0.100 0.038 0.032 0.040 0.081 0.100 0.018 

Locus 1795 : 
2 alleles
11.6% missing data
   2   (0.905) 0.947 0.966 0.969 0.905 0.775 0.897 0.982 0.972 0.904 0.752 
   3   (0.095) 0.053 0.034 0.031 0.095 0.225 0.103 0.018 0.028 0.096 0.248 

Locus 1796 : 
2 alleles
2.9% missing data
   1   (0.760) 0.925 0.766 0.781 0.761 0.739 0.791 0.729 0.736 0.760 0.930 
   2   (0.240) 0.075 0.234 0.219 0.239 0.261 0.209 0.271 0.264 0.240 0.070 

Locus 1797 : 
2 alleles
0.7% missing data
   2   (0.881) 0.979 0.897 0.875 0.880 0.846 0.924 0.945 0.906 0.881 0.971 
   4   (0.119) 0.021 0.103 0.125 0.120 0.154 0.076 0.055 0.094 0.119 0.029 

Locus 1798 : 
2 alleles
8.0% missing data
   3   (0.897) 0.971 0.900 0.913 0.896 0.991 0.947 0.908 0.940 0.897 0.971 
   1   (0.103) 0.029 0.100 0.087 0.104 0.009 0.053 0.092 0.060 0.103 0.029 

Locus 1799 : 
2 alleles
11.6% missing data
   4   (0.885) 0.981 0.907 0.879 0.885 0.995 0.957 0.963 0.868 0.885 0.770 
   2   (0.115) 0.019 0.093 0.121 0.115 0.005 0.043 0.037 0.132 0.115 0.230 

Locus 1800 : 
2 alleles
4.3% missing data
   2   (0.655) 0.933 0.617 0.666 0.653 0.435 0.649 0.672 0.818 0.654 0.623 
   1   (0.345) 0.067 0.383 0.334 0.347 0.565 0.351 0.328 0.182 0.346 0.377 

Locus 1801 : 
2 alleles
6.5% missing data
   2   (0.919) 0.988 0.784 0.948 0.919 0.958 0.974 0.971 0.944 0.920 0.983 
   3   (0.081) 0.012 0.216 0.052 0.081 0.042 0.026 0.029 0.056 0.080 0.017 

Locus 1802 : 
2 alleles
12.3% missing data
   4   (0.805) 0.928 0.783 0.841 0.805 0.802 0.792 0.850 0.876 0.805 0.935 
   2   (0.195) 0.072 0.217 0.159 0.195 0.198 0.208 0.150 0.124 0.195 0.065 

Locus 1803 : 
2 alleles
4.3% missing data
   4   (0.923) 0.731 0.975 0.973 0.923 0.987 0.882 0.973 0.975 0.924 0.970 
   2   (0.077) 0.269 0.025 0.027 0.077 0.013 0.118 0.027 0.025 0.076 0.030 

Locus 1804 : 
2 alleles
10.1% missing data
   3   (0.738) 0.130 0.807 0.712 0.738 0.574 0.827 0.697 0.762 0.737 0.941 
   4   (0.262) 0.870 0.193 0.288 0.262 0.426 0.173 0.303 0.238 0.263 0.059 

Locus 1805 : 
2 alleles
11.6% missing data
   3   (0.900) 0.909 0.873 0.855 0.901 0.997 0.943 0.928 0.939 0.901 0.980 
   1   (0.100) 0.091 0.127 0.145 0.099 0.003 0.057 0.072 0.061 0.099 0.020 

Locus 1806 : 
2 alleles
11.6% missing data
   1   (0.855) 0.789 0.881 0.883 0.855 0.983 0.899 0.749 0.871 0.855 0.965 
   3   (0.145) 0.211 0.119 0.117 0.145 0.017 0.101 0.251 0.129 0.145 0.035 

Locus 1807 : 
2 alleles
15.2% missing data
   1   (0.929) 0.976 0.977 0.965 0.929 0.992 0.881 0.976 0.981 0.929 0.974 
   3   (0.071) 0.024 0.023 0.035 0.071 0.008 0.119 0.024 0.019 0.071 0.026 

Locus 1808 : 
2 alleles
4.3% missing data
   2   (0.246) 0.160 0.207 0.246 0.246 0.154 0.218 0.142 0.328 0.247 0.065 
   4   (0.754) 0.840 0.793 0.754 0.754 0.846 0.782 0.858 0.672 0.753 0.935 

Locus 1809 : 
2 alleles
3.6% missing data
   4   (0.705) 0.580 0.776 0.780 0.705 0.051 0.762 0.626 0.745 0.705 0.503 
   2   (0.295) 0.420 0.224 0.220 0.295 0.949 0.238 0.374 0.255 0.295 0.497 

Locus 1810 : 
2 alleles
8.0% missing data
   1   (0.752) 0.963 0.790 0.840 0.751 0.508 0.688 0.665 0.819 0.752 0.933 
   3   (0.248) 0.037 0.210 0.160 0.249 0.492 0.312 0.335 0.181 0.248 0.067 

Locus 1811 : 
2 alleles
2.9% missing data
   3   (0.910) 0.989 0.947 0.905 0.910 0.989 0.952 0.903 0.915 0.910 0.980 
   2   (0.090) 0.011 0.053 0.095 0.090 0.011 0.048 0.097 0.085 0.090 0.020 

Locus 1812 : 
2 alleles
10.1% missing data
   2   (0.923) 0.986 0.976 0.974 0.923 0.978 0.883 0.975 0.963 0.923 0.901 
   1   (0.077) 0.014 0.024 0.026 0.077 0.022 0.117 0.025 0.037 0.077 0.099 

Locus 1813 : 
2 alleles
2.9% missing data
   1   (0.647) 0.936 0.590 0.685 0.646 0.053 0.706 0.799 0.620 0.647 0.872 
   4   (0.353) 0.064 0.410 0.315 0.354 0.947 0.294 0.201 0.380 0.353 0.128 

Locus 1814 : 
2 alleles
2.9% missing data
   1   (0.851) 0.534 0.896 0.914 0.851 0.873 0.886 0.947 0.886 0.851 0.604 
   3   (0.149) 0.466 0.104 0.086 0.149 0.127 0.114 0.053 0.114 0.149 0.396 

Locus 1815 : 
2 alleles
13.0% missing data
   1   (0.627) 0.591 0.661 0.597 0.627 0.617 0.577 0.603 0.696 0.626 0.892 
   4   (0.373) 0.409 0.339 0.403 0.373 0.383 0.423 0.397 0.304 0.374 0.108 

Locus 1816 : 
2 alleles
3.6% missing data
   2   (0.825) 0.881 0.897 0.755 0.826 0.686 0.815 0.861 0.869 0.826 0.918 
   4   (0.175) 0.119 0.103 0.245 0.174 0.314 0.185 0.139 0.131 0.174 0.082 

Locus 1817 : 
2 alleles
2.9% missing data
   1   (0.827) 0.822 0.795 0.904 0.828 0.630 0.774 0.906 0.902 0.828 0.958 
   4   (0.173) 0.178 0.205 0.096 0.172 0.370 0.226 0.094 0.098 0.172 0.042 

Locus 1818 : 
2 alleles
2.2% missing data
   1   (0.830) 0.162 0.797 0.900 0.829 0.984 0.831 0.915 0.930 0.830 0.963 
   3   (0.170) 0.838 0.203 0.100 0.171 0.016 0.169 0.085 0.070 0.170 0.037 

Locus 1819 : 
2 alleles
15.9% missing data
   3   (0.913) 0.989 0.926 0.933 0.912 0.841 0.955 0.936 0.944 0.912 0.976 
   1   (0.087) 0.011 0.074 0.067 0.088 0.159 0.045 0.064 0.056 0.088 0.024 

Locus 1820 : 
2 alleles
11.6% missing data
   1   (0.557) 0.908 0.468 0.528 0.557 0.610 0.611 0.615 0.469 0.557 0.830 
   3   (0.443) 0.092 0.532 0.472 0.443 0.390 0.389 0.385 0.531 0.443 0.170 

Locus 1821 : 
2 alleles
5.8% missing data
   2   (0.805) 0.120 0.852 0.835 0.806 0.959 0.843 0.725 0.837 0.806 0.948 
   4   (0.195) 0.880 0.148 0.165 0.194 0.041 0.157 0.275 0.163 0.194 0.052 

Locus 1822 : 
2 alleles
15.2% missing data
   2   (0.465) 0.502 0.524 0.484 0.464 0.900 0.491 0.524 0.397 0.464 0.158 
   3   (0.535) 0.498 0.476 0.516 0.536 0.100 0.509 0.476 0.603 0.536 0.842 

Locus 1823 : 
2 alleles
0.7% missing data
   3   (0.944) 0.996 0.960 0.922 0.944 0.999 0.994 0.978 0.818 0.944 0.995 
   1   (0.056) 0.004 0.040 0.078 0.056 0.001 0.006 0.022 0.182 0.056 0.005 

Locus 1824 : 
2 alleles
10.9% missing data
   1   (0.172) 0.057 0.126 0.150 0.172 0.106 0.176 0.092 0.162 0.172 0.073 
   2   (0.828) 0.943 0.874 0.850 0.828 0.894 0.824 0.908 0.838 0.828 0.927 

Locus 1825 : 
2 alleles
14.5% missing data
   4   (0.425) 0.659 0.432 0.466 0.426 0.273 0.330 0.538 0.543 0.426 0.092 
   2   (0.575) 0.341 0.568 0.534 0.574 0.727 0.670 0.462 0.457 0.574 0.908 

Locus 1826 : 
2 alleles
13.0% missing data
   2   (0.735) 0.723 0.805 0.820 0.734 0.985 0.808 0.515 0.759 0.734 0.588 
   4   (0.265) 0.277 0.195 0.180 0.266 0.015 0.192 0.485 0.241 0.266 0.412 

Locus 1827 : 
2 alleles
3.6% missing data
   1   (0.855) 0.944 0.814 0.899 0.856 0.976 0.871 0.911 0.867 0.856 0.960 
   3   (0.145) 0.056 0.186 0.101 0.144 0.024 0.129 0.089 0.133 0.144 0.040 

Locus 1828 : 
2 alleles
4.3% missing data
   3   (0.879) 0.764 0.949 0.960 0.879 0.454 0.820 0.944 0.976 0.879 0.568 
   1   (0.121) 0.236 0.051 0.040 0.121 0.546 0.180 0.056 0.024 0.121 0.432 

Locus 1829 : 
2 alleles
11.6% missing data
   3   (0.901) 0.951 0.935 0.921 0.901 0.994 0.960 0.380 0.935 0.901 0.982 
   4   (0.099) 0.049 0.065 0.079 0.099 0.006 0.040 0.620 0.065 0.099 0.018 

Locus 1830 : 
2 alleles
2.9% missing data
   3   (0.926) 0.994 0.888 0.848 0.926 0.999 0.991 0.956 0.817 0.926 0.994 
   1   (0.074) 0.006 0.112 0.152 0.074 0.001 0.009 0.044 0.183 0.074 0.006 

Locus 1831 : 
2 alleles
5.1% missing data
   1   (0.890) 0.937 0.870 0.941 0.890 0.988 0.892 0.956 0.949 0.890 0.959 
   2   (0.110) 0.063 0.130 0.059 0.110 0.012 0.108 0.044 0.051 0.110 0.041 

Locus 1832 : 
2 alleles
8.0% missing data
   4   (0.814) 0.790 0.797 0.827 0.813 0.979 0.818 0.925 0.835 0.814 0.955 
   2   (0.186) 0.210 0.203 0.173 0.187 0.021 0.182 0.075 0.165 0.186 0.045 

Locus 1833 : 
2 alleles
10.9% missing data
   2   (0.891) 0.978 0.929 0.934 0.891 0.886 0.866 0.962 0.928 0.891 0.972 
   4   (0.109) 0.022 0.071 0.066 0.109 0.114 0.134 0.038 0.072 0.109 0.028 

Locus 1834 : 
2 alleles
13.0% missing data
   1   (0.917) 0.869 0.961 0.968 0.917 0.982 0.898 0.976 0.976 0.916 0.970 
   3   (0.083) 0.131 0.039 0.032 0.083 0.018 0.102 0.024 0.024 0.084 0.030 

Locus 1835 : 
2 alleles
10.9% missing data
   3   (0.903) 0.982 0.935 0.947 0.903 0.839 0.914 0.965 0.933 0.904 0.971 
   1   (0.097) 0.018 0.065 0.053 0.097 0.161 0.086 0.035 0.067 0.096 0.029 

Locus 1836 : 
2 alleles
2.2% missing data
   1   (0.899) 0.983 0.946 0.951 0.899 0.985 0.916 0.935 0.951 0.898 0.974 
   3   (0.101) 0.017 0.054 0.049 0.101 0.015 0.084 0.065 0.049 0.102 0.026 

Locus 1837 : 
2 alleles
5.1% missing data
   2   (0.831) 0.960 0.898 0.848 0.831 0.963 0.807 0.945 0.841 0.830 0.946 
   4   (0.169) 0.040 0.102 0.152 0.169 0.037 0.193 0.055 0.159 0.170 0.054 

Locus 1838 : 
2 alleles
5.8% missing data
   4   (0.925) 0.974 0.965 0.967 0.926 0.992 0.945 0.971 0.980 0.926 0.602 
   1   (0.075) 0.026 0.035 0.033 0.074 0.008 0.055 0.029 0.020 0.074 0.398 

Locus 1839 : 
2 alleles
3.6% missing data
   1   (0.848) 0.976 0.813 0.775 0.849 0.973 0.922 0.874 0.798 0.849 0.946 
   4   (0.152) 0.024 0.187 0.225 0.151 0.027 0.078 0.126 0.202 0.151 0.054 

Locus 1840 : 
2 alleles
5.1% missing data
   4   (0.864) 0.982 0.819 0.901 0.864 0.790 0.939 0.874 0.912 0.865 0.635 
   1   (0.136) 0.018 0.181 0.099 0.136 0.210 0.061 0.126 0.088 0.135 0.365 

Locus 1841 : 
2 alleles
2.9% missing data
   3   (0.914) 0.988 0.902 0.965 0.914 0.772 0.930 0.965 0.964 0.915 0.982 
   1   (0.086) 0.012 0.098 0.035 0.086 0.228 0.070 0.035 0.036 0.085 0.018 

Locus 1842 : 
2 alleles
12.3% missing data
   1   (0.790) 0.959 0.772 0.854 0.789 0.928 0.749 0.860 0.891 0.790 0.669 
   3   (0.210) 0.041 0.228 0.146 0.211 0.072 0.251 0.140 0.109 0.210 0.331 

Locus 1843 : 
2 alleles
4.3% missing data
   1   (0.912) 0.991 0.920 0.899 0.913 0.965 0.981 0.871 0.934 0.913 0.753 
   4   (0.088) 0.009 0.080 0.101 0.087 0.035 0.019 0.129 0.066 0.087 0.247 

Locus 1844 : 
2 alleles
2.2% missing data
   4   (0.906) 0.983 0.952 0.906 0.906 0.996 0.927 0.959 0.948 0.905 0.971 
   2   (0.094) 0.017 0.048 0.094 0.094 0.004 0.073 0.041 0.052 0.095 0.029 

Locus 1845 : 
2 alleles
13.0% missing data
   4   (0.889) 0.984 0.899 0.933 0.889 0.987 0.924 0.962 0.882 0.889 0.873 
   2   (0.111) 0.016 0.101 0.067 0.111 0.013 0.076 0.038 0.118 0.111 0.127 

Locus 1846 : 
2 alleles
4.3% missing data
   2   (0.924) 0.981 0.865 0.876 0.924 0.963 0.983 0.965 0.910 0.925 0.989 
   3   (0.076) 0.019 0.135 0.124 0.076 0.037 0.017 0.035 0.090 0.075 0.011 

Locus 1847 : 
2 alleles
1.4% missing data
   2   (0.905) 0.982 0.938 0.909 0.905 0.995 0.969 0.780 0.949 0.905 0.664 
   4   (0.095) 0.018 0.062 0.091 0.095 0.005 0.031 0.220 0.051 0.095 0.336 

Locus 1848 : 
2 alleles
3.6% missing data
   4   (0.901) 0.959 0.885 0.924 0.901 0.995 0.957 0.949 0.926 0.901 0.973 
   3   (0.099) 0.041 0.115 0.076 0.099 0.005 0.043 0.051 0.074 0.099 0.027 

Locus 1849 : 
2 alleles
3.6% missing data
   1   (0.776) 0.955 0.743 0.654 0.778 0.954 0.808 0.615 0.838 0.776 0.945 
   4   (0.224) 0.045 0.257 0.346 0.222 0.046 0.192 0.385 0.162 0.224 0.055 

Locus 1850 : 
2 alleles
2.2% missing data
   2   (0.168) 0.039 0.138 0.110 0.167 0.041 0.244 0.105 0.113 0.167 0.061 
   4   (0.832) 0.961 0.862 0.890 0.833 0.959 0.756 0.895 0.887 0.833 0.939 

Locus 1851 : 
2 alleles
4.3% missing data
   4   (0.931) 0.988 0.973 0.979 0.931 0.986 0.968 0.986 0.975 0.932 0.586 
   1   (0.069) 0.012 0.027 0.021 0.069 0.014 0.032 0.014 0.025 0.068 0.414 

Locus 1852 : 
2 alleles
3.6% missing data
   4   (0.892) 0.979 0.874 0.911 0.893 0.726 0.921 0.949 0.928 0.892 0.972 
   2   (0.108) 0.021 0.126 0.089 0.107 0.274 0.079 0.051 0.072 0.108 0.028 

Locus 1853 : 
2 alleles
11.6% missing data
   3   (0.887) 0.883 0.907 0.879 0.888 0.849 0.923 0.959 0.896 0.887 0.965 
   1   (0.113) 0.117 0.093 0.121 0.112 0.151 0.077 0.041 0.104 0.113 0.035 

Locus 1854 : 
2 alleles
10.9% missing data
   2   (0.915) 0.865 0.942 0.956 0.915 0.937 0.938 0.967 0.956 0.915 0.965 
   3   (0.085) 0.135 0.058 0.044 0.085 0.063 0.062 0.033 0.044 0.085 0.035 

Locus 1855 : 
2 alleles
8.7% missing data
   1   (0.566) 0.885 0.689 0.514 0.566 0.344 0.476 0.683 0.570 0.567 0.487 
   4   (0.434) 0.115 0.311 0.486 0.434 0.656 0.524 0.317 0.430 0.433 0.513 

Locus 1856 : 
2 alleles
8.7% missing data
   3   (0.770) 0.486 0.670 0.833 0.769 0.863 0.835 0.739 0.819 0.770 0.940 
   1   (0.230) 0.514 0.330 0.167 0.231 0.137 0.165 0.261 0.181 0.230 0.060 

Locus 1857 : 
2 alleles
13.8% missing data
   4   (0.079) 0.029 0.054 0.118 0.078 0.002 0.022 0.079 0.165 0.078 0.015 
   2   (0.921) 0.971 0.946 0.882 0.922 0.998 0.978 0.921 0.835 0.922 0.985 

Locus 1858 : 
2 alleles
11.6% missing data
   2   (0.903) 0.988 0.932 0.865 0.903 0.622 0.929 0.949 0.937 0.903 0.973 
   4   (0.097) 0.012 0.068 0.135 0.097 0.378 0.071 0.051 0.063 0.097 0.027 

Locus 1859 : 
2 alleles
8.7% missing data
   2   (0.887) 0.990 0.757 0.839 0.887 0.989 0.986 0.606 0.787 0.888 0.989 
   1   (0.113) 0.010 0.243 0.161 0.113 0.011 0.014 0.394 0.213 0.112 0.011 

Locus 1860 : 
2 alleles
9.4% missing data
   2   (0.740) 0.933 0.785 0.800 0.739 0.088 0.803 0.858 0.739 0.741 0.487 
   3   (0.260) 0.067 0.215 0.200 0.261 0.912 0.197 0.142 0.261 0.259 0.513 

Locus 1861 : 
2 alleles
3.6% missing data
   2   (0.687) 0.619 0.463 0.735 0.687 0.868 0.799 0.675 0.710 0.686 0.935 
   4   (0.313) 0.381 0.537 0.265 0.313 0.132 0.201 0.325 0.290 0.314 0.065 

Locus 1862 : 
2 alleles
1.4% missing data
   4   (0.910) 0.945 0.812 0.912 0.910 0.997 0.978 0.904 0.930 0.910 0.985 
   2   (0.090) 0.055 0.188 0.088 0.090 0.003 0.022 0.096 0.070 0.090 0.015 

Locus 1863 : 
2 alleles
13.8% missing data
   2   (0.271) 0.096 0.213 0.275 0.272 0.386 0.296 0.214 0.263 0.271 0.141 
   4   (0.729) 0.904 0.787 0.725 0.728 0.614 0.704 0.786 0.737 0.729 0.859 

Locus 1864 : 
2 alleles
4.3% missing data
   3   (0.791) 0.783 0.739 0.838 0.792 0.925 0.866 0.819 0.827 0.791 0.635 
   1   (0.209) 0.217 0.261 0.162 0.208 0.075 0.134 0.181 0.173 0.209 0.365 

Locus 1865 : 
2 alleles
1.4% missing data
   3   (0.958) 0.957 0.993 0.994 0.958 0.886 0.887 0.995 0.996 0.958 0.980 
   1   (0.042) 0.043 0.007 0.006 0.042 0.114 0.113 0.005 0.004 0.042 0.020 

Locus 1866 : 
2 alleles
13.8% missing data
   4   (0.910) 0.975 0.934 0.953 0.910 0.906 0.942 0.901 0.944 0.910 0.982 
   2   (0.090) 0.025 0.066 0.047 0.090 0.094 0.058 0.099 0.056 0.090 0.018 

Locus 1867 : 
2 alleles
12.3% missing data
   1   (0.626) 0.553 0.571 0.635 0.625 0.625 0.590 0.435 0.782 0.626 0.873 
   3   (0.374) 0.447 0.429 0.365 0.375 0.375 0.410 0.565 0.218 0.374 0.127 

Locus 1868 : 
2 alleles
13.8% missing data
   1   (0.280) 0.070 0.265 0.352 0.281 0.030 0.253 0.181 0.288 0.280 0.252 
   3   (0.720) 0.930 0.735 0.648 0.719 0.970 0.747 0.819 0.712 0.720 0.748 

Locus 1869 : 
2 alleles
2.2% missing data
   3   (0.869) 0.980 0.853 0.800 0.869 0.943 0.917 0.950 0.895 0.869 0.975 
   1   (0.131) 0.020 0.147 0.200 0.131 0.057 0.083 0.050 0.105 0.131 0.025 

Locus 1870 : 
2 alleles
3.6% missing data
   4   (0.705) 0.947 0.708 0.728 0.703 0.591 0.629 0.852 0.810 0.704 0.885 
   2   (0.295) 0.053 0.292 0.272 0.297 0.409 0.371 0.148 0.190 0.296 0.115 

Locus 1871 : 
2 alleles
11.6% missing data
   3   (0.844) 0.845 0.760 0.807 0.843 0.981 0.943 0.821 0.814 0.843 0.969 
   1   (0.156) 0.155 0.240 0.193 0.157 0.019 0.057 0.179 0.186 0.157 0.031 

Locus 1872 : 
2 alleles
4.3% missing data
   4   (0.517) 0.411 0.664 0.679 0.517 0.077 0.260 0.549 0.801 0.518 0.148 
   1   (0.483) 0.589 0.336 0.321 0.483 0.923 0.740 0.451 0.199 0.482 0.852 

Locus 1873 : 
2 alleles
5.8% missing data
   4   (0.912) 0.989 0.930 0.888 0.912 0.995 0.963 0.927 0.955 0.911 0.979 
   1   (0.088) 0.011 0.070 0.112 0.088 0.005 0.037 0.073 0.045 0.089 0.021 

Locus 1874 : 
2 alleles
13.0% missing data
   2   (0.656) 0.559 0.663 0.655 0.656 0.695 0.691 0.846 0.657 0.656 0.547 
   1   (0.344) 0.441 0.337 0.345 0.344 0.305 0.309 0.154 0.343 0.344 0.453 

Locus 1875 : 
2 alleles
5.8% missing data
   2   (0.536) 0.455 0.498 0.540 0.537 0.968 0.461 0.771 0.526 0.536 0.657 
   3   (0.464) 0.545 0.502 0.460 0.463 0.032 0.539 0.229 0.474 0.464 0.343 

Locus 1876 : 
2 alleles
13.8% missing data
   2   (0.865) 0.861 0.833 0.871 0.865 0.947 0.889 0.941 0.921 0.865 0.891 
   4   (0.135) 0.139 0.167 0.129 0.135 0.053 0.111 0.059 0.079 0.135 0.109 

Locus 1877 : 
2 alleles
2.2% missing data
   1   (0.864) 0.905 0.833 0.909 0.863 0.978 0.938 0.696 0.911 0.863 0.970 
   3   (0.136) 0.095 0.167 0.091 0.137 0.022 0.062 0.304 0.089 0.137 0.030 

Locus 1878 : 
2 alleles
15.9% missing data
   2   (0.917) 0.968 0.964 0.926 0.917 0.712 0.871 0.975 0.973 0.918 0.949 
   4   (0.083) 0.032 0.036 0.074 0.083 0.288 0.129 0.025 0.027 0.082 0.051 

Locus 1879 : 
2 alleles
0.0% missing data
   4   (0.917) 0.986 0.828 0.921 0.918 0.995 0.977 0.965 0.934 0.917 0.988 
   2   (0.083) 0.014 0.172 0.079 0.082 0.005 0.023 0.035 0.066 0.083 0.012 

Locus 1880 : 
2 alleles
9.4% missing data
   2   (0.737) 0.736 0.807 0.762 0.737 0.962 0.720 0.667 0.817 0.737 0.528 
   4   (0.263) 0.264 0.193 0.238 0.263 0.038 0.280 0.333 0.183 0.263 0.472 

Locus 1881 : 
2 alleles
10.9% missing data
   4   (0.886) 0.974 0.936 0.875 0.885 0.931 0.924 0.943 0.896 0.886 0.946 
   2   (0.114) 0.026 0.064 0.125 0.115 0.069 0.076 0.057 0.104 0.114 0.054 

Locus 1882 : 
2 alleles
0.7% missing data
   2   (0.951) 0.996 0.959 0.935 0.952 0.999 0.994 0.976 0.830 0.952 0.996 
   4   (0.049) 0.004 0.041 0.065 0.048 0.001 0.006 0.024 0.170 0.048 0.004 

Locus 1883 : 
2 alleles
12.3% missing data
   2   (0.687) 0.719 0.668 0.714 0.688 0.975 0.608 0.798 0.806 0.688 0.462 
   4   (0.313) 0.281 0.332 0.286 0.312 0.025 0.392 0.202 0.194 0.312 0.538 

Locus 1884 : 
2 alleles
2.9% missing data
   4   (0.928) 0.966 0.981 0.982 0.927 0.053 0.937 0.987 0.987 0.927 0.967 
   1   (0.072) 0.034 0.019 0.018 0.073 0.947 0.063 0.013 0.013 0.073 0.033 

Locus 1885 : 
2 alleles
12.3% missing data
   4   (0.932) 0.992 0.927 0.933 0.932 0.997 0.982 0.954 0.908 0.932 0.984 
   2   (0.068) 0.008 0.073 0.067 0.068 0.003 0.018 0.046 0.092 0.068 0.016 

Locus 1886 : 
2 alleles
3.6% missing data
   3   (0.883) 0.790 0.937 0.937 0.883 0.810 0.750 0.950 0.971 0.883 0.945 
   4   (0.117) 0.210 0.063 0.063 0.117 0.190 0.250 0.050 0.029 0.117 0.055 

Locus 1887 : 
2 alleles
7.2% missing data
   1   (0.493) 0.472 0.497 0.496 0.493 0.512 0.478 0.498 0.501 0.493 0.500 
   3   (0.507) 0.528 0.503 0.504 0.507 0.488 0.522 0.502 0.499 0.507 0.500 

Locus 1888 : 
2 alleles
10.9% missing data
   4   (0.806) 0.970 0.783 0.786 0.806 0.787 0.860 0.880 0.798 0.806 0.939 
   2   (0.194) 0.030 0.217 0.214 0.194 0.213 0.140 0.120 0.202 0.194 0.061 

Locus 1889 : 
2 alleles
15.2% missing data
   1   (0.927) 0.983 0.983 0.984 0.927 0.496 0.800 0.987 0.991 0.927 0.850 
   2   (0.073) 0.017 0.017 0.016 0.073 0.504 0.200 0.013 0.009 0.073 0.150 

Locus 1890 : 
2 alleles
2.2% missing data
   1   (0.902) 0.965 0.857 0.869 0.902 0.997 0.978 0.923 0.901 0.902 0.983 
   2   (0.098) 0.035 0.143 0.131 0.098 0.003 0.022 0.077 0.099 0.098 0.017 

Locus 1891 : 
2 alleles
11.6% missing data
   1   (0.831) 0.830 0.908 0.888 0.831 0.914 0.909 0.781 0.850 0.830 0.780 
   3   (0.169) 0.170 0.092 0.112 0.169 0.086 0.091 0.219 0.150 0.170 0.220 

Locus 1892 : 
2 alleles
5.1% missing data
   2   (0.601) 0.100 0.457 0.584 0.600 0.949 0.786 0.421 0.567 0.601 0.765 
   4   (0.399) 0.900 0.543 0.416 0.400 0.051 0.214 0.579 0.433 0.399 0.235 

Locus 1893 : 
2 alleles
2.9% missing data
   1   (0.907) 0.988 0.908 0.899 0.907 0.971 0.969 0.878 0.958 0.907 0.815 
   4   (0.093) 0.012 0.092 0.101 0.093 0.029 0.031 0.122 0.042 0.093 0.185 

Locus 1894 : 
2 alleles
2.2% missing data
   1   (0.938) 0.995 0.825 0.862 0.939 0.999 0.993 0.942 0.918 0.939 0.995 
   3   (0.062) 0.005 0.175 0.138 0.061 0.001 0.007 0.058 0.082 0.061 0.005 

Locus 1895 : 
2 alleles
10.9% missing data
   1   (0.200) 0.113 0.153 0.271 0.200 0.149 0.066 0.240 0.391 0.200 0.686 
   3   (0.800) 0.887 0.847 0.729 0.800 0.851 0.934 0.760 0.609 0.800 0.314 

Locus 1896 : 
2 alleles
1.4% missing data
   3   (0.921) 0.988 0.972 0.977 0.920 0.958 0.950 0.975 0.983 0.920 0.545 
   1   (0.079) 0.012 0.028 0.023 0.080 0.042 0.050 0.025 0.017 0.080 0.455 

Locus 1897 : 
2 alleles
8.7% missing data
   1   (0.589) 0.919 0.442 0.465 0.589 0.969 0.582 0.747 0.613 0.590 0.867 
   3   (0.411) 0.081 0.558 0.535 0.411 0.031 0.418 0.253 0.387 0.410 0.133 

Locus 1898 : 
2 alleles
12.3% missing data
   2   (0.691) 0.692 0.767 0.833 0.692 0.718 0.589 0.791 0.824 0.691 0.168 
   4   (0.309) 0.308 0.233 0.167 0.308 0.282 0.411 0.209 0.176 0.309 0.832 

Locus 1899 : 
2 alleles
5.1% missing data
   1   (0.569) 0.654 0.625 0.657 0.568 0.934 0.534 0.493 0.582 0.568 0.497 
   2   (0.431) 0.346 0.375 0.343 0.432 0.066 0.466 0.507 0.418 0.432 0.503 

Locus 1900 : 
2 alleles
17.4% missing data
   2   (0.197) 0.319 0.089 0.150 0.197 0.307 0.331 0.059 0.152 0.196 0.063 
   3   (0.803) 0.681 0.911 0.850 0.803 0.693 0.669 0.941 0.848 0.804 0.937 

Locus 1901 : 
2 alleles
2.2% missing data
   3   (0.894) 0.979 0.931 0.909 0.893 0.941 0.964 0.875 0.909 0.894 0.982 
   2   (0.106) 0.021 0.069 0.091 0.107 0.059 0.036 0.125 0.091 0.106 0.018 

Locus 1902 : 
2 alleles
15.9% missing data
   2   (0.826) 0.823 0.828 0.842 0.826 0.753 0.872 0.872 0.875 0.826 0.958 
   4   (0.174) 0.177 0.172 0.158 0.174 0.247 0.128 0.128 0.125 0.174 0.042 

Locus 1903 : 
2 alleles
2.9% missing data
   3   (0.890) 0.987 0.818 0.833 0.890 0.998 0.983 0.889 0.764 0.890 0.988 
   1   (0.110) 0.013 0.182 0.167 0.110 0.002 0.017 0.111 0.236 0.110 0.012 

Locus 1904 : 
2 alleles
15.2% missing data
   2   (0.676) 0.700 0.759 0.744 0.675 0.730 0.679 0.857 0.579 0.676 0.541 
   4   (0.324) 0.300 0.241 0.256 0.325 0.270 0.321 0.143 0.421 0.324 0.459 

Locus 1905 : 
2 alleles
8.7% missing data
   2   (0.402) 0.326 0.286 0.466 0.403 0.431 0.437 0.363 0.414 0.403 0.114 
   4   (0.598) 0.674 0.714 0.534 0.597 0.569 0.563 0.637 0.586 0.597 0.886 

Locus 1906 : 
2 alleles
13.0% missing data
   2   (0.911) 0.968 0.894 0.946 0.911 0.996 0.969 0.927 0.872 0.911 0.978 
   1   (0.089) 0.032 0.106 0.054 0.089 0.004 0.031 0.073 0.128 0.089 0.022 

Locus 1907 : 
2 alleles
4.3% missing data
   4   (0.805) 0.972 0.769 0.790 0.804 0.415 0.894 0.856 0.805 0.804 0.958 
   1   (0.195) 0.028 0.231 0.210 0.196 0.585 0.106 0.144 0.195 0.196 0.042 

Locus 1908 : 
2 alleles
10.9% missing data
   4   (0.905) 0.883 0.923 0.916 0.905 0.987 0.947 0.893 0.942 0.904 0.978 
   1   (0.095) 0.117 0.077 0.084 0.095 0.013 0.053 0.107 0.058 0.096 0.022 

Locus 1909 : 
2 alleles
7.2% missing data
   1   (0.664) 0.115 0.657 0.755 0.665 0.678 0.648 0.869 0.699 0.665 0.634 
   3   (0.336) 0.885 0.343 0.245 0.335 0.322 0.352 0.131 0.301 0.335 0.366 

Locus 1910 : 
2 alleles
3.6% missing data
   2   (0.862) 0.970 0.893 0.879 0.862 0.978 0.839 0.967 0.909 0.862 0.960 
   4   (0.138) 0.030 0.107 0.121 0.138 0.022 0.161 0.033 0.091 0.138 0.040 

Locus 1911 : 
2 alleles
12.3% missing data
   4   (0.762) 0.080 0.758 0.778 0.762 0.742 0.846 0.628 0.845 0.761 0.941 
   2   (0.238) 0.920 0.242 0.222 0.238 0.258 0.154 0.372 0.155 0.239 0.059 

Locus 1912 : 
2 alleles
10.1% missing data
   1   (0.065) 0.022 0.082 0.127 0.065 0.001 0.009 0.053 0.113 0.065 0.007 
   3   (0.935) 0.978 0.918 0.873 0.935 0.999 0.991 0.947 0.887 0.935 0.993 

Locus 1913 : 
2 alleles
2.2% missing data
   4   (0.751) 0.966 0.721 0.715 0.750 0.972 0.811 0.874 0.717 0.750 0.939 
   2   (0.249) 0.034 0.279 0.285 0.250 0.028 0.189 0.126 0.283 0.250 0.061 

Locus 1914 : 
2 alleles
10.9% missing data
   3   (0.930) 0.993 0.913 0.891 0.929 0.999 0.988 0.897 0.917 0.930 0.992 
   4   (0.070) 0.007 0.087 0.109 0.071 0.001 0.012 0.103 0.083 0.070 0.008 

Locus 1915 : 
2 alleles
13.8% missing data
   3   (0.869) 0.894 0.883 0.844 0.869 0.988 0.834 0.923 0.947 0.869 0.931 
   1   (0.131) 0.106 0.117 0.156 0.131 0.012 0.166 0.077 0.053 0.131 0.069 

Locus 1916 : 
2 alleles
6.5% missing data
   3   (0.916) 0.984 0.938 0.953 0.916 0.921 0.916 0.895 0.959 0.916 0.976 
   4   (0.084) 0.016 0.062 0.047 0.084 0.079 0.084 0.105 0.041 0.084 0.024 

Locus 1917 : 
2 alleles
4.3% missing data
   1   (0.823) 0.948 0.795 0.824 0.824 0.803 0.905 0.847 0.802 0.822 0.947 
   3   (0.177) 0.052 0.205 0.176 0.176 0.197 0.095 0.153 0.198 0.178 0.053 

Locus 1918 : 
2 alleles
12.3% missing data
   4   (0.785) 0.957 0.814 0.887 0.785 0.968 0.664 0.839 0.911 0.785 0.553 
   2   (0.215) 0.043 0.186 0.113 0.215 0.032 0.336 0.161 0.089 0.215 0.447 

Locus 1919 : 
2 alleles
8.0% missing data
   1   (0.752) 0.173 0.677 0.843 0.751 0.677 0.776 0.756 0.843 0.752 0.934 
   3   (0.248) 0.827 0.323 0.157 0.249 0.323 0.224 0.244 0.157 0.248 0.066 

Locus 1920 : 
2 alleles
3.6% missing data
   3   (0.844) 0.870 0.758 0.824 0.843 0.875 0.903 0.930 0.885 0.844 0.959 
   2   (0.156) 0.130 0.242 0.176 0.157 0.125 0.097 0.070 0.115 0.156 0.041 

Locus 1921 : 
2 alleles
3.6% missing data
   2   (0.858) 0.974 0.818 0.871 0.858 0.995 0.902 0.943 0.940 0.858 0.675 
   4   (0.142) 0.026 0.182 0.129 0.142 0.005 0.098 0.057 0.060 0.142 0.325 

Locus 1922 : 
2 alleles
4.3% missing data
   4   (0.763) 0.776 0.723 0.776 0.762 0.981 0.796 0.796 0.853 0.763 0.530 
   1   (0.237) 0.224 0.277 0.224 0.238 0.019 0.204 0.204 0.147 0.237 0.470 

Locus 1923 : 
2 alleles
9.4% missing data
   2   (0.480) 0.426 0.581 0.452 0.480 0.669 0.440 0.514 0.431 0.480 0.319 
   4   (0.520) 0.574 0.419 0.548 0.520 0.331 0.560 0.486 0.569 0.520 0.681 

Locus 1924 : 
2 alleles
12.3% missing data
   2   (0.842) 0.974 0.870 0.871 0.841 0.833 0.818 0.941 0.898 0.841 0.954 
   3   (0.158) 0.026 0.130 0.129 0.159 0.167 0.182 0.059 0.102 0.159 0.046 

Locus 1925 : 
2 alleles
13.8% missing data
   4   (0.913) 0.891 0.964 0.965 0.914 0.442 0.918 0.958 0.965 0.913 0.953 
   2   (0.087) 0.109 0.036 0.035 0.086 0.558 0.082 0.042 0.035 0.087 0.047 

Locus 1926 : 
2 alleles
6.5% missing data
   1   (0.904) 0.986 0.899 0.895 0.904 0.997 0.951 0.930 0.934 0.903 0.982 
   3   (0.096) 0.014 0.101 0.105 0.096 0.003 0.049 0.070 0.066 0.097 0.018 

Locus 1927 : 
2 alleles
4.3% missing data
   2   (0.913) 0.986 0.939 0.968 0.914 0.987 0.935 0.958 0.978 0.914 0.531 
   3   (0.087) 0.014 0.061 0.032 0.086 0.013 0.065 0.042 0.022 0.086 0.469 

Locus 1928 : 
2 alleles
10.1% missing data
   4   (0.806) 0.796 0.888 0.845 0.806 0.948 0.742 0.930 0.834 0.805 0.932 
   2   (0.194) 0.204 0.112 0.155 0.194 0.052 0.258 0.070 0.166 0.195 0.068 

Locus 1929 : 
2 alleles
5.1% missing data
   1   (0.936) 0.982 0.982 0.981 0.936 0.989 0.891 0.972 0.987 0.935 0.973 
   4   (0.064) 0.018 0.018 0.019 0.064 0.011 0.109 0.028 0.013 0.065 0.027 

Locus 1930 : 
2 alleles
5.1% missing data
   3   (0.887) 0.976 0.881 0.905 0.886 0.945 0.936 0.945 0.941 0.886 0.976 
   4   (0.113) 0.024 0.119 0.095 0.114 0.055 0.064 0.055 0.059 0.114 0.024 

Locus 1931 : 
2 alleles
11.6% missing data
   4   (0.915) 0.975 0.956 0.773 0.915 0.945 0.970 0.964 0.906 0.915 0.986 
   2   (0.085) 0.025 0.044 0.227 0.085 0.055 0.030 0.036 0.094 0.085 0.014 

Locus 1932 : 
2 alleles
2.9% missing data
   2   (0.742) 0.828 0.747 0.709 0.741 0.986 0.867 0.374 0.634 0.741 0.957 
   1   (0.258) 0.172 0.253 0.291 0.259 0.014 0.133 0.626 0.366 0.259 0.043 

Locus 1933 : 
2 alleles
15.9% missing data
   3   (0.604) 0.917 0.615 0.618 0.604 0.922 0.609 0.632 0.542 0.604 0.560 
   4   (0.396) 0.083 0.385 0.382 0.396 0.078 0.391 0.368 0.458 0.396 0.440 

Locus 1934 : 
2 alleles
3.6% missing data
   2   (0.098) 0.042 0.067 0.046 0.099 0.136 0.066 0.031 0.052 0.098 0.031 
   4   (0.902) 0.958 0.933 0.954 0.901 0.864 0.934 0.969 0.948 0.902 0.969 

Locus 1935 : 
2 alleles
10.9% missing data
   4   (0.865) 0.975 0.888 0.923 0.865 0.790 0.725 0.965 0.961 0.865 0.959 
   2   (0.135) 0.025 0.112 0.077 0.135 0.210 0.275 0.035 0.039 0.135 0.041 

Locus 1936 : 
2 alleles
10.9% missing data
   1   (0.939) 0.981 0.883 0.915 0.939 0.991 0.991 0.791 0.940 0.939 0.994 
   2   (0.061) 0.019 0.117 0.085 0.061 0.009 0.009 0.209 0.060 0.061 0.006 

Locus 1937 : 
2 alleles
2.9% missing data
   1   (0.844) 0.944 0.678 0.839 0.844 0.881 0.888 0.898 0.918 0.844 0.965 
   3   (0.156) 0.056 0.322 0.161 0.156 0.119 0.112 0.102 0.082 0.156 0.035 

Locus 1938 : 
2 alleles
5.1% missing data
   4   (0.944) 0.874 0.987 0.988 0.943 0.845 0.887 0.989 0.992 0.944 0.967 
   2   (0.056) 0.126 0.013 0.012 0.057 0.155 0.113 0.011 0.008 0.056 0.033 

Locus 1939 : 
2 alleles
1.4% missing data
   2   (0.108) 0.015 0.120 0.140 0.107 0.008 0.030 0.223 0.187 0.107 0.021 
   4   (0.892) 0.985 0.880 0.860 0.893 0.992 0.970 0.777 0.813 0.893 0.979 

Locus 1940 : 
2 alleles
2.2% missing data
   1   (0.919) 0.934 0.893 0.952 0.918 0.998 0.960 0.974 0.955 0.919 0.983 
   3   (0.081) 0.066 0.107 0.048 0.082 0.002 0.040 0.026 0.045 0.081 0.017 

Locus 1941 : 
2 alleles
5.1% missing data
   2   (0.905) 0.965 0.896 0.917 0.905 0.995 0.947 0.948 0.953 0.905 0.972 
   4   (0.095) 0.035 0.104 0.083 0.095 0.005 0.053 0.052 0.047 0.095 0.028 

Locus 1942 : 
2 alleles
4.3% missing data
   3   (0.899) 0.982 0.932 0.911 0.899 0.991 0.944 0.940 0.914 0.899 0.977 
   2   (0.101) 0.018 0.068 0.089 0.101 0.009 0.056 0.060 0.086 0.101 0.023 

Locus 1943 : 
2 alleles
2.2% missing data
   1   (0.875) 0.978 0.928 0.923 0.875 0.982 0.889 0.894 0.866 0.875 0.935 
   3   (0.125) 0.022 0.072 0.077 0.125 0.018 0.111 0.106 0.134 0.125 0.065 

Locus 1944 : 
2 alleles
6.5% missing data
   3   (0.798) 0.971 0.922 0.798 0.798 0.979 0.620 0.716 0.858 0.798 0.942 
   1   (0.202) 0.029 0.078 0.202 0.202 0.021 0.380 0.284 0.142 0.202 0.058 

Locus 1945 : 
2 alleles
8.7% missing data
   1   (0.434) 0.391 0.416 0.486 0.434 0.613 0.422 0.303 0.400 0.434 0.461 
   3   (0.566) 0.609 0.584 0.514 0.566 0.387 0.578 0.697 0.600 0.566 0.539 

Locus 1946 : 
2 alleles
10.9% missing data
   3   (0.883) 0.838 0.879 0.933 0.883 0.978 0.922 0.858 0.898 0.884 0.956 
   2   (0.117) 0.162 0.121 0.067 0.117 0.022 0.078 0.142 0.102 0.116 0.044 

Locus 1947 : 
2 alleles
13.0% missing data
   3   (0.906) 0.936 0.935 0.905 0.906 0.889 0.959 0.951 0.881 0.906 0.981 
   1   (0.094) 0.064 0.065 0.095 0.094 0.111 0.041 0.049 0.119 0.094 0.019 

Locus 1948 : 
2 alleles
0.7% missing data
   3   (0.813) 0.972 0.825 0.779 0.813 0.984 0.825 0.905 0.858 0.813 0.815 
   4   (0.187) 0.028 0.175 0.221 0.187 0.016 0.175 0.095 0.142 0.187 0.185 

Locus 1949 : 
2 alleles
15.2% missing data
   4   (0.816) 0.812 0.862 0.826 0.815 0.971 0.800 0.485 0.922 0.815 0.936 
   2   (0.184) 0.188 0.138 0.174 0.185 0.029 0.200 0.515 0.078 0.185 0.064 

Locus 1950 : 
2 alleles
0.0% missing data
   1   (0.914) 0.960 0.957 0.915 0.914 0.533 0.930 0.970 0.965 0.914 0.972 
   3   (0.086) 0.040 0.043 0.085 0.086 0.467 0.070 0.030 0.035 0.086 0.028 

Locus 1951 : 
2 alleles
11.6% missing data
   1   (0.765) 0.684 0.780 0.832 0.765 0.979 0.835 0.914 0.753 0.764 0.615 
   4   (0.235) 0.316 0.220 0.168 0.235 0.021 0.165 0.086 0.247 0.236 0.385 

Locus 1952 : 
2 alleles
12.3% missing data
   3   (0.151) 0.092 0.135 0.116 0.151 0.460 0.087 0.041 0.160 0.151 0.037 
   4   (0.849) 0.908 0.865 0.884 0.849 0.540 0.913 0.959 0.840 0.849 0.963 

Locus 1953 : 
2 alleles
2.9% missing data
   3   (0.917) 0.974 0.945 0.961 0.917 0.872 0.913 0.977 0.973 0.918 0.974 
   2   (0.083) 0.026 0.055 0.039 0.083 0.128 0.087 0.023 0.027 0.082 0.026 

Locus 1954 : 
2 alleles
13.0% missing data
   1   (0.710) 0.681 0.671 0.780 0.711 0.647 0.699 0.815 0.828 0.710 0.487 
   3   (0.290) 0.319 0.329 0.220 0.289 0.353 0.301 0.185 0.172 0.290 0.513 

Locus 1955 : 
2 alleles
16.7% missing data
   1   (0.870) 0.837 0.924 0.810 0.870 0.903 0.909 0.935 0.928 0.870 0.783 
   4   (0.130) 0.163 0.076 0.190 0.130 0.097 0.091 0.065 0.072 0.130 0.217 

Locus 1956 : 
2 alleles
8.7% missing data
   2   (0.884) 0.938 0.938 0.885 0.884 0.042 0.948 0.945 0.944 0.884 0.801 
   4   (0.116) 0.062 0.062 0.115 0.116 0.958 0.052 0.055 0.056 0.116 0.199 

Locus 1957 : 
2 alleles
12.3% missing data
   2   (0.896) 0.979 0.951 0.914 0.896 0.871 0.898 0.928 0.941 0.895 0.956 
   4   (0.104) 0.021 0.049 0.086 0.104 0.129 0.102 0.072 0.059 0.105 0.044 

Locus 1958 : 
2 alleles
5.8% missing data
   1   (0.119) 0.034 0.062 0.093 0.119 0.026 0.212 0.095 0.043 0.119 0.032 
   4   (0.881) 0.966 0.938 0.907 0.881 0.974 0.788 0.905 0.957 0.881 0.968 

Locus 1959 : 
2 alleles
6.5% missing data
   2   (0.897) 0.983 0.935 0.888 0.897 0.970 0.967 0.941 0.840 0.896 0.979 
   4   (0.103) 0.017 0.065 0.112 0.103 0.030 0.033 0.059 0.160 0.104 0.021 

Locus 1960 : 
2 alleles
12.3% missing data
   2   (0.836) 0.865 0.849 0.878 0.836 0.875 0.904 0.719 0.903 0.836 0.648 
   4   (0.164) 0.135 0.151 0.122 0.164 0.125 0.096 0.281 0.097 0.164 0.352 

Locus 1961 : 
2 alleles
2.9% missing data
[truncated: 161,814 more chars]
