# Supplementary material for: Population genomic response to geographic gradients by widespread and endemic fishes of the Arabian Peninsula
Source: Ecol Evol. 2020 Apr 12;10(10):4314–30. doi: 10.1002/ece3.6199 (PMC7246217; doi:10.1002/ece3.6199)
Supplement: Supplementary file 6 — Appendix S1 [file ECE3-10-4314-s006.zip › Appendix S1, STRUCTURE and PCA Plots, Dryad/STRUCTURE/C. austriacus & C. melapterus/results_job_T47_q]

 C_aust_RS25  1 0.0009 0.1976 0.1453 0.0388 0.0006 0.0046 0.0738 0.5142 0.0233 0.0010 
 C_aust_RS25  1 0.0003 0.3816 0.0974 0.0149 0.0008 0.0010 0.1256 0.3670 0.0101 0.0013 
 C_aust_RS26  1 0.0004 0.5433 0.0850 0.0151 0.0006 0.0009 0.0787 0.2655 0.0100 0.0006 
 C_aust_RS26  1 0.0010 0.2373 0.1089 0.0469 0.0013 0.0039 0.0380 0.5340 0.0282 0.0005 
 C_aust_RS26  1 0.0009 0.2582 0.0992 0.0458 0.0043 0.0048 0.0271 0.5330 0.0262 0.0005 
 C_aust_RS26  1 0.0006 0.2741 0.1414 0.0285 0.0020 0.0021 0.0489 0.4857 0.0164 0.0005 
 C_aust_RS26  1 0.0006 0.3652 0.1167 0.0295 0.0005 0.0015 0.1258 0.3432 0.0167 0.0004 
 C_aust_RS26  1 0.0008 0.2741 0.1148 0.0726 0.0039 0.0092 0.0709 0.4106 0.0426 0.0004 
 C_aust_RS26  1 0.0006 0.2623 0.2144 0.0231 0.0006 0.0019 0.0554 0.4268 0.0145 0.0003 
 C_aust_RS26  1 0.0014 0.2462 0.2362 0.0272 0.0009 0.0020 0.0324 0.4358 0.0172 0.0007 
 C_aust_RS26  1 0.0006 0.3531 0.0663 0.0434 0.0016 0.0020 0.0263 0.4797 0.0265 0.0004 
 C_aust_RS26  1 0.0051 0.3415 0.0861 0.0194 0.0008 0.0024 0.0164 0.5140 0.0138 0.0005 
 C_aust_RS27  2 0.0009 0.2428 0.1708 0.0086 0.0005 0.0013 0.1217 0.4309 0.0190 0.0036 
 C_aust_RS27  2 0.0006 0.3031 0.1201 0.0123 0.0007 0.0019 0.0550 0.4728 0.0266 0.0070 
 C_aust_RS27  2 0.0009 0.2689 0.1531 0.0133 0.0007 0.0044 0.0347 0.4907 0.0275 0.0058 
 C_aust_RS27  2 0.0014 0.2533 0.1584 0.0271 0.0007 0.0040 0.0477 0.4443 0.0532 0.0099 
 C_aust_RS27  2 0.0010 0.3388 0.1436 0.0261 0.0023 0.0061 0.0688 0.3376 0.0604 0.0153 
 C_aust_RS27  2 0.0004 0.3139 0.1303 0.0108 0.0010 0.0014 0.0626 0.4519 0.0231 0.0046 
 C_aust_RS27  2 0.0005 0.2820 0.0965 0.0070 0.0004 0.0013 0.0920 0.5023 0.0145 0.0035 
 C_aust_RS27  2 0.0023 0.2885 0.1652 0.0178 0.0008 0.0052 0.1130 0.3642 0.0364 0.0066 
 C_aust_RS27  2 0.0005 0.3419 0.1135 0.0111 0.0018 0.0027 0.0375 0.4518 0.0239 0.0153 
 C_aust_RS27  2 0.0008 0.3892 0.1663 0.0159 0.0010 0.0022 0.0444 0.3421 0.0341 0.0040 
 C_aust_RS27  2 0.0006 0.2990 0.1275 0.0172 0.0005 0.0033 0.0601 0.4440 0.0355 0.0122 
 C_aust_RS27  2 0.0014 0.3673 0.1666 0.0113 0.0006 0.0016 0.0428 0.3826 0.0232 0.0026 
 C_aust_RS46  4 0.0003 0.2471 0.1585 0.0096 0.0012 0.0048 0.0698 0.4879 0.0103 0.0106 
 C_aust_RS48  4 0.0004 0.2176 0.2211 0.0055 0.0015 0.0020 0.0551 0.4899 0.0051 0.0017 
 C_aust_RS51  4 0.0005 0.2535 0.1388 0.0105 0.0035 0.0038 0.0607 0.5133 0.0100 0.0054 
 C_aust_RS53  4 0.0009 0.2537 0.1708 0.0106 0.0014 0.0023 0.1239 0.4234 0.0113 0.0017 
 C_aust_RS54  4 0.0007 0.2681 0.1547 0.0098 0.0018 0.0015 0.0415 0.5090 0.0099 0.0029 
 C_aust_RS55  4 0.0011 0.1769 0.1026 0.0076 0.0029 0.0025 0.0831 0.6137 0.0072 0.0025 
 C_aust_RS57  4 0.0012 0.1845 0.1094 0.0070 0.0014 0.0013 0.0368 0.6475 0.0069 0.0039 
 C_aust_RS58  4 0.0007 0.2267 0.1999 0.0055 0.0017 0.0017 0.0748 0.4810 0.0060 0.0018 
 C_aust_RS59  4 0.0011 0.3238 0.1203 0.0107 0.0060 0.0033 0.0715 0.4388 0.0100 0.0145 
 C_aust_RS97  4 0.0007 0.2330 0.1724 0.0105 0.0046 0.0036 0.0274 0.5355 0.0099 0.0023 
 C_aust_RS98  4 0.0004 0.3020 0.1432 0.0073 0.0010 0.0013 0.0545 0.4794 0.0073 0.0034 
 C_aust_RS52  9 0.0016 0.2716 0.1392 0.0146 0.0005 0.0018 0.0498 0.5022 0.0174 0.0013 
 C_aust_RS53  9 0.0020 0.3974 0.0727 0.0115 0.0005 0.0032 0.0542 0.4416 0.0119 0.0049 
 C_aust_RS53  9 0.0009 0.1653 0.1055 0.0052 0.0021 0.0027 0.0400 0.6697 0.0069 0.0016 
 C_aust_RS53  9 0.0011 0.2895 0.0879 0.0074 0.0007 0.0016 0.0382 0.5628 0.0087 0.0020 
 C_aust_RS53  9 0.0017 0.4311 0.1265 0.0066 0.0014 0.0022 0.0908 0.3288 0.0083 0.0026 
 C_aust_RS53  9 0.0063 0.3341 0.1630 0.0127 0.0008 0.0027 0.0918 0.3758 0.0120 0.0008 
 C_aust_RS53  9 0.0011 0.2349 0.0528 0.0146 0.0010 0.0022 0.1401 0.5156 0.0158 0.0219 
 C_aust_RS53  9 0.0008 0.2511 0.0823 0.0059 0.0004 0.0027 0.0686 0.5801 0.0071 0.0010 
 C_aust_RS53  9 0.0016 0.2499 0.0646 0.0089 0.0008 0.0016 0.1085 0.5518 0.0105 0.0020 
 C_aust_RS53  9 0.0019 0.3956 0.0837 0.0088 0.0004 0.0029 0.0478 0.4468 0.0114 0.0007 
 C_aust_RS53  9 0.0017 0.2229 0.1002 0.0063 0.0007 0.0029 0.0416 0.6153 0.0074 0.0010 
 C_aust_RS53  9 0.0009 0.2308 0.0879 0.0165 0.0003 0.0026 0.0940 0.5501 0.0154 0.0016 
 C_aust_RS14 10 0.0010 0.1283 0.1128 0.0114 0.0042 0.0015 0.0212 0.6501 0.0692 0.0002 
 C_aust_RS14 10 0.0008 0.1617 0.0925 0.0250 0.0008 0.0013 0.0532 0.5149 0.1495 0.0003 
 C_aust_RS14 10 0.0009 0.1307 0.1733 0.0196 0.0006 0.0006 0.0423 0.5213 0.1102 0.0003 
 C_aust_RS14 10 0.0017 0.2445 0.2064 0.0142 0.0007 0.0006 0.0268 0.4228 0.0818 0.0004 
 C_aust_RS15 10 0.0059 0.2436 0.1560 0.0112 0.0007 0.0006 0.0251 0.4912 0.0651 0.0006 
 C_aust_RS17 10 0.0015 0.2170 0.1761 0.0250 0.0011 0.0016 0.1196 0.3012 0.1565 0.0004 
 C_aust_RS26 10 0.0044 0.1785 0.1038 0.0209 0.0013 0.0016 0.0211 0.5464 0.1214 0.0005 
 C_aust_RS26 10 0.0017 0.1850 0.1888 0.0095 0.0007 0.0006 0.1191 0.4462 0.0481 0.0002 
 C_aust_RS26 10 0.0029 0.2576 0.1233 0.0235 0.0018 0.0023 0.0326 0.4086 0.1471 0.0003 
 C_aust_RS27 10 0.0006 0.1808 0.0821 0.0120 0.0004 0.0006 0.1564 0.4891 0.0776 0.0003 
 C_aust_RS27 10 0.0018 0.1181 0.1206 0.0082 0.0013 0.0005 0.0437 0.6590 0.0466 0.0004 
 C_aust_RS27 10 0.0015 0.1236 0.1299 0.0140 0.0017 0.0008 0.0236 0.6184 0.0860 0.0006 
 C_aust_RS35 20 0.0004 0.4526 0.0861 0.0168 0.0018 0.0010 0.0627 0.3597 0.0183 0.0006 
 C_aust_RS36 20 0.0008 0.3137 0.0768 0.0199 0.0254 0.0013 0.0397 0.5003 0.0216 0.0005 
 C_aust_RS36 20 0.0003 0.3250 0.1076 0.0217 0.0060 0.0025 0.1249 0.3881 0.0231 0.0008 
 C_aust_RS37 20 0.0003 0.2624 0.1194 0.0346 0.0031 0.0021 0.0519 0.4885 0.0369 0.0007 
 C_aust_RS37 20 0.0005 0.2637 0.1367 0.0497 0.0012 0.0048 0.0471 0.4456 0.0504 0.0004 
 C_aust_RS37 20 0.0013 0.3636 0.1081 0.0252 0.0022 0.0013 0.0424 0.4299 0.0250 0.0011 
 C_aust_RS37 20 0.0003 0.3043 0.1560 0.0283 0.0013 0.0011 0.1269 0.3529 0.0261 0.0029 
 C_aust_RS37 20 0.0005 0.3349 0.0868 0.0279 0.0039 0.0013 0.1267 0.3916 0.0258 0.0006 
 C_aust_RS37 20 0.0005 0.3190 0.1000 0.0440 0.0023 0.0023 0.1184 0.3698 0.0428 0.0008 
 C_aust_RS37 20 0.0007 0.3672 0.0935 0.0290 0.0023 0.0014 0.0519 0.4219 0.0306 0.0015 
 C_aust_RS37 20 0.0013 0.3325 0.1152 0.0364 0.0069 0.0017 0.0719 0.3943 0.0392 0.0005 
 C_aust_RS37 20 0.0003 0.2497 0.0968 0.0502 0.0019 0.0026 0.1064 0.4423 0.0492 0.0005 
  C_aust_A1b 22 0.0011 0.1356 0.1984 0.0021 0.0009 0.0005 0.0260 0.6254 0.0096 0.0004 
   C_aust_A2 22 0.0004 0.3076 0.1904 0.0106 0.0049 0.0049 0.0296 0.4046 0.0457 0.0014 
   C_aust_A3 22 0.0008 0.0185 0.0349 0.0012 0.0008 0.0011 0.6667 0.2709 0.0045 0.0006 
   C_aust_A4 22 0.0005 0.1345 0.2227 0.0025 0.0069 0.0015 0.0814 0.5366 0.0128 0.0005 
   C_aust_A5 22 0.0004 0.0306 0.1174 0.0047 0.0009 0.0028 0.0251 0.7966 0.0198 0.0015 
   C_aust_A6 22 0.0004 0.0563 0.1250 0.0028 0.0063 0.0007 0.1643 0.6273 0.0135 0.0034 
   C_aust_A7 22 0.0002 0.1715 0.1727 0.0041 0.0008 0.0009 0.0714 0.5629 0.0144 0.0011 
 C_melap_RS4 12 0.0480 0.0017 0.0013 0.0040 0.0642 0.7091 0.0055 0.0026 0.0064 0.1572 
 C_melap_RS4 12 0.0286 0.0008 0.0006 0.0012 0.0064 0.8752 0.0010 0.0008 0.0014 0.0839 
 C_melap_RS4 12 0.0799 0.0037 0.0020 0.0022 0.0173 0.7307 0.0007 0.0028 0.0033 0.1575 
 C_melap_RS4 12 0.0478 0.0011 0.0012 0.0010 0.0068 0.7593 0.0009 0.0011 0.0013 0.1796 
 C_melap_RS4 12 0.0207 0.0024 0.0041 0.0026 0.0439 0.7655 0.0009 0.0051 0.0034 0.1515 
 C_melap_RS4 12 0.0103 0.0019 0.0011 0.0013 0.0148 0.8482 0.0008 0.0024 0.0017 0.1176 
 C_melap_RS4 12 0.0195 0.0015 0.0011 0.0014 0.0494 0.8286 0.0012 0.0020 0.0016 0.0937 
 C_melap_RS4 12 0.6756 0.0005 0.0004 0.0005 0.0065 0.2429 0.0004 0.0006 0.0007 0.0717 
 C_melap_RS4 12 0.0628 0.0080 0.0015 0.0038 0.0045 0.7784 0.0021 0.0051 0.0046 0.1292 
 C_melap_RS4 12 0.0130 0.0009 0.0005 0.0007 0.0164 0.8413 0.0008 0.0011 0.0009 0.1243 
 C_melap_RS4 12 0.0972 0.0033 0.0038 0.0117 0.0472 0.7125 0.0023 0.0019 0.0109 0.1091 
 C_melap_RS4 12 0.0155 0.0019 0.0011 0.0017 0.0061 0.8120 0.0009 0.0020 0.0023 0.1563 
 C_melap_RS4 13 0.0002 0.0001 0.0001 0.0004 0.0014 0.0096 0.0001 0.0001 0.0004 0.9875 
 C_melap_RS4 13 0.0004 0.0002 0.0002 0.0010 0.0061 0.0178 0.0001 0.0002 0.0010 0.9730 
 C_melap_RS4 13 0.0031 0.0006 0.0006 0.0042 0.0365 0.8149 0.0010 0.0005 0.0048 0.1337 
 C_melap_RS4 13 0.0014 0.0019 0.0032 0.0659 0.0184 0.7098 0.0006 0.0006 0.0912 0.1069 
 C_melap_RS4 13 0.0062 0.0011 0.0058 0.0141 0.0050 0.8765 0.0005 0.0004 0.0181 0.0724 
 C_melap_RS4 13 0.0008 0.0005 0.0007 0.1589 0.0187 0.5933 0.0004 0.0003 0.1832 0.0431 
 C_melap_RS4 13 0.0027 0.0023 0.0011 0.0111 0.0306 0.8117 0.0009 0.0005 0.0132 0.1260 
 C_melap_RS4 13 0.0037 0.0077 0.0015 0.0480 0.0028 0.8153 0.0027 0.0009 0.0543 0.0631 
 C_melap_RS4 13 0.0007 0.0018 0.0011 0.0137 0.0630 0.7857 0.0014 0.0019 0.0151 0.1157 
 C_melap_RS4 13 0.0076 0.0007 0.0016 0.0170 0.0235 0.8889 0.0004 0.0007 0.0256 0.0339 
 C_melap_RS4 13 0.0027 0.0011 0.0009 0.0027 0.0129 0.9190 0.0035 0.0008 0.0033 0.0531 
 C_melap_RS4 13 0.0211 0.0010 0.0049 0.0107 0.0341 0.7892 0.0030 0.0005 0.0191 0.1163 
 C_melap_RS1 14 0.0041 0.0019 0.0028 0.0038 0.0899 0.8387 0.0024 0.0024 0.0030 0.0512 
 C_melap_RS1 14 0.0043 0.0010 0.0010 0.0014 0.6580 0.2918 0.0004 0.0007 0.0010 0.0404 
 C_melap_RS1 14 0.0052 0.0051 0.0045 0.0073 0.0509 0.8087 0.0014 0.0018 0.0055 0.1096 
 C_melap_RS1 14 0.0064 0.0063 0.0040 0.0136 0.0662 0.7102 0.0012 0.0021 0.0101 0.1800 
 C_melap_RS1 14 0.0017 0.0060 0.0079 0.0072 0.0253 0.8008 0.0014 0.0017 0.0044 0.1435 
 C_melap_RS1 14 0.0086 0.0083 0.0106 0.0087 0.0663 0.8021 0.0022 0.0057 0.0073 0.0802 
 C_melap_RS1 14 0.0059 0.0013 0.0011 0.0017 0.0284 0.7306 0.0010 0.0009 0.0014 0.2279 
 C_melap_RS1 14 0.0065 0.0031 0.0040 0.0068 0.0645 0.7503 0.0015 0.0014 0.0061 0.1558 
 C_melap_RS1 14 0.0030 0.0046 0.0019 0.0062 0.0355 0.8046 0.0018 0.0023 0.0051 0.1351 
 C_melap_RS1 14 0.0052 0.0031 0.0028 0.0118 0.0148 0.8175 0.0011 0.0027 0.0078 0.1332 
 C_melap_RS1 14 0.0114 0.0027 0.0023 0.0069 0.0215 0.8469 0.0008 0.0012 0.0059 0.1004 
 C_melap_RS1 14 0.0029 0.0014 0.0014 0.0017 0.0849 0.8087 0.0021 0.0013 0.0015 0.0942 
 C_melap_RS4 16 0.0203 0.0029 0.0020 0.0342 0.0528 0.7264 0.0063 0.0028 0.0265 0.1258 
 C_melap_RS4 16 0.0192 0.0023 0.0039 0.0245 0.0163 0.8017 0.0028 0.0027 0.0202 0.1064 
 C_melap_RS4 16 0.0373 0.0014 0.0022 0.0207 0.0187 0.7896 0.0039 0.0012 0.0167 0.1082 
 C_melap_RS4 16 0.0064 0.0039 0.0088 0.0727 0.0186 0.7225 0.0039 0.0029 0.0579 0.1024 
 C_melap_RS4 16 0.0144 0.0032 0.0039 0.0486 0.0256 0.7114 0.0062 0.0028 0.0408 0.1430 
 C_melap_RS4 16 0.0165 0.0014 0.0018 0.0150 0.0161 0.8020 0.0037 0.0014 0.0123 0.1298 
 C_melap_RS4 16 0.0148 0.0020 0.0023 0.0240 0.0699 0.7571 0.0029 0.0019 0.0190 0.1060 
 C_melap_RS4 16 0.0255 0.0031 0.0057 0.0277 0.0170 0.7867 0.0033 0.0029 0.0215 0.1065 
 C_melap_RS4 16 0.0125 0.0024 0.0033 0.0258 0.0241 0.8057 0.0086 0.0021 0.0208 0.0947 
 C_melap_RS4 16 0.0191 0.0026 0.0046 0.0267 0.0221 0.7561 0.0130 0.0060 0.0212 0.1285 
 C_melap_RS4 16 0.0108 0.0015 0.0027 0.0123 0.0293 0.8533 0.0055 0.0021 0.0102 0.0721 
 C_melap_RS4 16 0.0125 0.0022 0.0039 0.0289 0.0188 0.7991 0.0132 0.0028 0.0237 0.0948 
 C_melap_RS5 19 0.0683 0.0038 0.0035 0.0214 0.0319 0.7536 0.0034 0.0009 0.0210 0.0922 
 C_melap_RS5 19 0.0272 0.0042 0.0048 0.0356 0.0432 0.7001 0.0174 0.0019 0.0341 0.1315 
 C_melap_RS5 19 0.0363 0.0048 0.0053 0.0479 0.0203 0.7524 0.0050 0.0012 0.0496 0.0771 
 C_melap_RS5 19 0.0406 0.0052 0.0039 0.0402 0.0183 0.7574 0.0022 0.0009 0.0412 0.0901 
 C_melap_RS5 19 0.0355 0.0027 0.0036 0.0152 0.0426 0.7557 0.0016 0.0010 0.0147 0.1274 
 C_melap_RS5 19 0.0258 0.0033 0.0022 0.0155 0.0123 0.7721 0.0020 0.0009 0.0145 0.1514 
 C_melap_RS5 19 0.0433 0.0044 0.0098 0.0348 0.0228 0.7463 0.0077 0.0014 0.0339 0.0956 
 C_melap_RS5 19 0.0772 0.0075 0.0064 0.0231 0.0178 0.7201 0.0054 0.0022 0.0221 0.1182 
 C_melap_RS5 19 0.0302 0.0050 0.0045 0.0292 0.0399 0.7768 0.0023 0.0014 0.0286 0.0822 
 C_melap_RS5 19 0.0520 0.0076 0.0033 0.0228 0.0154 0.7888 0.0019 0.0013 0.0217 0.0853 
 C_melap_RS5 19 0.0366 0.0062 0.0095 0.0487 0.0216 0.7181 0.0049 0.0046 0.0492 0.1006 
 C_melap_RS5 19 0.0398 0.0031 0.0025 0.0169 0.0236 0.7757 0.0043 0.0007 0.0167 0.1167 
