# Supplementary material for: Population genomic response to geographic gradients by widespread and endemic fishes of the Arabian Peninsula
Source: Ecol Evol. 2020 Apr 12;10(10):4314–30. doi: 10.1002/ece3.6199 (PMC7246217; doi:10.1002/ece3.6199)
Supplement: Supplementary file 6 — Appendix S1 [file ECE3-10-4314-s006.zip › Appendix S1, STRUCTURE and PCA Plots, Dryad/STRUCTURE/C. austriacus & C. melapterus/results_job_T48_f]

----------------------------------------------------
STRUCTURE by Pritchard, Stephens and Donnelly (2000)
     and Falush, Stephens and Pritchard (2003)
       Code by Pritchard, Falush and Hubisz
             Version 2.3.4 (Jul 2012)
----------------------------------------------------


Command line arguments:   /home/compartido2/pablo_saenz/Structure/structure_kernel_src/structure -m parameter_job_T48 
Input File:    /home/compartido2/pablo_saenz/joey/structure/C_aus_x_C_mel/data_job_T48

Run parameters:
   138 individuals
   2782 loci
   10 populations assumed
   200000 Burn-in period
   300000 Reps
LOCPRIOR model used


--------------------------------------------
Proportion of membership of each pre-defined
 population in each of the 10 clusters

Given    Inferred Clusters                                                        Number of
 Pop       1      2      3      4      5      6      7      8      9     10      Individuals

  1:     0.004  0.000  0.001  0.002  0.268  0.004  0.460  0.127  0.130  0.003       12
  2:     0.007  0.005  0.001  0.004  0.269  0.009  0.461  0.113  0.129  0.003       12
  4:     0.003  0.002  0.001  0.003  0.183  0.001  0.506  0.149  0.149  0.002       11
  9:     0.001  0.003  0.002  0.002  0.226  0.005  0.543  0.094  0.121  0.003       12
 10:     0.002  0.000  0.003  0.001  0.182  0.029  0.513  0.126  0.133  0.011       12
 12:     0.172  0.045  0.080  0.403  0.004  0.023  0.003  0.002  0.001  0.266       12
 13:     0.114  0.133  0.002  0.332  0.001  0.016  0.001  0.001  0.001  0.400       12
 14:     0.119  0.057  0.001  0.455  0.004  0.002  0.000  0.002  0.000  0.359       12
 16:     0.090  0.037  0.015  0.379  0.003  0.024  0.002  0.006  0.005  0.437       12
 19:     0.095  0.039  0.033  0.345  0.005  0.018  0.003  0.003  0.004  0.457       12
 20:     0.005  0.001  0.001  0.002  0.286  0.002  0.467  0.099  0.129  0.007       12
 22:     0.008  0.000  0.004  0.001  0.114  0.000  0.537  0.134  0.202  0.001        7
--------------------------------------------

Allele-freq. divergence among pops (Net nucleotide distance),
computed using point estimates of P.

      1       2       3       4       5       6       7       8       9      10      
 1      -    0.0658  0.0496  0.0172  0.0149  0.0088  0.0193  0.0162  0.0172  0.0109  
 2   0.0658     -    0.0940  0.0603  0.0588  0.0560  0.0641  0.0610  0.0618  0.0574  
 3   0.0496  0.0940     -    0.0532  0.0465  0.0418  0.0502  0.0478  0.0485  0.0432  
 4   0.0172  0.0603  0.0532     -    0.0226  0.0166  0.0261  0.0241  0.0244  0.0154  
 5   0.0149  0.0588  0.0465  0.0226     -    0.0066  0.0060  0.0053  0.0054  0.0090  
 6   0.0088  0.0560  0.0418  0.0166  0.0066     -    0.0105  0.0079  0.0086  0.0043  
 7   0.0193  0.0641  0.0502  0.0261  0.0060  0.0105     -    0.0070  0.0066  0.0133  
 8   0.0162  0.0610  0.0478  0.0241  0.0053  0.0079  0.0070     -    0.0023  0.0103  
 9   0.0172  0.0618  0.0485  0.0244  0.0054  0.0086  0.0066  0.0023     -    0.0111  
10   0.0109  0.0574  0.0432  0.0154  0.0090  0.0043  0.0133  0.0103  0.0111     -    

Average distances (expected heterozygosity) between individuals in same cluster:
cluster  1  : 0.2365 
cluster  2  : 0.1636 
cluster  3  : 0.1640 
cluster  4  : 0.1716 
cluster  5  : 0.2518 
cluster  6  : 0.2691 
cluster  7  : 0.2241 
cluster  8  : 0.2445 
cluster  9  : 0.2403 
cluster 10  : 0.2610 

--------------------------------------------
Estimated Ln Prob of Data   = -278125.2
Mean value of ln likelihood = -263693.4
Variance of ln likelihood   = 28863.6
Mean value of alpha         = 2.5311

Mean value of alpha_local for each location:
	location  1:  0.1016  0.0264  0.0551  0.0801  6.2323  0.1025  10.6638  2.7449  3.0481  0.0953
	location  2:  0.1327  0.1523  0.0318  0.0871  4.7112  0.1481  7.7699  2.1199  2.1974  0.0824
	location  4:  0.0709  0.0517  0.0410  0.0628  2.5705  0.0299  6.7923  1.7457  2.2167  0.0537
	location  9:  0.0515  0.0734  0.0576  0.0587  4.2009  0.1100  10.4487  1.8124  2.2823  0.0992
	location 10:  0.0621  0.0203  0.0942  0.0400  2.7658  0.3388  7.2802  1.5889  2.0246  0.2048
	location 12:  2.3172  0.7472  0.6611  5.0549  0.0843  0.2332  0.0659  0.0646  0.0398  3.4130
	location 13:  0.2591  0.2773  0.0250  0.9484  0.0229  0.0451  0.0191  0.0150  0.0184  0.6868
	location 14:  1.5953  1.5462  0.0163  6.2642  0.0863  0.0190  0.0009  0.0423  0.0036  3.2506
	location 16:  2.7429  1.3031  0.5354  11.5447  0.1249  0.7550  0.1018  0.2162  0.1924  13.3211
	location 19:  2.8018  1.2679  1.0883  10.1979  0.2027  0.4848  0.1173  0.1163  0.1346  13.3142
	location 20:  0.2850  0.0685  0.0678  0.1515  14.5700  0.1310  23.7050  5.1950  6.4390  0.4266
	location 22:  0.1087  0.0079  0.1138  0.0111  0.7639  0.0049  3.3353  0.8150  1.5004  0.0261

Mean value of Fst_1         = 0.3448
Mean value of Fst_2         = 0.7609
Mean value of Fst_3         = 0.9705
Mean value of Fst_4         = 0.3516
Mean value of Fst_5         = 0.1319
Mean value of Fst_6         = 0.4217
Mean value of Fst_7         = 0.1270
Mean value of Fst_8         = 0.3232
Mean value of Fst_9         = 0.2716
Mean value of Fst_10         = 0.0774

Mean value of r = 0.1206

Inferred ancestry of individuals:
        Label (%Miss) Pop:  Inferred clusters
  1 C_aust_RS25    (1)    1 :  0.010 0.000 0.001 0.003 0.183 0.005 0.481 0.167 0.147 0.002 
  2 C_aust_RS25    (2)    1 :  0.002 0.001 0.000 0.002 0.299 0.002 0.429 0.092 0.171 0.001 
  3 C_aust_RS26    (1)    1 :  0.003 0.000 0.001 0.001 0.398 0.002 0.346 0.112 0.135 0.001 
  4 C_aust_RS26    (0)    1 :  0.004 0.000 0.001 0.002 0.217 0.006 0.548 0.116 0.099 0.007 
  5 C_aust_RS26    (1)    1 :  0.003 0.000 0.001 0.002 0.228 0.005 0.514 0.147 0.094 0.006 
  6 C_aust_RS26    (1)    1 :  0.002 0.000 0.001 0.002 0.258 0.003 0.490 0.106 0.136 0.002 
  7 C_aust_RS26    (0)    1 :  0.001 0.000 0.001 0.001 0.286 0.003 0.370 0.154 0.180 0.003 
  8 C_aust_RS26    (0)    1 :  0.008 0.000 0.001 0.007 0.269 0.009 0.455 0.109 0.137 0.006 
  9 C_aust_RS26    (1)    1 :  0.003 0.000 0.001 0.001 0.277 0.003 0.433 0.117 0.162 0.003 
 10 C_aust_RS26    (0)    1 :  0.003 0.000 0.001 0.001 0.218 0.002 0.406 0.238 0.129 0.003 
 11 C_aust_RS26    (2)    1 :  0.003 0.000 0.001 0.001 0.306 0.008 0.517 0.068 0.092 0.005 
 12 C_aust_RS26    (0)    1 :  0.003 0.000 0.005 0.002 0.282 0.002 0.533 0.092 0.080 0.002 
 13 C_aust_RS27    (4)    2 :  0.002 0.003 0.001 0.001 0.181 0.003 0.429 0.171 0.208 0.001 
 14 C_aust_RS27    (1)    2 :  0.003 0.006 0.000 0.002 0.259 0.004 0.519 0.107 0.097 0.002 
 15 C_aust_RS27    (1)    2 :  0.019 0.003 0.001 0.004 0.239 0.005 0.550 0.080 0.095 0.004 
 16 C_aust_RS27    (2)    2 :  0.007 0.005 0.001 0.002 0.246 0.023 0.442 0.138 0.128 0.009 
 17 C_aust_RS27    (4)    2 :  0.011 0.010 0.001 0.009 0.321 0.023 0.372 0.123 0.124 0.007 
 18 C_aust_RS27    (1)    2 :  0.002 0.003 0.000 0.001 0.294 0.004 0.493 0.082 0.118 0.002 
 19 C_aust_RS27   (10)    2 :  0.003 0.002 0.000 0.001 0.174 0.003 0.618 0.083 0.115 0.001 
 20 C_aust_RS27    (2)    2 :  0.018 0.003 0.002 0.009 0.276 0.011 0.370 0.113 0.196 0.002 
 21 C_aust_RS27    (4)    2 :  0.005 0.015 0.000 0.008 0.278 0.005 0.516 0.085 0.087 0.002 
 22 C_aust_RS27    (1)    2 :  0.004 0.002 0.001 0.003 0.374 0.007 0.352 0.111 0.143 0.002 
 23 C_aust_RS27    (1)    2 :  0.004 0.008 0.000 0.003 0.265 0.010 0.485 0.102 0.119 0.004 
 24 C_aust_RS27    (0)    2 :  0.003 0.001 0.001 0.001 0.319 0.005 0.386 0.157 0.125 0.002 
 25 C_aust_RS46    (5)    4 :  0.003 0.004 0.000 0.003 0.205 0.002 0.447 0.134 0.198 0.004 
 26 C_aust_RS48    (8)    4 :  0.002 0.000 0.001 0.001 0.118 0.001 0.432 0.292 0.151 0.001 
 27 C_aust_RS51    (4)    4 :  0.003 0.002 0.001 0.010 0.183 0.002 0.529 0.137 0.133 0.002 
 28 C_aust_RS53    (1)    4 :  0.002 0.000 0.002 0.001 0.180 0.002 0.374 0.204 0.233 0.002 
 29 C_aust_RS54    (2)    4 :  0.001 0.001 0.001 0.001 0.243 0.001 0.504 0.115 0.131 0.001 
 30 C_aust_RS55   (14)    4 :  0.012 0.001 0.002 0.003 0.096 0.001 0.711 0.048 0.125 0.001 
 31 C_aust_RS57    (3)    4 :  0.001 0.003 0.002 0.001 0.116 0.001 0.682 0.097 0.096 0.001 
 32 C_aust_RS58    (1)    4 :  0.001 0.001 0.001 0.001 0.152 0.001 0.431 0.203 0.208 0.001 
 33 C_aust_RS59    (2)    4 :  0.005 0.007 0.002 0.010 0.258 0.002 0.465 0.115 0.133 0.003 
 34 C_aust_RS97    (2)    4 :  0.003 0.001 0.001 0.003 0.219 0.002 0.526 0.130 0.114 0.002 
 35 C_aust_RS98    (1)    4 :  0.001 0.001 0.000 0.001 0.245 0.001 0.465 0.164 0.122 0.001 
 36 C_aust_RS52    (2)    9 :  0.002 0.001 0.001 0.001 0.230 0.005 0.496 0.123 0.137 0.002 
 37 C_aust_RS53    (4)    9 :  0.001 0.002 0.001 0.002 0.283 0.005 0.506 0.084 0.109 0.006 
 38 C_aust_RS53    (6)    9 :  0.002 0.001 0.001 0.002 0.121 0.004 0.666 0.112 0.090 0.002 
 39 C_aust_RS53    (3)    9 :  0.001 0.002 0.001 0.001 0.228 0.003 0.582 0.084 0.096 0.003 
 40 C_aust_RS53    (9)    9 :  0.002 0.002 0.001 0.002 0.361 0.003 0.399 0.084 0.143 0.002 
 41 C_aust_RS53    (4)    9 :  0.001 0.001 0.005 0.002 0.268 0.004 0.407 0.155 0.154 0.003 
 42 C_aust_RS53    (4)    9 :  0.001 0.024 0.001 0.001 0.175 0.005 0.581 0.070 0.136 0.004 
 43 C_aust_RS53    (3)    9 :  0.001 0.001 0.001 0.002 0.204 0.005 0.613 0.062 0.110 0.003 
 44 C_aust_RS53    (8)    9 :  0.002 0.002 0.002 0.001 0.181 0.009 0.591 0.068 0.142 0.003 
 45 C_aust_RS53    (2)    9 :  0.001 0.001 0.002 0.002 0.309 0.004 0.476 0.105 0.098 0.003 
 46 C_aust_RS53    (6)    9 :  0.001 0.001 0.001 0.002 0.166 0.003 0.626 0.090 0.108 0.002 
 47 C_aust_RS53    (2)    9 :  0.001 0.001 0.001 0.001 0.191 0.005 0.574 0.085 0.134 0.007 
 48 C_aust_RS14    (2)   10 :  0.005 0.000 0.002 0.002 0.138 0.019 0.638 0.120 0.070 0.007 
 49 C_aust_RS14    (3)   10 :  0.002 0.000 0.002 0.001 0.191 0.051 0.549 0.083 0.104 0.018 
 50 C_aust_RS14    (1)   10 :  0.002 0.000 0.001 0.001 0.129 0.028 0.503 0.203 0.127 0.007 
 51 C_aust_RS14    (1)   10 :  0.002 0.000 0.003 0.001 0.201 0.018 0.388 0.248 0.134 0.005 
 52 C_aust_RS15    (1)   10 :  0.001 0.001 0.007 0.001 0.219 0.017 0.491 0.128 0.130 0.006 
 53 C_aust_RS17    (1)   10 :  0.005 0.000 0.003 0.001 0.254 0.053 0.335 0.109 0.219 0.022 
 54 C_aust_RS26    (3)   10 :  0.001 0.000 0.006 0.002 0.180 0.042 0.567 0.076 0.102 0.023 
 55 C_aust_RS26    (1)   10 :  0.001 0.000 0.003 0.001 0.161 0.011 0.422 0.196 0.199 0.006 
 56 C_aust_RS26    (1)   10 :  0.004 0.000 0.006 0.002 0.290 0.042 0.452 0.085 0.104 0.015 
 57 C_aust_RS27    (0)   10 :  0.001 0.000 0.001 0.001 0.173 0.022 0.550 0.073 0.172 0.008 
 58 C_aust_RS27    (8)   10 :  0.001 0.000 0.003 0.001 0.109 0.015 0.645 0.098 0.125 0.003 
 59 C_aust_RS27    (1)   10 :  0.001 0.001 0.002 0.001 0.138 0.028 0.616 0.089 0.114 0.010 
 60 C_aust_RS35    (1)   20 :  0.003 0.001 0.001 0.001 0.343 0.002 0.448 0.090 0.107 0.005 
 61 C_aust_RS36   (11)   20 :  0.003 0.000 0.001 0.003 0.271 0.002 0.541 0.075 0.097 0.006 
 62 C_aust_RS36    (4)   20 :  0.004 0.001 0.001 0.004 0.280 0.002 0.448 0.099 0.155 0.007 
 63 C_aust_RS37    (2)   20 :  0.005 0.001 0.001 0.003 0.251 0.003 0.498 0.106 0.127 0.007 
 64 C_aust_RS37    (1)   20 :  0.011 0.001 0.001 0.002 0.264 0.003 0.460 0.127 0.122 0.009 
 65 C_aust_RS37    (1)   20 :  0.003 0.001 0.002 0.002 0.313 0.002 0.476 0.083 0.112 0.005 
 66 C_aust_RS37    (2)   20 :  0.005 0.003 0.001 0.002 0.293 0.002 0.429 0.089 0.170 0.006 
 67 C_aust_RS37    (1)   20 :  0.004 0.000 0.001 0.003 0.272 0.002 0.466 0.098 0.148 0.005 
 68 C_aust_RS37    (1)   20 :  0.005 0.001 0.001 0.003 0.291 0.003 0.437 0.112 0.139 0.008 
 69 C_aust_RS37    (0)   20 :  0.004 0.002 0.001 0.002 0.305 0.003 0.460 0.099 0.118 0.007 
 70 C_aust_RS37    (0)   20 :  0.005 0.001 0.001 0.002 0.306 0.002 0.454 0.102 0.119 0.008 
 71 C_aust_RS37    (0)   20 :  0.010 0.001 0.000 0.002 0.240 0.003 0.488 0.108 0.139 0.009 
 72 C_aust_A1b    (6)   22 :  0.002 0.000 0.007 0.000 0.111 0.000 0.554 0.173 0.154 0.000 
 73 C_aust_A2    (4)   22 :  0.032 0.000 0.003 0.001 0.255 0.000 0.415 0.161 0.129 0.003 
 74 C_aust_A3   (21)   22 :  0.003 0.000 0.004 0.001 0.019 0.000 0.348 0.174 0.451 0.001 
 75 C_aust_A4    (7)   22 :  0.003 0.000 0.004 0.000 0.139 0.000 0.488 0.141 0.223 0.001 
 76 C_aust_A5   (13)   22 :  0.004 0.000 0.003 0.001 0.049 0.000 0.804 0.045 0.091 0.002 
 77 C_aust_A6    (8)   22 :  0.002 0.000 0.003 0.000 0.052 0.000 0.557 0.175 0.210 0.000 
 78 C_aust_A7    (2)   22 :  0.009 0.000 0.002 0.000 0.171 0.000 0.595 0.067 0.154 0.001 
 79 C_melap_RS4   (19)   12 :  0.096 0.064 0.035 0.356 0.004 0.019 0.003 0.003 0.002 0.419 
 80 C_melap_RS4   (20)   12 :  0.150 0.027 0.026 0.365 0.001 0.021 0.001 0.001 0.001 0.407 
 81 C_melap_RS4   (19)   12 :  0.148 0.062 0.066 0.383 0.009 0.027 0.003 0.002 0.001 0.300 
 82 C_melap_RS4   (27)   12 :  0.167 0.061 0.034 0.425 0.002 0.043 0.001 0.002 0.001 0.263 
 83 C_melap_RS4   (20)   12 :  0.174 0.050 0.022 0.477 0.004 0.012 0.006 0.010 0.004 0.241 
 84 C_melap_RS4   (22)   12 :  0.255 0.037 0.009 0.494 0.005 0.038 0.003 0.002 0.001 0.157 
 85 C_melap_RS4   (24)   12 :  0.246 0.031 0.014 0.481 0.005 0.017 0.003 0.001 0.002 0.201 
 86 C_melap_RS4   (34)   12 :  0.042 0.025 0.591 0.270 0.001 0.004 0.001 0.001 0.000 0.065 
 87 C_melap_RS4   (20)   12 :  0.147 0.046 0.055 0.363 0.007 0.013 0.006 0.003 0.001 0.358 
 88 C_melap_RS4   (29)   12 :  0.167 0.046 0.012 0.562 0.003 0.054 0.002 0.001 0.001 0.154 
 89 C_melap_RS4   (22)   12 :  0.186 0.041 0.082 0.258 0.003 0.013 0.001 0.002 0.001 0.412 
 90 C_melap_RS4   (23)   12 :  0.283 0.054 0.014 0.403 0.004 0.018 0.002 0.001 0.001 0.219 
 91 C_melap_RS4   (29)   13 :  0.002 0.659 0.000 0.335 0.000 0.000 0.000 0.000 0.000 0.004 
 92 C_melap_RS4    (7)   13 :  0.003 0.653 0.000 0.333 0.000 0.001 0.000 0.000 0.000 0.009 
 93 C_melap_RS4   (12)   13 :  0.025 0.043 0.001 0.344 0.000 0.019 0.000 0.000 0.000 0.566 
 94 C_melap_RS4   (14)   13 :  0.105 0.048 0.001 0.300 0.003 0.025 0.001 0.001 0.002 0.517 
 95 C_melap_RS4   (11)   13 :  0.394 0.026 0.003 0.245 0.001 0.030 0.000 0.001 0.001 0.299 
 96 C_melap_RS4   (15)   13 :  0.075 0.018 0.001 0.221 0.003 0.089 0.001 0.001 0.001 0.590 
 97 C_melap_RS4    (9)   13 :  0.031 0.040 0.001 0.314 0.001 0.002 0.000 0.000 0.000 0.611 
 98 C_melap_RS4    (8)   13 :  0.054 0.019 0.002 0.353 0.006 0.014 0.001 0.001 0.002 0.549 
 99 C_melap_RS4    (8)   13 :  0.046 0.036 0.001 0.394 0.002 0.004 0.002 0.001 0.002 0.514 
100 C_melap_RS4    (8)   13 :  0.195 0.008 0.003 0.265 0.000 0.002 0.000 0.001 0.001 0.524 
101 C_melap_RS4   (23)   13 :  0.414 0.015 0.001 0.535 0.001 0.004 0.001 0.001 0.001 0.026 
102 C_melap_RS4    (7)   13 :  0.018 0.034 0.007 0.343 0.001 0.003 0.001 0.002 0.001 0.590 
103 C_melap_RS1   (23)   14 :  0.217 0.020 0.001 0.500 0.003 0.002 0.000 0.003 0.000 0.253 
104 C_melap_RS1   (41)   14 :  0.063 0.038 0.002 0.779 0.003 0.001 0.000 0.001 0.000 0.113 
105 C_melap_RS1   (14)   14 :  0.099 0.051 0.001 0.380 0.004 0.001 0.000 0.002 0.000 0.461 
106 C_melap_RS1   (13)   14 :  0.107 0.096 0.001 0.354 0.004 0.001 0.000 0.002 0.000 0.435 
107 C_melap_RS1   (12)   14 :  0.195 0.070 0.000 0.358 0.007 0.001 0.000 0.001 0.000 0.367 
108 C_melap_RS1   (13)   14 :  0.079 0.033 0.001 0.450 0.011 0.002 0.000 0.007 0.000 0.416 
109 C_melap_RS1   (18)   14 :  0.037 0.101 0.001 0.587 0.002 0.001 0.000 0.001 0.000 0.270 
110 C_melap_RS1   (14)   14 :  0.122 0.077 0.001 0.345 0.002 0.001 0.000 0.002 0.000 0.450 
111 C_melap_RS1   (12)   14 :  0.080 0.053 0.000 0.402 0.005 0.001 0.000 0.001 0.000 0.458 
112 C_melap_RS1   (13)   14 :  0.193 0.071 0.001 0.332 0.003 0.002 0.000 0.001 0.000 0.397 
113 C_melap_RS1   (12)   14 :  0.113 0.041 0.001 0.360 0.003 0.016 0.000 0.001 0.000 0.465 
114 C_melap_RS1   (24)   14 :  0.127 0.037 0.000 0.611 0.003 0.000 0.000 0.005 0.000 0.216 
115 C_melap_RS4    (3)   16 :  0.059 0.044 0.015 0.326 0.003 0.016 0.002 0.004 0.004 0.526 
116 C_melap_RS4    (4)   16 :  0.091 0.035 0.016 0.351 0.002 0.027 0.002 0.004 0.004 0.467 
117 C_melap_RS4   (13)   16 :  0.106 0.038 0.037 0.333 0.002 0.020 0.001 0.003 0.003 0.458 
118 C_melap_RS4   (10)   16 :  0.100 0.038 0.005 0.271 0.006 0.034 0.002 0.008 0.006 0.529 
119 C_melap_RS4    (3)   16 :  0.048 0.054 0.012 0.319 0.003 0.031 0.002 0.004 0.004 0.524 
120 C_melap_RS4    (5)   16 :  0.102 0.046 0.014 0.416 0.002 0.012 0.001 0.004 0.003 0.400 
121 C_melap_RS4    (3)   16 :  0.103 0.035 0.013 0.420 0.002 0.018 0.002 0.004 0.004 0.399 
122 C_melap_RS4    (2)   16 :  0.124 0.035 0.022 0.367 0.003 0.022 0.003 0.008 0.006 0.409 
123 C_melap_RS4    (6)   16 :  0.072 0.029 0.010 0.388 0.003 0.033 0.002 0.007 0.005 0.452 
124 C_melap_RS4    (8)   16 :  0.076 0.043 0.018 0.436 0.005 0.033 0.007 0.017 0.012 0.353 
125 C_melap_RS4   (16)   16 :  0.058 0.020 0.010 0.559 0.002 0.017 0.002 0.005 0.006 0.321 
126 C_melap_RS4    (4)   16 :  0.140 0.032 0.011 0.366 0.003 0.023 0.003 0.007 0.006 0.410 
127 C_melap_RS5    (2)   19 :  0.084 0.033 0.059 0.327 0.003 0.018 0.002 0.002 0.003 0.470 
128 C_melap_RS5    (2)   19 :  0.089 0.060 0.018 0.329 0.005 0.009 0.003 0.004 0.006 0.476 
129 C_melap_RS5   (14)   19 :  0.092 0.028 0.027 0.256 0.004 0.027 0.002 0.003 0.004 0.556 
130 C_melap_RS5   (11)   19 :  0.117 0.033 0.029 0.294 0.006 0.030 0.002 0.002 0.002 0.484 
131 C_melap_RS5    (2)   19 :  0.127 0.046 0.027 0.417 0.003 0.009 0.002 0.002 0.002 0.365 
132 C_melap_RS5    (6)   19 :  0.080 0.057 0.018 0.423 0.003 0.009 0.002 0.002 0.002 0.404 
133 C_melap_RS5    (3)   19 :  0.117 0.032 0.031 0.287 0.004 0.016 0.002 0.004 0.004 0.503 
134 C_melap_RS5    (8)   19 :  0.122 0.039 0.055 0.410 0.009 0.048 0.004 0.004 0.006 0.302 
135 C_melap_RS5    (2)   19 :  0.071 0.027 0.022 0.343 0.005 0.015 0.002 0.002 0.003 0.510 
136 C_melap_RS5    (4)   19 :  0.114 0.029 0.047 0.376 0.008 0.014 0.002 0.002 0.003 0.405 
137 C_melap_RS5    (2)   19 :  0.054 0.037 0.027 0.319 0.008 0.010 0.007 0.005 0.009 0.524 
138 C_melap_RS5    (7)   19 :  0.073 0.040 0.030 0.359 0.003 0.008 0.001 0.002 0.003 0.481 


Estimated Allele Frequencies in each cluster
First column gives estimated ancestral frequencies


Locus 1 : 
2 alleles
14.5% missing data
   1   (0.889) 0.848 0.986 0.738 0.973 0.930 0.912 0.886 0.858 0.842 0.944 
   3   (0.111) 0.152 0.014 0.262 0.027 0.070 0.088 0.114 0.142 0.158 0.056 

Locus 2 : 
2 alleles
14.5% missing data
   2   (0.455) 0.444 0.063 0.919 0.265 0.452 0.431 0.394 0.503 0.627 0.470 
   4   (0.545) 0.556 0.937 0.081 0.735 0.548 0.569 0.606 0.497 0.373 0.530 

Locus 3 : 
2 alleles
5.1% missing data
   1   (0.899) 0.963 0.984 0.994 0.967 0.944 0.940 0.800 0.930 0.925 0.938 
   4   (0.101) 0.037 0.016 0.006 0.033 0.056 0.060 0.200 0.070 0.075 0.062 

Locus 4 : 
2 alleles
10.1% missing data
   1   (0.099) 0.499 0.014 0.313 0.052 0.047 0.116 0.036 0.052 0.055 0.066 
   4   (0.901) 0.501 0.986 0.687 0.948 0.953 0.884 0.964 0.948 0.945 0.934 

Locus 5 : 
2 alleles
2.2% missing data
   2   (0.892) 0.911 0.827 0.976 0.841 0.903 0.787 0.954 0.960 0.954 0.918 
   4   (0.108) 0.089 0.173 0.024 0.159 0.097 0.213 0.046 0.040 0.046 0.082 

Locus 6 : 
2 alleles
5.1% missing data
   3   (0.897) 0.963 0.457 0.994 0.976 0.919 0.924 0.888 0.898 0.898 0.960 
   2   (0.103) 0.037 0.543 0.006 0.024 0.081 0.076 0.112 0.102 0.102 0.040 

Locus 7 : 
2 alleles
10.1% missing data
   1   (0.578) 0.801 0.276 0.554 0.918 0.522 0.699 0.379 0.416 0.385 0.685 
   3   (0.422) 0.199 0.724 0.446 0.082 0.478 0.301 0.621 0.584 0.615 0.315 

Locus 8 : 
2 alleles
15.9% missing data
   2   (0.783) 0.690 0.240 0.718 0.712 0.807 0.662 0.867 0.868 0.850 0.841 
   4   (0.217) 0.310 0.760 0.282 0.288 0.193 0.338 0.133 0.132 0.150 0.159 

Locus 9 : 
2 alleles
2.2% missing data
   3   (0.907) 0.901 0.989 0.912 0.978 0.928 0.838 0.958 0.953 0.949 0.913 
   1   (0.093) 0.099 0.011 0.088 0.022 0.072 0.162 0.042 0.047 0.051 0.087 

Locus 10 : 
2 alleles
7.2% missing data
   1   (0.524) 0.406 0.186 0.444 0.668 0.493 0.479 0.773 0.508 0.678 0.404 
   3   (0.476) 0.594 0.814 0.556 0.332 0.507 0.521 0.227 0.492 0.322 0.596 

Locus 11 : 
2 alleles
6.5% missing data
   4   (0.749) 0.825 0.087 0.060 0.748 0.859 0.752 0.739 0.836 0.854 0.791 
   1   (0.251) 0.175 0.913 0.940 0.252 0.141 0.248 0.261 0.164 0.146 0.209 

Locus 12 : 
2 alleles
5.8% missing data
   1   (0.296) 0.426 0.039 0.080 0.064 0.365 0.283 0.413 0.331 0.370 0.213 
   3   (0.704) 0.574 0.961 0.920 0.936 0.635 0.717 0.587 0.669 0.630 0.787 

Locus 13 : 
2 alleles
1.4% missing data
   3   (0.902) 0.835 0.987 0.993 0.924 0.942 0.895 0.974 0.963 0.957 0.880 
   4   (0.098) 0.165 0.013 0.007 0.076 0.058 0.105 0.026 0.037 0.043 0.120 

Locus 14 : 
2 alleles
18.1% missing data
   1   (0.873) 0.705 0.984 0.847 0.917 0.915 0.842 0.953 0.853 0.798 0.904 
   4   (0.127) 0.295 0.016 0.153 0.083 0.085 0.158 0.047 0.147 0.202 0.096 

Locus 15 : 
2 alleles
14.5% missing data
   2   (0.115) 0.099 0.533 0.013 0.033 0.078 0.115 0.056 0.126 0.138 0.079 
   4   (0.885) 0.901 0.467 0.987 0.967 0.922 0.885 0.944 0.874 0.862 0.921 

Locus 16 : 
2 alleles
19.6% missing data
   1   (0.904) 0.976 0.990 0.984 0.990 0.927 0.925 0.930 0.860 0.829 0.930 
   4   (0.096) 0.024 0.010 0.016 0.010 0.073 0.075 0.070 0.140 0.171 0.070 

Locus 17 : 
2 alleles
9.4% missing data
   1   (0.914) 0.960 0.639 0.993 0.889 0.962 0.907 0.977 0.968 0.970 0.917 
   3   (0.086) 0.040 0.361 0.007 0.111 0.038 0.093 0.023 0.032 0.030 0.083 

Locus 18 : 
2 alleles
6.5% missing data
   4   (0.782) 0.709 0.764 0.966 0.848 0.789 0.794 0.832 0.864 0.855 0.771 
   2   (0.218) 0.291 0.236 0.034 0.152 0.211 0.206 0.168 0.136 0.145 0.229 

Locus 19 : 
2 alleles
2.2% missing data
   2   (0.876) 0.907 0.978 0.905 0.963 0.896 0.786 0.901 0.919 0.948 0.881 
   1   (0.124) 0.093 0.022 0.095 0.037 0.104 0.214 0.099 0.081 0.052 0.119 

Locus 20 : 
2 alleles
17.4% missing data
   1   (0.920) 0.986 0.978 0.996 0.996 0.839 0.952 0.847 0.863 0.902 0.978 
   3   (0.080) 0.014 0.022 0.004 0.004 0.161 0.048 0.153 0.137 0.098 0.022 

Locus 21 : 
2 alleles
17.4% missing data
   3   (0.268) 0.319 0.048 0.032 0.119 0.226 0.242 0.184 0.421 0.394 0.270 
   4   (0.732) 0.681 0.952 0.968 0.881 0.774 0.758 0.816 0.579 0.606 0.730 

Locus 22 : 
2 alleles
3.6% missing data
   2   (0.134) 0.115 0.140 0.040 0.238 0.144 0.140 0.044 0.088 0.055 0.117 
   4   (0.866) 0.885 0.860 0.960 0.762 0.856 0.860 0.956 0.912 0.945 0.883 

Locus 23 : 
2 alleles
4.3% missing data
   2   (0.889) 0.928 0.977 0.986 0.974 0.875 0.927 0.949 0.937 0.925 0.853 
   1   (0.111) 0.072 0.023 0.014 0.026 0.125 0.073 0.051 0.063 0.075 0.147 

Locus 24 : 
2 alleles
12.3% missing data
   4   (0.729) 0.809 0.455 0.623 0.781 0.692 0.672 0.761 0.808 0.794 0.776 
   2   (0.271) 0.191 0.545 0.377 0.219 0.308 0.328 0.239 0.192 0.206 0.224 

Locus 25 : 
2 alleles
6.5% missing data
   2   (0.379) 0.272 0.259 0.321 0.677 0.332 0.287 0.327 0.329 0.327 0.425 
   4   (0.621) 0.728 0.741 0.679 0.323 0.668 0.713 0.673 0.671 0.673 0.575 

Locus 26 : 
2 alleles
8.0% missing data
   1   (0.848) 0.947 0.973 0.987 0.951 0.835 0.901 0.818 0.776 0.672 0.908 
   3   (0.152) 0.053 0.027 0.013 0.049 0.165 0.099 0.182 0.224 0.328 0.092 

Locus 27 : 
2 alleles
10.1% missing data
   2   (0.308) 0.334 0.200 0.042 0.337 0.344 0.364 0.208 0.244 0.302 0.337 
   3   (0.692) 0.666 0.800 0.958 0.663 0.656 0.636 0.792 0.756 0.698 0.663 

Locus 28 : 
2 alleles
3.6% missing data
   2   (0.368) 0.445 0.119 0.061 0.243 0.326 0.442 0.388 0.330 0.241 0.434 
   3   (0.632) 0.555 0.881 0.939 0.757 0.674 0.558 0.612 0.670 0.759 0.566 

Locus 29 : 
2 alleles
13.8% missing data
   4   (0.248) 0.392 0.033 0.230 0.064 0.219 0.248 0.335 0.257 0.204 0.220 
   2   (0.752) 0.608 0.967 0.770 0.936 0.781 0.752 0.665 0.743 0.796 0.780 

Locus 30 : 
2 alleles
10.9% missing data
   3   (0.872) 0.919 0.928 0.912 0.685 0.908 0.891 0.962 0.894 0.931 0.850 
   1   (0.128) 0.081 0.072 0.088 0.315 0.092 0.109 0.038 0.106 0.069 0.150 

Locus 31 : 
2 alleles
12.3% missing data
   2   (0.925) 0.976 0.993 0.947 0.992 0.913 0.942 0.945 0.864 0.917 0.970 
   4   (0.075) 0.024 0.007 0.053 0.008 0.087 0.058 0.055 0.136 0.083 0.030 

Locus 32 : 
2 alleles
8.0% missing data
   3   (0.812) 0.806 0.552 0.792 0.688 0.860 0.854 0.901 0.887 0.881 0.791 
   1   (0.188) 0.194 0.448 0.208 0.312 0.140 0.146 0.099 0.113 0.119 0.209 

Locus 33 : 
2 alleles
6.5% missing data
   4   (0.888) 0.918 0.967 0.989 0.981 0.846 0.930 0.956 0.885 0.938 0.877 
   2   (0.112) 0.082 0.033 0.011 0.019 0.154 0.070 0.044 0.115 0.062 0.123 

Locus 34 : 
2 alleles
5.1% missing data
   3   (0.763) 0.882 0.966 0.820 0.951 0.722 0.822 0.736 0.736 0.651 0.790 
   1   (0.237) 0.118 0.034 0.180 0.049 0.278 0.178 0.264 0.264 0.349 0.210 

Locus 35 : 
2 alleles
2.2% missing data
   2   (0.895) 0.966 0.980 0.289 0.972 0.881 0.874 0.949 0.941 0.953 0.925 
   4   (0.105) 0.034 0.020 0.711 0.028 0.119 0.126 0.051 0.059 0.047 0.075 

Locus 36 : 
2 alleles
13.8% missing data
   4   (0.186) 0.149 0.402 0.194 0.299 0.093 0.209 0.188 0.108 0.095 0.185 
   2   (0.814) 0.851 0.598 0.806 0.701 0.907 0.791 0.812 0.892 0.905 0.815 

Locus 37 : 
2 alleles
2.9% missing data
   1   (0.096) 0.065 0.012 0.011 0.032 0.154 0.087 0.043 0.063 0.058 0.068 
   3   (0.904) 0.935 0.988 0.989 0.968 0.846 0.913 0.957 0.937 0.942 0.932 

Locus 38 : 
2 alleles
2.2% missing data
   1   (0.192) 0.298 0.073 0.034 0.066 0.260 0.216 0.119 0.203 0.172 0.167 
   3   (0.808) 0.702 0.927 0.966 0.934 0.740 0.784 0.881 0.797 0.828 0.833 

Locus 39 : 
2 alleles
2.2% missing data
   3   (0.901) 0.885 0.674 0.946 0.923 0.918 0.830 0.961 0.957 0.962 0.938 
   1   (0.099) 0.115 0.326 0.054 0.077 0.082 0.170 0.039 0.043 0.038 0.062 

Locus 40 : 
2 alleles
19.6% missing data
   1   (0.878) 0.698 0.983 0.978 0.957 0.900 0.815 0.919 0.914 0.904 0.922 
   2   (0.122) 0.302 0.017 0.022 0.043 0.100 0.185 0.081 0.086 0.096 0.078 

Locus 41 : 
2 alleles
1.4% missing data
   1   (0.736) 0.837 0.329 0.963 0.851 0.820 0.759 0.791 0.730 0.760 0.673 
   4   (0.264) 0.163 0.671 0.037 0.149 0.180 0.241 0.209 0.270 0.240 0.327 

Locus 42 : 
2 alleles
2.2% missing data
   2   (0.824) 0.782 0.955 0.766 0.974 0.890 0.823 0.890 0.707 0.871 0.784 
   4   (0.176) 0.218 0.045 0.234 0.026 0.110 0.177 0.110 0.293 0.129 0.216 

Locus 43 : 
2 alleles
13.8% missing data
   1   (0.124) 0.174 0.065 0.098 0.056 0.095 0.108 0.053 0.068 0.059 0.144 
   3   (0.876) 0.826 0.935 0.902 0.944 0.905 0.892 0.947 0.932 0.941 0.856 

Locus 44 : 
2 alleles
2.2% missing data
   3   (0.920) 0.989 0.368 0.997 0.996 0.854 0.953 0.891 0.930 0.943 0.983 
   1   (0.080) 0.011 0.632 0.003 0.004 0.146 0.047 0.109 0.070 0.057 0.017 

Locus 45 : 
2 alleles
8.0% missing data
   1   (0.895) 0.913 0.984 0.951 0.941 0.847 0.811 0.975 0.889 0.895 0.912 
   3   (0.105) 0.087 0.016 0.049 0.059 0.153 0.189 0.025 0.111 0.105 0.088 

Locus 46 : 
2 alleles
10.1% missing data
   2   (0.893) 0.949 0.991 0.916 0.990 0.884 0.923 0.761 0.924 0.918 0.947 
   4   (0.107) 0.051 0.009 0.084 0.010 0.116 0.077 0.239 0.076 0.082 0.053 

Locus 47 : 
2 alleles
10.9% missing data
   1   (0.329) 0.267 0.044 0.510 0.232 0.355 0.249 0.429 0.250 0.268 0.315 
   3   (0.671) 0.733 0.956 0.490 0.768 0.645 0.751 0.571 0.750 0.732 0.685 

Locus 48 : 
2 alleles
10.1% missing data
   2   (0.825) 0.858 0.976 0.069 0.926 0.782 0.847 0.846 0.821 0.765 0.917 
   3   (0.175) 0.142 0.024 0.931 0.074 0.218 0.153 0.154 0.179 0.235 0.083 

Locus 49 : 
2 alleles
6.5% missing data
   2   (0.856) 0.958 0.974 0.972 0.972 0.846 0.903 0.873 0.779 0.880 0.866 
   4   (0.144) 0.042 0.026 0.028 0.028 0.154 0.097 0.127 0.221 0.120 0.134 

Locus 50 : 
2 alleles
5.1% missing data
   2   (0.894) 0.915 0.919 0.978 0.913 0.895 0.922 0.962 0.916 0.932 0.907 
   1   (0.106) 0.085 0.081 0.022 0.087 0.105 0.078 0.038 0.084 0.068 0.093 

Locus 51 : 
2 alleles
12.3% missing data
   2   (0.831) 0.792 0.968 0.780 0.912 0.870 0.787 0.898 0.874 0.857 0.823 
   4   (0.169) 0.208 0.032 0.220 0.088 0.130 0.213 0.102 0.126 0.143 0.177 

Locus 52 : 
2 alleles
5.1% missing data
   1   (0.866) 0.965 0.984 0.992 0.985 0.908 0.915 0.623 0.788 0.841 0.928 
   3   (0.134) 0.035 0.016 0.008 0.015 0.092 0.085 0.377 0.212 0.159 0.072 

Locus 53 : 
2 alleles
5.8% missing data
   2   (0.621) 0.677 0.931 0.912 0.838 0.608 0.659 0.654 0.616 0.736 0.497 
   4   (0.379) 0.323 0.069 0.088 0.162 0.392 0.341 0.346 0.384 0.264 0.503 

Locus 54 : 
2 alleles
2.9% missing data
   3   (0.906) 0.966 0.984 0.021 0.986 0.939 0.913 0.960 0.950 0.954 0.935 
   1   (0.094) 0.034 0.016 0.979 0.014 0.061 0.087 0.040 0.050 0.046 0.065 

Locus 55 : 
2 alleles
4.3% missing data
   2   (0.908) 0.960 0.987 0.986 0.987 0.939 0.937 0.926 0.903 0.928 0.924 
   4   (0.092) 0.040 0.013 0.014 0.013 0.061 0.063 0.074 0.097 0.072 0.076 

Locus 56 : 
2 alleles
3.6% missing data
   2   (0.852) 0.899 0.975 0.968 0.974 0.822 0.884 0.693 0.891 0.881 0.918 
   4   (0.148) 0.101 0.025 0.032 0.026 0.178 0.116 0.307 0.109 0.119 0.082 

Locus 57 : 
2 alleles
13.8% missing data
   2   (0.893) 0.938 0.428 0.990 0.902 0.949 0.893 0.966 0.963 0.965 0.864 
   4   (0.107) 0.062 0.572 0.010 0.098 0.051 0.107 0.034 0.037 0.035 0.136 

Locus 58 : 
2 alleles
9.4% missing data
   3   (0.861) 0.929 0.322 0.947 0.981 0.850 0.791 0.906 0.900 0.881 0.902 
   1   (0.139) 0.071 0.678 0.053 0.019 0.150 0.209 0.094 0.100 0.119 0.098 

Locus 59 : 
2 alleles
4.3% missing data
   2   (0.760) 0.612 0.113 0.246 0.620 0.856 0.776 0.875 0.885 0.875 0.761 
   4   (0.240) 0.388 0.887 0.754 0.380 0.144 0.224 0.125 0.115 0.125 0.239 

Locus 60 : 
2 alleles
6.5% missing data
   2   (0.436) 0.344 0.066 0.897 0.219 0.543 0.408 0.564 0.574 0.499 0.319 
   4   (0.564) 0.656 0.934 0.103 0.781 0.457 0.592 0.436 0.426 0.501 0.681 

Locus 61 : 
2 alleles
5.1% missing data
   4   (0.283) 0.259 0.038 0.422 0.084 0.311 0.260 0.414 0.256 0.254 0.219 
   2   (0.717) 0.741 0.962 0.578 0.916 0.689 0.740 0.586 0.744 0.746 0.781 

Locus 62 : 
2 alleles
11.6% missing data
   1   (0.909) 0.866 0.987 0.883 0.983 0.950 0.896 0.947 0.917 0.911 0.940 
   3   (0.091) 0.134 0.013 0.117 0.017 0.050 0.104 0.053 0.083 0.089 0.060 

Locus 63 : 
2 alleles
9.4% missing data
   1   (0.289) 0.384 0.889 0.327 0.375 0.248 0.272 0.159 0.216 0.221 0.300 
   3   (0.711) 0.616 0.111 0.673 0.625 0.752 0.728 0.841 0.784 0.779 0.700 

Locus 64 : 
2 alleles
2.9% missing data
   3   (0.872) 0.948 0.941 0.994 0.973 0.835 0.923 0.893 0.788 0.834 0.918 
   4   (0.128) 0.052 0.059 0.006 0.027 0.165 0.077 0.107 0.212 0.166 0.082 

Locus 65 : 
2 alleles
4.3% missing data
   4   (0.863) 0.932 0.986 0.896 0.982 0.810 0.894 0.924 0.843 0.870 0.860 
   2   (0.137) 0.068 0.014 0.104 0.018 0.190 0.106 0.076 0.157 0.130 0.140 

Locus 66 : 
2 alleles
13.8% missing data
   2   (0.656) 0.699 0.747 0.930 0.687 0.481 0.585 0.768 0.759 0.773 0.634 
   4   (0.344) 0.301 0.253 0.070 0.313 0.519 0.415 0.232 0.241 0.227 0.366 

Locus 67 : 
2 alleles
13.0% missing data
   1   (0.179) 0.130 0.089 0.095 0.224 0.238 0.125 0.176 0.231 0.216 0.088 
   3   (0.821) 0.870 0.911 0.905 0.776 0.762 0.875 0.824 0.769 0.784 0.912 

Locus 68 : 
2 alleles
4.3% missing data
   3   (0.821) 0.918 0.971 0.047 0.942 0.853 0.879 0.883 0.854 0.868 0.804 
   1   (0.179) 0.082 0.029 0.953 0.058 0.147 0.121 0.117 0.146 0.132 0.196 

Locus 69 : 
2 alleles
11.6% missing data
   1   (0.774) 0.863 0.321 0.841 0.971 0.687 0.828 0.668 0.648 0.485 0.913 
   2   (0.226) 0.137 0.679 0.159 0.029 0.313 0.172 0.332 0.352 0.515 0.087 

Locus 70 : 
2 alleles
13.0% missing data
   2   (0.852) 0.812 0.938 0.925 0.965 0.882 0.832 0.849 0.799 0.821 0.911 
   4   (0.148) 0.188 0.062 0.075 0.035 0.118 0.168 0.151 0.201 0.179 0.089 

Locus 71 : 
2 alleles
14.5% missing data
   2   (0.928) 0.875 0.873 0.992 0.929 0.975 0.914 0.984 0.985 0.983 0.918 
   4   (0.072) 0.125 0.127 0.008 0.071 0.025 0.086 0.016 0.015 0.017 0.082 

Locus 72 : 
2 alleles
7.2% missing data
   2   (0.232) 0.184 0.035 0.236 0.070 0.139 0.306 0.210 0.400 0.258 0.242 
   3   (0.768) 0.816 0.965 0.764 0.930 0.861 0.694 0.790 0.600 0.742 0.758 

Locus 73 : 
2 alleles
14.5% missing data
   1   (0.876) 0.941 0.982 0.985 0.959 0.901 0.910 0.902 0.886 0.882 0.880 
   3   (0.124) 0.059 0.018 0.015 0.041 0.099 0.090 0.098 0.114 0.118 0.120 

Locus 74 : 
2 alleles
13.0% missing data
   1   (0.652) 0.749 0.743 0.615 0.307 0.717 0.659 0.665 0.781 0.712 0.616 
   4   (0.348) 0.251 0.257 0.385 0.693 0.283 0.341 0.335 0.219 0.288 0.384 

Locus 75 : 
2 alleles
13.8% missing data
   2   (0.815) 0.906 0.974 0.791 0.896 0.843 0.821 0.862 0.852 0.833 0.780 
   4   (0.185) 0.094 0.026 0.209 0.104 0.157 0.179 0.138 0.148 0.167 0.220 

Locus 76 : 
2 alleles
13.8% missing data
   1   (0.882) 0.647 0.988 0.875 0.977 0.811 0.748 0.938 0.928 0.941 0.926 
   3   (0.118) 0.353 0.012 0.125 0.023 0.189 0.252 0.062 0.072 0.059 0.074 

Locus 77 : 
2 alleles
13.0% missing data
   1   (0.398) 0.314 0.389 0.271 0.679 0.313 0.276 0.438 0.347 0.325 0.426 
   2   (0.602) 0.686 0.611 0.729 0.321 0.687 0.724 0.562 0.653 0.675 0.574 

Locus 78 : 
2 alleles
10.9% missing data
   2   (0.883) 0.929 0.989 0.922 0.979 0.912 0.900 0.815 0.916 0.911 0.923 
   4   (0.117) 0.071 0.011 0.078 0.021 0.088 0.100 0.185 0.084 0.089 0.077 

Locus 79 : 
2 alleles
13.8% missing data
   4   (0.255) 0.266 0.028 0.237 0.083 0.265 0.195 0.245 0.492 0.327 0.192 
   2   (0.745) 0.734 0.972 0.763 0.917 0.735 0.805 0.755 0.508 0.673 0.808 

Locus 80 : 
2 alleles
5.1% missing data
   2   (0.893) 0.940 0.950 0.952 0.939 0.866 0.909 0.948 0.940 0.928 0.916 
   4   (0.107) 0.060 0.050 0.048 0.061 0.134 0.091 0.052 0.060 0.072 0.084 

Locus 81 : 
2 alleles
14.5% missing data
   2   (0.855) 0.753 0.972 0.967 0.937 0.904 0.787 0.908 0.917 0.870 0.833 
   4   (0.145) 0.247 0.028 0.033 0.063 0.096 0.213 0.092 0.083 0.130 0.167 

Locus 82 : 
2 alleles
1.4% missing data
   1   (0.911) 0.953 0.981 0.966 0.977 0.916 0.932 0.958 0.913 0.921 0.926 
   3   (0.089) 0.047 0.019 0.034 0.023 0.084 0.068 0.042 0.087 0.079 0.074 

Locus 83 : 
2 alleles
4.3% missing data
   2   (0.302) 0.112 0.835 0.086 0.114 0.444 0.452 0.197 0.299 0.306 0.310 
   4   (0.698) 0.888 0.165 0.914 0.886 0.556 0.548 0.803 0.701 0.694 0.690 

Locus 84 : 
2 alleles
10.1% missing data
   3   (0.917) 0.963 0.991 0.882 0.990 0.933 0.856 0.909 0.928 0.921 0.959 
   1   (0.083) 0.037 0.009 0.118 0.010 0.067 0.144 0.091 0.072 0.079 0.041 

Locus 85 : 
2 alleles
11.6% missing data
   4   (0.778) 0.773 0.095 0.735 0.870 0.810 0.782 0.799 0.817 0.840 0.838 
   3   (0.222) 0.227 0.905 0.265 0.130 0.190 0.218 0.201 0.183 0.160 0.162 

Locus 86 : 
2 alleles
2.9% missing data
   2   (0.901) 0.761 0.987 0.805 0.952 0.950 0.906 0.960 0.950 0.948 0.910 
   1   (0.099) 0.239 0.013 0.195 0.048 0.050 0.094 0.040 0.050 0.052 0.090 

Locus 87 : 
2 alleles
12.3% missing data
   3   (0.847) 0.642 0.977 0.131 0.865 0.917 0.838 0.958 0.907 0.854 0.852 
   1   (0.153) 0.358 0.023 0.869 0.135 0.083 0.162 0.042 0.093 0.146 0.148 

Locus 88 : 
2 alleles
5.8% missing data
   4   (0.927) 0.912 0.827 0.963 0.174 0.988 0.898 0.994 0.990 0.991 0.874 
   2   (0.073) 0.088 0.173 0.037 0.826 0.012 0.102 0.006 0.010 0.009 0.126 

Locus 89 : 
2 alleles
5.8% missing data
   2   (0.271) 0.228 0.091 0.446 0.189 0.243 0.210 0.235 0.280 0.213 0.291 
   4   (0.729) 0.772 0.909 0.554 0.811 0.757 0.790 0.765 0.720 0.787 0.709 

Locus 90 : 
2 alleles
8.0% missing data
   4   (0.250) 0.200 0.095 0.022 0.062 0.216 0.200 0.321 0.342 0.339 0.241 
   2   (0.750) 0.800 0.905 0.978 0.938 0.784 0.800 0.679 0.658 0.661 0.759 

Locus 91 : 
2 alleles
3.6% missing data
   2   (0.884) 0.927 0.634 0.980 0.879 0.899 0.872 0.966 0.932 0.944 0.894 
   4   (0.116) 0.073 0.366 0.020 0.121 0.101 0.128 0.034 0.068 0.056 0.106 

Locus 92 : 
2 alleles
10.9% missing data
   4   (0.776) 0.751 0.968 0.873 0.933 0.763 0.780 0.840 0.798 0.819 0.740 
   3   (0.224) 0.249 0.032 0.127 0.067 0.237 0.220 0.160 0.202 0.181 0.260 

Locus 93 : 
2 alleles
4.3% missing data
   1   (0.876) 0.954 0.573 0.986 0.856 0.889 0.916 0.930 0.912 0.905 0.903 
   3   (0.124) 0.046 0.427 0.014 0.144 0.111 0.084 0.070 0.088 0.095 0.097 

Locus 94 : 
2 alleles
9.4% missing data
   2   (0.952) 0.921 0.994 0.934 0.786 0.992 0.954 0.996 0.994 0.994 0.916 
   1   (0.048) 0.079 0.006 0.066 0.214 0.008 0.046 0.004 0.006 0.006 0.084 

Locus 95 : 
2 alleles
2.9% missing data
   2   (0.853) 0.721 0.970 0.829 0.865 0.884 0.831 0.934 0.876 0.897 0.869 
   4   (0.147) 0.279 0.030 0.171 0.135 0.116 0.169 0.066 0.124 0.103 0.131 

Locus 96 : 
2 alleles
2.9% missing data
   3   (0.906) 0.918 0.980 0.988 0.960 0.918 0.915 0.974 0.956 0.953 0.876 
   2   (0.094) 0.082 0.020 0.012 0.040 0.082 0.085 0.026 0.044 0.047 0.124 

Locus 97 : 
2 alleles
1.4% missing data
   1   (0.940) 0.992 0.997 0.997 0.997 0.932 0.964 0.931 0.849 0.791 0.987 
   3   (0.060) 0.008 0.003 0.003 0.003 0.068 0.036 0.069 0.151 0.209 0.013 

Locus 98 : 
2 alleles
13.0% missing data
   4   (0.901) 0.935 0.849 0.462 0.971 0.944 0.938 0.929 0.931 0.952 0.937 
   3   (0.099) 0.065 0.151 0.538 0.029 0.056 0.062 0.071 0.069 0.048 0.063 

Locus 99 : 
2 alleles
4.3% missing data
   4   (0.908) 0.906 0.981 0.956 0.963 0.952 0.868 0.955 0.928 0.946 0.917 
   2   (0.092) 0.094 0.019 0.044 0.037 0.048 0.132 0.045 0.072 0.054 0.083 

Locus 100 : 
2 alleles
13.0% missing data
   1   (0.737) 0.690 0.101 0.919 0.649 0.818 0.669 0.819 0.837 0.859 0.717 
   3   (0.263) 0.310 0.899 0.081 0.351 0.182 0.331 0.181 0.163 0.141 0.283 

Locus 101 : 
2 alleles
10.9% missing data
   4   (0.894) 0.932 0.959 0.918 0.940 0.942 0.906 0.941 0.950 0.946 0.879 
   2   (0.106) 0.068 0.041 0.082 0.060 0.058 0.094 0.059 0.050 0.054 0.121 

Locus 102 : 
2 alleles
16.7% missing data
   3   (0.855) 0.811 0.955 0.903 0.963 0.841 0.887 0.885 0.895 0.904 0.896 
   1   (0.145) 0.189 0.045 0.097 0.037 0.159 0.113 0.115 0.105 0.096 0.104 

Locus 103 : 
2 alleles
5.1% missing data
   2   (0.715) 0.572 0.917 0.943 0.811 0.705 0.640 0.796 0.806 0.822 0.652 
   4   (0.285) 0.428 0.083 0.057 0.189 0.295 0.360 0.204 0.194 0.178 0.348 

Locus 104 : 
2 alleles
14.5% missing data
   2   (0.456) 0.526 0.082 0.958 0.246 0.511 0.534 0.349 0.388 0.338 0.534 
   4   (0.544) 0.474 0.918 0.042 0.754 0.489 0.466 0.651 0.612 0.662 0.466 

Locus 105 : 
2 alleles
8.0% missing data
   2   (0.460) 0.277 0.432 0.895 0.568 0.399 0.444 0.329 0.539 0.410 0.537 
   4   (0.540) 0.723 0.568 0.105 0.432 0.601 0.556 0.671 0.461 0.590 0.463 

Locus 106 : 
2 alleles
5.1% missing data
   4   (0.880) 0.918 0.978 0.963 0.976 0.895 0.916 0.943 0.900 0.924 0.833 
   3   (0.120) 0.082 0.022 0.037 0.024 0.105 0.084 0.057 0.100 0.076 0.167 

Locus 107 : 
2 alleles
13.0% missing data
   1   (0.843) 0.909 0.981 0.895 0.970 0.889 0.857 0.771 0.882 0.871 0.835 
   2   (0.157) 0.091 0.019 0.105 0.030 0.111 0.143 0.229 0.118 0.129 0.165 

Locus 108 : 
2 alleles
11.6% missing data
   1   (0.778) 0.873 0.501 0.968 0.907 0.781 0.818 0.725 0.804 0.812 0.825 
   3   (0.222) 0.127 0.499 0.032 0.093 0.219 0.182 0.275 0.196 0.188 0.175 

Locus 109 : 
2 alleles
5.1% missing data
   3   (0.768) 0.883 0.947 0.586 0.889 0.838 0.663 0.779 0.702 0.796 0.744 
   1   (0.232) 0.117 0.053 0.414 0.111 0.162 0.337 0.221 0.298 0.204 0.256 

Locus 110 : 
2 alleles
10.9% missing data
   1   (0.879) 0.953 0.969 0.923 0.976 0.894 0.912 0.920 0.922 0.894 0.856 
   3   (0.121) 0.047 0.031 0.077 0.024 0.106 0.088 0.080 0.078 0.106 0.144 

Locus 111 : 
2 alleles
13.8% missing data
   1   (0.465) 0.529 0.501 0.385 0.629 0.485 0.448 0.358 0.515 0.446 0.440 
   3   (0.535) 0.471 0.499 0.615 0.371 0.515 0.552 0.642 0.485 0.554 0.560 

Locus 112 : 
2 alleles
13.0% missing data
   2   (0.629) 0.558 0.950 0.940 0.813 0.706 0.703 0.643 0.554 0.477 0.558 
   4   (0.371) 0.442 0.050 0.060 0.187 0.294 0.297 0.357 0.446 0.523 0.442 

Locus 113 : 
2 alleles
3.6% missing data
   3   (0.888) 0.873 0.973 0.960 0.954 0.940 0.886 0.963 0.946 0.955 0.806 
   1   (0.112) 0.127 0.027 0.040 0.046 0.060 0.114 0.037 0.054 0.045 0.194 

Locus 114 : 
2 alleles
10.1% missing data
   4   (0.914) 0.986 0.995 0.996 0.995 0.869 0.947 0.873 0.888 0.877 0.971 
   2   (0.086) 0.014 0.005 0.004 0.005 0.131 0.053 0.127 0.112 0.123 0.029 

Locus 115 : 
2 alleles
13.8% missing data
   2   (0.686) 0.368 0.659 0.940 0.763 0.705 0.607 0.749 0.670 0.692 0.735 
   4   (0.314) 0.632 0.341 0.060 0.237 0.295 0.393 0.251 0.330 0.308 0.265 

Locus 116 : 
2 alleles
5.1% missing data
   1   (0.643) 0.744 0.943 0.492 0.730 0.674 0.646 0.697 0.657 0.604 0.578 
   3   (0.357) 0.256 0.057 0.508 0.270 0.326 0.354 0.303 0.343 0.396 0.422 

Locus 117 : 
2 alleles
2.9% missing data
   1   (0.726) 0.566 0.901 0.955 0.830 0.673 0.740 0.804 0.707 0.712 0.757 
   4   (0.274) 0.434 0.099 0.045 0.170 0.327 0.260 0.196 0.293 0.288 0.243 

Locus 118 : 
2 alleles
5.1% missing data
   2   (0.370) 0.377 0.116 0.060 0.151 0.311 0.325 0.511 0.426 0.336 0.387 
   4   (0.630) 0.623 0.884 0.940 0.849 0.689 0.675 0.489 0.574 0.664 0.613 

Locus 119 : 
2 alleles
6.5% missing data
   2   (0.611) 0.537 0.165 0.899 0.689 0.576 0.649 0.587 0.516 0.516 0.742 
   4   (0.389) 0.463 0.835 0.101 0.311 0.424 0.351 0.413 0.484 0.484 0.258 

Locus 120 : 
2 alleles
9.4% missing data
   3   (0.798) 0.808 0.969 0.753 0.802 0.783 0.774 0.875 0.805 0.881 0.809 
   4   (0.202) 0.192 0.031 0.247 0.198 0.217 0.226 0.125 0.195 0.119 0.191 

Locus 121 : 
2 alleles
13.8% missing data
   4   (0.896) 0.868 0.990 0.952 0.983 0.931 0.920 0.898 0.949 0.934 0.909 
   2   (0.104) 0.132 0.010 0.048 0.017 0.069 0.080 0.102 0.051 0.066 0.091 

Locus 122 : 
2 alleles
3.6% missing data
   3   (0.813) 0.878 0.659 0.757 0.711 0.873 0.858 0.901 0.788 0.797 0.841 
   2   (0.187) 0.122 0.341 0.243 0.289 0.127 0.142 0.099 0.212 0.203 0.159 

Locus 123 : 
2 alleles
13.0% missing data
   3   (0.915) 0.961 0.977 0.905 0.987 0.849 0.945 0.936 0.938 0.939 0.953 
   1   (0.085) 0.039 0.023 0.095 0.013 0.151 0.055 0.064 0.062 0.061 0.047 

Locus 124 : 
2 alleles
10.1% missing data
   1   (0.182) 0.081 0.360 0.046 0.068 0.198 0.138 0.146 0.304 0.147 0.137 
   3   (0.818) 0.919 0.640 0.954 0.932 0.802 0.862 0.854 0.696 0.853 0.863 

Locus 125 : 
2 alleles
5.1% missing data
   3   (0.797) 0.825 0.903 0.590 0.935 0.855 0.792 0.876 0.800 0.872 0.715 
   1   (0.203) 0.175 0.097 0.410 0.065 0.145 0.208 0.124 0.200 0.128 0.285 

Locus 126 : 
2 alleles
5.1% missing data
   1   (0.803) 0.745 0.975 0.337 0.947 0.872 0.784 0.810 0.820 0.821 0.816 
   3   (0.197) 0.255 0.025 0.663 0.053 0.128 0.216 0.190 0.180 0.179 0.184 

Locus 127 : 
2 alleles
13.8% missing data
   3   (0.701) 0.664 0.866 0.433 0.826 0.762 0.548 0.692 0.772 0.694 0.712 
   1   (0.299) 0.336 0.134 0.567 0.174 0.238 0.452 0.308 0.228 0.306 0.288 

Locus 128 : 
2 alleles
13.0% missing data
   1   (0.518) 0.344 0.360 0.918 0.635 0.554 0.502 0.458 0.505 0.509 0.543 
   3   (0.482) 0.656 0.640 0.082 0.365 0.446 0.498 0.542 0.495 0.491 0.457 

Locus 129 : 
2 alleles
8.0% missing data
   2   (0.832) 0.931 0.962 0.981 0.952 0.778 0.865 0.840 0.691 0.554 0.888 
   4   (0.168) 0.069 0.038 0.019 0.048 0.222 0.135 0.160 0.309 0.446 0.112 

Locus 130 : 
2 alleles
14.5% missing data
   3   (0.897) 0.919 0.979 0.987 0.964 0.871 0.921 0.964 0.944 0.907 0.903 
   1   (0.103) 0.081 0.021 0.013 0.036 0.129 0.079 0.036 0.056 0.093 0.097 

Locus 131 : 
2 alleles
18.1% missing data
   1   (0.916) 0.978 0.979 0.942 0.985 0.905 0.851 0.956 0.925 0.862 0.930 
   4   (0.084) 0.022 0.021 0.058 0.015 0.095 0.149 0.044 0.075 0.138 0.070 

Locus 132 : 
2 alleles
3.6% missing data
   2   (0.927) 0.988 0.994 0.997 0.994 0.930 0.953 0.919 0.895 0.921 0.967 
   4   (0.073) 0.012 0.006 0.003 0.006 0.070 0.047 0.081 0.105 0.079 0.033 

Locus 133 : 
2 alleles
5.8% missing data
   3   (0.787) 0.830 0.902 0.965 0.889 0.730 0.817 0.842 0.853 0.869 0.761 
   1   (0.213) 0.170 0.098 0.035 0.111 0.270 0.183 0.158 0.147 0.131 0.239 

Locus 134 : 
2 alleles
12.3% missing data
   2   (0.898) 0.965 0.989 0.930 0.985 0.818 0.884 0.918 0.931 0.908 0.929 
   4   (0.102) 0.035 0.011 0.070 0.015 0.182 0.116 0.082 0.069 0.092 0.071 

Locus 135 : 
2 alleles
5.1% missing data
   2   (0.872) 0.931 0.441 0.987 0.953 0.935 0.873 0.924 0.931 0.939 0.868 
   4   (0.128) 0.069 0.559 0.013 0.047 0.065 0.127 0.076 0.069 0.061 0.132 

Locus 136 : 
2 alleles
5.1% missing data
   2   (0.826) 0.904 0.795 0.807 0.855 0.865 0.818 0.911 0.910 0.919 0.734 
   1   (0.174) 0.096 0.205 0.193 0.145 0.135 0.182 0.089 0.090 0.081 0.266 

Locus 137 : 
2 alleles
12.3% missing data
   3   (0.890) 0.905 0.978 0.932 0.967 0.877 0.919 0.943 0.900 0.877 0.911 
   1   (0.110) 0.095 0.022 0.068 0.033 0.123 0.081 0.057 0.100 0.123 0.089 

Locus 138 : 
2 alleles
13.0% missing data
   2   (0.320) 0.328 0.294 0.182 0.280 0.286 0.314 0.447 0.335 0.416 0.249 
   4   (0.680) 0.672 0.706 0.818 0.720 0.714 0.686 0.553 0.665 0.584 0.751 

Locus 139 : 
2 alleles
11.6% missing data
   1   (0.886) 0.932 0.981 0.903 0.974 0.903 0.896 0.908 0.903 0.914 0.905 
   2   (0.114) 0.068 0.019 0.097 0.026 0.097 0.104 0.092 0.097 0.086 0.095 

Locus 140 : 
2 alleles
2.2% missing data
   3   (0.838) 0.864 0.595 0.980 0.727 0.894 0.884 0.860 0.916 0.910 0.866 
   1   (0.162) 0.136 0.405 0.020 0.273 0.106 0.116 0.140 0.084 0.090 0.134 

Locus 141 : 
2 alleles
5.1% missing data
   2   (0.892) 0.845 0.985 0.994 0.981 0.793 0.897 0.937 0.885 0.881 0.944 
   4   (0.108) 0.155 0.015 0.006 0.019 0.207 0.103 0.063 0.115 0.119 0.056 

Locus 142 : 
2 alleles
9.4% missing data
   1   (0.067) 0.012 0.004 0.022 0.004 0.098 0.045 0.203 0.068 0.072 0.016 
   3   (0.933) 0.988 0.996 0.978 0.996 0.902 0.955 0.797 0.932 0.928 0.984 

Locus 143 : 
2 alleles
4.3% missing data
   1   (0.394) 0.562 0.313 0.409 0.646 0.348 0.378 0.330 0.306 0.284 0.384 
   3   (0.606) 0.438 0.687 0.591 0.354 0.652 0.622 0.670 0.694 0.716 0.616 

Locus 144 : 
2 alleles
16.7% missing data
   2   (0.152) 0.293 0.020 0.095 0.052 0.151 0.133 0.081 0.182 0.103 0.143 
   4   (0.848) 0.707 0.980 0.905 0.948 0.849 0.867 0.919 0.818 0.897 0.857 

Locus 145 : 
2 alleles
16.7% missing data
   3   (0.874) 0.595 0.968 0.982 0.932 0.906 0.890 0.963 0.723 0.900 0.906 
   1   (0.126) 0.405 0.032 0.018 0.068 0.094 0.110 0.037 0.277 0.100 0.094 

Locus 146 : 
2 alleles
3.6% missing data
   4   (0.844) 0.812 0.979 0.915 0.918 0.894 0.862 0.883 0.911 0.910 0.818 
   2   (0.156) 0.188 0.021 0.085 0.082 0.106 0.138 0.117 0.089 0.090 0.182 

Locus 147 : 
2 alleles
12.3% missing data
   2   (0.466) 0.434 0.931 0.647 0.322 0.525 0.419 0.482 0.438 0.351 0.432 
   1   (0.534) 0.566 0.069 0.353 0.678 0.475 0.581 0.518 0.562 0.649 0.568 

Locus 148 : 
2 alleles
12.3% missing data
   4   (0.900) 0.899 0.684 0.911 0.942 0.911 0.921 0.945 0.955 0.931 0.949 
   2   (0.100) 0.101 0.316 0.089 0.058 0.089 0.079 0.055 0.045 0.069 0.051 

Locus 149 : 
2 alleles
3.6% missing data
   1   (0.862) 0.828 0.977 0.986 0.971 0.859 0.846 0.914 0.786 0.875 0.886 
   4   (0.138) 0.172 0.023 0.014 0.029 0.141 0.154 0.086 0.214 0.125 0.114 

Locus 150 : 
2 alleles
4.3% missing data
   1   (0.889) 0.898 0.982 0.984 0.933 0.928 0.903 0.944 0.880 0.929 0.901 
   3   (0.111) 0.102 0.018 0.016 0.067 0.072 0.097 0.056 0.120 0.071 0.099 

Locus 151 : 
2 alleles
7.2% missing data
   3   (0.904) 0.599 0.972 0.902 0.916 0.916 0.855 0.965 0.957 0.969 0.937 
   1   (0.096) 0.401 0.028 0.098 0.084 0.084 0.145 0.035 0.043 0.031 0.063 

Locus 152 : 
2 alleles
2.9% missing data
   4   (0.924) 0.973 0.984 0.983 0.991 0.965 0.949 0.901 0.974 0.959 0.943 
   3   (0.076) 0.027 0.016 0.017 0.009 0.035 0.051 0.099 0.026 0.041 0.057 

Locus 153 : 
2 alleles
13.0% missing data
   3   (0.901) 0.953 0.985 0.951 0.970 0.922 0.935 0.907 0.932 0.938 0.921 
   1   (0.099) 0.047 0.015 0.049 0.030 0.078 0.065 0.093 0.068 0.062 0.079 

Locus 154 : 
2 alleles
10.9% missing data
   1   (0.868) 0.945 0.890 0.822 0.975 0.868 0.817 0.786 0.912 0.917 0.910 
   4   (0.132) 0.055 0.110 0.178 0.025 0.132 0.183 0.214 0.088 0.083 0.090 

Locus 155 : 
2 alleles
5.1% missing data
   2   (0.467) 0.276 0.890 0.358 0.585 0.421 0.355 0.431 0.667 0.649 0.420 
   4   (0.533) 0.724 0.110 0.642 0.415 0.579 0.645 0.569 0.333 0.351 0.580 

Locus 156 : 
2 alleles
12.3% missing data
   1   (0.785) 0.840 0.918 0.826 0.942 0.779 0.844 0.750 0.854 0.875 0.759 
   3   (0.215) 0.160 0.082 0.174 0.058 0.221 0.156 0.250 0.146 0.125 0.241 

Locus 157 : 
2 alleles
6.5% missing data
   2   (0.801) 0.386 0.974 0.966 0.878 0.784 0.809 0.847 0.630 0.829 0.890 
   1   (0.199) 0.614 0.026 0.034 0.122 0.216 0.191 0.153 0.370 0.171 0.110 

Locus 158 : 
2 alleles
15.9% missing data
   2   (0.876) 0.945 0.981 0.935 0.986 0.807 0.908 0.839 0.809 0.693 0.943 
   3   (0.124) 0.055 0.019 0.065 0.014 0.193 0.092 0.161 0.191 0.307 0.057 

Locus 159 : 
2 alleles
5.1% missing data
   1   (0.227) 0.240 0.037 0.570 0.122 0.115 0.237 0.120 0.403 0.259 0.279 
   3   (0.773) 0.760 0.963 0.430 0.878 0.885 0.763 0.880 0.597 0.741 0.721 

Locus 160 : 
2 alleles
14.5% missing data
   3   (0.874) 0.954 0.842 0.906 0.964 0.858 0.900 0.932 0.926 0.915 0.860 
   1   (0.126) 0.046 0.158 0.094 0.036 0.142 0.100 0.068 0.074 0.085 0.140 

Locus 161 : 
2 alleles
13.0% missing data
   3   (0.636) 0.732 0.939 0.915 0.797 0.612 0.642 0.544 0.686 0.636 0.601 
   1   (0.364) 0.268 0.061 0.085 0.203 0.388 0.358 0.456 0.314 0.364 0.399 

Locus 162 : 
2 alleles
2.2% missing data
   2   (0.908) 0.921 0.987 0.899 0.974 0.937 0.939 0.941 0.915 0.917 0.933 
   4   (0.092) 0.079 0.013 0.101 0.026 0.063 0.061 0.059 0.085 0.083 0.067 

Locus 163 : 
2 alleles
1.4% missing data
   2   (0.923) 0.977 0.986 0.989 0.992 0.905 0.932 0.951 0.925 0.867 0.961 
   1   (0.077) 0.023 0.014 0.011 0.008 0.095 0.068 0.049 0.075 0.133 0.039 

Locus 164 : 
2 alleles
18.8% missing data
   3   (0.375) 0.271 0.039 0.433 0.539 0.441 0.361 0.275 0.402 0.389 0.393 
   1   (0.625) 0.729 0.961 0.567 0.461 0.559 0.639 0.725 0.598 0.611 0.607 

Locus 165 : 
2 alleles
11.6% missing data
   2   (0.747) 0.568 0.284 0.672 0.576 0.829 0.720 0.850 0.877 0.863 0.747 
   4   (0.253) 0.432 0.716 0.328 0.424 0.171 0.280 0.150 0.123 0.137 0.253 

Locus 166 : 
2 alleles
3.6% missing data
   4   (0.884) 0.905 0.957 0.981 0.947 0.938 0.895 0.967 0.938 0.926 0.758 
   2   (0.116) 0.095 0.043 0.019 0.053 0.062 0.105 0.033 0.062 0.074 0.242 

Locus 167 : 
2 alleles
2.2% missing data
   2   (0.935) 0.991 0.996 0.997 0.997 0.840 0.962 0.916 0.871 0.853 0.986 
   4   (0.065) 0.009 0.004 0.003 0.003 0.160 0.038 0.084 0.129 0.147 0.014 

Locus 168 : 
2 alleles
13.8% missing data
   2   (0.909) 0.744 0.976 0.941 0.866 0.967 0.924 0.979 0.966 0.963 0.887 
   4   (0.091) 0.256 0.024 0.059 0.134 0.033 0.076 0.021 0.034 0.037 0.113 

Locus 169 : 
2 alleles
4.3% missing data
   2   (0.893) 0.895 0.973 0.487 0.917 0.952 0.908 0.955 0.950 0.959 0.883 
   4   (0.107) 0.105 0.027 0.513 0.083 0.048 0.092 0.045 0.050 0.041 0.117 

Locus 170 : 
2 alleles
4.3% missing data
   1   (0.459) 0.203 0.080 0.065 0.246 0.460 0.478 0.338 0.716 0.619 0.578 
   2   (0.541) 0.797 0.920 0.935 0.754 0.540 0.522 0.662 0.284 0.381 0.422 

Locus 171 : 
2 alleles
2.9% missing data
   2   (0.750) 0.548 0.531 0.654 0.714 0.810 0.787 0.869 0.699 0.817 0.782 
   3   (0.250) 0.452 0.469 0.346 0.286 0.190 0.213 0.131 0.301 0.183 0.218 

Locus 172 : 
2 alleles
8.0% missing data
   2   (0.849) 0.918 0.983 0.960 0.966 0.846 0.836 0.781 0.867 0.793 0.903 
   4   (0.151) 0.082 0.017 0.040 0.034 0.154 0.164 0.219 0.133 0.207 0.097 

Locus 173 : 
2 alleles
5.1% missing data
   2   (0.711) 0.808 0.647 0.932 0.588 0.747 0.708 0.695 0.801 0.787 0.696 
   4   (0.289) 0.192 0.353 0.068 0.412 0.253 0.292 0.305 0.199 0.213 0.304 

Locus 174 : 
2 alleles
4.3% missing data
   4   (0.907) 0.958 0.991 0.988 0.984 0.937 0.932 0.926 0.953 0.917 0.907 
   2   (0.093) 0.042 0.009 0.012 0.016 0.063 0.068 0.074 0.047 0.083 0.093 

Locus 175 : 
2 alleles
13.0% missing data
   3   (0.928) 0.981 0.984 0.952 0.993 0.943 0.936 0.909 0.921 0.936 0.968 
   1   (0.072) 0.019 0.016 0.048 0.007 0.057 0.064 0.091 0.079 0.064 0.032 

Locus 176 : 
2 alleles
10.1% missing data
   1   (0.533) 0.648 0.071 0.535 0.367 0.548 0.555 0.681 0.566 0.598 0.490 
   3   (0.467) 0.352 0.929 0.465 0.633 0.452 0.445 0.319 0.434 0.402 0.510 

Locus 177 : 
2 alleles
4.3% missing data
   2   (0.731) 0.624 0.608 0.965 0.590 0.715 0.710 0.856 0.774 0.780 0.745 
   1   (0.269) 0.376 0.392 0.035 0.410 0.285 0.290 0.144 0.226 0.220 0.255 

Locus 178 : 
2 alleles
1.4% missing data
   1   (0.730) 0.862 0.435 0.893 0.752 0.628 0.745 0.848 0.730 0.703 0.738 
   4   (0.270) 0.138 0.565 0.107 0.248 0.372 0.255 0.152 0.270 0.297 0.262 

Locus 179 : 
2 alleles
10.9% missing data
   3   (0.893) 0.929 0.981 0.919 0.967 0.948 0.921 0.919 0.897 0.867 0.913 
   1   (0.107) 0.071 0.019 0.081 0.033 0.052 0.079 0.081 0.103 0.133 0.087 

Locus 180 : 
2 alleles
2.2% missing data
   1   (0.897) 0.967 0.986 0.972 0.977 0.933 0.882 0.864 0.947 0.944 0.898 
   4   (0.103) 0.033 0.014 0.028 0.023 0.067 0.118 0.136 0.053 0.056 0.102 

Locus 181 : 
2 alleles
15.9% missing data
   2   (0.881) 0.955 0.985 0.836 0.980 0.892 0.882 0.901 0.872 0.871 0.911 
   3   (0.119) 0.045 0.015 0.164 0.020 0.108 0.118 0.099 0.128 0.129 0.089 

Locus 182 : 
2 alleles
1.4% missing data
   1   (0.901) 0.951 0.963 0.953 0.933 0.925 0.919 0.894 0.947 0.939 0.943 
   3   (0.099) 0.049 0.037 0.047 0.067 0.075 0.081 0.106 0.053 0.061 0.057 

Locus 183 : 
2 alleles
10.1% missing data
   1   (0.879) 0.914 0.974 0.866 0.940 0.907 0.887 0.929 0.909 0.918 0.879 
   3   (0.121) 0.086 0.026 0.134 0.060 0.093 0.113 0.071 0.091 0.082 0.121 

Locus 184 : 
2 alleles
2.2% missing data
   4   (0.869) 0.952 0.984 0.883 0.983 0.834 0.908 0.643 0.935 0.926 0.928 
   2   (0.131) 0.048 0.016 0.117 0.017 0.166 0.092 0.357 0.065 0.074 0.072 

Locus 185 : 
2 alleles
12.3% missing data
   2   (0.824) 0.894 0.976 0.970 0.954 0.807 0.876 0.872 0.663 0.798 0.858 
   4   (0.176) 0.106 0.024 0.030 0.046 0.193 0.124 0.128 0.337 0.202 0.142 

Locus 186 : 
2 alleles
9.4% missing data
   2   (0.899) 0.918 0.977 0.860 0.923 0.928 0.883 0.970 0.948 0.959 0.865 
   4   (0.101) 0.082 0.023 0.140 0.077 0.072 0.117 0.030 0.052 0.041 0.135 

Locus 187 : 
2 alleles
9.4% missing data
   2   (0.866) 0.717 0.787 0.465 0.877 0.950 0.852 0.973 0.869 0.879 0.837 
   4   (0.134) 0.283 0.213 0.535 0.123 0.050 0.148 0.027 0.131 0.121 0.163 

Locus 188 : 
2 alleles
3.6% missing data
   3   (0.712) 0.571 0.911 0.678 0.641 0.827 0.679 0.807 0.682 0.734 0.660 
   4   (0.288) 0.429 0.089 0.322 0.359 0.173 0.321 0.193 0.318 0.266 0.340 

Locus 189 : 
2 alleles
5.1% missing data
   2   (0.796) 0.776 0.969 0.961 0.905 0.880 0.775 0.858 0.734 0.778 0.750 
   4   (0.204) 0.224 0.031 0.039 0.095 0.120 0.225 0.142 0.266 0.222 0.250 

Locus 190 : 
2 alleles
3.6% missing data
   2   (0.698) 0.840 0.478 0.354 0.851 0.808 0.739 0.550 0.766 0.698 0.700 
   4   (0.302) 0.160 0.522 0.646 0.149 0.192 0.261 0.450 0.234 0.302 0.300 

Locus 191 : 
2 alleles
4.3% missing data
   2   (0.912) 0.948 0.988 0.012 0.989 0.914 0.884 0.953 0.959 0.962 0.959 
   4   (0.088) 0.052 0.012 0.988 0.011 0.086 0.116 0.047 0.041 0.038 0.041 

Locus 192 : 
2 alleles
12.3% missing data
   1   (0.752) 0.870 0.315 0.950 0.908 0.657 0.798 0.851 0.768 0.782 0.755 
   3   (0.248) 0.130 0.685 0.050 0.092 0.343 0.202 0.149 0.232 0.218 0.245 

Locus 193 : 
2 alleles
8.0% missing data
   4   (0.511) 0.505 0.092 0.073 0.302 0.514 0.451 0.560 0.533 0.493 0.614 
   2   (0.489) 0.495 0.908 0.927 0.698 0.486 0.549 0.440 0.467 0.507 0.386 

Locus 194 : 
2 alleles
13.0% missing data
   1   (0.904) 0.977 0.989 0.995 0.985 0.938 0.944 0.968 0.779 0.711 0.879 
   4   (0.096) 0.023 0.011 0.005 0.015 0.062 0.056 0.032 0.221 0.289 0.121 

Locus 195 : 
2 alleles
4.3% missing data
   4   (0.897) 0.918 0.456 0.806 0.915 0.951 0.817 0.966 0.932 0.953 0.924 
   2   (0.103) 0.082 0.544 0.194 0.085 0.049 0.183 0.034 0.068 0.047 0.076 

Locus 196 : 
2 alleles
15.9% missing data
   3   (0.707) 0.737 0.946 0.399 0.783 0.782 0.656 0.769 0.765 0.698 0.647 
   1   (0.293) 0.263 0.054 0.601 0.217 0.218 0.344 0.231 0.235 0.302 0.353 

Locus 197 : 
2 alleles
13.0% missing data
   4   (0.711) 0.464 0.918 0.711 0.698 0.694 0.669 0.830 0.683 0.751 0.742 
   2   (0.289) 0.536 0.082 0.289 0.302 0.306 0.331 0.170 0.317 0.249 0.258 

Locus 198 : 
2 alleles
12.3% missing data
   1   (0.900) 0.942 0.987 0.907 0.962 0.929 0.897 0.893 0.926 0.938 0.936 
   4   (0.100) 0.058 0.013 0.093 0.038 0.071 0.103 0.107 0.074 0.062 0.064 

Locus 199 : 
2 alleles
13.0% missing data
   1   (0.773) 0.552 0.700 0.880 0.821 0.764 0.812 0.892 0.718 0.831 0.787 
   3   (0.227) 0.448 0.300 0.120 0.179 0.236 0.188 0.108 0.282 0.169 0.213 

Locus 200 : 
2 alleles
2.9% missing data
   4   (0.904) 0.979 0.992 0.011 0.993 0.881 0.931 0.831 0.939 0.923 0.972 
   2   (0.096) 0.021 0.008 0.989 0.007 0.119 0.069 0.169 0.061 0.077 0.028 

Locus 201 : 
2 alleles
3.6% missing data
   4   (0.215) 0.568 0.036 0.407 0.075 0.211 0.237 0.152 0.243 0.134 0.160 
   3   (0.785) 0.432 0.964 0.593 0.925 0.789 0.763 0.848 0.757 0.866 0.840 

Locus 202 : 
2 alleles
15.2% missing data
   1   (0.523) 0.632 0.759 0.353 0.840 0.423 0.522 0.414 0.452 0.398 0.584 
   3   (0.477) 0.368 0.241 0.647 0.160 0.577 0.478 0.586 0.548 0.602 0.416 

Locus 203 : 
2 alleles
14.5% missing data
   2   (0.663) 0.428 0.946 0.940 0.849 0.583 0.574 0.682 0.719 0.673 0.685 
   1   (0.337) 0.572 0.054 0.060 0.151 0.417 0.426 0.318 0.281 0.327 0.315 

Locus 204 : 
2 alleles
0.7% missing data
   4   (0.876) 0.855 0.585 0.985 0.938 0.924 0.872 0.950 0.748 0.893 0.921 
   1   (0.124) 0.145 0.415 0.015 0.062 0.076 0.128 0.050 0.252 0.107 0.079 

Locus 205 : 
2 alleles
2.9% missing data
   4   (0.099) 0.014 0.006 0.004 0.005 0.204 0.060 0.336 0.151 0.203 0.022 
   2   (0.901) 0.986 0.994 0.996 0.995 0.796 0.940 0.664 0.849 0.797 0.978 

Locus 206 : 
2 alleles
3.6% missing data
   4   (0.866) 0.956 0.232 0.949 0.982 0.852 0.905 0.895 0.879 0.896 0.916 
   2   (0.134) 0.044 0.768 0.051 0.018 0.148 0.095 0.105 0.121 0.104 0.084 

Locus 207 : 
2 alleles
13.8% missing data
   2   (0.926) 0.966 0.970 0.971 0.992 0.940 0.952 0.856 0.956 0.955 0.970 
   4   (0.074) 0.034 0.030 0.029 0.008 0.060 0.048 0.144 0.044 0.045 0.030 

Locus 208 : 
2 alleles
5.1% missing data
   3   (0.347) 0.219 0.098 0.258 0.231 0.245 0.323 0.413 0.424 0.367 0.385 
   4   (0.653) 0.781 0.902 0.742 0.769 0.755 0.677 0.587 0.576 0.633 0.615 

Locus 209 : 
2 alleles
16.7% missing data
   4   (0.729) 0.503 0.962 0.955 0.853 0.729 0.752 0.745 0.770 0.806 0.739 
   2   (0.271) 0.497 0.038 0.045 0.147 0.271 0.248 0.255 0.230 0.194 0.261 

Locus 210 : 
2 alleles
9.4% missing data
   1   (0.351) 0.310 0.087 0.373 0.476 0.327 0.453 0.285 0.335 0.284 0.372 
   3   (0.649) 0.690 0.913 0.627 0.524 0.673 0.547 0.715 0.665 0.716 0.628 

Locus 211 : 
2 alleles
11.6% missing data
   1   (0.912) 0.963 0.986 0.932 0.968 0.949 0.932 0.951 0.946 0.964 0.905 
   3   (0.088) 0.037 0.014 0.068 0.032 0.051 0.068 0.049 0.054 0.036 0.095 

Locus 212 : 
2 alleles
7.2% missing data
   3   (0.454) 0.161 0.644 0.385 0.095 0.446 0.326 0.572 0.590 0.520 0.495 
   4   (0.546) 0.839 0.356 0.615 0.905 0.554 0.674 0.428 0.410 0.480 0.505 

Locus 213 : 
2 alleles
3.6% missing data
   2   (0.558) 0.374 0.928 0.948 0.581 0.400 0.589 0.506 0.695 0.725 0.575 
   4   (0.442) 0.626 0.072 0.052 0.419 0.600 0.411 0.494 0.305 0.275 0.425 

Locus 214 : 
2 alleles
6.5% missing data
   1   (0.816) 0.682 0.560 0.933 0.780 0.858 0.832 0.863 0.878 0.908 0.849 
   3   (0.184) 0.318 0.440 0.067 0.220 0.142 0.168 0.137 0.122 0.092 0.151 

Locus 215 : 
2 alleles
5.8% missing data
   4   (0.856) 0.967 0.988 0.975 0.992 0.698 0.905 0.642 0.769 0.732 0.957 
   2   (0.144) 0.033 0.012 0.025 0.008 0.302 0.095 0.358 0.231 0.268 0.043 

Locus 216 : 
2 alleles
2.2% missing data
   2   (0.943) 0.992 0.997 0.998 0.997 0.914 0.966 0.887 0.944 0.947 0.987 
   4   (0.057) 0.008 0.003 0.002 0.003 0.086 0.034 0.113 0.056 0.053 0.013 

Locus 217 : 
2 alleles
4.3% missing data
   2   (0.771) 0.778 0.964 0.910 0.824 0.799 0.666 0.796 0.801 0.757 0.799 
   4   (0.229) 0.222 0.036 0.090 0.176 0.201 0.334 0.204 0.199 0.243 0.201 

Locus 218 : 
2 alleles
10.1% missing data
   2   (0.584) 0.525 0.935 0.490 0.740 0.621 0.603 0.509 0.621 0.577 0.562 
   4   (0.416) 0.475 0.065 0.510 0.260 0.379 0.397 0.491 0.379 0.423 0.438 

Locus 219 : 
2 alleles
14.5% missing data
   2   (0.785) 0.793 0.968 0.975 0.734 0.779 0.771 0.885 0.866 0.863 0.729 
   4   (0.215) 0.207 0.032 0.025 0.266 0.221 0.229 0.115 0.134 0.137 0.271 

Locus 220 : 
2 alleles
17.4% missing data
   4   (0.867) 0.970 0.987 0.975 0.991 0.785 0.907 0.560 0.842 0.816 0.958 
   3   (0.133) 0.030 0.013 0.025 0.009 0.215 0.093 0.440 0.158 0.184 0.042 

Locus 221 : 
2 alleles
2.9% missing data
   2   (0.091) 0.038 0.010 0.022 0.021 0.059 0.075 0.047 0.274 0.113 0.062 
   4   (0.909) 0.962 0.990 0.978 0.979 0.941 0.925 0.953 0.726 0.887 0.938 

Locus 222 : 
2 alleles
4.3% missing data
   2   (0.927) 0.984 0.992 0.990 0.992 0.925 0.943 0.970 0.840 0.931 0.956 
   4   (0.073) 0.016 0.008 0.010 0.008 0.075 0.057 0.030 0.160 0.069 0.044 

Locus 223 : 
2 alleles
13.0% missing data
   2   (0.881) 0.894 0.847 0.992 0.944 0.876 0.895 0.926 0.926 0.931 0.904 
   4   (0.119) 0.106 0.153 0.008 0.056 0.124 0.105 0.074 0.074 0.069 0.096 

Locus 224 : 
2 alleles
12.3% missing data
   1   (0.856) 0.666 0.976 0.793 0.919 0.927 0.763 0.957 0.922 0.935 0.784 
   3   (0.144) 0.334 0.024 0.207 0.081 0.073 0.237 0.043 0.078 0.065 0.216 

Locus 225 : 
2 alleles
10.9% missing data
   3   (0.697) 0.827 0.914 0.688 0.846 0.544 0.703 0.749 0.678 0.696 0.706 
   1   (0.303) 0.173 0.086 0.312 0.154 0.456 0.297 0.251 0.322 0.304 0.294 

Locus 226 : 
2 alleles
11.6% missing data
   3   (0.831) 0.914 0.976 0.813 0.948 0.900 0.798 0.805 0.877 0.896 0.775 
   1   (0.169) 0.086 0.024 0.187 0.052 0.100 0.202 0.195 0.123 0.104 0.225 

Locus 227 : 
2 alleles
6.5% missing data
   1   (0.833) 0.828 0.964 0.787 0.884 0.837 0.812 0.926 0.795 0.868 0.826 
   3   (0.167) 0.172 0.036 0.213 0.116 0.163 0.188 0.074 0.205 0.132 0.174 

Locus 228 : 
2 alleles
18.1% missing data
   2   (0.924) 0.951 0.987 0.972 0.981 0.958 0.848 0.962 0.954 0.963 0.916 
   4   (0.076) 0.049 0.013 0.028 0.019 0.042 0.152 0.038 0.046 0.037 0.084 

Locus 229 : 
2 alleles
3.6% missing data
   2   (0.774) 0.658 0.964 0.170 0.641 0.844 0.792 0.870 0.793 0.845 0.796 
   4   (0.226) 0.342 0.036 0.830 0.359 0.156 0.208 0.130 0.207 0.155 0.204 

Locus 230 : 
2 alleles
12.3% missing data
   4   (0.797) 0.716 0.968 0.956 0.841 0.837 0.764 0.911 0.901 0.911 0.658 
   2   (0.203) 0.284 0.032 0.044 0.159 0.163 0.236 0.089 0.099 0.089 0.342 

Locus 231 : 
2 alleles
2.2% missing data
   2   (0.663) 0.885 0.930 0.956 0.860 0.622 0.751 0.653 0.690 0.691 0.551 
   4   (0.337) 0.115 0.070 0.044 0.140 0.378 0.249 0.347 0.310 0.309 0.449 

Locus 232 : 
2 alleles
4.3% missing data
   3   (0.458) 0.353 0.491 0.496 0.468 0.482 0.363 0.359 0.504 0.479 0.513 
   4   (0.542) 0.647 0.509 0.504 0.532 0.518 0.637 0.641 0.496 0.521 0.487 

Locus 233 : 
2 alleles
7.2% missing data
   3   (0.875) 0.812 0.977 0.985 0.608 0.946 0.915 0.949 0.928 0.932 0.873 
   4   (0.125) 0.188 0.023 0.015 0.392 0.054 0.085 0.051 0.072 0.068 0.127 

Locus 234 : 
2 alleles
2.9% missing data
   4   (0.853) 0.950 0.975 0.976 0.969 0.867 0.880 0.894 0.765 0.837 0.846 
   2   (0.147) 0.050 0.025 0.024 0.031 0.133 0.120 0.106 0.235 0.163 0.154 

Locus 235 : 
2 alleles
6.5% missing data
   2   (0.684) 0.728 0.496 0.902 0.775 0.678 0.702 0.799 0.692 0.737 0.637 
   1   (0.316) 0.272 0.504 0.098 0.225 0.322 0.298 0.201 0.308 0.263 0.363 

Locus 236 : 
2 alleles
6.5% missing data
   4   (0.527) 0.294 0.919 0.911 0.602 0.626 0.439 0.407 0.559 0.557 0.515 
   1   (0.473) 0.706 0.081 0.089 0.398 0.374 0.561 0.593 0.441 0.443 0.485 

Locus 237 : 
2 alleles
3.6% missing data
   4   (0.728) 0.769 0.955 0.913 0.876 0.727 0.655 0.653 0.761 0.736 0.740 
   1   (0.272) 0.231 0.045 0.087 0.124 0.273 0.345 0.347 0.239 0.264 0.260 

Locus 238 : 
2 alleles
18.8% missing data
   1   (0.216) 0.166 0.058 0.197 0.082 0.236 0.180 0.187 0.178 0.168 0.226 
   3   (0.784) 0.834 0.942 0.803 0.918 0.764 0.820 0.813 0.822 0.832 0.774 

Locus 239 : 
2 alleles
4.3% missing data
   3   (0.885) 0.816 0.986 0.769 0.969 0.913 0.897 0.936 0.885 0.934 0.900 
   4   (0.115) 0.184 0.014 0.231 0.031 0.087 0.103 0.064 0.115 0.066 0.100 

Locus 240 : 
2 alleles
1.4% missing data
   2   (0.731) 0.489 0.960 0.819 0.460 0.835 0.670 0.812 0.865 0.852 0.668 
   3   (0.269) 0.511 0.040 0.181 0.540 0.165 0.330 0.188 0.135 0.148 0.332 

Locus 241 : 
2 alleles
8.7% missing data
   1   (0.870) 0.804 0.984 0.917 0.947 0.847 0.886 0.949 0.863 0.899 0.898 
   3   (0.130) 0.196 0.016 0.083 0.053 0.153 0.114 0.051 0.137 0.101 0.102 

Locus 242 : 
2 alleles
2.2% missing data
   3   (0.848) 0.835 0.982 0.865 0.782 0.891 0.877 0.877 0.893 0.825 0.873 
   1   (0.152) 0.165 0.018 0.135 0.218 0.109 0.123 0.123 0.107 0.175 0.127 

Locus 243 : 
2 alleles
10.9% missing data
   3   (0.469) 0.189 0.898 0.313 0.406 0.552 0.334 0.692 0.545 0.477 0.317 
   1   (0.531) 0.811 0.102 0.687 0.594 0.448 0.666 0.308 0.455 0.523 0.683 

Locus 244 : 
2 alleles
5.8% missing data
   2   (0.859) 0.909 0.978 0.982 0.974 0.822 0.870 0.871 0.824 0.881 0.906 
   4   (0.141) 0.091 0.022 0.018 0.026 0.178 0.130 0.129 0.176 0.119 0.094 

Locus 245 : 
2 alleles
2.9% missing data
   2   (0.836) 0.577 0.981 0.986 0.967 0.798 0.838 0.936 0.803 0.896 0.833 
   4   (0.164) 0.423 0.019 0.014 0.033 0.202 0.162 0.064 0.197 0.104 0.167 

Locus 246 : 
2 alleles
4.3% missing data
   4   (0.776) 0.902 0.684 0.725 0.888 0.800 0.826 0.828 0.852 0.822 0.710 
   2   (0.224) 0.098 0.316 0.275 0.112 0.200 0.174 0.172 0.148 0.178 0.290 

Locus 247 : 
2 alleles
14.5% missing data
   2   (0.664) 0.662 0.951 0.078 0.665 0.660 0.633 0.696 0.713 0.735 0.683 
   4   (0.336) 0.338 0.049 0.922 0.335 0.340 0.367 0.304 0.287 0.265 0.317 

Locus 248 : 
2 alleles
8.0% missing data
   2   (0.162) 0.147 0.450 0.364 0.191 0.124 0.155 0.077 0.184 0.117 0.114 
   3   (0.838) 0.853 0.550 0.636 0.809 0.876 0.845 0.923 0.816 0.883 0.886 

Locus 249 : 
2 alleles
13.8% missing data
   2   (0.936) 0.989 0.995 0.997 0.996 0.934 0.961 0.869 0.928 0.893 0.982 
   1   (0.064) 0.011 0.005 0.003 0.004 0.066 0.039 0.131 0.072 0.107 0.018 

Locus 250 : 
2 alleles
1.4% missing data
   2   (0.777) 0.854 0.703 0.122 0.791 0.816 0.804 0.825 0.829 0.840 0.817 
   3   (0.223) 0.146 0.297 0.878 0.209 0.184 0.196 0.175 0.171 0.160 0.183 

Locus 251 : 
2 alleles
5.1% missing data
   3   (0.371) 0.252 0.919 0.720 0.151 0.403 0.403 0.353 0.333 0.322 0.337 
   4   (0.629) 0.748 0.081 0.280 0.849 0.597 0.597 0.647 0.667 0.678 0.663 

Locus 252 : 
2 alleles
15.9% missing data
   2   (0.262) 0.221 0.187 0.075 0.216 0.199 0.363 0.277 0.249 0.219 0.274 
   4   (0.738) 0.779 0.813 0.925 0.784 0.801 0.637 0.723 0.751 0.781 0.726 

Locus 253 : 
2 alleles
15.2% missing data
   4   (0.870) 0.896 0.954 0.978 0.957 0.910 0.898 0.920 0.953 0.933 0.795 
   2   (0.130) 0.104 0.046 0.022 0.043 0.090 0.102 0.080 0.047 0.067 0.205 

Locus 254 : 
2 alleles
8.0% missing data
   1   (0.322) 0.179 0.084 0.111 0.209 0.237 0.315 0.352 0.501 0.359 0.346 
   2   (0.678) 0.821 0.916 0.889 0.791 0.763 0.685 0.648 0.499 0.641 0.654 

Locus 255 : 
2 alleles
16.7% missing data
   1   (0.660) 0.467 0.694 0.668 0.420 0.636 0.624 0.680 0.677 0.567 0.763 
   2   (0.340) 0.533 0.306 0.332 0.580 0.364 0.376 0.320 0.323 0.433 0.237 

Locus 256 : 
2 alleles
7.2% missing data
   1   (0.655) 0.530 0.084 0.973 0.654 0.684 0.677 0.769 0.752 0.778 0.622 
   2   (0.345) 0.470 0.916 0.027 0.346 0.316 0.323 0.231 0.248 0.222 0.378 

Locus 257 : 
2 alleles
10.9% missing data
   1   (0.920) 0.857 0.985 0.944 0.985 0.957 0.894 0.944 0.963 0.962 0.944 
   2   (0.080) 0.143 0.015 0.056 0.015 0.043 0.106 0.056 0.037 0.038 0.056 

Locus 258 : 
2 alleles
15.9% missing data
   3   (0.912) 0.878 0.930 0.979 0.935 0.943 0.912 0.978 0.962 0.969 0.889 
   1   (0.088) 0.122 0.070 0.021 0.065 0.057 0.088 0.022 0.038 0.031 0.111 

Locus 259 : 
2 alleles
10.9% missing data
   2   (0.850) 0.925 0.295 0.990 0.981 0.905 0.895 0.786 0.827 0.830 0.920 
   4   (0.150) 0.075 0.705 0.010 0.019 0.095 0.105 0.214 0.173 0.170 0.080 

Locus 260 : 
2 alleles
11.6% missing data
   1   (0.854) 0.941 0.975 0.455 0.972 0.693 0.906 0.904 0.868 0.860 0.910 
   3   (0.146) 0.059 0.025 0.545 0.028 0.307 0.094 0.096 0.132 0.140 0.090 

Locus 261 : 
2 alleles
15.9% missing data
   1   (0.494) 0.366 0.541 0.433 0.531 0.564 0.530 0.479 0.435 0.380 0.504 
   3   (0.506) 0.634 0.459 0.567 0.469 0.436 0.470 0.521 0.565 0.620 0.496 

Locus 262 : 
2 alleles
13.8% missing data
   4   (0.126) 0.121 0.022 0.129 0.029 0.090 0.186 0.118 0.254 0.110 0.089 
   2   (0.874) 0.879 0.978 0.871 0.971 0.910 0.814 0.882 0.746 0.890 0.911 

Locus 263 : 
2 alleles
1.4% missing data
   1   (0.903) 0.694 0.986 0.985 0.969 0.926 0.884 0.945 0.961 0.968 0.933 
   2   (0.097) 0.306 0.014 0.015 0.031 0.074 0.116 0.055 0.039 0.032 0.067 

Locus 264 : 
2 alleles
3.6% missing data
   2   (0.961) 0.969 0.995 0.943 0.640 0.994 0.965 0.997 0.995 0.995 0.972 
   4   (0.039) 0.031 0.005 0.057 0.360 0.006 0.035 0.003 0.005 0.005 0.028 

Locus 265 : 
2 alleles
7.2% missing data
   3   (0.696) 0.713 0.263 0.359 0.917 0.584 0.747 0.803 0.695 0.595 0.747 
   2   (0.304) 0.287 0.737 0.641 0.083 0.416 0.253 0.197 0.305 0.405 0.253 

Locus 266 : 
2 alleles
5.1% missing data
   2   (0.477) 0.381 0.790 0.027 0.691 0.357 0.355 0.552 0.423 0.369 0.522 
   4   (0.523) 0.619 0.210 0.973 0.309 0.643 0.645 0.448 0.577 0.631 0.478 

Locus 267 : 
2 alleles
2.9% missing data
   2   (0.915) 0.970 0.980 0.996 0.985 0.921 0.949 0.923 0.903 0.845 0.946 
   4   (0.085) 0.030 0.020 0.004 0.015 0.079 0.051 0.077 0.097 0.155 0.054 

Locus 268 : 
2 alleles
15.2% missing data
   1   (0.193) 0.086 0.070 0.037 0.066 0.186 0.202 0.257 0.111 0.103 0.237 
   3   (0.807) 0.914 0.930 0.963 0.934 0.814 0.798 0.743 0.889 0.897 0.763 

Locus 269 : 
2 alleles
4.3% missing data
   1   (0.896) 0.965 0.990 0.842 0.987 0.934 0.885 0.767 0.917 0.878 0.947 
   3   (0.104) 0.035 0.010 0.158 0.013 0.066 0.115 0.233 0.083 0.122 0.053 

Locus 270 : 
2 alleles
6.5% missing data
   4   (0.907) 0.830 0.984 0.897 0.956 0.925 0.874 0.958 0.942 0.944 0.933 
   1   (0.093) 0.170 0.016 0.103 0.044 0.075 0.126 0.042 0.058 0.056 0.067 

Locus 271 : 
2 alleles
2.2% missing data
   2   (0.885) 0.804 0.982 0.987 0.889 0.921 0.890 0.968 0.963 0.960 0.819 
   4   (0.115) 0.196 0.018 0.013 0.111 0.079 0.110 0.032 0.037 0.040 0.181 

Locus 272 : 
2 alleles
2.9% missing data
   4   (0.846) 0.912 0.938 0.955 0.953 0.887 0.864 0.869 0.878 0.894 0.804 
   2   (0.154) 0.088 0.062 0.045 0.047 0.113 0.136 0.131 0.122 0.106 0.196 

Locus 273 : 
2 alleles
1.4% missing data
   2   (0.863) 0.949 0.982 0.983 0.965 0.909 0.885 0.909 0.809 0.728 0.853 
   4   (0.137) 0.051 0.018 0.017 0.035 0.091 0.115 0.091 0.191 0.272 0.147 

Locus 274 : 
2 alleles
8.0% missing data
   1   (0.140) 0.166 0.074 0.018 0.075 0.107 0.146 0.108 0.236 0.096 0.110 
   3   (0.860) 0.834 0.926 0.982 0.925 0.893 0.854 0.892 0.764 0.904 0.890 

Locus 275 : 
2 alleles
2.9% missing data
   1   (0.606) 0.708 0.088 0.102 0.590 0.743 0.643 0.540 0.682 0.604 0.641 
   4   (0.394) 0.292 0.912 0.898 0.410 0.257 0.357 0.460 0.318 0.396 0.359 

Locus 276 : 
2 alleles
18.1% missing data
   2   (0.367) 0.547 0.138 0.579 0.196 0.549 0.393 0.261 0.321 0.325 0.312 
   3   (0.633) 0.453 0.862 0.421 0.804 0.451 0.607 0.739 0.679 0.675 0.688 

Locus 277 : 
2 alleles
10.9% missing data
   1   (0.905) 0.951 0.989 0.809 0.986 0.847 0.853 0.951 0.958 0.950 0.922 
   4   (0.095) 0.049 0.011 0.191 0.014 0.153 0.147 0.049 0.042 0.050 0.078 

Locus 278 : 
2 alleles
3.6% missing data
   3   (0.778) 0.885 0.976 0.964 0.958 0.817 0.829 0.828 0.618 0.751 0.721 
   1   (0.222) 0.115 0.024 0.036 0.042 0.183 0.171 0.172 0.382 0.249 0.279 

Locus 279 : 
2 alleles
3.6% missing data
   1   (0.873) 0.963 0.954 0.963 0.978 0.842 0.919 0.914 0.894 0.889 0.853 
   3   (0.127) 0.037 0.046 0.037 0.022 0.158 0.081 0.086 0.106 0.111 0.147 

Locus 280 : 
2 alleles
2.2% missing data
   3   (0.173) 0.461 0.048 0.034 0.189 0.167 0.229 0.083 0.146 0.120 0.133 
   4   (0.827) 0.539 0.952 0.966 0.811 0.833 0.771 0.917 0.854 0.880 0.867 

Locus 281 : 
2 alleles
14.5% missing data
   1   (0.732) 0.815 0.879 0.590 0.842 0.708 0.786 0.758 0.740 0.760 0.737 
   2   (0.268) 0.185 0.121 0.410 0.158 0.292 0.214 0.242 0.260 0.240 0.263 

Locus 282 : 
2 alleles
18.1% missing data
   3   (0.822) 0.924 0.774 0.976 0.932 0.832 0.816 0.841 0.904 0.883 0.767 
   4   (0.178) 0.076 0.226 0.024 0.068 0.168 0.184 0.159 0.096 0.117 0.233 

Locus 283 : 
2 alleles
5.1% missing data
   1   (0.892) 0.954 0.980 0.985 0.973 0.932 0.921 0.932 0.923 0.931 0.858 
   2   (0.108) 0.046 0.020 0.015 0.027 0.068 0.079 0.068 0.077 0.069 0.142 

Locus 284 : 
2 alleles
5.1% missing data
   1   (0.884) 0.964 0.563 0.991 0.968 0.904 0.925 0.874 0.895 0.888 0.941 
   2   (0.116) 0.036 0.437 0.009 0.032 0.096 0.075 0.126 0.105 0.112 0.059 

Locus 285 : 
2 alleles
10.9% missing data
   4   (0.908) 0.958 0.983 0.979 0.976 0.949 0.829 0.974 0.951 0.958 0.832 
   2   (0.092) 0.042 0.017 0.021 0.024 0.051 0.171 0.026 0.049 0.042 0.168 

Locus 286 : 
2 alleles
8.0% missing data
   4   (0.367) 0.552 0.129 0.103 0.443 0.405 0.472 0.213 0.370 0.366 0.368 
   2   (0.633) 0.448 0.871 0.897 0.557 0.595 0.528 0.787 0.630 0.634 0.632 

Locus 287 : 
2 alleles
14.5% missing data
   1   (0.387) 0.566 0.053 0.366 0.479 0.399 0.371 0.439 0.428 0.416 0.279 
   3   (0.613) 0.434 0.947 0.634 0.521 0.601 0.629 0.561 0.572 0.584 0.721 

Locus 288 : 
2 alleles
2.2% missing data
   2   (0.055) 0.008 0.003 0.009 0.002 0.095 0.032 0.107 0.061 0.060 0.012 
   3   (0.945) 0.992 0.997 0.991 0.998 0.905 0.968 0.893 0.939 0.940 0.988 

Locus 289 : 
2 alleles
15.9% missing data
   4   (0.915) 0.987 0.347 0.996 0.996 0.897 0.950 0.895 0.856 0.894 0.979 
   2   (0.085) 0.013 0.653 0.004 0.004 0.103 0.050 0.105 0.144 0.106 0.021 

Locus 290 : 
2 alleles
6.5% missing data
   2   (0.869) 0.899 0.979 0.959 0.732 0.940 0.849 0.946 0.951 0.950 0.795 
   4   (0.131) 0.101 0.021 0.041 0.268 0.060 0.151 0.054 0.049 0.050 0.205 

Locus 291 : 
2 alleles
18.1% missing data
   4   (0.893) 0.952 0.963 0.986 0.974 0.907 0.912 0.871 0.899 0.922 0.932 
   2   (0.107) 0.048 0.037 0.014 0.026 0.093 0.088 0.129 0.101 0.078 0.068 

Locus 292 : 
2 alleles
7.2% missing data
   2   (0.710) 0.824 0.943 0.526 0.886 0.659 0.789 0.580 0.689 0.778 0.772 
   4   (0.290) 0.176 0.057 0.474 0.114 0.341 0.211 0.420 0.311 0.222 0.228 

Locus 293 : 
2 alleles
3.6% missing data
   1   (0.906) 0.987 0.991 0.996 0.996 0.866 0.943 0.739 0.720 0.835 0.979 
   3   (0.094) 0.013 0.009 0.004 0.004 0.134 0.057 0.261 0.280 0.165 0.021 

Locus 294 : 
2 alleles
10.9% missing data
   2   (0.846) 0.938 0.684 0.813 0.858 0.878 0.782 0.939 0.862 0.910 0.826 
   1   (0.154) 0.062 0.316 0.187 0.142 0.122 0.218 0.061 0.138 0.090 0.174 

Locus 295 : 
2 alleles
5.1% missing data
   1   (0.789) 0.919 0.964 0.803 0.935 0.736 0.735 0.767 0.768 0.821 0.814 
   2   (0.211) 0.081 0.036 0.197 0.065 0.264 0.265 0.233 0.232 0.179 0.186 

Locus 296 : 
2 alleles
5.8% missing data
   1   (0.626) 0.514 0.750 0.142 0.117 0.751 0.601 0.861 0.612 0.682 0.582 
   3   (0.374) 0.486 0.250 0.858 0.883 0.249 0.399 0.139 0.388 0.318 0.418 

Locus 297 : 
2 alleles
4.3% missing data
   4   (0.921) 0.714 0.987 0.956 0.975 0.964 0.870 0.982 0.937 0.942 0.930 
   2   (0.079) 0.286 0.013 0.044 0.025 0.036 0.130 0.018 0.063 0.058 0.070 

Locus 298 : 
2 alleles
11.6% missing data
   2   (0.631) 0.507 0.948 0.526 0.663 0.717 0.604 0.729 0.650 0.591 0.565 
   4   (0.369) 0.493 0.052 0.474 0.337 0.283 0.396 0.271 0.350 0.409 0.435 

Locus 299 : 
2 alleles
8.0% missing data
   2   (0.209) 0.086 0.372 0.038 0.087 0.153 0.141 0.313 0.188 0.191 0.186 
   4   (0.791) 0.914 0.628 0.962 0.913 0.847 0.859 0.687 0.812 0.809 0.814 

Locus 300 : 
2 alleles
3.6% missing data
   2   (0.800) 0.849 0.960 0.910 0.957 0.862 0.769 0.799 0.800 0.778 0.769 
   4   (0.200) 0.151 0.040 0.090 0.043 0.138 0.231 0.201 0.200 0.222 0.231 

Locus 301 : 
2 alleles
5.8% missing data
   2   (0.502) 0.353 0.795 0.426 0.456 0.458 0.401 0.556 0.511 0.551 0.510 
   4   (0.498) 0.647 0.205 0.574 0.544 0.542 0.599 0.444 0.489 0.449 0.490 

Locus 302 : 
2 alleles
13.8% missing data
   4   (0.466) 0.618 0.810 0.338 0.563 0.418 0.484 0.540 0.416 0.417 0.399 
   3   (0.534) 0.382 0.190 0.662 0.437 0.582 0.516 0.460 0.584 0.583 0.601 

Locus 303 : 
2 alleles
6.5% missing data
   4   (0.896) 0.931 0.970 0.985 0.924 0.911 0.769 0.934 0.955 0.959 0.906 
   2   (0.104) 0.069 0.030 0.015 0.076 0.089 0.231 0.066 0.045 0.041 0.094 

Locus 304 : 
2 alleles
14.5% missing data
   3   (0.914) 0.933 0.989 0.758 0.984 0.952 0.830 0.959 0.951 0.957 0.916 
   1   (0.086) 0.067 0.011 0.242 0.016 0.048 0.170 0.041 0.049 0.043 0.084 

Locus 305 : 
2 alleles
2.2% missing data
   4   (0.836) 0.952 0.499 0.974 0.955 0.855 0.887 0.747 0.895 0.905 0.869 
   3   (0.164) 0.048 0.501 0.026 0.045 0.145 0.113 0.253 0.105 0.095 0.131 

Locus 306 : 
2 alleles
5.1% missing data
   2   (0.907) 0.851 0.984 0.930 0.968 0.966 0.839 0.961 0.964 0.949 0.875 
   3   (0.093) 0.149 0.016 0.070 0.032 0.034 0.161 0.039 0.036 0.051 0.125 

Locus 307 : 
2 alleles
13.0% missing data
   3   (0.745) 0.574 0.958 0.799 0.859 0.776 0.758 0.820 0.568 0.621 0.792 
   1   (0.255) 0.426 0.042 0.201 0.141 0.224 0.242 0.180 0.432 0.379 0.208 

Locus 308 : 
2 alleles
5.1% missing data
   3   (0.914) 0.784 0.982 0.948 0.957 0.930 0.946 0.965 0.914 0.897 0.956 
   1   (0.086) 0.216 0.018 0.052 0.043 0.070 0.054 0.035 0.086 0.103 0.044 

Locus 309 : 
2 alleles
2.2% missing data
   2   (0.782) 0.869 0.968 0.387 0.909 0.882 0.818 0.857 0.770 0.836 0.671 
   3   (0.218) 0.131 0.032 0.613 0.091 0.118 0.182 0.143 0.230 0.164 0.329 

Locus 310 : 
2 alleles
5.8% missing data
   4   (0.881) 0.920 0.965 0.985 0.792 0.892 0.886 0.949 0.912 0.932 0.895 
   2   (0.119) 0.080 0.035 0.015 0.208 0.108 0.114 0.051 0.088 0.068 0.105 

Locus 311 : 
2 alleles
15.2% missing data
   3   (0.832) 0.870 0.967 0.459 0.894 0.890 0.844 0.935 0.833 0.777 0.779 
   1   (0.168) 0.130 0.033 0.541 0.106 0.110 0.156 0.065 0.167 0.223 0.221 

Locus 312 : 
2 alleles
5.1% missing data
   2   (0.891) 0.971 0.983 0.863 0.986 0.912 0.919 0.940 0.770 0.715 0.907 
   3   (0.109) 0.029 0.017 0.137 0.014 0.088 0.081 0.060 0.230 0.285 0.093 

Locus 313 : 
2 alleles
2.2% missing data
   3   (0.102) 0.076 0.014 0.016 0.023 0.060 0.175 0.069 0.076 0.073 0.101 
   4   (0.898) 0.924 0.986 0.984 0.977 0.940 0.825 0.931 0.924 0.927 0.899 

Locus 314 : 
2 alleles
9.4% missing data
   2   (0.922) 0.968 0.992 0.941 0.991 0.833 0.930 0.958 0.959 0.964 0.952 
   4   (0.078) 0.032 0.008 0.059 0.009 0.167 0.070 0.042 0.041 0.036 0.048 

Locus 315 : 
2 alleles
2.2% missing data
   2   (0.628) 0.745 0.428 0.924 0.828 0.579 0.722 0.502 0.590 0.690 0.690 
   4   (0.372) 0.255 0.572 0.076 0.172 0.421 0.278 0.498 0.410 0.310 0.310 

Locus 316 : 
2 alleles
2.9% missing data
   1   (0.926) 0.977 0.990 0.996 0.994 0.815 0.956 0.954 0.910 0.934 0.973 
   3   (0.074) 0.023 0.010 0.004 0.006 0.185 0.044 0.046 0.090 0.066 0.027 

Locus 317 : 
2 alleles
5.8% missing data
   4   (0.907) 0.954 0.963 0.989 0.945 0.942 0.935 0.973 0.957 0.955 0.867 
   2   (0.093) 0.046 0.037 0.011 0.055 0.058 0.065 0.027 0.043 0.045 0.133 

Locus 318 : 
2 alleles
6.5% missing data
   2   (0.896) 0.975 0.508 0.986 0.981 0.926 0.934 0.937 0.829 0.842 0.940 
   4   (0.104) 0.025 0.492 0.014 0.019 0.074 0.066 0.063 0.171 0.158 0.060 

Locus 319 : 
2 alleles
4.3% missing data
   2   (0.616) 0.520 0.856 0.584 0.715 0.686 0.588 0.767 0.529 0.586 0.538 
   4   (0.384) 0.480 0.144 0.416 0.285 0.314 0.412 0.233 0.471 0.414 0.462 

Locus 320 : 
2 alleles
5.1% missing data
   2   (0.389) 0.392 0.703 0.423 0.113 0.262 0.389 0.499 0.464 0.465 0.385 
   4   (0.611) 0.608 0.297 0.577 0.887 0.738 0.611 0.501 0.536 0.535 0.615 

Locus 321 : 
2 alleles
10.9% missing data
   2   (0.832) 0.706 0.969 0.964 0.827 0.904 0.821 0.860 0.898 0.915 0.823 
   4   (0.168) 0.294 0.031 0.036 0.173 0.096 0.179 0.140 0.102 0.085 0.177 

Locus 322 : 
2 alleles
6.5% missing data
   1   (0.260) 0.152 0.040 0.457 0.282 0.215 0.214 0.250 0.167 0.153 0.334 
   3   (0.740) 0.848 0.960 0.543 0.718 0.785 0.786 0.750 0.833 0.847 0.666 

Locus 323 : 
2 alleles
18.8% missing data
   3   (0.924) 0.906 0.990 0.979 0.897 0.974 0.912 0.987 0.980 0.982 0.881 
   1   (0.076) 0.094 0.010 0.021 0.103 0.026 0.088 0.013 0.020 0.018 0.119 

Locus 324 : 
2 alleles
3.6% missing data
   3   (0.789) 0.931 0.388 0.042 0.966 0.711 0.839 0.779 0.800 0.788 0.886 
   1   (0.211) 0.069 0.612 0.958 0.034 0.289 0.161 0.221 0.200 0.212 0.114 

Locus 325 : 
2 alleles
14.5% missing data
   1   (0.850) 0.784 0.877 0.950 0.939 0.886 0.815 0.903 0.917 0.896 0.834 
   3   (0.150) 0.216 0.123 0.050 0.061 0.114 0.185 0.097 0.083 0.104 0.166 

Locus 326 : 
2 alleles
13.8% missing data
   4   (0.615) 0.702 0.106 0.566 0.355 0.696 0.542 0.750 0.486 0.483 0.657 
   2   (0.385) 0.298 0.894 0.434 0.645 0.304 0.458 0.250 0.514 0.517 0.343 

Locus 327 : 
2 alleles
5.8% missing data
   1   (0.160) 0.076 0.653 0.031 0.054 0.113 0.147 0.086 0.163 0.146 0.166 
   3   (0.840) 0.924 0.347 0.969 0.946 0.887 0.853 0.914 0.837 0.854 0.834 

Locus 328 : 
2 alleles
0.7% missing data
   4   (0.875) 0.944 0.987 0.975 0.978 0.947 0.896 0.911 0.933 0.899 0.759 
   2   (0.125) 0.056 0.013 0.025 0.022 0.053 0.104 0.089 0.067 0.101 0.241 

Locus 329 : 
2 alleles
5.1% missing data
   4   (0.358) 0.162 0.053 0.351 0.222 0.411 0.386 0.323 0.536 0.444 0.342 
   2   (0.642) 0.838 0.947 0.649 0.778 0.589 0.614 0.677 0.464 0.556 0.658 

Locus 330 : 
2 alleles
3.6% missing data
   3   (0.893) 0.891 0.984 0.930 0.932 0.967 0.799 0.977 0.974 0.973 0.719 
   1   (0.107) 0.109 0.016 0.070 0.068 0.033 0.201 0.023 0.026 0.027 0.281 

Locus 331 : 
2 alleles
15.2% missing data
   4   (0.898) 0.845 0.978 0.729 0.855 0.964 0.837 0.984 0.977 0.978 0.749 
   2   (0.102) 0.155 0.022 0.271 0.145 0.036 0.163 0.016 0.023 0.022 0.251 

Locus 332 : 
2 alleles
6.5% missing data
   1   (0.302) 0.424 0.040 0.804 0.476 0.276 0.368 0.188 0.284 0.201 0.286 
   3   (0.698) 0.576 0.960 0.196 0.524 0.724 0.632 0.812 0.716 0.799 0.714 

Locus 333 : 
2 alleles
5.1% missing data
   4   (0.913) 0.929 0.981 0.981 0.981 0.867 0.746 0.941 0.899 0.903 0.971 
   1   (0.087) 0.071 0.019 0.019 0.019 0.133 0.254 0.059 0.101 0.097 0.029 

Locus 334 : 
2 alleles
2.2% missing data
   1   (0.907) 0.827 0.983 0.994 0.853 0.920 0.927 0.954 0.910 0.953 0.959 
   3   (0.093) 0.173 0.017 0.006 0.147 0.080 0.073 0.046 0.090 0.047 0.041 

Locus 335 : 
2 alleles
15.9% missing data
   1   (0.893) 0.922 0.673 0.994 0.972 0.900 0.886 0.884 0.885 0.917 0.961 
   2   (0.107) 0.078 0.327 0.006 0.028 0.100 0.114 0.116 0.115 0.083 0.039 

Locus 336 : 
2 alleles
15.9% missing data
   4   (0.920) 0.955 0.978 0.939 0.986 0.875 0.922 0.963 0.889 0.951 0.957 
   1   (0.080) 0.045 0.022 0.061 0.014 0.125 0.078 0.037 0.111 0.049 0.043 

Locus 337 : 
2 alleles
13.0% missing data
   2   (0.543) 0.387 0.641 0.521 0.765 0.555 0.515 0.604 0.496 0.473 0.548 
   4   (0.457) 0.613 0.359 0.479 0.235 0.445 0.485 0.396 0.504 0.527 0.452 

Locus 338 : 
2 alleles
13.8% missing data
   3   (0.847) 0.810 0.874 0.980 0.866 0.809 0.805 0.939 0.928 0.932 0.820 
   1   (0.153) 0.190 0.126 0.020 0.134 0.191 0.195 0.061 0.072 0.068 0.180 

Locus 339 : 
2 alleles
5.1% missing data
   1   (0.668) 0.598 0.270 0.626 0.533 0.805 0.605 0.840 0.578 0.536 0.633 
   3   (0.332) 0.402 0.730 0.374 0.467 0.195 0.395 0.160 0.422 0.464 0.367 

Locus 340 : 
2 alleles
1.4% missing data
   4   (0.902) 0.939 0.986 0.803 0.986 0.907 0.887 0.951 0.915 0.899 0.912 
   2   (0.098) 0.061 0.014 0.197 0.014 0.093 0.113 0.049 0.085 0.101 0.088 

Locus 341 : 
2 alleles
13.0% missing data
   4   (0.886) 0.943 0.984 0.984 0.979 0.923 0.926 0.884 0.916 0.885 0.883 
   1   (0.114) 0.057 0.016 0.016 0.021 0.077 0.074 0.116 0.084 0.115 0.117 

Locus 342 : 
2 alleles
6.5% missing data
   2   (0.741) 0.755 0.301 0.968 0.858 0.693 0.777 0.839 0.792 0.779 0.730 
   3   (0.259) 0.245 0.699 0.032 0.142 0.307 0.223 0.161 0.208 0.221 0.270 

Locus 343 : 
2 alleles
10.1% missing data
   2   (0.820) 0.866 0.971 0.843 0.959 0.809 0.843 0.841 0.867 0.850 0.797 
   4   (0.180) 0.134 0.029 0.157 0.041 0.191 0.157 0.159 0.133 0.150 0.203 

Locus 344 : 
2 alleles
11.6% missing data
   1   (0.908) 0.950 0.984 0.892 0.970 0.924 0.884 0.960 0.954 0.948 0.889 
   3   (0.092) 0.050 0.016 0.108 0.030 0.076 0.116 0.040 0.046 0.052 0.111 

Locus 345 : 
2 alleles
15.9% missing data
   4   (0.838) 0.669 0.772 0.971 0.914 0.867 0.771 0.887 0.930 0.906 0.836 
   2   (0.162) 0.331 0.228 0.029 0.086 0.133 0.229 0.113 0.070 0.094 0.164 

Locus 346 : 
2 alleles
5.8% missing data
   2   (0.892) 0.943 0.904 0.987 0.968 0.888 0.853 0.927 0.899 0.913 0.931 
   4   (0.108) 0.057 0.096 0.013 0.032 0.112 0.147 0.073 0.101 0.087 0.069 

Locus 347 : 
2 alleles
5.8% missing data
   2   (0.909) 0.969 0.989 0.957 0.979 0.957 0.929 0.916 0.919 0.938 0.914 
   4   (0.091) 0.031 0.011 0.043 0.021 0.043 0.071 0.084 0.081 0.062 0.086 

Locus 348 : 
2 alleles
1.4% missing data
   3   (0.883) 0.813 0.985 0.975 0.942 0.898 0.843 0.868 0.907 0.886 0.948 
   2   (0.117) 0.187 0.015 0.025 0.058 0.102 0.157 0.132 0.093 0.114 0.052 

Locus 349 : 
2 alleles
4.3% missing data
   4   (0.926) 0.836 0.959 0.955 0.929 0.966 0.917 0.988 0.979 0.977 0.904 
   2   (0.074) 0.164 0.041 0.045 0.071 0.034 0.083 0.012 0.021 0.023 0.096 

Locus 350 : 
2 alleles
5.1% missing data
   1   (0.909) 0.960 0.978 0.983 0.991 0.816 0.934 0.922 0.926 0.930 0.957 
   3   (0.091) 0.040 0.022 0.017 0.009 0.184 0.066 0.078 0.074 0.070 0.043 

Locus 351 : 
2 alleles
14.5% missing data
   1   (0.569) 0.608 0.119 0.598 0.614 0.594 0.615 0.683 0.464 0.623 0.545 
   3   (0.431) 0.392 0.881 0.402 0.386 0.406 0.385 0.317 0.536 0.377 0.455 

Locus 352 : 
2 alleles
2.2% missing data
   3   (0.908) 0.951 0.986 0.970 0.985 0.899 0.901 0.938 0.917 0.927 0.938 
   1   (0.092) 0.049 0.014 0.030 0.015 0.101 0.099 0.062 0.083 0.073 0.062 

Locus 353 : 
2 alleles
2.2% missing data
   3   (0.856) 0.874 0.986 0.977 0.981 0.846 0.807 0.855 0.818 0.815 0.902 
   1   (0.144) 0.126 0.014 0.023 0.019 0.154 0.193 0.145 0.182 0.185 0.098 

Locus 354 : 
2 alleles
0.7% missing data
   2   (0.892) 0.934 0.988 0.991 0.982 0.925 0.912 0.869 0.920 0.930 0.921 
   4   (0.108) 0.066 0.012 0.009 0.018 0.075 0.088 0.131 0.080 0.070 0.079 

Locus 355 : 
2 alleles
13.8% missing data
   3   (0.887) 0.927 0.982 0.892 0.974 0.941 0.908 0.948 0.829 0.886 0.863 
   1   (0.113) 0.073 0.018 0.108 0.026 0.059 0.092 0.052 0.171 0.114 0.137 

Locus 356 : 
2 alleles
11.6% missing data
   2   (0.924) 0.982 0.943 0.959 0.991 0.933 0.949 0.941 0.943 0.936 0.949 
   4   (0.076) 0.018 0.057 0.041 0.009 0.067 0.051 0.059 0.057 0.064 0.051 

Locus 357 : 
2 alleles
3.6% missing data
   4   (0.880) 0.843 0.979 0.991 0.785 0.921 0.870 0.979 0.954 0.954 0.777 
   2   (0.120) 0.157 0.021 0.009 0.215 0.079 0.130 0.021 0.046 0.046 0.223 

Locus 358 : 
2 alleles
5.8% missing data
   2   (0.733) 0.699 0.877 0.807 0.789 0.706 0.767 0.877 0.774 0.831 0.641 
   4   (0.267) 0.301 0.123 0.193 0.211 0.294 0.233 0.123 0.226 0.169 0.359 

Locus 359 : 
2 alleles
1.4% missing data
   3   (0.913) 0.977 0.966 0.996 0.980 0.858 0.948 0.937 0.922 0.859 0.966 
   1   (0.087) 0.023 0.034 0.004 0.020 0.142 0.052 0.063 0.078 0.141 0.034 

Locus 360 : 
2 alleles
2.9% missing data
   3   (0.901) 0.965 0.983 0.988 0.926 0.858 0.937 0.934 0.944 0.961 0.934 
   1   (0.099) 0.035 0.017 0.012 0.074 0.142 0.063 0.066 0.056 0.039 0.066 

Locus 361 : 
2 alleles
5.1% missing data
   1   (0.389) 0.241 0.919 0.426 0.345 0.398 0.331 0.376 0.466 0.444 0.341 
   3   (0.611) 0.759 0.081 0.574 0.655 0.602 0.669 0.624 0.534 0.556 0.659 

Locus 362 : 
2 alleles
4.3% missing data
   1   (0.871) 0.918 0.554 0.977 0.958 0.911 0.794 0.959 0.860 0.879 0.868 
   2   (0.129) 0.082 0.446 0.023 0.042 0.089 0.206 0.041 0.140 0.121 0.132 

Locus 363 : 
2 alleles
4.3% missing data
   3   (0.914) 0.937 0.977 0.916 0.939 0.975 0.822 0.980 0.964 0.967 0.842 
   1   (0.086) 0.063 0.023 0.084 0.061 0.025 0.178 0.020 0.036 0.033 0.158 

Locus 364 : 
2 alleles
11.6% missing data
   2   (0.889) 0.910 0.837 0.987 0.882 0.939 0.902 0.927 0.955 0.958 0.902 
   4   (0.111) 0.090 0.163 0.013 0.118 0.061 0.098 0.073 0.045 0.042 0.098 

Locus 365 : 
2 alleles
2.9% missing data
   1   (0.812) 0.824 0.976 0.977 0.917 0.842 0.865 0.847 0.839 0.732 0.787 
   3   (0.188) 0.176 0.024 0.023 0.083 0.158 0.135 0.153 0.161 0.268 0.213 

Locus 366 : 
2 alleles
5.1% missing data
   4   (0.491) 0.284 0.562 0.496 0.394 0.488 0.423 0.469 0.506 0.465 0.546 
   2   (0.509) 0.716 0.438 0.504 0.606 0.512 0.577 0.531 0.494 0.535 0.454 

Locus 367 : 
2 alleles
9.4% missing data
   2   (0.920) 0.951 0.992 0.996 0.994 0.892 0.919 0.930 0.935 0.918 0.963 
   3   (0.080) 0.049 0.008 0.004 0.006 0.108 0.081 0.070 0.065 0.082 0.037 

Locus 368 : 
2 alleles
6.5% missing data
   2   (0.470) 0.501 0.896 0.036 0.706 0.481 0.451 0.416 0.515 0.561 0.391 
   4   (0.530) 0.499 0.104 0.964 0.294 0.519 0.549 0.584 0.485 0.439 0.609 

Locus 369 : 
2 alleles
5.8% missing data
   4   (0.907) 0.572 0.975 0.948 0.939 0.956 0.885 0.979 0.954 0.961 0.905 
   1   (0.093) 0.428 0.025 0.052 0.061 0.044 0.115 0.021 0.046 0.039 0.095 

Locus 370 : 
2 alleles
5.8% missing data
   2   (0.255) 0.178 0.036 0.028 0.121 0.195 0.238 0.228 0.219 0.163 0.375 
   4   (0.745) 0.822 0.964 0.972 0.879 0.805 0.762 0.772 0.781 0.837 0.625 

Locus 371 : 
2 alleles
1.4% missing data
   1   (0.866) 0.785 0.966 0.975 0.921 0.919 0.894 0.858 0.916 0.888 0.893 
   3   (0.134) 0.215 0.034 0.025 0.079 0.081 0.106 0.142 0.084 0.112 0.107 

Locus 372 : 
2 alleles
0.7% missing data
   1   (0.317) 0.188 0.057 0.052 0.149 0.335 0.266 0.401 0.296 0.235 0.356 
   3   (0.683) 0.812 0.943 0.948 0.851 0.665 0.734 0.599 0.704 0.765 0.644 

Locus 373 : 
2 alleles
2.2% missing data
   4   (0.931) 0.984 0.995 0.991 0.995 0.879 0.947 0.938 0.945 0.924 0.973 
   2   (0.069) 0.016 0.005 0.009 0.005 0.121 0.053 0.062 0.055 0.076 0.027 

Locus 374 : 
2 alleles
19.6% missing data
   2   (0.658) 0.782 0.858 0.717 0.626 0.564 0.721 0.622 0.532 0.506 0.764 
   4   (0.342) 0.218 0.142 0.283 0.374 0.436 0.279 0.378 0.468 0.494 0.236 

Locus 375 : 
2 alleles
15.9% missing data
   2   (0.909) 0.922 0.833 0.994 0.982 0.945 0.941 0.922 0.922 0.890 0.941 
   4   (0.091) 0.078 0.167 0.006 0.018 0.055 0.059 0.078 0.078 0.110 0.059 

Locus 376 : 
2 alleles
2.2% missing data
   2   (0.867) 0.778 0.979 0.100 0.812 0.917 0.851 0.951 0.942 0.940 0.887 
   3   (0.133) 0.222 0.021 0.900 0.188 0.083 0.149 0.049 0.058 0.060 0.113 

Locus 377 : 
2 alleles
4.3% missing data
   1   (0.599) 0.567 0.866 0.577 0.363 0.577 0.629 0.607 0.537 0.465 0.679 
   3   (0.401) 0.433 0.134 0.423 0.637 0.423 0.371 0.393 0.463 0.535 0.321 

Locus 378 : 
2 alleles
15.9% missing data
   2   (0.189) 0.079 0.021 0.017 0.027 0.209 0.152 0.382 0.381 0.343 0.089 
   4   (0.811) 0.921 0.979 0.983 0.973 0.791 0.848 0.618 0.619 0.657 0.911 

Locus 379 : 
2 alleles
14.5% missing data
   2   (0.659) 0.719 0.471 0.949 0.654 0.680 0.733 0.656 0.728 0.715 0.625 
   4   (0.341) 0.281 0.529 0.051 0.346 0.320 0.267 0.344 0.272 0.285 0.375 

Locus 380 : 
2 alleles
2.9% missing data
   2   (0.887) 0.879 0.983 0.978 0.864 0.932 0.847 0.954 0.957 0.951 0.858 
   4   (0.113) 0.121 0.017 0.022 0.136 0.068 0.153 0.046 0.043 0.049 0.142 

Locus 381 : 
2 alleles
7.2% missing data
   4   (0.869) 0.927 0.929 0.797 0.863 0.817 0.875 0.919 0.925 0.921 0.911 
   2   (0.131) 0.073 0.071 0.203 0.137 0.183 0.125 0.081 0.075 0.079 0.089 

Locus 382 : 
2 alleles
5.8% missing data
   4   (0.890) 0.944 0.460 0.982 0.919 0.910 0.862 0.951 0.922 0.920 0.923 
   2   (0.110) 0.056 0.540 0.018 0.081 0.090 0.138 0.049 0.078 0.080 0.077 

Locus 383 : 
2 alleles
14.5% missing data
   1   (0.270) 0.233 0.046 0.230 0.077 0.221 0.282 0.514 0.280 0.243 0.211 
   3   (0.730) 0.767 0.954 0.770 0.923 0.779 0.718 0.486 0.720 0.757 0.789 

Locus 384 : 
2 alleles
8.7% missing data
   1   (0.871) 0.791 0.968 0.986 0.931 0.908 0.879 0.895 0.902 0.898 0.895 
   3   (0.129) 0.209 0.032 0.014 0.069 0.092 0.121 0.105 0.098 0.102 0.105 

Locus 385 : 
2 alleles
10.9% missing data
   2   (0.894) 0.922 0.851 0.947 0.957 0.952 0.925 0.965 0.797 0.919 0.882 
   4   (0.106) 0.078 0.149 0.053 0.043 0.048 0.075 0.035 0.203 0.081 0.118 

Locus 386 : 
2 alleles
11.6% missing data
   2   (0.857) 0.899 0.900 0.984 0.943 0.924 0.820 0.924 0.799 0.895 0.807 
   1   (0.143) 0.101 0.100 0.016 0.057 0.076 0.180 0.076 0.201 0.105 0.193 

Locus 387 : 
2 alleles
7.2% missing data
   2   (0.809) 0.869 0.927 0.819 0.679 0.853 0.788 0.902 0.884 0.881 0.751 
   3   (0.191) 0.131 0.073 0.181 0.321 0.147 0.212 0.098 0.116 0.119 0.249 

Locus 388 : 
2 alleles
6.5% missing data
   3   (0.809) 0.874 0.629 0.855 0.857 0.804 0.754 0.879 0.787 0.754 0.865 
   1   (0.191) 0.126 0.371 0.145 0.143 0.196 0.246 0.121 0.213 0.246 0.135 

Locus 389 : 
2 alleles
4.3% missing data
   1   (0.785) 0.862 0.910 0.055 0.915 0.764 0.822 0.779 0.849 0.805 0.834 
   3   (0.215) 0.138 0.090 0.945 0.085 0.236 0.178 0.221 0.151 0.195 0.166 

Locus 390 : 
2 alleles
15.9% missing data
   1   (0.700) 0.799 0.727 0.934 0.783 0.540 0.636 0.623 0.750 0.734 0.774 
   3   (0.300) 0.201 0.273 0.066 0.217 0.460 0.364 0.377 0.250 0.266 0.226 

Locus 391 : 
2 alleles
4.3% missing data
   4   (0.730) 0.854 0.424 0.959 0.784 0.763 0.698 0.813 0.800 0.787 0.659 
   2   (0.270) 0.146 0.576 0.041 0.216 0.237 0.302 0.187 0.200 0.213 0.341 

Locus 392 : 
2 alleles
15.9% missing data
   3   (0.937) 0.940 0.665 0.768 0.934 0.984 0.943 0.990 0.988 0.987 0.914 
   1   (0.063) 0.060 0.335 0.232 0.066 0.016 0.057 0.010 0.012 0.013 0.086 

Locus 393 : 
2 alleles
15.2% missing data
   3   (0.884) 0.863 0.973 0.988 0.936 0.890 0.861 0.948 0.928 0.930 0.895 
   1   (0.116) 0.137 0.027 0.012 0.064 0.110 0.139 0.052 0.072 0.070 0.105 

Locus 394 : 
2 alleles
10.1% missing data
   2   (0.876) 0.937 0.977 0.829 0.954 0.903 0.859 0.957 0.853 0.857 0.849 
   4   (0.124) 0.063 0.023 0.171 0.046 0.097 0.141 0.043 0.147 0.143 0.151 

Locus 395 : 
2 alleles
11.6% missing data
   2   (0.308) 0.198 0.806 0.269 0.184 0.300 0.265 0.252 0.251 0.314 0.349 
   4   (0.692) 0.802 0.194 0.731 0.816 0.700 0.735 0.748 0.749 0.686 0.651 

Locus 396 : 
2 alleles
12.3% missing data
   3   (0.763) 0.611 0.239 0.808 0.917 0.786 0.738 0.911 0.878 0.887 0.669 
   1   (0.237) 0.389 0.761 0.192 0.083 0.214 0.262 0.089 0.122 0.113 0.331 

Locus 397 : 
2 alleles
6.5% missing data
   2   (0.512) 0.461 0.484 0.814 0.536 0.490 0.477 0.595 0.706 0.551 0.401 
   3   (0.488) 0.539 0.516 0.186 0.464 0.510 0.523 0.405 0.294 0.449 0.599 

Locus 398 : 
2 alleles
11.6% missing data
   2   (0.521) 0.689 0.933 0.518 0.723 0.475 0.595 0.414 0.442 0.389 0.525 
   4   (0.479) 0.311 0.067 0.482 0.277 0.525 0.405 0.586 0.558 0.611 0.475 

Locus 399 : 
2 alleles
2.9% missing data
   3   (0.909) 0.960 0.976 0.962 0.980 0.930 0.872 0.905 0.944 0.934 0.939 
   1   (0.091) 0.040 0.024 0.038 0.020 0.070 0.128 0.095 0.056 0.066 0.061 

Locus 400 : 
2 alleles
5.1% missing data
   1   (0.700) 0.512 0.955 0.757 0.838 0.726 0.691 0.781 0.688 0.579 0.706 
   3   (0.300) 0.488 0.045 0.243 0.162 0.274 0.309 0.219 0.312 0.421 0.294 

Locus 401 : 
2 alleles
13.0% missing data
   1   (0.836) 0.803 0.975 0.878 0.963 0.838 0.825 0.829 0.840 0.777 0.885 
   2   (0.164) 0.197 0.025 0.122 0.037 0.162 0.175 0.171 0.160 0.223 0.115 

Locus 402 : 
2 alleles
5.1% missing data
   2   (0.776) 0.839 0.443 0.733 0.769 0.845 0.758 0.923 0.803 0.803 0.694 
   4   (0.224) 0.161 0.557 0.267 0.231 0.155 0.242 0.077 0.197 0.197 0.306 

Locus 403 : 
2 alleles
3.6% missing data
   4   (0.831) 0.801 0.976 0.456 0.791 0.898 0.797 0.936 0.754 0.835 0.850 
   2   (0.169) 0.199 0.024 0.544 0.209 0.102 0.203 0.064 0.246 0.165 0.150 

Locus 404 : 
2 alleles
12.3% missing data
   2   (0.849) 0.813 0.613 0.811 0.818 0.881 0.876 0.904 0.920 0.927 0.876 
   4   (0.151) 0.187 0.387 0.189 0.182 0.119 0.124 0.096 0.080 0.073 0.124 

Locus 405 : 
2 alleles
2.2% missing data
   2   (0.738) 0.847 0.464 0.973 0.781 0.698 0.816 0.844 0.747 0.770 0.707 
   3   (0.262) 0.153 0.536 0.027 0.219 0.302 0.184 0.156 0.253 0.230 0.293 

Locus 406 : 
2 alleles
11.6% missing data
   2   (0.900) 0.737 0.969 0.918 0.932 0.932 0.901 0.971 0.971 0.974 0.877 
   4   (0.100) 0.263 0.031 0.082 0.068 0.068 0.099 0.029 0.029 0.026 0.123 

Locus 407 : 
2 alleles
3.6% missing data
   2   (0.827) 0.904 0.978 0.977 0.957 0.780 0.746 0.764 0.810 0.761 0.888 
   4   (0.173) 0.096 0.022 0.023 0.043 0.220 0.254 0.236 0.190 0.239 0.112 

Locus 408 : 
2 alleles
13.0% missing data
   2   (0.857) 0.890 0.979 0.881 0.929 0.858 0.887 0.950 0.891 0.919 0.792 
   4   (0.143) 0.110 0.021 0.119 0.071 0.142 0.113 0.050 0.109 0.081 0.208 

Locus 409 : 
2 alleles
2.2% missing data
   2   (0.111) 0.029 0.009 0.010 0.009 0.155 0.090 0.232 0.137 0.123 0.048 
   4   (0.889) 0.971 0.991 0.990 0.991 0.845 0.910 0.768 0.863 0.877 0.952 

Locus 410 : 
2 alleles
5.1% missing data
   2   (0.911) 0.948 0.988 0.972 0.967 0.925 0.809 0.968 0.953 0.965 0.886 
   4   (0.089) 0.052 0.012 0.028 0.033 0.075 0.191 0.032 0.047 0.035 0.114 

Locus 411 : 
2 alleles
18.1% missing data
   2   (0.860) 0.870 0.975 0.984 0.952 0.832 0.852 0.913 0.873 0.880 0.878 
   4   (0.140) 0.130 0.025 0.016 0.048 0.168 0.148 0.087 0.127 0.120 0.122 

Locus 412 : 
2 alleles
14.5% missing data
   1   (0.888) 0.948 0.739 0.986 0.977 0.875 0.922 0.876 0.900 0.901 0.942 
   2   (0.112) 0.052 0.261 0.014 0.023 0.125 0.078 0.124 0.100 0.099 0.058 

Locus 413 : 
2 alleles
14.5% missing data
   1   (0.941) 0.990 0.995 0.997 0.996 0.957 0.964 0.867 0.938 0.891 0.984 
   3   (0.059) 0.010 0.005 0.003 0.004 0.043 0.036 0.133 0.062 0.109 0.016 

Locus 414 : 
2 alleles
13.0% missing data
   4   (0.899) 0.962 0.980 0.943 0.987 0.900 0.894 0.928 0.840 0.892 0.932 
   2   (0.101) 0.038 0.020 0.057 0.013 0.100 0.106 0.072 0.160 0.108 0.068 

Locus 415 : 
2 alleles
3.6% missing data
   1   (0.129) 0.166 0.027 0.095 0.031 0.076 0.104 0.143 0.099 0.140 0.102 
   3   (0.871) 0.834 0.973 0.905 0.969 0.924 0.896 0.857 0.901 0.860 0.898 

Locus 416 : 
2 alleles
3.6% missing data
   3   (0.856) 0.859 0.972 0.982 0.963 0.861 0.692 0.836 0.904 0.916 0.894 
   1   (0.144) 0.141 0.028 0.018 0.037 0.139 0.308 0.164 0.096 0.084 0.106 

Locus 417 : 
2 alleles
10.1% missing data
   3   (0.906) 0.933 0.987 0.992 0.983 0.925 0.935 0.964 0.802 0.932 0.920 
   4   (0.094) 0.067 0.013 0.008 0.017 0.075 0.065 0.036 0.198 0.068 0.080 

Locus 418 : 
2 alleles
5.1% missing data
   2   (0.768) 0.905 0.949 0.872 0.923 0.734 0.822 0.830 0.770 0.814 0.691 
   4   (0.232) 0.095 0.051 0.128 0.077 0.266 0.178 0.170 0.230 0.186 0.309 

Locus 419 : 
2 alleles
2.9% missing data
   3   (0.723) 0.838 0.929 0.865 0.854 0.721 0.808 0.734 0.707 0.685 0.694 
   4   (0.277) 0.162 0.071 0.135 0.146 0.279 0.192 0.266 0.293 0.315 0.306 

Locus 420 : 
2 alleles
13.8% missing data
   1   (0.275) 0.537 0.268 0.541 0.153 0.280 0.397 0.156 0.325 0.283 0.222 
   4   (0.725) 0.463 0.732 0.459 0.847 0.720 0.603 0.844 0.675 0.717 0.778 

Locus 421 : 
2 alleles
11.6% missing data
   2   (0.938) 0.989 0.995 0.997 0.996 0.900 0.963 0.910 0.914 0.789 0.984 
   4   (0.062) 0.011 0.005 0.003 0.004 0.100 0.037 0.090 0.086 0.211 0.016 

Locus 422 : 
2 alleles
5.1% missing data
   2   (0.843) 0.903 0.156 0.946 0.963 0.826 0.847 0.901 0.812 0.793 0.916 
   4   (0.157) 0.097 0.844 0.054 0.037 0.174 0.153 0.099 0.188 0.207 0.084 

Locus 423 : 
2 alleles
14.5% missing data
   3   (0.657) 0.720 0.301 0.962 0.246 0.751 0.626 0.764 0.614 0.609 0.675 
   2   (0.343) 0.280 0.699 0.038 0.754 0.249 0.374 0.236 0.386 0.391 0.325 

Locus 424 : 
2 alleles
13.0% missing data
   2   (0.873) 0.742 0.982 0.932 0.949 0.909 0.903 0.944 0.893 0.924 0.875 
   4   (0.127) 0.258 0.018 0.068 0.051 0.091 0.097 0.056 0.107 0.076 0.125 

Locus 425 : 
2 alleles
2.9% missing data
   2   (0.885) 0.906 0.979 0.841 0.671 0.944 0.925 0.966 0.937 0.938 0.856 
   4   (0.115) 0.094 0.021 0.159 0.329 0.056 0.075 0.034 0.063 0.062 0.144 

Locus 426 : 
2 alleles
5.8% missing data
   3   (0.834) 0.945 0.981 0.919 0.979 0.794 0.868 0.761 0.758 0.652 0.900 
   2   (0.166) 0.055 0.019 0.081 0.021 0.206 0.132 0.239 0.242 0.348 0.100 

Locus 427 : 
2 alleles
18.8% missing data
   4   (0.886) 0.874 0.985 0.994 0.980 0.892 0.885 0.915 0.897 0.902 0.906 
   2   (0.114) 0.126 0.015 0.006 0.020 0.108 0.115 0.085 0.103 0.098 0.094 

Locus 428 : 
2 alleles
5.8% missing data
   2   (0.918) 0.947 0.985 0.989 0.942 0.944 0.925 0.978 0.965 0.962 0.902 
   4   (0.082) 0.053 0.015 0.011 0.058 0.056 0.075 0.022 0.035 0.038 0.098 

Locus 429 : 
2 alleles
15.2% missing data
   2   (0.741) 0.612 0.779 0.963 0.805 0.805 0.804 0.668 0.772 0.793 0.771 
   3   (0.259) 0.388 0.221 0.037 0.195 0.195 0.196 0.332 0.228 0.207 0.229 

Locus 430 : 
2 alleles
4.3% missing data
   4   (0.785) 0.860 0.532 0.906 0.849 0.766 0.816 0.836 0.832 0.845 0.800 
   2   (0.215) 0.140 0.468 0.094 0.151 0.234 0.184 0.164 0.168 0.155 0.200 

Locus 431 : 
2 alleles
2.9% missing data
   1   (0.335) 0.522 0.324 0.279 0.597 0.236 0.317 0.333 0.295 0.227 0.303 
   3   (0.665) 0.478 0.676 0.721 0.403 0.764 0.683 0.667 0.705 0.773 0.697 

Locus 432 : 
2 alleles
0.7% missing data
   1   (0.503) 0.559 0.927 0.057 0.361 0.489 0.507 0.477 0.519 0.467 0.530 
   4   (0.497) 0.441 0.073 0.943 0.639 0.511 0.493 0.523 0.481 0.533 0.470 

Locus 433 : 
2 alleles
13.8% missing data
   2   (0.828) 0.826 0.969 0.812 0.949 0.622 0.834 0.869 0.880 0.898 0.885 
   4   (0.172) 0.174 0.031 0.188 0.051 0.378 0.166 0.131 0.120 0.102 0.115 

Locus 434 : 
2 alleles
14.5% missing data
   3   (0.733) 0.816 0.295 0.780 0.893 0.716 0.718 0.806 0.800 0.759 0.713 
   2   (0.267) 0.184 0.705 0.220 0.107 0.284 0.282 0.194 0.200 0.241 0.287 

Locus 435 : 
2 alleles
3.6% missing data
   4   (0.811) 0.892 0.958 0.853 0.945 0.766 0.792 0.771 0.893 0.851 0.829 
   2   (0.189) 0.108 0.042 0.147 0.055 0.234 0.208 0.229 0.107 0.149 0.171 

Locus 436 : 
2 alleles
8.0% missing data
   4   (0.746) 0.731 0.965 0.243 0.924 0.784 0.768 0.764 0.820 0.752 0.722 
   2   (0.254) 0.269 0.035 0.757 0.076 0.216 0.232 0.236 0.180 0.248 0.278 

Locus 437 : 
2 alleles
2.9% missing data
   1   (0.914) 0.777 0.970 0.994 0.934 0.938 0.926 0.967 0.956 0.961 0.945 
   3   (0.086) 0.223 0.030 0.006 0.066 0.062 0.074 0.033 0.044 0.039 0.055 

Locus 438 : 
2 alleles
5.1% missing data
   2   (0.939) 0.991 0.993 0.987 0.997 0.887 0.961 0.830 0.959 0.949 0.986 
   4   (0.061) 0.009 0.007 0.013 0.003 0.113 0.039 0.170 0.041 0.051 0.014 

Locus 439 : 
2 alleles
2.2% missing data
   3   (0.905) 0.947 0.990 0.991 0.981 0.912 0.932 0.914 0.927 0.898 0.936 
   4   (0.095) 0.053 0.010 0.009 0.019 0.088 0.068 0.086 0.073 0.102 0.064 

Locus 440 : 
2 alleles
3.6% missing data
   3   (0.825) 0.941 0.945 0.975 0.966 0.829 0.872 0.744 0.852 0.859 0.803 
   1   (0.175) 0.059 0.055 0.025 0.034 0.171 0.128 0.256 0.148 0.141 0.197 

Locus 441 : 
2 alleles
1.4% missing data
   2   (0.876) 0.944 0.321 0.615 0.951 0.915 0.913 0.946 0.945 0.933 0.884 
   4   (0.124) 0.056 0.679 0.385 0.049 0.085 0.087 0.054 0.055 0.067 0.116 

Locus 442 : 
2 alleles
6.5% missing data
   3   (0.872) 0.939 0.986 0.989 0.981 0.882 0.883 0.763 0.911 0.928 0.909 
   1   (0.128) 0.061 0.014 0.011 0.019 0.118 0.117 0.237 0.089 0.072 0.091 

Locus 443 : 
2 alleles
2.2% missing data
   4   (0.678) 0.838 0.866 0.935 0.852 0.582 0.712 0.694 0.805 0.801 0.581 
   2   (0.322) 0.162 0.134 0.065 0.148 0.418 0.288 0.306 0.195 0.199 0.419 

Locus 444 : 
2 alleles
3.6% missing data
   3   (0.863) 0.944 0.944 0.329 0.958 0.881 0.900 0.895 0.913 0.887 0.889 
   2   (0.137) 0.056 0.056 0.671 0.042 0.119 0.100 0.105 0.087 0.113 0.111 

Locus 445 : 
2 alleles
13.8% missing data
   3   (0.440) 0.445 0.070 0.141 0.272 0.448 0.508 0.316 0.640 0.607 0.460 
   1   (0.560) 0.555 0.930 0.859 0.728 0.552 0.492 0.684 0.360 0.393 0.540 

Locus 446 : 
2 alleles
4.3% missing data
   1   (0.245) 0.154 0.044 0.168 0.083 0.199 0.208 0.254 0.335 0.367 0.270 
   3   (0.755) 0.846 0.956 0.832 0.917 0.801 0.792 0.746 0.665 0.633 0.730 

Locus 447 : 
2 alleles
5.1% missing data
   3   (0.707) 0.411 0.763 0.959 0.779 0.739 0.695 0.676 0.830 0.819 0.727 
   2   (0.293) 0.589 0.237 0.041 0.221 0.261 0.305 0.324 0.170 0.181 0.273 

Locus 448 : 
2 alleles
12.3% missing data
   1   (0.079) 0.022 0.017 0.028 0.010 0.102 0.060 0.090 0.131 0.087 0.030 
   3   (0.921) 0.978 0.983 0.972 0.990 0.898 0.940 0.910 0.869 0.913 0.970 

Locus 449 : 
2 alleles
5.1% missing data
   2   (0.407) 0.351 0.336 0.444 0.695 0.428 0.417 0.206 0.400 0.376 0.449 
   4   (0.593) 0.649 0.664 0.556 0.305 0.572 0.583 0.794 0.600 0.624 0.551 

Locus 450 : 
2 alleles
13.0% missing data
   2   (0.858) 0.751 0.984 0.981 0.486 0.888 0.851 0.930 0.939 0.929 0.872 
   4   (0.142) 0.249 0.016 0.019 0.514 0.112 0.149 0.070 0.061 0.071 0.128 

Locus 451 : 
2 alleles
2.9% missing data
   2   (0.810) 0.612 0.909 0.981 0.857 0.804 0.787 0.872 0.895 0.880 0.816 
   4   (0.190) 0.388 0.091 0.019 0.143 0.196 0.213 0.128 0.105 0.120 0.184 

Locus 452 : 
2 alleles
2.2% missing data
   2   (0.609) 0.436 0.710 0.908 0.700 0.666 0.644 0.654 0.578 0.486 0.604 
   4   (0.391) 0.564 0.290 0.092 0.300 0.334 0.356 0.346 0.422 0.514 0.396 

Locus 453 : 
2 alleles
8.0% missing data
   4   (0.344) 0.263 0.051 0.638 0.106 0.293 0.342 0.442 0.344 0.356 0.362 
   2   (0.656) 0.737 0.949 0.362 0.894 0.707 0.658 0.558 0.656 0.644 0.638 

Locus 454 : 
2 alleles
2.9% missing data
   4   (0.920) 0.975 0.988 0.966 0.989 0.945 0.906 0.931 0.931 0.930 0.948 
   2   (0.080) 0.025 0.012 0.034 0.011 0.055 0.094 0.069 0.069 0.070 0.052 

Locus 455 : 
2 alleles
11.6% missing data
   1   (0.908) 0.965 0.915 0.984 0.984 0.946 0.932 0.940 0.834 0.880 0.933 
   3   (0.092) 0.035 0.085 0.016 0.016 0.054 0.068 0.060 0.166 0.120 0.067 

Locus 456 : 
2 alleles
2.9% missing data
   4   (0.871) 0.761 0.956 0.963 0.911 0.865 0.809 0.951 0.856 0.887 0.908 
   2   (0.129) 0.239 0.044 0.037 0.089 0.135 0.191 0.049 0.144 0.113 0.092 

Locus 457 : 
2 alleles
11.6% missing data
   3   (0.904) 0.899 0.984 0.984 0.954 0.940 0.927 0.965 0.963 0.968 0.859 
   2   (0.096) 0.101 0.016 0.016 0.046 0.060 0.073 0.035 0.037 0.032 0.141 

Locus 458 : 
2 alleles
13.0% missing data
   1   (0.846) 0.913 0.539 0.877 0.935 0.869 0.808 0.864 0.894 0.889 0.887 
   3   (0.154) 0.087 0.461 0.123 0.065 0.131 0.192 0.136 0.106 0.111 0.113 

Locus 459 : 
2 alleles
12.3% missing data
   3   (0.938) 0.988 0.996 0.976 0.996 0.816 0.960 0.963 0.828 0.923 0.984 
   4   (0.062) 0.012 0.004 0.024 0.004 0.184 0.040 0.037 0.172 0.077 0.016 

Locus 460 : 
2 alleles
6.5% missing data
   1   (0.855) 0.853 0.822 0.941 0.824 0.879 0.884 0.928 0.894 0.882 0.877 
   3   (0.145) 0.147 0.178 0.059 0.176 0.121 0.116 0.072 0.106 0.118 0.123 

Locus 461 : 
2 alleles
7.2% missing data
   2   (0.791) 0.790 0.883 0.974 0.673 0.814 0.797 0.783 0.844 0.812 0.841 
   4   (0.209) 0.210 0.117 0.026 0.327 0.186 0.203 0.217 0.156 0.188 0.159 

Locus 462 : 
2 alleles
3.6% missing data
   2   (0.635) 0.715 0.938 0.155 0.880 0.699 0.653 0.675 0.539 0.642 0.557 
   4   (0.365) 0.285 0.062 0.845 0.120 0.301 0.347 0.325 0.461 0.358 0.443 

Locus 463 : 
2 alleles
8.0% missing data
   1   (0.671) 0.673 0.958 0.889 0.701 0.724 0.605 0.748 0.645 0.629 0.606 
   3   (0.329) 0.327 0.042 0.111 0.299 0.276 0.395 0.252 0.355 0.371 0.394 

Locus 464 : 
2 alleles
4.3% missing data
   3   (0.908) 0.793 0.987 0.986 0.961 0.942 0.932 0.960 0.945 0.930 0.933 
   1   (0.092) 0.207 0.013 0.014 0.039 0.058 0.068 0.040 0.055 0.070 0.067 

Locus 465 : 
2 alleles
15.9% missing data
   1   (0.914) 0.955 0.976 0.733 0.980 0.963 0.857 0.955 0.912 0.854 0.933 
   3   (0.086) 0.045 0.024 0.267 0.020 0.037 0.143 0.045 0.088 0.146 0.067 

Locus 466 : 
2 alleles
13.0% missing data
   3   (0.796) 0.911 0.905 0.960 0.904 0.799 0.835 0.787 0.838 0.851 0.774 
   1   (0.204) 0.089 0.095 0.040 0.096 0.201 0.165 0.213 0.162 0.149 0.226 

Locus 467 : 
2 alleles
11.6% missing data
   1   (0.826) 0.925 0.965 0.605 0.959 0.832 0.783 0.872 0.658 0.556 0.878 
   3   (0.174) 0.075 0.035 0.395 0.041 0.168 0.217 0.128 0.342 0.444 0.122 

Locus 468 : 
2 alleles
3.6% missing data
   1   (0.188) 0.139 0.029 0.327 0.077 0.254 0.217 0.140 0.222 0.194 0.142 
   3   (0.812) 0.861 0.971 0.673 0.923 0.746 0.783 0.860 0.778 0.806 0.858 

Locus 469 : 
2 alleles
5.8% missing data
   2   (0.913) 0.948 0.979 0.960 0.976 0.956 0.792 0.954 0.925 0.927 0.913 
   4   (0.087) 0.052 0.021 0.040 0.024 0.044 0.208 0.046 0.075 0.073 0.087 

Locus 470 : 
2 alleles
5.1% missing data
   2   (0.367) 0.381 0.749 0.047 0.412 0.433 0.291 0.382 0.256 0.248 0.320 
   4   (0.633) 0.619 0.251 0.953 0.588 0.567 0.709 0.618 0.744 0.752 0.680 

Locus 471 : 
2 alleles
5.8% missing data
   2   (0.531) 0.443 0.223 0.931 0.432 0.553 0.591 0.527 0.559 0.597 0.543 
   4   (0.469) 0.557 0.777 0.069 0.568 0.447 0.409 0.473 0.441 0.403 0.457 

Locus 472 : 
2 alleles
3.6% missing data
   3   (0.851) 0.862 0.977 0.958 0.960 0.812 0.819 0.871 0.913 0.901 0.867 
   4   (0.149) 0.138 0.023 0.042 0.040 0.188 0.181 0.129 0.087 0.099 0.133 

Locus 473 : 
2 alleles
2.9% missing data
   4   (0.878) 0.932 0.974 0.983 0.958 0.895 0.886 0.939 0.904 0.918 0.860 
   2   (0.122) 0.068 0.026 0.017 0.042 0.105 0.114 0.061 0.096 0.082 0.140 

Locus 474 : 
2 alleles
15.2% missing data
   1   (0.473) 0.302 0.447 0.477 0.452 0.556 0.500 0.462 0.510 0.627 0.429 
   3   (0.527) 0.698 0.553 0.523 0.548 0.444 0.500 0.538 0.490 0.373 0.571 

Locus 475 : 
2 alleles
11.6% missing data
   3   (0.877) 0.750 0.981 0.848 0.955 0.934 0.893 0.943 0.909 0.881 0.859 
   1   (0.123) 0.250 0.019 0.152 0.045 0.066 0.107 0.057 0.091 0.119 0.141 

Locus 476 : 
2 alleles
13.0% missing data
   4   (0.912) 0.982 0.994 0.968 0.995 0.790 0.942 0.852 0.874 0.780 0.978 
   2   (0.088) 0.018 0.006 0.032 0.005 0.210 0.058 0.148 0.126 0.220 0.022 

Locus 477 : 
2 alleles
15.2% missing data
   2   (0.208) 0.370 0.037 0.032 0.127 0.171 0.172 0.119 0.186 0.124 0.262 
   4   (0.792) 0.630 0.963 0.968 0.873 0.829 0.828 0.881 0.814 0.876 0.738 

Locus 478 : 
2 alleles
6.5% missing data
   4   (0.946) 0.992 0.997 0.997 0.998 0.948 0.968 0.927 0.807 0.877 0.988 
   2   (0.054) 0.008 0.003 0.003 0.002 0.052 0.032 0.073 0.193 0.123 0.012 

Locus 479 : 
2 alleles
11.6% missing data
   1   (0.859) 0.860 0.979 0.894 0.974 0.889 0.867 0.900 0.899 0.873 0.849 
   4   (0.141) 0.140 0.021 0.106 0.026 0.111 0.133 0.100 0.101 0.127 0.151 

Locus 480 : 
2 alleles
4.3% missing data
   1   (0.270) 0.117 0.464 0.970 0.058 0.351 0.234 0.592 0.266 0.204 0.115 
   3   (0.730) 0.883 0.536 0.030 0.942 0.649 0.766 0.408 0.734 0.796 0.885 

Locus 481 : 
2 alleles
2.2% missing data
   3   (0.885) 0.710 0.987 0.987 0.957 0.917 0.913 0.931 0.945 0.931 0.892 
   4   (0.115) 0.290 0.013 0.013 0.043 0.083 0.087 0.069 0.055 0.069 0.108 

Locus 482 : 
2 alleles
0.7% missing data
   2   (0.161) 0.278 0.035 0.043 0.107 0.133 0.171 0.078 0.114 0.069 0.200 
   4   (0.839) 0.722 0.965 0.957 0.893 0.867 0.829 0.922 0.886 0.931 0.800 

Locus 483 : 
2 alleles
13.0% missing data
   4   (0.738) 0.702 0.530 0.785 0.759 0.818 0.686 0.829 0.688 0.744 0.745 
   2   (0.262) 0.298 0.470 0.215 0.241 0.182 0.314 0.171 0.312 0.256 0.255 

Locus 484 : 
2 alleles
12.3% missing data
   3   (0.904) 0.958 0.972 0.889 0.976 0.940 0.889 0.939 0.911 0.930 0.919 
   1   (0.096) 0.042 0.028 0.111 0.024 0.060 0.111 0.061 0.089 0.070 0.081 

Locus 485 : 
2 alleles
13.0% missing data
   3   (0.842) 0.940 0.971 0.841 0.954 0.875 0.878 0.876 0.877 0.904 0.777 
   1   (0.158) 0.060 0.029 0.159 0.046 0.125 0.122 0.124 0.123 0.096 0.223 

Locus 486 : 
2 alleles
3.6% missing data
   4   (0.912) 0.946 0.258 0.946 0.987 0.948 0.947 0.940 0.960 0.943 0.955 
   2   (0.088) 0.054 0.742 0.054 0.013 0.052 0.053 0.060 0.040 0.057 0.045 

Locus 487 : 
2 alleles
2.9% missing data
   2   (0.156) 0.433 0.022 0.019 0.243 0.110 0.227 0.075 0.079 0.078 0.147 
   3   (0.844) 0.567 0.978 0.981 0.757 0.890 0.773 0.925 0.921 0.922 0.853 

Locus 488 : 
2 alleles
5.8% missing data
   2   (0.820) 0.830 0.976 0.873 0.955 0.848 0.849 0.810 0.840 0.827 0.836 
   4   (0.180) 0.170 0.024 0.127 0.045 0.152 0.151 0.190 0.160 0.173 0.164 

Locus 489 : 
2 alleles
12.3% missing data
   1   (0.468) 0.665 0.265 0.450 0.821 0.442 0.486 0.488 0.328 0.297 0.448 
   3   (0.532) 0.335 0.735 0.550 0.179 0.558 0.514 0.512 0.672 0.703 0.552 

Locus 490 : 
2 alleles
3.6% missing data
   2   (0.888) 0.820 0.981 0.906 0.959 0.899 0.896 0.948 0.947 0.958 0.887 
   4   (0.112) 0.180 0.019 0.094 0.041 0.101 0.104 0.052 0.053 0.042 0.113 

Locus 491 : 
2 alleles
5.1% missing data
   3   (0.073) 0.018 0.009 0.015 0.006 0.125 0.047 0.065 0.082 0.090 0.027 
   1   (0.927) 0.982 0.991 0.985 0.994 0.875 0.953 0.935 0.918 0.910 0.973 

Locus 492 : 
2 alleles
1.4% missing data
   1   (0.904) 0.950 0.985 0.932 0.982 0.875 0.918 0.963 0.959 0.942 0.902 
   3   (0.096) 0.050 0.015 0.068 0.018 0.125 0.082 0.037 0.041 0.058 0.098 

Locus 493 : 
2 alleles
10.9% missing data
   2   (0.855) 0.937 0.951 0.941 0.967 0.837 0.830 0.885 0.889 0.885 0.849 
   4   (0.145) 0.063 0.049 0.059 0.033 0.163 0.170 0.115 0.111 0.115 0.151 

Locus 494 : 
2 alleles
2.9% missing data
   4   (0.838) 0.672 0.974 0.971 0.850 0.815 0.817 0.933 0.886 0.889 0.825 
   3   (0.162) 0.328 0.026 0.029 0.150 0.185 0.183 0.067 0.114 0.111 0.175 

Locus 495 : 
2 alleles
14.5% missing data
   2   (0.807) 0.802 0.236 0.971 0.651 0.885 0.774 0.890 0.875 0.881 0.805 
   4   (0.193) 0.198 0.764 0.029 0.349 0.115 0.226 0.110 0.125 0.119 0.195 

Locus 496 : 
2 alleles
2.9% missing data
   4   (0.853) 0.857 0.980 0.685 0.952 0.864 0.862 0.916 0.878 0.888 0.861 
   2   (0.147) 0.143 0.020 0.315 0.048 0.136 0.138 0.084 0.122 0.112 0.139 

Locus 497 : 
2 alleles
4.3% missing data
   1   (0.845) 0.877 0.978 0.963 0.966 0.873 0.853 0.852 0.813 0.819 0.884 
   3   (0.155) 0.123 0.022 0.037 0.034 0.127 0.147 0.148 0.187 0.181 0.116 

Locus 498 : 
2 alleles
12.3% missing data
   3   (0.883) 0.815 0.986 0.908 0.959 0.858 0.882 0.912 0.928 0.914 0.932 
   2   (0.117) 0.185 0.014 0.092 0.041 0.142 0.118 0.088 0.072 0.086 0.068 

Locus 499 : 
2 alleles
4.3% missing data
   4   (0.910) 0.877 0.984 0.419 0.962 0.952 0.835 0.969 0.973 0.971 0.916 
   2   (0.090) 0.123 0.016 0.581 0.038 0.048 0.165 0.031 0.027 0.029 0.084 

Locus 500 : 
2 alleles
15.2% missing data
   1   (0.841) 0.922 0.971 0.974 0.940 0.870 0.879 0.885 0.929 0.910 0.733 
   3   (0.159) 0.078 0.029 0.026 0.060 0.130 0.121 0.115 0.071 0.090 0.267 

Locus 501 : 
2 alleles
1.4% missing data
   1   (0.699) 0.698 0.952 0.964 0.799 0.752 0.780 0.654 0.772 0.779 0.636 
   2   (0.301) 0.302 0.048 0.036 0.201 0.248 0.220 0.346 0.228 0.221 0.364 

Locus 502 : 
2 alleles
10.9% missing data
   2   (0.947) 0.989 0.996 0.982 0.997 0.956 0.962 0.875 0.970 0.966 0.987 
   4   (0.053) 0.011 0.004 0.018 0.003 0.044 0.038 0.125 0.030 0.034 0.013 

Locus 503 : 
2 alleles
16.7% missing data
   4   (0.819) 0.878 0.961 0.964 0.947 0.855 0.837 0.887 0.889 0.855 0.696 
   3   (0.181) 0.122 0.039 0.036 0.053 0.145 0.163 0.113 0.111 0.145 0.304 

Locus 504 : 
2 alleles
6.5% missing data
   1   (0.796) 0.906 0.917 0.957 0.918 0.876 0.751 0.720 0.885 0.867 0.717 
   3   (0.204) 0.094 0.083 0.043 0.082 0.124 0.249 0.280 0.115 0.133 0.283 

Locus 505 : 
2 alleles
11.6% missing data
   1   (0.381) 0.459 0.665 0.447 0.219 0.427 0.344 0.574 0.247 0.318 0.286 
   3   (0.619) 0.541 0.335 0.553 0.781 0.573 0.656 0.426 0.753 0.682 0.714 

Locus 506 : 
2 alleles
3.6% missing data
   4   (0.906) 0.973 0.989 0.952 0.987 0.924 0.916 0.948 0.887 0.853 0.921 
   2   (0.094) 0.027 0.011 0.048 0.013 0.076 0.084 0.052 0.113 0.147 0.079 

Locus 507 : 
2 alleles
5.8% missing data
   4   (0.612) 0.752 0.196 0.655 0.507 0.518 0.703 0.733 0.606 0.609 0.625 
   1   (0.388) 0.248 0.804 0.345 0.493 0.482 0.297 0.267 0.394 0.391 0.375 

Locus 508 : 
2 alleles
18.1% missing data
   3   (0.913) 0.916 0.992 0.928 0.991 0.939 0.878 0.876 0.950 0.931 0.957 
   4   (0.087) 0.084 0.008 0.072 0.009 0.061 0.122 0.124 0.050 0.069 0.043 

Locus 509 : 
2 alleles
17.4% missing data
   1   (0.831) 0.862 0.980 0.974 0.956 0.809 0.876 0.858 0.888 0.880 0.809 
   3   (0.169) 0.138 0.020 0.026 0.044 0.191 0.124 0.142 0.112 0.120 0.191 

Locus 510 : 
2 alleles
4.3% missing data
   1   (0.704) 0.568 0.960 0.917 0.880 0.797 0.758 0.757 0.639 0.713 0.623 
   4   (0.296) 0.432 0.040 0.083 0.120 0.203 0.242 0.243 0.361 0.287 0.377 

Locus 511 : 
2 alleles
15.9% missing data
   1   (0.898) 0.707 0.985 0.973 0.924 0.928 0.743 0.971 0.961 0.962 0.896 
   3   (0.102) 0.293 0.015 0.027 0.076 0.072 0.257 0.029 0.039 0.038 0.104 

Locus 512 : 
2 alleles
15.9% missing data
   3   (0.901) 0.932 0.449 0.993 0.962 0.919 0.923 0.955 0.929 0.954 0.944 
   1   (0.099) 0.068 0.551 0.007 0.038 0.081 0.077 0.045 0.071 0.046 0.056 

Locus 513 : 
2 alleles
3.6% missing data
   2   (0.764) 0.782 0.825 0.924 0.694 0.804 0.684 0.840 0.857 0.823 0.724 
   4   (0.236) 0.218 0.175 0.076 0.306 0.196 0.316 0.160 0.143 0.177 0.276 

Locus 514 : 
2 alleles
10.1% missing data
   1   (0.762) 0.850 0.964 0.932 0.945 0.708 0.790 0.827 0.797 0.835 0.683 
   3   (0.238) 0.150 0.036 0.068 0.055 0.292 0.210 0.173 0.203 0.165 0.317 

Locus 515 : 
2 alleles
3.6% missing data
   4   (0.869) 0.910 0.976 0.982 0.963 0.868 0.906 0.947 0.893 0.909 0.807 
   1   (0.131) 0.090 0.024 0.018 0.037 0.132 0.094 0.053 0.107 0.091 0.193 

Locus 516 : 
2 alleles
13.8% missing data
   2   (0.868) 0.878 0.988 0.975 0.977 0.888 0.830 0.872 0.853 0.794 0.899 
   4   (0.132) 0.122 0.012 0.025 0.023 0.112 0.170 0.128 0.147 0.206 0.101 

Locus 517 : 
2 alleles
3.6% missing data
   1   (0.737) 0.849 0.966 0.687 0.920 0.694 0.815 0.770 0.646 0.805 0.690 
   4   (0.263) 0.151 0.034 0.313 0.080 0.306 0.185 0.230 0.354 0.195 0.310 

Locus 518 : 
2 alleles
6.5% missing data
   4   (0.765) 0.718 0.961 0.955 0.856 0.805 0.829 0.815 0.708 0.814 0.747 
   3   (0.235) 0.282 0.039 0.045 0.144 0.195 0.171 0.185 0.292 0.186 0.253 

Locus 519 : 
2 alleles
2.9% missing data
   3   (0.715) 0.549 0.919 0.933 0.768 0.827 0.585 0.738 0.776 0.838 0.639 
   1   (0.285) 0.451 0.081 0.067 0.232 0.173 0.415 0.262 0.224 0.162 0.361 

Locus 520 : 
2 alleles
5.1% missing data
   3   (0.728) 0.642 0.156 0.983 0.182 0.900 0.696 0.900 0.887 0.900 0.565 
   4   (0.272) 0.358 0.844 0.017 0.818 0.100 0.304 0.100 0.113 0.100 0.435 

Locus 521 : 
2 alleles
3.6% missing data
   2   (0.893) 0.751 0.987 0.984 0.764 0.965 0.850 0.958 0.953 0.965 0.879 
   4   (0.107) 0.249 0.013 0.016 0.236 0.035 0.150 0.042 0.047 0.035 0.121 

Locus 522 : 
2 alleles
13.8% missing data
   2   (0.897) 0.971 0.991 0.936 0.991 0.834 0.920 0.887 0.850 0.795 0.962 
   4   (0.103) 0.029 0.009 0.064 0.009 0.166 0.080 0.113 0.150 0.205 0.038 

Locus 523 : 
2 alleles
7.2% missing data
   4   (0.866) 0.924 0.982 0.756 0.972 0.822 0.891 0.914 0.855 0.809 0.879 
   3   (0.134) 0.076 0.018 0.244 0.028 0.178 0.109 0.086 0.145 0.191 0.121 

Locus 524 : 
2 alleles
13.0% missing data
   1   (0.893) 0.866 0.984 0.986 0.956 0.940 0.922 0.951 0.958 0.945 0.867 
   3   (0.107) 0.134 0.016 0.014 0.044 0.060 0.078 0.049 0.042 0.055 0.133 

Locus 525 : 
2 alleles
8.0% missing data
   2   (0.919) 0.693 0.985 0.963 0.942 0.962 0.794 0.985 0.967 0.964 0.918 
   4   (0.081) 0.307 0.015 0.037 0.058 0.038 0.206 0.015 0.033 0.036 0.082 

Locus 526 : 
2 alleles
5.1% missing data
   2   (0.406) 0.248 0.499 0.434 0.404 0.425 0.298 0.396 0.402 0.490 0.405 
   3   (0.594) 0.752 0.501 0.566 0.596 0.575 0.702 0.604 0.598 0.510 0.595 

Locus 527 : 
2 alleles
5.1% missing data
   2   (0.858) 0.956 0.264 0.937 0.968 0.912 0.903 0.894 0.912 0.910 0.868 
   4   (0.142) 0.044 0.736 0.063 0.032 0.088 0.097 0.106 0.088 0.090 0.132 

Locus 528 : 
2 alleles
12.3% missing data
   4   (0.889) 0.801 0.980 0.867 0.943 0.786 0.914 0.923 0.949 0.941 0.948 
   1   (0.111) 0.199 0.020 0.133 0.057 0.214 0.086 0.077 0.051 0.059 0.052 

Locus 529 : 
2 alleles
12.3% missing data
   2   (0.884) 0.770 0.974 0.865 0.971 0.929 0.867 0.927 0.920 0.881 0.890 
   4   (0.116) 0.230 0.026 0.135 0.029 0.071 0.133 0.073 0.080 0.119 0.110 

Locus 530 : 
2 alleles
2.9% missing data
   1   (0.908) 0.909 0.988 0.984 0.986 0.920 0.897 0.906 0.950 0.952 0.942 
   4   (0.092) 0.091 0.012 0.016 0.014 0.080 0.103 0.094 0.050 0.048 0.058 

Locus 531 : 
2 alleles
4.3% missing data
   1   (0.752) 0.816 0.925 0.596 0.929 0.650 0.704 0.678 0.758 0.687 0.827 
   3   (0.248) 0.184 0.075 0.404 0.071 0.350 0.296 0.322 0.242 0.313 0.173 

Locus 532 : 
2 alleles
12.3% missing data
   1   (0.567) 0.772 0.927 0.897 0.905 0.408 0.648 0.368 0.378 0.380 0.670 
   4   (0.433) 0.228 0.073 0.103 0.095 0.592 0.352 0.632 0.622 0.620 0.330 

Locus 533 : 
2 alleles
5.1% missing data
   1   (0.876) 0.950 0.963 0.991 0.983 0.855 0.888 0.897 0.909 0.889 0.888 
   4   (0.124) 0.050 0.037 0.009 0.017 0.145 0.112 0.103 0.091 0.111 0.112 

Locus 534 : 
2 alleles
12.3% missing data
   2   (0.863) 0.957 0.975 0.980 0.971 0.857 0.914 0.874 0.764 0.724 0.902 
   4   (0.137) 0.043 0.025 0.020 0.029 0.143 0.086 0.126 0.236 0.276 0.098 

Locus 535 : 
2 alleles
17.4% missing data
   3   (0.675) 0.613 0.948 0.709 0.859 0.537 0.666 0.729 0.712 0.795 0.679 
   1   (0.325) 0.387 0.052 0.291 0.141 0.463 0.334 0.271 0.288 0.205 0.321 

Locus 536 : 
2 alleles
2.9% missing data
   1   (0.869) 0.928 0.965 0.962 0.927 0.932 0.725 0.911 0.840 0.873 0.869 
   3   (0.131) 0.072 0.035 0.038 0.073 0.068 0.275 0.089 0.160 0.127 0.131 

Locus 537 : 
2 alleles
3.6% missing data
   2   (0.444) 0.675 0.055 0.461 0.342 0.391 0.526 0.484 0.522 0.516 0.394 
   4   (0.556) 0.325 0.945 0.539 0.658 0.609 0.474 0.516 0.478 0.484 0.606 

Locus 538 : 
2 alleles
15.9% missing data
   3   (0.802) 0.845 0.946 0.682 0.888 0.821 0.681 0.888 0.901 0.903 0.723 
   1   (0.198) 0.155 0.054 0.318 0.112 0.179 0.319 0.112 0.099 0.097 0.277 

Locus 539 : 
2 alleles
13.8% missing data
   2   (0.796) 0.721 0.920 0.974 0.767 0.866 0.777 0.856 0.745 0.843 0.790 
   4   (0.204) 0.279 0.080 0.026 0.233 0.134 0.223 0.144 0.255 0.157 0.210 

Locus 540 : 
2 alleles
10.1% missing data
   2   (0.772) 0.864 0.363 0.953 0.882 0.869 0.745 0.888 0.732 0.722 0.684 
   4   (0.228) 0.136 0.637 0.047 0.118 0.131 0.255 0.112 0.268 0.278 0.316 

Locus 541 : 
2 alleles
11.6% missing data
   3   (0.619) 0.506 0.602 0.885 0.757 0.572 0.591 0.545 0.725 0.752 0.652 
   4   (0.381) 0.494 0.398 0.115 0.243 0.428 0.409 0.455 0.275 0.248 0.348 

Locus 542 : 
2 alleles
3.6% missing data
   1   (0.896) 0.792 0.987 0.095 0.923 0.957 0.841 0.981 0.973 0.975 0.880 
   3   (0.104) 0.208 0.013 0.905 0.077 0.043 0.159 0.019 0.027 0.025 0.120 

Locus 543 : 
2 alleles
10.1% missing data
   1   (0.927) 0.980 0.995 0.976 0.994 0.938 0.949 0.930 0.906 0.806 0.970 
   3   (0.073) 0.020 0.005 0.024 0.006 0.062 0.051 0.070 0.094 0.194 0.030 

Locus 544 : 
2 alleles
5.1% missing data
   1   (0.913) 0.969 0.981 0.990 0.975 0.955 0.940 0.945 0.961 0.952 0.896 
   3   (0.087) 0.031 0.019 0.010 0.025 0.045 0.060 0.055 0.039 0.048 0.104 

Locus 545 : 
2 alleles
2.9% missing data
   2   (0.830) 0.896 0.982 0.910 0.966 0.817 0.876 0.809 0.786 0.854 0.859 
   1   (0.170) 0.104 0.018 0.090 0.034 0.183 0.124 0.191 0.214 0.146 0.141 

Locus 546 : 
2 alleles
4.3% missing data
   2   (0.888) 0.951 0.844 0.991 0.974 0.895 0.914 0.909 0.929 0.899 0.908 
   4   (0.112) 0.049 0.156 0.009 0.026 0.105 0.086 0.091 0.071 0.101 0.092 

Locus 547 : 
2 alleles
5.8% missing data
   4   (0.745) 0.900 0.854 0.793 0.920 0.697 0.814 0.682 0.713 0.784 0.764 
   2   (0.255) 0.100 0.146 0.207 0.080 0.303 0.186 0.318 0.287 0.216 0.236 

Locus 548 : 
2 alleles
5.8% missing data
   3   (0.884) 0.941 0.977 0.985 0.916 0.913 0.892 0.951 0.930 0.909 0.857 
   1   (0.116) 0.059 0.023 0.015 0.084 0.087 0.108 0.049 0.070 0.091 0.143 

Locus 549 : 
2 alleles
2.9% missing data
   1   (0.113) 0.070 0.013 0.059 0.022 0.092 0.076 0.073 0.097 0.150 0.114 
   3   (0.887) 0.930 0.987 0.941 0.978 0.908 0.924 0.927 0.903 0.850 0.886 

Locus 550 : 
2 alleles
2.2% missing data
   1   (0.620) 0.423 0.929 0.501 0.727 0.594 0.652 0.628 0.710 0.676 0.634 
   4   (0.380) 0.577 0.071 0.499 0.273 0.406 0.348 0.372 0.290 0.324 0.366 

Locus 551 : 
2 alleles
2.9% missing data
   4   (0.901) 0.968 0.973 0.857 0.985 0.901 0.920 0.942 0.932 0.912 0.911 
   1   (0.099) 0.032 0.027 0.143 0.015 0.099 0.080 0.058 0.068 0.088 0.089 

Locus 552 : 
2 alleles
8.0% missing data
   2   (0.891) 0.944 0.989 0.992 0.990 0.824 0.912 0.824 0.897 0.877 0.954 
   4   (0.109) 0.056 0.011 0.008 0.010 0.176 0.088 0.176 0.103 0.123 0.046 

Locus 553 : 
2 alleles
10.1% missing data
   2   (0.819) 0.556 0.975 0.939 0.869 0.853 0.768 0.860 0.830 0.853 0.862 
   1   (0.181) 0.444 0.025 0.061 0.131 0.147 0.232 0.140 0.170 0.147 0.138 

Locus 554 : 
2 alleles
4.3% missing data
   1   (0.853) 0.805 0.971 0.983 0.841 0.886 0.809 0.942 0.936 0.938 0.762 
   3   (0.147) 0.195 0.029 0.017 0.159 0.114 0.191 0.058 0.064 0.062 0.238 

Locus 555 : 
2 alleles
11.6% missing data
   2   (0.865) 0.876 0.985 0.777 0.969 0.897 0.836 0.910 0.799 0.781 0.888 
   4   (0.135) 0.124 0.015 0.223 0.031 0.103 0.164 0.090 0.201 0.219 0.112 

Locus 556 : 
2 alleles
5.8% missing data
   4   (0.567) 0.207 0.785 0.430 0.100 0.725 0.438 0.817 0.761 0.792 0.402 
   2   (0.433) 0.793 0.215 0.570 0.900 0.275 0.562 0.183 0.239 0.208 0.598 

Locus 557 : 
2 alleles
14.5% missing data
   1   (0.823) 0.895 0.965 0.856 0.950 0.813 0.841 0.866 0.821 0.666 0.827 
   3   (0.177) 0.105 0.035 0.144 0.050 0.187 0.159 0.134 0.179 0.334 0.173 

Locus 558 : 
2 alleles
10.9% missing data
   1   (0.900) 0.902 0.782 0.935 0.784 0.960 0.881 0.959 0.941 0.949 0.935 
   2   (0.100) 0.098 0.218 0.065 0.216 0.040 0.119 0.041 0.059 0.051 0.065 

Locus 559 : 
2 alleles
2.2% missing data
   1   (0.912) 0.924 0.986 0.960 0.989 0.936 0.919 0.925 0.942 0.934 0.943 
   4   (0.088) 0.076 0.014 0.040 0.011 0.064 0.081 0.075 0.058 0.066 0.057 

Locus 560 : 
2 alleles
13.8% missing data
   2   (0.724) 0.631 0.600 0.542 0.617 0.670 0.776 0.866 0.745 0.753 0.757 
   4   (0.276) 0.369 0.400 0.458 0.383 0.330 0.224 0.134 0.255 0.247 0.243 

Locus 561 : 
2 alleles
5.8% missing data
   1   (0.500) 0.503 0.508 0.501 0.497 0.501 0.497 0.500 0.498 0.501 0.501 
   3   (0.500) 0.497 0.492 0.499 0.503 0.499 0.503 0.500 0.502 0.499 0.499 

Locus 562 : 
2 alleles
2.2% missing data
   2   (0.923) 0.955 0.985 0.984 0.982 0.907 0.802 0.969 0.952 0.965 0.946 
   4   (0.077) 0.045 0.015 0.016 0.018 0.093 0.198 0.031 0.048 0.035 0.054 

Locus 563 : 
2 alleles
1.4% missing data
   1   (0.887) 0.970 0.985 0.995 0.990 0.784 0.925 0.913 0.905 0.894 0.920 
   4   (0.113) 0.030 0.015 0.005 0.010 0.216 0.075 0.087 0.095 0.106 0.080 

Locus 564 : 
2 alleles
13.0% missing data
   4   (0.942) 0.990 0.995 0.998 0.997 0.840 0.965 0.925 0.952 0.953 0.984 
   3   (0.058) 0.010 0.005 0.002 0.003 0.160 0.035 0.075 0.048 0.047 0.016 

Locus 565 : 
2 alleles
1.4% missing data
   3   (0.884) 0.981 0.989 0.970 0.991 0.849 0.926 0.816 0.860 0.767 0.945 
   1   (0.116) 0.019 0.011 0.030 0.009 0.151 0.074 0.184 0.140 0.233 0.055 

Locus 566 : 
2 alleles
7.2% missing data
   1   (0.886) 0.942 0.953 0.977 0.974 0.887 0.887 0.938 0.916 0.925 0.862 
   3   (0.114) 0.058 0.047 0.023 0.026 0.113 0.113 0.062 0.084 0.075 0.138 

Locus 567 : 
2 alleles
10.9% missing data
   2   (0.713) 0.754 0.489 0.971 0.817 0.716 0.780 0.765 0.641 0.576 0.725 
   4   (0.287) 0.246 0.511 0.029 0.183 0.284 0.220 0.235 0.359 0.424 0.275 

Locus 568 : 
2 alleles
10.1% missing data
   3   (0.549) 0.472 0.386 0.473 0.636 0.570 0.485 0.604 0.511 0.622 0.553 
   4   (0.451) 0.528 0.614 0.527 0.364 0.430 0.515 0.396 0.489 0.378 0.447 

Locus 569 : 
2 alleles
12.3% missing data
   4   (0.850) 0.876 0.970 0.758 0.930 0.896 0.848 0.925 0.760 0.698 0.861 
   1   (0.150) 0.124 0.030 0.242 0.070 0.104 0.152 0.075 0.240 0.302 0.139 

Locus 570 : 
2 alleles
1.4% missing data
   2   (0.843) 0.917 0.314 0.955 0.945 0.907 0.799 0.914 0.904 0.887 0.815 
   3   (0.157) 0.083 0.686 0.045 0.055 0.093 0.201 0.086 0.096 0.113 0.185 

Locus 571 : 
2 alleles
16.7% missing data
   3   (0.920) 0.925 0.713 0.982 0.868 0.955 0.900 0.978 0.967 0.966 0.956 
   2   (0.080) 0.075 0.287 0.018 0.132 0.045 0.100 0.022 0.033 0.034 0.044 

Locus 572 : 
2 alleles
10.1% missing data
   2   (0.593) 0.374 0.411 0.872 0.790 0.639 0.589 0.728 0.660 0.629 0.485 
   1   (0.407) 0.626 0.589 0.128 0.210 0.361 0.411 0.272 0.340 0.371 0.515 

Locus 573 : 
2 alleles
13.8% missing data
   2   (0.749) 0.892 0.975 0.706 0.962 0.594 0.786 0.559 0.593 0.498 0.885 
   4   (0.251) 0.108 0.025 0.294 0.038 0.406 0.214 0.441 0.407 0.502 0.115 

Locus 574 : 
2 alleles
3.6% missing data
   3   (0.896) 0.919 0.986 0.890 0.960 0.944 0.828 0.972 0.883 0.894 0.861 
   1   (0.104) 0.081 0.014 0.110 0.040 0.056 0.172 0.028 0.117 0.106 0.139 

Locus 575 : 
2 alleles
12.3% missing data
   1   (0.898) 0.948 0.977 0.812 0.965 0.936 0.904 0.961 0.962 0.956 0.838 
   3   (0.102) 0.052 0.023 0.188 0.035 0.064 0.096 0.039 0.038 0.044 0.162 

Locus 576 : 
2 alleles
10.9% missing data
   1   (0.799) 0.921 0.402 0.980 0.958 0.753 0.861 0.812 0.800 0.692 0.844 
   4   (0.201) 0.079 0.598 0.020 0.042 0.247 0.139 0.188 0.200 0.308 0.156 

Locus 577 : 
2 alleles
4.3% missing data
   1   (0.910) 0.971 0.988 0.971 0.986 0.936 0.866 0.947 0.949 0.936 0.889 
   2   (0.090) 0.029 0.012 0.029 0.014 0.064 0.134 0.053 0.051 0.064 0.111 

Locus 578 : 
2 alleles
14.5% missing data
   2   (0.146) 0.068 0.026 0.011 0.054 0.093 0.110 0.096 0.241 0.130 0.184 
   4   (0.854) 0.932 0.974 0.989 0.946 0.907 0.890 0.904 0.759 0.870 0.816 

Locus 579 : 
2 alleles
15.2% missing data
   1   (0.909) 0.955 0.330 0.982 0.966 0.963 0.926 0.953 0.969 0.964 0.925 
   4   (0.091) 0.045 0.670 0.018 0.034 0.037 0.074 0.047 0.031 0.036 0.075 

Locus 580 : 
2 alleles
9.4% missing data
   2   (0.898) 0.820 0.981 0.819 0.880 0.954 0.888 0.974 0.966 0.972 0.854 
   4   (0.102) 0.180 0.019 0.181 0.120 0.046 0.112 0.026 0.034 0.028 0.146 

Locus 581 : 
2 alleles
5.1% missing data
   1   (0.818) 0.867 0.333 0.920 0.910 0.889 0.763 0.892 0.820 0.877 0.799 
   3   (0.182) 0.133 0.667 0.080 0.090 0.111 0.237 0.108 0.180 0.123 0.201 

Locus 582 : 
2 alleles
2.9% missing data
   3   (0.918) 0.970 0.975 0.989 0.983 0.944 0.941 0.977 0.941 0.962 0.880 
   1   (0.082) 0.030 0.025 0.011 0.017 0.056 0.059 0.023 0.059 0.038 0.120 

Locus 583 : 
2 alleles
4.3% missing data
   3   (0.096) 0.028 0.035 0.005 0.015 0.167 0.067 0.054 0.092 0.087 0.060 
   4   (0.904) 0.972 0.965 0.995 0.985 0.833 0.933 0.946 0.908 0.913 0.940 

Locus 584 : 
2 alleles
4.3% missing data
   3   (0.891) 0.869 0.205 0.975 0.784 0.957 0.924 0.976 0.968 0.968 0.865 
   2   (0.109) 0.131 0.795 0.025 0.216 0.043 0.076 0.024 0.032 0.032 0.135 

Locus 585 : 
2 alleles
6.5% missing data
   2   (0.383) 0.132 0.055 0.082 0.041 0.649 0.258 0.720 0.655 0.660 0.166 
   4   (0.617) 0.868 0.945 0.918 0.959 0.351 0.742 0.280 0.345 0.340 0.834 

Locus 586 : 
2 alleles
12.3% missing data
   1   (0.263) 0.181 0.045 0.361 0.204 0.218 0.292 0.269 0.164 0.183 0.313 
   3   (0.737) 0.819 0.955 0.639 0.796 0.782 0.708 0.731 0.836 0.817 0.687 

Locus 587 : 
2 alleles
1.4% missing data
   2   (0.851) 0.895 0.629 0.979 0.776 0.890 0.824 0.950 0.922 0.905 0.805 
   4   (0.149) 0.105 0.371 0.021 0.224 0.110 0.176 0.050 0.078 0.095 0.195 

Locus 588 : 
2 alleles
13.0% missing data
   2   (0.913) 0.668 0.987 0.948 0.937 0.966 0.894 0.977 0.945 0.961 0.927 
   1   (0.087) 0.332 0.013 0.052 0.063 0.034 0.106 0.023 0.055 0.039 0.073 

Locus 589 : 
2 alleles
16.7% missing data
   1   (0.679) 0.707 0.687 0.950 0.496 0.728 0.643 0.751 0.694 0.648 0.628 
   3   (0.321) 0.293 0.313 0.050 0.504 0.272 0.357 0.249 0.306 0.352 0.372 

Locus 590 : 
2 alleles
5.8% missing data
   3   (0.902) 0.940 0.990 0.611 0.975 0.945 0.908 0.965 0.909 0.946 0.896 
   2   (0.098) 0.060 0.010 0.389 0.025 0.055 0.092 0.035 0.091 0.054 0.104 

Locus 591 : 
2 alleles
1.4% missing data
   2   (0.912) 0.959 0.984 0.968 0.975 0.948 0.865 0.977 0.975 0.975 0.821 
   4   (0.088) 0.041 0.016 0.032 0.025 0.052 0.135 0.023 0.025 0.025 0.179 

Locus 592 : 
2 alleles
10.9% missing data
   4   (0.892) 0.959 0.978 0.973 0.983 0.881 0.912 0.919 0.822 0.857 0.929 
   2   (0.108) 0.041 0.022 0.027 0.017 0.119 0.088 0.081 0.178 0.143 0.071 

Locus 593 : 
2 alleles
13.8% missing data
   1   (0.839) 0.819 0.957 0.903 0.767 0.832 0.873 0.913 0.898 0.942 0.837 
   3   (0.161) 0.181 0.043 0.097 0.233 0.168 0.127 0.087 0.102 0.058 0.163 

Locus 594 : 
2 alleles
18.8% missing data
   1   (0.094) 0.035 0.015 0.021 0.009 0.093 0.057 0.095 0.173 0.157 0.046 
   4   (0.906) 0.965 0.985 0.979 0.991 0.907 0.943 0.905 0.827 0.843 0.954 

Locus 595 : 
2 alleles
10.1% missing data
   4   (0.890) 0.793 0.965 0.989 0.859 0.962 0.917 0.969 0.921 0.917 0.849 
   2   (0.110) 0.207 0.035 0.011 0.141 0.038 0.083 0.031 0.079 0.083 0.151 

Locus 596 : 
2 alleles
14.5% missing data
   2   (0.816) 0.943 0.311 0.075 0.935 0.846 0.872 0.912 0.851 0.894 0.810 
   4   (0.184) 0.057 0.689 0.925 0.065 0.154 0.128 0.088 0.149 0.106 0.190 

Locus 597 : 
2 alleles
12.3% missing data
   1   (0.271) 0.393 0.304 0.105 0.156 0.297 0.269 0.298 0.230 0.167 0.229 
   4   (0.729) 0.607 0.696 0.895 0.844 0.703 0.731 0.702 0.770 0.833 0.771 

Locus 598 : 
2 alleles
14.5% missing data
   1   (0.758) 0.723 0.452 0.112 0.824 0.787 0.825 0.885 0.796 0.809 0.758 
   3   (0.242) 0.277 0.548 0.888 0.176 0.213 0.175 0.115 0.204 0.191 0.242 

Locus 599 : 
2 alleles
13.0% missing data
   3   (0.655) 0.384 0.430 0.609 0.830 0.672 0.665 0.727 0.613 0.596 0.712 
   1   (0.345) 0.616 0.570 0.391 0.170 0.328 0.335 0.273 0.387 0.404 0.288 

Locus 600 : 
2 alleles
2.9% missing data
   3   (0.832) 0.917 0.620 0.971 0.897 0.826 0.820 0.894 0.816 0.827 0.870 
   4   (0.168) 0.083 0.380 0.029 0.103 0.174 0.180 0.106 0.184 0.173 0.130 

Locus 601 : 
2 alleles
14.5% missing data
   3   (0.213) 0.114 0.036 0.195 0.062 0.307 0.212 0.166 0.238 0.191 0.206 
   1   (0.787) 0.886 0.964 0.805 0.938 0.693 0.788 0.834 0.762 0.809 0.794 

Locus 602 : 
2 alleles
8.0% missing data
   1   (0.098) 0.019 0.669 0.007 0.006 0.179 0.059 0.109 0.111 0.115 0.027 
   3   (0.902) 0.981 0.331 0.993 0.994 0.821 0.941 0.891 0.889 0.885 0.973 

Locus 603 : 
2 alleles
5.1% missing data
   1   (0.825) 0.625 0.975 0.748 0.808 0.903 0.731 0.959 0.894 0.927 0.708 
   2   (0.175) 0.375 0.025 0.252 0.192 0.097 0.269 0.041 0.106 0.073 0.292 

Locus 604 : 
2 alleles
5.8% missing data
   3   (0.724) 0.723 0.449 0.962 0.758 0.779 0.699 0.735 0.873 0.852 0.660 
   1   (0.276) 0.277 0.551 0.038 0.242 0.221 0.301 0.265 0.127 0.148 0.340 

Locus 605 : 
2 alleles
7.2% missing data
   4   (0.838) 0.837 0.970 0.966 0.933 0.878 0.862 0.843 0.830 0.861 0.855 
   2   (0.162) 0.163 0.030 0.034 0.067 0.122 0.138 0.157 0.170 0.139 0.145 

Locus 606 : 
2 alleles
10.9% missing data
   1   (0.766) 0.829 0.649 0.829 0.572 0.848 0.750 0.750 0.834 0.824 0.780 
   2   (0.234) 0.171 0.351 0.171 0.428 0.152 0.250 0.250 0.166 0.176 0.220 

Locus 607 : 
2 alleles
5.1% missing data
   3   (0.820) 0.693 0.904 0.974 0.903 0.878 0.874 0.932 0.746 0.885 0.757 
   1   (0.180) 0.307 0.096 0.026 0.097 0.122 0.126 0.068 0.254 0.115 0.243 

Locus 608 : 
2 alleles
2.9% missing data
   3   (0.942) 0.992 0.994 0.998 0.997 0.889 0.966 0.929 0.925 0.842 0.987 
   4   (0.058) 0.008 0.006 0.002 0.003 0.111 0.034 0.071 0.075 0.158 0.013 

Locus 609 : 
2 alleles
6.5% missing data
   3   (0.918) 0.626 0.985 0.986 0.934 0.976 0.940 0.983 0.978 0.982 0.888 
   1   (0.082) 0.374 0.015 0.014 0.066 0.024 0.060 0.017 0.022 0.018 0.112 

Locus 610 : 
2 alleles
0.7% missing data
   1   (0.625) 0.796 0.469 0.962 0.661 0.618 0.543 0.608 0.504 0.475 0.676 
   3   (0.375) 0.204 0.531 0.038 0.339 0.382 0.457 0.392 0.496 0.525 0.324 

Locus 611 : 
2 alleles
3.6% missing data
   4   (0.816) 0.901 0.935 0.914 0.914 0.860 0.864 0.821 0.907 0.890 0.764 
   3   (0.184) 0.099 0.065 0.086 0.086 0.140 0.136 0.179 0.093 0.110 0.236 

Locus 612 : 
2 alleles
2.9% missing data
   2   (0.947) 0.992 0.997 0.998 0.997 0.897 0.968 0.933 0.910 0.944 0.988 
   4   (0.053) 0.008 0.003 0.002 0.003 0.103 0.032 0.067 0.090 0.056 0.012 

Locus 613 : 
2 alleles
8.0% missing data
   3   (0.080) 0.025 0.005 0.004 0.006 0.093 0.047 0.076 0.219 0.101 0.031 
   4   (0.920) 0.975 0.995 0.996 0.994 0.907 0.953 0.924 0.781 0.899 0.969 

Locus 614 : 
2 alleles
13.8% missing data
   3   (0.904) 0.834 0.978 0.915 0.844 0.950 0.930 0.977 0.965 0.964 0.876 
   1   (0.096) 0.166 0.022 0.085 0.156 0.050 0.070 0.023 0.035 0.036 0.124 

Locus 615 : 
2 alleles
2.9% missing data
   2   (0.806) 0.907 0.971 0.961 0.704 0.878 0.698 0.839 0.863 0.871 0.762 
   4   (0.194) 0.093 0.029 0.039 0.296 0.122 0.302 0.161 0.137 0.129 0.238 

Locus 616 : 
2 alleles
11.6% missing data
   3   (0.854) 0.864 0.980 0.971 0.906 0.820 0.875 0.934 0.842 0.824 0.866 
   4   (0.146) 0.136 0.020 0.029 0.094 0.180 0.125 0.066 0.158 0.176 0.134 

Locus 617 : 
2 alleles
0.7% missing data
   2   (0.914) 0.970 0.990 0.990 0.983 0.934 0.850 0.972 0.923 0.938 0.902 
   4   (0.086) 0.030 0.010 0.010 0.017 0.066 0.150 0.028 0.077 0.062 0.098 

Locus 618 : 
2 alleles
13.8% missing data
   1   (0.060) 0.011 0.027 0.003 0.004 0.056 0.036 0.113 0.058 0.143 0.016 
   3   (0.940) 0.989 0.973 0.997 0.996 0.944 0.964 0.887 0.942 0.857 0.984 

Locus 619 : 
2 alleles
0.7% missing data
   2   (0.842) 0.778 0.972 0.987 0.910 0.849 0.898 0.885 0.789 0.805 0.877 
   4   (0.158) 0.222 0.028 0.013 0.090 0.151 0.102 0.115 0.211 0.195 0.123 

Locus 620 : 
2 alleles
11.6% missing data
   1   (0.809) 0.904 0.969 0.957 0.929 0.775 0.812 0.813 0.904 0.897 0.732 
   4   (0.191) 0.096 0.031 0.043 0.071 0.225 0.188 0.187 0.096 0.103 0.268 

Locus 621 : 
2 alleles
15.2% missing data
   1   (0.883) 0.754 0.910 0.774 0.951 0.883 0.896 0.961 0.944 0.944 0.875 
   3   (0.117) 0.246 0.090 0.226 0.049 0.117 0.104 0.039 0.056 0.056 0.125 

Locus 622 : 
2 alleles
4.3% missing data
   3   (0.596) 0.652 0.830 0.595 0.821 0.639 0.551 0.672 0.441 0.534 0.522 
   1   (0.404) 0.348 0.170 0.405 0.179 0.361 0.449 0.328 0.559 0.466 0.478 

Locus 623 : 
2 alleles
6.5% missing data
   1   (0.900) 0.826 0.981 0.963 0.959 0.951 0.877 0.966 0.912 0.891 0.908 
   3   (0.100) 0.174 0.019 0.037 0.041 0.049 0.123 0.034 0.088 0.109 0.092 

Locus 624 : 
2 alleles
13.0% missing data
   3   (0.779) 0.605 0.831 0.697 0.800 0.725 0.694 0.844 0.830 0.818 0.852 
   4   (0.221) 0.395 0.169 0.303 0.200 0.275 0.306 0.156 0.170 0.182 0.148 

Locus 625 : 
2 alleles
11.6% missing data
   1   (0.785) 0.785 0.816 0.925 0.944 0.874 0.681 0.719 0.838 0.759 0.756 
   3   (0.215) 0.215 0.184 0.075 0.056 0.126 0.319 0.281 0.162 0.241 0.244 

Locus 626 : 
2 alleles
7.2% missing data
   1   (0.886) 0.942 0.949 0.977 0.978 0.902 0.926 0.934 0.935 0.941 0.838 
   2   (0.114) 0.058 0.051 0.023 0.022 0.098 0.074 0.066 0.065 0.059 0.162 

Locus 627 : 
2 alleles
16.7% missing data
   2   (0.303) 0.296 0.044 0.957 0.073 0.391 0.265 0.275 0.323 0.370 0.255 
   4   (0.697) 0.704 0.956 0.043 0.927 0.609 0.735 0.725 0.677 0.630 0.745 

Locus 628 : 
2 alleles
3.6% missing data
   1   (0.441) 0.288 0.104 0.980 0.161 0.492 0.540 0.486 0.473 0.438 0.429 
   3   (0.559) 0.712 0.896 0.020 0.839 0.508 0.460 0.514 0.527 0.562 0.571 

Locus 629 : 
2 alleles
10.9% missing data
   1   (0.871) 0.718 0.941 0.858 0.924 0.927 0.843 0.910 0.926 0.917 0.878 
   3   (0.129) 0.282 0.059 0.142 0.076 0.073 0.157 0.090 0.074 0.083 0.122 

Locus 630 : 
2 alleles
1.4% missing data
   2   (0.078) 0.036 0.009 0.051 0.014 0.069 0.097 0.035 0.048 0.061 0.066 
   4   (0.922) 0.964 0.991 0.949 0.986 0.931 0.903 0.965 0.952 0.939 0.934 

Locus 631 : 
2 alleles
15.2% missing data
   2   (0.855) 0.698 0.976 0.940 0.824 0.911 0.819 0.952 0.932 0.951 0.793 
   4   (0.145) 0.302 0.024 0.060 0.176 0.089 0.181 0.048 0.068 0.049 0.207 

Locus 632 : 
2 alleles
4.3% missing data
   4   (0.813) 0.929 0.973 0.917 0.967 0.611 0.872 0.778 0.843 0.840 0.858 
   1   (0.187) 0.071 0.027 0.083 0.033 0.389 0.128 0.222 0.157 0.160 0.142 

Locus 633 : 
2 alleles
6.5% missing data
   1   (0.905) 0.922 0.913 0.991 0.934 0.929 0.940 0.929 0.950 0.942 0.932 
   3   (0.095) 0.078 0.087 0.009 0.066 0.071 0.060 0.071 0.050 0.058 0.068 

Locus 634 : 
2 alleles
1.4% missing data
   4   (0.911) 0.915 0.759 0.750 0.930 0.941 0.945 0.975 0.948 0.966 0.948 
   2   (0.089) 0.085 0.241 0.250 0.070 0.059 0.055 0.025 0.052 0.034 0.052 

Locus 635 : 
2 alleles
11.6% missing data
   2   (0.122) 0.040 0.013 0.152 0.030 0.082 0.110 0.138 0.155 0.144 0.099 
   4   (0.878) 0.960 0.987 0.848 0.970 0.918 0.890 0.862 0.845 0.856 0.901 

Locus 636 : 
2 alleles
15.9% missing data
   1   (0.894) 0.941 0.980 0.977 0.969 0.871 0.908 0.898 0.933 0.936 0.923 
   3   (0.106) 0.059 0.020 0.023 0.031 0.129 0.092 0.102 0.067 0.064 0.077 

Locus 637 : 
2 alleles
10.9% missing data
   3   (0.895) 0.938 0.901 0.943 0.836 0.957 0.922 0.967 0.907 0.946 0.868 
   1   (0.105) 0.062 0.099 0.057 0.164 0.043 0.078 0.033 0.093 0.054 0.132 

Locus 638 : 
2 alleles
4.3% missing data
   4   (0.903) 0.973 0.992 0.990 0.992 0.898 0.937 0.889 0.519 0.775 0.973 
   2   (0.097) 0.027 0.008 0.010 0.008 0.102 0.063 0.111 0.481 0.225 0.027 

Locus 639 : 
2 alleles
10.9% missing data
   3   (0.745) 0.741 0.871 0.961 0.884 0.817 0.785 0.675 0.775 0.746 0.715 
   1   (0.255) 0.259 0.129 0.039 0.116 0.183 0.215 0.325 0.225 0.254 0.285 

Locus 640 : 
2 alleles
9.4% missing data
   2   (0.815) 0.790 0.966 0.630 0.885 0.897 0.752 0.885 0.892 0.898 0.743 
   1   (0.185) 0.210 0.034 0.370 0.115 0.103 0.248 0.115 0.108 0.102 0.257 

Locus 641 : 
2 alleles
6.5% missing data
   1   (0.904) 0.973 0.941 0.991 0.984 0.926 0.932 0.865 0.927 0.918 0.941 
   3   (0.096) 0.027 0.059 0.009 0.016 0.074 0.068 0.135 0.073 0.082 0.059 

Locus 642 : 
2 alleles
13.0% missing data
   1   (0.894) 0.966 0.989 0.992 0.986 0.867 0.922 0.906 0.908 0.913 0.924 
   4   (0.106) 0.034 0.011 0.008 0.014 0.133 0.078 0.094 0.092 0.087 0.076 

Locus 643 : 
2 alleles
1.4% missing data
   2   (0.660) 0.609 0.664 0.598 0.373 0.720 0.577 0.763 0.733 0.721 0.661 
   4   (0.340) 0.391 0.336 0.402 0.627 0.280 0.423 0.237 0.267 0.279 0.339 

Locus 644 : 
2 alleles
5.8% missing data
   3   (0.878) 0.836 0.985 0.984 0.944 0.915 0.899 0.945 0.905 0.932 0.859 
   4   (0.122) 0.164 0.015 0.016 0.056 0.085 0.101 0.055 0.095 0.068 0.141 

Locus 645 : 
2 alleles
2.2% missing data
   3   (0.898) 0.889 0.967 0.962 0.949 0.950 0.864 0.892 0.956 0.917 0.915 
   2   (0.102) 0.111 0.033 0.038 0.051 0.050 0.136 0.108 0.044 0.083 0.085 

Locus 646 : 
2 alleles
16.7% missing data
   3   (0.891) 0.843 0.950 0.905 0.806 0.964 0.892 0.935 0.968 0.966 0.878 
   2   (0.109) 0.157 0.050 0.095 0.194 0.036 0.108 0.065 0.032 0.034 0.122 

Locus 647 : 
2 alleles
1.4% missing data
   1   (0.841) 0.916 0.692 0.964 0.922 0.840 0.868 0.883 0.890 0.904 0.854 
   2   (0.159) 0.084 0.308 0.036 0.078 0.160 0.132 0.117 0.110 0.096 0.146 

Locus 648 : 
2 alleles
11.6% missing data
   4   (0.926) 0.966 0.989 0.974 0.993 0.930 0.951 0.876 0.946 0.944 0.970 
   2   (0.074) 0.034 0.011 0.026 0.007 0.070 0.049 0.124 0.054 0.056 0.030 

Locus 649 : 
2 alleles
8.7% missing data
   2   (0.335) 0.296 0.282 0.408 0.594 0.275 0.358 0.394 0.246 0.281 0.288 
   4   (0.665) 0.704 0.718 0.592 0.406 0.725 0.642 0.606 0.754 0.719 0.712 

Locus 650 : 
2 alleles
15.2% missing data
   2   (0.789) 0.818 0.353 0.063 0.888 0.825 0.743 0.920 0.883 0.850 0.771 
   3   (0.211) 0.182 0.647 0.937 0.112 0.175 0.257 0.080 0.117 0.150 0.229 

Locus 651 : 
2 alleles
9.4% missing data
   1   (0.117) 0.043 0.012 0.068 0.017 0.154 0.158 0.167 0.119 0.118 0.064 
   4   (0.883) 0.957 0.988 0.932 0.983 0.846 0.842 0.833 0.881 0.882 0.936 

Locus 652 : 
2 alleles
10.1% missing data
   2   (0.948) 0.990 0.997 0.980 0.997 0.934 0.964 0.918 0.956 0.947 0.987 
   4   (0.052) 0.010 0.003 0.020 0.003 0.066 0.036 0.082 0.044 0.053 0.013 

Locus 653 : 
2 alleles
13.0% missing data
   1   (0.888) 0.925 0.967 0.886 0.961 0.913 0.902 0.953 0.936 0.918 0.853 
   3   (0.112) 0.075 0.033 0.114 0.039 0.087 0.098 0.047 0.064 0.082 0.147 

Locus 654 : 
2 alleles
10.1% missing data
   3   (0.837) 0.745 0.981 0.890 0.941 0.868 0.806 0.896 0.850 0.835 0.862 
   1   (0.163) 0.255 0.019 0.110 0.059 0.132 0.194 0.104 0.150 0.165 0.138 

Locus 655 : 
2 alleles
1.4% missing data
   3   (0.942) 0.992 0.997 0.998 0.997 0.864 0.966 0.920 0.923 0.927 0.987 
   2   (0.058) 0.008 0.003 0.002 0.003 0.136 0.034 0.080 0.077 0.073 0.013 

Locus 656 : 
2 alleles
2.2% missing data
   3   (0.758) 0.809 0.127 0.973 0.952 0.657 0.804 0.850 0.668 0.529 0.832 
   4   (0.242) 0.191 0.873 0.027 0.048 0.343 0.196 0.150 0.332 0.471 0.168 

Locus 657 : 
2 alleles
13.8% missing data
   4   (0.619) 0.584 0.423 0.664 0.728 0.637 0.607 0.643 0.732 0.754 0.567 
   2   (0.381) 0.416 0.577 0.336 0.272 0.363 0.393 0.357 0.268 0.246 0.433 

Locus 658 : 
2 alleles
18.1% missing data
   4   (0.886) 0.897 0.980 0.984 0.941 0.883 0.854 0.954 0.927 0.929 0.886 
   2   (0.114) 0.103 0.020 0.016 0.059 0.117 0.146 0.046 0.073 0.071 0.114 

Locus 659 : 
2 alleles
5.1% missing data
   2   (0.837) 0.876 0.320 0.974 0.889 0.874 0.892 0.890 0.886 0.901 0.851 
   4   (0.163) 0.124 0.680 0.026 0.111 0.126 0.108 0.110 0.114 0.099 0.149 

Locus 660 : 
2 alleles
4.3% missing data
   4   (0.900) 0.856 0.985 0.966 0.967 0.935 0.912 0.905 0.907 0.912 0.951 
   2   (0.100) 0.144 0.015 0.034 0.033 0.065 0.088 0.095 0.093 0.088 0.049 

Locus 661 : 
2 alleles
13.8% missing data
   1   (0.837) 0.845 0.663 0.902 0.586 0.869 0.831 0.921 0.864 0.878 0.877 
   3   (0.163) 0.155 0.337 0.098 0.414 0.131 0.169 0.079 0.136 0.122 0.123 

Locus 662 : 
2 alleles
2.2% missing data
   2   (0.902) 0.940 0.535 0.993 0.961 0.945 0.846 0.973 0.802 0.783 0.941 
   4   (0.098) 0.060 0.465 0.007 0.039 0.055 0.154 0.027 0.198 0.217 0.059 

Locus 663 : 
2 alleles
2.9% missing data
   3   (0.899) 0.970 0.990 0.972 0.984 0.938 0.935 0.962 0.787 0.923 0.851 
   1   (0.101) 0.030 0.010 0.028 0.016 0.062 0.065 0.038 0.213 0.077 0.149 

Locus 664 : 
2 alleles
15.9% missing data
   2   (0.892) 0.947 0.989 0.949 0.980 0.937 0.910 0.821 0.872 0.806 0.934 
   4   (0.108) 0.053 0.011 0.051 0.020 0.063 0.090 0.179 0.128 0.194 0.066 

Locus 665 : 
2 alleles
5.8% missing data
   1   (0.847) 0.859 0.969 0.971 0.702 0.894 0.710 0.887 0.862 0.913 0.873 
   3   (0.153) 0.141 0.031 0.029 0.298 0.106 0.290 0.113 0.138 0.087 0.127 

Locus 666 : 
2 alleles
5.1% missing data
   2   (0.886) 0.933 0.961 0.978 0.965 0.854 0.871 0.936 0.948 0.936 0.875 
   4   (0.114) 0.067 0.039 0.022 0.035 0.146 0.129 0.064 0.052 0.064 0.125 

Locus 667 : 
2 alleles
2.9% missing data
   3   (0.864) 0.891 0.975 0.862 0.917 0.949 0.811 0.955 0.891 0.913 0.728 
   1   (0.136) 0.109 0.025 0.138 0.083 0.051 0.189 0.045 0.109 0.087 0.272 

Locus 668 : 
2 alleles
5.1% missing data
   2   (0.792) 0.856 0.962 0.541 0.814 0.752 0.833 0.880 0.825 0.826 0.796 
   4   (0.208) 0.144 0.038 0.459 0.186 0.248 0.167 0.120 0.175 0.174 0.204 

Locus 669 : 
2 alleles
5.8% missing data
   1   (0.687) 0.909 0.385 0.590 0.940 0.608 0.749 0.728 0.465 0.519 0.746 
   3   (0.313) 0.091 0.615 0.410 0.060 0.392 0.251 0.272 0.535 0.481 0.254 

Locus 670 : 
2 alleles
3.6% missing data
   1   (0.837) 0.940 0.979 0.932 0.979 0.735 0.849 0.808 0.816 0.818 0.889 
   3   (0.163) 0.060 0.021 0.068 0.021 0.265 0.151 0.192 0.184 0.182 0.111 

Locus 671 : 
2 alleles
12.3% missing data
   2   (0.746) 0.822 0.528 0.953 0.668 0.766 0.668 0.722 0.825 0.838 0.776 
   4   (0.254) 0.178 0.472 0.047 0.332 0.234 0.332 0.278 0.175 0.162 0.224 

Locus 672 : 
2 alleles
16.7% missing data
   3   (0.864) 0.914 0.854 0.409 0.969 0.884 0.896 0.928 0.917 0.933 0.852 
   4   (0.136) 0.086 0.146 0.591 0.031 0.116 0.104 0.072 0.083 0.067 0.148 

Locus 673 : 
2 alleles
3.6% missing data
   1   (0.245) 0.188 0.691 0.070 0.083 0.221 0.261 0.127 0.340 0.350 0.260 
   4   (0.755) 0.812 0.309 0.930 0.917 0.779 0.739 0.873 0.660 0.650 0.740 

Locus 674 : 
2 alleles
13.0% missing data
   2   (0.713) 0.865 0.501 0.617 0.913 0.551 0.615 0.727 0.783 0.730 0.765 
   4   (0.287) 0.135 0.499 0.383 0.087 0.449 0.385 0.273 0.217 0.270 0.235 

Locus 675 : 
2 alleles
2.9% missing data
   1   (0.898) 0.947 0.980 0.491 0.976 0.942 0.930 0.968 0.946 0.950 0.868 
   3   (0.102) 0.053 0.020 0.509 0.024 0.058 0.070 0.032 0.054 0.050 0.132 

Locus 676 : 
2 alleles
11.6% missing data
   1   (0.641) 0.806 0.300 0.600 0.798 0.599 0.587 0.606 0.767 0.715 0.627 
   3   (0.359) 0.194 0.700 0.400 0.202 0.401 0.413 0.394 0.233 0.285 0.373 

Locus 677 : 
2 alleles
1.4% missing data
   3   (0.799) 0.901 0.233 0.917 0.947 0.623 0.760 0.838 0.903 0.901 0.836 
   1   (0.201) 0.099 0.767 0.083 0.053 0.377 0.240 0.162 0.097 0.099 0.164 

Locus 678 : 
2 alleles
2.2% missing data
   2   (0.909) 0.883 0.373 0.978 0.953 0.963 0.937 0.981 0.976 0.975 0.875 
   4   (0.091) 0.117 0.627 0.022 0.047 0.037 0.063 0.019 0.024 0.025 0.125 

Locus 679 : 
2 alleles
9.4% missing data
   1   (0.537) 0.292 0.816 0.371 0.665 0.562 0.453 0.665 0.519 0.438 0.486 
   3   (0.463) 0.708 0.184 0.629 0.335 0.438 0.547 0.335 0.481 0.562 0.514 

Locus 680 : 
2 alleles
4.3% missing data
   4   (0.897) 0.811 0.980 0.945 0.948 0.953 0.769 0.963 0.962 0.966 0.858 
   2   (0.103) 0.189 0.020 0.055 0.052 0.047 0.231 0.037 0.038 0.034 0.142 

Locus 681 : 
2 alleles
13.0% missing data
   1   (0.489) 0.609 0.077 0.510 0.188 0.418 0.559 0.621 0.478 0.366 0.558 
   4   (0.511) 0.391 0.923 0.490 0.812 0.582 0.441 0.379 0.522 0.634 0.442 

Locus 682 : 
2 alleles
16.7% missing data
   1   (0.814) 0.902 0.789 0.979 0.941 0.790 0.858 0.736 0.814 0.820 0.873 
   3   (0.186) 0.098 0.211 0.021 0.059 0.210 0.142 0.264 0.186 0.180 0.127 

Locus 683 : 
2 alleles
11.6% missing data
   4   (0.865) 0.955 0.313 0.740 0.959 0.872 0.870 0.952 0.913 0.885 0.871 
   2   (0.135) 0.045 0.687 0.260 0.041 0.128 0.130 0.048 0.087 0.115 0.129 

Locus 684 : 
2 alleles
12.3% missing data
   2   (0.857) 0.900 0.840 0.970 0.923 0.919 0.879 0.910 0.834 0.890 0.838 
   4   (0.143) 0.100 0.160 0.030 0.077 0.081 0.121 0.090 0.166 0.110 0.162 

Locus 685 : 
2 alleles
17.4% missing data
   1   (0.427) 0.636 0.307 0.406 0.733 0.461 0.400 0.266 0.351 0.388 0.441 
   4   (0.573) 0.364 0.693 0.594 0.267 0.539 0.600 0.734 0.649 0.612 0.559 

Locus 686 : 
2 alleles
17.4% missing data
   3   (0.102) 0.172 0.015 0.019 0.045 0.060 0.116 0.061 0.095 0.079 0.083 
   4   (0.898) 0.828 0.985 0.981 0.955 0.940 0.884 0.939 0.905 0.921 0.917 

Locus 687 : 
2 alleles
18.1% missing data
   1   (0.056) 0.009 0.003 0.003 0.003 0.041 0.033 0.145 0.124 0.090 0.013 
   3   (0.944) 0.991 0.997 0.997 0.997 0.959 0.967 0.855 0.876 0.910 0.987 

Locus 688 : 
2 alleles
3.6% missing data
   1   (0.485) 0.494 0.849 0.095 0.537 0.490 0.415 0.670 0.305 0.350 0.465 
   4   (0.515) 0.506 0.151 0.905 0.463 0.510 0.585 0.330 0.695 0.650 0.535 

Locus 689 : 
2 alleles
2.2% missing data
   1   (0.098) 0.025 0.011 0.031 0.010 0.135 0.059 0.070 0.086 0.127 0.080 
   3   (0.902) 0.975 0.989 0.969 0.990 0.865 0.941 0.930 0.914 0.873 0.920 

Locus 690 : 
2 alleles
5.1% missing data
   4   (0.842) 0.936 0.978 0.882 0.966 0.870 0.881 0.838 0.812 0.861 0.842 
   1   (0.158) 0.064 0.022 0.118 0.034 0.130 0.119 0.162 0.188 0.139 0.158 

Locus 691 : 
2 alleles
10.1% missing data
   3   (0.775) 0.619 0.883 0.979 0.932 0.794 0.728 0.755 0.792 0.749 0.819 
   1   (0.225) 0.381 0.117 0.021 0.068 0.206 0.272 0.245 0.208 0.251 0.181 

Locus 692 : 
2 alleles
13.0% missing data
   2   (0.886) 0.887 0.922 0.986 0.972 0.781 0.910 0.958 0.931 0.906 0.911 
   3   (0.114) 0.113 0.078 0.014 0.028 0.219 0.090 0.042 0.069 0.094 0.089 

Locus 693 : 
2 alleles
1.4% missing data
   3   (0.212) 0.075 0.027 0.204 0.060 0.216 0.335 0.127 0.367 0.325 0.216 
   2   (0.788) 0.925 0.973 0.796 0.940 0.784 0.665 0.873 0.633 0.675 0.784 

Locus 694 : 
2 alleles
4.3% missing data
   4   (0.865) 0.937 0.520 0.964 0.949 0.819 0.751 0.888 0.850 0.902 0.939 
   2   (0.135) 0.063 0.480 0.036 0.051 0.181 0.249 0.112 0.150 0.098 0.061 

Locus 695 : 
2 alleles
12.3% missing data
   4   (0.926) 0.982 0.985 0.960 0.993 0.936 0.933 0.893 0.933 0.945 0.967 
   1   (0.074) 0.018 0.015 0.040 0.007 0.064 0.067 0.107 0.067 0.055 0.033 

Locus 696 : 
2 alleles
3.6% missing data
   2   (0.918) 0.961 0.969 0.994 0.989 0.949 0.947 0.929 0.936 0.936 0.943 
   4   (0.082) 0.039 0.031 0.006 0.011 0.051 0.053 0.071 0.064 0.064 0.057 

Locus 697 : 
2 alleles
10.9% missing data
   3   (0.754) 0.626 0.968 0.749 0.851 0.640 0.754 0.862 0.729 0.787 0.795 
   4   (0.246) 0.374 0.032 0.251 0.149 0.360 0.246 0.138 0.271 0.213 0.205 

Locus 698 : 
2 alleles
5.8% missing data
   3   (0.920) 0.984 0.994 0.990 0.995 0.885 0.947 0.939 0.806 0.865 0.968 
   1   (0.080) 0.016 0.006 0.010 0.005 0.115 0.053 0.061 0.194 0.135 0.032 

Locus 699 : 
2 alleles
10.9% missing data
   1   (0.123) 0.108 0.670 0.144 0.044 0.049 0.136 0.050 0.072 0.046 0.142 
   3   (0.877) 0.892 0.330 0.856 0.956 0.951 0.864 0.950 0.928 0.954 0.858 

Locus 700 : 
2 alleles
7.2% missing data
   2   (0.205) 0.099 0.515 0.018 0.154 0.125 0.143 0.198 0.144 0.102 0.243 
   3   (0.795) 0.901 0.485 0.982 0.846 0.875 0.857 0.802 0.856 0.898 0.757 

Locus 701 : 
2 alleles
1.4% missing data
   4   (0.120) 0.046 0.015 0.080 0.023 0.083 0.157 0.134 0.196 0.114 0.094 
   2   (0.880) 0.954 0.985 0.920 0.977 0.917 0.843 0.866 0.804 0.886 0.906 

Locus 702 : 
2 alleles
6.5% missing data
   1   (0.508) 0.381 0.694 0.078 0.259 0.454 0.453 0.599 0.564 0.562 0.568 
   3   (0.492) 0.619 0.306 0.922 0.741 0.546 0.547 0.401 0.436 0.438 0.432 

Locus 703 : 
2 alleles
1.4% missing data
   3   (0.874) 0.964 0.282 0.991 0.984 0.902 0.906 0.868 0.879 0.923 0.914 
   2   (0.126) 0.036 0.718 0.009 0.016 0.098 0.094 0.132 0.121 0.077 0.086 

Locus 704 : 
2 alleles
4.3% missing data
   3   (0.936) 0.740 0.975 0.983 0.936 0.990 0.906 0.995 0.992 0.992 0.809 
   2   (0.064) 0.260 0.025 0.017 0.064 0.010 0.094 0.005 0.008 0.008 0.191 

Locus 705 : 
2 alleles
6.5% missing data
   3   (0.714) 0.834 0.475 0.176 0.627 0.682 0.761 0.844 0.809 0.767 0.694 
   4   (0.286) 0.166 0.525 0.824 0.373 0.318 0.239 0.156 0.191 0.233 0.306 

Locus 706 : 
2 alleles
1.4% missing data
   3   (0.911) 0.968 0.981 0.992 0.951 0.923 0.942 0.957 0.966 0.960 0.902 
   4   (0.089) 0.032 0.019 0.008 0.049 0.077 0.058 0.043 0.034 0.040 0.098 

Locus 707 : 
2 alleles
9.4% missing data
   2   (0.667) 0.755 0.395 0.930 0.666 0.713 0.659 0.744 0.674 0.601 0.627 
   4   (0.333) 0.245 0.605 0.070 0.334 0.287 0.341 0.256 0.326 0.399 0.373 

Locus 708 : 
2 alleles
13.0% missing data
   1   (0.219) 0.367 0.441 0.205 0.193 0.165 0.261 0.116 0.198 0.267 0.216 
   3   (0.781) 0.633 0.559 0.795 0.807 0.835 0.739 0.884 0.802 0.733 0.784 

Locus 709 : 
2 alleles
15.9% missing data
   4   (0.894) 0.923 0.836 0.981 0.873 0.949 0.916 0.956 0.968 0.971 0.851 
   3   (0.106) 0.077 0.164 0.019 0.127 0.051 0.084 0.044 0.032 0.029 0.149 

Locus 710 : 
2 alleles
8.0% missing data
   2   (0.777) 0.762 0.972 0.953 0.790 0.800 0.745 0.892 0.736 0.788 0.750 
   4   (0.223) 0.238 0.028 0.047 0.210 0.200 0.255 0.108 0.264 0.212 0.250 

Locus 711 : 
2 alleles
12.3% missing data
   4   (0.903) 0.966 0.987 0.992 0.983 0.823 0.940 0.902 0.936 0.908 0.951 
   2   (0.097) 0.034 0.013 0.008 0.017 0.177 0.060 0.098 0.064 0.092 0.049 

Locus 712 : 
2 alleles
14.5% missing data
   1   (0.362) 0.272 0.081 0.384 0.280 0.441 0.408 0.393 0.336 0.419 0.333 
   3   (0.638) 0.728 0.919 0.616 0.720 0.559 0.592 0.607 0.664 0.581 0.667 

Locus 713 : 
2 alleles
5.8% missing data
   2   (0.772) 0.908 0.965 0.975 0.947 0.734 0.835 0.679 0.583 0.733 0.837 
   4   (0.228) 0.092 0.035 0.025 0.053 0.266 0.165 0.321 0.417 0.267 0.163 

Locus 714 : 
2 alleles
13.0% missing data
   3   (0.435) 0.512 0.916 0.045 0.675 0.500 0.461 0.271 0.491 0.443 0.378 
   1   (0.565) 0.488 0.084 0.955 0.325 0.500 0.539 0.729 0.509 0.557 0.622 

Locus 715 : 
2 alleles
3.6% missing data
   2   (0.845) 0.956 0.977 0.972 0.967 0.787 0.885 0.752 0.772 0.652 0.929 
   4   (0.155) 0.044 0.023 0.028 0.033 0.213 0.115 0.248 0.228 0.348 0.071 

Locus 716 : 
2 alleles
2.9% missing data
   2   (0.872) 0.913 0.979 0.957 0.918 0.931 0.740 0.922 0.862 0.850 0.882 
   4   (0.128) 0.087 0.021 0.043 0.082 0.069 0.260 0.078 0.138 0.150 0.118 

Locus 717 : 
2 alleles
3.6% missing data
   2   (0.881) 0.940 0.978 0.960 0.944 0.931 0.810 0.938 0.941 0.933 0.821 
   4   (0.119) 0.060 0.022 0.040 0.056 0.069 0.190 0.062 0.059 0.067 0.179 

Locus 718 : 
2 alleles
10.1% missing data
   3   (0.685) 0.536 0.382 0.822 0.798 0.779 0.715 0.733 0.599 0.737 0.689 
   4   (0.315) 0.464 0.618 0.178 0.202 0.221 0.285 0.267 0.401 0.263 0.311 

Locus 719 : 
2 alleles
4.3% missing data
   2   (0.141) 0.186 0.017 0.082 0.038 0.117 0.216 0.173 0.181 0.197 0.070 
   4   (0.859) 0.814 0.983 0.918 0.962 0.883 0.784 0.827 0.819 0.803 0.930 

Locus 720 : 
2 alleles
3.6% missing data
   3   (0.897) 0.973 0.991 0.989 0.985 0.947 0.884 0.916 0.852 0.820 0.904 
   4   (0.103) 0.027 0.009 0.011 0.015 0.053 0.116 0.084 0.148 0.180 0.096 

Locus 721 : 
2 alleles
13.0% missing data
   4   (0.853) 0.875 0.828 0.104 0.791 0.923 0.899 0.946 0.940 0.943 0.827 
   2   (0.147) 0.125 0.172 0.896 0.209 0.077 0.101 0.054 0.060 0.057 0.173 

Locus 722 : 
2 alleles
14.5% missing data
   3   (0.917) 0.949 0.986 0.988 0.976 0.931 0.923 0.946 0.916 0.894 0.942 
   4   (0.083) 0.051 0.014 0.012 0.024 0.069 0.077 0.054 0.084 0.106 0.058 

Locus 723 : 
2 alleles
2.9% missing data
   3   (0.919) 0.779 0.477 0.993 0.916 0.967 0.919 0.970 0.969 0.956 0.961 
   1   (0.081) 0.221 0.523 0.007 0.084 0.033 0.081 0.030 0.031 0.044 0.039 

Locus 724 : 
2 alleles
10.1% missing data
   1   (0.276) 0.102 0.031 0.064 0.038 0.343 0.265 0.531 0.370 0.351 0.192 
   3   (0.724) 0.898 0.969 0.936 0.962 0.657 0.735 0.469 0.630 0.649 0.808 

Locus 725 : 
2 alleles
13.8% missing data
   1   (0.782) 0.681 0.945 0.675 0.928 0.664 0.659 0.903 0.857 0.820 0.757 
   3   (0.218) 0.319 0.055 0.325 0.072 0.336 0.341 0.097 0.143 0.180 0.243 

Locus 726 : 
2 alleles
12.3% missing data
   3   (0.914) 0.963 0.935 0.992 0.989 0.933 0.944 0.937 0.866 0.893 0.948 
   1   (0.086) 0.037 0.065 0.008 0.011 0.067 0.056 0.063 0.134 0.107 0.052 

Locus 727 : 
2 alleles
11.6% missing data
   3   (0.710) 0.361 0.752 0.825 0.179 0.770 0.711 0.900 0.806 0.789 0.683 
   1   (0.290) 0.639 0.248 0.175 0.821 0.230 0.289 0.100 0.194 0.211 0.317 

Locus 728 : 
2 alleles
13.8% missing data
   4   (0.737) 0.775 0.786 0.186 0.610 0.783 0.761 0.855 0.778 0.780 0.727 
   3   (0.263) 0.225 0.214 0.814 0.390 0.217 0.239 0.145 0.222 0.220 0.273 

Locus 729 : 
2 alleles
17.4% missing data
   3   (0.901) 0.852 0.979 0.923 0.947 0.922 0.884 0.969 0.954 0.943 0.887 
   4   (0.099) 0.148 0.021 0.077 0.053 0.078 0.116 0.031 0.046 0.057 0.113 

Locus 730 : 
2 alleles
10.1% missing data
   3   (0.870) 0.922 0.983 0.941 0.976 0.882 0.911 0.929 0.750 0.883 0.880 
   1   (0.130) 0.078 0.017 0.059 0.024 0.118 0.089 0.071 0.250 0.117 0.120 

Locus 731 : 
2 alleles
5.1% missing data
   2   (0.651) 0.714 0.438 0.073 0.720 0.638 0.652 0.789 0.768 0.758 0.595 
   4   (0.349) 0.286 0.562 0.927 0.280 0.362 0.348 0.211 0.232 0.242 0.405 

Locus 732 : 
2 alleles
10.1% missing data
   4   (0.895) 0.949 0.985 0.938 0.981 0.824 0.840 0.942 0.923 0.916 0.923 
   1   (0.105) 0.051 0.015 0.062 0.019 0.176 0.160 0.058 0.077 0.084 0.077 

Locus 733 : 
2 alleles
2.2% missing data
   3   (0.701) 0.801 0.436 0.929 0.766 0.688 0.632 0.705 0.714 0.745 0.753 
   1   (0.299) 0.199 0.564 0.071 0.234 0.312 0.368 0.295 0.286 0.255 0.247 

Locus 734 : 
2 alleles
2.2% missing data
   3   (0.646) 0.814 0.957 0.977 0.444 0.702 0.666 0.618 0.749 0.795 0.534 
   1   (0.354) 0.186 0.043 0.023 0.556 0.298 0.334 0.382 0.251 0.205 0.466 

Locus 735 : 
2 alleles
11.6% missing data
   3   (0.900) 0.935 0.269 0.958 0.983 0.926 0.927 0.964 0.924 0.945 0.923 
   1   (0.100) 0.065 0.731 0.042 0.017 0.074 0.073 0.036 0.076 0.055 0.077 

Locus 736 : 
2 alleles
5.1% missing data
   2   (0.109) 0.107 0.393 0.043 0.027 0.104 0.080 0.097 0.090 0.088 0.037 
   4   (0.891) 0.893 0.607 0.957 0.973 0.896 0.920 0.903 0.910 0.912 0.963 

Locus 737 : 
2 alleles
13.8% missing data
   1   (0.517) 0.490 0.545 0.896 0.233 0.555 0.475 0.479 0.594 0.546 0.504 
   4   (0.483) 0.510 0.455 0.104 0.767 0.445 0.525 0.521 0.406 0.454 0.496 

Locus 738 : 
2 alleles
5.8% missing data
   4   (0.526) 0.561 0.909 0.422 0.814 0.485 0.573 0.475 0.590 0.486 0.443 
   2   (0.474) 0.439 0.091 0.578 0.186 0.515 0.427 0.525 0.410 0.514 0.557 

Locus 739 : 
2 alleles
10.9% missing data
   3   (0.908) 0.960 0.988 0.965 0.988 0.865 0.928 0.960 0.912 0.939 0.933 
   1   (0.092) 0.040 0.012 0.035 0.012 0.135 0.072 0.040 0.088 0.061 0.067 

Locus 740 : 
2 alleles
2.2% missing data
   2   (0.913) 0.974 0.992 0.993 0.992 0.896 0.942 0.895 0.895 0.919 0.956 
   4   (0.087) 0.026 0.008 0.007 0.008 0.104 0.058 0.105 0.105 0.081 0.044 

Locus 741 : 
2 alleles
5.8% missing data
   2   (0.837) 0.870 0.975 0.952 0.930 0.863 0.854 0.924 0.834 0.886 0.792 
   4   (0.163) 0.130 0.025 0.048 0.070 0.137 0.146 0.076 0.166 0.114 0.208 

Locus 742 : 
2 alleles
6.5% missing data
   4   (0.917) 0.844 0.982 0.992 0.959 0.967 0.841 0.983 0.982 0.981 0.834 
   2   (0.083) 0.156 0.018 0.008 0.041 0.033 0.159 0.017 0.018 0.019 0.166 

Locus 743 : 
2 alleles
2.9% missing data
   2   (0.171) 0.057 0.033 0.056 0.040 0.119 0.176 0.124 0.243 0.197 0.226 
   4   (0.829) 0.943 0.967 0.944 0.960 0.881 0.824 0.876 0.757 0.803 0.774 

Locus 744 : 
2 alleles
3.6% missing data
   1   (0.687) 0.814 0.951 0.482 0.743 0.799 0.647 0.799 0.851 0.795 0.440 
   3   (0.313) 0.186 0.049 0.518 0.257 0.201 0.353 0.201 0.149 0.205 0.560 

Locus 745 : 
2 alleles
4.3% missing data
   3   (0.831) 0.908 0.935 0.973 0.964 0.867 0.884 0.806 0.699 0.673 0.878 
   1   (0.169) 0.092 0.065 0.027 0.036 0.133 0.116 0.194 0.301 0.327 0.122 

Locus 746 : 
2 alleles
2.9% missing data
   3   (0.856) 0.892 0.969 0.924 0.973 0.872 0.826 0.877 0.759 0.770 0.904 
   1   (0.144) 0.108 0.031 0.076 0.027 0.128 0.174 0.123 0.241 0.230 0.096 

Locus 747 : 
2 alleles
2.9% missing data
   2   (0.078) 0.016 0.006 0.009 0.006 0.136 0.050 0.067 0.121 0.092 0.030 
   4   (0.922) 0.984 0.994 0.991 0.994 0.864 0.950 0.933 0.879 0.908 0.970 

Locus 748 : 
2 alleles
1.4% missing data
   2   (0.912) 0.869 0.986 0.988 0.978 0.945 0.920 0.938 0.957 0.949 0.930 
   4   (0.088) 0.131 0.014 0.012 0.022 0.055 0.080 0.062 0.043 0.051 0.070 

Locus 749 : 
2 alleles
8.0% missing data
   3   (0.256) 0.163 0.036 0.038 0.170 0.294 0.249 0.406 0.165 0.185 0.239 
   1   (0.744) 0.837 0.964 0.962 0.830 0.706 0.751 0.594 0.835 0.815 0.761 

Locus 750 : 
2 alleles
11.6% missing data
   3   (0.912) 0.931 0.988 0.940 0.977 0.904 0.926 0.944 0.941 0.943 0.946 
   1   (0.088) 0.069 0.012 0.060 0.023 0.096 0.074 0.056 0.059 0.057 0.054 

Locus 751 : 
2 alleles
13.8% missing data
   1   (0.222) 0.400 0.066 0.196 0.251 0.132 0.285 0.244 0.153 0.185 0.215 
   4   (0.778) 0.600 0.934 0.804 0.749 0.868 0.715 0.756 0.847 0.815 0.785 

Locus 752 : 
2 alleles
7.2% missing data
   3   (0.707) 0.740 0.961 0.329 0.931 0.653 0.632 0.708 0.588 0.638 0.780 
   4   (0.293) 0.260 0.039 0.671 0.069 0.347 0.368 0.292 0.412 0.362 0.220 

Locus 753 : 
2 alleles
3.6% missing data
   2   (0.800) 0.863 0.613 0.572 0.720 0.783 0.807 0.841 0.882 0.880 0.851 
   4   (0.200) 0.137 0.387 0.428 0.280 0.217 0.193 0.159 0.118 0.120 0.149 

Locus 754 : 
2 alleles
10.9% missing data
   1   (0.858) 0.846 0.973 0.981 0.963 0.834 0.841 0.877 0.858 0.809 0.898 
   3   (0.142) 0.154 0.027 0.019 0.037 0.166 0.159 0.123 0.142 0.191 0.102 

Locus 755 : 
2 alleles
2.2% missing data
   2   (0.774) 0.898 0.296 0.041 0.920 0.775 0.719 0.841 0.846 0.852 0.793 
   4   (0.226) 0.102 0.704 0.959 0.080 0.225 0.281 0.159 0.154 0.148 0.207 

Locus 756 : 
2 alleles
2.9% missing data
   4   (0.927) 0.960 0.990 0.137 0.901 0.985 0.914 0.990 0.987 0.987 0.892 
   2   (0.073) 0.040 0.010 0.863 0.099 0.015 0.086 0.010 0.013 0.013 0.108 

Locus 757 : 
2 alleles
5.8% missing data
   1   (0.578) 0.452 0.597 0.936 0.416 0.691 0.594 0.586 0.518 0.528 0.577 
   3   (0.422) 0.548 0.403 0.064 0.584 0.309 0.406 0.414 0.482 0.472 0.423 

Locus 758 : 
2 alleles
5.8% missing data
   4   (0.816) 0.697 0.924 0.957 0.918 0.815 0.788 0.808 0.848 0.794 0.878 
   1   (0.184) 0.303 0.076 0.043 0.082 0.185 0.212 0.192 0.152 0.206 0.122 

Locus 759 : 
2 alleles
14.5% missing data
   4   (0.558) 0.779 0.659 0.638 0.734 0.575 0.628 0.448 0.620 0.561 0.498 
   2   (0.442) 0.221 0.341 0.362 0.266 0.425 0.372 0.552 0.380 0.439 0.502 

Locus 760 : 
2 alleles
5.1% missing data
   2   (0.804) 0.843 0.962 0.935 0.913 0.846 0.776 0.895 0.764 0.580 0.770 
   3   (0.196) 0.157 0.038 0.065 0.087 0.154 0.224 0.105 0.236 0.420 0.230 

Locus 761 : 
2 alleles
10.1% missing data
   2   (0.884) 0.903 0.968 0.944 0.975 0.915 0.905 0.951 0.902 0.913 0.843 
   4   (0.116) 0.097 0.032 0.056 0.025 0.085 0.095 0.049 0.098 0.087 0.157 

Locus 762 : 
2 alleles
7.2% missing data
   1   (0.854) 0.896 0.974 0.837 0.971 0.869 0.864 0.770 0.919 0.900 0.885 
   2   (0.146) 0.104 0.026 0.163 0.029 0.131 0.136 0.230 0.081 0.100 0.115 

Locus 763 : 
2 alleles
3.6% missing data
   4   (0.900) 0.972 0.220 0.995 0.989 0.919 0.938 0.909 0.930 0.927 0.950 
   2   (0.100) 0.028 0.780 0.005 0.011 0.081 0.062 0.091 0.070 0.073 0.050 

Locus 764 : 
2 alleles
5.1% missing data
   2   (0.833) 0.891 0.963 0.927 0.931 0.848 0.803 0.903 0.858 0.852 0.783 
   4   (0.167) 0.109 0.037 0.073 0.069 0.152 0.197 0.097 0.142 0.148 0.217 

Locus 765 : 
2 alleles
17.4% missing data
   4   (0.518) 0.372 0.342 0.887 0.373 0.535 0.516 0.628 0.577 0.509 0.472 
   2   (0.482) 0.628 0.658 0.113 0.627 0.465 0.484 0.372 0.423 0.491 0.528 

Locus 766 : 
2 alleles
9.4% missing data
   2   (0.903) 0.950 0.992 0.933 0.982 0.928 0.914 0.885 0.938 0.886 0.939 
   4   (0.097) 0.050 0.008 0.067 0.018 0.072 0.086 0.115 0.062 0.114 0.061 

Locus 767 : 
2 alleles
5.1% missing data
   4   (0.382) 0.326 0.080 0.233 0.148 0.346 0.441 0.311 0.484 0.505 0.458 
   2   (0.618) 0.674 0.920 0.767 0.852 0.654 0.559 0.689 0.516 0.495 0.542 

Locus 768 : 
2 alleles
2.9% missing data
   2   (0.896) 0.944 0.980 0.977 0.977 0.932 0.922 0.947 0.894 0.926 0.881 
   1   (0.104) 0.056 0.020 0.023 0.023 0.068 0.078 0.053 0.106 0.074 0.119 

Locus 769 : 
2 alleles
3.6% missing data
   3   (0.737) 0.816 0.874 0.940 0.869 0.790 0.745 0.746 0.759 0.701 0.693 
   1   (0.263) 0.184 0.126 0.060 0.131 0.210 0.255 0.254 0.241 0.299 0.307 

Locus 770 : 
2 alleles
6.5% missing data
   1   (0.804) 0.863 0.938 0.976 0.939 0.688 0.858 0.794 0.845 0.850 0.854 
   3   (0.196) 0.137 0.062 0.024 0.061 0.312 0.142 0.206 0.155 0.150 0.146 

Locus 771 : 
2 alleles
7.2% missing data
   3   (0.909) 0.914 0.985 0.985 0.957 0.962 0.909 0.978 0.949 0.955 0.848 
   1   (0.091) 0.086 0.015 0.015 0.043 0.038 0.091 0.022 0.051 0.045 0.152 

Locus 772 : 
2 alleles
13.0% missing data
   2   (0.841) 0.930 0.979 0.776 0.970 0.870 0.823 0.870 0.811 0.801 0.829 
   4   (0.159) 0.070 0.021 0.224 0.030 0.130 0.177 0.130 0.189 0.199 0.171 

Locus 773 : 
2 alleles
15.9% missing data
   2   (0.396) 0.293 0.439 0.155 0.300 0.413 0.508 0.530 0.453 0.567 0.292 
   4   (0.604) 0.707 0.561 0.845 0.700 0.587 0.492 0.470 0.547 0.433 0.708 

Locus 774 : 
2 alleles
10.9% missing data
   3   (0.918) 0.979 0.993 0.968 0.991 0.851 0.945 0.917 0.937 0.923 0.964 
   1   (0.082) 0.021 0.007 0.032 0.009 0.149 0.055 0.083 0.063 0.077 0.036 

Locus 775 : 
2 alleles
15.9% missing data
   3   (0.918) 0.978 0.986 0.991 0.991 0.949 0.944 0.944 0.882 0.849 0.940 
   1   (0.082) 0.022 0.014 0.009 0.009 0.051 0.056 0.056 0.118 0.151 0.060 

Locus 776 : 
2 alleles
13.0% missing data
   4   (0.590) 0.612 0.942 0.750 0.885 0.502 0.630 0.435 0.525 0.635 0.628 
   2   (0.410) 0.388 0.058 0.250 0.115 0.498 0.370 0.565 0.475 0.365 0.372 

Locus 777 : 
2 alleles
6.5% missing data
   1   (0.439) 0.495 0.527 0.123 0.307 0.407 0.488 0.332 0.493 0.509 0.502 
   4   (0.561) 0.505 0.473 0.877 0.693 0.593 0.512 0.668 0.507 0.491 0.498 

Locus 778 : 
2 alleles
5.8% missing data
   1   (0.906) 0.925 0.982 0.930 0.968 0.946 0.754 0.973 0.953 0.939 0.863 
   4   (0.094) 0.075 0.018 0.070 0.032 0.054 0.246 0.027 0.047 0.061 0.137 

Locus 779 : 
2 alleles
13.0% missing data
   2   (0.317) 0.234 0.071 0.128 0.134 0.336 0.306 0.193 0.320 0.283 0.443 
   4   (0.683) 0.766 0.929 0.872 0.866 0.664 0.694 0.807 0.680 0.717 0.557 

Locus 780 : 
2 alleles
6.5% missing data
   1   (0.677) 0.766 0.888 0.717 0.592 0.653 0.639 0.710 0.731 0.736 0.662 
   3   (0.323) 0.234 0.112 0.283 0.408 0.347 0.361 0.290 0.269 0.264 0.338 

Locus 781 : 
2 alleles
5.8% missing data
   3   (0.705) 0.782 0.949 0.972 0.722 0.743 0.776 0.594 0.732 0.684 0.732 
   1   (0.295) 0.218 0.051 0.028 0.278 0.257 0.224 0.406 0.268 0.316 0.268 

Locus 782 : 
2 alleles
12.3% missing data
   3   (0.852) 0.883 0.975 0.976 0.637 0.909 0.878 0.962 0.942 0.945 0.731 
   1   (0.148) 0.117 0.025 0.024 0.363 0.091 0.122 0.038 0.058 0.055 0.269 

Locus 783 : 
2 alleles
14.5% missing data
   3   (0.860) 0.933 0.980 0.842 0.950 0.889 0.777 0.920 0.777 0.701 0.870 
   1   (0.140) 0.067 0.020 0.158 0.050 0.111 0.223 0.080 0.223 0.299 0.130 

Locus 784 : 
2 alleles
12.3% missing data
   4   (0.747) 0.913 0.177 0.536 0.927 0.755 0.797 0.844 0.693 0.690 0.752 
   3   (0.253) 0.087 0.823 0.464 0.073 0.245 0.203 0.156 0.307 0.310 0.248 

Locus 785 : 
2 alleles
1.4% missing data
   2   (0.677) 0.713 0.697 0.868 0.797 0.778 0.712 0.690 0.691 0.554 0.615 
   4   (0.323) 0.287 0.303 0.132 0.203 0.222 0.288 0.310 0.309 0.446 0.385 

Locus 786 : 
2 alleles
13.8% missing data
   3   (0.871) 0.901 0.983 0.970 0.980 0.897 0.866 0.891 0.908 0.889 0.870 
   1   (0.129) 0.099 0.017 0.030 0.020 0.103 0.134 0.109 0.092 0.111 0.130 

Locus 787 : 
2 alleles
5.8% missing data
   3   (0.917) 0.978 0.987 0.995 0.994 0.851 0.945 0.898 0.857 0.901 0.972 
   4   (0.083) 0.022 0.013 0.005 0.006 0.149 0.055 0.102 0.143 0.099 0.028 

Locus 788 : 
2 alleles
13.0% missing data
   1   (0.912) 0.967 0.989 0.913 0.987 0.914 0.940 0.961 0.917 0.929 0.925 
   2   (0.088) 0.033 0.011 0.087 0.013 0.086 0.060 0.039 0.083 0.071 0.075 

Locus 789 : 
2 alleles
1.4% missing data
   3   (0.870) 0.758 0.978 0.906 0.939 0.809 0.914 0.907 0.920 0.866 0.918 
   1   (0.130) 0.242 0.022 0.094 0.061 0.191 0.086 0.093 0.080 0.134 0.082 

Locus 790 : 
2 alleles
10.9% missing data
   3   (0.888) 0.926 0.983 0.903 0.982 0.894 0.904 0.845 0.840 0.924 0.940 
   1   (0.112) 0.074 0.017 0.097 0.018 0.106 0.096 0.155 0.160 0.076 0.060 

Locus 791 : 
2 alleles
4.3% missing data
   1   (0.695) 0.677 0.905 0.781 0.378 0.711 0.744 0.794 0.730 0.767 0.669 
   3   (0.305) 0.323 0.095 0.219 0.622 0.289 0.256 0.206 0.270 0.233 0.331 

Locus 792 : 
2 alleles
12.3% missing data
   1   (0.893) 0.869 0.984 0.924 0.986 0.934 0.914 0.890 0.939 0.951 0.909 
   3   (0.107) 0.131 0.016 0.076 0.014 0.066 0.086 0.110 0.061 0.049 0.091 

Locus 793 : 
2 alleles
0.0% missing data
   1   (0.071) 0.017 0.005 0.006 0.005 0.053 0.045 0.128 0.060 0.125 0.025 
   3   (0.929) 0.983 0.995 0.994 0.995 0.947 0.955 0.872 0.940 0.875 0.975 

Locus 794 : 
2 alleles
13.8% missing data
   2   (0.561) 0.466 0.506 0.112 0.512 0.611 0.587 0.532 0.601 0.427 0.634 
   4   (0.439) 0.534 0.494 0.888 0.488 0.389 0.413 0.468 0.399 0.573 0.366 

Locus 795 : 
2 alleles
0.7% missing data
   2   (0.845) 0.857 0.983 0.896 0.974 0.714 0.786 0.871 0.872 0.897 0.896 
   3   (0.155) 0.143 0.017 0.104 0.026 0.286 0.214 0.129 0.128 0.103 0.104 

Locus 796 : 
2 alleles
13.0% missing data
   1   (0.731) 0.650 0.709 0.647 0.528 0.806 0.589 0.827 0.791 0.839 0.722 
   2   (0.269) 0.350 0.291 0.353 0.472 0.194 0.411 0.173 0.209 0.161 0.278 

Locus 797 : 
2 alleles
5.1% missing data
   3   (0.883) 0.864 0.983 0.986 0.916 0.918 0.908 0.927 0.954 0.958 0.868 
   4   (0.117) 0.136 0.017 0.014 0.084 0.082 0.092 0.073 0.046 0.042 0.132 

Locus 798 : 
2 alleles
5.1% missing data
   3   (0.888) 0.895 0.986 0.987 0.970 0.825 0.929 0.939 0.944 0.925 0.912 
   1   (0.112) 0.105 0.014 0.013 0.030 0.175 0.071 0.061 0.056 0.075 0.088 

Locus 799 : 
2 alleles
11.6% missing data
   2   (0.854) 0.817 0.976 0.932 0.971 0.869 0.858 0.872 0.804 0.840 0.901 
   4   (0.146) 0.183 0.024 0.068 0.029 0.131 0.142 0.128 0.196 0.160 0.099 

Locus 800 : 
2 alleles
5.1% missing data
   3   (0.899) 0.895 0.982 0.969 0.974 0.935 0.833 0.929 0.950 0.955 0.904 
   1   (0.101) 0.105 0.018 0.031 0.026 0.065 0.167 0.071 0.050 0.045 0.096 

Locus 801 : 
2 alleles
0.0% missing data
   1   (0.905) 0.972 0.983 0.993 0.980 0.871 0.935 0.947 0.949 0.943 0.914 
   2   (0.095) 0.028 0.017 0.007 0.020 0.129 0.065 0.053 0.051 0.057 0.086 

Locus 802 : 
2 alleles
8.0% missing data
   1   (0.868) 0.960 0.319 0.499 0.971 0.903 0.861 0.944 0.900 0.937 0.879 
   3   (0.132) 0.040 0.681 0.501 0.029 0.097 0.139 0.056 0.100 0.063 0.121 

Locus 803 : 
2 alleles
11.6% missing data
   1   (0.892) 0.934 0.983 0.890 0.972 0.877 0.872 0.887 0.920 0.905 0.933 
   3   (0.108) 0.066 0.017 0.110 0.028 0.123 0.128 0.113 0.080 0.095 0.067 

Locus 804 : 
2 alleles
2.9% missing data
   3   (0.930) 0.864 0.985 0.968 0.809 0.982 0.854 0.990 0.986 0.988 0.888 
   4   (0.070) 0.136 0.015 0.032 0.191 0.018 0.146 0.010 0.014 0.012 0.112 

Locus 805 : 
2 alleles
12.3% missing data
   1   (0.777) 0.870 0.175 0.043 0.914 0.833 0.819 0.835 0.822 0.867 0.790 
   3   (0.223) 0.130 0.825 0.957 0.086 0.167 0.181 0.165 0.178 0.133 0.210 

Locus 806 : 
2 alleles
4.3% missing data
   1   (0.094) 0.043 0.010 0.012 0.013 0.101 0.064 0.031 0.045 0.043 0.151 
   2   (0.906) 0.957 0.990 0.988 0.987 0.899 0.936 0.969 0.955 0.957 0.849 

Locus 807 : 
2 alleles
3.6% missing data
   1   (0.703) 0.811 0.955 0.947 0.859 0.649 0.752 0.626 0.658 0.713 0.722 
   3   (0.297) 0.189 0.045 0.053 0.141 0.351 0.248 0.374 0.342 0.287 0.278 

Locus 808 : 
2 alleles
14.5% missing data
   4   (0.896) 0.943 0.107 0.881 0.881 0.919 0.878 0.964 0.951 0.942 0.942 
   2   (0.104) 0.057 0.893 0.119 0.119 0.081 0.122 0.036 0.049 0.058 0.058 

Locus 809 : 
2 alleles
4.3% missing data
   2   (0.865) 0.868 0.978 0.984 0.972 0.811 0.905 0.886 0.854 0.780 0.924 
   3   (0.135) 0.132 0.022 0.016 0.028 0.189 0.095 0.114 0.146 0.220 0.076 

Locus 810 : 
2 alleles
5.8% missing data
   3   (0.925) 0.917 0.979 0.958 0.914 0.983 0.904 0.991 0.988 0.988 0.754 
   2   (0.075) 0.083 0.021 0.042 0.086 0.017 0.096 0.009 0.012 0.012 0.246 

Locus 811 : 
2 alleles
14.5% missing data
   3   (0.599) 0.536 0.601 0.965 0.433 0.649 0.626 0.611 0.710 0.673 0.551 
   1   (0.401) 0.464 0.399 0.035 0.567 0.351 0.374 0.389 0.290 0.327 0.449 

Locus 812 : 
2 alleles
5.1% missing data
   3   (0.917) 0.921 0.176 0.993 0.972 0.958 0.938 0.980 0.978 0.977 0.926 
   1   (0.083) 0.079 0.824 0.007 0.028 0.042 0.062 0.020 0.022 0.023 0.074 

Locus 813 : 
2 alleles
10.9% missing data
   2   (0.901) 0.973 0.980 0.962 0.990 0.864 0.934 0.801 0.883 0.905 0.963 
   3   (0.099) 0.027 0.020 0.038 0.010 0.136 0.066 0.199 0.117 0.095 0.037 

Locus 814 : 
2 alleles
3.6% missing data
   1   (0.211) 0.187 0.480 0.030 0.327 0.143 0.190 0.117 0.211 0.277 0.215 
   4   (0.789) 0.813 0.520 0.970 0.673 0.857 0.810 0.883 0.789 0.723 0.785 

Locus 815 : 
2 alleles
2.9% missing data
   1   (0.834) 0.952 0.972 0.989 0.935 0.763 0.894 0.724 0.806 0.809 0.918 
   2   (0.166) 0.048 0.028 0.011 0.065 0.237 0.106 0.276 0.194 0.191 0.082 

Locus 816 : 
2 alleles
7.2% missing data
   2   (0.893) 0.951 0.984 0.992 0.984 0.883 0.929 0.890 0.947 0.945 0.907 
   1   (0.107) 0.049 0.016 0.008 0.016 0.117 0.071 0.110 0.053 0.055 0.093 

Locus 817 : 
2 alleles
13.0% missing data
   4   (0.647) 0.393 0.948 0.640 0.705 0.668 0.643 0.725 0.736 0.735 0.603 
   1   (0.353) 0.607 0.052 0.360 0.295 0.332 0.357 0.275 0.264 0.265 0.397 

Locus 818 : 
2 alleles
14.5% missing data
   1   (0.174) 0.238 0.017 0.134 0.086 0.189 0.171 0.256 0.135 0.151 0.098 
   2   (0.826) 0.762 0.983 0.866 0.914 0.811 0.829 0.744 0.865 0.849 0.902 

Locus 819 : 
2 alleles
12.3% missing data
   1   (0.874) 0.799 0.973 0.984 0.972 0.863 0.852 0.943 0.936 0.947 0.855 
   3   (0.126) 0.201 0.027 0.016 0.028 0.137 0.148 0.057 0.064 0.053 0.145 

Locus 820 : 
2 alleles
3.6% missing data
   3   (0.521) 0.450 0.105 0.977 0.210 0.448 0.499 0.737 0.520 0.543 0.526 
   1   (0.479) 0.550 0.895 0.023 0.790 0.552 0.501 0.263 0.480 0.457 0.474 

Locus 821 : 
2 alleles
3.6% missing data
   3   (0.794) 0.839 0.932 0.290 0.914 0.800 0.716 0.905 0.882 0.857 0.723 
   1   (0.206) 0.161 0.068 0.710 0.086 0.200 0.284 0.095 0.118 0.143 0.277 

Locus 822 : 
2 alleles
13.0% missing data
   2   (0.111) 0.574 0.039 0.020 0.072 0.070 0.192 0.040 0.053 0.047 0.084 
   4   (0.889) 0.426 0.961 0.980 0.928 0.930 0.808 0.960 0.947 0.953 0.916 

Locus 823 : 
2 alleles
12.3% missing data
   2   (0.917) 0.971 0.960 0.010 0.991 0.929 0.942 0.958 0.893 0.949 0.963 
   4   (0.083) 0.029 0.040 0.990 0.009 0.071 0.058 0.042 0.107 0.051 0.037 

Locus 824 : 
2 alleles
11.6% missing data
   2   (0.927) 0.985 0.995 0.975 0.996 0.916 0.949 0.747 0.932 0.915 0.982 
   3   (0.073) 0.015 0.005 0.025 0.004 0.084 0.051 0.253 0.068 0.085 0.018 

Locus 825 : 
2 alleles
1.4% missing data
   1   (0.874) 0.833 0.973 0.972 0.935 0.830 0.872 0.894 0.930 0.926 0.919 
   3   (0.126) 0.167 0.027 0.028 0.065 0.170 0.128 0.106 0.070 0.074 0.081 

Locus 826 : 
2 alleles
2.9% missing data
   2   (0.904) 0.963 0.981 0.982 0.977 0.936 0.873 0.950 0.942 0.939 0.883 
   1   (0.096) 0.037 0.019 0.018 0.023 0.064 0.127 0.050 0.058 0.061 0.117 

Locus 827 : 
2 alleles
5.1% missing data
   1   (0.901) 0.804 0.991 0.968 0.914 0.951 0.931 0.970 0.750 0.891 0.938 
   4   (0.099) 0.196 0.009 0.032 0.086 0.049 0.069 0.030 0.250 0.109 0.062 

Locus 828 : 
2 alleles
7.2% missing data
   4   (0.686) 0.771 0.566 0.616 0.613 0.659 0.704 0.708 0.758 0.756 0.701 
   3   (0.314) 0.229 0.434 0.384 0.387 0.341 0.296 0.292 0.242 0.244 0.299 

Locus 829 : 
2 alleles
10.9% missing data
   3   (0.808) 0.936 0.969 0.975 0.967 0.679 0.861 0.807 0.801 0.718 0.840 
   1   (0.192) 0.064 0.031 0.025 0.033 0.321 0.139 0.193 0.199 0.282 0.160 

Locus 830 : 
2 alleles
2.9% missing data
   2   (0.755) 0.804 0.970 0.932 0.917 0.726 0.804 0.753 0.761 0.830 0.716 
   3   (0.245) 0.196 0.030 0.068 0.083 0.274 0.196 0.247 0.239 0.170 0.284 

Locus 831 : 
2 alleles
1.4% missing data
   2   (0.911) 0.856 0.993 0.994 0.985 0.924 0.945 0.933 0.900 0.846 0.970 
   4   (0.089) 0.144 0.007 0.006 0.015 0.076 0.055 0.067 0.100 0.154 0.030 

Locus 832 : 
2 alleles
10.9% missing data
   2   (0.691) 0.743 0.665 0.710 0.511 0.703 0.718 0.776 0.611 0.736 0.734 
   4   (0.309) 0.257 0.335 0.290 0.489 0.297 0.282 0.224 0.389 0.264 0.266 

Locus 833 : 
2 alleles
15.2% missing data
   4   (0.886) 0.948 0.976 0.881 0.968 0.843 0.881 0.901 0.909 0.902 0.923 
   2   (0.114) 0.052 0.024 0.119 0.032 0.157 0.119 0.099 0.091 0.098 0.077 

Locus 834 : 
2 alleles
14.5% missing data
   2   (0.755) 0.912 0.967 0.824 0.947 0.742 0.754 0.703 0.720 0.643 0.748 
   4   (0.245) 0.088 0.033 0.176 0.053 0.258 0.246 0.297 0.280 0.357 0.252 

Locus 835 : 
2 alleles
10.9% missing data
   4   (0.905) 0.967 0.987 0.929 0.979 0.948 0.935 0.952 0.893 0.926 0.894 
   2   (0.095) 0.033 0.013 0.071 0.021 0.052 0.065 0.048 0.107 0.074 0.106 

Locus 836 : 
2 alleles
5.1% missing data
   2   (0.452) 0.302 0.471 0.927 0.424 0.365 0.376 0.601 0.431 0.475 0.415 
   4   (0.548) 0.698 0.529 0.073 0.576 0.635 0.624 0.399 0.569 0.525 0.585 

Locus 837 : 
2 alleles
7.2% missing data
   2   (0.879) 0.954 0.967 0.975 0.950 0.907 0.849 0.914 0.894 0.922 0.873 
   4   (0.121) 0.046 0.033 0.025 0.050 0.093 0.151 0.086 0.106 0.078 0.127 

Locus 838 : 
2 alleles
5.1% missing data
   1   (0.883) 0.742 0.976 0.983 0.694 0.944 0.841 0.974 0.967 0.962 0.825 
   2   (0.117) 0.258 0.024 0.017 0.306 0.056 0.159 0.026 0.033 0.038 0.175 

Locus 839 : 
2 alleles
5.1% missing data
   1   (0.868) 0.851 0.972 0.991 0.846 0.919 0.876 0.961 0.883 0.919 0.824 
   4   (0.132) 0.149 0.028 0.009 0.154 0.081 0.124 0.039 0.117 0.081 0.176 

Locus 840 : 
2 alleles
2.9% missing data
   3   (0.902) 0.985 0.994 0.996 0.995 0.717 0.939 0.784 0.839 0.814 0.978 
   1   (0.098) 0.015 0.006 0.004 0.005 0.283 0.061 0.216 0.161 0.186 0.022 

Locus 841 : 
2 alleles
10.9% missing data
   2   (0.914) 0.867 0.983 0.963 0.913 0.953 0.926 0.972 0.976 0.973 0.909 
   4   (0.086) 0.133 0.017 0.037 0.087 0.047 0.074 0.028 0.024 0.027 0.091 

Locus 842 : 
2 alleles
5.1% missing data
   2   (0.902) 0.937 0.978 0.956 0.966 0.957 0.920 0.943 0.933 0.928 0.899 
   4   (0.098) 0.063 0.022 0.044 0.034 0.043 0.080 0.057 0.067 0.072 0.101 

Locus 843 : 
2 alleles
12.3% missing data
   2   (0.798) 0.839 0.972 0.953 0.959 0.764 0.715 0.757 0.786 0.822 0.833 
   4   (0.202) 0.161 0.028 0.047 0.041 0.236 0.285 0.243 0.214 0.178 0.167 

Locus 844 : 
2 alleles
2.9% missing data
   3   (0.904) 0.947 0.640 0.943 0.917 0.954 0.883 0.965 0.971 0.962 0.918 
   1   (0.096) 0.053 0.360 0.057 0.083 0.046 0.117 0.035 0.029 0.038 0.082 

Locus 845 : 
2 alleles
13.8% missing data
   1   (0.812) 0.934 0.948 0.497 0.957 0.802 0.840 0.703 0.793 0.846 0.871 
   3   (0.188) 0.066 0.052 0.503 0.043 0.198 0.160 0.297 0.207 0.154 0.129 

Locus 846 : 
2 alleles
12.3% missing data
   1   (0.850) 0.955 0.332 0.985 0.949 0.848 0.892 0.912 0.865 0.863 0.852 
   4   (0.150) 0.045 0.668 0.015 0.051 0.152 0.108 0.088 0.135 0.137 0.148 

Locus 847 : 
2 alleles
4.3% missing data
   1   (0.773) 0.710 0.966 0.974 0.865 0.804 0.722 0.574 0.864 0.833 0.831 
   3   (0.227) 0.290 0.034 0.026 0.135 0.196 0.278 0.426 0.136 0.167 0.169 

Locus 848 : 
2 alleles
8.0% missing data
   1   (0.484) 0.400 0.470 0.442 0.629 0.507 0.367 0.603 0.402 0.374 0.461 
   3   (0.516) 0.600 0.530 0.558 0.371 0.493 0.633 0.397 0.598 0.626 0.539 

Locus 849 : 
2 alleles
8.7% missing data
   3   (0.934) 0.988 0.996 0.976 0.996 0.878 0.957 0.881 0.917 0.926 0.984 
   2   (0.066) 0.012 0.004 0.024 0.004 0.122 0.043 0.119 0.083 0.074 0.016 

Locus 850 : 
2 alleles
10.9% missing data
   1   (0.744) 0.905 0.445 0.097 0.809 0.788 0.808 0.874 0.619 0.797 0.714 
   3   (0.256) 0.095 0.555 0.903 0.191 0.212 0.192 0.126 0.381 0.203 0.286 

Locus 851 : 
2 alleles
5.8% missing data
   2   (0.894) 0.958 0.986 0.986 0.978 0.906 0.927 0.928 0.909 0.912 0.894 
   4   (0.106) 0.042 0.014 0.014 0.022 0.094 0.073 0.072 0.091 0.088 0.106 

Locus 852 : 
2 alleles
4.3% missing data
   4   (0.900) 0.965 0.986 0.986 0.980 0.925 0.925 0.953 0.931 0.926 0.860 
   2   (0.100) 0.035 0.014 0.014 0.020 0.075 0.075 0.047 0.069 0.074 0.140 

Locus 853 : 
2 alleles
2.9% missing data
   1   (0.240) 0.208 0.034 0.070 0.086 0.245 0.291 0.134 0.169 0.178 0.374 
   3   (0.760) 0.792 0.966 0.930 0.914 0.755 0.709 0.866 0.831 0.822 0.626 

Locus 854 : 
2 alleles
5.8% missing data
   1   (0.886) 0.893 0.986 0.989 0.970 0.889 0.880 0.919 0.902 0.893 0.929 
   3   (0.114) 0.107 0.014 0.011 0.030 0.111 0.120 0.081 0.098 0.107 0.071 

Locus 855 : 
2 alleles
10.9% missing data
   1   (0.128) 0.121 0.017 0.128 0.029 0.099 0.194 0.096 0.091 0.126 0.119 
   3   (0.872) 0.879 0.983 0.872 0.971 0.901 0.806 0.904 0.909 0.874 0.881 

Locus 856 : 
2 alleles
1.4% missing data
   1   (0.679) 0.891 0.962 0.927 0.941 0.589 0.615 0.577 0.594 0.709 0.660 
   3   (0.321) 0.109 0.038 0.073 0.059 0.411 0.385 0.423 0.406 0.291 0.340 

Locus 857 : 
2 alleles
3.6% missing data
   1   (0.201) 0.168 0.033 0.026 0.068 0.147 0.204 0.175 0.247 0.215 0.222 
   3   (0.799) 0.832 0.967 0.974 0.932 0.853 0.796 0.825 0.753 0.785 0.778 

Locus 858 : 
2 alleles
13.0% missing data
   3   (0.199) 0.145 0.045 0.100 0.077 0.144 0.311 0.182 0.288 0.325 0.208 
   4   (0.801) 0.855 0.955 0.900 0.923 0.856 0.689 0.818 0.712 0.675 0.792 

Locus 859 : 
2 alleles
12.3% missing data
   4   (0.875) 0.795 0.980 0.945 0.932 0.853 0.901 0.954 0.919 0.933 0.879 
   2   (0.125) 0.205 0.020 0.055 0.068 0.147 0.099 0.046 0.081 0.067 0.121 

Locus 860 : 
2 alleles
8.0% missing data
   3   (0.827) 0.826 0.970 0.924 0.921 0.794 0.890 0.852 0.833 0.875 0.850 
   1   (0.173) 0.174 0.030 0.076 0.079 0.206 0.110 0.148 0.167 0.125 0.150 

Locus 861 : 
2 alleles
5.1% missing data
   2   (0.158) 0.149 0.027 0.022 0.361 0.100 0.205 0.082 0.186 0.110 0.149 
   4   (0.842) 0.851 0.973 0.978 0.639 0.900 0.795 0.918 0.814 0.890 0.851 

Locus 862 : 
2 alleles
5.8% missing data
   4   (0.292) 0.323 0.661 0.035 0.096 0.260 0.314 0.407 0.237 0.201 0.260 
   1   (0.708) 0.677 0.339 0.965 0.904 0.740 0.686 0.593 0.763 0.799 0.740 

Locus 863 : 
2 alleles
4.3% missing data
   3   (0.934) 0.896 0.985 0.966 0.551 0.989 0.822 0.994 0.991 0.992 0.854 
   1   (0.066) 0.104 0.015 0.034 0.449 0.011 0.178 0.006 0.009 0.008 0.146 

Locus 864 : 
2 alleles
4.3% missing data
   4   (0.880) 0.832 0.987 0.938 0.966 0.911 0.878 0.874 0.868 0.862 0.935 
   3   (0.120) 0.168 0.013 0.062 0.034 0.089 0.122 0.126 0.132 0.138 0.065 

Locus 865 : 
2 alleles
1.4% missing data
   1   (0.150) 0.291 0.026 0.032 0.055 0.168 0.222 0.128 0.150 0.133 0.091 
   3   (0.850) 0.709 0.974 0.968 0.945 0.832 0.778 0.872 0.850 0.867 0.909 

Locus 866 : 
2 alleles
9.4% missing data
   2   (0.907) 0.916 0.984 0.893 0.922 0.956 0.909 0.981 0.959 0.952 0.839 
   1   (0.093) 0.084 0.016 0.107 0.078 0.044 0.091 0.019 0.041 0.048 0.161 

Locus 867 : 
2 alleles
2.2% missing data
   1   (0.090) 0.164 0.022 0.011 0.033 0.051 0.080 0.058 0.080 0.070 0.054 
   2   (0.910) 0.836 0.978 0.989 0.967 0.949 0.920 0.942 0.920 0.930 0.946 

Locus 868 : 
2 alleles
3.6% missing data
   3   (0.848) 0.853 0.869 0.983 0.684 0.883 0.766 0.950 0.932 0.932 0.825 
   4   (0.152) 0.147 0.131 0.017 0.316 0.117 0.234 0.050 0.068 0.068 0.175 

Locus 869 : 
2 alleles
4.3% missing data
   4   (0.892) 0.951 0.426 0.983 0.967 0.931 0.925 0.963 0.939 0.945 0.895 
   2   (0.108) 0.049 0.574 0.017 0.033 0.069 0.075 0.037 0.061 0.055 0.105 

Locus 870 : 
2 alleles
5.1% missing data
   2   (0.894) 0.878 0.986 0.790 0.969 0.888 0.703 0.945 0.926 0.930 0.929 
   4   (0.106) 0.122 0.014 0.210 0.031 0.112 0.297 0.055 0.074 0.070 0.071 

Locus 871 : 
2 alleles
14.5% missing data
   1   (0.651) 0.693 0.381 0.381 0.815 0.623 0.619 0.679 0.686 0.649 0.693 
   4   (0.349) 0.307 0.619 0.619 0.185 0.377 0.381 0.321 0.314 0.351 0.307 

Locus 872 : 
2 alleles
6.5% missing data
   4   (0.898) 0.747 0.691 0.963 0.846 0.943 0.895 0.956 0.964 0.963 0.935 
   2   (0.102) 0.253 0.309 0.037 0.154 0.057 0.105 0.044 0.036 0.037 0.065 

Locus 873 : 
2 alleles
12.3% missing data
   1   (0.885) 0.894 0.982 0.907 0.963 0.911 0.898 0.935 0.930 0.925 0.860 
   2   (0.115) 0.106 0.018 0.093 0.037 0.089 0.102 0.065 0.070 0.075 0.140 

Locus 874 : 
2 alleles
1.4% missing data
   1   (0.862) 0.907 0.982 0.939 0.955 0.787 0.682 0.942 0.886 0.856 0.879 
   3   (0.138) 0.093 0.018 0.061 0.045 0.213 0.318 0.058 0.114 0.144 0.121 

Locus 875 : 
2 alleles
8.7% missing data
   2   (0.876) 0.926 0.983 0.973 0.966 0.884 0.850 0.912 0.844 0.882 0.895 
   4   (0.124) 0.074 0.017 0.027 0.034 0.116 0.150 0.088 0.156 0.118 0.105 

Locus 876 : 
2 alleles
2.9% missing data
   3   (0.892) 0.721 0.985 0.993 0.844 0.921 0.885 0.976 0.964 0.966 0.867 
   1   (0.108) 0.279 0.015 0.007 0.156 0.079 0.115 0.024 0.036 0.034 0.133 

Locus 877 : 
2 alleles
0.7% missing data
   1   (0.058) 0.008 0.003 0.002 0.003 0.103 0.036 0.099 0.068 0.061 0.013 
   2   (0.942) 0.992 0.997 0.998 0.997 0.897 0.964 0.901 0.932 0.939 0.987 

Locus 878 : 
2 alleles
12.3% missing data
   3   (0.750) 0.755 0.646 0.958 0.702 0.763 0.795 0.614 0.844 0.838 0.819 
   2   (0.250) 0.245 0.354 0.042 0.298 0.237 0.205 0.386 0.156 0.162 0.181 

Locus 879 : 
2 alleles
2.9% missing data
   1   (0.915) 0.950 0.345 0.987 0.951 0.977 0.928 0.973 0.974 0.965 0.910 
   3   (0.085) 0.050 0.655 0.013 0.049 0.023 0.072 0.027 0.026 0.035 0.090 

Locus 880 : 
2 alleles
9.4% missing data
   1   (0.685) 0.434 0.946 0.465 0.802 0.710 0.758 0.805 0.646 0.698 0.671 
   4   (0.315) 0.566 0.054 0.535 0.198 0.290 0.242 0.195 0.354 0.302 0.329 

Locus 881 : 
2 alleles
13.0% missing data
   2   (0.913) 0.979 0.985 0.968 0.992 0.878 0.943 0.894 0.894 0.879 0.962 
   4   (0.087) 0.021 0.015 0.032 0.008 0.122 0.057 0.106 0.106 0.121 0.038 

Locus 882 : 
2 alleles
15.9% missing data
   3   (0.880) 0.916 0.942 0.990 0.984 0.857 0.881 0.854 0.858 0.901 0.933 
   1   (0.120) 0.084 0.058 0.010 0.016 0.143 0.119 0.146 0.142 0.099 0.067 

Locus 883 : 
2 alleles
2.9% missing data
   3   (0.910) 0.949 0.987 0.744 0.951 0.950 0.840 0.967 0.965 0.966 0.892 
   1   (0.090) 0.051 0.013 0.256 0.049 0.050 0.160 0.033 0.035 0.034 0.108 

Locus 884 : 
2 alleles
3.6% missing data
   1   (0.787) 0.876 0.449 0.962 0.838 0.884 0.666 0.825 0.851 0.877 0.724 
   3   (0.213) 0.124 0.551 0.038 0.162 0.116 0.334 0.175 0.149 0.123 0.276 

Locus 885 : 
2 alleles
13.0% missing data
   2   (0.879) 0.922 0.945 0.986 0.983 0.797 0.860 0.860 0.921 0.891 0.934 
   4   (0.121) 0.078 0.055 0.014 0.017 0.203 0.140 0.140 0.079 0.109 0.066 

Locus 886 : 
2 alleles
11.6% missing data
   2   (0.912) 0.816 0.991 0.980 0.976 0.947 0.823 0.949 0.907 0.946 0.952 
   4   (0.088) 0.184 0.009 0.020 0.024 0.053 0.177 0.051 0.093 0.054 0.048 

Locus 887 : 
2 alleles
13.0% missing data
   1   (0.919) 0.949 0.984 0.950 0.985 0.952 0.936 0.963 0.887 0.923 0.937 
   2   (0.081) 0.051 0.016 0.050 0.015 0.048 0.064 0.037 0.113 0.077 0.063 

Locus 888 : 
2 alleles
17.4% missing data
   1   (0.691) 0.598 0.886 0.461 0.682 0.674 0.630 0.832 0.849 0.821 0.610 
   3   (0.309) 0.402 0.114 0.539 0.318 0.326 0.370 0.168 0.151 0.179 0.390 

Locus 889 : 
2 alleles
3.6% missing data
   3   (0.874) 0.880 0.926 0.994 0.964 0.883 0.925 0.940 0.838 0.830 0.891 
   1   (0.126) 0.120 0.074 0.006 0.036 0.117 0.075 0.060 0.162 0.170 0.109 

Locus 890 : 
2 alleles
6.5% missing data
   4   (0.680) 0.583 0.940 0.960 0.449 0.648 0.659 0.738 0.718 0.700 0.695 
   2   (0.320) 0.417 0.060 0.040 0.551 0.352 0.341 0.262 0.282 0.300 0.305 

Locus 891 : 
2 alleles
5.8% missing data
   2   (0.460) 0.571 0.694 0.692 0.219 0.474 0.489 0.535 0.466 0.430 0.392 
   4   (0.540) 0.429 0.306 0.308 0.781 0.526 0.511 0.465 0.534 0.570 0.608 

Locus 892 : 
2 alleles
5.8% missing data
   2   (0.835) 0.859 0.976 0.613 0.830 0.911 0.784 0.895 0.878 0.900 0.810 
   1   (0.165) 0.141 0.024 0.387 0.170 0.089 0.216 0.105 0.122 0.100 0.190 

Locus 893 : 
2 alleles
13.8% missing data
   4   (0.713) 0.821 0.766 0.965 0.894 0.617 0.787 0.726 0.632 0.602 0.742 
   2   (0.287) 0.179 0.234 0.035 0.106 0.383 0.213 0.274 0.368 0.398 0.258 

Locus 894 : 
2 alleles
13.0% missing data
   3   (0.563) 0.778 0.605 0.120 0.450 0.537 0.589 0.552 0.528 0.488 0.612 
   4   (0.437) 0.222 0.395 0.880 0.550 0.463 0.411 0.448 0.472 0.512 0.388 

Locus 895 : 
2 alleles
3.6% missing data
   1   (0.940) 0.992 0.997 0.998 0.997 0.895 0.965 0.902 0.931 0.887 0.986 
   3   (0.060) 0.008 0.003 0.002 0.003 0.105 0.035 0.098 0.069 0.113 0.014 

Locus 896 : 
2 alleles
13.0% missing data
   2   (0.734) 0.759 0.287 0.969 0.930 0.701 0.778 0.740 0.775 0.787 0.762 
   3   (0.266) 0.241 0.713 0.031 0.070 0.299 0.222 0.260 0.225 0.213 0.238 

Locus 897 : 
2 alleles
15.2% missing data
   3   (0.778) 0.809 0.961 0.973 0.824 0.791 0.673 0.758 0.851 0.862 0.769 
   4   (0.222) 0.191 0.039 0.027 0.176 0.209 0.327 0.242 0.149 0.138 0.231 

Locus 898 : 
2 alleles
1.4% missing data
   1   (0.882) 0.589 0.969 0.987 0.795 0.926 0.896 0.961 0.940 0.945 0.901 
   3   (0.118) 0.411 0.031 0.013 0.205 0.074 0.104 0.039 0.060 0.055 0.099 

Locus 899 : 
2 alleles
13.8% missing data
   1   (0.861) 0.859 0.892 0.978 0.960 0.868 0.803 0.877 0.833 0.862 0.913 
   3   (0.139) 0.141 0.108 0.022 0.040 0.132 0.197 0.123 0.167 0.138 0.087 

Locus 900 : 
2 alleles
2.9% missing data
   3   (0.932) 0.988 0.995 0.992 0.995 0.958 0.957 0.862 0.951 0.908 0.973 
   1   (0.068) 0.012 0.005 0.008 0.005 0.042 0.043 0.138 0.049 0.092 0.027 

Locus 901 : 
2 alleles
4.3% missing data
   3   (0.884) 0.917 0.986 0.981 0.967 0.818 0.825 0.928 0.927 0.929 0.918 
   2   (0.116) 0.083 0.014 0.019 0.033 0.182 0.175 0.072 0.073 0.071 0.082 

Locus 902 : 
2 alleles
12.3% missing data
   4   (0.920) 0.982 0.993 0.962 0.993 0.877 0.947 0.914 0.939 0.915 0.964 
   1   (0.080) 0.018 0.007 0.038 0.007 0.123 0.053 0.086 0.061 0.085 0.036 

Locus 903 : 
2 alleles
13.0% missing data
   4   (0.626) 0.708 0.483 0.442 0.824 0.601 0.600 0.684 0.531 0.591 0.642 
   2   (0.374) 0.292 0.517 0.558 0.176 0.399 0.400 0.316 0.469 0.409 0.358 

Locus 904 : 
2 alleles
8.7% missing data
   4   (0.492) 0.529 0.776 0.482 0.541 0.553 0.429 0.461 0.468 0.433 0.434 
   2   (0.508) 0.471 0.224 0.518 0.459 0.447 0.571 0.539 0.532 0.567 0.566 

Locus 905 : 
2 alleles
6.5% missing data
   1   (0.890) 0.956 0.985 0.989 0.977 0.881 0.893 0.805 0.929 0.942 0.933 
   3   (0.110) 0.044 0.015 0.011 0.023 0.119 0.107 0.195 0.071 0.058 0.067 

Locus 906 : 
2 alleles
12.3% missing data
   2   (0.909) 0.947 0.409 0.900 0.959 0.939 0.869 0.973 0.965 0.967 0.928 
   4   (0.091) 0.053 0.591 0.100 0.041 0.061 0.131 0.027 0.035 0.033 0.072 

Locus 907 : 
2 alleles
1.4% missing data
   1   (0.905) 0.962 0.988 0.985 0.980 0.924 0.939 0.930 0.924 0.907 0.918 
   2   (0.095) 0.038 0.012 0.015 0.020 0.076 0.061 0.070 0.076 0.093 0.082 

Locus 908 : 
2 alleles
12.3% missing data
   3   (0.791) 0.802 0.861 0.965 0.881 0.819 0.815 0.769 0.810 0.805 0.814 
   1   (0.209) 0.198 0.139 0.035 0.119 0.181 0.185 0.231 0.190 0.195 0.186 

Locus 909 : 
2 alleles
3.6% missing data
   1   (0.734) 0.790 0.117 0.969 0.615 0.833 0.740 0.877 0.743 0.591 0.683 
   4   (0.266) 0.210 0.883 0.031 0.385 0.167 0.260 0.123 0.257 0.409 0.317 

Locus 910 : 
2 alleles
12.3% missing data
   4   (0.605) 0.598 0.533 0.678 0.402 0.676 0.695 0.653 0.531 0.439 0.642 
   1   (0.395) 0.402 0.467 0.322 0.598 0.324 0.305 0.347 0.469 0.561 0.358 

Locus 911 : 
2 alleles
15.9% missing data
   3   (0.860) 0.964 0.894 0.993 0.989 0.773 0.912 0.673 0.800 0.815 0.948 
   1   (0.140) 0.036 0.106 0.007 0.011 0.227 0.088 0.327 0.200 0.185 0.052 

Locus 912 : 
2 alleles
2.9% missing data
   1   (0.924) 0.985 0.335 0.951 0.995 0.830 0.954 0.958 0.951 0.939 0.980 
   3   (0.076) 0.015 0.665 0.049 0.005 0.170 0.046 0.042 0.049 0.061 0.020 

Locus 913 : 
2 alleles
18.8% missing data
   1   (0.846) 0.857 0.792 0.953 0.943 0.884 0.884 0.897 0.904 0.931 0.796 
   3   (0.154) 0.143 0.208 0.047 0.057 0.116 0.116 0.103 0.096 0.069 0.204 

Locus 914 : 
2 alleles
10.1% missing data
   3   (0.806) 0.785 0.972 0.882 0.939 0.741 0.794 0.814 0.828 0.838 0.847 
   1   (0.194) 0.215 0.028 0.118 0.061 0.259 0.206 0.186 0.172 0.162 0.153 

Locus 915 : 
2 alleles
5.1% missing data
   1   (0.838) 0.690 0.942 0.788 0.940 0.889 0.820 0.887 0.937 0.922 0.808 
   3   (0.162) 0.310 0.058 0.212 0.060 0.111 0.180 0.113 0.063 0.078 0.192 

Locus 916 : 
2 alleles
4.3% missing data
   2   (0.716) 0.482 0.947 0.946 0.673 0.761 0.721 0.762 0.781 0.767 0.709 
   4   (0.284) 0.518 0.053 0.054 0.327 0.239 0.279 0.238 0.219 0.233 0.291 

Locus 917 : 
2 alleles
1.4% missing data
   2   (0.779) 0.917 0.402 0.068 0.939 0.683 0.761 0.845 0.764 0.816 0.855 
   4   (0.221) 0.083 0.598 0.932 0.061 0.317 0.239 0.155 0.236 0.184 0.145 

Locus 918 : 
2 alleles
2.9% missing data
   2   (0.840) 0.933 0.975 0.048 0.942 0.888 0.902 0.916 0.916 0.905 0.779 
   4   (0.160) 0.067 0.025 0.952 0.058 0.112 0.098 0.084 0.084 0.095 0.221 

Locus 919 : 
2 alleles
2.9% missing data
   4   (0.638) 0.505 0.933 0.638 0.881 0.693 0.598 0.660 0.609 0.682 0.581 
   1   (0.362) 0.495 0.067 0.362 0.119 0.307 0.402 0.340 0.391 0.318 0.419 

Locus 920 : 
2 alleles
12.3% missing data
   3   (0.900) 0.941 0.982 0.950 0.963 0.921 0.914 0.951 0.962 0.941 0.889 
   1   (0.100) 0.059 0.018 0.050 0.037 0.079 0.086 0.049 0.038 0.059 0.111 

Locus 921 : 
2 alleles
13.0% missing data
   3   (0.823) 0.702 0.976 0.693 0.709 0.853 0.780 0.884 0.839 0.815 0.876 
   1   (0.177) 0.298 0.024 0.307 0.291 0.147 0.220 0.116 0.161 0.185 0.124 

Locus 922 : 
2 alleles
9.4% missing data
   2   (0.900) 0.973 0.988 0.993 0.984 0.836 0.911 0.924 0.923 0.927 0.929 
   4   (0.100) 0.027 0.012 0.007 0.016 0.164 0.089 0.076 0.077 0.073 0.071 

Locus 923 : 
2 alleles
5.1% missing data
   4   (0.688) 0.816 0.862 0.911 0.905 0.651 0.722 0.723 0.575 0.689 0.644 
   3   (0.312) 0.184 0.138 0.089 0.095 0.349 0.278 0.277 0.425 0.311 0.356 

Locus 924 : 
2 alleles
13.8% missing data
   3   (0.874) 0.945 0.902 0.931 0.975 0.917 0.863 0.852 0.919 0.932 0.858 
   1   (0.126) 0.055 0.098 0.069 0.025 0.083 0.137 0.148 0.081 0.068 0.142 

Locus 925 : 
2 alleles
2.9% missing data
   3   (0.796) 0.864 0.379 0.966 0.873 0.880 0.842 0.835 0.761 0.822 0.791 
   1   (0.204) 0.136 0.621 0.034 0.127 0.120 0.158 0.165 0.239 0.178 0.209 

Locus 926 : 
2 alleles
5.1% missing data
   4   (0.741) 0.747 0.961 0.944 0.888 0.791 0.703 0.785 0.778 0.741 0.645 
   2   (0.259) 0.253 0.039 0.056 0.112 0.209 0.297 0.215 0.222 0.259 0.355 

Locus 927 : 
2 alleles
8.0% missing data
   1   (0.457) 0.709 0.191 0.077 0.558 0.400 0.477 0.445 0.487 0.384 0.450 
   3   (0.543) 0.291 0.809 0.923 0.442 0.600 0.523 0.555 0.513 0.616 0.550 

Locus 928 : 
2 alleles
3.6% missing data
   3   (0.832) 0.938 0.298 0.974 0.976 0.779 0.885 0.836 0.806 0.725 0.912 
   4   (0.168) 0.062 0.702 0.026 0.024 0.221 0.115 0.164 0.194 0.275 0.088 

Locus 929 : 
2 alleles
1.4% missing data
   2   (0.882) 0.741 0.986 0.989 0.933 0.928 0.872 0.935 0.921 0.918 0.896 
   4   (0.118) 0.259 0.014 0.011 0.067 0.072 0.128 0.065 0.079 0.082 0.104 

Locus 930 : 
2 alleles
14.5% missing data
   3   (0.910) 0.963 0.341 0.987 0.961 0.951 0.920 0.981 0.874 0.875 0.928 
   4   (0.090) 0.037 0.659 0.013 0.039 0.049 0.080 0.019 0.126 0.125 0.072 

Locus 931 : 
2 alleles
2.9% missing data
   2   (0.893) 0.964 0.986 0.990 0.982 0.922 0.929 0.851 0.888 0.903 0.928 
   4   (0.107) 0.036 0.014 0.010 0.018 0.078 0.071 0.149 0.112 0.097 0.072 

Locus 932 : 
2 alleles
3.6% missing data
   1   (0.139) 0.066 0.539 0.014 0.029 0.113 0.094 0.144 0.172 0.117 0.086 
   3   (0.861) 0.934 0.461 0.986 0.971 0.887 0.906 0.856 0.828 0.883 0.914 

Locus 933 : 
2 alleles
12.3% missing data
   1   (0.842) 0.802 0.610 0.892 0.912 0.880 0.879 0.885 0.811 0.892 0.886 
   4   (0.158) 0.198 0.390 0.108 0.088 0.120 0.121 0.115 0.189 0.108 0.114 

Locus 934 : 
2 alleles
11.6% missing data
   2   (0.898) 0.811 0.764 0.977 0.648 0.977 0.911 0.984 0.956 0.955 0.827 
   3   (0.102) 0.189 0.236 0.023 0.352 0.023 0.089 0.016 0.044 0.045 0.173 

Locus 935 : 
2 alleles
10.1% missing data
   1   (0.550) 0.523 0.080 0.647 0.524 0.528 0.582 0.628 0.419 0.443 0.667 
   4   (0.450) 0.477 0.920 0.353 0.476 0.472 0.418 0.372 0.581 0.557 0.333 

Locus 936 : 
2 alleles
8.7% missing data
   2   (0.622) 0.507 0.667 0.077 0.276 0.654 0.556 0.748 0.652 0.676 0.678 
   3   (0.378) 0.493 0.333 0.923 0.724 0.346 0.444 0.252 0.348 0.324 0.322 

Locus 937 : 
2 alleles
12.3% missing data
   1   (0.927) 0.987 0.994 0.997 0.996 0.946 0.956 0.625 0.936 0.924 0.981 
   4   (0.073) 0.013 0.006 0.003 0.004 0.054 0.044 0.375 0.064 0.076 0.019 

Locus 938 : 
2 alleles
5.1% missing data
   1   (0.802) 0.858 0.566 0.794 0.892 0.859 0.833 0.866 0.778 0.733 0.794 
   4   (0.198) 0.142 0.434 0.206 0.108 0.141 0.167 0.134 0.222 0.267 0.206 

Locus 939 : 
2 alleles
5.1% missing data
   1   (0.723) 0.696 0.955 0.629 0.815 0.779 0.592 0.839 0.797 0.837 0.597 
   2   (0.277) 0.304 0.045 0.371 0.185 0.221 0.408 0.161 0.203 0.163 0.403 

Locus 940 : 
2 alleles
0.7% missing data
   3   (0.894) 0.932 0.982 0.989 0.971 0.913 0.907 0.942 0.948 0.949 0.865 
   1   (0.106) 0.068 0.018 0.011 0.029 0.087 0.093 0.058 0.052 0.051 0.135 

Locus 941 : 
2 alleles
6.5% missing data
   3   (0.467) 0.206 0.892 0.567 0.206 0.504 0.409 0.665 0.352 0.355 0.451 
   4   (0.533) 0.794 0.108 0.433 0.794 0.496 0.591 0.335 0.648 0.645 0.549 

Locus 942 : 
2 alleles
5.8% missing data
   2   (0.848) 0.885 0.532 0.857 0.927 0.852 0.851 0.873 0.890 0.857 0.907 
   4   (0.152) 0.115 0.468 0.143 0.073 0.148 0.149 0.127 0.110 0.143 0.093 

Locus 943 : 
2 alleles
3.6% missing data
   2   (0.918) 0.843 0.449 0.971 0.928 0.963 0.883 0.973 0.961 0.976 0.956 
   4   (0.082) 0.157 0.551 0.029 0.072 0.037 0.117 0.027 0.039 0.024 0.044 

Locus 944 : 
2 alleles
2.9% missing data
   4   (0.657) 0.796 0.926 0.946 0.752 0.591 0.661 0.701 0.734 0.639 0.559 
   1   (0.343) 0.204 0.074 0.054 0.248 0.409 0.339 0.299 0.266 0.361 0.441 

Locus 945 : 
2 alleles
3.6% missing data
   3   (0.882) 0.853 0.983 0.844 0.924 0.902 0.884 0.958 0.953 0.949 0.858 
   1   (0.118) 0.147 0.017 0.156 0.076 0.098 0.116 0.042 0.047 0.051 0.142 

Locus 946 : 
2 alleles
12.3% missing data
   2   (0.947) 0.935 0.994 0.991 0.950 0.991 0.934 0.996 0.993 0.993 0.782 
   1   (0.053) 0.065 0.006 0.009 0.050 0.009 0.066 0.004 0.007 0.007 0.218 

Locus 947 : 
2 alleles
3.6% missing data
   2   (0.891) 0.906 0.359 0.982 0.960 0.914 0.873 0.945 0.906 0.946 0.942 
   4   (0.109) 0.094 0.641 0.018 0.040 0.086 0.127 0.055 0.094 0.054 0.058 

Locus 948 : 
2 alleles
15.2% missing data
   3   (0.360) 0.471 0.133 0.430 0.224 0.367 0.435 0.314 0.456 0.310 0.327 
   4   (0.640) 0.529 0.867 0.570 0.776 0.633 0.565 0.686 0.544 0.690 0.673 

Locus 949 : 
2 alleles
5.1% missing data
   1   (0.793) 0.861 0.968 0.968 0.945 0.766 0.772 0.804 0.789 0.801 0.807 
   3   (0.207) 0.139 0.032 0.032 0.055 0.234 0.228 0.196 0.211 0.199 0.193 

Locus 950 : 
2 alleles
10.1% missing data
   1   (0.881) 0.972 0.990 0.904 0.990 0.858 0.916 0.668 0.827 0.834 0.958 
   3   (0.119) 0.028 0.010 0.096 0.010 0.142 0.084 0.332 0.173 0.166 0.042 

Locus 951 : 
2 alleles
2.2% missing data
   1   (0.894) 0.974 0.984 0.994 0.988 0.910 0.917 0.937 0.864 0.817 0.886 
   3   (0.106) 0.026 0.016 0.006 0.012 0.090 0.083 0.063 0.136 0.183 0.114 

Locus 952 : 
2 alleles
12.3% missing data
   1   (0.942) 0.989 0.996 0.980 0.997 0.885 0.960 0.902 0.964 0.942 0.985 
   3   (0.058) 0.011 0.004 0.020 0.003 0.115 0.040 0.098 0.036 0.058 0.015 

Locus 953 : 
2 alleles
3.6% missing data
   4   (0.749) 0.640 0.949 0.804 0.850 0.838 0.648 0.801 0.656 0.825 0.723 
   2   (0.251) 0.360 0.051 0.196 0.150 0.162 0.352 0.199 0.344 0.175 0.277 

Locus 954 : 
2 alleles
12.3% missing data
   1   (0.168) 0.061 0.013 0.099 0.015 0.280 0.117 0.375 0.218 0.259 0.070 
   2   (0.832) 0.939 0.987 0.901 0.985 0.720 0.883 0.625 0.782 0.741 0.930 

Locus 955 : 
2 alleles
2.9% missing data
   1   (0.311) 0.306 0.354 0.028 0.485 0.275 0.281 0.269 0.314 0.361 0.313 
   3   (0.689) 0.694 0.646 0.972 0.515 0.725 0.719 0.731 0.686 0.639 0.687 

Locus 956 : 
2 alleles
7.2% missing data
   2   (0.884) 0.950 0.909 0.874 0.977 0.861 0.901 0.927 0.924 0.894 0.898 
   4   (0.116) 0.050 0.091 0.126 0.023 0.139 0.099 0.073 0.076 0.106 0.102 

Locus 957 : 
2 alleles
4.3% missing data
   4   (0.895) 0.921 0.988 0.983 0.982 0.901 0.907 0.921 0.905 0.905 0.922 
   2   (0.105) 0.079 0.012 0.017 0.018 0.099 0.093 0.079 0.095 0.095 0.078 

Locus 958 : 
2 alleles
9.4% missing data
   3   (0.514) 0.513 0.933 0.342 0.824 0.468 0.449 0.335 0.534 0.472 0.550 
   1   (0.486) 0.487 0.067 0.658 0.176 0.532 0.551 0.665 0.466 0.528 0.450 

Locus 959 : 
2 alleles
1.4% missing data
   3   (0.923) 0.981 0.990 0.987 0.992 0.948 0.951 0.894 0.925 0.937 0.956 
   4   (0.077) 0.019 0.010 0.013 0.008 0.052 0.049 0.106 0.075 0.063 0.044 

Locus 960 : 
2 alleles
4.3% missing data
   3   (0.615) 0.500 0.935 0.943 0.748 0.538 0.646 0.583 0.646 0.545 0.634 
   1   (0.385) 0.500 0.065 0.057 0.252 0.462 0.354 0.417 0.354 0.455 0.366 

Locus 961 : 
2 alleles
6.5% missing data
   2   (0.825) 0.921 0.953 0.696 0.957 0.700 0.809 0.913 0.876 0.894 0.789 
   3   (0.175) 0.079 0.047 0.304 0.043 0.300 0.191 0.087 0.124 0.106 0.211 

Locus 962 : 
2 alleles
12.3% missing data
   3   (0.867) 0.954 0.190 0.984 0.915 0.897 0.888 0.958 0.858 0.878 0.845 
   1   (0.133) 0.046 0.810 0.016 0.085 0.103 0.112 0.042 0.142 0.122 0.155 

Locus 963 : 
2 alleles
5.8% missing data
   1   (0.624) 0.408 0.887 0.678 0.723 0.724 0.670 0.672 0.683 0.664 0.528 
   3   (0.376) 0.592 0.113 0.322 0.277 0.276 0.330 0.328 0.317 0.336 0.472 

Locus 964 : 
2 alleles
3.6% missing data
   3   (0.882) 0.784 0.967 0.993 0.961 0.855 0.882 0.938 0.898 0.932 0.916 
   4   (0.118) 0.216 0.033 0.007 0.039 0.145 0.118 0.062 0.102 0.068 0.084 

Locus 965 : 
2 alleles
7.2% missing data
   4   (0.374) 0.327 0.047 0.963 0.092 0.516 0.333 0.468 0.423 0.493 0.250 
   1   (0.626) 0.673 0.953 0.037 0.908 0.484 0.667 0.532 0.577 0.507 0.750 

Locus 966 : 
2 alleles
11.6% missing data
   3   (0.913) 0.919 0.986 0.390 0.958 0.966 0.904 0.975 0.916 0.963 0.920 
   1   (0.087) 0.081 0.014 0.610 0.042 0.034 0.096 0.025 0.084 0.037 0.080 

Locus 967 : 
2 alleles
3.6% missing data
   1   (0.351) 0.336 0.139 0.088 0.193 0.449 0.463 0.242 0.437 0.315 0.373 
   4   (0.649) 0.664 0.861 0.912 0.807 0.551 0.537 0.758 0.563 0.685 0.627 

Locus 968 : 
2 alleles
2.2% missing data
   3   (0.849) 0.905 0.293 0.978 0.926 0.817 0.864 0.918 0.840 0.846 0.893 
   1   (0.151) 0.095 0.707 0.022 0.074 0.183 0.136 0.082 0.160 0.154 0.107 

Locus 969 : 
2 alleles
8.0% missing data
   1   (0.916) 0.907 0.983 0.833 0.976 0.926 0.932 0.970 0.844 0.948 0.949 
   3   (0.084) 0.093 0.017 0.167 0.024 0.074 0.068 0.030 0.156 0.052 0.051 

Locus 970 : 
2 alleles
10.9% missing data
   1   (0.117) 0.056 0.016 0.102 0.017 0.185 0.087 0.065 0.279 0.167 0.065 
   2   (0.883) 0.944 0.984 0.898 0.983 0.815 0.913 0.935 0.721 0.833 0.935 

Locus 971 : 
2 alleles
13.0% missing data
   4   (0.892) 0.872 0.979 0.876 0.972 0.933 0.880 0.951 0.943 0.941 0.873 
   2   (0.108) 0.128 0.021 0.124 0.028 0.067 0.120 0.049 0.057 0.059 0.127 

Locus 972 : 
2 alleles
5.1% missing data
   4   (0.903) 0.962 0.250 0.977 0.969 0.937 0.928 0.965 0.960 0.962 0.910 
   3   (0.097) 0.038 0.750 0.023 0.031 0.063 0.072 0.035 0.040 0.038 0.090 

Locus 973 : 
2 alleles
12.3% missing data
   4   (0.822) 0.796 0.889 0.951 0.857 0.868 0.830 0.909 0.906 0.898 0.741 
   1   (0.178) 0.204 0.111 0.049 0.143 0.132 0.170 0.091 0.094 0.102 0.259 

Locus 974 : 
2 alleles
1.4% missing data
   2   (0.935) 0.991 0.996 0.997 0.997 0.804 0.961 0.899 0.934 0.932 0.986 
   3   (0.065) 0.009 0.004 0.003 0.003 0.196 0.039 0.101 0.066 0.068 0.014 

Locus 975 : 
2 alleles
9.4% missing data
   1   (0.896) 0.873 0.686 0.984 0.795 0.957 0.852 0.977 0.970 0.974 0.860 
   3   (0.104) 0.127 0.314 0.016 0.205 0.043 0.148 0.023 0.030 0.026 0.140 

Locus 976 : 
2 alleles
2.2% missing data
   2   (0.905) 0.850 0.979 0.973 0.913 0.940 0.919 0.968 0.971 0.973 0.885 
   4   (0.095) 0.150 0.021 0.027 0.087 0.060 0.081 0.032 0.029 0.027 0.115 

Locus 977 : 
2 alleles
1.4% missing data
   2   (0.788) 0.926 0.291 0.963 0.979 0.773 0.864 0.684 0.653 0.523 0.900 
   3   (0.212) 0.074 0.709 0.037 0.021 0.227 0.136 0.316 0.347 0.477 0.100 

Locus 978 : 
2 alleles
5.1% missing data
   4   (0.757) 0.622 0.960 0.956 0.794 0.752 0.765 0.875 0.780 0.861 0.706 
   2   (0.243) 0.378 0.040 0.044 0.206 0.248 0.235 0.125 0.220 0.139 0.294 

Locus 979 : 
2 alleles
15.2% missing data
   4   (0.776) 0.684 0.965 0.940 0.921 0.743 0.753 0.773 0.800 0.742 0.814 
   2   (0.224) 0.316 0.035 0.060 0.079 0.257 0.247 0.227 0.200 0.258 0.186 

Locus 980 : 
2 alleles
11.6% missing data
   2   (0.888) 0.919 0.972 0.948 0.920 0.949 0.912 0.940 0.912 0.907 0.884 
   4   (0.112) 0.081 0.028 0.052 0.080 0.051 0.088 0.060 0.088 0.093 0.116 

Locus 981 : 
2 alleles
4.3% missing data
   2   (0.155) 0.060 0.020 0.182 0.045 0.178 0.116 0.148 0.139 0.197 0.143 
   4   (0.845) 0.940 0.980 0.818 0.955 0.822 0.884 0.852 0.861 0.803 0.857 

Locus 982 : 
2 alleles
19.6% missing data
   2   (0.879) 0.775 0.977 0.980 0.867 0.945 0.835 0.958 0.960 0.951 0.819 
   1   (0.121) 0.225 0.023 0.020 0.133 0.055 0.165 0.042 0.040 0.049 0.181 

Locus 983 : 
2 alleles
2.2% missing data
   3   (0.896) 0.943 0.977 0.805 0.951 0.944 0.899 0.958 0.958 0.960 0.832 
   1   (0.104) 0.057 0.023 0.195 0.049 0.056 0.101 0.042 0.042 0.040 0.168 

Locus 984 : 
2 alleles
9.4% missing data
   4   (0.850) 0.873 0.972 0.967 0.919 0.848 0.817 0.851 0.898 0.886 0.890 
   1   (0.150) 0.127 0.028 0.033 0.081 0.152 0.183 0.149 0.102 0.114 0.110 

Locus 985 : 
2 alleles
3.6% missing data
   2   (0.154) 0.059 0.024 0.030 0.040 0.205 0.324 0.107 0.131 0.133 0.150 
   4   (0.846) 0.941 0.976 0.970 0.960 0.795 0.676 0.893 0.869 0.867 0.850 

Locus 986 : 
2 alleles
2.9% missing data
   1   (0.904) 0.978 0.990 0.996 0.988 0.904 0.943 0.834 0.867 0.866 0.957 
   2   (0.096) 0.022 0.010 0.004 0.012 0.096 0.057 0.166 0.133 0.134 0.043 

Locus 987 : 
2 alleles
10.1% missing data
   1   (0.903) 0.836 0.902 0.990 0.954 0.923 0.913 0.966 0.950 0.935 0.915 
   3   (0.097) 0.164 0.098 0.010 0.046 0.077 0.087 0.034 0.050 0.065 0.085 

Locus 988 : 
2 alleles
4.3% missing data
   1   (0.150) 0.034 0.014 0.038 0.014 0.369 0.111 0.184 0.203 0.231 0.069 
   4   (0.850) 0.966 0.986 0.962 0.986 0.631 0.889 0.816 0.797 0.769 0.931 

Locus 989 : 
2 alleles
2.9% missing data
   2   (0.751) 0.742 0.535 0.951 0.789 0.778 0.764 0.847 0.788 0.750 0.749 
   4   (0.249) 0.258 0.465 0.049 0.211 0.222 0.236 0.153 0.212 0.250 0.251 

Locus 990 : 
2 alleles
5.1% missing data
   1   (0.157) 0.243 0.579 0.029 0.094 0.116 0.163 0.105 0.094 0.096 0.122 
   3   (0.843) 0.757 0.421 0.971 0.906 0.884 0.837 0.895 0.906 0.904 0.878 

Locus 991 : 
2 alleles
15.9% missing data
   1   (0.952) 0.989 0.996 0.977 0.997 0.869 0.963 0.972 0.964 0.937 0.987 
   2   (0.048) 0.011 0.004 0.023 0.003 0.131 0.037 0.028 0.036 0.063 0.013 

Locus 992 : 
2 alleles
5.8% missing data
   1   (0.813) 0.701 0.968 0.812 0.937 0.864 0.865 0.814 0.771 0.782 0.850 
   3   (0.187) 0.299 0.032 0.188 0.063 0.136 0.135 0.186 0.229 0.218 0.150 

Locus 993 : 
2 alleles
0.7% missing data
   1   (0.923) 0.964 0.991 0.992 0.975 0.945 0.949 0.983 0.965 0.967 0.890 
   2   (0.077) 0.036 0.009 0.008 0.025 0.055 0.051 0.017 0.035 0.033 0.110 

Locus 994 : 
2 alleles
10.9% missing data
   1   (0.858) 0.817 0.880 0.952 0.824 0.911 0.692 0.963 0.943 0.948 0.761 
   3   (0.142) 0.183 0.120 0.048 0.176 0.089 0.308 0.037 0.057 0.052 0.239 

Locus 995 : 
2 alleles
5.8% missing data
   3   (0.742) 0.873 0.958 0.576 0.755 0.697 0.756 0.874 0.844 0.782 0.648 
   1   (0.258) 0.127 0.042 0.424 0.245 0.303 0.244 0.126 0.156 0.218 0.352 

Locus 996 : 
2 alleles
12.3% missing data
   1   (0.884) 0.958 0.921 0.983 0.984 0.808 0.909 0.885 0.881 0.909 0.927 
   4   (0.116) 0.042 0.079 0.017 0.016 0.192 0.091 0.115 0.119 0.091 0.073 

Locus 997 : 
2 alleles
9.4% missing data
   1   (0.213) 0.265 0.288 0.051 0.190 0.121 0.264 0.116 0.190 0.124 0.294 
   4   (0.787) 0.735 0.712 0.949 0.810 0.879 0.736 0.884 0.810 0.876 0.706 

Locus 998 : 
2 alleles
2.2% missing data
   4   (0.901) 0.930 0.980 0.975 0.950 0.939 0.864 0.957 0.946 0.944 0.887 
   3   (0.099) 0.070 0.020 0.025 0.050 0.061 0.136 0.043 0.054 0.056 0.113 

Locus 999 : 
2 alleles
18.1% missing data
   3   (0.789) 0.572 0.936 0.975 0.689 0.777 0.756 0.889 0.851 0.821 0.800 
   2   (0.211) 0.428 0.064 0.025 0.311 0.223 0.244 0.111 0.149 0.179 0.200 

Locus 1000 : 
2 alleles
10.9% missing data
   4   (0.864) 0.921 0.984 0.976 0.974 0.806 0.898 0.862 0.867 0.907 0.903 
   3   (0.136) 0.079 0.016 0.024 0.026 0.194 0.102 0.138 0.133 0.093 0.097 

Locus 1001 : 
2 alleles
5.1% missing data
   3   (0.699) 0.747 0.942 0.632 0.680 0.773 0.768 0.729 0.723 0.807 0.620 
   4   (0.301) 0.253 0.058 0.368 0.320 0.227 0.232 0.271 0.277 0.193 0.380 

Locus 1002 : 
2 alleles
2.2% missing data
   1   (0.854) 0.858 0.971 0.988 0.428 0.944 0.875 0.940 0.957 0.950 0.756 
   3   (0.146) 0.142 0.029 0.012 0.572 0.056 0.125 0.060 0.043 0.050 0.244 

Locus 1003 : 
2 alleles
7.2% missing data
   2   (0.795) 0.776 0.969 0.972 0.933 0.752 0.824 0.890 0.659 0.624 0.813 
   3   (0.205) 0.224 0.031 0.028 0.067 0.248 0.176 0.110 0.341 0.376 0.187 

Locus 1004 : 
2 alleles
11.6% missing data
   1   (0.316) 0.347 0.068 0.243 0.147 0.402 0.228 0.331 0.202 0.260 0.318 
   3   (0.684) 0.653 0.932 0.757 0.853 0.598 0.772 0.669 0.798 0.740 0.682 

Locus 1005 : 
2 alleles
2.9% missing data
   1   (0.842) 0.918 0.975 0.910 0.860 0.837 0.892 0.928 0.910 0.906 0.767 
   3   (0.158) 0.082 0.025 0.090 0.140 0.163 0.108 0.072 0.090 0.094 0.233 

Locus 1006 : 
2 alleles
4.3% missing data
   3   (0.908) 0.968 0.279 0.338 0.983 0.925 0.943 0.959 0.958 0.948 0.959 
   1   (0.092) 0.032 0.721 0.662 0.017 0.075 0.057 0.041 0.042 0.052 0.041 

Locus 1007 : 
2 alleles
4.3% missing data
   1   (0.078) 0.030 0.007 0.021 0.010 0.039 0.063 0.036 0.178 0.203 0.056 
   3   (0.922) 0.970 0.993 0.979 0.990 0.961 0.937 0.964 0.822 0.797 0.944 

Locus 1008 : 
2 alleles
3.6% missing data
   4   (0.933) 0.808 0.992 0.997 0.958 0.982 0.944 0.990 0.986 0.988 0.865 
   1   (0.067) 0.192 0.008 0.003 0.042 0.018 0.056 0.010 0.014 0.012 0.135 

Locus 1009 : 
2 alleles
5.1% missing data
   1   (0.840) 0.928 0.322 0.976 0.903 0.840 0.821 0.929 0.930 0.923 0.803 
   4   (0.160) 0.072 0.678 0.024 0.097 0.160 0.179 0.071 0.070 0.077 0.197 

Locus 1010 : 
2 alleles
6.5% missing data
   2   (0.731) 0.738 0.569 0.922 0.751 0.720 0.772 0.799 0.812 0.801 0.711 
   4   (0.269) 0.262 0.431 0.078 0.249 0.280 0.228 0.201 0.188 0.199 0.289 

Locus 1011 : 
2 alleles
12.3% missing data
   4   (0.880) 0.642 0.967 0.985 0.885 0.943 0.899 0.951 0.958 0.953 0.838 
   2   (0.120) 0.358 0.033 0.015 0.115 0.057 0.101 0.049 0.042 0.047 0.162 

Locus 1012 : 
2 alleles
19.6% missing data
   2   (0.866) 0.900 0.929 0.975 0.938 0.861 0.870 0.923 0.889 0.896 0.865 
   4   (0.134) 0.100 0.071 0.025 0.062 0.139 0.130 0.077 0.111 0.104 0.135 

Locus 1013 : 
2 alleles
10.9% missing data
   2   (0.694) 0.591 0.952 0.913 0.899 0.634 0.583 0.714 0.606 0.528 0.766 
   4   (0.306) 0.409 0.048 0.087 0.101 0.366 0.417 0.286 0.394 0.472 0.234 

Locus 1014 : 
2 alleles
2.9% missing data
   3   (0.916) 0.907 0.682 0.974 0.794 0.978 0.825 0.980 0.980 0.982 0.902 
   2   (0.084) 0.093 0.318 0.026 0.206 0.022 0.175 0.020 0.020 0.018 0.098 

Locus 1015 : 
2 alleles
11.6% missing data
   4   (0.901) 0.917 0.986 0.975 0.946 0.944 0.869 0.962 0.943 0.954 0.851 
   2   (0.099) 0.083 0.014 0.025 0.054 0.056 0.131 0.038 0.057 0.046 0.149 

Locus 1016 : 
2 alleles
10.1% missing data
   2   (0.865) 0.930 0.976 0.909 0.970 0.876 0.891 0.869 0.902 0.886 0.883 
   4   (0.135) 0.070 0.024 0.091 0.030 0.124 0.109 0.131 0.098 0.114 0.117 

Locus 1017 : 
2 alleles
3.6% missing data
   3   (0.788) 0.568 0.881 0.970 0.579 0.811 0.768 0.871 0.862 0.894 0.818 
   2   (0.212) 0.432 0.119 0.030 0.421 0.189 0.232 0.129 0.138 0.106 0.182 

Locus 1018 : 
2 alleles
4.3% missing data
   2   (0.477) 0.632 0.371 0.513 0.634 0.416 0.542 0.438 0.474 0.486 0.462 
   4   (0.523) 0.368 0.629 0.487 0.366 0.584 0.458 0.562 0.526 0.514 0.538 

Locus 1019 : 
2 alleles
12.3% missing data
   2   (0.855) 0.839 0.976 0.611 0.892 0.908 0.691 0.889 0.946 0.945 0.848 
   1   (0.145) 0.161 0.024 0.389 0.108 0.092 0.309 0.111 0.054 0.055 0.152 

Locus 1020 : 
2 alleles
15.9% missing data
   2   (0.764) 0.676 0.970 0.797 0.886 0.783 0.791 0.614 0.732 0.648 0.859 
   4   (0.236) 0.324 0.030 0.203 0.114 0.217 0.209 0.386 0.268 0.352 0.141 

Locus 1021 : 
2 alleles
2.2% missing data
   4   (0.906) 0.970 0.991 0.993 0.991 0.856 0.938 0.904 0.863 0.903 0.962 
   2   (0.094) 0.030 0.009 0.007 0.009 0.144 0.062 0.096 0.137 0.097 0.038 

Locus 1022 : 
2 alleles
15.2% missing data
   3   (0.913) 0.890 0.979 0.957 0.982 0.948 0.937 0.921 0.930 0.918 0.944 
   1   (0.087) 0.110 0.021 0.043 0.018 0.052 0.063 0.079 0.070 0.082 0.056 

Locus 1023 : 
2 alleles
9.4% missing data
   4   (0.667) 0.598 0.921 0.088 0.864 0.712 0.726 0.628 0.625 0.559 0.735 
   1   (0.333) 0.402 0.079 0.912 0.136 0.288 0.274 0.372 0.375 0.441 0.265 

Locus 1024 : 
2 alleles
8.0% missing data
   1   (0.914) 0.613 0.992 0.927 0.960 0.946 0.894 0.955 0.937 0.908 0.960 
   2   (0.086) 0.387 0.008 0.073 0.040 0.054 0.106 0.045 0.063 0.092 0.040 

Locus 1025 : 
2 alleles
5.1% missing data
   1   (0.893) 0.808 0.980 0.990 0.953 0.941 0.887 0.971 0.965 0.954 0.837 
   3   (0.107) 0.192 0.020 0.010 0.047 0.059 0.113 0.029 0.035 0.046 0.163 

Locus 1026 : 
2 alleles
4.3% missing data
   4   (0.904) 0.866 0.989 0.981 0.790 0.956 0.801 0.974 0.932 0.955 0.903 
   2   (0.096) 0.134 0.011 0.019 0.210 0.044 0.199 0.026 0.068 0.045 0.097 

Locus 1027 : 
2 alleles
13.8% missing data
   1   (0.734) 0.733 0.964 0.750 0.917 0.688 0.670 0.757 0.722 0.755 0.742 
   4   (0.266) 0.267 0.036 0.250 0.083 0.312 0.330 0.243 0.278 0.245 0.258 

Locus 1028 : 
2 alleles
1.4% missing data
   2   (0.889) 0.952 0.982 0.980 0.963 0.903 0.920 0.964 0.783 0.710 0.861 
   4   (0.111) 0.048 0.018 0.020 0.037 0.097 0.080 0.036 0.217 0.290 0.139 

Locus 1029 : 
2 alleles
2.2% missing data
   2   (0.485) 0.463 0.437 0.967 0.502 0.489 0.599 0.500 0.482 0.536 0.404 
   4   (0.515) 0.537 0.563 0.033 0.498 0.511 0.401 0.500 0.518 0.464 0.596 

Locus 1030 : 
2 alleles
11.6% missing data
   4   (0.901) 0.917 0.977 0.947 0.984 0.930 0.896 0.925 0.925 0.931 0.927 
   1   (0.099) 0.083 0.023 0.053 0.016 0.070 0.104 0.075 0.075 0.069 0.073 

Locus 1031 : 
2 alleles
0.7% missing data
   2   (0.919) 0.608 0.991 0.987 0.935 0.952 0.928 0.979 0.790 0.763 0.964 
   4   (0.081) 0.392 0.009 0.013 0.065 0.048 0.072 0.021 0.210 0.237 0.036 

Locus 1032 : 
2 alleles
5.8% missing data
   3   (0.783) 0.919 0.191 0.104 0.879 0.803 0.845 0.828 0.859 0.815 0.836 
   2   (0.217) 0.081 0.809 0.896 0.121 0.197 0.155 0.172 0.141 0.185 0.164 

Locus 1033 : 
2 alleles
3.6% missing data
   3   (0.932) 0.933 0.477 0.844 0.908 0.978 0.918 0.992 0.987 0.987 0.936 
   1   (0.068) 0.067 0.523 0.156 0.092 0.022 0.082 0.008 0.013 0.013 0.064 

Locus 1034 : 
2 alleles
12.3% missing data
   2   (0.872) 0.788 0.965 0.926 0.938 0.910 0.837 0.910 0.938 0.930 0.885 
   1   (0.128) 0.212 0.035 0.074 0.062 0.090 0.163 0.090 0.062 0.070 0.115 

Locus 1035 : 
2 alleles
0.7% missing data
   3   (0.887) 0.943 0.983 0.981 0.983 0.818 0.911 0.925 0.930 0.945 0.902 
   4   (0.113) 0.057 0.017 0.019 0.017 0.182 0.089 0.075 0.070 0.055 0.098 

Locus 1036 : 
2 alleles
5.1% missing data
   1   (0.865) 0.894 0.974 0.973 0.935 0.880 0.875 0.930 0.909 0.911 0.823 
   3   (0.135) 0.106 0.026 0.027 0.065 0.120 0.125 0.070 0.091 0.089 0.177 

Locus 1037 : 
2 alleles
12.3% missing data
   4   (0.836) 0.804 0.776 0.950 0.792 0.873 0.819 0.933 0.907 0.940 0.800 
   2   (0.164) 0.196 0.224 0.050 0.208 0.127 0.181 0.067 0.093 0.060 0.200 

Locus 1038 : 
2 alleles
5.8% missing data
   1   (0.666) 0.663 0.399 0.930 0.715 0.662 0.677 0.819 0.764 0.730 0.522 
   3   (0.334) 0.337 0.601 0.070 0.285 0.338 0.323 0.181 0.236 0.270 0.478 

Locus 1039 : 
2 alleles
6.5% missing data
   3   (0.802) 0.864 0.966 0.949 0.949 0.768 0.791 0.818 0.792 0.770 0.802 
   1   (0.198) 0.136 0.034 0.051 0.051 0.232 0.209 0.182 0.208 0.230 0.198 

Locus 1040 : 
2 alleles
2.9% missing data
   4   (0.857) 0.919 0.985 0.986 0.970 0.834 0.904 0.921 0.741 0.612 0.884 
   2   (0.143) 0.081 0.015 0.014 0.030 0.166 0.096 0.079 0.259 0.388 0.116 

Locus 1041 : 
2 alleles
1.4% missing data
   2   (0.887) 0.961 0.986 0.988 0.984 0.928 0.921 0.914 0.873 0.934 0.874 
   4   (0.113) 0.039 0.014 0.012 0.016 0.072 0.079 0.086 0.127 0.066 0.126 

Locus 1042 : 
2 alleles
1.4% missing data
   2   (0.866) 0.901 0.986 0.978 0.971 0.849 0.856 0.846 0.914 0.918 0.902 
   1   (0.134) 0.099 0.014 0.022 0.029 0.151 0.144 0.154 0.086 0.082 0.098 

Locus 1043 : 
2 alleles
2.2% missing data
   1   (0.901) 0.941 0.300 0.988 0.971 0.938 0.908 0.976 0.951 0.957 0.891 
   3   (0.099) 0.059 0.700 0.012 0.029 0.062 0.092 0.024 0.049 0.043 0.109 

Locus 1044 : 
2 alleles
1.4% missing data
   2   (0.606) 0.678 0.870 0.653 0.325 0.600 0.690 0.705 0.733 0.694 0.507 
   4   (0.394) 0.322 0.130 0.347 0.675 0.400 0.310 0.295 0.267 0.306 0.493 

Locus 1045 : 
2 alleles
17.4% missing data
   1   (0.883) 0.937 0.821 0.976 0.974 0.912 0.916 0.941 0.937 0.926 0.820 
   3   (0.117) 0.063 0.179 0.024 0.026 0.088 0.084 0.059 0.063 0.074 0.180 

Locus 1046 : 
2 alleles
18.1% missing data
   3   (0.881) 0.898 0.980 0.983 0.806 0.926 0.834 0.942 0.945 0.931 0.864 
   1   (0.119) 0.102 0.020 0.017 0.194 0.074 0.166 0.058 0.055 0.069 0.136 

Locus 1047 : 
2 alleles
3.6% missing data
   1   (0.277) 0.296 0.059 0.287 0.252 0.202 0.260 0.228 0.245 0.320 0.324 
   4   (0.723) 0.704 0.941 0.713 0.748 0.798 0.740 0.772 0.755 0.680 0.676 

Locus 1048 : 
2 alleles
15.2% missing data
   3   (0.871) 0.948 0.974 0.843 0.971 0.834 0.907 0.884 0.832 0.615 0.934 
   1   (0.129) 0.052 0.026 0.157 0.029 0.166 0.093 0.116 0.168 0.385 0.066 

Locus 1049 : 
2 alleles
2.2% missing data
   4   (0.922) 0.985 0.994 0.997 0.993 0.970 0.951 0.907 0.877 0.892 0.957 
   2   (0.078) 0.015 0.006 0.003 0.007 0.030 0.049 0.093 0.123 0.108 0.043 

Locus 1050 : 
2 alleles
0.0% missing data
   4   (0.899) 0.977 0.352 0.993 0.985 0.841 0.922 0.936 0.920 0.924 0.956 
   2   (0.101) 0.023 0.648 0.007 0.015 0.159 0.078 0.064 0.080 0.076 0.044 

Locus 1051 : 
2 alleles
4.3% missing data
   2   (0.918) 0.908 0.987 0.984 0.874 0.962 0.942 0.977 0.948 0.967 0.931 
   4   (0.082) 0.092 0.013 0.016 0.126 0.038 0.058 0.023 0.052 0.033 0.069 

Locus 1052 : 
2 alleles
13.8% missing data
   2   (0.402) 0.495 0.382 0.081 0.423 0.403 0.365 0.294 0.364 0.450 0.459 
   4   (0.598) 0.505 0.618 0.919 0.577 0.597 0.635 0.706 0.636 0.550 0.541 

Locus 1053 : 
2 alleles
7.2% missing data
   2   (0.822) 0.366 0.981 0.979 0.915 0.822 0.784 0.884 0.796 0.870 0.875 
   4   (0.178) 0.634 0.019 0.021 0.085 0.178 0.216 0.116 0.204 0.130 0.125 

Locus 1054 : 
2 alleles
2.2% missing data
   2   (0.901) 0.941 0.983 0.838 0.940 0.914 0.896 0.969 0.952 0.941 0.895 
   4   (0.099) 0.059 0.017 0.162 0.060 0.086 0.104 0.031 0.048 0.059 0.105 

Locus 1055 : 
2 alleles
11.6% missing data
   1   (0.922) 0.945 0.969 0.979 0.984 0.919 0.902 0.931 0.961 0.946 0.963 
   3   (0.078) 0.055 0.031 0.021 0.016 0.081 0.098 0.069 0.039 0.054 0.037 

Locus 1056 : 
2 alleles
13.0% missing data
   4   (0.910) 0.926 0.838 0.986 0.978 0.966 0.938 0.942 0.955 0.941 0.906 
   2   (0.090) 0.074 0.162 0.014 0.022 0.034 0.062 0.058 0.045 0.059 0.094 

Locus 1057 : 
2 alleles
3.6% missing data
   3   (0.916) 0.905 0.979 0.976 0.940 0.969 0.941 0.980 0.969 0.971 0.856 
   1   (0.084) 0.095 0.021 0.024 0.060 0.031 0.059 0.020 0.031 0.029 0.144 

Locus 1058 : 
2 alleles
12.3% missing data
   4   (0.293) 0.387 0.054 0.964 0.159 0.240 0.384 0.183 0.307 0.202 0.342 
   2   (0.707) 0.613 0.946 0.036 0.841 0.760 0.616 0.817 0.693 0.798 0.658 

Locus 1059 : 
2 alleles
15.2% missing data
   1   (0.726) 0.710 0.962 0.962 0.788 0.728 0.701 0.877 0.630 0.662 0.664 
   4   (0.274) 0.290 0.038 0.038 0.212 0.272 0.299 0.123 0.370 0.338 0.336 

Locus 1060 : 
2 alleles
12.3% missing data
   4   (0.906) 0.974 0.992 0.939 0.988 0.800 0.940 0.926 0.942 0.898 0.946 
   2   (0.094) 0.026 0.008 0.061 0.012 0.200 0.060 0.074 0.058 0.102 0.054 

Locus 1061 : 
2 alleles
10.9% missing data
   1   (0.102) 0.036 0.011 0.105 0.012 0.097 0.075 0.192 0.119 0.078 0.050 
   3   (0.898) 0.964 0.989 0.895 0.988 0.903 0.925 0.808 0.881 0.922 0.950 

Locus 1062 : 
2 alleles
17.4% missing data
   4   (0.753) 0.772 0.401 0.663 0.776 0.822 0.820 0.818 0.807 0.762 0.752 
   2   (0.247) 0.228 0.599 0.337 0.224 0.178 0.180 0.182 0.193 0.238 0.248 

Locus 1063 : 
2 alleles
11.6% missing data
   1   (0.914) 0.881 0.991 0.995 0.981 0.931 0.943 0.900 0.917 0.883 0.970 
   2   (0.086) 0.119 0.009 0.005 0.019 0.069 0.057 0.100 0.083 0.117 0.030 

Locus 1064 : 
2 alleles
13.8% missing data
   2   (0.871) 0.894 0.980 0.978 0.949 0.928 0.893 0.918 0.826 0.871 0.874 
   4   (0.129) 0.106 0.020 0.022 0.051 0.072 0.107 0.082 0.174 0.129 0.126 

Locus 1065 : 
2 alleles
2.2% missing data
   4   (0.828) 0.902 0.555 0.950 0.931 0.722 0.820 0.895 0.852 0.876 0.865 
   2   (0.172) 0.098 0.445 0.050 0.069 0.278 0.180 0.105 0.148 0.124 0.135 

Locus 1066 : 
2 alleles
2.9% missing data
   3   (0.922) 0.974 0.988 0.996 0.992 0.900 0.953 0.914 0.881 0.851 0.975 
   1   (0.078) 0.026 0.012 0.004 0.008 0.100 0.047 0.086 0.119 0.149 0.025 

Locus 1067 : 
2 alleles
10.1% missing data
   2   (0.944) 0.990 0.996 0.978 0.997 0.937 0.962 0.886 0.959 0.930 0.986 
   4   (0.056) 0.010 0.004 0.022 0.003 0.063 0.038 0.114 0.041 0.070 0.014 

Locus 1068 : 
2 alleles
4.3% missing data
   3   (0.909) 0.945 0.986 0.994 0.965 0.960 0.933 0.978 0.911 0.913 0.856 
   2   (0.091) 0.055 0.014 0.006 0.035 0.040 0.067 0.022 0.089 0.087 0.144 

Locus 1069 : 
2 alleles
5.1% missing data
   4   (0.739) 0.268 0.098 0.160 0.070 0.957 0.659 0.979 0.967 0.968 0.330 
   1   (0.261) 0.732 0.902 0.840 0.930 0.043 0.341 0.021 0.033 0.032 0.670 

Locus 1070 : 
2 alleles
13.0% missing data
   3   (0.899) 0.921 0.981 0.976 0.956 0.909 0.930 0.970 0.964 0.962 0.833 
   4   (0.101) 0.079 0.019 0.024 0.044 0.091 0.070 0.030 0.036 0.038 0.167 

Locus 1071 : 
2 alleles
9.4% missing data
   2   (0.674) 0.698 0.935 0.959 0.646 0.712 0.718 0.682 0.664 0.595 0.662 
   4   (0.326) 0.302 0.065 0.041 0.354 0.288 0.282 0.318 0.336 0.405 0.338 

Locus 1072 : 
2 alleles
1.4% missing data
   2   (0.866) 0.946 0.987 0.958 0.984 0.815 0.904 0.869 0.743 0.796 0.925 
   3   (0.134) 0.054 0.013 0.042 0.016 0.185 0.096 0.131 0.257 0.204 0.075 

Locus 1073 : 
2 alleles
3.6% missing data
   2   (0.907) 0.982 0.994 0.956 0.995 0.910 0.940 0.839 0.817 0.774 0.968 
   1   (0.093) 0.018 0.006 0.044 0.005 0.090 0.060 0.161 0.183 0.226 0.032 

Locus 1074 : 
2 alleles
4.3% missing data
   2   (0.103) 0.048 0.024 0.102 0.028 0.048 0.104 0.041 0.088 0.060 0.166 
   4   (0.897) 0.952 0.976 0.898 0.972 0.952 0.896 0.959 0.912 0.940 0.834 

Locus 1075 : 
2 alleles
20.3% missing data
   3   (0.889) 0.971 0.441 0.973 0.981 0.939 0.930 0.876 0.911 0.931 0.931 
   2   (0.111) 0.029 0.559 0.027 0.019 0.061 0.070 0.124 0.089 0.069 0.069 

Locus 1076 : 
2 alleles
2.9% missing data
   2   (0.829) 0.848 0.970 0.977 0.933 0.848 0.682 0.891 0.809 0.890 0.823 
   4   (0.171) 0.152 0.030 0.023 0.067 0.152 0.318 0.109 0.191 0.110 0.177 

Locus 1077 : 
2 alleles
4.3% missing data
   1   (0.871) 0.964 0.979 0.990 0.974 0.827 0.855 0.916 0.943 0.939 0.805 
   3   (0.129) 0.036 0.021 0.010 0.026 0.173 0.145 0.084 0.057 0.061 0.195 

Locus 1078 : 
2 alleles
5.1% missing data
   3   (0.898) 0.907 0.982 0.988 0.938 0.937 0.818 0.963 0.960 0.960 0.869 
   1   (0.102) 0.093 0.018 0.012 0.062 0.063 0.182 0.037 0.040 0.040 0.131 

Locus 1079 : 
2 alleles
14.5% missing data
   2   (0.665) 0.534 0.892 0.715 0.861 0.658 0.612 0.699 0.712 0.714 0.620 
   1   (0.335) 0.466 0.108 0.285 0.139 0.342 0.388 0.301 0.288 0.286 0.380 

Locus 1080 : 
2 alleles
15.2% missing data
   3   (0.735) 0.681 0.113 0.746 0.450 0.816 0.740 0.838 0.847 0.862 0.746 
   1   (0.265) 0.319 0.887 0.254 0.550 0.184 0.260 0.162 0.153 0.138 0.254 

Locus 1081 : 
2 alleles
12.3% missing data
   4   (0.905) 0.913 0.895 0.981 0.961 0.949 0.930 0.970 0.950 0.964 0.859 
   2   (0.095) 0.087 0.105 0.019 0.039 0.051 0.070 0.030 0.050 0.036 0.141 

Locus 1082 : 
2 alleles
3.6% missing data
   4   (0.898) 0.956 0.984 0.890 0.982 0.929 0.927 0.897 0.922 0.924 0.917 
   1   (0.102) 0.044 0.016 0.110 0.018 0.071 0.073 0.103 0.078 0.076 0.083 

Locus 1083 : 
2 alleles
4.3% missing data
   3   (0.871) 0.950 0.868 0.980 0.974 0.923 0.891 0.906 0.744 0.633 0.887 
   4   (0.129) 0.050 0.132 0.020 0.026 0.077 0.109 0.094 0.256 0.367 0.113 

Locus 1084 : 
2 alleles
5.1% missing data
   4   (0.856) 0.915 0.682 0.978 0.893 0.825 0.856 0.958 0.931 0.899 0.831 
   2   (0.144) 0.085 0.318 0.022 0.107 0.175 0.144 0.042 0.069 0.101 0.169 

Locus 1085 : 
2 alleles
1.4% missing data
   4   (0.906) 0.980 0.990 0.989 0.991 0.892 0.891 0.900 0.868 0.934 0.940 
   1   (0.094) 0.020 0.010 0.011 0.009 0.108 0.109 0.100 0.132 0.066 0.060 

Locus 1086 : 
2 alleles
13.8% missing data
   3   (0.077) 0.015 0.005 0.029 0.005 0.073 0.050 0.123 0.204 0.315 0.020 
   4   (0.923) 0.985 0.995 0.971 0.995 0.927 0.950 0.877 0.796 0.685 0.980 

Locus 1087 : 
2 alleles
12.3% missing data
   2   (0.143) 0.055 0.483 0.018 0.040 0.183 0.096 0.079 0.183 0.128 0.103 
   4   (0.857) 0.945 0.517 0.982 0.960 0.817 0.904 0.921 0.817 0.872 0.897 

Locus 1088 : 
2 alleles
5.8% missing data
   1   (0.887) 0.753 0.985 0.975 0.931 0.928 0.809 0.948 0.937 0.929 0.894 
   4   (0.113) 0.247 0.015 0.025 0.069 0.072 0.191 0.052 0.063 0.071 0.106 

Locus 1089 : 
2 alleles
17.4% missing data
   1   (0.689) 0.860 0.905 0.501 0.568 0.763 0.743 0.716 0.762 0.814 0.582 
   4   (0.311) 0.140 0.095 0.499 0.432 0.237 0.257 0.284 0.238 0.186 0.418 

Locus 1090 : 
2 alleles
8.7% missing data
   3   (0.875) 0.947 0.985 0.975 0.970 0.873 0.891 0.933 0.872 0.930 0.849 
   1   (0.125) 0.053 0.015 0.025 0.030 0.127 0.109 0.067 0.128 0.070 0.151 

Locus 1091 : 
2 alleles
17.4% missing data
   1   (0.864) 0.932 0.955 0.844 0.976 0.889 0.840 0.882 0.888 0.869 0.854 
   3   (0.136) 0.068 0.045 0.156 0.024 0.111 0.160 0.118 0.112 0.131 0.146 

Locus 1092 : 
2 alleles
19.6% missing data
   3   (0.877) 0.948 0.247 0.978 0.981 0.789 0.925 0.941 0.925 0.897 0.919 
   1   (0.123) 0.052 0.753 0.022 0.019 0.211 0.075 0.059 0.075 0.103 0.081 

Locus 1093 : 
2 alleles
13.8% missing data
   3   (0.838) 0.867 0.956 0.963 0.938 0.920 0.824 0.942 0.850 0.815 0.679 
   1   (0.162) 0.133 0.044 0.037 0.062 0.080 0.176 0.058 0.150 0.185 0.321 

Locus 1094 : 
2 alleles
8.7% missing data
   3   (0.942) 0.991 0.997 0.997 0.997 0.917 0.964 0.900 0.928 0.901 0.987 
   1   (0.058) 0.009 0.003 0.003 0.003 0.083 0.036 0.100 0.072 0.099 0.013 

Locus 1095 : 
2 alleles
3.6% missing data
   2   (0.775) 0.728 0.968 0.724 0.914 0.805 0.761 0.839 0.696 0.538 0.793 
   4   (0.225) 0.272 0.032 0.276 0.086 0.195 0.239 0.161 0.304 0.462 0.207 

Locus 1096 : 
2 alleles
13.8% missing data
   2   (0.763) 0.761 0.583 0.682 0.770 0.832 0.763 0.806 0.738 0.815 0.791 
   4   (0.237) 0.239 0.417 0.318 0.230 0.168 0.237 0.194 0.262 0.185 0.209 

Locus 1097 : 
2 alleles
3.6% missing data
   3   (0.755) 0.680 0.479 0.786 0.832 0.832 0.814 0.914 0.558 0.596 0.750 
   2   (0.245) 0.320 0.521 0.214 0.168 0.168 0.186 0.086 0.442 0.404 0.250 

Locus 1098 : 
2 alleles
3.6% missing data
   4   (0.891) 0.956 0.987 0.986 0.962 0.940 0.900 0.955 0.951 0.930 0.779 
   2   (0.109) 0.044 0.013 0.014 0.038 0.060 0.100 0.045 0.049 0.070 0.221 

Locus 1099 : 
2 alleles
13.0% missing data
   2   (0.911) 0.919 0.988 0.994 0.980 0.940 0.939 0.928 0.952 0.943 0.920 
   4   (0.089) 0.081 0.012 0.006 0.020 0.060 0.061 0.072 0.048 0.057 0.080 

Locus 1100 : 
2 alleles
7.2% missing data
   3   (0.903) 0.949 0.969 0.992 0.931 0.893 0.911 0.947 0.917 0.939 0.938 
   1   (0.097) 0.051 0.031 0.008 0.069 0.107 0.089 0.053 0.083 0.061 0.062 

Locus 1101 : 
2 alleles
10.1% missing data
   3   (0.938) 0.989 0.996 0.975 0.997 0.938 0.959 0.885 0.890 0.849 0.985 
   1   (0.062) 0.011 0.004 0.025 0.003 0.062 0.041 0.115 0.110 0.151 0.015 

Locus 1102 : 
2 alleles
14.5% missing data
   2   (0.081) 0.047 0.020 0.014 0.013 0.030 0.053 0.104 0.125 0.078 0.051 
   3   (0.919) 0.953 0.980 0.986 0.987 0.970 0.947 0.896 0.875 0.922 0.949 

Locus 1103 : 
2 alleles
4.3% missing data
   2   (0.880) 0.964 0.971 0.989 0.961 0.885 0.900 0.850 0.910 0.902 0.905 
   4   (0.120) 0.036 0.029 0.011 0.039 0.115 0.100 0.150 0.090 0.098 0.095 

Locus 1104 : 
2 alleles
14.5% missing data
   2   (0.867) 0.939 0.884 0.898 0.781 0.891 0.889 0.902 0.890 0.825 0.922 
   1   (0.133) 0.061 0.116 0.102 0.219 0.109 0.111 0.098 0.110 0.175 0.078 

Locus 1105 : 
2 alleles
11.6% missing data
   4   (0.919) 0.874 0.989 0.896 0.727 0.975 0.818 0.985 0.976 0.982 0.905 
   2   (0.081) 0.126 0.011 0.104 0.273 0.025 0.182 0.015 0.024 0.018 0.095 

Locus 1106 : 
2 alleles
18.8% missing data
   2   (0.806) 0.934 0.925 0.887 0.973 0.814 0.864 0.771 0.823 0.788 0.779 
   4   (0.194) 0.066 0.075 0.113 0.027 0.186 0.136 0.229 0.177 0.212 0.221 

Locus 1107 : 
2 alleles
12.3% missing data
   4   (0.947) 0.855 0.990 0.989 0.741 0.991 0.902 0.996 0.993 0.993 0.911 
   2   (0.053) 0.145 0.010 0.011 0.259 0.009 0.098 0.004 0.007 0.007 0.089 

Locus 1108 : 
2 alleles
3.6% missing data
   1   (0.106) 0.019 0.747 0.005 0.007 0.140 0.064 0.209 0.086 0.101 0.032 
   4   (0.894) 0.981 0.253 0.995 0.993 0.860 0.936 0.791 0.914 0.899 0.968 

Locus 1109 : 
2 alleles
2.9% missing data
   3   (0.910) 0.922 0.981 0.989 0.962 0.941 0.884 0.970 0.962 0.962 0.875 
   2   (0.090) 0.078 0.019 0.011 0.038 0.059 0.116 0.030 0.038 0.038 0.125 

Locus 1110 : 
2 alleles
5.8% missing data
   3   (0.826) 0.686 0.981 0.866 0.926 0.847 0.821 0.939 0.903 0.902 0.731 
   4   (0.174) 0.314 0.019 0.134 0.074 0.153 0.179 0.061 0.097 0.098 0.269 

Locus 1111 : 
2 alleles
7.2% missing data
   2   (0.127) 0.033 0.827 0.013 0.030 0.125 0.088 0.102 0.092 0.083 0.085 
   4   (0.873) 0.967 0.173 0.987 0.970 0.875 0.912 0.898 0.908 0.917 0.915 

Locus 1112 : 
2 alleles
2.9% missing data
   2   (0.898) 0.752 0.987 0.737 0.877 0.956 0.900 0.971 0.969 0.968 0.874 
   4   (0.102) 0.248 0.013 0.263 0.123 0.044 0.100 0.029 0.031 0.032 0.126 

Locus 1113 : 
2 alleles
2.9% missing data
   3   (0.899) 0.964 0.990 0.989 0.984 0.892 0.922 0.829 0.939 0.942 0.940 
   1   (0.101) 0.036 0.010 0.011 0.016 0.108 0.078 0.171 0.061 0.058 0.060 

Locus 1114 : 
2 alleles
4.3% missing data
   2   (0.846) 0.899 0.967 0.932 0.948 0.793 0.802 0.911 0.927 0.919 0.825 
   4   (0.154) 0.101 0.033 0.068 0.052 0.207 0.198 0.089 0.073 0.081 0.175 

Locus 1115 : 
2 alleles
10.9% missing data
   4   (0.872) 0.896 0.871 0.985 0.912 0.849 0.826 0.939 0.908 0.920 0.896 
   2   (0.128) 0.104 0.129 0.015 0.088 0.151 0.174 0.061 0.092 0.080 0.104 

Locus 1116 : 
2 alleles
12.3% missing data
   1   (0.864) 0.927 0.753 0.919 0.861 0.875 0.864 0.957 0.932 0.946 0.823 
   2   (0.136) 0.073 0.247 0.081 0.139 0.125 0.136 0.043 0.068 0.054 0.177 

Locus 1117 : 
2 alleles
13.0% missing data
   4   (0.924) 0.951 0.486 0.895 0.817 0.979 0.937 0.990 0.986 0.986 0.866 
   1   (0.076) 0.049 0.514 0.105 0.183 0.021 0.063 0.010 0.014 0.014 0.134 

Locus 1118 : 
2 alleles
13.0% missing data
   2   (0.285) 0.356 0.053 0.067 0.152 0.189 0.200 0.183 0.417 0.501 0.371 
   4   (0.715) 0.644 0.947 0.933 0.848 0.811 0.800 0.817 0.583 0.499 0.629 

Locus 1119 : 
2 alleles
6.5% missing data
   4   (0.841) 0.880 0.977 0.949 0.944 0.811 0.698 0.877 0.895 0.888 0.850 
   2   (0.159) 0.120 0.023 0.051 0.056 0.189 0.302 0.123 0.105 0.112 0.150 

Locus 1120 : 
2 alleles
3.6% missing data
   2   (0.935) 0.991 0.996 0.997 0.997 0.899 0.961 0.851 0.873 0.925 0.985 
   1   (0.065) 0.009 0.004 0.003 0.003 0.101 0.039 0.149 0.127 0.075 0.015 

Locus 1121 : 
2 alleles
8.7% missing data
   1   (0.835) 0.943 0.981 0.975 0.967 0.809 0.866 0.871 0.633 0.791 0.862 
   2   (0.165) 0.057 0.019 0.025 0.033 0.191 0.134 0.129 0.367 0.209 0.138 

Locus 1122 : 
2 alleles
11.6% missing data
   1   (0.758) 0.613 0.925 0.781 0.845 0.805 0.770 0.849 0.709 0.758 0.749 
   3   (0.242) 0.387 0.075 0.219 0.155 0.195 0.230 0.151 0.291 0.242 0.251 

Locus 1123 : 
2 alleles
4.3% missing data
   3   (0.866) 0.732 0.982 0.990 0.916 0.910 0.906 0.817 0.899 0.885 0.919 
   4   (0.134) 0.268 0.018 0.010 0.084 0.090 0.094 0.183 0.101 0.115 0.081 

Locus 1124 : 
2 alleles
16.7% missing data
   2   (0.863) 0.905 0.977 0.984 0.824 0.926 0.893 0.960 0.924 0.937 0.708 
   4   (0.137) 0.095 0.023 0.016 0.176 0.074 0.107 0.040 0.076 0.063 0.292 

Locus 1125 : 
2 alleles
5.8% missing data
   2   (0.901) 0.799 0.532 0.977 0.794 0.954 0.870 0.981 0.974 0.975 0.902 
   1   (0.099) 0.201 0.468 0.023 0.206 0.046 0.130 0.019 0.026 0.025 0.098 

Locus 1126 : 
2 alleles
9.4% missing data
   4   (0.915) 0.906 0.991 0.994 0.979 0.912 0.949 0.937 0.861 0.906 0.970 
   3   (0.085) 0.094 0.009 0.006 0.021 0.088 0.051 0.063 0.139 0.094 0.030 

Locus 1127 : 
2 alleles
3.6% missing data
   4   (0.818) 0.714 0.968 0.844 0.959 0.795 0.829 0.895 0.719 0.851 0.859 
   2   (0.182) 0.286 0.032 0.156 0.041 0.205 0.171 0.105 0.281 0.149 0.141 

Locus 1128 : 
2 alleles
5.1% missing data
   1   (0.306) 0.336 0.908 0.309 0.076 0.284 0.261 0.326 0.433 0.348 0.203 
   3   (0.694) 0.664 0.092 0.691 0.924 0.716 0.739 0.674 0.567 0.652 0.797 

Locus 1129 : 
2 alleles
15.2% missing data
   1   (0.708) 0.791 0.879 0.925 0.898 0.704 0.626 0.707 0.662 0.760 0.659 
   4   (0.292) 0.209 0.121 0.075 0.102 0.296 0.374 0.293 0.338 0.240 0.341 

Locus 1130 : 
2 alleles
5.8% missing data
   2   (0.875) 0.931 0.958 0.987 0.970 0.890 0.913 0.907 0.907 0.915 0.872 
   4   (0.125) 0.069 0.042 0.013 0.030 0.110 0.087 0.093 0.093 0.085 0.128 

Locus 1131 : 
2 alleles
2.9% missing data
   4   (0.221) 0.071 0.038 0.025 0.030 0.242 0.190 0.537 0.367 0.402 0.101 
   2   (0.779) 0.929 0.962 0.975 0.970 0.758 0.810 0.463 0.633 0.598 0.899 

Locus 1132 : 
2 alleles
2.9% missing data
   3   (0.942) 0.904 0.605 0.992 0.894 0.990 0.947 0.995 0.993 0.993 0.895 
   1   (0.058) 0.096 0.395 0.008 0.106 0.010 0.053 0.005 0.007 0.007 0.105 

Locus 1133 : 
2 alleles
2.9% missing data
   4   (0.908) 0.873 0.975 0.966 0.962 0.960 0.921 0.965 0.943 0.965 0.874 
   1   (0.092) 0.127 0.025 0.034 0.038 0.040 0.079 0.035 0.057 0.035 0.126 

Locus 1134 : 
2 alleles
13.8% missing data
   3   (0.786) 0.854 0.943 0.846 0.941 0.692 0.832 0.743 0.810 0.816 0.827 
   1   (0.214) 0.146 0.057 0.154 0.059 0.308 0.168 0.257 0.190 0.184 0.173 

Locus 1135 : 
2 alleles
3.6% missing data
   3   (0.807) 0.765 0.411 0.676 0.791 0.919 0.833 0.940 0.784 0.755 0.741 
   2   (0.193) 0.235 0.589 0.324 0.209 0.081 0.167 0.060 0.216 0.245 0.259 

Locus 1136 : 
2 alleles
2.9% missing data
   1   (0.919) 0.950 0.992 0.992 0.981 0.924 0.947 0.964 0.907 0.871 0.953 
   4   (0.081) 0.050 0.008 0.008 0.019 0.076 0.053 0.036 0.093 0.129 0.047 

Locus 1137 : 
2 alleles
10.9% missing data
   3   (0.891) 0.856 0.980 0.904 0.942 0.896 0.906 0.955 0.942 0.937 0.889 
   1   (0.109) 0.144 0.020 0.096 0.058 0.104 0.094 0.045 0.058 0.063 0.111 

Locus 1138 : 
2 alleles
5.8% missing data
   2   (0.717) 0.686 0.905 0.772 0.769 0.737 0.667 0.737 0.754 0.772 0.719 
   4   (0.283) 0.314 0.095 0.228 0.231 0.263 0.333 0.263 0.246 0.228 0.281 

Locus 1139 : 
2 alleles
10.1% missing data
   2   (0.899) 0.964 0.990 0.881 0.989 0.900 0.900 0.888 0.765 0.894 0.954 
   4   (0.101) 0.036 0.010 0.119 0.011 0.100 0.100 0.112 0.235 0.106 0.046 

Locus 1140 : 
2 alleles
6.5% missing data
   2   (0.456) 0.456 0.619 0.917 0.229 0.495 0.353 0.641 0.559 0.504 0.308 
   4   (0.544) 0.544 0.381 0.083 0.771 0.505 0.647 0.359 0.441 0.496 0.692 

Locus 1141 : 
2 alleles
2.9% missing data
   4   (0.842) 0.873 0.861 0.948 0.739 0.930 0.799 0.965 0.933 0.950 0.656 
   3   (0.158) 0.127 0.139 0.052 0.261 0.070 0.201 0.035 0.067 0.050 0.344 

Locus 1142 : 
2 alleles
12.3% missing data
   4   (0.805) 0.886 0.793 0.976 0.943 0.848 0.792 0.676 0.809 0.765 0.856 
   2   (0.195) 0.114 0.207 0.024 0.057 0.152 0.208 0.324 0.191 0.235 0.144 

Locus 1143 : 
2 alleles
4.3% missing data
   1   (0.863) 0.862 0.980 0.977 0.981 0.850 0.888 0.899 0.701 0.819 0.915 
   3   (0.137) 0.138 0.020 0.023 0.019 0.150 0.112 0.101 0.299 0.181 0.085 

Locus 1144 : 
2 alleles
8.0% missing data
   2   (0.920) 0.985 0.259 0.997 0.990 0.887 0.950 0.944 0.945 0.954 0.972 
   4   (0.080) 0.015 0.741 0.003 0.010 0.113 0.050 0.056 0.055 0.046 0.028 

Locus 1145 : 
2 alleles
5.1% missing data
   1   (0.179) 0.095 0.075 0.041 0.054 0.177 0.133 0.126 0.156 0.251 0.227 
   3   (0.821) 0.905 0.925 0.959 0.946 0.823 0.867 0.874 0.844 0.749 0.773 

Locus 1146 : 
2 alleles
10.9% missing data
   1   (0.912) 0.814 0.667 0.796 0.719 0.971 0.935 0.984 0.968 0.976 0.928 
   3   (0.088) 0.186 0.333 0.204 0.281 0.029 0.065 0.016 0.032 0.024 0.072 

Locus 1147 : 
2 alleles
2.9% missing data
   1   (0.907) 0.975 0.991 0.988 0.989 0.909 0.878 0.887 0.923 0.917 0.940 
   3   (0.093) 0.025 0.009 0.012 0.011 0.091 0.122 0.113 0.077 0.083 0.060 

Locus 1148 : 
2 alleles
3.6% missing data
   1   (0.901) 0.966 0.990 0.992 0.987 0.775 0.909 0.940 0.893 0.927 0.943 
   3   (0.099) 0.034 0.010 0.008 0.013 0.225 0.091 0.060 0.107 0.073 0.057 

Locus 1149 : 
2 alleles
15.2% missing data
   2   (0.473) 0.388 0.075 0.557 0.298 0.453 0.489 0.664 0.523 0.445 0.441 
   4   (0.527) 0.612 0.925 0.443 0.702 0.547 0.511 0.336 0.477 0.555 0.559 

Locus 1150 : 
2 alleles
4.3% missing data
   2   (0.923) 0.976 0.993 0.995 0.991 0.924 0.952 0.952 0.789 0.936 0.960 
   3   (0.077) 0.024 0.007 0.005 0.009 0.076 0.048 0.048 0.211 0.064 0.040 

Locus 1151 : 
2 alleles
15.2% missing data
   4   (0.950) 0.991 0.986 0.997 0.997 0.930 0.969 0.959 0.891 0.957 0.986 
   2   (0.050) 0.009 0.014 0.003 0.003 0.070 0.031 0.041 0.109 0.043 0.014 

Locus 1152 : 
2 alleles
13.0% missing data
   4   (0.899) 0.963 0.989 0.963 0.990 0.821 0.932 0.928 0.891 0.802 0.948 
   3   (0.101) 0.037 0.011 0.037 0.010 0.179 0.068 0.072 0.109 0.198 0.052 

Locus 1153 : 
2 alleles
13.8% missing data
   3   (0.897) 0.778 0.905 0.986 0.979 0.949 0.933 0.911 0.860 0.911 0.933 
   4   (0.103) 0.222 0.095 0.014 0.021 0.051 0.067 0.089 0.140 0.089 0.067 

Locus 1154 : 
2 alleles
6.5% missing data
   1   (0.922) 0.965 0.961 0.997 0.991 0.814 0.955 0.964 0.945 0.912 0.961 
   3   (0.078) 0.035 0.039 0.003 0.009 0.186 0.045 0.036 0.055 0.088 0.039 

Locus 1155 : 
2 alleles
13.8% missing data
   3   (0.810) 0.903 0.246 0.861 0.951 0.832 0.796 0.769 0.884 0.878 0.847 
   1   (0.190) 0.097 0.754 0.139 0.049 0.168 0.204 0.231 0.116 0.122 0.153 

Locus 1156 : 
2 alleles
10.9% missing data
   3   (0.806) 0.824 0.967 0.710 0.857 0.843 0.738 0.933 0.885 0.889 0.686 
   1   (0.194) 0.176 0.033 0.290 0.143 0.157 0.262 0.067 0.115 0.111 0.314 

Locus 1157 : 
2 alleles
6.5% missing data
   1   (0.842) 0.933 0.887 0.982 0.953 0.833 0.894 0.746 0.831 0.886 0.890 
   3   (0.158) 0.067 0.113 0.018 0.047 0.167 0.106 0.254 0.169 0.114 0.110 

Locus 1158 : 
2 alleles
1.4% missing data
   1   (0.785) 0.831 0.965 0.962 0.900 0.794 0.814 0.645 0.847 0.801 0.824 
   2   (0.215) 0.169 0.035 0.038 0.100 0.206 0.186 0.355 0.153 0.199 0.176 

Locus 1159 : 
2 alleles
5.1% missing data
   1   (0.758) 0.728 0.964 0.660 0.914 0.785 0.675 0.767 0.853 0.843 0.716 
   3   (0.242) 0.272 0.036 0.340 0.086 0.215 0.325 0.233 0.147 0.157 0.284 

Locus 1160 : 
2 alleles
7.2% missing data
   4   (0.848) 0.919 0.971 0.983 0.954 0.880 0.865 0.889 0.834 0.823 0.819 
   2   (0.152) 0.081 0.029 0.017 0.046 0.120 0.135 0.111 0.166 0.177 0.181 

Locus 1161 : 
2 alleles
21.0% missing data
   1   (0.686) 0.705 0.957 0.631 0.456 0.742 0.758 0.624 0.726 0.744 0.729 
   3   (0.314) 0.295 0.043 0.369 0.544 0.258 0.242 0.376 0.274 0.256 0.271 

Locus 1162 : 
2 alleles
3.6% missing data
   2   (0.161) 0.080 0.025 0.156 0.043 0.216 0.161 0.160 0.104 0.094 0.157 
   3   (0.839) 0.920 0.975 0.844 0.957 0.784 0.839 0.840 0.896 0.906 0.843 

Locus 1163 : 
2 alleles
17.4% missing data
   2   (0.923) 0.984 0.988 0.960 0.993 0.926 0.948 0.922 0.929 0.853 0.964 
   4   (0.077) 0.016 0.012 0.040 0.007 0.074 0.052 0.078 0.071 0.147 0.036 

Locus 1164 : 
2 alleles
5.8% missing data
   2   (0.586) 0.637 0.619 0.969 0.290 0.670 0.571 0.444 0.481 0.483 0.688 
   4   (0.414) 0.363 0.381 0.031 0.710 0.330 0.429 0.556 0.519 0.517 0.312 

Locus 1165 : 
2 alleles
5.1% missing data
   3   (0.755) 0.850 0.960 0.045 0.871 0.718 0.834 0.823 0.834 0.841 0.732 
   1   (0.245) 0.150 0.040 0.955 0.129 0.282 0.166 0.177 0.166 0.159 0.268 

Locus 1166 : 
2 alleles
5.8% missing data
   1   (0.837) 0.811 0.945 0.978 0.874 0.826 0.781 0.834 0.846 0.816 0.917 
   3   (0.163) 0.189 0.055 0.022 0.126 0.174 0.219 0.166 0.154 0.184 0.083 

Locus 1167 : 
2 alleles
3.6% missing data
   3   (0.892) 0.772 0.984 0.967 0.928 0.902 0.744 0.957 0.953 0.956 0.912 
   1   (0.108) 0.228 0.016 0.033 0.072 0.098 0.256 0.043 0.047 0.044 0.088 

Locus 1168 : 
2 alleles
9.4% missing data
   1   (0.889) 0.973 0.343 0.990 0.986 0.901 0.930 0.906 0.905 0.862 0.944 
   3   (0.111) 0.027 0.657 0.010 0.014 0.099 0.070 0.094 0.095 0.138 0.056 

Locus 1169 : 
2 alleles
12.3% missing data
   1   (0.899) 0.921 0.982 0.833 0.975 0.908 0.917 0.956 0.955 0.945 0.893 
   3   (0.101) 0.079 0.018 0.167 0.025 0.092 0.083 0.044 0.045 0.055 0.107 

Locus 1170 : 
2 alleles
5.8% missing data
   1   (0.894) 0.894 0.981 0.984 0.833 0.921 0.919 0.940 0.932 0.931 0.922 
   4   (0.106) 0.106 0.019 0.016 0.167 0.079 0.081 0.060 0.068 0.069 0.078 

Locus 1171 : 
2 alleles
5.8% missing data
   3   (0.401) 0.193 0.921 0.402 0.282 0.403 0.333 0.267 0.435 0.498 0.484 
   4   (0.599) 0.807 0.079 0.598 0.718 0.597 0.667 0.733 0.565 0.502 0.516 

Locus 1172 : 
2 alleles
13.8% missing data
   2   (0.922) 0.926 0.919 0.970 0.973 0.973 0.922 0.973 0.979 0.979 0.866 
   3   (0.078) 0.074 0.081 0.030 0.027 0.027 0.078 0.027 0.021 0.021 0.134 

Locus 1173 : 
2 alleles
3.6% missing data
   1   (0.600) 0.578 0.282 0.918 0.914 0.505 0.610 0.673 0.519 0.516 0.616 
   2   (0.400) 0.422 0.718 0.082 0.086 0.495 0.390 0.327 0.481 0.484 0.384 

Locus 1174 : 
2 alleles
13.0% missing data
   3   (0.863) 0.950 0.986 0.984 0.982 0.891 0.889 0.711 0.848 0.751 0.928 
   1   (0.137) 0.050 0.014 0.016 0.018 0.109 0.111 0.289 0.152 0.249 0.072 

Locus 1175 : 
2 alleles
2.2% missing data
   1   (0.850) 0.792 0.978 0.783 0.793 0.911 0.699 0.934 0.938 0.936 0.812 
   3   (0.150) 0.208 0.022 0.217 0.207 0.089 0.301 0.066 0.062 0.064 0.188 

Locus 1176 : 
2 alleles
7.2% missing data
   1   (0.875) 0.744 0.983 0.973 0.942 0.872 0.900 0.919 0.921 0.936 0.898 
   3   (0.125) 0.256 0.017 0.027 0.058 0.128 0.100 0.081 0.079 0.064 0.102 

Locus 1177 : 
2 alleles
13.0% missing data
   3   (0.920) 0.899 0.980 0.926 0.985 0.924 0.942 0.961 0.942 0.913 0.947 
   1   (0.080) 0.101 0.020 0.074 0.015 0.076 0.058 0.039 0.058 0.087 0.053 

Locus 1178 : 
2 alleles
2.9% missing data
   3   (0.867) 0.949 0.948 0.988 0.952 0.925 0.846 0.864 0.889 0.859 0.864 
   1   (0.133) 0.051 0.052 0.012 0.048 0.075 0.154 0.136 0.111 0.141 0.136 

Locus 1179 : 
2 alleles
10.9% missing data
   2   (0.820) 0.914 0.966 0.963 0.941 0.753 0.850 0.857 0.806 0.820 0.832 
   4   (0.180) 0.086 0.034 0.037 0.059 0.247 0.150 0.143 0.194 0.180 0.168 

Locus 1180 : 
2 alleles
7.2% missing data
   1   (0.188) 0.144 0.028 0.045 0.080 0.148 0.212 0.102 0.169 0.164 0.266 
   3   (0.812) 0.856 0.972 0.955 0.920 0.852 0.788 0.898 0.831 0.836 0.734 

Locus 1181 : 
2 alleles
11.6% missing data
   3   (0.917) 0.981 0.985 0.928 0.993 0.933 0.943 0.858 0.854 0.902 0.967 
   1   (0.083) 0.019 0.015 0.072 0.007 0.067 0.057 0.142 0.146 0.098 0.033 

Locus 1182 : 
2 alleles
11.6% missing data
   2   (0.889) 0.929 0.986 0.912 0.977 0.934 0.905 0.916 0.939 0.915 0.860 
   4   (0.111) 0.071 0.014 0.088 0.023 0.066 0.095 0.084 0.061 0.085 0.140 

Locus 1183 : 
2 alleles
2.9% missing data
   4   (0.902) 0.949 0.992 0.993 0.991 0.909 0.924 0.903 0.890 0.915 0.945 
   3   (0.098) 0.051 0.008 0.007 0.009 0.091 0.076 0.097 0.110 0.085 0.055 

Locus 1184 : 
2 alleles
10.9% missing data
   4   (0.719) 0.853 0.781 0.908 0.895 0.752 0.709 0.792 0.627 0.662 0.635 
   2   (0.281) 0.147 0.219 0.092 0.105 0.248 0.291 0.208 0.373 0.338 0.365 

Locus 1185 : 
2 alleles
13.8% missing data
   4   (0.908) 0.966 0.988 0.952 0.987 0.828 0.892 0.938 0.931 0.920 0.946 
   2   (0.092) 0.034 0.012 0.048 0.013 0.172 0.108 0.062 0.069 0.080 0.054 

Locus 1186 : 
2 alleles
0.7% missing data
   4   (0.841) 0.912 0.968 0.751 0.900 0.907 0.901 0.888 0.896 0.876 0.754 
   2   (0.159) 0.088 0.032 0.249 0.100 0.093 0.099 0.112 0.104 0.124 0.246 

Locus 1187 : 
2 alleles
12.3% missing data
   3   (0.877) 0.853 0.977 0.977 0.933 0.937 0.893 0.922 0.960 0.953 0.823 
   1   (0.123) 0.147 0.023 0.023 0.067 0.063 0.107 0.078 0.040 0.047 0.177 

Locus 1188 : 
2 alleles
11.6% missing data
   2   (0.862) 0.939 0.917 0.867 0.976 0.888 0.881 0.719 0.859 0.897 0.916 
   3   (0.138) 0.061 0.083 0.133 0.024 0.112 0.119 0.281 0.141 0.103 0.084 

Locus 1189 : 
2 alleles
5.1% missing data
   2   (0.799) 0.771 0.100 0.977 0.877 0.815 0.822 0.873 0.711 0.776 0.878 
   1   (0.201) 0.229 0.900 0.023 0.123 0.185 0.178 0.127 0.289 0.224 0.122 

Locus 1190 : 
2 alleles
13.8% missing data
   2   (0.575) 0.390 0.240 0.511 0.403 0.630 0.608 0.635 0.646 0.569 0.623 
   4   (0.425) 0.610 0.760 0.489 0.597 0.370 0.392 0.365 0.354 0.431 0.377 

Locus 1191 : 
2 alleles
5.8% missing data
   3   (0.896) 0.959 0.978 0.992 0.934 0.886 0.934 0.961 0.902 0.881 0.906 
   4   (0.104) 0.041 0.022 0.008 0.066 0.114 0.066 0.039 0.098 0.119 0.094 

Locus 1192 : 
2 alleles
3.6% missing data
   2   (0.917) 0.890 0.977 0.973 0.887 0.970 0.940 0.985 0.973 0.981 0.844 
   4   (0.083) 0.110 0.023 0.027 0.113 0.030 0.060 0.015 0.027 0.019 0.156 

Locus 1193 : 
2 alleles
2.9% missing data
   3   (0.876) 0.951 0.970 0.979 0.979 0.907 0.883 0.938 0.843 0.745 0.868 
   1   (0.124) 0.049 0.030 0.021 0.021 0.093 0.117 0.062 0.157 0.255 0.132 

Locus 1194 : 
2 alleles
2.9% missing data
   2   (0.114) 0.328 0.218 0.014 0.299 0.054 0.097 0.021 0.040 0.035 0.129 
   4   (0.886) 0.672 0.782 0.986 0.701 0.946 0.903 0.979 0.960 0.965 0.871 

Locus 1195 : 
2 alleles
14.5% missing data
   2   (0.871) 0.914 0.966 0.896 0.962 0.921 0.850 0.943 0.792 0.884 0.833 
   4   (0.129) 0.086 0.034 0.104 0.038 0.079 0.150 0.057 0.208 0.116 0.167 

Locus 1196 : 
2 alleles
13.0% missing data
   4   (0.587) 0.545 0.185 0.906 0.445 0.618 0.604 0.578 0.637 0.493 0.635 
   2   (0.413) 0.455 0.815 0.094 0.555 0.382 0.396 0.422 0.363 0.507 0.365 

Locus 1197 : 
2 alleles
3.6% missing data
   2   (0.899) 0.966 0.353 0.991 0.986 0.838 0.938 0.938 0.915 0.918 0.951 
   4   (0.101) 0.034 0.647 0.009 0.014 0.162 0.062 0.062 0.085 0.082 0.049 

Locus 1198 : 
2 alleles
4.3% missing data
   3   (0.945) 0.992 0.997 0.998 0.998 0.920 0.967 0.878 0.944 0.944 0.987 
   4   (0.055) 0.008 0.003 0.002 0.002 0.080 0.033 0.122 0.056 0.056 0.013 

Locus 1199 : 
2 alleles
5.8% missing data
   3   (0.776) 0.834 0.885 0.928 0.914 0.774 0.718 0.796 0.881 0.883 0.711 
   1   (0.224) 0.166 0.115 0.072 0.086 0.226 0.282 0.204 0.119 0.117 0.289 

Locus 1200 : 
2 alleles
5.1% missing data
   3   (0.519) 0.497 0.484 0.115 0.516 0.432 0.577 0.669 0.730 0.697 0.405 
   1   (0.481) 0.503 0.516 0.885 0.484 0.568 0.423 0.331 0.270 0.303 0.595 

Locus 1201 : 
2 alleles
2.9% missing data
   1   (0.805) 0.839 0.973 0.033 0.934 0.778 0.804 0.825 0.814 0.856 0.868 
   2   (0.195) 0.161 0.027 0.967 0.066 0.222 0.196 0.175 0.186 0.144 0.132 

Locus 1202 : 
2 alleles
5.8% missing data
   4   (0.564) 0.450 0.320 0.915 0.732 0.633 0.515 0.465 0.516 0.438 0.621 
   2   (0.436) 0.550 0.680 0.085 0.268 0.367 0.485 0.535 0.484 0.562 0.379 

Locus 1203 : 
2 alleles
3.6% missing data
   2   (0.913) 0.911 0.968 0.898 0.934 0.958 0.917 0.973 0.971 0.965 0.886 
   4   (0.087) 0.089 0.032 0.102 0.066 0.042 0.083 0.027 0.029 0.035 0.114 

Locus 1204 : 
2 alleles
0.7% missing data
   1   (0.831) 0.818 0.982 0.984 0.917 0.886 0.859 0.896 0.660 0.638 0.852 
   3   (0.169) 0.182 0.018 0.016 0.083 0.114 0.141 0.104 0.340 0.362 0.148 

Locus 1205 : 
2 alleles
1.4% missing data
   3   (0.888) 0.881 0.977 0.986 0.953 0.920 0.913 0.943 0.934 0.944 0.887 
   1   (0.112) 0.119 0.023 0.014 0.047 0.080 0.087 0.057 0.066 0.056 0.113 

Locus 1206 : 
2 alleles
2.9% missing data
   3   (0.943) 0.805 0.991 0.976 0.914 0.991 0.914 0.995 0.993 0.993 0.861 
   1   (0.057) 0.195 0.009 0.024 0.086 0.009 0.086 0.005 0.007 0.007 0.139 

Locus 1207 : 
2 alleles
5.8% missing data
   2   (0.815) 0.792 0.900 0.960 0.870 0.886 0.801 0.881 0.853 0.858 0.760 
   4   (0.185) 0.208 0.100 0.040 0.130 0.114 0.199 0.119 0.147 0.142 0.240 

Locus 1208 : 
2 alleles
3.6% missing data
   1   (0.840) 0.918 0.953 0.831 0.889 0.849 0.886 0.929 0.903 0.912 0.777 
   3   (0.160) 0.082 0.047 0.169 0.111 0.151 0.114 0.071 0.097 0.088 0.223 

Locus 1209 : 
2 alleles
10.1% missing data
   1   (0.894) 0.956 0.986 0.994 0.981 0.926 0.926 0.876 0.877 0.822 0.934 
   4   (0.106) 0.044 0.014 0.006 0.019 0.074 0.074 0.124 0.123 0.178 0.066 

Locus 1210 : 
2 alleles
3.6% missing data
   3   (0.890) 0.830 0.985 0.702 0.978 0.941 0.795 0.931 0.882 0.923 0.915 
   2   (0.110) 0.170 0.015 0.298 0.022 0.059 0.205 0.069 0.118 0.077 0.085 

Locus 1211 : 
2 alleles
4.3% missing data
   4   (0.819) 0.907 0.938 0.791 0.894 0.839 0.806 0.823 0.908 0.903 0.795 
   2   (0.181) 0.093 0.062 0.209 0.106 0.161 0.194 0.177 0.092 0.097 0.205 

Locus 1212 : 
2 alleles
12.3% missing data
   1   (0.881) 0.936 0.800 0.902 0.934 0.892 0.843 0.892 0.903 0.942 0.929 
   3   (0.119) 0.064 0.200 0.098 0.066 0.108 0.157 0.108 0.097 0.058 0.071 

Locus 1213 : 
2 alleles
0.7% missing data
   4   (0.910) 0.951 0.993 0.970 0.990 0.941 0.943 0.910 0.952 0.944 0.931 
   2   (0.090) 0.049 0.007 0.030 0.010 0.059 0.057 0.090 0.048 0.056 0.069 

Locus 1214 : 
2 alleles
5.1% missing data
   1   (0.900) 0.913 0.792 0.971 0.911 0.962 0.901 0.912 0.941 0.922 0.946 
   2   (0.100) 0.087 0.208 0.029 0.089 0.038 0.099 0.088 0.059 0.078 0.054 

Locus 1215 : 
2 alleles
5.1% missing data
   2   (0.828) 0.764 0.184 0.778 0.110 0.971 0.737 0.986 0.978 0.978 0.487 
   4   (0.172) 0.236 0.816 0.222 0.890 0.029 0.263 0.014 0.022 0.022 0.513 

Locus 1216 : 
2 alleles
4.3% missing data
   3   (0.909) 0.813 0.958 0.946 0.928 0.960 0.934 0.981 0.969 0.968 0.850 
   4   (0.091) 0.187 0.042 0.054 0.072 0.040 0.066 0.019 0.031 0.032 0.150 

Locus 1217 : 
2 alleles
5.1% missing data
   1   (0.769) 0.806 0.965 0.963 0.940 0.757 0.787 0.755 0.710 0.791 0.769 
   4   (0.231) 0.194 0.035 0.037 0.060 0.243 0.213 0.245 0.290 0.209 0.231 

Locus 1218 : 
2 alleles
5.1% missing data
   4   (0.577) 0.768 0.063 0.680 0.634 0.641 0.602 0.516 0.678 0.611 0.533 
   2   (0.423) 0.232 0.937 0.320 0.366 0.359 0.398 0.484 0.322 0.389 0.467 

Locus 1219 : 
2 alleles
2.9% missing data
   1   (0.875) 0.952 0.973 0.983 0.913 0.905 0.847 0.927 0.936 0.931 0.840 
   2   (0.125) 0.048 0.027 0.017 0.087 0.095 0.153 0.073 0.064 0.069 0.160 

Locus 1220 : 
2 alleles
13.0% missing data
   1   (0.885) 0.947 0.976 0.846 0.960 0.932 0.834 0.948 0.857 0.912 0.864 
   3   (0.115) 0.053 0.024 0.154 0.040 0.068 0.166 0.052 0.143 0.088 0.136 

Locus 1221 : 
2 alleles
4.3% missing data
   2   (0.908) 0.969 0.991 0.987 0.988 0.902 0.937 0.926 0.896 0.927 0.935 
   4   (0.092) 0.031 0.009 0.013 0.012 0.098 0.063 0.074 0.104 0.073 0.065 

Locus 1222 : 
2 alleles
13.0% missing data
   2   (0.385) 0.329 0.716 0.403 0.431 0.351 0.401 0.322 0.539 0.486 0.311 
   4   (0.615) 0.671 0.284 0.597 0.569 0.649 0.599 0.678 0.461 0.514 0.689 

Locus 1223 : 
2 alleles
1.4% missing data
   1   (0.857) 0.920 0.979 0.973 0.938 0.927 0.857 0.961 0.939 0.914 0.622 
   3   (0.143) 0.080 0.021 0.027 0.062 0.073 0.143 0.039 0.061 0.086 0.378 

Locus 1224 : 
2 alleles
2.9% missing data
   4   (0.884) 0.902 0.985 0.898 0.940 0.924 0.774 0.932 0.921 0.891 0.904 
   2   (0.116) 0.098 0.015 0.102 0.060 0.076 0.226 0.068 0.079 0.109 0.096 

Locus 1225 : 
2 alleles
12.3% missing data
   1   (0.873) 0.942 0.977 0.847 0.976 0.837 0.893 0.934 0.819 0.822 0.905 
   3   (0.127) 0.058 0.023 0.153 0.024 0.163 0.107 0.066 0.181 0.178 0.095 

Locus 1226 : 
2 alleles
3.6% missing data
   3   (0.877) 0.825 0.980 0.990 0.938 0.924 0.915 0.970 0.909 0.939 0.786 
   4   (0.123) 0.175 0.020 0.010 0.062 0.076 0.085 0.030 0.091 0.061 0.214 

Locus 1227 : 
2 alleles
14.5% missing data
   1   (0.340) 0.306 0.499 0.058 0.231 0.508 0.354 0.277 0.275 0.276 0.310 
   3   (0.660) 0.694 0.501 0.942 0.769 0.492 0.646 0.723 0.725 0.724 0.690 

Locus 1228 : 
2 alleles
10.9% missing data
   3   (0.945) 0.989 0.997 0.979 0.997 0.918 0.964 0.935 0.881 0.959 0.986 
   4   (0.055) 0.011 0.003 0.021 0.003 0.082 0.036 0.065 0.119 0.041 0.014 

Locus 1229 : 
2 alleles
3.6% missing data
   1   (0.832) 0.787 0.977 0.060 0.887 0.898 0.873 0.901 0.837 0.792 0.871 
   2   (0.168) 0.213 0.023 0.940 0.113 0.102 0.127 0.099 0.163 0.208 0.129 

Locus 1230 : 
2 alleles
11.6% missing data
   1   (0.696) 0.347 0.961 0.944 0.736 0.774 0.540 0.721 0.822 0.820 0.645 
   2   (0.304) 0.653 0.039 0.056 0.264 0.226 0.460 0.279 0.178 0.180 0.355 

Locus 1231 : 
2 alleles
3.6% missing data
   1   (0.567) 0.361 0.741 0.718 0.233 0.534 0.664 0.755 0.500 0.454 0.611 
   3   (0.433) 0.639 0.259 0.282 0.767 0.466 0.336 0.245 0.500 0.546 0.389 

Locus 1232 : 
2 alleles
13.0% missing data
   1   (0.153) 0.109 0.019 0.027 0.043 0.116 0.257 0.183 0.151 0.210 0.116 
   3   (0.847) 0.891 0.981 0.973 0.957 0.884 0.743 0.817 0.849 0.790 0.884 

Locus 1233 : 
2 alleles
3.6% missing data
   4   (0.905) 0.925 0.270 0.991 0.980 0.924 0.938 0.954 0.939 0.950 0.954 
   2   (0.095) 0.075 0.730 0.009 0.020 0.076 0.062 0.046 0.061 0.050 0.046 

Locus 1234 : 
2 alleles
4.3% missing data
   2   (0.268) 0.625 0.035 0.953 0.206 0.202 0.447 0.137 0.184 0.207 0.280 
   4   (0.732) 0.375 0.965 0.047 0.794 0.798 0.553 0.863 0.816 0.793 0.720 

Locus 1235 : 
2 alleles
10.9% missing data
   4   (0.896) 0.946 0.948 0.962 0.977 0.806 0.887 0.925 0.918 0.899 0.939 
   2   (0.104) 0.054 0.052 0.038 0.023 0.194 0.113 0.075 0.082 0.101 0.061 

Locus 1236 : 
2 alleles
11.6% missing data
   2   (0.122) 0.054 0.019 0.083 0.031 0.088 0.120 0.105 0.181 0.143 0.099 
   4   (0.878) 0.946 0.981 0.917 0.969 0.912 0.880 0.895 0.819 0.857 0.901 

Locus 1237 : 
2 alleles
13.0% missing data
   3   (0.906) 0.970 0.988 0.994 0.983 0.862 0.941 0.925 0.908 0.878 0.949 
   2   (0.094) 0.030 0.012 0.006 0.017 0.138 0.059 0.075 0.092 0.122 0.051 

Locus 1238 : 
2 alleles
4.3% missing data
   2   (0.722) 0.470 0.442 0.805 0.909 0.638 0.758 0.818 0.666 0.648 0.826 
   4   (0.278) 0.530 0.558 0.195 0.091 0.362 0.242 0.182 0.334 0.352 0.174 

Locus 1239 : 
2 alleles
2.9% missing data
   2   (0.869) 0.929 0.977 0.983 0.923 0.920 0.841 0.935 0.860 0.815 0.844 
   4   (0.131) 0.071 0.023 0.017 0.077 0.080 0.159 0.065 0.140 0.185 0.156 

Locus 1240 : 
2 alleles
2.9% missing data
   1   (0.888) 0.924 0.977 0.830 0.974 0.930 0.893 0.926 0.846 0.778 0.905 
   3   (0.112) 0.076 0.023 0.170 0.026 0.070 0.107 0.074 0.154 0.222 0.095 

Locus 1241 : 
2 alleles
5.8% missing data
   4   (0.625) 0.613 0.868 0.692 0.909 0.507 0.585 0.444 0.648 0.582 0.710 
   1   (0.375) 0.387 0.132 0.308 0.091 0.493 0.415 0.556 0.352 0.418 0.290 

Locus 1242 : 
2 alleles
5.8% missing data
   1   (0.925) 0.984 0.984 0.997 0.994 0.905 0.955 0.906 0.907 0.854 0.972 
   2   (0.075) 0.016 0.016 0.003 0.006 0.095 0.045 0.094 0.093 0.146 0.028 

Locus 1243 : 
2 alleles
3.6% missing data
   2   (0.203) 0.106 0.038 0.532 0.049 0.375 0.129 0.158 0.188 0.196 0.153 
   4   (0.797) 0.894 0.962 0.468 0.951 0.625 0.871 0.842 0.812 0.804 0.847 

Locus 1244 : 
2 alleles
2.2% missing data
   3   (0.863) 0.906 0.975 0.985 0.967 0.940 0.879 0.889 0.895 0.909 0.797 
   1   (0.137) 0.094 0.025 0.015 0.033 0.060 0.121 0.111 0.105 0.091 0.203 

Locus 1245 : 
2 alleles
10.1% missing data
   3   (0.162) 0.060 0.016 0.173 0.019 0.131 0.168 0.267 0.311 0.329 0.088 
   1   (0.838) 0.940 0.984 0.827 0.981 0.869 0.832 0.733 0.689 0.671 0.912 

Locus 1246 : 
2 alleles
13.8% missing data
   4   (0.897) 0.857 0.988 0.995 0.679 0.948 0.935 0.975 0.968 0.967 0.847 
   2   (0.103) 0.143 0.012 0.005 0.321 0.052 0.065 0.025 0.032 0.033 0.153 

Locus 1247 : 
2 alleles
4.3% missing data
   1   (0.769) 0.919 0.713 0.972 0.916 0.703 0.840 0.746 0.694 0.689 0.838 
   3   (0.231) 0.081 0.287 0.028 0.084 0.297 0.160 0.254 0.306 0.311 0.162 

Locus 1248 : 
2 alleles
10.9% missing data
   3   (0.804) 0.805 0.535 0.845 0.879 0.818 0.821 0.794 0.846 0.857 0.874 
   1   (0.196) 0.195 0.465 0.155 0.121 0.182 0.179 0.206 0.154 0.143 0.126 

Locus 1249 : 
2 alleles
6.5% missing data
   1   (0.798) 0.644 0.826 0.977 0.652 0.871 0.776 0.931 0.921 0.894 0.699 
   3   (0.202) 0.356 0.174 0.023 0.348 0.129 0.224 0.069 0.079 0.106 0.301 

Locus 1250 : 
2 alleles
4.3% missing data
   3   (0.899) 0.887 0.978 0.995 0.986 0.889 0.928 0.934 0.929 0.923 0.922 
   1   (0.101) 0.113 0.022 0.005 0.014 0.111 0.072 0.066 0.071 0.077 0.078 

Locus 1251 : 
2 alleles
19.6% missing data
   2   (0.627) 0.638 0.958 0.953 0.678 0.498 0.695 0.457 0.542 0.430 0.782 
   4   (0.373) 0.362 0.042 0.047 0.322 0.502 0.305 0.543 0.458 0.570 0.218 

Locus 1252 : 
2 alleles
13.0% missing data
   4   (0.860) 0.923 0.422 0.792 0.907 0.918 0.737 0.879 0.893 0.891 0.905 
   1   (0.140) 0.077 0.578 0.208 0.093 0.082 0.263 0.121 0.107 0.109 0.095 

Locus 1253 : 
2 alleles
11.6% missing data
   2   (0.852) 0.911 0.938 0.872 0.927 0.886 0.813 0.899 0.929 0.908 0.783 
   4   (0.148) 0.089 0.062 0.128 0.073 0.114 0.187 0.101 0.071 0.092 0.217 

Locus 1254 : 
2 alleles
1.4% missing data
   1   (0.925) 0.989 0.994 0.995 0.995 0.942 0.955 0.928 0.818 0.897 0.969 
   3   (0.075) 0.011 0.006 0.005 0.005 0.058 0.045 0.072 0.182 0.103 0.031 

Locus 1255 : 
2 alleles
10.1% missing data
   2   (0.427) 0.519 0.768 0.434 0.650 0.414 0.402 0.318 0.310 0.326 0.430 
   4   (0.573) 0.481 0.232 0.566 0.350 0.586 0.598 0.682 0.690 0.674 0.570 

Locus 1256 : 
2 alleles
5.1% missing data
   3   (0.767) 0.727 0.503 0.976 0.731 0.812 0.814 0.870 0.768 0.736 0.777 
   1   (0.233) 0.273 0.497 0.024 0.269 0.188 0.186 0.130 0.232 0.264 0.223 

Locus 1257 : 
2 alleles
2.9% missing data
   2   (0.603) 0.250 0.437 0.179 0.164 0.703 0.491 0.824 0.850 0.861 0.493 
   4   (0.397) 0.750 0.563 0.821 0.836 0.297 0.509 0.176 0.150 0.139 0.507 

Locus 1258 : 
2 alleles
12.3% missing data
   1   (0.883) 0.945 0.982 0.994 0.978 0.873 0.922 0.887 0.830 0.815 0.924 
   3   (0.117) 0.055 0.018 0.006 0.022 0.127 0.078 0.113 0.170 0.185 0.076 

Locus 1259 : 
2 alleles
14.5% missing data
   1   (0.116) 0.036 0.021 0.068 0.022 0.169 0.093 0.109 0.135 0.102 0.073 
   2   (0.884) 0.964 0.979 0.932 0.978 0.831 0.907 0.891 0.865 0.898 0.927 

Locus 1260 : 
2 alleles
2.2% missing data
   3   (0.913) 0.805 0.986 0.986 0.642 0.979 0.903 0.990 0.986 0.986 0.811 
   1   (0.087) 0.195 0.014 0.014 0.358 0.021 0.097 0.010 0.014 0.014 0.189 

Locus 1261 : 
2 alleles
13.0% missing data
   4   (0.807) 0.826 0.964 0.057 0.832 0.892 0.808 0.889 0.887 0.878 0.782 
   3   (0.193) 0.174 0.036 0.943 0.168 0.108 0.192 0.111 0.113 0.122 0.218 

Locus 1262 : 
2 alleles
15.9% missing data
   2   (0.804) 0.711 0.173 0.955 0.918 0.919 0.852 0.912 0.701 0.744 0.791 
   4   (0.196) 0.289 0.827 0.045 0.082 0.081 0.148 0.088 0.299 0.256 0.209 

Locus 1263 : 
2 alleles
15.2% missing data
   2   (0.887) 0.951 0.987 0.913 0.979 0.899 0.846 0.938 0.863 0.924 0.898 
   4   (0.113) 0.049 0.013 0.087 0.021 0.101 0.154 0.062 0.137 0.076 0.102 

Locus 1264 : 
2 alleles
8.7% missing data
   1   (0.827) 0.905 0.080 0.964 0.911 0.875 0.769 0.936 0.892 0.881 0.780 
   3   (0.173) 0.095 0.920 0.036 0.089 0.125 0.231 0.064 0.108 0.119 0.220 

Locus 1265 : 
2 alleles
15.9% missing data
   1   (0.603) 0.730 0.441 0.491 0.792 0.471 0.698 0.691 0.573 0.605 0.602 
   3   (0.397) 0.270 0.559 0.509 0.208 0.529 0.302 0.309 0.427 0.395 0.398 

Locus 1266 : 
2 alleles
8.0% missing data
   4   (0.479) 0.201 0.468 0.544 0.585 0.421 0.417 0.366 0.498 0.527 0.617 
   2   (0.521) 0.799 0.532 0.456 0.415 0.579 0.583 0.634 0.502 0.473 0.383 

Locus 1267 : 
2 alleles
0.7% missing data
   2   (0.907) 0.908 0.992 0.977 0.983 0.899 0.935 0.886 0.951 0.927 0.960 
   1   (0.093) 0.092 0.008 0.023 0.017 0.101 0.065 0.114 0.049 0.073 0.040 

Locus 1268 : 
2 alleles
3.6% missing data
   2   (0.901) 0.723 0.559 0.977 0.801 0.975 0.832 0.983 0.968 0.968 0.866 
   3   (0.099) 0.277 0.441 0.023 0.199 0.025 0.168 0.017 0.032 0.032 0.134 

Locus 1269 : 
2 alleles
3.6% missing data
   1   (0.899) 0.951 0.983 0.200 0.977 0.913 0.921 0.931 0.940 0.941 0.937 
   4   (0.101) 0.049 0.017 0.800 0.023 0.087 0.079 0.069 0.060 0.059 0.063 

Locus 1270 : 
2 alleles
12.3% missing data
   1   (0.761) 0.911 0.197 0.967 0.951 0.659 0.838 0.619 0.764 0.803 0.856 
   3   (0.239) 0.089 0.803 0.033 0.049 0.341 0.162 0.381 0.236 0.197 0.144 

Locus 1271 : 
2 alleles
7.2% missing data
   1   (0.126) 0.067 0.716 0.027 0.043 0.084 0.093 0.046 0.112 0.089 0.126 
   3   (0.874) 0.933 0.284 0.973 0.957 0.916 0.907 0.954 0.888 0.911 0.874 

Locus 1272 : 
2 alleles
1.4% missing data
   2   (0.797) 0.889 0.779 0.968 0.845 0.762 0.766 0.839 0.829 0.805 0.830 
   4   (0.203) 0.111 0.221 0.032 0.155 0.238 0.234 0.161 0.171 0.195 0.170 

Locus 1273 : 
2 alleles
9.4% missing data
   2   (0.142) 0.418 0.027 0.092 0.091 0.070 0.125 0.076 0.094 0.098 0.160 
   4   (0.858) 0.582 0.973 0.908 0.909 0.930 0.875 0.924 0.906 0.902 0.840 

Locus 1274 : 
2 alleles
4.3% missing data
   2   (0.864) 0.955 0.427 0.979 0.981 0.844 0.914 0.863 0.896 0.860 0.919 
   4   (0.136) 0.045 0.573 0.021 0.019 0.156 0.086 0.137 0.104 0.140 0.081 

Locus 1275 : 
2 alleles
5.1% missing data
   1   (0.923) 0.972 0.991 0.962 0.989 0.952 0.937 0.971 0.787 0.896 0.948 
   2   (0.077) 0.028 0.009 0.038 0.011 0.048 0.063 0.029 0.213 0.104 0.052 

Locus 1276 : 
2 alleles
5.8% missing data
   2   (0.568) 0.694 0.134 0.559 0.838 0.581 0.490 0.570 0.586 0.583 0.522 
   4   (0.432) 0.306 0.866 0.441 0.162 0.419 0.510 0.430 0.414 0.417 0.478 

Locus 1277 : 
2 alleles
16.7% missing data
   1   (0.815) 0.851 0.951 0.844 0.880 0.856 0.706 0.916 0.897 0.879 0.713 
   2   (0.185) 0.149 0.049 0.156 0.120 0.144 0.294 0.084 0.103 0.121 0.287 

Locus 1278 : 
2 alleles
11.6% missing data
   4   (0.865) 0.862 0.951 0.860 0.920 0.924 0.837 0.937 0.819 0.910 0.856 
   3   (0.135) 0.138 0.049 0.140 0.080 0.076 0.163 0.063 0.181 0.090 0.144 

Locus 1279 : 
2 alleles
5.1% missing data
   3   (0.597) 0.559 0.862 0.411 0.765 0.662 0.581 0.470 0.579 0.435 0.648 
   1   (0.403) 0.441 0.138 0.589 0.235 0.338 0.419 0.530 0.421 0.565 0.352 

Locus 1280 : 
2 alleles
13.0% missing data
   3   (0.900) 0.915 0.986 0.879 0.975 0.959 0.840 0.938 0.899 0.881 0.894 
   1   (0.100) 0.085 0.014 0.121 0.025 0.041 0.160 0.062 0.101 0.119 0.106 

Locus 1281 : 
2 alleles
16.7% missing data
   3   (0.900) 0.963 0.990 0.026 0.988 0.902 0.924 0.962 0.909 0.931 0.933 
   4   (0.100) 0.037 0.010 0.974 0.012 0.098 0.076 0.038 0.091 0.069 0.067 

Locus 1282 : 
2 alleles
1.4% missing data
   1   (0.902) 0.934 0.985 0.988 0.989 0.916 0.920 0.898 0.922 0.920 0.935 
   3   (0.098) 0.066 0.015 0.012 0.011 0.084 0.080 0.102 0.078 0.080 0.065 

Locus 1283 : 
2 alleles
3.6% missing data
   3   (0.748) 0.621 0.594 0.117 0.706 0.770 0.793 0.843 0.887 0.880 0.753 
   1   (0.252) 0.379 0.406 0.883 0.294 0.230 0.207 0.157 0.113 0.120 0.247 

Locus 1284 : 
2 alleles
13.8% missing data
   4   (0.906) 0.949 0.962 0.987 0.969 0.923 0.930 0.959 0.913 0.871 0.904 
   2   (0.094) 0.051 0.038 0.013 0.031 0.077 0.070 0.041 0.087 0.129 0.096 

Locus 1285 : 
2 alleles
5.8% missing data
   1   (0.839) 0.871 0.431 0.877 0.951 0.866 0.816 0.894 0.849 0.823 0.885 
   3   (0.161) 0.129 0.569 0.123 0.049 0.134 0.184 0.106 0.151 0.177 0.115 

Locus 1286 : 
2 alleles
2.9% missing data
   2   (0.897) 0.897 0.963 0.848 0.819 0.952 0.896 0.975 0.968 0.960 0.845 
   4   (0.103) 0.103 0.037 0.152 0.181 0.048 0.104 0.025 0.032 0.040 0.155 

Locus 1287 : 
2 alleles
3.6% missing data
   1   (0.114) 0.355 0.330 0.034 0.214 0.040 0.123 0.020 0.033 0.032 0.142 
   3   (0.886) 0.645 0.670 0.966 0.786 0.960 0.877 0.980 0.967 0.968 0.858 

Locus 1288 : 
2 alleles
0.7% missing data
   4   (0.948) 0.951 0.510 0.985 0.902 0.992 0.875 0.996 0.993 0.994 0.931 
   3   (0.052) 0.049 0.490 0.015 0.098 0.008 0.125 0.004 0.007 0.006 0.069 

Locus 1289 : 
2 alleles
5.8% missing data
   3   (0.834) 0.879 0.616 0.068 0.876 0.930 0.864 0.948 0.898 0.915 0.774 
   1   (0.166) 0.121 0.384 0.932 0.124 0.070 0.136 0.052 0.102 0.085 0.226 

Locus 1290 : 
2 alleles
13.8% missing data
   1   (0.851) 0.707 0.981 0.987 0.935 0.888 0.873 0.846 0.864 0.790 0.906 
   4   (0.149) 0.293 0.019 0.013 0.065 0.112 0.127 0.154 0.136 0.210 0.094 

Locus 1291 : 
2 alleles
5.8% missing data
   1   (0.815) 0.873 0.930 0.149 0.608 0.885 0.852 0.946 0.935 0.931 0.697 
   3   (0.185) 0.127 0.070 0.851 0.392 0.115 0.148 0.054 0.065 0.069 0.303 

Locus 1292 : 
2 alleles
3.6% missing data
   3   (0.899) 0.961 0.926 0.981 0.969 0.952 0.932 0.976 0.824 0.924 0.846 
   2   (0.101) 0.039 0.074 0.019 0.031 0.048 0.068 0.024 0.176 0.076 0.154 

Locus 1293 : 
2 alleles
9.4% missing data
   2   (0.896) 0.866 0.908 0.945 0.973 0.955 0.833 0.956 0.933 0.942 0.878 
   4   (0.104) 0.134 0.092 0.055 0.027 0.045 0.167 0.044 0.067 0.058 0.122 

Locus 1294 : 
2 alleles
4.3% missing data
   3   (0.915) 0.987 0.991 0.996 0.996 0.899 0.947 0.601 0.907 0.851 0.981 
   4   (0.085) 0.013 0.009 0.004 0.004 0.101 0.053 0.399 0.093 0.149 0.019 

Locus 1295 : 
2 alleles
13.8% missing data
   1   (0.465) 0.532 0.399 0.468 0.661 0.468 0.548 0.383 0.438 0.409 0.461 
   4   (0.535) 0.468 0.601 0.532 0.339 0.532 0.452 0.617 0.562 0.591 0.539 

Locus 1296 : 
2 alleles
4.3% missing data
   2   (0.856) 0.908 0.980 0.985 0.955 0.885 0.908 0.877 0.828 0.890 0.849 
   3   (0.144) 0.092 0.020 0.015 0.045 0.115 0.092 0.123 0.172 0.110 0.151 

Locus 1297 : 
2 alleles
2.9% missing data
   4   (0.823) 0.789 0.973 0.959 0.779 0.909 0.785 0.955 0.927 0.925 0.590 
   3   (0.177) 0.211 0.027 0.041 0.221 0.091 0.215 0.045 0.073 0.075 0.410 

Locus 1298 : 
2 alleles
3.6% missing data
   1   (0.110) 0.066 0.023 0.012 0.052 0.116 0.067 0.068 0.108 0.162 0.074 
   3   (0.890) 0.934 0.977 0.988 0.948 0.884 0.933 0.932 0.892 0.838 0.926 

Locus 1299 : 
2 alleles
3.6% missing data
   2   (0.889) 0.917 0.937 0.991 0.975 0.899 0.910 0.892 0.920 0.919 0.909 
   4   (0.111) 0.083 0.063 0.009 0.025 0.101 0.090 0.108 0.080 0.081 0.091 

Locus 1300 : 
2 alleles
5.1% missing data
   3   (0.878) 0.834 0.982 0.985 0.937 0.907 0.916 0.926 0.906 0.860 0.891 
   1   (0.122) 0.166 0.018 0.015 0.063 0.093 0.084 0.074 0.094 0.140 0.109 

Locus 1301 : 
2 alleles
5.8% missing data
   3   (0.444) 0.764 0.149 0.438 0.355 0.414 0.491 0.449 0.414 0.334 0.438 
   4   (0.556) 0.236 0.851 0.562 0.645 0.586 0.509 0.551 0.586 0.666 0.562 

Locus 1302 : 
2 alleles
5.1% missing data
   2   (0.566) 0.391 0.100 0.939 0.485 0.549 0.539 0.564 0.474 0.585 0.701 
   4   (0.434) 0.609 0.900 0.061 0.515 0.451 0.461 0.436 0.526 0.415 0.299 

Locus 1303 : 
2 alleles
15.9% missing data
   1   (0.718) 0.685 0.718 0.482 0.872 0.672 0.770 0.728 0.832 0.791 0.721 
   2   (0.282) 0.315 0.282 0.518 0.128 0.328 0.230 0.272 0.168 0.209 0.279 

Locus 1304 : 
2 alleles
1.4% missing data
   1   (0.911) 0.975 0.992 0.991 0.982 0.863 0.918 0.944 0.950 0.950 0.929 
   3   (0.089) 0.025 0.008 0.009 0.018 0.137 0.082 0.056 0.050 0.050 0.071 

Locus 1305 : 
2 alleles
10.1% missing data
   2   (0.652) 0.776 0.524 0.801 0.708 0.648 0.681 0.685 0.736 0.662 0.600 
   4   (0.348) 0.224 0.476 0.199 0.292 0.352 0.319 0.315 0.264 0.338 0.400 

Locus 1306 : 
2 alleles
12.3% missing data
   1   (0.883) 0.912 0.975 0.982 0.973 0.873 0.895 0.920 0.924 0.904 0.902 
   3   (0.117) 0.088 0.025 0.018 0.027 0.127 0.105 0.080 0.076 0.096 0.098 

Locus 1307 : 
2 alleles
3.6% missing data
   2   (0.909) 0.977 0.989 0.969 0.989 0.919 0.939 0.888 0.876 0.832 0.958 
   4   (0.091) 0.023 0.011 0.031 0.011 0.081 0.061 0.112 0.124 0.168 0.042 

Locus 1308 : 
2 alleles
13.8% missing data
   4   (0.823) 0.900 0.967 0.970 0.927 0.880 0.773 0.825 0.841 0.853 0.799 
   1   (0.177) 0.100 0.033 0.030 0.073 0.120 0.227 0.175 0.159 0.147 0.201 

Locus 1309 : 
2 alleles
10.9% missing data
   1   (0.811) 0.663 0.964 0.585 0.857 0.891 0.791 0.886 0.852 0.787 0.791 
   2   (0.189) 0.337 0.036 0.415 0.143 0.109 0.209 0.114 0.148 0.213 0.209 

Locus 1310 : 
2 alleles
10.1% missing data
   1   (0.890) 0.949 0.984 0.977 0.983 0.870 0.911 0.934 0.891 0.855 0.912 
   3   (0.110) 0.051 0.016 0.023 0.017 0.130 0.089 0.066 0.109 0.145 0.088 

Locus 1311 : 
2 alleles
10.9% missing data
   2   (0.184) 0.112 0.901 0.139 0.146 0.173 0.196 0.057 0.125 0.094 0.234 
   4   (0.816) 0.888 0.099 0.861 0.854 0.827 0.804 0.943 0.875 0.906 0.766 

Locus 1312 : 
2 alleles
8.0% missing data
   2   (0.929) 0.982 0.993 0.996 0.994 0.914 0.953 0.924 0.931 0.955 0.968 
   3   (0.071) 0.018 0.007 0.004 0.006 0.086 0.047 0.076 0.069 0.045 0.032 

Locus 1313 : 
2 alleles
4.3% missing data
   3   (0.832) 0.875 0.502 0.921 0.861 0.888 0.866 0.831 0.822 0.899 0.875 
   1   (0.168) 0.125 0.498 0.079 0.139 0.112 0.134 0.169 0.178 0.101 0.125 

Locus 1314 : 
2 alleles
13.0% missing data
   3   (0.279) 0.143 0.038 0.318 0.068 0.385 0.274 0.419 0.246 0.356 0.204 
   1   (0.721) 0.857 0.962 0.682 0.932 0.615 0.726 0.581 0.754 0.644 0.796 

Locus 1315 : 
2 alleles
8.0% missing data
   3   (0.888) 0.845 0.981 0.983 0.838 0.924 0.844 0.945 0.943 0.934 0.894 
   4   (0.112) 0.155 0.019 0.017 0.162 0.076 0.156 0.055 0.057 0.066 0.106 

Locus 1316 : 
2 alleles
12.3% missing data
   4   (0.837) 0.867 0.978 0.884 0.960 0.721 0.864 0.827 0.869 0.882 0.893 
   1   (0.163) 0.133 0.022 0.116 0.040 0.279 0.136 0.173 0.131 0.118 0.107 

Locus 1317 : 
2 alleles
13.0% missing data
   3   (0.879) 0.920 0.788 0.683 0.939 0.904 0.894 0.950 0.934 0.932 0.868 
   1   (0.121) 0.080 0.212 0.317 0.061 0.096 0.106 0.050 0.066 0.068 0.132 

Locus 1318 : 
2 alleles
3.6% missing data
   2   (0.911) 0.954 0.989 0.745 0.988 0.932 0.923 0.951 0.909 0.928 0.942 
   4   (0.089) 0.046 0.011 0.255 0.012 0.068 0.077 0.049 0.091 0.072 0.058 

Locus 1319 : 
2 alleles
4.3% missing data
   1   (0.322) 0.353 0.429 0.057 0.274 0.376 0.318 0.494 0.341 0.313 0.187 
   2   (0.678) 0.647 0.571 0.943 0.726 0.624 0.682 0.506 0.659 0.687 0.813 

Locus 1320 : 
2 alleles
15.2% missing data
   1   (0.622) 0.329 0.942 0.726 0.709 0.613 0.687 0.713 0.596 0.678 0.616 
   3   (0.378) 0.671 0.058 0.274 0.291 0.387 0.313 0.287 0.404 0.322 0.384 

Locus 1321 : 
2 alleles
15.2% missing data
   3   (0.838) 0.961 0.987 0.932 0.988 0.770 0.878 0.570 0.628 0.758 0.945 
   4   (0.162) 0.039 0.013 0.068 0.012 0.230 0.122 0.430 0.372 0.242 0.055 

Locus 1322 : 
2 alleles
3.6% missing data
   1   (0.567) 0.507 0.259 0.534 0.756 0.589 0.661 0.711 0.557 0.501 0.497 
   3   (0.433) 0.493 0.741 0.466 0.244 0.411 0.339 0.289 0.443 0.499 0.503 

Locus 1323 : 
2 alleles
9.4% missing data
   2   (0.867) 0.815 0.979 0.980 0.915 0.912 0.904 0.908 0.861 0.836 0.895 
   4   (0.133) 0.185 0.021 0.020 0.085 0.088 0.096 0.092 0.139 0.164 0.105 

Locus 1324 : 
2 alleles
6.5% missing data
   2   (0.482) 0.484 0.797 0.389 0.741 0.537 0.494 0.374 0.499 0.560 0.427 
   1   (0.518) 0.516 0.203 0.611 0.259 0.463 0.506 0.626 0.501 0.440 0.573 

Locus 1325 : 
2 alleles
6.5% missing data
   2   (0.222) 0.358 0.046 0.053 0.287 0.144 0.418 0.144 0.313 0.369 0.187 
   4   (0.778) 0.642 0.954 0.947 0.713 0.856 0.582 0.856 0.687 0.631 0.813 

Locus 1326 : 
2 alleles
13.0% missing data
   3   (0.857) 0.907 0.895 0.978 0.941 0.681 0.793 0.932 0.880 0.849 0.913 
   1   (0.143) 0.093 0.105 0.022 0.059 0.319 0.207 0.068 0.120 0.151 0.087 

Locus 1327 : 
2 alleles
10.9% missing data
   2   (0.929) 0.979 0.993 0.923 0.990 0.962 0.941 0.954 0.952 0.940 0.950 
   1   (0.071) 0.021 0.007 0.077 0.010 0.038 0.059 0.046 0.048 0.060 0.050 

Locus 1328 : 
2 alleles
5.8% missing data
   2   (0.540) 0.397 0.920 0.454 0.841 0.544 0.450 0.606 0.599 0.501 0.439 
   4   (0.460) 0.603 0.080 0.546 0.159 0.456 0.550 0.394 0.401 0.499 0.561 

Locus 1329 : 
2 alleles
2.2% missing data
   2   (0.896) 0.976 0.988 0.935 0.980 0.925 0.890 0.926 0.943 0.948 0.855 
   4   (0.104) 0.024 0.012 0.065 0.020 0.075 0.110 0.074 0.057 0.052 0.145 

Locus 1330 : 
2 alleles
11.6% missing data
   1   (0.887) 0.946 0.706 0.917 0.954 0.940 0.905 0.922 0.874 0.912 0.915 
   3   (0.113) 0.054 0.294 0.083 0.046 0.060 0.095 0.078 0.126 0.088 0.085 

Locus 1331 : 
2 alleles
11.6% missing data
   1   (0.840) 0.757 0.965 0.749 0.944 0.873 0.863 0.815 0.854 0.808 0.894 
   4   (0.160) 0.243 0.035 0.251 0.056 0.127 0.137 0.185 0.146 0.192 0.106 

Locus 1332 : 
2 alleles
13.0% missing data
   2   (0.889) 0.895 0.914 0.982 0.968 0.837 0.882 0.946 0.924 0.909 0.916 
   4   (0.111) 0.105 0.086 0.018 0.032 0.163 0.118 0.054 0.076 0.091 0.084 

Locus 1333 : 
2 alleles
15.9% missing data
   1   (0.075) 0.153 0.009 0.071 0.017 0.033 0.064 0.031 0.036 0.037 0.075 
   4   (0.925) 0.847 0.991 0.929 0.983 0.967 0.936 0.969 0.964 0.963 0.925 

Locus 1334 : 
2 alleles
1.4% missing data
   1   (0.894) 0.967 0.291 0.969 0.981 0.931 0.918 0.947 0.904 0.906 0.923 
   2   (0.106) 0.033 0.709 0.031 0.019 0.069 0.082 0.053 0.096 0.094 0.077 

Locus 1335 : 
2 alleles
12.3% missing data
   1   (0.945) 0.990 0.995 0.998 0.997 0.955 0.967 0.925 0.889 0.769 0.985 
   4   (0.055) 0.010 0.005 0.002 0.003 0.045 0.033 0.075 0.111 0.231 0.015 

Locus 1336 : 
2 alleles
5.1% missing data
   3   (0.859) 0.901 0.946 0.870 0.970 0.845 0.883 0.872 0.866 0.917 0.873 
   1   (0.141) 0.099 0.054 0.130 0.030 0.155 0.117 0.128 0.134 0.083 0.127 

Locus 1337 : 
2 alleles
17.4% missing data
   2   (0.919) 0.912 0.986 0.958 0.878 0.956 0.928 0.983 0.960 0.970 0.903 
   4   (0.081) 0.088 0.014 0.042 0.122 0.044 0.072 0.017 0.040 0.030 0.097 

Locus 1338 : 
2 alleles
5.1% missing data
   2   (0.904) 0.897 0.971 0.978 0.988 0.940 0.920 0.934 0.928 0.909 0.926 
   1   (0.096) 0.103 0.029 0.022 0.012 0.060 0.080 0.066 0.072 0.091 0.074 

Locus 1339 : 
2 alleles
1.4% missing data
   2   (0.903) 0.962 0.989 0.993 0.984 0.894 0.934 0.957 0.946 0.929 0.875 
   3   (0.097) 0.038 0.011 0.007 0.016 0.106 0.066 0.043 0.054 0.071 0.125 

Locus 1340 : 
2 alleles
2.2% missing data
   1   (0.866) 0.870 0.975 0.917 0.931 0.920 0.892 0.895 0.849 0.907 0.887 
   3   (0.134) 0.130 0.025 0.083 0.069 0.080 0.108 0.105 0.151 0.093 0.113 

Locus 1341 : 
2 alleles
4.3% missing data
   1   (0.896) 0.956 0.988 0.973 0.985 0.897 0.904 0.933 0.846 0.931 0.909 
   3   (0.104) 0.044 0.012 0.027 0.015 0.103 0.096 0.067 0.154 0.069 0.091 

Locus 1342 : 
2 alleles
1.4% missing data
   3   (0.891) 0.867 0.989 0.989 0.975 0.907 0.880 0.766 0.944 0.897 0.956 
   1   (0.109) 0.133 0.011 0.011 0.025 0.093 0.120 0.234 0.056 0.103 0.044 

Locus 1343 : 
2 alleles
10.9% missing data
   2   (0.828) 0.857 0.709 0.964 0.914 0.800 0.842 0.901 0.875 0.912 0.822 
   4   (0.172) 0.143 0.291 0.036 0.086 0.200 0.158 0.099 0.125 0.088 0.178 

Locus 1344 : 
2 alleles
3.6% missing data
   2   (0.884) 0.967 0.987 0.959 0.980 0.919 0.923 0.913 0.931 0.919 0.831 
   4   (0.116) 0.033 0.013 0.041 0.020 0.081 0.077 0.087 0.069 0.081 0.169 

Locus 1345 : 
2 alleles
10.9% missing data
   2   (0.482) 0.674 0.065 0.052 0.283 0.434 0.453 0.708 0.709 0.672 0.330 
   4   (0.518) 0.326 0.935 0.948 0.717 0.566 0.547 0.292 0.291 0.328 0.670 

Locus 1346 : 
2 alleles
10.9% missing data
   4   (0.879) 0.918 0.880 0.986 0.960 0.938 0.848 0.927 0.959 0.940 0.791 
   2   (0.121) 0.082 0.120 0.014 0.040 0.062 0.152 0.073 0.041 0.060 0.209 

Locus 1347 : 
2 alleles
0.0% missing data
   3   (0.698) 0.796 0.958 0.947 0.947 0.561 0.797 0.667 0.650 0.753 0.686 
   1   (0.302) 0.204 0.042 0.053 0.053 0.439 0.203 0.333 0.350 0.247 0.314 

Locus 1348 : 
2 alleles
4.3% missing data
   3   (0.911) 0.936 0.986 0.890 0.969 0.952 0.919 0.937 0.953 0.946 0.937 
   1   (0.089) 0.064 0.014 0.110 0.031 0.048 0.081 0.063 0.047 0.054 0.063 

Locus 1349 : 
2 alleles
13.8% missing data
   1   (0.530) 0.560 0.077 0.619 0.332 0.415 0.614 0.540 0.521 0.674 0.603 
   3   (0.470) 0.440 0.923 0.381 0.668 0.585 0.386 0.460 0.479 0.326 0.397 

Locus 1350 : 
2 alleles
10.9% missing data
   1   (0.929) 0.922 0.994 0.974 0.988 0.936 0.952 0.915 0.953 0.948 0.981 
   3   (0.071) 0.078 0.006 0.026 0.012 0.064 0.048 0.085 0.047 0.052 0.019 

Locus 1351 : 
2 alleles
17.4% missing data
   2   (0.645) 0.688 0.551 0.655 0.606 0.676 0.703 0.535 0.720 0.712 0.695 
   4   (0.355) 0.312 0.449 0.345 0.394 0.324 0.297 0.465 0.280 0.288 0.305 

Locus 1352 : 
2 alleles
14.5% missing data
   1   (0.544) 0.529 0.531 0.412 0.718 0.690 0.426 0.414 0.625 0.679 0.485 
   4   (0.456) 0.471 0.469 0.588 0.282 0.310 0.574 0.586 0.375 0.321 0.515 

Locus 1353 : 
2 alleles
12.3% missing data
   2   (0.892) 0.922 0.588 0.911 0.848 0.946 0.792 0.976 0.969 0.968 0.838 
   4   (0.108) 0.078 0.412 0.089 0.152 0.054 0.208 0.024 0.031 0.032 0.162 

Locus 1354 : 
2 alleles
4.3% missing data
   4   (0.922) 0.766 0.981 0.945 0.975 0.947 0.933 0.975 0.946 0.960 0.947 
   2   (0.078) 0.234 0.019 0.055 0.025 0.053 0.067 0.025 0.054 0.040 0.053 

Locus 1355 : 
2 alleles
10.9% missing data
   3   (0.448) 0.440 0.429 0.049 0.468 0.510 0.440 0.443 0.540 0.608 0.381 
   1   (0.552) 0.560 0.571 0.951 0.532 0.490 0.560 0.557 0.460 0.392 0.619 

Locus 1356 : 
2 alleles
6.5% missing data
   2   (0.836) 0.782 0.410 0.982 0.866 0.869 0.825 0.920 0.867 0.870 0.880 
   4   (0.164) 0.218 0.590 0.018 0.134 0.131 0.175 0.080 0.133 0.130 0.120 

Locus 1357 : 
2 alleles
7.2% missing data
   4   (0.762) 0.761 0.955 0.655 0.870 0.737 0.708 0.816 0.858 0.841 0.736 
   2   (0.238) 0.239 0.045 0.345 0.130 0.263 0.292 0.184 0.142 0.159 0.264 

Locus 1358 : 
2 alleles
4.3% missing data
   3   (0.874) 0.859 0.985 0.894 0.937 0.903 0.905 0.937 0.829 0.915 0.887 
   1   (0.126) 0.141 0.015 0.106 0.063 0.097 0.095 0.063 0.171 0.085 0.113 

Locus 1359 : 
2 alleles
5.8% missing data
   3   (0.518) 0.167 0.134 0.070 0.056 0.747 0.351 0.864 0.792 0.779 0.286 
   1   (0.482) 0.833 0.866 0.930 0.944 0.253 0.649 0.136 0.208 0.221 0.714 

Locus 1360 : 
2 alleles
5.1% missing data
   1   (0.296) 0.389 0.042 0.311 0.142 0.376 0.271 0.207 0.236 0.251 0.341 
   3   (0.704) 0.611 0.958 0.689 0.858 0.624 0.729 0.793 0.764 0.749 0.659 

Locus 1361 : 
2 alleles
5.1% missing data
   1   (0.124) 0.126 0.015 0.011 0.060 0.080 0.139 0.050 0.231 0.184 0.105 
   3   (0.876) 0.874 0.985 0.989 0.940 0.920 0.861 0.950 0.769 0.816 0.895 

Locus 1362 : 
2 alleles
12.3% missing data
   4   (0.818) 0.725 0.919 0.833 0.864 0.880 0.867 0.821 0.878 0.887 0.813 
   1   (0.182) 0.275 0.081 0.167 0.136 0.120 0.133 0.179 0.122 0.113 0.187 

Locus 1363 : 
2 alleles
2.9% missing data
   3   (0.873) 0.958 0.292 0.861 0.979 0.884 0.853 0.923 0.883 0.909 0.907 
   1   (0.127) 0.042 0.708 0.139 0.021 0.116 0.147 0.077 0.117 0.091 0.093 

Locus 1364 : 
2 alleles
13.8% missing data
   4   (0.916) 0.916 0.987 0.970 0.953 0.959 0.934 0.983 0.973 0.968 0.841 
   2   (0.084) 0.084 0.013 0.030 0.047 0.041 0.066 0.017 0.027 0.032 0.159 

Locus 1365 : 
2 alleles
14.5% missing data
   2   (0.179) 0.149 0.019 0.132 0.026 0.247 0.139 0.275 0.235 0.158 0.106 
   3   (0.821) 0.851 0.981 0.868 0.974 0.753 0.861 0.725 0.765 0.842 0.894 

Locus 1366 : 
2 alleles
10.9% missing data
   2   (0.398) 0.273 0.055 0.450 0.086 0.338 0.401 0.488 0.380 0.493 0.488 
   4   (0.602) 0.727 0.945 0.550 0.914 0.662 0.599 0.512 0.620 0.507 0.512 

Locus 1367 : 
2 alleles
0.7% missing data
   1   (0.893) 0.953 0.982 0.210 0.984 0.941 0.911 0.930 0.909 0.921 0.921 
   3   (0.107) 0.047 0.018 0.790 0.016 0.059 0.089 0.070 0.091 0.079 0.079 

Locus 1368 : 
2 alleles
10.1% missing data
   2   (0.641) 0.833 0.950 0.965 0.895 0.654 0.671 0.661 0.454 0.460 0.564 
   4   (0.359) 0.167 0.050 0.035 0.105 0.346 0.329 0.339 0.546 0.540 0.436 

Locus 1369 : 
2 alleles
4.3% missing data
   1   (0.465) 0.414 0.914 0.518 0.654 0.416 0.520 0.371 0.472 0.577 0.457 
   3   (0.535) 0.586 0.086 0.482 0.346 0.584 0.480 0.629 0.528 0.423 0.543 

Locus 1370 : 
2 alleles
14.5% missing data
   3   (0.902) 0.967 0.458 0.974 0.987 0.918 0.932 0.806 0.934 0.933 0.967 
   1   (0.098) 0.033 0.542 0.026 0.013 0.082 0.068 0.194 0.066 0.067 0.033 

Locus 1371 : 
2 alleles
12.3% missing data
   1   (0.126) 0.080 0.022 0.122 0.035 0.078 0.141 0.098 0.195 0.093 0.106 
   3   (0.874) 0.920 0.978 0.878 0.965 0.922 0.859 0.902 0.805 0.907 0.894 

Locus 1372 : 
2 alleles
3.6% missing data
   1   (0.845) 0.880 0.633 0.967 0.846 0.814 0.824 0.907 0.866 0.902 0.898 
   4   (0.155) 0.120 0.367 0.033 0.154 0.186 0.176 0.093 0.134 0.098 0.102 

Locus 1373 : 
2 alleles
5.8% missing data
   3   (0.838) 0.689 0.969 0.965 0.921 0.840 0.851 0.909 0.848 0.896 0.844 
   4   (0.162) 0.311 0.031 0.035 0.079 0.160 0.149 0.091 0.152 0.104 0.156 

Locus 1374 : 
2 alleles
4.3% missing data
   3   (0.873) 0.907 0.986 0.982 0.978 0.882 0.834 0.904 0.801 0.849 0.914 
   1   (0.127) 0.093 0.014 0.018 0.022 0.118 0.166 0.096 0.199 0.151 0.086 

Locus 1375 : 
2 alleles
3.6% missing data
   1   (0.820) 0.844 0.972 0.963 0.919 0.777 0.860 0.810 0.866 0.854 0.859 
   2   (0.180) 0.156 0.028 0.037 0.081 0.223 0.140 0.190 0.134 0.146 0.141 

Locus 1376 : 
2 alleles
1.4% missing data
   2   (0.933) 0.970 0.994 0.975 0.993 0.938 0.932 0.924 0.922 0.894 0.980 
   4   (0.067) 0.030 0.006 0.025 0.007 0.062 0.068 0.076 0.078 0.106 0.020 

Locus 1377 : 
2 alleles
1.4% missing data
   2   (0.902) 0.886 0.972 0.993 0.951 0.964 0.925 0.952 0.934 0.903 0.900 
   3   (0.098) 0.114 0.028 0.007 0.049 0.036 0.075 0.048 0.066 0.097 0.100 

Locus 1378 : 
2 alleles
10.1% missing data
   1   (0.720) 0.741 0.615 0.958 0.810 0.789 0.686 0.802 0.714 0.789 0.639 
   3   (0.280) 0.259 0.385 0.042 0.190 0.211 0.314 0.198 0.286 0.211 0.361 

Locus 1379 : 
2 alleles
16.7% missing data
   3   (0.610) 0.198 0.714 0.120 0.079 0.858 0.422 0.918 0.886 0.877 0.297 
   1   (0.390) 0.802 0.286 0.880 0.921 0.142 0.578 0.082 0.114 0.123 0.703 

Locus 1380 : 
2 alleles
3.6% missing data
   3   (0.791) 0.926 0.960 0.833 0.860 0.808 0.851 0.814 0.808 0.816 0.757 
   1   (0.209) 0.074 0.040 0.167 0.140 0.192 0.149 0.186 0.192 0.184 0.243 

Locus 1381 : 
2 alleles
10.9% missing data
   1   (0.853) 0.953 0.985 0.916 0.987 0.759 0.890 0.729 0.842 0.683 0.936 
   4   (0.147) 0.047 0.015 0.084 0.013 0.241 0.110 0.271 0.158 0.317 0.064 

Locus 1382 : 
2 alleles
7.2% missing data
   3   (0.858) 0.925 0.584 0.479 0.914 0.874 0.842 0.949 0.803 0.781 0.903 
   1   (0.142) 0.075 0.416 0.521 0.086 0.126 0.158 0.051 0.197 0.219 0.097 

Locus 1383 : 
2 alleles
15.2% missing data
   3   (0.915) 0.927 0.894 0.901 0.905 0.959 0.848 0.980 0.942 0.954 0.915 
   4   (0.085) 0.073 0.106 0.099 0.095 0.041 0.152 0.020 0.058 0.046 0.085 

Locus 1384 : 
2 alleles
13.0% missing data
   2   (0.850) 0.916 0.979 0.732 0.947 0.789 0.720 0.896 0.858 0.882 0.885 
   1   (0.150) 0.084 0.021 0.268 0.053 0.211 0.280 0.104 0.142 0.118 0.115 

Locus 1385 : 
2 alleles
2.9% missing data
   2   (0.742) 0.636 0.957 0.955 0.881 0.808 0.787 0.726 0.855 0.852 0.665 
   4   (0.258) 0.364 0.043 0.045 0.119 0.192 0.213 0.274 0.145 0.148 0.335 

Locus 1386 : 
2 alleles
14.5% missing data
   2   (0.871) 0.908 0.980 0.849 0.968 0.873 0.879 0.949 0.906 0.917 0.822 
   4   (0.129) 0.092 0.020 0.151 0.032 0.127 0.121 0.051 0.094 0.083 0.178 

Locus 1387 : 
2 alleles
4.3% missing data
   1   (0.710) 0.694 0.269 0.160 0.649 0.625 0.663 0.813 0.805 0.810 0.792 
   3   (0.290) 0.306 0.731 0.840 0.351 0.375 0.337 0.187 0.195 0.190 0.208 

Locus 1388 : 
2 alleles
15.2% missing data
   1   (0.248) 0.133 0.362 0.316 0.249 0.255 0.220 0.211 0.358 0.301 0.166 
   3   (0.752) 0.867 0.638 0.684 0.751 0.745 0.780 0.789 0.642 0.699 0.834 

Locus 1389 : 
2 alleles
4.3% missing data
   4   (0.856) 0.936 0.366 0.376 0.927 0.936 0.899 0.936 0.817 0.793 0.886 
   1   (0.144) 0.064 0.634 0.624 0.073 0.064 0.101 0.064 0.183 0.207 0.114 

Locus 1390 : 
2 alleles
12.3% missing data
   2   (0.872) 0.764 0.786 0.956 0.804 0.915 0.864 0.937 0.940 0.950 0.885 
   4   (0.128) 0.236 0.214 0.044 0.196 0.085 0.136 0.063 0.060 0.050 0.115 

Locus 1391 : 
2 alleles
6.5% missing data
   2   (0.100) 0.216 0.018 0.010 0.031 0.064 0.134 0.040 0.102 0.053 0.086 
   4   (0.900) 0.784 0.982 0.990 0.969 0.936 0.866 0.960 0.898 0.947 0.914 

Locus 1392 : 
2 alleles
10.9% missing data
   1   (0.181) 0.129 0.024 0.964 0.032 0.187 0.153 0.153 0.185 0.209 0.137 
   2   (0.819) 0.871 0.976 0.036 0.968 0.813 0.847 0.847 0.815 0.791 0.863 

Locus 1393 : 
2 alleles
3.6% missing data
   1   (0.912) 0.679 0.989 0.979 0.975 0.942 0.814 0.963 0.956 0.960 0.937 
   3   (0.088) 0.321 0.011 0.021 0.025 0.058 0.186 0.037 0.044 0.040 0.063 

Locus 1394 : 
2 alleles
14.5% missing data
   3   (0.892) 0.926 0.758 0.803 0.895 0.953 0.926 0.964 0.949 0.944 0.849 
   4   (0.108) 0.074 0.242 0.197 0.105 0.047 0.074 0.036 0.051 0.056 0.151 

Locus 1395 : 
2 alleles
13.0% missing data
   2   (0.892) 0.906 0.977 0.860 0.943 0.897 0.818 0.961 0.906 0.948 0.897 
   3   (0.108) 0.094 0.023 0.140 0.057 0.103 0.182 0.039 0.094 0.052 0.103 

Locus 1396 : 
2 alleles
12.3% missing data
   3   (0.881) 0.931 0.174 0.893 0.961 0.937 0.905 0.925 0.949 0.956 0.891 
   1   (0.119) 0.069 0.826 0.107 0.039 0.063 0.095 0.075 0.051 0.044 0.109 

Locus 1397 : 
2 alleles
15.9% missing data
   2   (0.881) 0.953 0.980 0.972 0.971 0.862 0.868 0.920 0.930 0.928 0.865 
   4   (0.119) 0.047 0.020 0.028 0.029 0.138 0.132 0.080 0.070 0.072 0.135 

Locus 1398 : 
2 alleles
2.2% missing data
   1   (0.946) 0.993 0.994 0.998 0.998 0.938 0.968 0.859 0.949 0.954 0.988 
   2   (0.054) 0.007 0.006 0.002 0.002 0.062 0.032 0.141 0.051 0.046 0.012 

Locus 1399 : 
2 alleles
3.6% missing data
   1   (0.888) 0.950 0.982 0.970 0.977 0.922 0.903 0.904 0.945 0.939 0.853 
   4   (0.112) 0.050 0.018 0.030 0.023 0.078 0.097 0.096 0.055 0.061 0.147 

Locus 1400 : 
2 alleles
3.6% missing data
   4   (0.851) 0.702 0.966 0.835 0.926 0.872 0.824 0.931 0.888 0.940 0.835 
   2   (0.149) 0.298 0.034 0.165 0.074 0.128 0.176 0.069 0.112 0.060 0.165 

Locus 1401 : 
2 alleles
15.2% missing data
   4   (0.823) 0.880 0.974 0.827 0.951 0.676 0.793 0.901 0.841 0.861 0.826 
   3   (0.177) 0.120 0.026 0.173 0.049 0.324 0.207 0.099 0.159 0.139 0.174 

Locus 1402 : 
2 alleles
14.5% missing data
   2   (0.839) 0.869 0.811 0.976 0.906 0.903 0.843 0.885 0.921 0.896 0.786 
   1   (0.161) 0.131 0.189 0.024 0.094 0.097 0.157 0.115 0.079 0.104 0.214 

Locus 1403 : 
2 alleles
1.4% missing data
   3   (0.920) 0.976 0.992 0.962 0.992 0.920 0.930 0.919 0.903 0.906 0.958 
   4   (0.080) 0.024 0.008 0.038 0.008 0.080 0.070 0.081 0.097 0.094 0.042 

Locus 1404 : 
2 alleles
4.3% missing data
   1   (0.670) 0.519 0.957 0.434 0.655 0.761 0.606 0.755 0.719 0.684 0.626 
   4   (0.330) 0.481 0.043 0.566 0.345 0.239 0.394 0.245 0.281 0.316 0.374 

Locus 1405 : 
2 alleles
13.8% missing data
   4   (0.446) 0.437 0.493 0.916 0.395 0.401 0.381 0.414 0.620 0.568 0.382 
   3   (0.554) 0.563 0.507 0.084 0.605 0.599 0.619 0.586 0.380 0.432 0.618 

Locus 1406 : 
2 alleles
2.9% missing data
   1   (0.852) 0.879 0.930 0.033 0.955 0.899 0.875 0.951 0.919 0.930 0.804 
   3   (0.148) 0.121 0.070 0.967 0.045 0.101 0.125 0.049 0.081 0.070 0.196 

Locus 1407 : 
2 alleles
3.6% missing data
   1   (0.881) 0.924 0.976 0.808 0.958 0.915 0.908 0.958 0.954 0.954 0.769 
   2   (0.119) 0.076 0.024 0.192 0.042 0.085 0.092 0.042 0.046 0.046 0.231 

Locus 1408 : 
2 alleles
13.0% missing data
   1   (0.539) 0.648 0.759 0.062 0.631 0.481 0.617 0.541 0.480 0.539 0.560 
   3   (0.461) 0.352 0.241 0.938 0.369 0.519 0.383 0.459 0.520 0.461 0.440 

Locus 1409 : 
2 alleles
7.2% missing data
   3   (0.896) 0.908 0.980 0.979 0.981 0.832 0.903 0.913 0.931 0.925 0.942 
   2   (0.104) 0.092 0.020 0.021 0.019 0.168 0.097 0.087 0.069 0.075 0.058 

Locus 1410 : 
2 alleles
13.0% missing data
   2   (0.764) 0.645 0.895 0.822 0.499 0.815 0.801 0.877 0.869 0.819 0.717 
   1   (0.236) 0.355 0.105 0.178 0.501 0.185 0.199 0.123 0.131 0.181 0.283 

Locus 1411 : 
2 alleles
5.8% missing data
   1   (0.445) 0.639 0.645 0.417 0.202 0.435 0.471 0.437 0.466 0.525 0.411 
   2   (0.555) 0.361 0.355 0.583 0.798 0.565 0.529 0.563 0.534 0.475 0.589 

Locus 1412 : 
2 alleles
2.9% missing data
   1   (0.419) 0.244 0.856 0.070 0.116 0.454 0.328 0.609 0.683 0.687 0.265 
   3   (0.581) 0.756 0.144 0.930 0.884 0.546 0.672 0.391 0.317 0.313 0.735 

Locus 1413 : 
2 alleles
7.2% missing data
   1   (0.882) 0.852 0.982 0.970 0.970 0.910 0.866 0.952 0.933 0.946 0.820 
   3   (0.118) 0.148 0.018 0.030 0.030 0.090 0.134 0.048 0.067 0.054 0.180 

Locus 1414 : 
2 alleles
9.4% missing data
   2   (0.811) 0.793 0.959 0.535 0.755 0.900 0.791 0.942 0.863 0.907 0.682 
   3   (0.189) 0.207 0.041 0.465 0.245 0.100 0.209 0.058 0.137 0.093 0.318 

Locus 1415 : 
2 alleles
6.5% missing data
   1   (0.838) 0.848 0.978 0.951 0.910 0.816 0.861 0.857 0.916 0.895 0.851 
   4   (0.162) 0.152 0.022 0.049 0.090 0.184 0.139 0.143 0.084 0.105 0.149 

Locus 1416 : 
2 alleles
3.6% missing data
   3   (0.686) 0.624 0.947 0.736 0.886 0.623 0.654 0.750 0.697 0.702 0.671 
   1   (0.314) 0.376 0.053 0.264 0.114 0.377 0.346 0.250 0.303 0.298 0.329 

Locus 1417 : 
2 alleles
13.0% missing data
   2   (0.848) 0.929 0.979 0.865 0.963 0.805 0.878 0.923 0.881 0.801 0.839 
   4   (0.152) 0.071 0.021 0.135 0.037 0.195 0.122 0.077 0.119 0.199 0.161 

Locus 1418 : 
2 alleles
5.1% missing data
   2   (0.888) 0.759 0.979 0.971 0.950 0.928 0.854 0.962 0.929 0.951 0.874 
   3   (0.112) 0.241 0.021 0.029 0.050 0.072 0.146 0.038 0.071 0.049 0.126 

Locus 1419 : 
2 alleles
13.0% missing data
   3   (0.829) 0.847 0.725 0.985 0.419 0.876 0.855 0.939 0.929 0.933 0.788 
   1   (0.171) 0.153 0.275 0.015 0.581 0.124 0.145 0.061 0.071 0.067 0.212 

Locus 1420 : 
2 alleles
4.3% missing data
   3   (0.879) 0.909 0.983 0.871 0.956 0.906 0.805 0.929 0.933 0.924 0.867 
   1   (0.121) 0.091 0.017 0.129 0.044 0.094 0.195 0.071 0.067 0.076 0.133 

Locus 1421 : 
2 alleles
12.3% missing data
   1   (0.383) 0.564 0.506 0.078 0.294 0.481 0.438 0.349 0.471 0.324 0.282 
   3   (0.617) 0.436 0.494 0.922 0.706 0.519 0.562 0.651 0.529 0.676 0.718 

Locus 1422 : 
2 alleles
10.1% missing data
   1   (0.084) 0.022 0.013 0.009 0.008 0.108 0.057 0.126 0.088 0.088 0.036 
   3   (0.916) 0.978 0.987 0.991 0.992 0.892 0.943 0.874 0.912 0.912 0.964 

Locus 1423 : 
2 alleles
12.3% missing data
   3   (0.705) 0.756 0.720 0.704 0.795 0.753 0.769 0.683 0.743 0.771 0.691 
   1   (0.295) 0.244 0.280 0.296 0.205 0.247 0.231 0.317 0.257 0.229 0.309 

Locus 1424 : 
2 alleles
12.3% missing data
   4   (0.861) 0.856 0.980 0.840 0.810 0.923 0.824 0.894 0.928 0.910 0.854 
   2   (0.139) 0.144 0.020 0.160 0.190 0.077 0.176 0.106 0.072 0.090 0.146 

Locus 1425 : 
2 alleles
5.8% missing data
   4   (0.670) 0.577 0.596 0.947 0.498 0.766 0.517 0.821 0.853 0.835 0.492 
   2   (0.330) 0.423 0.404 0.053 0.502 0.234 0.483 0.179 0.147 0.165 0.508 

Locus 1426 : 
2 alleles
8.7% missing data
   2   (0.914) 0.976 0.336 0.931 0.993 0.943 0.937 0.921 0.885 0.923 0.971 
   3   (0.086) 0.024 0.664 0.069 0.007 0.057 0.063 0.079 0.115 0.077 0.029 

Locus 1427 : 
2 alleles
17.4% missing data
   2   (0.648) 0.621 0.644 0.536 0.837 0.694 0.667 0.657 0.633 0.545 0.641 
   3   (0.352) 0.379 0.356 0.464 0.163 0.306 0.333 0.343 0.367 0.455 0.359 

Locus 1428 : 
2 alleles
3.6% missing data
   1   (0.897) 0.934 0.961 0.990 0.962 0.949 0.925 0.948 0.965 0.971 0.818 
   3   (0.103) 0.066 0.039 0.010 0.038 0.051 0.075 0.052 0.035 0.029 0.182 

Locus 1429 : 
2 alleles
19.6% missing data
   1   (0.894) 0.915 0.990 0.930 0.965 0.873 0.892 0.910 0.910 0.932 0.930 
   4   (0.106) 0.085 0.010 0.070 0.035 0.127 0.108 0.090 0.090 0.068 0.070 

Locus 1430 : 
2 alleles
3.6% missing data
   1   (0.821) 0.891 0.361 0.701 0.823 0.907 0.882 0.863 0.923 0.914 0.778 
   2   (0.179) 0.109 0.639 0.299 0.177 0.093 0.118 0.137 0.077 0.086 0.222 

Locus 1431 : 
2 alleles
6.5% missing data
   3   (0.831) 0.898 0.977 0.470 0.707 0.880 0.823 0.929 0.772 0.789 0.847 
   2   (0.169) 0.102 0.023 0.530 0.293 0.120 0.177 0.071 0.228 0.211 0.153 

Locus 1432 : 
2 alleles
7.2% missing data
   1   (0.512) 0.408 0.807 0.143 0.582 0.528 0.574 0.446 0.555 0.386 0.556 
   3   (0.488) 0.592 0.193 0.857 0.418 0.472 0.426 0.554 0.445 0.614 0.444 

Locus 1433 : 
2 alleles
7.2% missing data
   3   (0.822) 0.717 0.978 0.968 0.945 0.864 0.871 0.829 0.825 0.867 0.824 
   1   (0.178) 0.283 0.022 0.032 0.055 0.136 0.129 0.171 0.175 0.133 0.176 

Locus 1434 : 
2 alleles
12.3% missing data
   1   (0.907) 0.950 0.931 0.382 0.978 0.951 0.926 0.968 0.894 0.897 0.930 
   3   (0.093) 0.050 0.069 0.618 0.022 0.049 0.074 0.032 0.106 0.103 0.070 

Locus 1435 : 
2 alleles
5.1% missing data
   1   (0.879) 0.924 0.976 0.888 0.960 0.923 0.888 0.948 0.868 0.938 0.826 
   3   (0.121) 0.076 0.024 0.112 0.040 0.077 0.112 0.052 0.132 0.062 0.174 

Locus 1436 : 
2 alleles
12.3% missing data
   4   (0.907) 0.748 0.989 0.988 0.961 0.872 0.936 0.957 0.931 0.950 0.954 
   2   (0.093) 0.252 0.011 0.012 0.039 0.128 0.064 0.043 0.069 0.050 0.046 

Locus 1437 : 
2 alleles
2.9% missing data
   1   (0.907) 0.975 0.993 0.971 0.990 0.947 0.939 0.937 0.771 0.803 0.941 
   3   (0.093) 0.025 0.007 0.029 0.010 0.053 0.061 0.063 0.229 0.197 0.059 

Locus 1438 : 
2 alleles
10.1% missing data
   2   (0.725) 0.819 0.317 0.939 0.926 0.602 0.671 0.763 0.697 0.710 0.781 
   4   (0.275) 0.181 0.683 0.061 0.074 0.398 0.329 0.237 0.303 0.290 0.219 

Locus 1439 : 
2 alleles
3.6% missing data
   1   (0.904) 0.914 0.985 0.958 0.981 0.919 0.926 0.958 0.937 0.936 0.886 
   3   (0.096) 0.086 0.015 0.042 0.019 0.081 0.074 0.042 0.063 0.064 0.114 

Locus 1440 : 
2 alleles
5.1% missing data
   3   (0.857) 0.716 0.978 0.388 0.836 0.950 0.846 0.971 0.818 0.816 0.813 
   1   (0.143) 0.284 0.022 0.612 0.164 0.050 0.154 0.029 0.182 0.184 0.187 

Locus 1441 : 
2 alleles
4.3% missing data
   1   (0.618) 0.561 0.409 0.548 0.679 0.727 0.639 0.696 0.557 0.666 0.584 
   4   (0.382) 0.439 0.591 0.452 0.321 0.273 0.361 0.304 0.443 0.334 0.416 

Locus 1442 : 
2 alleles
13.0% missing data
   4   (0.772) 0.849 0.972 0.667 0.773 0.657 0.722 0.907 0.785 0.819 0.757 
   2   (0.228) 0.151 0.028 0.333 0.227 0.343 0.278 0.093 0.215 0.181 0.243 

Locus 1443 : 
2 alleles
17.4% missing data
   1   (0.891) 0.716 0.890 0.980 0.845 0.955 0.901 0.972 0.955 0.961 0.847 
   4   (0.109) 0.284 0.110 0.020 0.155 0.045 0.099 0.028 0.045 0.039 0.153 

Locus 1444 : 
2 alleles
13.0% missing data
   2   (0.906) 0.941 0.981 0.966 0.969 0.925 0.935 0.944 0.913 0.930 0.923 
   4   (0.094) 0.059 0.019 0.034 0.031 0.075 0.065 0.056 0.087 0.070 0.077 

Locus 1445 : 
2 alleles
13.0% missing data
   2   (0.752) 0.848 0.708 0.722 0.867 0.796 0.692 0.777 0.815 0.853 0.712 
   1   (0.248) 0.152 0.292 0.278 0.133 0.204 0.308 0.223 0.185 0.147 0.288 

Locus 1446 : 
2 alleles
17.4% missing data
   2   (0.897) 0.719 0.736 0.858 0.458 0.982 0.850 0.991 0.985 0.986 0.749 
   3   (0.103) 0.281 0.264 0.142 0.542 0.018 0.150 0.009 0.015 0.014 0.251 

Locus 1447 : 
2 alleles
10.1% missing data
   2   (0.323) 0.194 0.105 0.044 0.154 0.223 0.431 0.353 0.336 0.346 0.440 
   4   (0.677) 0.806 0.895 0.956 0.846 0.777 0.569 0.647 0.664 0.654 0.560 

Locus 1448 : 
2 alleles
5.1% missing data
   1   (0.902) 0.962 0.986 0.990 0.981 0.922 0.928 0.950 0.922 0.890 0.904 
   4   (0.098) 0.038 0.014 0.010 0.019 0.078 0.072 0.050 0.078 0.110 0.096 

Locus 1449 : 
2 alleles
10.9% missing data
   3   (0.906) 0.971 0.972 0.992 0.981 0.921 0.927 0.962 0.936 0.937 0.883 
   4   (0.094) 0.029 0.028 0.008 0.019 0.079 0.073 0.038 0.064 0.063 0.117 

Locus 1450 : 
2 alleles
10.9% missing data
   1   (0.574) 0.426 0.885 0.925 0.590 0.545 0.553 0.512 0.509 0.477 0.644 
   3   (0.426) 0.574 0.115 0.075 0.410 0.455 0.447 0.488 0.491 0.523 0.356 

Locus 1451 : 
2 alleles
14.5% missing data
   4   (0.866) 0.929 0.242 0.858 0.959 0.915 0.873 0.909 0.929 0.883 0.881 
   1   (0.134) 0.071 0.758 0.142 0.041 0.085 0.127 0.091 0.071 0.117 0.119 

Locus 1452 : 
2 alleles
4.3% missing data
   1   (0.493) 0.570 0.217 0.486 0.194 0.497 0.509 0.494 0.506 0.544 0.529 
   3   (0.507) 0.430 0.783 0.514 0.806 0.503 0.491 0.506 0.494 0.456 0.471 

Locus 1453 : 
2 alleles
5.8% missing data
   3   (0.551) 0.647 0.099 0.078 0.303 0.688 0.477 0.820 0.635 0.680 0.368 
   1   (0.449) 0.353 0.901 0.922 0.697 0.312 0.523 0.180 0.365 0.320 0.632 

Locus 1454 : 
2 alleles
13.0% missing data
   2   (0.846) 0.706 0.799 0.578 0.905 0.876 0.845 0.932 0.916 0.921 0.847 
   4   (0.154) 0.294 0.201 0.422 0.095 0.124 0.155 0.068 0.084 0.079 0.153 

Locus 1455 : 
2 alleles
0.7% missing data
   1   (0.912) 0.983 0.353 0.996 0.994 0.915 0.942 0.953 0.941 0.885 0.962 
   3   (0.088) 0.017 0.647 0.004 0.006 0.085 0.058 0.047 0.059 0.115 0.038 

Locus 1456 : 
2 alleles
2.9% missing data
   2   (0.896) 0.963 0.957 0.986 0.980 0.924 0.919 0.943 0.937 0.933 0.862 
   4   (0.104) 0.037 0.043 0.014 0.020 0.076 0.081 0.057 0.063 0.067 0.138 

Locus 1457 : 
2 alleles
13.8% missing data
   2   (0.917) 0.935 0.990 0.908 0.981 0.943 0.934 0.956 0.913 0.931 0.942 
   4   (0.083) 0.065 0.010 0.092 0.019 0.057 0.066 0.044 0.087 0.069 0.058 

Locus 1458 : 
2 alleles
5.1% missing data
   3   (0.921) 0.973 0.993 0.977 0.991 0.958 0.910 0.890 0.887 0.906 0.962 
   1   (0.079) 0.027 0.007 0.023 0.009 0.042 0.090 0.110 0.113 0.094 0.038 

Locus 1459 : 
2 alleles
13.0% missing data
   4   (0.907) 0.950 0.989 0.932 0.986 0.837 0.931 0.942 0.953 0.944 0.934 
   2   (0.093) 0.050 0.011 0.068 0.014 0.163 0.069 0.058 0.047 0.056 0.066 

Locus 1460 : 
2 alleles
12.3% missing data
   2   (0.088) 0.172 0.274 0.206 0.375 0.020 0.128 0.011 0.019 0.016 0.126 
   4   (0.912) 0.828 0.726 0.794 0.625 0.980 0.872 0.989 0.981 0.984 0.874 

Locus 1461 : 
2 alleles
2.2% missing data
   2   (0.147) 0.100 0.276 0.021 0.223 0.230 0.106 0.086 0.078 0.090 0.086 
   4   (0.853) 0.900 0.724 0.979 0.777 0.770 0.894 0.914 0.922 0.910 0.914 

Locus 1462 : 
2 alleles
18.1% missing data
   3   (0.855) 0.942 0.954 0.972 0.967 0.780 0.894 0.872 0.922 0.914 0.847 
   1   (0.145) 0.058 0.046 0.028 0.033 0.220 0.106 0.128 0.078 0.086 0.153 

Locus 1463 : 
2 alleles
10.1% missing data
   2   (0.131) 0.025 0.009 0.048 0.008 0.193 0.089 0.494 0.207 0.292 0.032 
   3   (0.869) 0.975 0.991 0.952 0.992 0.807 0.911 0.506 0.793 0.708 0.968 

Locus 1464 : 
2 alleles
16.7% missing data
   1   (0.843) 0.708 0.976 0.885 0.822 0.909 0.748 0.958 0.865 0.917 0.776 
   3   (0.157) 0.292 0.024 0.115 0.178 0.091 0.252 0.042 0.135 0.083 0.224 

Locus 1465 : 
2 alleles
2.2% missing data
   2   (0.879) 0.856 0.982 0.924 0.947 0.894 0.888 0.872 0.937 0.930 0.912 
   4   (0.121) 0.144 0.018 0.076 0.053 0.106 0.112 0.128 0.063 0.070 0.088 

Locus 1466 : 
2 alleles
10.9% missing data
   2   (0.787) 0.784 0.918 0.942 0.780 0.802 0.788 0.860 0.803 0.847 0.777 
   4   (0.213) 0.216 0.082 0.058 0.220 0.198 0.212 0.140 0.197 0.153 0.223 

Locus 1467 : 
2 alleles
2.9% missing data
   1   (0.873) 0.922 0.978 0.888 0.972 0.914 0.795 0.920 0.910 0.893 0.848 
   2   (0.127) 0.078 0.022 0.112 0.028 0.086 0.205 0.080 0.090 0.107 0.152 

Locus 1468 : 
2 alleles
5.8% missing data
   2   (0.096) 0.056 0.627 0.189 0.061 0.050 0.151 0.029 0.053 0.039 0.084 
   4   (0.904) 0.944 0.373 0.811 0.939 0.950 0.849 0.971 0.947 0.961 0.916 

Locus 1469 : 
2 alleles
13.8% missing data
   4   (0.611) 0.762 0.492 0.528 0.698 0.722 0.600 0.655 0.602 0.656 0.516 
   2   (0.389) 0.238 0.508 0.472 0.302 0.278 0.400 0.345 0.398 0.344 0.484 

Locus 1470 : 
2 alleles
2.9% missing data
   2   (0.887) 0.532 0.980 0.969 0.904 0.929 0.906 0.962 0.954 0.928 0.888 
   4   (0.113) 0.468 0.020 0.031 0.096 0.071 0.094 0.038 0.046 0.072 0.112 

Locus 1471 : 
2 alleles
2.9% missing data
   1   (0.883) 0.959 0.985 0.989 0.985 0.847 0.913 0.865 0.929 0.926 0.900 
   3   (0.117) 0.041 0.015 0.011 0.015 0.153 0.087 0.135 0.071 0.074 0.100 

Locus 1472 : 
2 alleles
7.2% missing data
   3   (0.712) 0.625 0.298 0.303 0.905 0.765 0.656 0.785 0.592 0.780 0.754 
   1   (0.288) 0.375 0.702 0.697 0.095 0.235 0.344 0.215 0.408 0.220 0.246 

Locus 1473 : 
2 alleles
5.8% missing data
   1   (0.737) 0.751 0.545 0.433 0.844 0.755 0.587 0.787 0.691 0.818 0.798 
   3   (0.263) 0.249 0.455 0.567 0.156 0.245 0.413 0.213 0.309 0.182 0.202 

Locus 1474 : 
2 alleles
10.9% missing data
   2   (0.882) 0.952 0.467 0.982 0.961 0.917 0.886 0.900 0.913 0.901 0.924 
   4   (0.118) 0.048 0.533 0.018 0.039 0.083 0.114 0.100 0.087 0.099 0.076 

Locus 1475 : 
2 alleles
2.9% missing data
   3   (0.942) 0.992 0.997 0.989 0.997 0.929 0.965 0.847 0.924 0.942 0.987 
   1   (0.058) 0.008 0.003 0.011 0.003 0.071 0.035 0.153 0.076 0.058 0.013 

Locus 1476 : 
2 alleles
2.2% missing data
   2   (0.815) 0.871 0.975 0.905 0.925 0.802 0.880 0.778 0.755 0.826 0.879 
   4   (0.185) 0.129 0.025 0.095 0.075 0.198 0.120 0.222 0.245 0.174 0.121 

Locus 1477 : 
2 alleles
9.4% missing data
   4   (0.940) 0.989 0.996 0.979 0.997 0.907 0.960 0.872 0.962 0.949 0.985 
   2   (0.060) 0.011 0.004 0.021 0.003 0.093 0.040 0.128 0.038 0.051 0.015 

Locus 1478 : 
2 alleles
12.3% missing data
   3   (0.777) 0.909 0.934 0.147 0.952 0.790 0.796 0.679 0.692 0.769 0.848 
   1   (0.223) 0.091 0.066 0.853 0.048 0.210 0.204 0.321 0.308 0.231 0.152 

Locus 1479 : 
2 alleles
12.3% missing data
   1   (0.822) 0.760 0.976 0.818 0.903 0.842 0.765 0.872 0.901 0.901 0.802 
   3   (0.178) 0.240 0.024 0.182 0.097 0.158 0.235 0.128 0.099 0.099 0.198 

Locus 1480 : 
2 alleles
13.8% missing data
   2   (0.922) 0.920 0.874 0.993 0.812 0.976 0.925 0.976 0.978 0.977 0.927 
   4   (0.078) 0.080 0.126 0.007 0.188 0.024 0.075 0.024 0.022 0.023 0.073 

Locus 1481 : 
2 alleles
18.8% missing data
   1   (0.125) 0.129 0.017 0.202 0.027 0.175 0.149 0.092 0.081 0.087 0.082 
   3   (0.875) 0.871 0.983 0.798 0.973 0.825 0.851 0.908 0.919 0.913 0.918 

Locus 1482 : 
2 alleles
16.7% missing data
   3   (0.627) 0.653 0.110 0.686 0.433 0.673 0.669 0.776 0.467 0.580 0.672 
   1   (0.373) 0.347 0.890 0.314 0.567 0.327 0.331 0.224 0.533 0.420 0.328 

Locus 1483 : 
2 alleles
11.6% missing data
   4   (0.894) 0.949 0.985 0.893 0.985 0.896 0.898 0.821 0.940 0.932 0.936 
   2   (0.106) 0.051 0.015 0.107 0.015 0.104 0.102 0.179 0.060 0.068 0.064 

Locus 1484 : 
2 alleles
0.7% missing data
   3   (0.864) 0.961 0.955 0.977 0.962 0.915 0.876 0.859 0.947 0.931 0.785 
   1   (0.136) 0.039 0.045 0.023 0.038 0.085 0.124 0.141 0.053 0.069 0.215 

Locus 1485 : 
2 alleles
13.0% missing data
   4   (0.404) 0.476 0.818 0.502 0.257 0.333 0.376 0.546 0.333 0.300 0.343 
   2   (0.596) 0.524 0.182 0.498 0.743 0.667 0.624 0.454 0.667 0.700 0.657 

Locus 1486 : 
2 alleles
11.6% missing data
   1   (0.911) 0.911 0.988 0.916 0.979 0.947 0.815 0.916 0.941 0.953 0.938 
   2   (0.089) 0.089 0.012 0.084 0.021 0.053 0.185 0.084 0.059 0.047 0.062 

Locus 1487 : 
2 alleles
3.6% missing data
   2   (0.847) 0.925 0.982 0.960 0.945 0.878 0.835 0.809 0.889 0.868 0.846 
   3   (0.153) 0.075 0.018 0.040 0.055 0.122 0.165 0.191 0.111 0.132 0.154 

Locus 1488 : 
2 alleles
10.9% missing data
   1   (0.215) 0.189 0.036 0.615 0.053 0.163 0.181 0.249 0.135 0.200 0.219 
   3   (0.785) 0.811 0.964 0.385 0.947 0.837 0.819 0.751 0.865 0.800 0.781 

Locus 1489 : 
2 alleles
5.1% missing data
   1   (0.903) 0.697 0.987 0.994 0.752 0.926 0.887 0.979 0.962 0.967 0.917 
   3   (0.097) 0.303 0.013 0.006 0.248 0.074 0.113 0.021 0.038 0.033 0.083 

Locus 1490 : 
2 alleles
10.9% missing data
   4   (0.907) 0.978 0.992 0.994 0.986 0.883 0.930 0.949 0.893 0.907 0.923 
   1   (0.093) 0.022 0.008 0.006 0.014 0.117 0.070 0.051 0.107 0.093 0.077 

Locus 1491 : 
2 alleles
11.6% missing data
   1   (0.831) 0.868 0.978 0.971 0.910 0.871 0.876 0.805 0.885 0.893 0.818 
   4   (0.169) 0.132 0.022 0.029 0.090 0.129 0.124 0.195 0.115 0.107 0.182 

Locus 1492 : 
2 alleles
2.9% missing data
   4   (0.732) 0.839 0.904 0.967 0.815 0.732 0.755 0.718 0.734 0.748 0.719 
   2   (0.268) 0.161 0.096 0.033 0.185 0.268 0.245 0.282 0.266 0.252 0.281 

Locus 1493 : 
2 alleles
9.4% missing data
   1   (0.918) 0.972 0.989 0.952 0.988 0.926 0.943 0.940 0.894 0.922 0.952 
   3   (0.082) 0.028 0.011 0.048 0.012 0.074 0.057 0.060 0.106 0.078 0.048 

Locus 1494 : 
2 alleles
15.9% missing data
   4   (0.908) 0.736 0.986 0.977 0.938 0.923 0.898 0.962 0.952 0.959 0.938 
   2   (0.092) 0.264 0.014 0.023 0.062 0.077 0.102 0.038 0.048 0.041 0.062 

Locus 1495 : 
2 alleles
14.5% missing data
   1   (0.820) 0.924 0.765 0.965 0.932 0.817 0.786 0.908 0.679 0.695 0.837 
   3   (0.180) 0.076 0.235 0.035 0.068 0.183 0.214 0.092 0.321 0.305 0.163 

Locus 1496 : 
2 alleles
4.3% missing data
   3   (0.760) 0.630 0.941 0.032 0.858 0.814 0.574 0.872 0.726 0.649 0.783 
   1   (0.240) 0.370 0.059 0.968 0.142 0.186 0.426 0.128 0.274 0.351 0.217 

Locus 1497 : 
2 alleles
3.6% missing data
   2   (0.853) 0.929 0.976 0.905 0.983 0.809 0.866 0.681 0.845 0.745 0.931 
   4   (0.147) 0.071 0.024 0.095 0.017 0.191 0.134 0.319 0.155 0.255 0.069 

Locus 1498 : 
2 alleles
11.6% missing data
   2   (0.903) 0.929 0.982 0.850 0.933 0.929 0.900 0.951 0.967 0.963 0.900 
   4   (0.097) 0.071 0.018 0.150 0.067 0.071 0.100 0.049 0.033 0.037 0.100 

Locus 1499 : 
2 alleles
13.0% missing data
   4   (0.877) 0.861 0.972 0.955 0.864 0.907 0.858 0.959 0.959 0.955 0.809 
   2   (0.123) 0.139 0.028 0.045 0.136 0.093 0.142 0.041 0.041 0.045 0.191 

Locus 1500 : 
2 alleles
5.1% missing data
   1   (0.180) 0.109 0.039 0.784 0.039 0.177 0.180 0.257 0.213 0.156 0.092 
   3   (0.820) 0.891 0.961 0.216 0.961 0.823 0.820 0.743 0.787 0.844 0.908 

Locus 1501 : 
2 alleles
1.4% missing data
   1   (0.869) 0.922 0.973 0.982 0.928 0.873 0.890 0.918 0.831 0.870 0.897 
   2   (0.131) 0.078 0.027 0.018 0.072 0.127 0.110 0.082 0.169 0.130 0.103 

Locus 1502 : 
2 alleles
10.9% missing data
   4   (0.841) 0.864 0.973 0.865 0.850 0.902 0.841 0.890 0.879 0.901 0.810 
   1   (0.159) 0.136 0.027 0.135 0.150 0.098 0.159 0.110 0.121 0.099 0.190 

Locus 1503 : 
2 alleles
2.2% missing data
   1   (0.903) 0.926 0.985 0.415 0.949 0.944 0.819 0.964 0.943 0.953 0.921 
   3   (0.097) 0.074 0.015 0.585 0.051 0.056 0.181 0.036 0.057 0.047 0.079 

Locus 1504 : 
2 alleles
3.6% missing data
   1   (0.890) 0.964 0.991 0.916 0.990 0.913 0.922 0.850 0.917 0.877 0.920 
   3   (0.110) 0.036 0.009 0.084 0.010 0.087 0.078 0.150 0.083 0.123 0.080 

Locus 1505 : 
2 alleles
10.1% missing data
   1   (0.438) 0.492 0.178 0.043 0.582 0.540 0.366 0.584 0.335 0.368 0.352 
   4   (0.562) 0.508 0.822 0.957 0.418 0.460 0.634 0.416 0.665 0.632 0.648 

Locus 1506 : 
2 alleles
1.4% missing data
   1   (0.558) 0.378 0.729 0.120 0.179 0.669 0.613 0.722 0.620 0.677 0.493 
   4   (0.442) 0.622 0.271 0.880 0.821 0.331 0.387 0.278 0.380 0.323 0.507 

Locus 1507 : 
2 alleles
2.9% missing data
   4   (0.849) 0.914 0.985 0.945 0.953 0.846 0.814 0.850 0.930 0.920 0.815 
   3   (0.151) 0.086 0.015 0.055 0.047 0.154 0.186 0.150 0.070 0.080 0.185 

Locus 1508 : 
2 alleles
10.9% missing data
   1   (0.888) 0.942 0.980 0.980 0.961 0.886 0.899 0.961 0.940 0.932 0.824 
   3   (0.112) 0.058 0.020 0.020 0.039 0.114 0.101 0.039 0.060 0.068 0.176 

Locus 1509 : 
2 alleles
10.9% missing data
   1   (0.270) 0.252 0.283 0.235 0.366 0.269 0.280 0.153 0.335 0.260 0.259 
   3   (0.730) 0.748 0.717 0.765 0.634 0.731 0.720 0.847 0.665 0.740 0.741 

Locus 1510 : 
2 alleles
12.3% missing data
   4   (0.897) 0.931 0.880 0.986 0.954 0.939 0.884 0.955 0.943 0.948 0.856 
   3   (0.103) 0.069 0.120 0.014 0.046 0.061 0.116 0.045 0.057 0.052 0.144 

Locus 1511 : 
2 alleles
0.7% missing data
   1   (0.940) 0.992 0.997 0.998 0.997 0.922 0.963 0.759 0.963 0.963 0.987 
   2   (0.060) 0.008 0.003 0.002 0.003 0.078 0.037 0.241 0.037 0.037 0.013 

Locus 1512 : 
2 alleles
3.6% missing data
   2   (0.759) 0.839 0.962 0.113 0.479 0.764 0.627 0.880 0.780 0.838 0.780 
   3   (0.241) 0.161 0.038 0.887 0.521 0.236 0.373 0.120 0.220 0.162 0.220 

Locus 1513 : 
2 alleles
13.0% missing data
   4   (0.877) 0.962 0.988 0.732 0.985 0.866 0.867 0.765 0.891 0.875 0.933 
   2   (0.123) 0.038 0.012 0.268 0.015 0.134 0.133 0.235 0.109 0.125 0.067 

Locus 1514 : 
2 alleles
1.4% missing data
   2   (0.872) 0.927 0.979 0.989 0.963 0.889 0.911 0.887 0.939 0.924 0.840 
   3   (0.128) 0.073 0.021 0.011 0.037 0.111 0.089 0.113 0.061 0.076 0.160 

Locus 1515 : 
2 alleles
2.9% missing data
   4   (0.803) 0.775 0.488 0.785 0.868 0.751 0.707 0.916 0.804 0.810 0.845 
   2   (0.197) 0.225 0.512 0.215 0.132 0.249 0.293 0.084 0.196 0.190 0.155 

Locus 1516 : 
2 alleles
12.3% missing data
   4   (0.686) 0.769 0.947 0.693 0.879 0.724 0.726 0.679 0.536 0.602 0.687 
   1   (0.314) 0.231 0.053 0.307 0.121 0.276 0.274 0.321 0.464 0.398 0.313 

Locus 1517 : 
2 alleles
5.8% missing data
   1   (0.382) 0.482 0.065 0.051 0.115 0.489 0.313 0.447 0.482 0.450 0.309 
   4   (0.618) 0.518 0.935 0.949 0.885 0.511 0.687 0.553 0.518 0.550 0.691 

Locus 1518 : 
2 alleles
15.2% missing data
   4   (0.643) 0.789 0.950 0.600 0.888 0.544 0.693 0.643 0.690 0.602 0.593 
   2   (0.357) 0.211 0.050 0.400 0.112 0.456 0.307 0.357 0.310 0.398 0.407 

Locus 1519 : 
2 alleles
17.4% missing data
   2   (0.737) 0.714 0.746 0.923 0.925 0.711 0.725 0.705 0.793 0.782 0.748 
   4   (0.263) 0.286 0.254 0.077 0.075 0.289 0.275 0.295 0.207 0.218 0.252 

Locus 1520 : 
2 alleles
2.2% missing data
   1   (0.148) 0.170 0.054 0.022 0.096 0.095 0.134 0.101 0.099 0.073 0.161 
   3   (0.852) 0.830 0.946 0.978 0.904 0.905 0.866 0.899 0.901 0.927 0.839 

Locus 1521 : 
2 alleles
12.3% missing data
   1   (0.095) 0.175 0.075 0.018 0.022 0.117 0.107 0.038 0.099 0.082 0.048 
   3   (0.905) 0.825 0.925 0.982 0.978 0.883 0.893 0.962 0.901 0.918 0.952 

Locus 1522 : 
2 alleles
2.9% missing data
   2   (0.908) 0.982 0.986 0.994 0.991 0.895 0.939 0.920 0.933 0.928 0.936 
   3   (0.092) 0.018 0.014 0.006 0.009 0.105 0.061 0.080 0.067 0.072 0.064 

Locus 1523 : 
2 alleles
10.9% missing data
   2   (0.910) 0.965 0.991 0.962 0.985 0.932 0.937 0.839 0.946 0.941 0.953 
   4   (0.090) 0.035 0.009 0.038 0.015 0.068 0.063 0.161 0.054 0.059 0.047 

Locus 1524 : 
2 alleles
15.9% missing data
   4   (0.699) 0.656 0.717 0.960 0.802 0.635 0.695 0.774 0.610 0.562 0.760 
   2   (0.301) 0.344 0.283 0.040 0.198 0.365 0.305 0.226 0.390 0.438 0.240 

Locus 1525 : 
2 alleles
4.3% missing data
   4   (0.878) 0.920 0.969 0.990 0.983 0.915 0.898 0.887 0.936 0.928 0.865 
   1   (0.122) 0.080 0.031 0.010 0.017 0.085 0.102 0.113 0.064 0.072 0.135 

Locus 1526 : 
2 alleles
13.0% missing data
   2   (0.681) 0.846 0.801 0.758 0.945 0.597 0.744 0.391 0.525 0.642 0.808 
   4   (0.319) 0.154 0.199 0.242 0.055 0.403 0.256 0.609 0.475 0.358 0.192 

Locus 1527 : 
2 alleles
7.2% missing data
   3   (0.899) 0.976 0.234 0.942 0.984 0.938 0.931 0.931 0.949 0.933 0.924 
   1   (0.101) 0.024 0.766 0.058 0.016 0.062 0.069 0.069 0.051 0.067 0.076 

Locus 1528 : 
2 alleles
3.6% missing data
   1   (0.682) 0.724 0.940 0.392 0.748 0.732 0.624 0.812 0.762 0.803 0.530 
   4   (0.318) 0.276 0.060 0.608 0.252 0.268 0.376 0.188 0.238 0.197 0.470 

Locus 1529 : 
2 alleles
15.2% missing data
   4   (0.655) 0.610 0.627 0.944 0.675 0.618 0.672 0.761 0.580 0.618 0.664 
   2   (0.345) 0.390 0.373 0.056 0.325 0.382 0.328 0.239 0.420 0.382 0.336 

Locus 1530 : 
2 alleles
6.5% missing data
   2   (0.835) 0.896 0.974 0.973 0.959 0.756 0.874 0.905 0.889 0.829 0.781 
   4   (0.165) 0.104 0.026 0.027 0.041 0.244 0.126 0.095 0.111 0.171 0.219 

Locus 1531 : 
2 alleles
5.1% missing data
   1   (0.862) 0.839 0.335 0.962 0.947 0.852 0.895 0.938 0.847 0.813 0.920 
   3   (0.138) 0.161 0.665 0.038 0.053 0.148 0.105 0.062 0.153 0.187 0.080 

Locus 1532 : 
2 alleles
18.1% missing data
   1   (0.901) 0.876 0.982 0.925 0.961 0.953 0.922 0.958 0.936 0.948 0.876 
   3   (0.099) 0.124 0.018 0.075 0.039 0.047 0.078 0.042 0.064 0.052 0.124 

Locus 1533 : 
2 alleles
0.7% missing data
   2   (0.915) 0.981 0.994 0.983 0.994 0.887 0.933 0.777 0.917 0.899 0.973 
   4   (0.085) 0.019 0.006 0.017 0.006 0.113 0.067 0.223 0.083 0.101 0.027 

Locus 1534 : 
2 alleles
1.4% missing data
   2   (0.822) 0.869 0.445 0.965 0.855 0.914 0.738 0.898 0.880 0.832 0.775 
   4   (0.178) 0.131 0.555 0.035 0.145 0.086 0.262 0.102 0.120 0.168 0.225 

Locus 1535 : 
2 alleles
2.9% missing data
   4   (0.900) 0.968 0.986 0.960 0.990 0.889 0.940 0.778 0.906 0.930 0.956 
   2   (0.100) 0.032 0.014 0.040 0.010 0.111 0.060 0.222 0.094 0.070 0.044 

Locus 1536 : 
2 alleles
3.6% missing data
   4   (0.915) 0.918 0.968 0.988 0.970 0.956 0.882 0.964 0.967 0.960 0.912 
   3   (0.085) 0.082 0.032 0.012 0.030 0.044 0.118 0.036 0.033 0.040 0.088 

Locus 1537 : 
2 alleles
1.4% missing data
   2   (0.941) 0.992 0.997 0.997 0.997 0.921 0.965 0.919 0.893 0.866 0.987 
   1   (0.059) 0.008 0.003 0.003 0.003 0.079 0.035 0.081 0.107 0.134 0.013 

Locus 1538 : 
2 alleles
3.6% missing data
   2   (0.173) 0.307 0.059 0.021 0.062 0.093 0.136 0.086 0.220 0.279 0.207 
   3   (0.827) 0.693 0.941 0.979 0.938 0.907 0.864 0.914 0.780 0.721 0.793 

Locus 1539 : 
2 alleles
13.0% missing data
   1   (0.852) 0.858 0.314 0.878 0.921 0.917 0.860 0.919 0.904 0.919 0.851 
   3   (0.148) 0.142 0.686 0.122 0.079 0.083 0.140 0.081 0.096 0.081 0.149 

Locus 1540 : 
2 alleles
2.2% missing data
   2   (0.899) 0.877 0.986 0.663 0.958 0.964 0.882 0.966 0.949 0.950 0.873 
   4   (0.101) 0.123 0.014 0.337 0.042 0.036 0.118 0.034 0.051 0.050 0.127 

Locus 1541 : 
2 alleles
2.2% missing data
   1   (0.755) 0.753 0.474 0.961 0.887 0.830 0.806 0.761 0.763 0.700 0.755 
   4   (0.245) 0.247 0.526 0.039 0.113 0.170 0.194 0.239 0.237 0.300 0.245 

Locus 1542 : 
2 alleles
14.5% missing data
   2   (0.842) 0.746 0.975 0.724 0.690 0.884 0.853 0.939 0.901 0.907 0.844 
   4   (0.158) 0.254 0.025 0.276 0.310 0.116 0.147 0.061 0.099 0.093 0.156 

Locus 1543 : 
2 alleles
4.3% missing data
   3   (0.838) 0.930 0.945 0.959 0.946 0.815 0.751 0.834 0.909 0.903 0.843 
   1   (0.162) 0.070 0.055 0.041 0.054 0.185 0.249 0.166 0.091 0.097 0.157 

Locus 1544 : 
2 alleles
7.2% missing data
   1   (0.861) 0.630 0.939 0.924 0.927 0.883 0.850 0.962 0.879 0.884 0.848 
   3   (0.139) 0.370 0.061 0.076 0.073 0.117 0.150 0.038 0.121 0.116 0.152 

Locus 1545 : 
2 alleles
4.3% missing data
   1   (0.786) 0.716 0.413 0.819 0.822 0.852 0.762 0.850 0.794 0.873 0.807 
   2   (0.214) 0.284 0.587 0.181 0.178 0.148 0.238 0.150 0.206 0.127 0.193 

Locus 1546 : 
2 alleles
11.6% missing data
   4   (0.933) 0.985 0.995 0.974 0.996 0.882 0.955 0.823 0.957 0.947 0.983 
   2   (0.067) 0.015 0.005 0.026 0.004 0.118 0.045 0.177 0.043 0.053 0.017 

Locus 1547 : 
2 alleles
5.1% missing data
   4   (0.879) 0.745 0.974 0.958 0.899 0.908 0.774 0.947 0.911 0.919 0.906 
   1   (0.121) 0.255 0.026 0.042 0.101 0.092 0.226 0.053 0.089 0.081 0.094 

Locus 1548 : 
2 alleles
13.0% missing data
   1   (0.866) 0.607 0.983 0.934 0.971 0.819 0.815 0.929 0.883 0.875 0.921 
   2   (0.134) 0.393 0.017 0.066 0.029 0.181 0.185 0.071 0.117 0.125 0.079 

Locus 1549 : 
2 alleles
13.0% missing data
   1   (0.935) 0.989 0.983 0.997 0.997 0.923 0.962 0.913 0.877 0.739 0.982 
   4   (0.065) 0.011 0.017 0.003 0.003 0.077 0.038 0.087 0.123 0.261 0.018 

Locus 1550 : 
2 alleles
5.1% missing data
   2   (0.785) 0.906 0.973 0.971 0.957 0.706 0.705 0.813 0.785 0.667 0.794 
   3   (0.215) 0.094 0.027 0.029 0.043 0.294 0.295 0.187 0.215 0.333 0.206 

Locus 1551 : 
2 alleles
14.5% missing data
   1   (0.811) 0.384 0.978 0.813 0.615 0.898 0.780 0.947 0.933 0.940 0.708 
   3   (0.189) 0.616 0.022 0.187 0.385 0.102 0.220 0.053 0.067 0.060 0.292 

Locus 1552 : 
2 alleles
3.6% missing data
   1   (0.881) 0.895 0.957 0.855 0.971 0.922 0.903 0.907 0.934 0.948 0.872 
   3   (0.119) 0.105 0.043 0.145 0.029 0.078 0.097 0.093 0.066 0.052 0.128 

Locus 1553 : 
2 alleles
1.4% missing data
   4   (0.908) 0.870 0.984 0.986 0.940 0.940 0.930 0.982 0.961 0.960 0.841 
   2   (0.092) 0.130 0.016 0.014 0.060 0.060 0.070 0.018 0.039 0.040 0.159 

Locus 1554 : 
2 alleles
11.6% missing data
   1   (0.782) 0.713 0.169 0.503 0.917 0.870 0.802 0.908 0.833 0.833 0.742 
   3   (0.218) 0.287 0.831 0.497 0.083 0.130 0.198 0.092 0.167 0.167 0.258 

Locus 1555 : 
2 alleles
10.1% missing data
   2   (0.317) 0.196 0.048 0.531 0.146 0.235 0.427 0.367 0.386 0.330 0.328 
   4   (0.683) 0.804 0.952 0.469 0.854 0.765 0.573 0.633 0.614 0.670 0.672 

Locus 1556 : 
2 alleles
4.3% missing data
   3   (0.770) 0.709 0.966 0.891 0.925 0.662 0.750 0.889 0.832 0.845 0.716 
   1   (0.230) 0.291 0.034 0.109 0.075 0.338 0.250 0.111 0.168 0.155 0.284 

Locus 1557 : 
2 alleles
2.9% missing data
   2   (0.439) 0.295 0.077 0.971 0.118 0.477 0.331 0.478 0.505 0.529 0.470 
   3   (0.561) 0.705 0.923 0.029 0.882 0.523 0.669 0.522 0.495 0.471 0.530 

Locus 1558 : 
2 alleles
15.2% missing data
   4   (0.161) 0.077 0.122 0.720 0.030 0.124 0.177 0.088 0.118 0.114 0.213 
   2   (0.839) 0.923 0.878 0.280 0.970 0.876 0.823 0.912 0.882 0.886 0.787 

Locus 1559 : 
2 alleles
5.1% missing data
   1   (0.791) 0.646 0.581 0.964 0.671 0.855 0.798 0.864 0.834 0.823 0.826 
   4   (0.209) 0.354 0.419 0.036 0.329 0.145 0.202 0.136 0.166 0.177 0.174 

Locus 1560 : 
2 alleles
10.9% missing data
   1   (0.901) 0.959 0.911 0.992 0.979 0.888 0.928 0.950 0.935 0.925 0.892 
   4   (0.099) 0.041 0.089 0.008 0.021 0.112 0.072 0.050 0.065 0.075 0.108 

Locus 1561 : 
2 alleles
2.9% missing data
   3   (0.855) 0.801 0.971 0.561 0.901 0.894 0.805 0.949 0.935 0.932 0.802 
   1   (0.145) 0.199 0.029 0.439 0.099 0.106 0.195 0.051 0.065 0.068 0.198 

Locus 1562 : 
2 alleles
15.2% missing data
   2   (0.919) 0.870 0.989 0.992 0.968 0.917 0.949 0.953 0.940 0.956 0.960 
   4   (0.081) 0.130 0.011 0.008 0.032 0.083 0.051 0.047 0.060 0.044 0.040 

Locus 1563 : 
2 alleles
15.9% missing data
   1   (0.609) 0.476 0.940 0.579 0.706 0.578 0.538 0.628 0.718 0.688 0.578 
   4   (0.391) 0.524 0.060 0.421 0.294 0.422 0.462 0.372 0.282 0.312 0.422 

Locus 1564 : 
2 alleles
12.3% missing data
   2   (0.854) 0.840 0.169 0.845 0.284 0.960 0.858 0.975 0.969 0.970 0.738 
   4   (0.146) 0.160 0.831 0.155 0.716 0.040 0.142 0.025 0.031 0.030 0.262 

Locus 1565 : 
2 alleles
2.9% missing data
   3   (0.805) 0.922 0.952 0.978 0.887 0.774 0.808 0.840 0.865 0.861 0.785 
   1   (0.195) 0.078 0.048 0.022 0.113 0.226 0.192 0.160 0.135 0.139 0.215 

Locus 1566 : 
2 alleles
13.8% missing data
   2   (0.894) 0.936 0.985 0.926 0.935 0.930 0.917 0.953 0.940 0.943 0.854 
   4   (0.106) 0.064 0.015 0.074 0.065 0.070 0.083 0.047 0.060 0.057 0.146 

Locus 1567 : 
2 alleles
5.8% missing data
   2   (0.891) 0.761 0.988 0.767 0.986 0.877 0.849 0.939 0.867 0.943 0.933 
   4   (0.109) 0.239 0.012 0.233 0.014 0.123 0.151 0.061 0.133 0.057 0.067 

Locus 1568 : 
2 alleles
11.6% missing data
   1   (0.768) 0.764 0.967 0.753 0.749 0.797 0.750 0.853 0.785 0.769 0.759 
   3   (0.232) 0.236 0.033 0.247 0.251 0.203 0.250 0.147 0.215 0.231 0.241 

Locus 1569 : 
2 alleles
3.6% missing data
   2   (0.610) 0.727 0.151 0.675 0.723 0.670 0.706 0.618 0.582 0.614 0.573 
   4   (0.390) 0.273 0.849 0.325 0.277 0.330 0.294 0.382 0.418 0.386 0.427 

Locus 1570 : 
2 alleles
16.7% missing data
   1   (0.392) 0.268 0.234 0.714 0.152 0.406 0.527 0.355 0.527 0.529 0.373 
   4   (0.608) 0.732 0.766 0.286 0.848 0.594 0.473 0.645 0.473 0.471 0.627 

Locus 1571 : 
2 alleles
10.9% missing data
   3   (0.872) 0.950 0.962 0.827 0.958 0.872 0.837 0.923 0.927 0.914 0.836 
   2   (0.128) 0.050 0.038 0.173 0.042 0.128 0.163 0.077 0.073 0.086 0.164 

Locus 1572 : 
2 alleles
12.3% missing data
   1   (0.121) 0.174 0.102 0.017 0.058 0.110 0.117 0.066 0.116 0.086 0.088 
   3   (0.879) 0.826 0.898 0.983 0.942 0.890 0.883 0.934 0.884 0.914 0.912 

Locus 1573 : 
2 alleles
13.8% missing data
   1   (0.600) 0.478 0.943 0.899 0.672 0.603 0.636 0.660 0.616 0.565 0.529 
   3   (0.400) 0.522 0.057 0.101 0.328 0.397 0.364 0.340 0.384 0.435 0.471 

Locus 1574 : 
2 alleles
11.6% missing data
   2   (0.570) 0.619 0.924 0.674 0.908 0.555 0.664 0.459 0.500 0.521 0.542 
   4   (0.430) 0.381 0.076 0.326 0.092 0.445 0.336 0.541 0.500 0.479 0.458 

Locus 1575 : 
2 alleles
18.1% missing data
   3   (0.930) 0.906 0.934 0.922 0.277 0.987 0.858 0.993 0.990 0.991 0.894 
   1   (0.070) 0.094 0.066 0.078 0.723 0.013 0.142 0.007 0.010 0.009 0.106 

Locus 1576 : 
2 alleles
3.6% missing data
   3   (0.919) 0.983 0.985 0.985 0.989 0.921 0.950 0.939 0.912 0.868 0.960 
   1   (0.081) 0.017 0.015 0.015 0.011 0.079 0.050 0.061 0.088 0.132 0.040 

Locus 1577 : 
2 alleles
9.4% missing data
   2   (0.905) 0.972 0.990 0.977 0.984 0.900 0.923 0.923 0.942 0.953 0.906 
   4   (0.095) 0.028 0.010 0.023 0.016 0.100 0.077 0.077 0.058 0.047 0.094 

Locus 1578 : 
2 alleles
11.6% missing data
   1   (0.720) 0.634 0.958 0.695 0.629 0.766 0.707 0.747 0.635 0.620 0.765 
   3   (0.280) 0.366 0.042 0.305 0.371 0.234 0.293 0.253 0.365 0.380 0.235 

Locus 1579 : 
2 alleles
11.6% missing data
   3   (0.894) 0.905 0.292 0.929 0.975 0.946 0.848 0.968 0.932 0.957 0.898 
   1   (0.106) 0.095 0.708 0.071 0.025 0.054 0.152 0.032 0.068 0.043 0.102 

Locus 1580 : 
2 alleles
8.7% missing data
   2   (0.906) 0.928 0.990 0.903 0.984 0.930 0.870 0.920 0.944 0.930 0.929 
   4   (0.094) 0.072 0.010 0.097 0.016 0.070 0.130 0.080 0.056 0.070 0.071 

Locus 1581 : 
2 alleles
14.5% missing data
   2   (0.842) 0.891 0.740 0.287 0.707 0.917 0.861 0.922 0.853 0.837 0.886 
   4   (0.158) 0.109 0.260 0.713 0.293 0.083 0.139 0.078 0.147 0.163 0.114 

Locus 1582 : 
2 alleles
5.8% missing data
   4   (0.883) 0.870 0.981 0.820 0.863 0.909 0.828 0.956 0.926 0.956 0.882 
   1   (0.117) 0.130 0.019 0.180 0.137 0.091 0.172 0.044 0.074 0.044 0.118 

Locus 1583 : 
2 alleles
1.4% missing data
   2   (0.910) 0.946 0.987 0.939 0.974 0.952 0.935 0.888 0.921 0.940 0.946 
   3   (0.090) 0.054 0.013 0.061 0.026 0.048 0.065 0.112 0.079 0.060 0.054 

Locus 1584 : 
2 alleles
2.2% missing data
   1   (0.702) 0.843 0.799 0.596 0.701 0.744 0.782 0.513 0.738 0.730 0.761 
   2   (0.298) 0.157 0.201 0.404 0.299 0.256 0.218 0.487 0.262 0.270 0.239 

Locus 1585 : 
2 alleles
3.6% missing data
   1   (0.898) 0.882 0.983 0.641 0.961 0.968 0.765 0.965 0.903 0.913 0.899 
   3   (0.102) 0.118 0.017 0.359 0.039 0.032 0.235 0.035 0.097 0.087 0.101 

Locus 1586 : 
2 alleles
13.0% missing data
   2   (0.330) 0.317 0.047 0.061 0.103 0.488 0.340 0.274 0.479 0.559 0.259 
   3   (0.670) 0.683 0.953 0.939 0.897 0.512 0.660 0.726 0.521 0.441 0.741 

Locus 1587 : 
2 alleles
4.3% missing data
   3   (0.240) 0.231 0.733 0.056 0.114 0.202 0.270 0.178 0.284 0.326 0.200 
   4   (0.760) 0.769 0.267 0.944 0.886 0.798 0.730 0.822 0.716 0.674 0.800 

Locus 1588 : 
2 alleles
5.1% missing data
   1   (0.946) 0.992 0.996 0.998 0.997 0.925 0.968 0.873 0.949 0.960 0.987 
   3   (0.054) 0.008 0.004 0.002 0.003 0.075 0.032 0.127 0.051 0.040 0.013 

Locus 1589 : 
2 alleles
3.6% missing data
   3   (0.800) 0.914 0.322 0.976 0.941 0.879 0.868 0.831 0.707 0.803 0.781 
   2   (0.200) 0.086 0.678 0.024 0.059 0.121 0.132 0.169 0.293 0.197 0.219 

Locus 1590 : 
2 alleles
4.3% missing data
   4   (0.923) 0.915 0.989 0.921 0.981 0.906 0.793 0.972 0.961 0.951 0.958 
   2   (0.077) 0.085 0.011 0.079 0.019 0.094 0.207 0.028 0.039 0.049 0.042 

Locus 1591 : 
2 alleles
6.5% missing data
   1   (0.864) 0.785 0.235 0.954 0.962 0.896 0.825 0.968 0.938 0.938 0.817 
   4   (0.136) 0.215 0.765 0.046 0.038 0.104 0.175 0.032 0.062 0.062 0.183 

Locus 1592 : 
2 alleles
5.1% missing data
   4   (0.866) 0.702 0.981 0.986 0.948 0.856 0.883 0.941 0.776 0.872 0.918 
   2   (0.134) 0.298 0.019 0.014 0.052 0.144 0.117 0.059 0.224 0.128 0.082 

Locus 1593 : 
2 alleles
2.2% missing data
   3   (0.895) 0.957 0.319 0.996 0.990 0.872 0.931 0.916 0.915 0.882 0.957 
   1   (0.105) 0.043 0.681 0.004 0.010 0.128 0.069 0.084 0.085 0.118 0.043 

Locus 1594 : 
2 alleles
12.3% missing data
   2   (0.632) 0.788 0.338 0.671 0.812 0.651 0.624 0.531 0.678 0.660 0.635 
   4   (0.368) 0.212 0.662 0.329 0.188 0.349 0.376 0.469 0.322 0.340 0.365 

Locus 1595 : 
2 alleles
3.6% missing data
   2   (0.849) 0.932 0.982 0.937 0.978 0.704 0.840 0.879 0.878 0.831 0.894 
   3   (0.151) 0.068 0.018 0.063 0.022 0.296 0.160 0.121 0.122 0.169 0.106 

Locus 1596 : 
2 alleles
14.5% missing data
   2   (0.826) 0.931 0.111 0.684 0.959 0.785 0.776 0.872 0.810 0.881 0.893 
   4   (0.174) 0.069 0.889 0.316 0.041 0.215 0.224 0.128 0.190 0.119 0.107 

Locus 1597 : 
2 alleles
18.1% missing data
   2   (0.798) 0.886 0.099 0.122 0.762 0.863 0.726 0.902 0.879 0.883 0.818 
   3   (0.202) 0.114 0.901 0.878 0.238 0.137 0.274 0.098 0.121 0.117 0.182 

Locus 1598 : 
2 alleles
4.3% missing data
   1   (0.903) 0.979 0.533 0.994 0.979 0.914 0.940 0.936 0.892 0.899 0.951 
   3   (0.097) 0.021 0.467 0.006 0.021 0.086 0.060 0.064 0.108 0.101 0.049 

Locus 1599 : 
2 alleles
5.1% missing data
   1   (0.246) 0.451 0.030 0.042 0.187 0.175 0.250 0.251 0.149 0.151 0.279 
   3   (0.754) 0.549 0.970 0.958 0.813 0.825 0.750 0.749 0.851 0.849 0.721 

Locus 1600 : 
2 alleles
4.3% missing data
   1   (0.775) 0.873 0.254 0.935 0.927 0.783 0.758 0.852 0.779 0.774 0.787 
   3   (0.225) 0.127 0.746 0.065 0.073 0.217 0.242 0.148 0.221 0.226 0.213 

Locus 1601 : 
2 alleles
4.3% missing data
   2   (0.913) 0.958 0.967 0.974 0.953 0.969 0.943 0.960 0.976 0.970 0.841 
   3   (0.087) 0.042 0.033 0.026 0.047 0.031 0.057 0.040 0.024 0.030 0.159 

Locus 1602 : 
2 alleles
3.6% missing data
   1   (0.089) 0.033 0.724 0.046 0.011 0.075 0.067 0.062 0.051 0.052 0.042 
   3   (0.911) 0.967 0.276 0.954 0.989 0.925 0.933 0.938 0.949 0.948 0.958 

Locus 1603 : 
2 alleles
2.9% missing data
   1   (0.876) 0.915 0.968 0.887 0.952 0.928 0.873 0.946 0.871 0.938 0.816 
   3   (0.124) 0.085 0.032 0.113 0.048 0.072 0.127 0.054 0.129 0.062 0.184 

Locus 1604 : 
2 alleles
2.2% missing data
   1   (0.210) 0.159 0.040 0.025 0.067 0.179 0.209 0.344 0.158 0.158 0.189 
   3   (0.790) 0.841 0.960 0.975 0.933 0.821 0.791 0.656 0.842 0.842 0.811 

Locus 1605 : 
2 alleles
15.9% missing data
   4   (0.883) 0.969 0.989 0.929 0.990 0.847 0.902 0.681 0.858 0.830 0.957 
   2   (0.117) 0.031 0.011 0.071 0.010 0.153 0.098 0.319 0.142 0.170 0.043 

Locus 1606 : 
2 alleles
13.8% missing data
   2   (0.126) 0.075 0.394 0.012 0.272 0.057 0.189 0.029 0.068 0.059 0.210 
   3   (0.874) 0.925 0.606 0.988 0.728 0.943 0.811 0.971 0.932 0.941 0.790 

Locus 1607 : 
2 alleles
18.8% missing data
   2   (0.248) 0.312 0.530 0.135 0.285 0.222 0.225 0.165 0.280 0.179 0.218 
   4   (0.752) 0.688 0.470 0.865 0.715 0.778 0.775 0.835 0.720 0.821 0.782 

Locus 1608 : 
2 alleles
15.2% missing data
   2   (0.851) 0.920 0.657 0.957 0.729 0.920 0.798 0.944 0.878 0.882 0.818 
   4   (0.149) 0.080 0.343 0.043 0.271 0.080 0.202 0.056 0.122 0.118 0.182 

Locus 1609 : 
2 alleles
14.5% missing data
   4   (0.862) 0.728 0.890 0.970 0.953 0.752 0.714 0.922 0.916 0.905 0.918 
   2   (0.138) 0.272 0.110 0.030 0.047 0.248 0.286 0.078 0.084 0.095 0.082 

Locus 1610 : 
2 alleles
4.3% missing data
   1   (0.865) 0.920 0.155 0.885 0.952 0.909 0.895 0.937 0.917 0.904 0.875 
   4   (0.135) 0.080 0.845 0.115 0.048 0.091 0.105 0.063 0.083 0.096 0.125 

Locus 1611 : 
2 alleles
8.0% missing data
   4   (0.910) 0.969 0.991 0.995 0.987 0.890 0.941 0.959 0.955 0.946 0.901 
   2   (0.090) 0.031 0.009 0.005 0.013 0.110 0.059 0.041 0.045 0.054 0.099 

Locus 1612 : 
2 alleles
2.9% missing data
   1   (0.899) 0.886 0.987 0.898 0.946 0.960 0.799 0.971 0.829 0.825 0.890 
   3   (0.101) 0.114 0.013 0.102 0.054 0.040 0.201 0.029 0.171 0.175 0.110 

Locus 1613 : 
2 alleles
3.6% missing data
   1   (0.831) 0.722 0.972 0.930 0.948 0.782 0.719 0.900 0.862 0.812 0.858 
   3   (0.169) 0.278 0.028 0.070 0.052 0.218 0.281 0.100 0.138 0.188 0.142 

Locus 1614 : 
2 alleles
4.3% missing data
   3   (0.841) 0.904 0.978 0.972 0.905 0.830 0.862 0.868 0.870 0.887 0.865 
   1   (0.159) 0.096 0.022 0.028 0.095 0.170 0.138 0.132 0.130 0.113 0.135 

Locus 1615 : 
2 alleles
15.2% missing data
   1   (0.848) 0.955 0.963 0.986 0.980 0.648 0.893 0.890 0.892 0.847 0.871 
   2   (0.152) 0.045 0.037 0.014 0.020 0.352 0.107 0.110 0.108 0.153 0.129 

Locus 1616 : 
2 alleles
5.1% missing data
   1   (0.900) 0.896 0.944 0.977 0.968 0.899 0.903 0.948 0.952 0.942 0.913 
   3   (0.100) 0.104 0.056 0.023 0.032 0.101 0.097 0.052 0.048 0.058 0.087 

Locus 1617 : 
2 alleles
14.5% missing data
   3   (0.678) 0.719 0.643 0.921 0.486 0.700 0.705 0.755 0.762 0.792 0.613 
   1   (0.322) 0.281 0.357 0.079 0.514 0.300 0.295 0.245 0.238 0.208 0.387 

Locus 1618 : 
2 alleles
9.4% missing data
   2   (0.882) 0.950 0.967 0.944 0.964 0.898 0.816 0.935 0.940 0.931 0.832 
   1   (0.118) 0.050 0.033 0.056 0.036 0.102 0.184 0.065 0.060 0.069 0.168 

Locus 1619 : 
2 alleles
10.9% missing data
   1   (0.322) 0.405 0.121 0.521 0.199 0.285 0.279 0.226 0.282 0.223 0.393 
   3   (0.678) 0.595 0.879 0.479 0.801 0.715 0.721 0.774 0.718 0.777 0.607 

Locus 1620 : 
2 alleles
1.4% missing data
   1   (0.809) 0.912 0.974 0.982 0.933 0.853 0.880 0.852 0.766 0.691 0.764 
   4   (0.191) 0.088 0.026 0.018 0.067 0.147 0.120 0.148 0.234 0.309 0.236 

Locus 1621 : 
2 alleles
7.2% missing data
   1   (0.888) 0.921 0.985 0.978 0.956 0.911 0.889 0.948 0.951 0.947 0.844 
   3   (0.112) 0.079 0.015 0.022 0.044 0.089 0.111 0.052 0.049 0.053 0.156 

Locus 1622 : 
2 alleles
5.8% missing data
   1   (0.480) 0.361 0.577 0.363 0.436 0.466 0.427 0.461 0.516 0.459 0.537 
   4   (0.520) 0.639 0.423 0.637 0.564 0.534 0.573 0.539 0.484 0.541 0.463 

Locus 1623 : 
2 alleles
15.9% missing data
   1   (0.112) 0.035 0.070 0.008 0.012 0.113 0.075 0.125 0.143 0.112 0.082 
   3   (0.888) 0.965 0.930 0.992 0.988 0.887 0.925 0.875 0.857 0.888 0.918 

Locus 1624 : 
2 alleles
18.1% missing data
   4   (0.739) 0.904 0.964 0.903 0.923 0.757 0.717 0.640 0.703 0.719 0.735 
   2   (0.261) 0.096 0.036 0.097 0.077 0.243 0.283 0.360 0.297 0.281 0.265 

Locus 1625 : 
2 alleles
10.9% missing data
   1   (0.131) 0.053 0.030 0.147 0.025 0.141 0.216 0.107 0.242 0.131 0.091 
   3   (0.869) 0.947 0.970 0.853 0.975 0.859 0.784 0.893 0.758 0.869 0.909 

Locus 1626 : 
2 alleles
3.6% missing data
   4   (0.886) 0.933 0.698 0.993 0.872 0.967 0.925 0.976 0.970 0.961 0.705 
   3   (0.114) 0.067 0.302 0.007 0.128 0.033 0.075 0.024 0.030 0.039 0.295 

Locus 1627 : 
2 alleles
2.9% missing data
   2   (0.880) 0.960 0.982 0.982 0.973 0.907 0.839 0.884 0.889 0.886 0.884 
   4   (0.120) 0.040 0.018 0.018 0.027 0.093 0.161 0.116 0.111 0.114 0.116 

Locus 1628 : 
2 alleles
10.9% missing data
   4   (0.877) 0.833 0.752 0.972 0.928 0.951 0.787 0.958 0.943 0.948 0.801 
   2   (0.123) 0.167 0.248 0.028 0.072 0.049 0.213 0.042 0.057 0.052 0.199 

Locus 1629 : 
2 alleles
0.7% missing data
   1   (0.886) 0.903 0.326 0.989 0.966 0.936 0.914 0.907 0.951 0.950 0.913 
   3   (0.114) 0.097 0.674 0.011 0.034 0.064 0.086 0.093 0.049 0.050 0.087 

Locus 1630 : 
2 alleles
4.3% missing data
   2   (0.639) 0.631 0.772 0.968 0.726 0.541 0.640 0.658 0.608 0.500 0.696 
   4   (0.361) 0.369 0.228 0.032 0.274 0.459 0.360 0.342 0.392 0.500 0.304 

Locus 1631 : 
2 alleles
5.1% missing data
   3   (0.784) 0.898 0.219 0.978 0.850 0.786 0.851 0.580 0.830 0.831 0.884 
   1   (0.216) 0.102 0.781 0.022 0.150 0.214 0.149 0.420 0.170 0.169 0.116 

Locus 1632 : 
2 alleles
3.6% missing data
   1   (0.777) 0.879 0.973 0.028 0.942 0.787 0.858 0.713 0.794 0.790 0.815 
   3   (0.223) 0.121 0.027 0.972 0.058 0.213 0.142 0.287 0.206 0.210 0.185 

Locus 1633 : 
2 alleles
4.3% missing data
   1   (0.302) 0.327 0.680 0.503 0.147 0.254 0.215 0.288 0.204 0.213 0.307 
   3   (0.698) 0.673 0.320 0.497 0.853 0.746 0.785 0.712 0.796 0.787 0.693 

Locus 1634 : 
2 alleles
15.2% missing data
   2   (0.441) 0.462 0.648 0.067 0.241 0.487 0.530 0.583 0.435 0.460 0.353 
   4   (0.559) 0.538 0.352 0.933 0.759 0.513 0.470 0.417 0.565 0.540 0.647 

Locus 1635 : 
2 alleles
10.1% missing data
   3   (0.848) 0.895 0.978 0.823 0.908 0.871 0.784 0.934 0.916 0.928 0.762 
   2   (0.152) 0.105 0.022 0.177 0.092 0.129 0.216 0.066 0.084 0.072 0.238 

Locus 1636 : 
2 alleles
2.9% missing data
   1   (0.838) 0.728 0.975 0.736 0.768 0.927 0.796 0.951 0.872 0.810 0.775 
   3   (0.162) 0.272 0.025 0.264 0.232 0.073 0.204 0.049 0.128 0.190 0.225 

Locus 1637 : 
2 alleles
6.5% missing data
   1   (0.725) 0.856 0.686 0.920 0.917 0.645 0.651 0.779 0.639 0.686 0.740 
   2   (0.275) 0.144 0.314 0.080 0.083 0.355 0.349 0.221 0.361 0.314 0.260 

Locus 1638 : 
2 alleles
9.4% missing data
   3   (0.933) 0.979 0.989 0.978 0.994 0.921 0.947 0.909 0.959 0.949 0.974 
   4   (0.067) 0.021 0.011 0.022 0.006 0.079 0.053 0.091 0.041 0.051 0.026 

Locus 1639 : 
2 alleles
2.9% missing data
   1   (0.902) 0.974 0.991 0.208 0.986 0.942 0.917 0.894 0.918 0.869 0.948 
   3   (0.098) 0.026 0.009 0.792 0.014 0.058 0.083 0.106 0.082 0.131 0.052 

Locus 1640 : 
2 alleles
7.2% missing data
   1   (0.776) 0.619 0.960 0.812 0.834 0.834 0.730 0.853 0.862 0.861 0.719 
   4   (0.224) 0.381 0.040 0.188 0.166 0.166 0.270 0.147 0.138 0.139 0.281 

Locus 1641 : 
2 alleles
3.6% missing data
   2   (0.721) 0.776 0.429 0.952 0.845 0.744 0.658 0.746 0.822 0.809 0.675 
   4   (0.279) 0.224 0.571 0.048 0.155 0.256 0.342 0.254 0.178 0.191 0.325 

Locus 1642 : 
2 alleles
13.0% missing data
   4   (0.715) 0.609 0.937 0.718 0.830 0.783 0.746 0.710 0.761 0.714 0.703 
   3   (0.285) 0.391 0.063 0.282 0.170 0.217 0.254 0.290 0.239 0.286 0.297 

Locus 1643 : 
2 alleles
4.3% missing data
   2   (0.907) 0.966 0.919 0.709 0.983 0.924 0.946 0.937 0.816 0.917 0.956 
   4   (0.093) 0.034 0.081 0.291 0.017 0.076 0.054 0.063 0.184 0.083 0.044 

Locus 1644 : 
2 alleles
3.6% missing data
   2   (0.494) 0.684 0.067 0.560 0.455 0.533 0.498 0.474 0.465 0.561 0.476 
   4   (0.506) 0.316 0.933 0.440 0.545 0.467 0.502 0.526 0.535 0.439 0.524 

Locus 1645 : 
2 alleles
3.6% missing data
   1   (0.835) 0.813 0.946 0.816 0.919 0.836 0.742 0.834 0.875 0.889 0.884 
   2   (0.165) 0.187 0.054 0.184 0.081 0.164 0.258 0.166 0.125 0.111 0.116 

Locus 1646 : 
2 alleles
8.0% missing data
   1   (0.106) 0.046 0.047 0.007 0.018 0.084 0.095 0.057 0.077 0.138 0.118 
   2   (0.894) 0.954 0.953 0.993 0.982 0.916 0.905 0.943 0.923 0.862 0.882 

Locus 1647 : 
2 alleles
9.4% missing data
   1   (0.694) 0.651 0.881 0.937 0.867 0.655 0.628 0.717 0.788 0.782 0.628 
   3   (0.306) 0.349 0.119 0.063 0.133 0.345 0.372 0.283 0.212 0.218 0.372 

Locus 1648 : 
2 alleles
4.3% missing data
   2   (0.918) 0.979 0.991 0.993 0.992 0.921 0.929 0.896 0.940 0.906 0.958 
   4   (0.082) 0.021 0.009 0.007 0.008 0.079 0.071 0.104 0.060 0.094 0.042 

Locus 1649 : 
2 alleles
15.2% missing data
   4   (0.881) 0.939 0.987 0.818 0.983 0.895 0.856 0.877 0.835 0.902 0.917 
   2   (0.119) 0.061 0.013 0.182 0.017 0.105 0.144 0.123 0.165 0.098 0.083 

Locus 1650 : 
2 alleles
6.5% missing data
   4   (0.225) 0.106 0.039 0.026 0.070 0.265 0.178 0.197 0.185 0.257 0.267 
   2   (0.775) 0.894 0.961 0.974 0.930 0.735 0.822 0.803 0.815 0.743 0.733 

Locus 1651 : 
2 alleles
0.7% missing data
   1   (0.759) 0.627 0.962 0.902 0.838 0.836 0.742 0.817 0.592 0.707 0.785 
   4   (0.241) 0.373 0.038 0.098 0.162 0.164 0.258 0.183 0.408 0.293 0.215 

Locus 1652 : 
2 alleles
1.4% missing data
   3   (0.910) 0.967 0.984 0.979 0.985 0.937 0.913 0.953 0.961 0.956 0.874 
   2   (0.090) 0.033 0.016 0.021 0.015 0.063 0.087 0.047 0.039 0.044 0.126 

Locus 1653 : 
2 alleles
5.1% missing data
   3   (0.607) 0.648 0.208 0.959 0.322 0.681 0.565 0.688 0.789 0.744 0.518 
   1   (0.393) 0.352 0.792 0.041 0.678 0.319 0.435 0.312 0.211 0.256 0.482 

Locus 1654 : 
2 alleles
15.2% missing data
   3   (0.779) 0.745 0.743 0.967 0.774 0.850 0.826 0.827 0.818 0.822 0.752 
   1   (0.221) 0.255 0.257 0.033 0.226 0.150 0.174 0.173 0.182 0.178 0.248 

Locus 1655 : 
2 alleles
2.9% missing data
   4   (0.887) 0.960 0.948 0.977 0.985 0.909 0.926 0.896 0.872 0.800 0.910 
   3   (0.113) 0.040 0.052 0.023 0.015 0.091 0.074 0.104 0.128 0.200 0.090 

Locus 1656 : 
2 alleles
2.9% missing data
   2   (0.898) 0.841 0.983 0.307 0.622 0.949 0.854 0.981 0.960 0.955 0.922 
   3   (0.102) 0.159 0.017 0.693 0.378 0.051 0.146 0.019 0.040 0.045 0.078 

Locus 1657 : 
2 alleles
10.1% missing data
   2   (0.903) 0.969 0.985 0.965 0.991 0.854 0.938 0.841 0.866 0.886 0.964 
   4   (0.097) 0.031 0.015 0.035 0.009 0.146 0.062 0.159 0.134 0.114 0.036 

Locus 1658 : 
2 alleles
4.3% missing data
   3   (0.918) 0.906 0.436 0.967 0.929 0.968 0.765 0.978 0.970 0.979 0.939 
   1   (0.082) 0.094 0.564 0.033 0.071 0.032 0.235 0.022 0.030 0.021 0.061 

Locus 1659 : 
2 alleles
13.8% missing data
   2   (0.903) 0.952 0.989 0.937 0.987 0.917 0.901 0.916 0.946 0.941 0.910 
   4   (0.097) 0.048 0.011 0.063 0.013 0.083 0.099 0.084 0.054 0.059 0.090 

Locus 1660 : 
2 alleles
13.8% missing data
   3   (0.221) 0.181 0.033 0.210 0.048 0.192 0.236 0.304 0.295 0.273 0.178 
   1   (0.779) 0.819 0.967 0.790 0.952 0.808 0.764 0.696 0.705 0.727 0.822 

Locus 1661 : 
2 alleles
5.1% missing data
   2   (0.149) 0.108 0.018 0.027 0.094 0.176 0.206 0.071 0.114 0.118 0.142 
   4   (0.851) 0.892 0.982 0.973 0.906 0.824 0.794 0.929 0.886 0.882 0.858 

Locus 1662 : 
2 alleles
2.9% missing data
   4   (0.815) 0.793 0.979 0.810 0.866 0.927 0.835 0.886 0.908 0.899 0.647 
   2   (0.185) 0.207 0.021 0.190 0.134 0.073 0.165 0.114 0.092 0.101 0.353 

Locus 1663 : 
2 alleles
1.4% missing data
   4   (0.893) 0.899 0.979 0.988 0.920 0.945 0.918 0.955 0.962 0.952 0.829 
   2   (0.107) 0.101 0.021 0.012 0.080 0.055 0.082 0.045 0.038 0.048 0.171 

Locus 1664 : 
2 alleles
2.2% missing data
   3   (0.916) 0.977 0.990 0.985 0.989 0.943 0.937 0.944 0.782 0.913 0.943 
   1   (0.084) 0.023 0.010 0.015 0.011 0.057 0.063 0.056 0.218 0.087 0.057 

Locus 1665 : 
2 alleles
5.8% missing data
   2   (0.728) 0.851 0.532 0.958 0.645 0.834 0.778 0.750 0.796 0.799 0.642 
   4   (0.272) 0.149 0.468 0.042 0.355 0.166 0.222 0.250 0.204 0.201 0.358 

Locus 1666 : 
2 alleles
3.6% missing data
   3   (0.877) 0.835 0.975 0.718 0.962 0.825 0.865 0.927 0.915 0.926 0.917 
   4   (0.123) 0.165 0.025 0.282 0.038 0.175 0.135 0.073 0.085 0.074 0.083 

Locus 1667 : 
2 alleles
4.3% missing data
   2   (0.916) 0.930 0.946 0.924 0.944 0.972 0.741 0.960 0.962 0.962 0.911 
   4   (0.084) 0.070 0.054 0.076 0.056 0.028 0.259 0.040 0.038 0.038 0.089 

Locus 1668 : 
2 alleles
3.6% missing data
   1   (0.909) 0.961 0.990 0.988 0.988 0.931 0.923 0.900 0.949 0.958 0.924 
   4   (0.091) 0.039 0.010 0.012 0.012 0.069 0.077 0.100 0.051 0.042 0.076 

Locus 1669 : 
2 alleles
2.2% missing data
   4   (0.898) 0.883 0.989 0.873 0.972 0.936 0.852 0.947 0.904 0.867 0.920 
   1   (0.102) 0.117 0.011 0.127 0.028 0.064 0.148 0.053 0.096 0.133 0.080 

Locus 1670 : 
2 alleles
5.8% missing data
   2   (0.502) 0.343 0.084 0.114 0.259 0.558 0.527 0.619 0.716 0.683 0.456 
   4   (0.498) 0.657 0.916 0.886 0.741 0.442 0.473 0.381 0.284 0.317 0.544 

Locus 1671 : 
2 alleles
13.8% missing data
   2   (0.924) 0.978 0.991 0.995 0.991 0.924 0.945 0.876 0.923 0.936 0.968 
   4   (0.076) 0.022 0.009 0.005 0.009 0.076 0.055 0.124 0.077 0.064 0.032 

Locus 1672 : 
2 alleles
1.4% missing data
   2   (0.668) 0.754 0.298 0.563 0.918 0.767 0.713 0.695 0.665 0.674 0.581 
   4   (0.332) 0.246 0.702 0.437 0.082 0.233 0.287 0.305 0.335 0.326 0.419 

Locus 1673 : 
2 alleles
2.2% missing data
   1   (0.674) 0.746 0.951 0.931 0.896 0.670 0.651 0.560 0.659 0.572 0.710 
   3   (0.326) 0.254 0.049 0.069 0.104 0.330 0.349 0.440 0.341 0.428 0.290 

Locus 1674 : 
2 alleles
10.9% missing data
   4   (0.907) 0.914 0.982 0.869 0.965 0.918 0.838 0.969 0.961 0.968 0.889 
   2   (0.093) 0.086 0.018 0.131 0.035 0.082 0.162 0.031 0.039 0.032 0.111 

Locus 1675 : 
2 alleles
7.2% missing data
   2   (0.605) 0.416 0.236 0.952 0.556 0.575 0.623 0.620 0.604 0.643 0.691 
   4   (0.395) 0.584 0.764 0.048 0.444 0.425 0.377 0.380 0.396 0.357 0.309 

Locus 1676 : 
2 alleles
14.5% missing data
   3   (0.354) 0.156 0.840 0.068 0.103 0.388 0.256 0.465 0.420 0.337 0.326 
   4   (0.646) 0.844 0.160 0.932 0.897 0.612 0.744 0.535 0.580 0.663 0.674 

Locus 1677 : 
2 alleles
6.5% missing data
   1   (0.864) 0.886 0.976 0.972 0.928 0.939 0.830 0.963 0.829 0.842 0.789 
   3   (0.136) 0.114 0.024 0.028 0.072 0.061 0.170 0.037 0.171 0.158 0.211 

Locus 1678 : 
2 alleles
10.1% missing data
   3   (0.741) 0.734 0.667 0.207 0.417 0.776 0.716 0.834 0.852 0.821 0.775 
   1   (0.259) 0.266 0.333 0.793 0.583 0.224 0.284 0.166 0.148 0.179 0.225 

Locus 1679 : 
2 alleles
2.9% missing data
   3   (0.957) 0.976 0.995 0.916 0.628 0.993 0.961 0.996 0.995 0.995 0.957 
   4   (0.043) 0.024 0.005 0.084 0.372 0.007 0.039 0.004 0.005 0.005 0.043 

Locus 1680 : 
2 alleles
2.9% missing data
   3   (0.891) 0.886 0.984 0.983 0.964 0.932 0.850 0.895 0.923 0.938 0.910 
   1   (0.109) 0.114 0.016 0.017 0.036 0.068 0.150 0.105 0.077 0.062 0.090 

Locus 1681 : 
2 alleles
10.9% missing data
   4   (0.948) 0.989 0.997 0.978 0.997 0.914 0.963 0.963 0.861 0.942 0.987 
   2   (0.052) 0.011 0.003 0.022 0.003 0.086 0.037 0.037 0.139 0.058 0.013 

Locus 1682 : 
2 alleles
3.6% missing data
   3   (0.946) 0.992 0.997 0.998 0.997 0.840 0.968 0.930 0.951 0.955 0.988 
   2   (0.054) 0.008 0.003 0.002 0.003 0.160 0.032 0.070 0.049 0.045 0.012 

Locus 1683 : 
2 alleles
0.7% missing data
   3   (0.943) 0.992 0.997 0.998 0.997 0.924 0.966 0.875 0.925 0.945 0.987 
   1   (0.057) 0.008 0.003 0.002 0.003 0.076 0.034 0.125 0.075 0.055 0.013 

Locus 1684 : 
2 alleles
5.1% missing data
   1   (0.913) 0.883 0.986 0.974 0.926 0.963 0.810 0.978 0.967 0.975 0.873 
   4   (0.087) 0.117 0.014 0.026 0.074 0.037 0.190 0.022 0.033 0.025 0.127 

Locus 1685 : 
2 alleles
15.9% missing data
   1   (0.924) 0.981 0.984 0.924 0.980 0.969 0.950 0.958 0.966 0.951 0.911 
   3   (0.076) 0.019 0.016 0.076 0.020 0.031 0.050 0.042 0.034 0.049 0.089 

Locus 1686 : 
2 alleles
13.0% missing data
   3   (0.905) 0.959 0.459 0.981 0.975 0.867 0.905 0.950 0.959 0.954 0.947 
   1   (0.095) 0.041 0.541 0.019 0.025 0.133 0.095 0.050 0.041 0.046 0.053 

Locus 1687 : 
2 alleles
3.6% missing data
   1   (0.882) 0.917 0.456 0.984 0.946 0.939 0.909 0.962 0.946 0.959 0.834 
   3   (0.118) 0.083 0.544 0.016 0.054 0.061 0.091 0.038 0.054 0.041 0.166 

Locus 1688 : 
2 alleles
1.4% missing data
   1   (0.912) 0.788 0.983 0.948 0.974 0.951 0.917 0.978 0.961 0.964 0.877 
   2   (0.088) 0.212 0.017 0.052 0.026 0.049 0.083 0.022 0.039 0.036 0.123 

Locus 1689 : 
2 alleles
7.2% missing data
   3   (0.759) 0.750 0.374 0.476 0.871 0.838 0.789 0.826 0.869 0.848 0.730 
   4   (0.241) 0.250 0.626 0.524 0.129 0.162 0.211 0.174 0.131 0.152 0.270 

Locus 1690 : 
2 alleles
3.6% missing data
   1   (0.877) 0.915 0.973 0.979 0.982 0.778 0.903 0.932 0.870 0.912 0.898 
   3   (0.123) 0.085 0.027 0.021 0.018 0.222 0.097 0.068 0.130 0.088 0.102 

Locus 1691 : 
2 alleles
5.8% missing data
   3   (0.844) 0.900 0.974 0.986 0.937 0.827 0.902 0.803 0.874 0.841 0.888 
   1   (0.156) 0.100 0.026 0.014 0.063 0.173 0.098 0.197 0.126 0.159 0.112 

Locus 1692 : 
2 alleles
3.6% missing data
   4   (0.920) 0.981 0.990 0.985 0.994 0.844 0.948 0.916 0.880 0.928 0.971 
   3   (0.080) 0.019 0.010 0.015 0.006 0.156 0.052 0.084 0.120 0.072 0.029 

Locus 1693 : 
2 alleles
10.9% missing data
   3   (0.904) 0.956 0.984 0.956 0.982 0.938 0.931 0.923 0.903 0.951 0.918 
   4   (0.096) 0.044 0.016 0.044 0.018 0.062 0.069 0.077 0.097 0.049 0.082 

Locus 1694 : 
2 alleles
6.5% missing data
   1   (0.894) 0.950 0.501 0.985 0.966 0.923 0.889 0.937 0.922 0.919 0.937 
   3   (0.106) 0.050 0.499 0.015 0.034 0.077 0.111 0.063 0.078 0.081 0.063 

Locus 1695 : 
2 alleles
5.8% missing data
   1   (0.868) 0.934 0.962 0.984 0.970 0.868 0.850 0.914 0.865 0.866 0.864 
   3   (0.132) 0.066 0.038 0.016 0.030 0.132 0.150 0.086 0.135 0.134 0.136 

Locus 1696 : 
2 alleles
2.9% missing data
   4   (0.917) 0.967 0.990 0.970 0.977 0.966 0.888 0.971 0.962 0.972 0.848 
   2   (0.083) 0.033 0.010 0.030 0.023 0.034 0.112 0.029 0.038 0.028 0.152 

Locus 1697 : 
2 alleles
5.1% missing data
   2   (0.152) 0.051 0.019 0.014 0.036 0.155 0.105 0.124 0.156 0.126 0.176 
   3   (0.848) 0.949 0.981 0.986 0.964 0.845 0.895 0.876 0.844 0.874 0.824 

Locus 1698 : 
2 alleles
10.9% missing data
   1   (0.739) 0.729 0.394 0.933 0.818 0.733 0.777 0.684 0.781 0.749 0.825 
   3   (0.261) 0.271 0.606 0.067 0.182 0.267 0.223 0.316 0.219 0.251 0.175 

Locus 1699 : 
2 alleles
11.6% missing data
   1   (0.864) 0.854 0.975 0.970 0.960 0.821 0.862 0.866 0.914 0.873 0.905 
   3   (0.136) 0.146 0.025 0.030 0.040 0.179 0.138 0.134 0.086 0.127 0.095 

Locus 1700 : 
2 alleles
1.4% missing data
   3   (0.921) 0.984 0.993 0.997 0.994 0.780 0.953 0.932 0.910 0.914 0.972 
   1   (0.079) 0.016 0.007 0.003 0.006 0.220 0.047 0.068 0.090 0.086 0.028 

Locus 1701 : 
2 alleles
9.4% missing data
   3   (0.916) 0.889 0.315 0.987 0.812 0.968 0.926 0.986 0.971 0.969 0.926 
   1   (0.084) 0.111 0.685 0.013 0.188 0.032 0.074 0.014 0.029 0.031 0.074 

Locus 1702 : 
2 alleles
4.3% missing data
   4   (0.629) 0.695 0.417 0.956 0.689 0.608 0.723 0.726 0.674 0.725 0.554 
   1   (0.371) 0.305 0.583 0.044 0.311 0.392 0.277 0.274 0.326 0.275 0.446 

Locus 1703 : 
2 alleles
18.1% missing data
   4   (0.746) 0.914 0.903 0.949 0.962 0.679 0.795 0.736 0.733 0.526 0.732 
   2   (0.254) 0.086 0.097 0.051 0.038 0.321 0.205 0.264 0.267 0.474 0.268 

Locus 1704 : 
2 alleles
13.0% missing data
   2   (0.890) 0.935 0.987 0.904 0.973 0.899 0.810 0.942 0.894 0.880 0.904 
   4   (0.110) 0.065 0.013 0.096 0.027 0.101 0.190 0.058 0.106 0.120 0.096 

Locus 1705 : 
2 alleles
1.4% missing data
   3   (0.904) 0.711 0.985 0.936 0.970 0.942 0.844 0.958 0.935 0.952 0.925 
   4   (0.096) 0.289 0.015 0.064 0.030 0.058 0.156 0.042 0.065 0.048 0.075 

Locus 1706 : 
2 alleles
10.1% missing data
   2   (0.896) 0.971 0.327 0.934 0.980 0.908 0.925 0.941 0.939 0.934 0.926 
   4   (0.104) 0.029 0.673 0.066 0.020 0.092 0.075 0.059 0.061 0.066 0.074 

Locus 1707 : 
2 alleles
11.6% missing data
   4   (0.800) 0.874 0.973 0.631 0.889 0.845 0.810 0.889 0.707 0.606 0.787 
   3   (0.200) 0.126 0.027 0.369 0.111 0.155 0.190 0.111 0.293 0.394 0.213 

Locus 1708 : 
2 alleles
4.3% missing data
   4   (0.844) 0.940 0.941 0.976 0.971 0.872 0.901 0.904 0.855 0.798 0.761 
   3   (0.156) 0.060 0.059 0.024 0.029 0.128 0.099 0.096 0.145 0.202 0.239 

Locus 1709 : 
2 alleles
7.2% missing data
   3   (0.917) 0.971 0.988 0.979 0.991 0.928 0.941 0.919 0.963 0.939 0.941 
   1   (0.083) 0.029 0.012 0.021 0.009 0.072 0.059 0.081 0.037 0.061 0.059 

Locus 1710 : 
2 alleles
4.3% missing data
   1   (0.884) 0.966 0.986 0.994 0.985 0.852 0.916 0.876 0.873 0.897 0.915 
   3   (0.116) 0.034 0.014 0.006 0.015 0.148 0.084 0.124 0.127 0.103 0.085 

Locus 1711 : 
2 alleles
2.9% missing data
   2   (0.801) 0.846 0.974 0.962 0.945 0.791 0.823 0.881 0.813 0.868 0.716 
   4   (0.199) 0.154 0.026 0.038 0.055 0.209 0.177 0.119 0.187 0.132 0.284 

Locus 1712 : 
2 alleles
1.4% missing data
   1   (0.752) 0.657 0.961 0.646 0.824 0.775 0.742 0.841 0.862 0.861 0.661 
   3   (0.248) 0.343 0.039 0.354 0.176 0.225 0.258 0.159 0.138 0.139 0.339 

Locus 1713 : 
2 alleles
14.5% missing data
   3   (0.863) 0.868 0.760 0.768 0.573 0.947 0.768 0.957 0.959 0.951 0.805 
   4   (0.137) 0.132 0.240 0.232 0.427 0.053 0.232 0.043 0.041 0.049 0.195 

Locus 1714 : 
2 alleles
5.8% missing data
   2   (0.580) 0.746 0.344 0.872 0.766 0.502 0.524 0.568 0.642 0.468 0.566 
   4   (0.420) 0.254 0.656 0.128 0.234 0.498 0.476 0.432 0.358 0.532 0.434 

Locus 1715 : 
2 alleles
13.8% missing data
   3   (0.896) 0.874 0.983 0.990 0.949 0.914 0.884 0.952 0.938 0.948 0.899 
   2   (0.104) 0.126 0.017 0.010 0.051 0.086 0.116 0.048 0.062 0.052 0.101 

Locus 1716 : 
2 alleles
5.1% missing data
   1   (0.855) 0.916 0.977 0.021 0.957 0.912 0.705 0.904 0.893 0.909 0.878 
   3   (0.145) 0.084 0.023 0.979 0.043 0.088 0.295 0.096 0.107 0.091 0.122 

Locus 1717 : 
2 alleles
2.9% missing data
   3   (0.758) 0.662 0.599 0.981 0.633 0.780 0.729 0.878 0.787 0.762 0.769 
   1   (0.242) 0.338 0.401 0.019 0.367 0.220 0.271 0.122 0.213 0.238 0.231 

Locus 1718 : 
2 alleles
5.1% missing data
   2   (0.861) 0.753 0.956 0.976 0.964 0.915 0.856 0.924 0.931 0.898 0.835 
   4   (0.139) 0.247 0.044 0.024 0.036 0.085 0.144 0.076 0.069 0.102 0.165 

Locus 1719 : 
2 alleles
2.9% missing data
   1   (0.917) 0.976 0.992 0.994 0.992 0.923 0.924 0.899 0.909 0.916 0.957 
   3   (0.083) 0.024 0.008 0.006 0.008 0.077 0.076 0.101 0.091 0.084 0.043 

Locus 1720 : 
2 alleles
11.6% missing data
   2   (0.914) 0.946 0.988 0.813 0.976 0.915 0.735 0.947 0.916 0.944 0.949 
   3   (0.086) 0.054 0.012 0.187 0.024 0.085 0.265 0.053 0.084 0.056 0.051 

Locus 1721 : 
2 alleles
2.9% missing data
   1   (0.895) 0.954 0.984 0.978 0.970 0.929 0.891 0.939 0.938 0.949 0.870 
   3   (0.105) 0.046 0.016 0.022 0.030 0.071 0.109 0.061 0.062 0.051 0.130 

Locus 1722 : 
2 alleles
3.6% missing data
   2   (0.869) 0.774 0.982 0.984 0.964 0.820 0.848 0.884 0.897 0.845 0.936 
   1   (0.131) 0.226 0.018 0.016 0.036 0.180 0.152 0.116 0.103 0.155 0.064 

Locus 1723 : 
2 alleles
2.2% missing data
   1   (0.106) 0.039 0.014 0.012 0.021 0.077 0.153 0.083 0.203 0.099 0.083 
   2   (0.894) 0.961 0.986 0.988 0.979 0.923 0.847 0.917 0.797 0.901 0.917 

Locus 1724 : 
2 alleles
15.2% missing data
   2   (0.456) 0.617 0.813 0.534 0.376 0.379 0.583 0.383 0.486 0.427 0.451 
   4   (0.544) 0.383 0.187 0.466 0.624 0.621 0.417 0.617 0.514 0.573 0.549 

Locus 1725 : 
2 alleles
1.4% missing data
   3   (0.885) 0.608 0.573 0.989 0.729 0.949 0.895 0.979 0.964 0.969 0.874 
   4   (0.115) 0.392 0.427 0.011 0.271 0.051 0.105 0.021 0.036 0.031 0.126 

Locus 1726 : 
2 alleles
5.1% missing data
   4   (0.903) 0.910 0.982 0.965 0.971 0.920 0.939 0.959 0.926 0.937 0.900 
   2   (0.097) 0.090 0.018 0.035 0.029 0.080 0.061 0.041 0.074 0.063 0.100 

Locus 1727 : 
2 alleles
8.0% missing data
   2   (0.861) 0.939 0.319 0.958 0.956 0.903 0.780 0.910 0.845 0.801 0.909 
   3   (0.139) 0.061 0.681 0.042 0.044 0.097 0.220 0.090 0.155 0.199 0.091 

Locus 1728 : 
2 alleles
10.1% missing data
   3   (0.803) 0.804 0.359 0.988 0.940 0.862 0.846 0.710 0.812 0.748 0.879 
   1   (0.197) 0.196 0.641 0.012 0.060 0.138 0.154 0.290 0.188 0.252 0.121 

Locus 1729 : 
2 alleles
13.8% missing data
   1   (0.864) 0.871 0.898 0.970 0.846 0.891 0.850 0.935 0.904 0.933 0.858 
   4   (0.136) 0.129 0.102 0.030 0.154 0.109 0.150 0.065 0.096 0.067 0.142 

Locus 1730 : 
2 alleles
4.3% missing data
   3   (0.874) 0.855 0.986 0.972 0.920 0.924 0.875 0.911 0.858 0.915 0.894 
   4   (0.126) 0.145 0.014 0.028 0.080 0.076 0.125 0.089 0.142 0.085 0.106 

Locus 1731 : 
2 alleles
15.2% missing data
   3   (0.697) 0.630 0.752 0.737 0.755 0.547 0.717 0.725 0.749 0.685 0.776 
   1   (0.303) 0.370 0.248 0.263 0.245 0.453 0.283 0.275 0.251 0.315 0.224 

Locus 1732 : 
2 alleles
4.3% missing data
   1   (0.910) 0.932 0.965 0.920 0.936 0.944 0.823 0.965 0.947 0.953 0.920 
   3   (0.090) 0.068 0.035 0.080 0.064 0.056 0.177 0.035 0.053 0.047 0.080 

Locus 1733 : 
2 alleles
3.6% missing data
   2   (0.785) 0.918 0.961 0.956 0.934 0.803 0.817 0.778 0.791 0.763 0.730 
   4   (0.215) 0.082 0.039 0.044 0.066 0.197 0.183 0.222 0.209 0.237 0.270 

Locus 1734 : 
2 alleles
3.6% missing data
   1   (0.151) 0.070 0.019 0.017 0.032 0.117 0.139 0.111 0.255 0.185 0.157 
   3   (0.849) 0.930 0.981 0.983 0.968 0.883 0.861 0.889 0.745 0.815 0.843 

Locus 1735 : 
2 alleles
14.5% missing data
   4   (0.542) 0.338 0.800 0.661 0.647 0.567 0.554 0.357 0.567 0.605 0.604 
   1   (0.458) 0.662 0.200 0.339 0.353 0.433 0.446 0.643 0.433 0.395 0.396 

Locus 1736 : 
2 alleles
7.2% missing data
   1   (0.833) 0.955 0.449 0.985 0.967 0.820 0.899 0.863 0.844 0.895 0.830 
   2   (0.167) 0.045 0.551 0.015 0.033 0.180 0.101 0.137 0.156 0.105 0.170 

Locus 1737 : 
2 alleles
15.2% missing data
   4   (0.513) 0.621 0.644 0.511 0.782 0.558 0.468 0.355 0.635 0.511 0.456 
   2   (0.487) 0.379 0.356 0.489 0.218 0.442 0.532 0.645 0.365 0.489 0.544 

Locus 1738 : 
2 alleles
5.1% missing data
   1   (0.898) 0.929 0.981 0.964 0.968 0.950 0.927 0.954 0.900 0.891 0.882 
   3   (0.102) 0.071 0.019 0.036 0.032 0.050 0.073 0.046 0.100 0.109 0.118 

Locus 1739 : 
2 alleles
2.2% missing data
   2   (0.919) 0.958 0.989 0.984 0.985 0.927 0.945 0.951 0.929 0.934 0.952 
   4   (0.081) 0.042 0.011 0.016 0.015 0.073 0.055 0.049 0.071 0.066 0.048 

Locus 1740 : 
2 alleles
3.6% missing data
   2   (0.910) 0.861 0.962 0.981 0.951 0.940 0.820 0.955 0.955 0.947 0.939 
   4   (0.090) 0.139 0.038 0.019 0.049 0.060 0.180 0.045 0.045 0.053 0.061 

Locus 1741 : 
2 alleles
16.7% missing data
   4   (0.853) 0.956 0.984 0.977 0.967 0.717 0.883 0.915 0.889 0.847 0.841 
   2   (0.147) 0.044 0.016 0.023 0.033 0.283 0.117 0.085 0.111 0.153 0.159 

Locus 1742 : 
2 alleles
10.9% missing data
   2   (0.875) 0.907 0.978 0.858 0.861 0.893 0.884 0.954 0.926 0.947 0.838 
   4   (0.125) 0.093 0.022 0.142 0.139 0.107 0.116 0.046 0.074 0.053 0.162 

Locus 1743 : 
2 alleles
1.4% missing data
   3   (0.903) 0.972 0.989 0.981 0.984 0.940 0.881 0.957 0.958 0.937 0.835 
   2   (0.097) 0.028 0.011 0.019 0.016 0.060 0.119 0.043 0.042 0.063 0.165 

Locus 1744 : 
2 alleles
3.6% missing data
   4   (0.088) 0.025 0.026 0.008 0.014 0.062 0.071 0.111 0.087 0.083 0.056 
   2   (0.912) 0.975 0.974 0.992 0.986 0.938 0.929 0.889 0.913 0.917 0.944 

Locus 1745 : 
2 alleles
3.6% missing data
   2   (0.922) 0.912 0.986 0.920 0.841 0.977 0.928 0.972 0.957 0.953 0.934 
   4   (0.078) 0.088 0.014 0.080 0.159 0.023 0.072 0.028 0.043 0.047 0.066 

Locus 1746 : 
2 alleles
10.1% missing data
   4   (0.916) 0.936 0.984 0.976 0.951 0.969 0.943 0.977 0.941 0.948 0.867 
   2   (0.084) 0.064 0.016 0.024 0.049 0.031 0.057 0.023 0.059 0.052 0.133 

Locus 1747 : 
2 alleles
2.9% missing data
   1   (0.742) 0.895 0.965 0.502 0.897 0.732 0.809 0.729 0.807 0.810 0.684 
   4   (0.258) 0.105 0.035 0.498 0.103 0.268 0.191 0.271 0.193 0.190 0.316 

Locus 1748 : 
2 alleles
6.5% missing data
   1   (0.842) 0.938 0.983 0.981 0.954 0.891 0.873 0.735 0.899 0.898 0.821 
   3   (0.158) 0.062 0.017 0.019 0.046 0.109 0.127 0.265 0.101 0.102 0.179 

Locus 1749 : 
2 alleles
3.6% missing data
   3   (0.894) 0.860 0.963 0.944 0.976 0.907 0.931 0.914 0.939 0.926 0.907 
   1   (0.106) 0.140 0.037 0.056 0.024 0.093 0.069 0.086 0.061 0.074 0.093 

Locus 1750 : 
2 alleles
5.8% missing data
   1   (0.916) 0.960 0.975 0.953 0.961 0.931 0.943 0.953 0.955 0.960 0.930 
   3   (0.084) 0.040 0.025 0.047 0.039 0.069 0.057 0.047 0.045 0.040 0.070 

Locus 1751 : 
2 alleles
4.3% missing data
   1   (0.600) 0.597 0.867 0.066 0.527 0.609 0.542 0.615 0.550 0.468 0.679 
   4   (0.400) 0.403 0.133 0.934 0.473 0.391 0.458 0.385 0.450 0.532 0.321 

Locus 1752 : 
2 alleles
3.6% missing data
   1   (0.873) 0.943 0.162 0.966 0.969 0.912 0.876 0.962 0.943 0.946 0.820 
   3   (0.127) 0.057 0.838 0.034 0.031 0.088 0.124 0.038 0.057 0.054 0.180 

Locus 1753 : 
2 alleles
11.6% missing data
   1   (0.512) 0.759 0.314 0.602 0.875 0.463 0.594 0.266 0.499 0.375 0.579 
   3   (0.488) 0.241 0.686 0.398 0.125 0.537 0.406 0.734 0.501 0.625 0.421 

Locus 1754 : 
2 alleles
15.2% missing data
   1   (0.463) 0.460 0.066 0.549 0.357 0.440 0.490 0.484 0.487 0.474 0.492 
   4   (0.537) 0.540 0.934 0.451 0.643 0.560 0.510 0.516 0.513 0.526 0.508 

Locus 1755 : 
2 alleles
8.7% missing data
   2   (0.623) 0.636 0.870 0.051 0.613 0.640 0.561 0.741 0.463 0.553 0.660 
   4   (0.377) 0.364 0.130 0.949 0.387 0.360 0.439 0.259 0.537 0.447 0.340 

Locus 1756 : 
2 alleles
3.6% missing data
   2   (0.747) 0.759 0.919 0.947 0.574 0.741 0.714 0.891 0.801 0.850 0.649 
   4   (0.253) 0.241 0.081 0.053 0.426 0.259 0.286 0.109 0.199 0.150 0.351 

Locus 1757 : 
2 alleles
10.9% missing data
   3   (0.908) 0.948 0.984 0.886 0.978 0.885 0.929 0.940 0.908 0.927 0.943 
   2   (0.092) 0.052 0.016 0.114 0.022 0.115 0.071 0.060 0.092 0.073 0.057 

Locus 1758 : 
2 alleles
1.4% missing data
   4   (0.840) 0.841 0.978 0.989 0.920 0.875 0.873 0.910 0.803 0.772 0.824 
   1   (0.160) 0.159 0.022 0.011 0.080 0.125 0.127 0.090 0.197 0.228 0.176 

Locus 1759 : 
2 alleles
10.1% missing data
   4   (0.811) 0.948 0.321 0.338 0.953 0.861 0.861 0.782 0.875 0.876 0.831 
   2   (0.189) 0.052 0.679 0.662 0.047 0.139 0.139 0.218 0.125 0.124 0.169 

Locus 1760 : 
2 alleles
13.0% missing data
   2   (0.645) 0.717 0.462 0.521 0.815 0.683 0.510 0.605 0.661 0.724 0.650 
   3   (0.355) 0.283 0.538 0.479 0.185 0.317 0.490 0.395 0.339 0.276 0.350 

Locus 1761 : 
2 alleles
13.0% missing data
   4   (0.793) 0.819 0.933 0.751 0.873 0.853 0.704 0.801 0.857 0.893 0.743 
   2   (0.207) 0.181 0.067 0.249 0.127 0.147 0.296 0.199 0.143 0.107 0.257 

Locus 1762 : 
2 alleles
2.2% missing data
   3   (0.744) 0.719 0.198 0.737 0.752 0.827 0.780 0.803 0.758 0.712 0.772 
   1   (0.256) 0.281 0.802 0.263 0.248 0.173 0.220 0.197 0.242 0.288 0.228 

Locus 1763 : 
2 alleles
5.1% missing data
   2   (0.363) 0.396 0.543 0.353 0.332 0.355 0.334 0.337 0.279 0.312 0.368 
   1   (0.637) 0.604 0.457 0.647 0.668 0.645 0.666 0.663 0.721 0.688 0.632 

Locus 1764 : 
2 alleles
2.2% missing data
   3   (0.866) 0.953 0.974 0.986 0.926 0.924 0.869 0.880 0.898 0.882 0.851 
   1   (0.134) 0.047 0.026 0.014 0.074 0.076 0.131 0.120 0.102 0.118 0.149 

Locus 1765 : 
2 alleles
5.1% missing data
   3   (0.701) 0.670 0.942 0.941 0.807 0.740 0.698 0.677 0.755 0.774 0.662 
   1   (0.299) 0.330 0.058 0.059 0.193 0.260 0.302 0.323 0.245 0.226 0.338 

Locus 1766 : 
2 alleles
2.2% missing data
   3   (0.614) 0.623 0.150 0.928 0.871 0.601 0.678 0.571 0.660 0.590 0.619 
   4   (0.386) 0.377 0.850 0.072 0.129 0.399 0.322 0.429 0.340 0.410 0.381 

Locus 1767 : 
2 alleles
11.6% missing data
   2   (0.873) 0.922 0.860 0.959 0.974 0.885 0.915 0.910 0.902 0.908 0.863 
   4   (0.127) 0.078 0.140 0.041 0.026 0.115 0.085 0.090 0.098 0.092 0.137 

Locus 1768 : 
2 alleles
2.2% missing data
   4   (0.892) 0.971 0.982 0.986 0.940 0.899 0.929 0.959 0.887 0.918 0.892 
   2   (0.108) 0.029 0.018 0.014 0.060 0.101 0.071 0.041 0.113 0.082 0.108 

Locus 1769 : 
2 alleles
2.9% missing data
   2   (0.910) 0.976 0.540 0.959 0.988 0.943 0.942 0.907 0.912 0.923 0.964 
   3   (0.090) 0.024 0.460 0.041 0.012 0.057 0.058 0.093 0.088 0.077 0.036 

Locus 1770 : 
2 alleles
6.5% missing data
   4   (0.900) 0.977 0.986 0.993 0.988 0.858 0.939 0.896 0.902 0.858 0.931 
   2   (0.100) 0.023 0.014 0.007 0.012 0.142 0.061 0.104 0.098 0.142 0.069 

Locus 1771 : 
2 alleles
10.1% missing data
   1   (0.132) 0.086 0.022 0.100 0.057 0.067 0.116 0.103 0.068 0.094 0.172 
   4   (0.868) 0.914 0.978 0.900 0.943 0.933 0.884 0.897 0.932 0.906 0.828 

Locus 1772 : 
2 alleles
3.6% missing data
   2   (0.913) 0.972 0.992 0.980 0.991 0.944 0.937 0.886 0.833 0.890 0.956 
   3   (0.087) 0.028 0.008 0.020 0.009 0.056 0.063 0.114 0.167 0.110 0.044 

Locus 1773 : 
2 alleles
1.4% missing data
   1   (0.851) 0.943 0.371 0.965 0.951 0.931 0.896 0.945 0.880 0.886 0.770 
   3   (0.149) 0.057 0.629 0.035 0.049 0.069 0.104 0.055 0.120 0.114 0.230 

Locus 1774 : 
2 alleles
5.8% missing data
   4   (0.931) 0.984 0.984 0.997 0.994 0.938 0.959 0.880 0.962 0.952 0.972 
   3   (0.069) 0.016 0.016 0.003 0.006 0.062 0.041 0.120 0.038 0.048 0.028 

Locus 1775 : 
2 alleles
4.3% missing data
   1   (0.543) 0.444 0.947 0.687 0.423 0.483 0.557 0.491 0.644 0.537 0.577 
   4   (0.457) 0.556 0.053 0.313 0.577 0.517 0.443 0.509 0.356 0.463 0.423 

Locus 1776 : 
2 alleles
2.9% missing data
   1   (0.916) 0.909 0.992 0.995 0.986 0.960 0.932 0.883 0.968 0.937 0.944 
   3   (0.084) 0.091 0.008 0.005 0.014 0.040 0.068 0.117 0.032 0.063 0.056 

Locus 1777 : 
2 alleles
5.1% missing data
   3   (0.911) 0.968 0.984 0.992 0.981 0.961 0.888 0.931 0.878 0.854 0.923 
   2   (0.089) 0.032 0.016 0.008 0.019 0.039 0.112 0.069 0.122 0.146 0.077 

Locus 1778 : 
2 alleles
2.2% missing data
   3   (0.927) 0.976 0.990 0.997 0.994 0.906 0.958 0.920 0.926 0.870 0.974 
   2   (0.073) 0.024 0.010 0.003 0.006 0.094 0.042 0.080 0.074 0.130 0.026 

Locus 1779 : 
2 alleles
11.6% missing data
   3   (0.859) 0.802 0.968 0.835 0.929 0.903 0.861 0.938 0.935 0.932 0.788 
   1   (0.141) 0.198 0.032 0.165 0.071 0.097 0.139 0.062 0.065 0.068 0.212 

Locus 1780 : 
2 alleles
4.3% missing data
   4   (0.895) 0.898 0.976 0.988 0.970 0.950 0.880 0.953 0.896 0.848 0.903 
   2   (0.105) 0.102 0.024 0.012 0.030 0.050 0.120 0.047 0.104 0.152 0.097 

Locus 1781 : 
2 alleles
9.4% missing data
   3   (0.467) 0.601 0.348 0.452 0.675 0.404 0.450 0.516 0.301 0.337 0.492 
   1   (0.533) 0.399 0.652 0.548 0.325 0.596 0.550 0.484 0.699 0.663 0.508 

Locus 1782 : 
2 alleles
1.4% missing data
   4   (0.926) 0.981 0.994 0.986 0.994 0.829 0.937 0.945 0.899 0.918 0.975 
   1   (0.074) 0.019 0.006 0.014 0.006 0.171 0.063 0.055 0.101 0.082 0.025 

Locus 1783 : 
2 alleles
2.9% missing data
   4   (0.906) 0.958 0.106 0.974 0.967 0.961 0.911 0.977 0.943 0.953 0.900 
   2   (0.094) 0.042 0.894 0.026 0.033 0.039 0.089 0.023 0.057 0.047 0.100 

Locus 1784 : 
2 alleles
7.2% missing data
   1   (0.626) 0.450 0.926 0.911 0.816 0.541 0.610 0.668 0.742 0.722 0.574 
   3   (0.374) 0.550 0.074 0.089 0.184 0.459 0.390 0.332 0.258 0.278 0.426 

Locus 1785 : 
2 alleles
13.8% missing data
   4   (0.547) 0.517 0.835 0.327 0.786 0.537 0.542 0.411 0.560 0.394 0.611 
   3   (0.453) 0.483 0.165 0.673 0.214 0.463 0.458 0.589 0.440 0.606 0.389 

Locus 1786 : 
2 alleles
3.6% missing data
   4   (0.235) 0.311 0.271 0.209 0.153 0.183 0.257 0.130 0.342 0.231 0.214 
   2   (0.765) 0.689 0.729 0.791 0.847 0.817 0.743 0.870 0.658 0.769 0.786 

Locus 1787 : 
2 alleles
2.2% missing data
   1   (0.919) 0.980 0.993 0.996 0.993 0.946 0.948 0.912 0.861 0.778 0.958 
   3   (0.081) 0.020 0.007 0.004 0.007 0.054 0.052 0.088 0.139 0.222 0.042 

Locus 1788 : 
2 alleles
6.5% missing data
   1   (0.701) 0.789 0.727 0.955 0.782 0.717 0.772 0.688 0.727 0.724 0.669 
   3   (0.299) 0.211 0.273 0.045 0.218 0.283 0.228 0.312 0.273 0.276 0.331 

Locus 1789 : 
2 alleles
9.4% missing data
   4   (0.893) 0.910 0.982 0.909 0.932 0.934 0.919 0.965 0.951 0.956 0.834 
   3   (0.107) 0.090 0.018 0.091 0.068 0.066 0.081 0.035 0.049 0.044 0.166 

Locus 1790 : 
2 alleles
15.9% missing data
   3   (0.912) 0.954 0.810 0.935 0.348 0.974 0.904 0.986 0.982 0.983 0.872 
   1   (0.088) 0.046 0.190 0.065 0.652 0.026 0.096 0.014 0.018 0.017 0.128 

Locus 1791 : 
2 alleles
2.2% missing data
   4   (0.891) 0.972 0.988 0.984 0.983 0.895 0.910 0.923 0.907 0.933 0.866 
   2   (0.109) 0.028 0.012 0.016 0.017 0.105 0.090 0.077 0.093 0.067 0.134 

Locus 1792 : 
2 alleles
6.5% missing data
   2   (0.884) 0.958 0.981 0.932 0.939 0.828 0.841 0.947 0.924 0.938 0.880 
   1   (0.116) 0.042 0.019 0.068 0.061 0.172 0.159 0.053 0.076 0.062 0.120 

Locus 1793 : 
2 alleles
2.9% missing data
   1   (0.762) 0.794 0.967 0.621 0.935 0.794 0.771 0.766 0.660 0.753 0.788 
   4   (0.238) 0.206 0.033 0.379 0.065 0.206 0.229 0.234 0.340 0.247 0.212 

Locus 1794 : 
2 alleles
1.4% missing data
   2   (0.906) 0.974 0.991 0.947 0.990 0.811 0.917 0.916 0.953 0.939 0.940 
   4   (0.094) 0.026 0.009 0.053 0.010 0.189 0.083 0.084 0.047 0.061 0.060 

Locus 1795 : 
2 alleles
11.6% missing data
   2   (0.896) 0.896 0.679 0.936 0.912 0.957 0.897 0.972 0.971 0.973 0.851 
   3   (0.104) 0.104 0.321 0.064 0.088 0.043 0.103 0.028 0.029 0.027 0.149 

Locus 1796 : 
2 alleles
2.9% missing data
   1   (0.759) 0.865 0.966 0.926 0.811 0.783 0.649 0.739 0.741 0.768 0.783 
   2   (0.241) 0.135 0.034 0.074 0.189 0.217 0.351 0.261 0.259 0.232 0.217 

Locus 1797 : 
2 alleles
0.7% missing data
   2   (0.876) 0.876 0.982 0.982 0.958 0.876 0.850 0.915 0.889 0.905 0.901 
   4   (0.124) 0.124 0.018 0.018 0.042 0.124 0.150 0.085 0.111 0.095 0.099 

Locus 1798 : 
2 alleles
8.0% missing data
   3   (0.901) 0.976 0.986 0.983 0.987 0.880 0.874 0.943 0.923 0.899 0.899 
   1   (0.099) 0.024 0.014 0.017 0.013 0.120 0.126 0.057 0.077 0.101 0.101 

Locus 1799 : 
2 alleles
11.6% missing data
   4   (0.878) 0.961 0.461 0.985 0.972 0.915 0.909 0.880 0.855 0.928 0.919 
   2   (0.122) 0.039 0.539 0.015 0.028 0.085 0.091 0.120 0.145 0.072 0.081 

Locus 1800 : 
2 alleles
4.3% missing data
   2   (0.648) 0.735 0.558 0.947 0.701 0.576 0.656 0.821 0.676 0.646 0.563 
   1   (0.352) 0.265 0.442 0.053 0.299 0.424 0.344 0.179 0.324 0.354 0.437 

Locus 1801 : 
2 alleles
6.5% missing data
   2   (0.917) 0.956 0.985 0.991 0.987 0.790 0.925 0.929 0.947 0.953 0.966 
   3   (0.083) 0.044 0.015 0.009 0.013 0.210 0.075 0.071 0.053 0.047 0.034 

Locus 1802 : 
2 alleles
12.3% missing data
   4   (0.795) 0.892 0.965 0.939 0.856 0.768 0.800 0.865 0.859 0.849 0.738 
   2   (0.205) 0.108 0.035 0.061 0.144 0.232 0.200 0.135 0.141 0.151 0.262 

Locus 1803 : 
2 alleles
4.3% missing data
   4   (0.916) 0.928 0.984 0.640 0.900 0.975 0.938 0.973 0.980 0.973 0.882 
   2   (0.084) 0.072 0.016 0.360 0.100 0.025 0.062 0.027 0.020 0.027 0.118 

Locus 1804 : 
2 alleles
10.1% missing data
   3   (0.738) 0.862 0.962 0.049 0.929 0.804 0.823 0.782 0.688 0.684 0.715 
   4   (0.262) 0.138 0.038 0.951 0.071 0.196 0.177 0.218 0.312 0.316 0.285 

Locus 1805 : 
2 alleles
11.6% missing data
   3   (0.894) 0.839 0.989 0.929 0.987 0.880 0.843 0.949 0.849 0.882 0.937 
   1   (0.106) 0.161 0.011 0.071 0.013 0.120 0.157 0.051 0.151 0.118 0.063 

Locus 1806 : 
2 alleles
11.6% missing data
   1   (0.857) 0.943 0.984 0.776 0.964 0.899 0.881 0.850 0.875 0.839 0.847 
   3   (0.143) 0.057 0.016 0.224 0.036 0.101 0.119 0.150 0.125 0.161 0.153 

Locus 1807 : 
2 alleles
15.2% missing data
   1   (0.919) 0.949 0.987 0.976 0.954 0.973 0.915 0.983 0.965 0.969 0.832 
   3   (0.081) 0.051 0.013 0.024 0.046 0.027 0.085 0.017 0.035 0.031 0.168 

Locus 1808 : 
2 alleles
4.3% missing data
   2   (0.251) 0.341 0.033 0.167 0.131 0.216 0.279 0.341 0.170 0.181 0.223 
   4   (0.749) 0.659 0.967 0.833 0.869 0.784 0.721 0.659 0.830 0.819 0.777 

Locus 1809 : 
2 alleles
3.6% missing data
   4   (0.716) 0.865 0.499 0.634 0.633 0.796 0.715 0.747 0.732 0.666 0.704 
   2   (0.284) 0.135 0.501 0.366 0.367 0.204 0.285 0.253 0.268 0.334 0.296 

Locus 1810 : 
2 alleles
8.0% missing data
   1   (0.742) 0.765 0.958 0.975 0.745 0.787 0.787 0.813 0.791 0.751 0.655 
   3   (0.258) 0.235 0.042 0.025 0.255 0.213 0.213 0.187 0.209 0.249 0.345 

Locus 1811 : 
2 alleles
2.9% missing data
   3   (0.907) 0.940 0.985 0.992 0.980 0.942 0.879 0.929 0.903 0.884 0.938 
   2   (0.093) 0.060 0.015 0.008 0.020 0.058 0.121 0.071 0.097 0.116 0.062 

Locus 1812 : 
2 alleles
10.1% missing data
   2   (0.911) 0.881 0.812 0.985 0.907 0.972 0.937 0.961 0.977 0.975 0.887 
   1   (0.089) 0.119 0.188 0.015 0.093 0.028 0.063 0.039 0.023 0.025 0.113 

Locus 1813 : 
2 alleles
2.9% missing data
   1   (0.656) 0.800 0.881 0.955 0.721 0.573 0.699 0.596 0.772 0.735 0.626 
   4   (0.344) 0.200 0.119 0.045 0.279 0.427 0.301 0.404 0.228 0.265 0.374 

Locus 1814 : 
2 alleles
2.9% missing data
   1   (0.834) 0.885 0.353 0.472 0.911 0.907 0.842 0.875 0.927 0.930 0.827 
   3   (0.166) 0.115 0.647 0.528 0.089 0.093 0.158 0.125 0.073 0.070 0.173 

Locus 1815 : 
2 alleles
13.0% missing data
   1   (0.604) 0.698 0.936 0.502 0.731 0.648 0.659 0.711 0.578 0.590 0.487 
   4   (0.396) 0.302 0.064 0.498 0.269 0.352 0.341 0.289 0.422 0.410 0.513 

Locus 1816 : 
2 alleles
3.6% missing data
   2   (0.812) 0.769 0.930 0.874 0.878 0.884 0.792 0.893 0.756 0.817 0.792 
   4   (0.188) 0.231 0.070 0.126 0.122 0.116 0.208 0.107 0.244 0.183 0.208 

Locus 1817 : 
2 alleles
2.9% missing data
   1   (0.807) 0.653 0.973 0.802 0.843 0.812 0.784 0.884 0.906 0.884 0.791 
   4   (0.193) 0.347 0.027 0.198 0.157 0.188 0.216 0.116 0.094 0.116 0.209 

Locus 1818 : 
2 alleles
2.2% missing data
   1   (0.815) 0.793 0.975 0.071 0.916 0.791 0.725 0.927 0.892 0.885 0.810 
   3   (0.185) 0.207 0.025 0.929 0.084 0.209 0.275 0.073 0.108 0.115 0.190 

Locus 1819 : 
2 alleles
15.9% missing data
   3   (0.912) 0.974 0.984 0.994 0.984 0.910 0.942 0.938 0.957 0.944 0.917 
   1   (0.088) 0.026 0.016 0.006 0.016 0.090 0.058 0.062 0.043 0.056 0.083 

Locus 1820 : 
2 alleles
11.6% missing data
   1   (0.542) 0.695 0.816 0.907 0.836 0.516 0.484 0.430 0.618 0.507 0.459 
   3   (0.458) 0.305 0.184 0.093 0.164 0.484 0.516 0.570 0.382 0.493 0.541 

Locus 1821 : 
2 alleles
5.8% missing data
   2   (0.791) 0.867 0.972 0.039 0.928 0.832 0.751 0.843 0.800 0.786 0.783 
   4   (0.209) 0.133 0.028 0.961 0.072 0.168 0.249 0.157 0.200 0.214 0.217 

Locus 1822 : 
2 alleles
15.2% missing data
   2   (0.444) 0.354 0.064 0.459 0.609 0.499 0.441 0.415 0.476 0.532 0.424 
   3   (0.556) 0.646 0.936 0.541 0.391 0.501 0.559 0.585 0.524 0.468 0.576 

Locus 1823 : 
2 alleles
0.7% missing data
   3   (0.947) 0.993 0.997 0.998 0.998 0.958 0.969 0.820 0.947 0.959 0.989 
   1   (0.053) 0.007 0.003 0.002 0.002 0.042 0.031 0.180 0.053 0.041 0.011 

Locus 1824 : 
2 alleles
10.9% missing data
   1   (0.179) 0.148 0.063 0.055 0.112 0.127 0.295 0.168 0.117 0.120 0.198 
   2   (0.821) 0.852 0.937 0.945 0.888 0.873 0.705 0.832 0.883 0.880 0.802 

Locus 1825 : 
2 alleles
14.5% missing data
   4   (0.429) 0.398 0.059 0.762 0.162 0.404 0.424 0.520 0.550 0.527 0.408 
   2   (0.571) 0.602 0.941 0.238 0.838 0.596 0.576 0.480 0.450 0.473 0.592 

Locus 1826 : 
2 alleles
13.0% missing data
   2   (0.733) 0.592 0.294 0.696 0.895 0.792 0.769 0.746 0.752 0.712 0.773 
   4   (0.267) 0.408 0.706 0.304 0.105 0.208 0.231 0.254 0.248 0.288 0.227 

Locus 1827 : 
2 alleles
3.6% missing data
   1   (0.842) 0.893 0.977 0.936 0.943 0.843 0.863 0.847 0.900 0.884 0.829 
   3   (0.158) 0.107 0.023 0.064 0.057 0.157 0.137 0.153 0.100 0.116 0.171 

Locus 1828 : 
2 alleles
4.3% missing data
   3   (0.896) 0.940 0.778 0.847 0.565 0.941 0.898 0.977 0.959 0.959 0.891 
   1   (0.104) 0.060 0.222 0.153 0.435 0.059 0.102 0.023 0.041 0.041 0.109 

Locus 1829 : 
2 alleles
11.6% missing data
   3   (0.901) 0.957 0.990 0.940 0.981 0.937 0.834 0.933 0.777 0.665 0.943 
   4   (0.099) 0.043 0.010 0.060 0.019 0.063 0.166 0.067 0.223 0.335 0.057 

Locus 1830 : 
2 alleles
2.9% missing data
   3   (0.930) 0.990 0.996 0.997 0.997 0.891 0.957 0.811 0.899 0.897 0.985 
   1   (0.070) 0.010 0.004 0.003 0.003 0.109 0.043 0.189 0.101 0.103 0.015 

Locus 1831 : 
2 alleles
5.1% missing data
   1   (0.879) 0.930 0.976 0.938 0.971 0.868 0.907 0.945 0.938 0.945 0.827 
   2   (0.121) 0.070 0.024 0.062 0.029 0.132 0.093 0.055 0.062 0.055 0.173 

Locus 1832 : 
2 alleles
8.0% missing data
   4   (0.797) 0.734 0.975 0.762 0.947 0.789 0.785 0.837 0.850 0.863 0.770 
   2   (0.203) 0.266 0.025 0.238 0.053 0.211 0.215 0.163 0.150 0.137 0.230 

Locus 1833 : 
2 alleles
10.9% missing data
   2   (0.883) 0.718 0.985 0.984 0.925 0.923 0.690 0.932 0.925 0.955 0.909 
   4   (0.117) 0.282 0.015 0.016 0.075 0.077 0.310 0.068 0.075 0.045 0.091 

Locus 1834 : 
2 alleles
13.0% missing data
   1   (0.911) 0.838 0.984 0.863 0.963 0.949 0.874 0.976 0.972 0.973 0.889 
   3   (0.089) 0.162 0.016 0.137 0.037 0.051 0.126 0.024 0.028 0.027 0.111 

Locus 1835 : 
2 alleles
10.9% missing data
   3   (0.900) 0.962 0.982 0.986 0.951 0.938 0.810 0.930 0.944 0.957 0.883 
   1   (0.100) 0.038 0.018 0.014 0.049 0.062 0.190 0.070 0.056 0.043 0.117 

Locus 1836 : 
2 alleles
2.2% missing data
   1   (0.900) 0.968 0.989 0.989 0.978 0.936 0.907 0.947 0.957 0.941 0.858 
   3   (0.100) 0.032 0.011 0.011 0.022 0.064 0.093 0.053 0.043 0.059 0.142 

Locus 1837 : 
2 alleles
5.1% missing data
   2   (0.816) 0.747 0.956 0.958 0.897 0.871 0.772 0.843 0.899 0.897 0.793 
   4   (0.184) 0.253 0.044 0.042 0.103 0.129 0.228 0.157 0.101 0.103 0.207 

Locus 1838 : 
2 alleles
5.8% missing data
   4   (0.909) 0.963 0.326 0.970 0.964 0.961 0.910 0.978 0.966 0.971 0.879 
   1   (0.091) 0.037 0.674 0.030 0.036 0.039 0.090 0.022 0.034 0.029 0.121 

Locus 1839 : 
2 alleles
3.6% missing data
   1   (0.841) 0.877 0.954 0.982 0.970 0.820 0.888 0.822 0.726 0.830 0.897 
   4   (0.159) 0.123 0.046 0.018 0.030 0.180 0.112 0.178 0.274 0.170 0.103 

Locus 1840 : 
2 alleles
5.1% missing data
   4   (0.858) 0.919 0.384 0.988 0.913 0.832 0.909 0.903 0.886 0.865 0.917 
   1   (0.142) 0.081 0.616 0.012 0.087 0.168 0.091 0.097 0.114 0.135 0.083 

Locus 1841 : 
2 alleles
2.9% missing data
   3   (0.907) 0.963 0.991 0.991 0.960 0.894 0.903 0.961 0.961 0.953 0.894 
   1   (0.093) 0.037 0.009 0.009 0.040 0.106 0.097 0.039 0.039 0.047 0.106 

Locus 1842 : 
2 alleles
12.3% missing data
   1   (0.774) 0.670 0.651 0.965 0.782 0.747 0.836 0.892 0.849 0.841 0.749 
   3   (0.226) 0.330 0.349 0.035 0.218 0.253 0.164 0.108 0.151 0.159 0.251 

Locus 1843 : 
2 alleles
4.3% missing data
   1   (0.908) 0.976 0.312 0.991 0.988 0.923 0.910 0.935 0.863 0.873 0.965 
   4   (0.092) 0.024 0.688 0.009 0.012 0.077 0.090 0.065 0.137 0.127 0.035 

Locus 1844 : 
2 alleles
2.2% missing data
   4   (0.903) 0.932 0.981 0.987 0.977 0.949 0.929 0.956 0.900 0.938 0.895 
   2   (0.097) 0.068 0.019 0.013 0.023 0.051 0.071 0.044 0.100 0.062 0.105 

Locus 1845 : 
2 alleles
13.0% missing data
   4   (0.877) 0.887 0.810 0.989 0.970 0.901 0.920 0.885 0.926 0.938 0.889 
   2   (0.123) 0.113 0.190 0.011 0.030 0.099 0.080 0.115 0.074 0.062 0.111 

Locus 1846 : 
2 alleles
4.3% missing data
   2   (0.922) 0.981 0.991 0.986 0.993 0.850 0.954 0.919 0.890 0.928 0.971 
   3   (0.078) 0.019 0.009 0.014 0.007 0.150 0.046 0.081 0.110 0.072 0.029 

Locus 1847 : 
2 alleles
1.4% missing data
   2   (0.892) 0.971 0.286 0.984 0.983 0.931 0.932 0.954 0.886 0.819 0.922 
   4   (0.108) 0.029 0.714 0.016 0.017 0.069 0.068 0.046 0.114 0.181 0.078 

Locus 1848 : 
2 alleles
3.6% missing data
   4   (0.902) 0.967 0.986 0.963 0.988 0.877 0.920 0.922 0.943 0.926 0.921 
   3   (0.098) 0.033 0.014 0.037 0.012 0.123 0.080 0.078 0.057 0.074 0.079 

Locus 1849 : 
2 alleles
3.6% missing data
   1   (0.766) 0.825 0.970 0.955 0.890 0.761 0.764 0.869 0.537 0.636 0.783 
   4   (0.234) 0.175 0.030 0.045 0.110 0.239 0.236 0.131 0.463 0.364 0.217 

Locus 1850 : 
2 alleles
2.2% missing data
   2   (0.164) 0.178 0.029 0.023 0.302 0.133 0.175 0.127 0.099 0.096 0.149 
   4   (0.836) 0.822 0.971 0.977 0.698 0.867 0.825 0.873 0.901 0.904 0.851 

Locus 1851 : 
2 alleles
4.3% missing data
   4   (0.920) 0.957 0.211 0.989 0.984 0.968 0.951 0.973 0.982 0.980 0.927 
   1   (0.080) 0.043 0.789 0.011 0.016 0.032 0.049 0.027 0.018 0.020 0.073 

Locus 1852 : 
2 alleles
3.6% missing data
   4   (0.889) 0.845 0.984 0.983 0.927 0.884 0.830 0.922 0.910 0.932 0.939 
   2   (0.111) 0.155 0.016 0.017 0.073 0.116 0.170 0.078 0.090 0.068 0.061 

Locus 1853 : 
2 alleles
11.6% missing data
   3   (0.879) 0.947 0.979 0.884 0.958 0.906 0.899 0.909 0.866 0.917 0.886 
   1   (0.121) 0.053 0.021 0.116 0.042 0.094 0.101 0.091 0.134 0.083 0.114 

Locus 1854 : 
2 alleles
10.9% missing data
   2   (0.910) 0.954 0.982 0.871 0.969 0.934 0.866 0.956 0.954 0.959 0.916 
   3   (0.090) 0.046 0.018 0.129 0.031 0.066 0.134 0.044 0.046 0.041 0.084 

Locus 1855 : 
2 alleles
8.7% missing data
   1   (0.547) 0.612 0.512 0.891 0.480 0.643 0.540 0.630 0.484 0.602 0.443 
   4   (0.453) 0.388 0.488 0.109 0.520 0.357 0.460 0.370 0.516 0.398 0.557 

Locus 1856 : 
2 alleles
8.7% missing data
   3   (0.765) 0.687 0.961 0.403 0.942 0.718 0.756 0.792 0.781 0.765 0.806 
   1   (0.235) 0.313 0.039 0.597 0.058 0.282 0.244 0.208 0.219 0.235 0.194 

Locus 1857 : 
2 alleles
13.8% missing data
   4   (0.085) 0.038 0.013 0.032 0.008 0.056 0.054 0.133 0.126 0.148 0.035 
   2   (0.915) 0.962 0.987 0.968 0.992 0.944 0.946 0.867 0.874 0.852 0.965 

Locus 1858 : 
2 alleles
11.6% missing data
   2   (0.901) 0.926 0.975 0.995 0.891 0.916 0.941 0.930 0.934 0.910 0.943 
   4   (0.099) 0.074 0.025 0.005 0.109 0.084 0.059 0.070 0.066 0.090 0.057 

Locus 1859 : 
2 alleles
8.7% missing data
   2   (0.902) 0.985 0.993 0.995 0.995 0.784 0.940 0.758 0.846 0.687 0.976 
   1   (0.098) 0.015 0.007 0.005 0.005 0.216 0.060 0.242 0.154 0.313 0.024 

Locus 1860 : 
2 alleles
9.4% missing data
   2   (0.747) 0.909 0.460 0.961 0.695 0.775 0.759 0.756 0.790 0.806 0.722 
   3   (0.253) 0.091 0.540 0.039 0.305 0.225 0.241 0.244 0.210 0.194 0.278 

Locus 1861 : 
2 alleles
3.6% missing data
   2   (0.689) 0.718 0.956 0.635 0.919 0.473 0.625 0.663 0.767 0.693 0.746 
   4   (0.311) 0.282 0.044 0.365 0.081 0.527 0.375 0.337 0.233 0.307 0.254 

Locus 1862 : 
2 alleles
1.4% missing data
   4   (0.914) 0.970 0.992 0.949 0.990 0.812 0.852 0.926 0.895 0.901 0.968 
   2   (0.086) 0.030 0.008 0.051 0.010 0.188 0.148 0.074 0.105 0.099 0.032 

Locus 1863 : 
2 alleles
13.8% missing data
   2   (0.264) 0.296 0.095 0.070 0.338 0.240 0.309 0.237 0.292 0.229 0.233 
   4   (0.736) 0.704 0.905 0.930 0.662 0.760 0.691 0.763 0.708 0.771 0.767 

Locus 1864 : 
2 alleles
4.3% missing data
   3   (0.782) 0.823 0.386 0.748 0.883 0.765 0.827 0.814 0.818 0.790 0.828 
   1   (0.218) 0.177 0.614 0.252 0.117 0.235 0.173 0.186 0.182 0.210 0.172 

Locus 1865 : 
2 alleles
1.4% missing data
   3   (0.951) 0.924 0.987 0.945 0.916 0.992 0.957 0.996 0.994 0.994 0.883 
   1   (0.049) 0.076 0.013 0.055 0.084 0.008 0.043 0.004 0.006 0.006 0.117 

Locus 1866 : 
2 alleles
13.8% missing data
   4   (0.910) 0.930 0.990 0.982 0.980 0.944 0.884 0.929 0.956 0.934 0.913 
   2   (0.090) 0.070 0.010 0.018 0.020 0.056 0.116 0.071 0.044 0.066 0.087 

Locus 1867 : 
2 alleles
12.3% missing data
   1   (0.634) 0.710 0.941 0.551 0.584 0.545 0.638 0.783 0.606 0.497 0.621 
   3   (0.366) 0.290 0.059 0.449 0.416 0.455 0.362 0.217 0.394 0.503 0.379 

Locus 1868 : 
2 alleles
13.8% missing data
   1   (0.298) 0.235 0.269 0.073 0.133 0.263 0.330 0.246 0.416 0.260 0.339 
   3   (0.702) 0.765 0.731 0.927 0.867 0.737 0.670 0.754 0.584 0.740 0.661 

Locus 1869 : 
2 alleles
2.2% missing data
   3   (0.865) 0.951 0.986 0.987 0.974 0.867 0.914 0.904 0.790 0.898 0.861 
   1   (0.135) 0.049 0.014 0.013 0.026 0.133 0.086 0.096 0.210 0.102 0.139 

Locus 1870 : 
2 alleles
3.6% missing data
   4   (0.687) 0.713 0.895 0.958 0.744 0.662 0.642 0.808 0.803 0.775 0.565 
   2   (0.313) 0.287 0.105 0.042 0.256 0.338 0.358 0.192 0.197 0.225 0.435 

Locus 1871 : 
2 alleles
11.6% missing data
   3   (0.848) 0.943 0.984 0.841 0.978 0.765 0.828 0.811 0.861 0.738 0.911 
   1   (0.152) 0.057 0.016 0.159 0.022 0.235 0.172 0.189 0.139 0.262 0.089 

Locus 1872 : 
2 alleles
4.3% missing data
   4   (0.506) 0.475 0.158 0.414 0.105 0.622 0.438 0.800 0.685 0.607 0.325 
   1   (0.494) 0.525 0.842 0.586 0.895 0.378 0.562 0.200 0.315 0.393 0.675 

Locus 1873 : 
2 alleles
5.8% missing data
   4   (0.914) 0.937 0.981 0.994 0.990 0.907 0.943 0.959 0.924 0.892 0.943 
   1   (0.086) 0.063 0.019 0.006 0.010 0.093 0.057 0.041 0.076 0.108 0.057 

Locus 1874 : 
2 alleles
13.0% missing data
   2   (0.639) 0.614 0.401 0.493 0.759 0.632 0.589 0.658 0.738 0.748 0.647 
   1   (0.361) 0.386 0.599 0.507 0.241 0.368 0.411 0.342 0.262 0.252 0.353 

Locus 1875 : 
2 alleles
5.8% missing data
   2   (0.508) 0.306 0.701 0.392 0.600 0.476 0.477 0.518 0.622 0.665 0.484 
   3   (0.492) 0.694 0.299 0.608 0.400 0.524 0.523 0.482 0.378 0.335 0.516 

Locus 1876 : 
2 alleles
13.8% missing data
   2   (0.852) 0.748 0.867 0.863 0.956 0.839 0.878 0.922 0.855 0.915 0.872 
   4   (0.148) 0.252 0.133 0.137 0.044 0.161 0.122 0.078 0.145 0.085 0.128 

Locus 1877 : 
2 alleles
2.2% missing data
   1   (0.870) 0.941 0.980 0.915 0.972 0.821 0.854 0.898 0.866 0.818 0.908 
   3   (0.130) 0.059 0.020 0.085 0.028 0.179 0.146 0.102 0.134 0.182 0.092 

Locus 1878 : 
2 alleles
15.9% missing data
   2   (0.913) 0.964 0.972 0.978 0.831 0.967 0.894 0.978 0.923 0.961 0.877 
   4   (0.087) 0.036 0.028 0.022 0.169 0.033 0.106 0.022 0.077 0.039 0.123 

Locus 1879 : 
2 alleles
0.0% missing data
   4   (0.914) 0.977 0.992 0.993 0.992 0.830 0.943 0.925 0.930 0.940 0.958 
   2   (0.086) 0.023 0.008 0.007 0.008 0.170 0.057 0.075 0.070 0.060 0.042 

Locus 1880 : 
2 alleles
9.4% missing data
   2   (0.736) 0.854 0.603 0.751 0.657 0.799 0.764 0.826 0.737 0.716 0.712 
   4   (0.264) 0.146 0.397 0.249 0.343 0.201 0.236 0.174 0.263 0.284 0.288 

Locus 1881 : 
2 alleles
10.9% missing data
   4   (0.885) 0.958 0.959 0.982 0.962 0.926 0.911 0.913 0.891 0.877 0.882 
   2   (0.115) 0.042 0.041 0.018 0.038 0.074 0.089 0.087 0.109 0.123 0.118 

Locus 1882 : 
2 alleles
0.7% missing data
   2   (0.950) 0.993 0.997 0.998 0.998 0.966 0.971 0.827 0.957 0.965 0.989 
   4   (0.050) 0.007 0.003 0.002 0.002 0.034 0.029 0.173 0.043 0.035 0.011 

Locus 1883 : 
2 alleles
12.3% missing data
   2   (0.679) 0.735 0.521 0.737 0.530 0.640 0.630 0.806 0.775 0.708 0.654 
   4   (0.321) 0.265 0.479 0.263 0.470 0.360 0.370 0.194 0.225 0.292 0.346 

Locus 1884 : 
2 alleles
2.9% missing data
   4   (0.934) 0.980 0.985 0.974 0.824 0.976 0.951 0.986 0.983 0.983 0.933 
   1   (0.066) 0.020 0.015 0.026 0.176 0.024 0.049 0.014 0.017 0.017 0.067 

Locus 1885 : 
2 alleles
12.3% missing data
   4   (0.930) 0.981 0.976 0.995 0.993 0.940 0.949 0.897 0.944 0.959 0.966 
   2   (0.070) 0.019 0.024 0.005 0.007 0.060 0.051 0.103 0.056 0.041 0.034 

Locus 1886 : 
2 alleles
3.6% missing data
   3   (0.869) 0.715 0.970 0.765 0.721 0.930 0.863 0.972 0.940 0.939 0.833 
   4   (0.131) 0.285 0.030 0.235 0.279 0.070 0.137 0.028 0.060 0.061 0.167 

Locus 1887 : 
2 alleles
7.2% missing data
   1   (0.502) 0.525 0.570 0.504 0.427 0.502 0.468 0.500 0.499 0.498 0.511 
   3   (0.498) 0.475 0.430 0.496 0.573 0.498 0.532 0.500 0.501 0.502 0.489 

Locus 1888 : 
2 alleles
10.9% missing data
   4   (0.801) 0.886 0.964 0.978 0.939 0.800 0.841 0.802 0.766 0.842 0.788 
   2   (0.199) 0.114 0.036 0.022 0.061 0.200 0.159 0.198 0.234 0.158 0.212 

Locus 1889 : 
2 alleles
15.2% missing data
   1   (0.918) 0.892 0.847 0.989 0.750 0.979 0.930 0.991 0.985 0.986 0.801 
   2   (0.082) 0.108 0.153 0.011 0.250 0.021 0.070 0.009 0.015 0.014 0.199 

Locus 1890 : 
2 alleles
2.2% missing data
   1   (0.906) 0.982 0.989 0.961 0.992 0.868 0.911 0.905 0.855 0.895 0.954 
   2   (0.094) 0.018 0.011 0.039 0.008 0.132 0.089 0.095 0.145 0.105 0.046 

Locus 1891 : 
2 alleles
11.6% missing data
   1   (0.837) 0.928 0.709 0.836 0.924 0.897 0.851 0.851 0.864 0.850 0.853 
   3   (0.163) 0.072 0.291 0.164 0.076 0.103 0.149 0.149 0.136 0.150 0.147 

Locus 1892 : 
2 alleles
5.1% missing data
   2   (0.598) 0.780 0.529 0.036 0.919 0.503 0.719 0.526 0.576 0.487 0.657 
   4   (0.402) 0.220 0.471 0.964 0.081 0.497 0.281 0.474 0.424 0.513 0.343 

Locus 1893 : 
2 alleles
2.9% missing data
   1   (0.903) 0.941 0.575 0.990 0.971 0.885 0.810 0.953 0.937 0.882 0.958 
   4   (0.097) 0.059 0.425 0.010 0.029 0.115 0.190 0.047 0.063 0.118 0.042 

Locus 1894 : 
2 alleles
2.2% missing data
   1   (0.937) 0.991 0.997 0.998 0.997 0.834 0.963 0.879 0.958 0.918 0.986 
   3   (0.063) 0.009 0.003 0.002 0.003 0.166 0.037 0.121 0.042 0.082 0.014 

Locus 1895 : 
2 alleles
10.9% missing data
   1   (0.215) 0.116 0.894 0.146 0.067 0.153 0.205 0.362 0.346 0.212 0.117 
   3   (0.785) 0.884 0.106 0.854 0.933 0.847 0.795 0.638 0.654 0.788 0.883 

Locus 1896 : 
2 alleles
1.4% missing data
   3   (0.911) 0.958 0.291 0.990 0.946 0.962 0.905 0.981 0.974 0.977 0.896 
   1   (0.089) 0.042 0.709 0.010 0.054 0.038 0.095 0.019 0.026 0.023 0.104 

Locus 1897 : 
2 alleles
8.7% missing data
   1   (0.563) 0.463 0.912 0.919 0.774 0.437 0.560 0.609 0.546 0.593 0.545 
   3   (0.437) 0.537 0.088 0.081 0.226 0.563 0.440 0.391 0.454 0.407 0.455 

Locus 1898 : 
2 alleles
12.3% missing data
   2   (0.683) 0.661 0.091 0.702 0.460 0.762 0.657 0.814 0.816 0.822 0.615 
   4   (0.317) 0.339 0.909 0.298 0.540 0.238 0.343 0.186 0.184 0.178 0.385 

Locus 1899 : 
2 alleles
5.1% missing data
   1   (0.590) 0.642 0.599 0.676 0.453 0.618 0.619 0.565 0.658 0.591 0.586 
   2   (0.410) 0.358 0.401 0.324 0.547 0.382 0.381 0.435 0.342 0.409 0.414 

Locus 1900 : 
2 alleles
17.4% missing data
   2   (0.220) 0.119 0.034 0.338 0.209 0.105 0.267 0.140 0.138 0.100 0.423 
   3   (0.780) 0.881 0.966 0.662 0.791 0.895 0.733 0.860 0.862 0.900 0.577 

Locus 1901 : 
2 alleles
2.2% missing data
   3   (0.899) 0.948 0.988 0.987 0.990 0.932 0.934 0.912 0.892 0.899 0.930 
   2   (0.101) 0.052 0.012 0.013 0.010 0.068 0.066 0.088 0.108 0.101 0.070 

Locus 1902 : 
2 alleles
15.9% missing data
   2   (0.825) 0.859 0.976 0.804 0.963 0.801 0.851 0.880 0.856 0.850 0.802 
   4   (0.175) 0.141 0.024 0.196 0.037 0.199 0.149 0.120 0.144 0.150 0.198 

Locus 1903 : 
2 alleles
2.9% missing data
   3   (0.896) 0.983 0.992 0.992 0.994 0.833 0.934 0.766 0.814 0.874 0.964 
   1   (0.104) 0.017 0.008 0.008 0.006 0.167 0.066 0.234 0.186 0.126 0.036 

Locus 1904 : 
2 alleles
15.2% missing data
   2   (0.688) 0.629 0.530 0.681 0.595 0.763 0.750 0.568 0.816 0.796 0.727 
   4   (0.312) 0.371 0.470 0.319 0.405 0.237 0.250 0.432 0.184 0.204 0.273 

Locus 1905 : 
2 alleles
8.7% missing data
   2   (0.408) 0.301 0.059 0.322 0.342 0.314 0.441 0.361 0.498 0.411 0.493 
   4   (0.592) 0.699 0.941 0.678 0.658 0.686 0.559 0.639 0.502 0.589 0.507 

Locus 1906 : 
2 alleles
13.0% missing data
   2   (0.909) 0.972 0.978 0.967 0.988 0.897 0.939 0.865 0.945 0.941 0.948 
   1   (0.091) 0.028 0.022 0.033 0.012 0.103 0.061 0.135 0.055 0.059 0.052 

Locus 1907 : 
2 alleles
4.3% missing data
   4   (0.803) 0.880 0.970 0.985 0.936 0.773 0.828 0.794 0.799 0.851 0.823 
   1   (0.197) 0.120 0.030 0.015 0.064 0.227 0.172 0.206 0.201 0.149 0.177 

Locus 1908 : 
2 alleles
10.9% missing data
   4   (0.903) 0.953 0.989 0.867 0.979 0.910 0.856 0.937 0.937 0.897 0.926 
   1   (0.097) 0.047 0.011 0.133 0.021 0.090 0.144 0.063 0.063 0.103 0.074 

Locus 1909 : 
2 alleles
7.2% missing data
   1   (0.680) 0.613 0.799 0.120 0.509 0.668 0.700 0.689 0.782 0.811 0.747 
   3   (0.320) 0.387 0.201 0.880 0.491 0.332 0.300 0.311 0.218 0.189 0.253 

Locus 1910 : 
2 alleles
3.6% missing data
   2   (0.849) 0.902 0.976 0.975 0.952 0.872 0.882 0.922 0.889 0.918 0.762 
   4   (0.151) 0.098 0.024 0.025 0.048 0.128 0.118 0.078 0.111 0.082 0.238 

Locus 1911 : 
2 alleles
12.3% missing data
   4   (0.759) 0.818 0.965 0.020 0.946 0.757 0.792 0.847 0.715 0.700 0.764 
   2   (0.241) 0.182 0.035 0.980 0.054 0.243 0.208 0.153 0.285 0.300 0.236 

Locus 1912 : 
2 alleles
10.1% missing data
   1   (0.065) 0.012 0.004 0.025 0.004 0.109 0.048 0.101 0.075 0.115 0.016 
   3   (0.935) 0.988 0.996 0.975 0.996 0.891 0.952 0.899 0.925 0.885 0.984 

Locus 1913 : 
2 alleles
2.2% missing data
   4   (0.748) 0.715 0.948 0.977 0.940 0.704 0.822 0.716 0.779 0.793 0.754 
   2   (0.252) 0.285 0.052 0.023 0.060 0.296 0.178 0.284 0.221 0.207 0.246 

Locus 1914 : 
2 alleles
10.9% missing data
   3   (0.930) 0.986 0.995 0.996 0.996 0.902 0.951 0.920 0.903 0.891 0.973 
   4   (0.070) 0.014 0.005 0.004 0.004 0.098 0.049 0.080 0.097 0.109 0.027 

Locus 1915 : 
2 alleles
13.8% missing data
   3   (0.854) 0.596 0.937 0.883 0.949 0.877 0.768 0.950 0.846 0.910 0.850 
   1   (0.146) 0.404 0.063 0.117 0.051 0.123 0.232 0.050 0.154 0.090 0.150 

Locus 1916 : 
2 alleles
6.5% missing data
   3   (0.906) 0.839 0.980 0.992 0.970 0.928 0.903 0.954 0.951 0.937 0.909 
   4   (0.094) 0.161 0.020 0.008 0.030 0.072 0.097 0.046 0.049 0.063 0.091 

Locus 1917 : 
2 alleles
4.3% missing data
   1   (0.825) 0.912 0.968 0.950 0.938 0.788 0.741 0.799 0.862 0.802 0.874 
   3   (0.175) 0.088 0.032 0.050 0.062 0.212 0.259 0.201 0.138 0.198 0.126 

Locus 1918 : 
2 alleles
12.3% missing data
   4   (0.778) 0.740 0.660 0.967 0.586 0.812 0.660 0.904 0.875 0.849 0.733 
   2   (0.222) 0.260 0.340 0.033 0.414 0.188 0.340 0.096 0.125 0.151 0.267 

Locus 1919 : 
2 alleles
8.0% missing data
   1   (0.737) 0.865 0.963 0.076 0.890 0.667 0.797 0.828 0.798 0.793 0.662 
   3   (0.263) 0.135 0.037 0.924 0.110 0.333 0.203 0.172 0.202 0.207 0.338 

Locus 1920 : 
2 alleles
3.6% missing data
   3   (0.842) 0.796 0.974 0.848 0.963 0.722 0.882 0.883 0.876 0.878 0.887 
   2   (0.158) 0.204 0.026 0.152 0.037 0.278 0.118 0.117 0.124 0.122 0.113 

Locus 1921 : 
2 alleles
3.6% missing data
   2   (0.843) 0.905 0.457 0.979 0.950 0.801 0.853 0.937 0.890 0.915 0.829 
   4   (0.157) 0.095 0.543 0.021 0.050 0.199 0.147 0.063 0.110 0.085 0.171 

Locus 1922 : 
2 alleles
4.3% missing data
   4   (0.754) 0.853 0.542 0.772 0.787 0.689 0.727 0.847 0.816 0.792 0.753 
   1   (0.246) 0.147 0.458 0.228 0.213 0.311 0.273 0.153 0.184 0.208 0.247 

Locus 1923 : 
2 alleles
9.4% missing data
   2   (0.459) 0.503 0.230 0.356 0.475 0.557 0.418 0.445 0.514 0.443 0.403 
   4   (0.541) 0.497 0.770 0.644 0.525 0.443 0.582 0.555 0.486 0.557 0.597 

Locus 1924 : 
2 alleles
12.3% missing data
   2   (0.830) 0.833 0.973 0.979 0.933 0.859 0.799 0.900 0.883 0.912 0.759 
   3   (0.170) 0.167 0.027 0.021 0.067 0.141 0.201 0.100 0.117 0.088 0.241 

Locus 1925 : 
2 alleles
13.8% missing data
   4   (0.905) 0.945 0.962 0.893 0.940 0.957 0.904 0.964 0.963 0.958 0.844 
   2   (0.095) 0.055 0.038 0.107 0.060 0.043 0.096 0.036 0.037 0.042 0.156 

Locus 1926 : 
2 alleles
6.5% missing data
   1   (0.902) 0.891 0.989 0.989 0.973 0.879 0.933 0.936 0.918 0.914 0.949 
   3   (0.098) 0.109 0.011 0.011 0.027 0.121 0.067 0.064 0.082 0.086 0.051 

Locus 1927 : 
2 alleles
4.3% missing data
   2   (0.906) 0.966 0.583 0.989 0.865 0.929 0.911 0.975 0.969 0.960 0.908 
   3   (0.094) 0.034 0.417 0.011 0.135 0.071 0.089 0.025 0.031 0.040 0.092 

Locus 1928 : 
2 alleles
10.1% missing data
   4   (0.795) 0.740 0.958 0.780 0.805 0.863 0.817 0.839 0.875 0.900 0.754 
   2   (0.205) 0.260 0.042 0.220 0.195 0.137 0.183 0.161 0.125 0.100 0.246 

Locus 1929 : 
2 alleles
5.1% missing data
   1   (0.927) 0.959 0.987 0.983 0.979 0.976 0.922 0.986 0.979 0.977 0.823 
   4   (0.073) 0.041 0.013 0.017 0.021 0.024 0.078 0.014 0.021 0.023 0.177 

Locus 1930 : 
2 alleles
5.1% missing data
   3   (0.891) 0.950 0.988 0.980 0.984 0.870 0.905 0.943 0.908 0.928 0.888 
   4   (0.109) 0.050 0.012 0.020 0.016 0.130 0.095 0.057 0.092 0.072 0.112 

Locus 1931 : 
2 alleles
11.6% missing data
   4   (0.915) 0.976 0.991 0.969 0.986 0.946 0.933 0.932 0.824 0.843 0.950 
   2   (0.085) 0.024 0.009 0.031 0.014 0.054 0.067 0.068 0.176 0.157 0.050 

Locus 1932 : 
2 alleles
2.9% missing data
   2   (0.748) 0.811 0.974 0.835 0.962 0.727 0.808 0.626 0.684 0.565 0.805 
   1   (0.252) 0.189 0.026 0.165 0.038 0.273 0.192 0.374 0.316 0.435 0.195 

Locus 1933 : 
2 alleles
15.9% missing data
   3   (0.586) 0.616 0.543 0.923 0.710 0.597 0.644 0.542 0.642 0.620 0.554 
   4   (0.414) 0.384 0.457 0.077 0.290 0.403 0.356 0.458 0.358 0.380 0.446 

Locus 1934 : 
2 alleles
3.6% missing data
   2   (0.096) 0.027 0.012 0.039 0.016 0.079 0.103 0.050 0.048 0.042 0.131 
   4   (0.904) 0.973 0.988 0.961 0.984 0.921 0.897 0.950 0.952 0.958 0.869 

Locus 1935 : 
2 alleles
10.9% missing data
   4   (0.845) 0.771 0.976 0.976 0.781 0.878 0.795 0.960 0.922 0.944 0.740 
   2   (0.155) 0.229 0.024 0.024 0.219 0.122 0.205 0.040 0.078 0.056 0.260 

Locus 1936 : 
2 alleles
10.9% missing data
   1   (0.940) 0.989 0.996 0.979 0.997 0.880 0.961 0.927 0.935 0.839 0.985 
   2   (0.060) 0.011 0.004 0.021 0.003 0.120 0.039 0.073 0.065 0.161 0.015 

Locus 1937 : 
2 alleles
2.9% missing data
   1   (0.830) 0.928 0.979 0.934 0.951 0.726 0.816 0.902 0.791 0.845 0.830 
   3   (0.170) 0.072 0.021 0.066 0.049 0.274 0.184 0.098 0.209 0.155 0.170 

Locus 1938 : 
2 alleles
5.1% missing data
   4   (0.932) 0.929 0.979 0.847 0.940 0.981 0.902 0.991 0.986 0.987 0.851 
   2   (0.068) 0.071 0.021 0.153 0.060 0.019 0.098 0.009 0.014 0.013 0.149 

Locus 1939 : 
2 alleles
1.4% missing data
   2   (0.105) 0.045 0.013 0.009 0.017 0.119 0.081 0.187 0.160 0.169 0.036 
   4   (0.895) 0.955 0.987 0.991 0.983 0.881 0.919 0.813 0.840 0.831 0.964 

Locus 1940 : 
2 alleles
2.2% missing data
   1   (0.917) 0.976 0.990 0.942 0.988 0.888 0.938 0.950 0.956 0.969 0.927 
   3   (0.083) 0.024 0.010 0.058 0.012 0.112 0.062 0.050 0.044 0.031 0.073 

Locus 1941 : 
2 alleles
5.1% missing data
   2   (0.904) 0.966 0.986 0.967 0.981 0.877 0.894 0.950 0.942 0.933 0.913 
   4   (0.096) 0.034 0.014 0.033 0.019 0.123 0.106 0.050 0.058 0.067 0.087 

Locus 1942 : 
2 alleles
4.3% missing data
   3   (0.900) 0.948 0.988 0.989 0.984 0.925 0.914 0.914 0.930 0.925 0.906 
   2   (0.100) 0.052 0.012 0.011 0.016 0.075 0.086 0.086 0.070 0.075 0.094 

Locus 1943 : 
2 alleles
2.2% missing data
   1   (0.865) 0.768 0.939 0.983 0.945 0.925 0.892 0.863 0.925 0.913 0.882 
   3   (0.135) 0.232 0.061 0.017 0.055 0.075 0.108 0.137 0.075 0.087 0.118 

Locus 1944 : 
2 alleles
6.5% missing data
   3   (0.793) 0.864 0.976 0.981 0.543 0.920 0.742 0.898 0.710 0.749 0.726 
   1   (0.207) 0.136 0.024 0.019 0.457 0.080 0.258 0.102 0.290 0.251 0.274 

Locus 1945 : 
2 alleles
8.7% missing data
   1   (0.412) 0.420 0.445 0.397 0.538 0.439 0.375 0.401 0.395 0.377 0.355 
   3   (0.588) 0.580 0.555 0.603 0.462 0.561 0.625 0.599 0.605 0.623 0.645 

Locus 1946 : 
2 alleles
10.9% missing data
   3   (0.876) 0.918 0.969 0.826 0.967 0.889 0.877 0.892 0.902 0.893 0.895 
   2   (0.124) 0.082 0.031 0.174 0.033 0.111 0.123 0.108 0.098 0.107 0.105 

Locus 1947 : 
2 alleles
13.0% missing data
   3   (0.904) 0.951 0.989 0.928 0.982 0.921 0.925 0.888 0.914 0.937 0.938 
   1   (0.096) 0.049 0.011 0.072 0.018 0.079 0.075 0.112 0.086 0.063 0.062 

Locus 1948 : 
2 alleles
0.7% missing data
   3   (0.811) 0.847 0.826 0.982 0.801 0.811 0.743 0.878 0.765 0.858 0.856 
   4   (0.189) 0.153 0.174 0.018 0.199 0.189 0.257 0.122 0.235 0.142 0.144 

Locus 1949 : 
2 alleles
15.2% missing data
   4   (0.805) 0.796 0.950 0.766 0.925 0.869 0.834 0.922 0.713 0.674 0.742 
   2   (0.195) 0.204 0.050 0.234 0.075 0.131 0.166 0.078 0.287 0.326 0.258 

Locus 1950 : 
2 alleles
0.0% missing data
   1   (0.913) 0.945 0.982 0.971 0.908 0.957 0.939 0.971 0.912 0.952 0.919 
   3   (0.087) 0.055 0.018 0.029 0.092 0.043 0.061 0.029 0.088 0.048 0.081 

Locus 1951 : 
2 alleles
11.6% missing data
   1   (0.762) 0.898 0.474 0.681 0.901 0.779 0.747 0.742 0.864 0.874 0.736 
   4   (0.238) 0.102 0.526 0.319 0.099 0.221 0.253 0.258 0.136 0.126 0.264 

Locus 1952 : 
2 alleles
12.3% missing data
   3   (0.148) 0.083 0.024 0.080 0.052 0.161 0.109 0.152 0.107 0.067 0.145 
   4   (0.852) 0.917 0.976 0.920 0.948 0.839 0.891 0.848 0.893 0.933 0.855 

Locus 1953 : 
2 alleles
2.9% missing data
   3   (0.912) 0.970 0.987 0.977 0.975 0.933 0.940 0.974 0.964 0.965 0.848 
   2   (0.088) 0.030 0.013 0.023 0.025 0.067 0.060 0.026 0.036 0.035 0.152 

Locus 1954 : 
2 alleles
13.0% missing data
   1   (0.697) 0.678 0.438 0.668 0.700 0.656 0.623 0.814 0.813 0.783 0.676 
   3   (0.303) 0.322 0.562 0.332 0.300 0.344 0.377 0.186 0.187 0.217 0.324 

Locus 1955 : 
2 alleles
16.7% missing data
   1   (0.867) 0.942 0.779 0.861 0.911 0.926 0.866 0.942 0.800 0.909 0.863 
   4   (0.133) 0.058 0.221 0.139 0.089 0.074 0.134 0.058 0.200 0.091 0.137 

Locus 1956 : 
2 alleles
8.7% missing data
   2   (0.897) 0.951 0.855 0.952 0.819 0.937 0.911 0.951 0.879 0.933 0.936 
   4   (0.103) 0.049 0.145 0.048 0.181 0.063 0.089 0.049 0.121 0.067 0.064 

Locus 1957 : 
2 alleles
12.3% missing data
   2   (0.888) 0.873 0.958 0.984 0.972 0.944 0.890 0.932 0.953 0.922 0.852 
   4   (0.112) 0.127 0.042 0.016 0.028 0.056 0.110 0.068 0.047 0.078 0.148 

Locus 1958 : 
2 alleles
5.8% missing data
   1   (0.136) 0.078 0.018 0.034 0.092 0.068 0.185 0.038 0.124 0.073 0.281 
   4   (0.864) 0.922 0.982 0.966 0.908 0.932 0.815 0.962 0.876 0.927 0.719 

Locus 1959 : 
2 alleles
6.5% missing data
   2   (0.902) 0.975 0.980 0.989 0.988 0.927 0.934 0.839 0.933 0.915 0.935 
   4   (0.098) 0.025 0.020 0.011 0.012 0.073 0.066 0.161 0.067 0.085 0.065 

Locus 1960 : 
2 alleles
12.3% missing data
   2   (0.827) 0.871 0.312 0.851 0.948 0.834 0.861 0.906 0.817 0.798 0.847 
   4   (0.173) 0.129 0.688 0.149 0.052 0.166 0.139 0.094 0.183 0.202 0.153 

Locus 1961 : 
2 alleles
2.9% missing data
[truncated: 161,814 more chars]
