# Supplementary material for: Population genomic response to geographic gradients by widespread and endemic fishes of the Arabian Peninsula
Source: Ecol Evol. 2020 Apr 12;10(10):4314–30. doi: 10.1002/ece3.6199 (PMC7246217; doi:10.1002/ece3.6199)
Supplement: Supplementary file 6 — Appendix S1 [file ECE3-10-4314-s006.zip › Appendix S1, STRUCTURE and PCA Plots, Dryad/STRUCTURE/C. austriacus & C. melapterus/results_job_T48_q]

 C_aust_RS25  1 0.0096 0.0005 0.0012 0.0034 0.1829 0.0048 0.4811 0.1668 0.1474 0.0023 
 C_aust_RS25  1 0.0016 0.0008 0.0005 0.0018 0.2995 0.0022 0.4294 0.0921 0.1709 0.0012 
 C_aust_RS26  1 0.0026 0.0003 0.0006 0.0015 0.3982 0.0024 0.3458 0.1122 0.1353 0.0011 
 C_aust_RS26  1 0.0039 0.0003 0.0013 0.0018 0.2168 0.0064 0.5476 0.1163 0.0987 0.0069 
 C_aust_RS26  1 0.0030 0.0004 0.0011 0.0024 0.2276 0.0048 0.5135 0.1471 0.0938 0.0064 
 C_aust_RS26  1 0.0021 0.0003 0.0009 0.0023 0.2576 0.0031 0.4896 0.1063 0.1358 0.0020 
 C_aust_RS26  1 0.0014 0.0003 0.0009 0.0012 0.2863 0.0035 0.3698 0.1540 0.1801 0.0025 
 C_aust_RS26  1 0.0078 0.0002 0.0009 0.0072 0.2685 0.0089 0.4550 0.1091 0.1366 0.0058 
 C_aust_RS26  1 0.0032 0.0002 0.0008 0.0009 0.2766 0.0027 0.4333 0.1171 0.1620 0.0032 
 C_aust_RS26  1 0.0030 0.0003 0.0011 0.0012 0.2175 0.0025 0.4057 0.2375 0.1286 0.0025 
 C_aust_RS26  1 0.0025 0.0003 0.0008 0.0010 0.3064 0.0076 0.5168 0.0682 0.0917 0.0046 
 C_aust_RS26  1 0.0027 0.0004 0.0047 0.0017 0.2816 0.0025 0.5334 0.0916 0.0795 0.0019 
 C_aust_RS27  2 0.0022 0.0026 0.0008 0.0009 0.1813 0.0035 0.4291 0.1709 0.2075 0.0011 
 C_aust_RS27  2 0.0028 0.0064 0.0004 0.0017 0.2591 0.0044 0.5195 0.1073 0.0967 0.0017 
 C_aust_RS27  2 0.0191 0.0029 0.0008 0.0039 0.2392 0.0055 0.5505 0.0799 0.0947 0.0035 
 C_aust_RS27  2 0.0066 0.0053 0.0010 0.0020 0.2458 0.0227 0.4422 0.1378 0.1278 0.0088 
 C_aust_RS27  2 0.0111 0.0104 0.0006 0.0088 0.3205 0.0231 0.3718 0.1232 0.1236 0.0068 
 C_aust_RS27  2 0.0021 0.0030 0.0002 0.0011 0.2943 0.0040 0.4933 0.0824 0.1178 0.0017 
 C_aust_RS27  2 0.0025 0.0021 0.0003 0.0013 0.1737 0.0028 0.6181 0.0828 0.1150 0.0013 
 C_aust_RS27  2 0.0176 0.0034 0.0020 0.0088 0.2763 0.0106 0.3701 0.1125 0.1963 0.0023 
 C_aust_RS27  2 0.0048 0.0151 0.0003 0.0081 0.2776 0.0050 0.5159 0.0845 0.0866 0.0022 
 C_aust_RS27  2 0.0041 0.0022 0.0007 0.0027 0.3743 0.0074 0.3524 0.1115 0.1428 0.0018 
 C_aust_RS27  2 0.0036 0.0083 0.0004 0.0033 0.2646 0.0099 0.4850 0.1023 0.1187 0.0039 
 C_aust_RS27  2 0.0026 0.0014 0.0012 0.0011 0.3190 0.0048 0.3860 0.1575 0.1248 0.0015 
 C_aust_RS46  4 0.0028 0.0044 0.0003 0.0026 0.2054 0.0023 0.4469 0.1340 0.1976 0.0036 
 C_aust_RS48  4 0.0019 0.0004 0.0005 0.0014 0.1182 0.0007 0.4324 0.2923 0.1512 0.0010 
 C_aust_RS51  4 0.0028 0.0016 0.0007 0.0098 0.1832 0.0016 0.5292 0.1368 0.1326 0.0018 
 C_aust_RS53  4 0.0025 0.0005 0.0015 0.0007 0.1800 0.0016 0.3744 0.2037 0.2328 0.0024 
 C_aust_RS54  4 0.0013 0.0009 0.0009 0.0008 0.2434 0.0015 0.5037 0.1151 0.1310 0.0014 
 C_aust_RS55  4 0.0119 0.0007 0.0024 0.0035 0.0964 0.0006 0.7108 0.0475 0.1251 0.0012 
 C_aust_RS57  4 0.0014 0.0034 0.0022 0.0007 0.1157 0.0007 0.6818 0.0968 0.0961 0.0012 
 C_aust_RS58  4 0.0014 0.0006 0.0007 0.0012 0.1521 0.0007 0.4314 0.2032 0.2078 0.0009 
 C_aust_RS59  4 0.0053 0.0073 0.0018 0.0098 0.2581 0.0015 0.4651 0.1150 0.1334 0.0026 
 C_aust_RS97  4 0.0028 0.0006 0.0009 0.0033 0.2191 0.0022 0.5260 0.1298 0.1136 0.0017 
 C_aust_RS98  4 0.0008 0.0011 0.0005 0.0007 0.2447 0.0009 0.4653 0.1636 0.1215 0.0009 
 C_aust_RS52  9 0.0024 0.0009 0.0015 0.0009 0.2300 0.0049 0.4964 0.1231 0.1375 0.0025 
 C_aust_RS53  9 0.0012 0.0024 0.0015 0.0024 0.2830 0.0048 0.5063 0.0838 0.1088 0.0057 
 C_aust_RS53  9 0.0016 0.0010 0.0006 0.0023 0.1210 0.0036 0.6658 0.1120 0.0898 0.0023 
 C_aust_RS53  9 0.0007 0.0021 0.0011 0.0010 0.2281 0.0030 0.5820 0.0838 0.0956 0.0025 
 C_aust_RS53  9 0.0023 0.0015 0.0013 0.0022 0.3609 0.0031 0.3995 0.0841 0.1434 0.0018 
 C_aust_RS53  9 0.0013 0.0006 0.0052 0.0018 0.2682 0.0037 0.4073 0.1549 0.1540 0.0028 
 C_aust_RS53  9 0.0014 0.0235 0.0012 0.0013 0.1751 0.0055 0.5808 0.0703 0.1363 0.0045 
 C_aust_RS53  9 0.0007 0.0005 0.0008 0.0016 0.2038 0.0047 0.6130 0.0619 0.1101 0.0029 
 C_aust_RS53  9 0.0020 0.0017 0.0019 0.0009 0.1812 0.0091 0.5905 0.0675 0.1421 0.0031 
 C_aust_RS53  9 0.0014 0.0005 0.0017 0.0017 0.3095 0.0036 0.4761 0.1055 0.0976 0.0025 
 C_aust_RS53  9 0.0011 0.0006 0.0012 0.0019 0.1656 0.0033 0.6263 0.0900 0.1078 0.0024 
 C_aust_RS53  9 0.0013 0.0014 0.0009 0.0007 0.1905 0.0049 0.5738 0.0854 0.1343 0.0068 
 C_aust_RS14 10 0.0049 0.0002 0.0019 0.0018 0.1381 0.0188 0.6383 0.1197 0.0698 0.0066 
 C_aust_RS14 10 0.0021 0.0002 0.0017 0.0014 0.1908 0.0505 0.5487 0.0829 0.1042 0.0176 
 C_aust_RS14 10 0.0016 0.0004 0.0014 0.0007 0.1286 0.0278 0.5027 0.2028 0.1274 0.0068 
 C_aust_RS14 10 0.0021 0.0002 0.0034 0.0011 0.2006 0.0178 0.3879 0.2479 0.1335 0.0055 
 C_aust_RS15 10 0.0014 0.0007 0.0072 0.0008 0.2187 0.0171 0.4905 0.1281 0.1298 0.0056 
 C_aust_RS17 10 0.0047 0.0002 0.0026 0.0012 0.2538 0.0526 0.3349 0.1086 0.2194 0.0217 
 C_aust_RS26 10 0.0014 0.0003 0.0063 0.0017 0.1796 0.0419 0.5673 0.0763 0.1023 0.0228 
 C_aust_RS26 10 0.0012 0.0002 0.0034 0.0007 0.1614 0.0107 0.4220 0.1957 0.1989 0.0058 
 C_aust_RS26 10 0.0044 0.0002 0.0056 0.0022 0.2895 0.0424 0.4517 0.0846 0.1041 0.0152 
 C_aust_RS27 10 0.0008 0.0003 0.0012 0.0005 0.1735 0.0215 0.5498 0.0727 0.1716 0.0081 
 C_aust_RS27 10 0.0008 0.0003 0.0032 0.0006 0.1094 0.0148 0.6445 0.0985 0.1246 0.0032 
 C_aust_RS27 10 0.0012 0.0005 0.0023 0.0010 0.1378 0.0282 0.6159 0.0891 0.1143 0.0097 
 C_aust_RS35 20 0.0034 0.0006 0.0007 0.0015 0.3429 0.0018 0.4477 0.0895 0.1069 0.0050 
 C_aust_RS36 20 0.0031 0.0005 0.0011 0.0029 0.2708 0.0022 0.5411 0.0751 0.0970 0.0061 
 C_aust_RS36 20 0.0042 0.0008 0.0005 0.0043 0.2803 0.0022 0.4476 0.0988 0.1548 0.0065 
 C_aust_RS37 20 0.0047 0.0009 0.0007 0.0026 0.2509 0.0027 0.4982 0.1058 0.1267 0.0069 
 C_aust_RS37 20 0.0112 0.0005 0.0009 0.0024 0.2644 0.0026 0.4601 0.1266 0.1220 0.0092 
 C_aust_RS37 20 0.0030 0.0011 0.0022 0.0023 0.3128 0.0021 0.4760 0.0831 0.1122 0.0053 
 C_aust_RS37 20 0.0050 0.0032 0.0006 0.0016 0.2933 0.0024 0.4295 0.0893 0.1696 0.0056 
 C_aust_RS37 20 0.0043 0.0005 0.0010 0.0028 0.2724 0.0018 0.4659 0.0977 0.1483 0.0053 
 C_aust_RS37 20 0.0052 0.0007 0.0008 0.0029 0.2912 0.0026 0.4375 0.1121 0.1392 0.0078 
 C_aust_RS37 20 0.0042 0.0016 0.0011 0.0018 0.3045 0.0028 0.4601 0.0989 0.1176 0.0074 
 C_aust_RS37 20 0.0047 0.0006 0.0013 0.0021 0.3062 0.0024 0.4539 0.1016 0.1186 0.0085 
 C_aust_RS37 20 0.0097 0.0005 0.0005 0.0020 0.2397 0.0034 0.4879 0.1078 0.1395 0.0091 
  C_aust_A1b 22 0.0016 0.0001 0.0066 0.0001 0.1109 0.0001 0.5539 0.1725 0.1537 0.0004 
   C_aust_A2 22 0.0320 0.0004 0.0033 0.0012 0.2553 0.0002 0.4150 0.1607 0.1294 0.0025 
   C_aust_A3 22 0.0026 0.0001 0.0038 0.0014 0.0195 0.0001 0.3475 0.1739 0.4505 0.0005 
   C_aust_A4 22 0.0027 0.0001 0.0036 0.0004 0.1390 0.0001 0.4882 0.1411 0.2234 0.0014 
   C_aust_A5 22 0.0041 0.0002 0.0030 0.0013 0.0486 0.0001 0.8038 0.0454 0.0914 0.0021 
   C_aust_A6 22 0.0022 0.0004 0.0027 0.0002 0.0520 0.0001 0.5568 0.1753 0.2098 0.0005 
   C_aust_A7 22 0.0089 0.0002 0.0018 0.0003 0.1713 0.0002 0.5952 0.0675 0.1535 0.0009 
 C_melap_RS4 12 0.0962 0.0636 0.0347 0.3562 0.0037 0.0190 0.0025 0.0031 0.0022 0.4189 
 C_melap_RS4 12 0.1503 0.0270 0.0259 0.3647 0.0014 0.0209 0.0009 0.0011 0.0008 0.4072 
 C_melap_RS4 12 0.1476 0.0615 0.0664 0.3830 0.0086 0.0267 0.0030 0.0018 0.0009 0.3005 
 C_melap_RS4 12 0.1671 0.0610 0.0342 0.4254 0.0019 0.0429 0.0015 0.0018 0.0012 0.2629 
 C_melap_RS4 12 0.1738 0.0505 0.0217 0.4768 0.0044 0.0117 0.0063 0.0095 0.0042 0.2412 
 C_melap_RS4 12 0.2550 0.0369 0.0086 0.4938 0.0046 0.0378 0.0032 0.0018 0.0014 0.1570 
 C_melap_RS4 12 0.2459 0.0313 0.0140 0.4809 0.0047 0.0166 0.0028 0.0015 0.0015 0.2007 
 C_melap_RS4 12 0.0423 0.0254 0.5909 0.2701 0.0009 0.0036 0.0008 0.0008 0.0004 0.0648 
 C_melap_RS4 12 0.1468 0.0462 0.0548 0.3632 0.0072 0.0134 0.0058 0.0028 0.0014 0.3584 
 C_melap_RS4 12 0.1666 0.0455 0.0116 0.5618 0.0026 0.0539 0.0016 0.0013 0.0009 0.1541 
 C_melap_RS4 12 0.1859 0.0413 0.0818 0.2578 0.0029 0.0135 0.0013 0.0024 0.0009 0.4123 
 C_melap_RS4 12 0.2834 0.0544 0.0144 0.4030 0.0036 0.0176 0.0022 0.0013 0.0008 0.2194 
 C_melap_RS4 13 0.0016 0.6592 0.0001 0.3347 0.0001 0.0002 0.0001 0.0001 0.0001 0.0037 
 C_melap_RS4 13 0.0029 0.6528 0.0003 0.3332 0.0003 0.0006 0.0002 0.0002 0.0002 0.0094 
 C_melap_RS4 13 0.0253 0.0432 0.0015 0.3439 0.0004 0.0187 0.0004 0.0004 0.0005 0.5658 
 C_melap_RS4 13 0.1051 0.0475 0.0008 0.2995 0.0027 0.0249 0.0006 0.0006 0.0017 0.5166 
 C_melap_RS4 13 0.3944 0.0262 0.0031 0.2450 0.0007 0.0295 0.0004 0.0006 0.0013 0.2988 
 C_melap_RS4 13 0.0753 0.0179 0.0006 0.2208 0.0031 0.0892 0.0009 0.0009 0.0011 0.5903 
 C_melap_RS4 13 0.0306 0.0398 0.0011 0.3137 0.0006 0.0020 0.0004 0.0005 0.0005 0.6109 
 C_melap_RS4 13 0.0538 0.0191 0.0021 0.3528 0.0057 0.0142 0.0010 0.0011 0.0016 0.5486 
 C_melap_RS4 13 0.0464 0.0355 0.0005 0.3939 0.0019 0.0036 0.0020 0.0006 0.0018 0.5139 
 C_melap_RS4 13 0.1953 0.0082 0.0027 0.2652 0.0003 0.0025 0.0005 0.0006 0.0006 0.5241 
 C_melap_RS4 13 0.4142 0.0153 0.0009 0.5345 0.0014 0.0040 0.0014 0.0014 0.0013 0.0256 
 C_melap_RS4 13 0.0184 0.0345 0.0066 0.3428 0.0008 0.0035 0.0006 0.0017 0.0008 0.5904 
 C_melap_RS1 14 0.2170 0.0203 0.0007 0.5005 0.0033 0.0019 0.0000 0.0028 0.0003 0.2532 
 C_melap_RS1 14 0.0625 0.0383 0.0018 0.7793 0.0030 0.0006 0.0000 0.0011 0.0001 0.1132 
 C_melap_RS1 14 0.0990 0.0514 0.0009 0.3799 0.0045 0.0013 0.0000 0.0018 0.0001 0.4611 
 C_melap_RS1 14 0.1075 0.0960 0.0007 0.3535 0.0042 0.0014 0.0000 0.0016 0.0001 0.4350 
 C_melap_RS1 14 0.1947 0.0696 0.0002 0.3585 0.0071 0.0009 0.0001 0.0013 0.0001 0.3675 
 C_melap_RS1 14 0.0794 0.0330 0.0010 0.4498 0.0113 0.0017 0.0001 0.0073 0.0004 0.4161 
 C_melap_RS1 14 0.0367 0.1011 0.0007 0.5871 0.0023 0.0006 0.0000 0.0013 0.0001 0.2700 
 C_melap_RS1 14 0.1224 0.0768 0.0009 0.3455 0.0023 0.0010 0.0000 0.0015 0.0001 0.4495 
 C_melap_RS1 14 0.0799 0.0529 0.0005 0.4021 0.0047 0.0007 0.0001 0.0012 0.0001 0.4579 
 C_melap_RS1 14 0.1926 0.0706 0.0012 0.3325 0.0026 0.0021 0.0001 0.0008 0.0001 0.3974 
 C_melap_RS1 14 0.1127 0.0411 0.0015 0.3600 0.0025 0.0159 0.0000 0.0008 0.0001 0.4654 
 C_melap_RS1 14 0.1266 0.0373 0.0003 0.6105 0.0029 0.0005 0.0000 0.0055 0.0004 0.2160 
 C_melap_RS4 16 0.0593 0.0441 0.0150 0.3264 0.0027 0.0165 0.0022 0.0039 0.0039 0.5261 
 C_melap_RS4 16 0.0913 0.0351 0.0162 0.3510 0.0024 0.0275 0.0018 0.0040 0.0041 0.4668 
 C_melap_RS4 16 0.1058 0.0380 0.0368 0.3325 0.0016 0.0205 0.0009 0.0034 0.0027 0.4578 
 C_melap_RS4 16 0.1004 0.0383 0.0051 0.2710 0.0055 0.0343 0.0022 0.0085 0.0059 0.5287 
 C_melap_RS4 16 0.0479 0.0536 0.0117 0.3189 0.0031 0.0307 0.0022 0.0044 0.0039 0.5236 
 C_melap_RS4 16 0.1021 0.0461 0.0139 0.4165 0.0016 0.0123 0.0013 0.0035 0.0031 0.3996 
 C_melap_RS4 16 0.1030 0.0353 0.0127 0.4198 0.0024 0.0179 0.0018 0.0036 0.0042 0.3994 
 C_melap_RS4 16 0.1245 0.0351 0.0220 0.3671 0.0035 0.0225 0.0027 0.0076 0.0057 0.4093 
 C_melap_RS4 16 0.0723 0.0288 0.0097 0.3875 0.0026 0.0334 0.0018 0.0070 0.0049 0.4520 
 C_melap_RS4 16 0.0759 0.0433 0.0179 0.4363 0.0047 0.0334 0.0066 0.0169 0.0118 0.3530 
 C_melap_RS4 16 0.0583 0.0203 0.0095 0.5586 0.0019 0.0168 0.0022 0.0054 0.0065 0.3205 
 C_melap_RS4 16 0.1397 0.0318 0.0109 0.3663 0.0027 0.0227 0.0025 0.0069 0.0064 0.4101 
 C_melap_RS5 19 0.0839 0.0332 0.0587 0.3274 0.0030 0.0182 0.0015 0.0019 0.0025 0.4696 
 C_melap_RS5 19 0.0892 0.0605 0.0185 0.3286 0.0050 0.0087 0.0030 0.0040 0.0062 0.4764 
 C_melap_RS5 19 0.0924 0.0284 0.0273 0.2564 0.0042 0.0267 0.0021 0.0029 0.0038 0.5558 
 C_melap_RS5 19 0.1173 0.0334 0.0292 0.2940 0.0062 0.0297 0.0016 0.0021 0.0024 0.4839 
 C_melap_RS5 19 0.1267 0.0465 0.0272 0.4169 0.0032 0.0094 0.0017 0.0018 0.0018 0.3649 
 C_melap_RS5 19 0.0795 0.0567 0.0181 0.4228 0.0033 0.0091 0.0020 0.0019 0.0020 0.4044 
 C_melap_RS5 19 0.1170 0.0325 0.0310 0.2868 0.0038 0.0161 0.0024 0.0036 0.0039 0.5029 
 C_melap_RS5 19 0.1223 0.0387 0.0553 0.4102 0.0091 0.0483 0.0042 0.0043 0.0056 0.3020 
 C_melap_RS5 19 0.0714 0.0273 0.0224 0.3433 0.0048 0.0145 0.0018 0.0019 0.0026 0.5100 
 C_melap_RS5 19 0.1144 0.0291 0.0472 0.3763 0.0078 0.0139 0.0021 0.0016 0.0026 0.4050 
 C_melap_RS5 19 0.0541 0.0373 0.0270 0.3192 0.0076 0.0102 0.0073 0.0048 0.0085 0.5239 
 C_melap_RS5 19 0.0734 0.0399 0.0295 0.3594 0.0029 0.0079 0.0014 0.0021 0.0025 0.4810 
