# Supplementary material for: Population genomic response to geographic gradients by widespread and endemic fishes of the Arabian Peninsula
Source: Ecol Evol. 2020 Apr 12;10(10):4314–30. doi: 10.1002/ece3.6199 (PMC7246217; doi:10.1002/ece3.6199)
Supplement: Supplementary file 6 — Appendix S1 [file ECE3-10-4314-s006.zip › Appendix S1, STRUCTURE and PCA Plots, Dryad/STRUCTURE/C. austriacus & C. melapterus/results_job_T49_f]

----------------------------------------------------
STRUCTURE by Pritchard, Stephens and Donnelly (2000)
     and Falush, Stephens and Pritchard (2003)
       Code by Pritchard, Falush and Hubisz
             Version 2.3.4 (Jul 2012)
----------------------------------------------------


Command line arguments:   /home/compartido2/pablo_saenz/Structure/structure_kernel_src/structure -m parameter_job_T49 
Input File:    /home/compartido2/pablo_saenz/joey/structure/C_aus_x_C_mel/data_job_T49

Run parameters:
   138 individuals
   2782 loci
   10 populations assumed
   200000 Burn-in period
   300000 Reps
LOCPRIOR model used


--------------------------------------------
Proportion of membership of each pre-defined
 population in each of the 10 clusters

Given    Inferred Clusters                                                        Number of
 Pop       1      2      3      4      5      6      7      8      9     10      Individuals

  1:     0.375  0.001  0.001  0.005  0.003  0.014  0.013  0.115  0.090  0.383       12
  2:     0.346  0.007  0.001  0.006  0.003  0.010  0.006  0.135  0.086  0.400       12
  4:     0.400  0.003  0.001  0.010  0.002  0.004  0.004  0.182  0.069  0.325       11
  9:     0.425  0.003  0.001  0.001  0.001  0.004  0.008  0.129  0.092  0.334       12
 10:     0.413  0.000  0.003  0.002  0.004  0.035  0.013  0.155  0.067  0.307       12
 12:     0.002  0.125  0.094  0.121  0.642  0.002  0.012  0.001  0.001  0.001       12
 13:     0.001  0.234  0.002  0.083  0.618  0.029  0.030  0.001  0.000  0.001       12
 14:     0.001  0.127  0.009  0.091  0.762  0.003  0.003  0.001  0.001  0.002       12
 16:     0.004  0.108  0.025  0.059  0.788  0.001  0.008  0.001  0.005  0.001       12
 19:     0.003  0.107  0.039  0.065  0.728  0.016  0.032  0.002  0.003  0.003       12
 20:     0.347  0.001  0.000  0.010  0.002  0.007  0.007  0.125  0.112  0.387       12
 22:     0.434  0.001  0.002  0.010  0.002  0.005  0.003  0.196  0.139  0.208        7
--------------------------------------------

Allele-freq. divergence among pops (Net nucleotide distance),
computed using point estimates of P.

      1       2       3       4       5       6       7       8       9      10      
 1      -    0.0366  0.0425  0.0322  0.0140  0.0044  0.0204  0.0032  0.0094  0.0039  
 2   0.0366     -    0.0595  0.0471  0.0279  0.0265  0.0412  0.0370  0.0389  0.0332  
 3   0.0425  0.0595     -    0.0554  0.0365  0.0344  0.0474  0.0426  0.0454  0.0398  
 4   0.0322  0.0471  0.0554     -    0.0232  0.0235  0.0341  0.0320  0.0339  0.0293  
 5   0.0140  0.0279  0.0365  0.0232     -    0.0047  0.0167  0.0141  0.0161  0.0112  
 6   0.0044  0.0265  0.0344  0.0235  0.0047     -    0.0132  0.0052  0.0076  0.0025  
 7   0.0204  0.0412  0.0474  0.0341  0.0167  0.0132     -    0.0211  0.0229  0.0169  
 8   0.0032  0.0370  0.0426  0.0320  0.0141  0.0052  0.0211     -    0.0103  0.0053  
 9   0.0094  0.0389  0.0454  0.0339  0.0161  0.0076  0.0229  0.0103     -    0.0073  
10   0.0039  0.0332  0.0398  0.0293  0.0112  0.0025  0.0169  0.0053  0.0073     -    

Average distances (expected heterozygosity) between individuals in same cluster:
cluster  1  : 0.2302 
cluster  2  : 0.1834 
cluster  3  : 0.1679 
cluster  4  : 0.1713 
cluster  5  : 0.2343 
cluster  6  : 0.2657 
cluster  7  : 0.2423 
cluster  8  : 0.2326 
cluster  9  : 0.2312 
cluster 10  : 0.2460 

--------------------------------------------
Estimated Ln Prob of Data   = -277441.8
Mean value of ln likelihood = -263917.6
Variance of ln likelihood   = 27048.3
Mean value of alpha         = 3.6900

Mean value of alpha_local for each location:
	location  1:  6.3230  0.0397  0.0498  0.1105  0.0759  0.2553  0.2115  1.7433  1.4500  6.3865
	location  2:  7.3081  0.1874  0.0389  0.1411  0.0830  0.2096  0.1581  2.7931  1.9045  8.5704
	location  4:  12.9796  0.1198  0.0649  0.3559  0.0851  0.1673  0.1568  6.5235  2.3379  11.1364
	location  9:  5.7597  0.0585  0.0398  0.0378  0.0421  0.0750  0.0775  1.6473  1.1987  4.0148
	location 10:  8.0051  0.0321  0.1032  0.0712  0.1417  0.6903  0.4197  3.8767  1.4473  6.5884
	location 12:  0.0477  1.5742  0.6924  1.4188  6.2337  0.0348  0.1498  0.0404  0.0265  0.0426
	location 13:  0.0160  0.3956  0.0181  0.1008  0.7738  0.0367  0.1032  0.0170  0.0076  0.0105
	location 14:  0.0653  3.6195  0.2713  2.5614  21.9690  0.1084  0.0847  0.0578  0.0419  0.0816
	location 16:  0.0995  2.3955  0.6690  1.0249  16.3903  0.0323  0.0887  0.0160  0.0941  0.0378
	location 19:  0.1396  3.8775  1.4378  2.2918  24.2929  0.5404  1.1561  0.1222  0.1369  0.1529
	location 20:  4.4964  0.0449  0.0174  0.2645  0.0529  0.1355  0.1568  2.1164  1.8029  5.2111
	location 22:  4.4177  0.0513  0.0600  0.1440  0.0487  0.0948  0.0738  2.7394  1.1751  2.1772

Mean value of Fst_1         = 0.1361
Mean value of Fst_2         = 0.4062
Mean value of Fst_3         = 0.8395
Mean value of Fst_4         = 0.6241
Mean value of Fst_5         = 0.0742
Mean value of Fst_6         = 0.0018
Mean value of Fst_7         = 0.8537
Mean value of Fst_8         = 0.3411
Mean value of Fst_9         = 0.3479
Mean value of Fst_10         = 0.0903

Mean value of r = 0.1252

Inferred ancestry of individuals:
        Label (%Miss) Pop:  Inferred clusters
  1 C_aust_RS25    (1)    1 :  0.432 0.001 0.002 0.020 0.002 0.015 0.009 0.142 0.091 0.286 
  2 C_aust_RS25    (2)    1 :  0.300 0.002 0.001 0.002 0.001 0.007 0.005 0.098 0.141 0.442 
  3 C_aust_RS26    (1)    1 :  0.252 0.001 0.001 0.009 0.001 0.007 0.015 0.075 0.120 0.519 
  4 C_aust_RS26    (0)    1 :  0.465 0.001 0.001 0.003 0.005 0.021 0.005 0.124 0.073 0.301 
  5 C_aust_RS26    (1)    1 :  0.461 0.001 0.001 0.003 0.004 0.018 0.024 0.123 0.051 0.313 
  6 C_aust_RS26    (1)    1 :  0.385 0.001 0.001 0.003 0.002 0.011 0.005 0.127 0.082 0.383 
  7 C_aust_RS26    (0)    1 :  0.303 0.000 0.001 0.001 0.002 0.013 0.020 0.097 0.157 0.406 
  8 C_aust_RS26    (0)    1 :  0.334 0.001 0.001 0.006 0.010 0.034 0.008 0.107 0.086 0.413 
  9 C_aust_RS26    (1)    1 :  0.346 0.000 0.001 0.002 0.002 0.010 0.005 0.140 0.094 0.400 
 10 C_aust_RS26    (0)    1 :  0.410 0.001 0.002 0.003 0.002 0.012 0.005 0.134 0.093 0.339 
 11 C_aust_RS26    (2)    1 :  0.400 0.001 0.001 0.002 0.002 0.016 0.052 0.099 0.049 0.379 
 12 C_aust_RS26    (0)    1 :  0.416 0.001 0.005 0.003 0.002 0.009 0.004 0.108 0.035 0.418 
 13 C_aust_RS27    (4)    2 :  0.342 0.003 0.001 0.001 0.001 0.005 0.007 0.190 0.123 0.327 
 14 C_aust_RS27    (1)    2 :  0.396 0.005 0.000 0.002 0.001 0.007 0.004 0.119 0.078 0.386 
 15 C_aust_RS27    (1)    2 :  0.376 0.004 0.001 0.018 0.003 0.008 0.004 0.182 0.044 0.360 
 16 C_aust_RS27    (2)    2 :  0.374 0.009 0.001 0.002 0.004 0.021 0.006 0.150 0.067 0.366 
 17 C_aust_RS27    (4)    2 :  0.265 0.017 0.001 0.005 0.009 0.023 0.008 0.104 0.107 0.462 
 18 C_aust_RS27    (1)    2 :  0.376 0.003 0.000 0.001 0.001 0.007 0.005 0.112 0.087 0.406 
 19 C_aust_RS27   (10)    2 :  0.427 0.002 0.000 0.006 0.001 0.004 0.002 0.140 0.124 0.293 
 20 C_aust_RS27    (2)    2 :  0.278 0.006 0.002 0.024 0.004 0.011 0.009 0.122 0.113 0.431 
 21 C_aust_RS27    (4)    2 :  0.355 0.016 0.000 0.005 0.002 0.007 0.004 0.120 0.054 0.436 
 22 C_aust_RS27    (1)    2 :  0.275 0.003 0.001 0.003 0.002 0.011 0.011 0.129 0.069 0.496 
 23 C_aust_RS27    (1)    2 :  0.362 0.012 0.001 0.003 0.003 0.014 0.005 0.133 0.081 0.387 
 24 C_aust_RS27    (0)    2 :  0.328 0.002 0.001 0.002 0.001 0.007 0.010 0.112 0.090 0.448 
 25 C_aust_RS46    (5)    4 :  0.385 0.006 0.001 0.008 0.003 0.005 0.006 0.177 0.071 0.340 
 26 C_aust_RS48    (8)    4 :  0.418 0.001 0.001 0.009 0.001 0.003 0.003 0.194 0.064 0.308 
 27 C_aust_RS51    (4)    4 :  0.406 0.004 0.001 0.007 0.003 0.005 0.003 0.175 0.069 0.330 
 28 C_aust_RS53    (1)    4 :  0.350 0.001 0.001 0.009 0.002 0.006 0.013 0.149 0.125 0.344 
 29 C_aust_RS54    (2)    4 :  0.379 0.001 0.001 0.004 0.001 0.004 0.003 0.187 0.047 0.373 
 30 C_aust_RS55   (14)    4 :  0.435 0.001 0.001 0.033 0.001 0.003 0.003 0.223 0.070 0.229 
 31 C_aust_RS57    (3)    4 :  0.519 0.002 0.001 0.005 0.001 0.004 0.003 0.175 0.044 0.245 
 32 C_aust_RS58    (1)    4 :  0.380 0.001 0.001 0.005 0.001 0.003 0.002 0.206 0.079 0.322 
 33 C_aust_RS59    (2)    4 :  0.366 0.009 0.001 0.023 0.002 0.005 0.004 0.138 0.081 0.370 
 34 C_aust_RS97    (2)    4 :  0.384 0.001 0.001 0.006 0.002 0.005 0.002 0.226 0.042 0.329 
 35 C_aust_RS98    (1)    4 :  0.383 0.002 0.001 0.003 0.001 0.004 0.002 0.151 0.072 0.381 
 36 C_aust_RS52    (2)    9 :  0.398 0.001 0.001 0.001 0.001 0.006 0.005 0.149 0.066 0.372 
 37 C_aust_RS53    (4)    9 :  0.368 0.004 0.001 0.001 0.002 0.005 0.003 0.110 0.077 0.428 
 38 C_aust_RS53    (6)    9 :  0.596 0.001 0.001 0.002 0.001 0.003 0.002 0.147 0.068 0.180 
 39 C_aust_RS53    (3)    9 :  0.473 0.001 0.001 0.001 0.001 0.003 0.002 0.130 0.050 0.339 
 40 C_aust_RS53    (9)    9 :  0.257 0.002 0.001 0.005 0.001 0.002 0.069 0.086 0.087 0.490 
 41 C_aust_RS53    (4)    9 :  0.323 0.001 0.005 0.003 0.001 0.005 0.003 0.091 0.159 0.410 
 42 C_aust_RS53    (4)    9 :  0.441 0.021 0.001 0.001 0.001 0.009 0.001 0.123 0.151 0.251 
 43 C_aust_RS53    (3)    9 :  0.481 0.001 0.001 0.001 0.002 0.003 0.004 0.131 0.069 0.309 
 44 C_aust_RS53    (8)    9 :  0.450 0.002 0.001 0.001 0.001 0.004 0.004 0.157 0.121 0.258 
 45 C_aust_RS53    (2)    9 :  0.370 0.001 0.001 0.001 0.002 0.003 0.002 0.102 0.081 0.439 
 46 C_aust_RS53    (6)    9 :  0.473 0.001 0.001 0.001 0.002 0.003 0.002 0.192 0.055 0.271 
 47 C_aust_RS53    (2)    9 :  0.472 0.001 0.001 0.001 0.001 0.006 0.002 0.127 0.124 0.265 
 48 C_aust_RS14    (2)   10 :  0.534 0.000 0.002 0.003 0.004 0.025 0.014 0.158 0.034 0.224 
 49 C_aust_RS14    (3)   10 :  0.422 0.001 0.002 0.002 0.006 0.049 0.015 0.136 0.066 0.302 
 50 C_aust_RS14    (1)   10 :  0.449 0.001 0.001 0.001 0.003 0.041 0.010 0.175 0.052 0.267 
 51 C_aust_RS14    (1)   10 :  0.387 0.000 0.003 0.002 0.003 0.031 0.009 0.145 0.065 0.353 
 52 C_aust_RS15    (1)   10 :  0.383 0.001 0.006 0.001 0.002 0.027 0.011 0.155 0.039 0.374 
 53 C_aust_RS17    (1)   10 :  0.266 0.000 0.003 0.002 0.007 0.064 0.021 0.157 0.103 0.378 
 54 C_aust_RS26    (3)   10 :  0.445 0.001 0.005 0.001 0.008 0.042 0.020 0.129 0.038 0.312 
 55 C_aust_RS26    (1)   10 :  0.369 0.000 0.003 0.002 0.003 0.020 0.008 0.140 0.114 0.341 
 56 C_aust_RS26    (1)   10 :  0.355 0.000 0.005 0.006 0.007 0.053 0.016 0.120 0.063 0.374 
 57 C_aust_RS27    (0)   10 :  0.405 0.000 0.001 0.001 0.002 0.026 0.011 0.136 0.147 0.269 
 58 C_aust_RS27    (8)   10 :  0.476 0.000 0.003 0.001 0.002 0.017 0.010 0.183 0.051 0.258 
 59 C_aust_RS27    (1)   10 :  0.461 0.001 0.002 0.001 0.003 0.029 0.012 0.221 0.035 0.236 
 60 C_aust_RS35    (1)   20 :  0.294 0.001 0.000 0.004 0.001 0.003 0.004 0.091 0.104 0.498 
 61 C_aust_RS36   (11)   20 :  0.465 0.001 0.001 0.007 0.001 0.004 0.016 0.109 0.079 0.317 
 62 C_aust_RS36    (4)   20 :  0.286 0.001 0.000 0.008 0.002 0.005 0.003 0.152 0.149 0.394 
 63 C_aust_RS37    (2)   20 :  0.418 0.001 0.000 0.008 0.002 0.008 0.018 0.166 0.076 0.303 
 64 C_aust_RS37    (1)   20 :  0.385 0.000 0.000 0.024 0.003 0.011 0.005 0.140 0.077 0.354 
 65 C_aust_RS37    (1)   20 :  0.328 0.001 0.001 0.004 0.001 0.005 0.008 0.128 0.059 0.466 
 66 C_aust_RS37    (2)   20 :  0.241 0.003 0.000 0.005 0.001 0.006 0.004 0.146 0.158 0.435 
 67 C_aust_RS37    (1)   20 :  0.314 0.001 0.000 0.012 0.001 0.005 0.003 0.105 0.161 0.397 
 68 C_aust_RS37    (1)   20 :  0.333 0.001 0.000 0.011 0.003 0.010 0.005 0.098 0.159 0.379 
 69 C_aust_RS37    (0)   20 :  0.353 0.002 0.000 0.008 0.001 0.006 0.011 0.124 0.077 0.417 
 70 C_aust_RS37    (0)   20 :  0.373 0.001 0.001 0.007 0.002 0.008 0.008 0.102 0.121 0.376 
 71 C_aust_RS37    (0)   20 :  0.377 0.001 0.000 0.018 0.003 0.014 0.006 0.141 0.128 0.312 
 72 C_aust_A1b    (6)   22 :  0.503 0.001 0.004 0.002 0.001 0.003 0.004 0.192 0.045 0.246 
 73 C_aust_A2    (4)   22 :  0.366 0.002 0.001 0.041 0.003 0.009 0.005 0.134 0.057 0.383 
 74 C_aust_A3   (21)   22 :  0.237 0.001 0.002 0.009 0.002 0.003 0.004 0.140 0.509 0.096 
 75 C_aust_A4    (7)   22 :  0.401 0.001 0.001 0.004 0.002 0.003 0.002 0.271 0.094 0.221 
 76 C_aust_A5   (13)   22 :  0.581 0.002 0.002 0.003 0.002 0.005 0.001 0.259 0.041 0.103 
 77 C_aust_A6    (8)   22 :  0.542 0.003 0.001 0.002 0.001 0.006 0.003 0.172 0.138 0.131 
 78 C_aust_A7    (2)   22 :  0.411 0.001 0.001 0.012 0.001 0.004 0.002 0.203 0.091 0.276 
 79 C_melap_RS4   (19)   12 :  0.002 0.152 0.049 0.046 0.738 0.002 0.006 0.002 0.002 0.002 
 80 C_melap_RS4   (20)   12 :  0.001 0.080 0.030 0.078 0.796 0.001 0.013 0.000 0.001 0.001 
 81 C_melap_RS4   (19)   12 :  0.003 0.153 0.080 0.101 0.642 0.001 0.015 0.001 0.001 0.002 
 82 C_melap_RS4   (27)   12 :  0.001 0.174 0.050 0.071 0.684 0.001 0.018 0.001 0.001 0.001 
 83 C_melap_RS4   (20)   12 :  0.003 0.147 0.025 0.115 0.698 0.002 0.005 0.003 0.001 0.002 
 84 C_melap_RS4   (22)   12 :  0.001 0.119 0.011 0.210 0.638 0.001 0.016 0.001 0.001 0.001 
 85 C_melap_RS4   (24)   12 :  0.001 0.094 0.021 0.235 0.625 0.001 0.020 0.001 0.001 0.002 
 86 C_melap_RS4   (34)   12 :  0.001 0.074 0.664 0.046 0.212 0.000 0.002 0.000 0.000 0.000 
 87 C_melap_RS4   (20)   12 :  0.004 0.122 0.065 0.084 0.709 0.003 0.006 0.002 0.001 0.003 
 88 C_melap_RS4   (29)   12 :  0.001 0.125 0.015 0.201 0.649 0.001 0.007 0.001 0.000 0.001 
 89 C_melap_RS4   (22)   12 :  0.002 0.108 0.095 0.103 0.654 0.006 0.025 0.001 0.002 0.002 
 90 C_melap_RS4   (23)   12 :  0.001 0.152 0.018 0.164 0.652 0.001 0.008 0.001 0.001 0.001 
 91 C_melap_RS4   (29)   13 :  0.000 0.990 0.000 0.001 0.008 0.000 0.001 0.000 0.000 0.000 
 92 C_melap_RS4    (7)   13 :  0.000 0.979 0.000 0.003 0.016 0.001 0.001 0.000 0.000 0.000 
 93 C_melap_RS4   (12)   13 :  0.000 0.133 0.001 0.007 0.849 0.002 0.007 0.000 0.000 0.000 
 94 C_melap_RS4   (14)   13 :  0.001 0.111 0.001 0.036 0.774 0.043 0.029 0.004 0.000 0.001 
 95 C_melap_RS4   (11)   13 :  0.000 0.071 0.001 0.157 0.558 0.002 0.208 0.001 0.000 0.000 
 96 C_melap_RS4   (15)   13 :  0.000 0.035 0.000 0.005 0.643 0.265 0.050 0.000 0.000 0.000 
 97 C_melap_RS4    (9)   13 :  0.001 0.118 0.001 0.011 0.856 0.003 0.008 0.000 0.000 0.001 
 98 C_melap_RS4    (8)   13 :  0.001 0.057 0.004 0.003 0.892 0.017 0.021 0.000 0.002 0.002 
 99 C_melap_RS4    (8)   13 :  0.002 0.113 0.000 0.022 0.840 0.005 0.013 0.001 0.001 0.002 
100 C_melap_RS4    (8)   13 :  0.001 0.026 0.005 0.086 0.862 0.007 0.010 0.003 0.000 0.000 
101 C_melap_RS4   (23)   13 :  0.000 0.060 0.001 0.652 0.281 0.002 0.003 0.001 0.000 0.000 
102 C_melap_RS4    (7)   13 :  0.001 0.109 0.013 0.012 0.842 0.006 0.013 0.002 0.001 0.001 
103 C_melap_RS1   (23)   14 :  0.002 0.066 0.007 0.185 0.733 0.002 0.002 0.001 0.001 0.001 
104 C_melap_RS1   (41)   14 :  0.001 0.132 0.023 0.136 0.702 0.002 0.002 0.001 0.001 0.001 
105 C_melap_RS1   (14)   14 :  0.001 0.109 0.008 0.071 0.799 0.003 0.004 0.001 0.001 0.002 
106 C_melap_RS1   (13)   14 :  0.001 0.171 0.009 0.042 0.763 0.005 0.005 0.001 0.001 0.002 
107 C_melap_RS1   (12)   14 :  0.002 0.141 0.003 0.084 0.754 0.004 0.006 0.002 0.001 0.003 
108 C_melap_RS1   (13)   14 :  0.003 0.088 0.011 0.052 0.832 0.004 0.002 0.003 0.002 0.003 
109 C_melap_RS1   (18)   14 :  0.001 0.209 0.007 0.071 0.708 0.001 0.001 0.001 0.001 0.001 
110 C_melap_RS1   (14)   14 :  0.001 0.147 0.008 0.067 0.764 0.004 0.007 0.001 0.001 0.001 
111 C_melap_RS1   (12)   14 :  0.001 0.131 0.005 0.061 0.793 0.003 0.001 0.001 0.001 0.002 
112 C_melap_RS1   (13)   14 :  0.001 0.129 0.007 0.132 0.720 0.005 0.002 0.001 0.001 0.002 
113 C_melap_RS1   (12)   14 :  0.001 0.098 0.012 0.062 0.816 0.003 0.003 0.001 0.001 0.001 
114 C_melap_RS1   (24)   14 :  0.001 0.104 0.005 0.129 0.755 0.002 0.001 0.001 0.001 0.001 
115 C_melap_RS4    (3)   16 :  0.004 0.125 0.030 0.036 0.798 0.001 0.002 0.000 0.003 0.001 
116 C_melap_RS4    (4)   16 :  0.003 0.101 0.028 0.066 0.795 0.001 0.002 0.000 0.002 0.001 
117 C_melap_RS4   (13)   16 :  0.001 0.103 0.053 0.074 0.763 0.001 0.002 0.000 0.002 0.001 
118 C_melap_RS4   (10)   16 :  0.005 0.106 0.008 0.036 0.755 0.003 0.062 0.001 0.020 0.004 
119 C_melap_RS4    (3)   16 :  0.005 0.143 0.020 0.016 0.804 0.002 0.003 0.000 0.006 0.001 
120 C_melap_RS4    (5)   16 :  0.001 0.127 0.024 0.067 0.776 0.001 0.001 0.000 0.002 0.000 
121 C_melap_RS4    (3)   16 :  0.002 0.107 0.022 0.082 0.780 0.001 0.002 0.001 0.002 0.001 
122 C_melap_RS4    (2)   16 :  0.004 0.106 0.037 0.050 0.792 0.001 0.004 0.001 0.002 0.002 
123 C_melap_RS4    (6)   16 :  0.003 0.089 0.018 0.055 0.827 0.001 0.002 0.000 0.005 0.001 
124 C_melap_RS4    (8)   16 :  0.008 0.130 0.029 0.081 0.735 0.001 0.003 0.001 0.011 0.001 
125 C_melap_RS4   (16)   16 :  0.002 0.062 0.017 0.056 0.858 0.001 0.001 0.001 0.002 0.001 
126 C_melap_RS4    (4)   16 :  0.004 0.093 0.018 0.088 0.775 0.001 0.013 0.000 0.006 0.001 
127 C_melap_RS5    (2)   19 :  0.002 0.095 0.058 0.077 0.729 0.012 0.021 0.002 0.002 0.002 
128 C_melap_RS5    (2)   19 :  0.004 0.134 0.025 0.060 0.721 0.020 0.020 0.003 0.010 0.003 
129 C_melap_RS5   (14)   19 :  0.003 0.080 0.033 0.035 0.756 0.024 0.059 0.002 0.005 0.003 
130 C_melap_RS5   (11)   19 :  0.002 0.093 0.037 0.058 0.739 0.023 0.040 0.002 0.002 0.004 
131 C_melap_RS5    (2)   19 :  0.002 0.129 0.033 0.079 0.713 0.009 0.031 0.001 0.001 0.002 
132 C_melap_RS5    (6)   19 :  0.002 0.149 0.024 0.072 0.720 0.010 0.018 0.001 0.002 0.002 
133 C_melap_RS5    (3)   19 :  0.004 0.096 0.038 0.035 0.756 0.019 0.042 0.003 0.005 0.003 
134 C_melap_RS5    (8)   19 :  0.003 0.117 0.069 0.108 0.628 0.013 0.050 0.004 0.003 0.004 
135 C_melap_RS5    (2)   19 :  0.002 0.084 0.027 0.058 0.767 0.016 0.039 0.002 0.002 0.003 
136 C_melap_RS5    (4)   19 :  0.002 0.089 0.049 0.111 0.705 0.013 0.022 0.002 0.002 0.004 
137 C_melap_RS5    (2)   19 :  0.008 0.103 0.036 0.042 0.737 0.027 0.029 0.006 0.005 0.006 
138 C_melap_RS5    (7)   19 :  0.002 0.117 0.037 0.047 0.764 0.010 0.018 0.001 0.003 0.002 


Estimated Allele Frequencies in each cluster
First column gives estimated ancestral frequencies


Locus 1 : 
2 alleles
14.5% missing data
   1   (0.895) 0.882 0.979 0.842 0.711 0.961 0.895 0.930 0.910 0.822 0.927 
   3   (0.105) 0.118 0.021 0.158 0.289 0.039 0.105 0.070 0.090 0.178 0.073 

Locus 2 : 
2 alleles
14.5% missing data
   2   (0.449) 0.378 0.106 0.861 0.461 0.413 0.450 0.426 0.557 0.611 0.473 
   4   (0.551) 0.622 0.894 0.139 0.539 0.587 0.550 0.574 0.443 0.389 0.527 

Locus 3 : 
2 alleles
5.1% missing data
   1   (0.897) 0.822 0.980 0.989 0.981 0.947 0.897 0.974 0.767 0.938 0.929 
   4   (0.103) 0.178 0.020 0.011 0.019 0.053 0.103 0.026 0.233 0.062 0.071 

Locus 4 : 
2 alleles
10.1% missing data
   1   (0.092) 0.038 0.027 0.222 0.745 0.053 0.092 0.310 0.040 0.047 0.044 
   4   (0.908) 0.962 0.973 0.778 0.255 0.947 0.908 0.690 0.960 0.953 0.956 

Locus 5 : 
2 alleles
2.2% missing data
   2   (0.891) 0.954 0.719 0.969 0.961 0.898 0.891 0.932 0.954 0.958 0.915 
   4   (0.109) 0.046 0.281 0.031 0.039 0.102 0.109 0.068 0.046 0.042 0.085 

Locus 6 : 
2 alleles
5.1% missing data
   3   (0.900) 0.870 0.830 0.991 0.976 0.970 0.900 0.973 0.894 0.946 0.911 
   2   (0.100) 0.130 0.170 0.009 0.024 0.030 0.100 0.027 0.106 0.054 0.089 

Locus 7 : 
2 alleles
10.1% missing data
   1   (0.589) 0.406 0.629 0.625 0.844 0.797 0.589 0.733 0.466 0.294 0.484 
   3   (0.411) 0.594 0.371 0.375 0.156 0.203 0.411 0.267 0.534 0.706 0.516 

Locus 8 : 
2 alleles
15.9% missing data
   2   (0.784) 0.877 0.370 0.710 0.800 0.798 0.784 0.813 0.893 0.812 0.818 
   4   (0.216) 0.123 0.630 0.290 0.200 0.202 0.216 0.187 0.107 0.188 0.182 

Locus 9 : 
2 alleles
2.2% missing data
   3   (0.913) 0.962 0.978 0.917 0.980 0.932 0.913 0.694 0.967 0.926 0.937 
   1   (0.087) 0.038 0.022 0.083 0.020 0.068 0.087 0.306 0.033 0.074 0.063 

Locus 10 : 
2 alleles
7.2% missing data
   1   (0.572) 0.727 0.358 0.556 0.761 0.488 0.572 0.251 0.685 0.706 0.545 
   3   (0.428) 0.273 0.642 0.444 0.239 0.512 0.428 0.749 0.315 0.294 0.455 

Locus 11 : 
2 alleles
6.5% missing data
   4   (0.757) 0.742 0.189 0.097 0.926 0.824 0.757 0.870 0.715 0.881 0.850 
   1   (0.243) 0.258 0.811 0.903 0.074 0.176 0.243 0.130 0.285 0.119 0.150 

Locus 12 : 
2 alleles
5.8% missing data
   1   (0.295) 0.379 0.066 0.087 0.171 0.183 0.295 0.633 0.383 0.445 0.352 
   3   (0.705) 0.621 0.934 0.913 0.829 0.817 0.705 0.367 0.617 0.555 0.648 

Locus 13 : 
2 alleles
1.4% missing data
   3   (0.912) 0.973 0.976 0.990 0.920 0.876 0.912 0.906 0.969 0.967 0.947 
   4   (0.088) 0.027 0.024 0.010 0.080 0.124 0.088 0.094 0.031 0.033 0.053 

Locus 14 : 
2 alleles
18.1% missing data
   1   (0.877) 0.940 0.968 0.860 0.355 0.926 0.877 0.785 0.919 0.823 0.912 
   4   (0.123) 0.060 0.032 0.140 0.645 0.074 0.123 0.215 0.081 0.177 0.088 

Locus 15 : 
2 alleles
14.5% missing data
   2   (0.106) 0.068 0.246 0.013 0.047 0.049 0.106 0.293 0.119 0.140 0.075 
   4   (0.894) 0.932 0.754 0.987 0.953 0.951 0.894 0.707 0.881 0.860 0.925 

Locus 16 : 
2 alleles
19.6% missing data
   1   (0.905) 0.911 0.982 0.974 0.989 0.958 0.905 0.889 0.866 0.894 0.913 
   4   (0.095) 0.089 0.018 0.026 0.011 0.042 0.095 0.111 0.134 0.106 0.087 

Locus 17 : 
2 alleles
9.4% missing data
   1   (0.917) 0.975 0.693 0.989 0.982 0.923 0.917 0.975 0.978 0.963 0.966 
   3   (0.083) 0.025 0.307 0.011 0.018 0.077 0.083 0.025 0.022 0.037 0.034 

Locus 18 : 
2 alleles
6.5% missing data
   4   (0.792) 0.831 0.799 0.963 0.745 0.804 0.792 0.607 0.890 0.823 0.824 
   2   (0.208) 0.169 0.201 0.037 0.255 0.196 0.208 0.393 0.110 0.177 0.176 

Locus 19 : 
2 alleles
2.2% missing data
   2   (0.886) 0.886 0.956 0.914 0.979 0.903 0.886 0.878 0.938 0.953 0.911 
   1   (0.114) 0.114 0.044 0.086 0.021 0.097 0.114 0.122 0.062 0.047 0.089 

Locus 20 : 
2 alleles
17.4% missing data
   1   (0.920) 0.852 0.989 0.994 0.993 0.987 0.920 0.970 0.855 0.933 0.823 
   3   (0.080) 0.148 0.011 0.006 0.007 0.013 0.080 0.030 0.145 0.067 0.177 

Locus 21 : 
2 alleles
17.4% missing data
   3   (0.253) 0.246 0.067 0.039 0.101 0.248 0.253 0.310 0.309 0.284 0.252 
   4   (0.747) 0.754 0.933 0.961 0.899 0.752 0.747 0.690 0.691 0.716 0.748 

Locus 22 : 
2 alleles
3.6% missing data
   2   (0.140) 0.053 0.224 0.048 0.170 0.153 0.140 0.077 0.042 0.076 0.117 
   4   (0.860) 0.947 0.776 0.952 0.830 0.847 0.860 0.923 0.958 0.924 0.883 

Locus 23 : 
2 alleles
4.3% missing data
   2   (0.894) 0.959 0.969 0.982 0.976 0.902 0.894 0.942 0.965 0.828 0.906 
   1   (0.106) 0.041 0.031 0.018 0.024 0.098 0.106 0.058 0.035 0.172 0.094 

Locus 24 : 
2 alleles
12.3% missing data
   4   (0.726) 0.764 0.574 0.701 0.718 0.810 0.725 0.730 0.733 0.826 0.731 
   2   (0.274) 0.236 0.426 0.299 0.282 0.190 0.275 0.270 0.267 0.174 0.269 

Locus 25 : 
2 alleles
6.5% missing data
   2   (0.407) 0.330 0.466 0.416 0.191 0.528 0.407 0.477 0.313 0.361 0.328 
   4   (0.593) 0.670 0.534 0.584 0.809 0.472 0.593 0.523 0.687 0.639 0.672 

Locus 26 : 
2 alleles
8.0% missing data
   1   (0.848) 0.831 0.966 0.981 0.969 0.923 0.848 0.947 0.867 0.539 0.842 
   3   (0.152) 0.169 0.034 0.019 0.031 0.077 0.152 0.053 0.133 0.461 0.158 

Locus 27 : 
2 alleles
10.1% missing data
   2   (0.303) 0.192 0.246 0.054 0.307 0.356 0.303 0.304 0.219 0.358 0.311 
   3   (0.697) 0.808 0.754 0.946 0.693 0.644 0.697 0.696 0.781 0.642 0.689 

Locus 28 : 
2 alleles
3.6% missing data
   2   (0.347) 0.388 0.126 0.072 0.291 0.401 0.347 0.454 0.414 0.214 0.316 
   3   (0.653) 0.612 0.874 0.928 0.709 0.599 0.653 0.546 0.586 0.786 0.684 

Locus 29 : 
2 alleles
13.8% missing data
   4   (0.241) 0.345 0.054 0.215 0.245 0.179 0.240 0.558 0.221 0.210 0.226 
   2   (0.759) 0.655 0.946 0.785 0.755 0.821 0.760 0.442 0.779 0.790 0.774 

Locus 30 : 
2 alleles
10.9% missing data
   3   (0.872) 0.953 0.895 0.883 0.928 0.778 0.872 0.958 0.934 0.935 0.910 
   1   (0.128) 0.047 0.105 0.117 0.072 0.222 0.128 0.042 0.066 0.065 0.090 

Locus 31 : 
2 alleles
12.3% missing data
   2   (0.926) 0.939 0.988 0.949 0.984 0.978 0.926 0.979 0.899 0.950 0.891 
   4   (0.074) 0.061 0.012 0.051 0.016 0.022 0.074 0.021 0.101 0.050 0.109 

Locus 32 : 
2 alleles
8.0% missing data
   3   (0.814) 0.902 0.570 0.793 0.774 0.774 0.814 0.912 0.928 0.805 0.883 
   1   (0.186) 0.098 0.430 0.207 0.226 0.226 0.186 0.088 0.072 0.195 0.117 

Locus 33 : 
2 alleles
6.5% missing data
   4   (0.893) 0.951 0.970 0.985 0.962 0.921 0.893 0.939 0.960 0.892 0.872 
   2   (0.107) 0.049 0.030 0.015 0.038 0.079 0.107 0.061 0.040 0.108 0.128 

Locus 34 : 
2 alleles
5.1% missing data
   3   (0.763) 0.765 0.947 0.853 0.954 0.853 0.763 0.800 0.722 0.610 0.704 
   1   (0.237) 0.235 0.053 0.147 0.046 0.147 0.237 0.200 0.278 0.390 0.296 

Locus 35 : 
2 alleles
2.2% missing data
   2   (0.897) 0.945 0.974 0.393 0.982 0.955 0.897 0.711 0.962 0.946 0.912 
   4   (0.103) 0.055 0.026 0.607 0.018 0.045 0.103 0.289 0.038 0.054 0.088 

Locus 36 : 
2 alleles
13.8% missing data
   4   (0.189) 0.188 0.425 0.204 0.165 0.206 0.189 0.139 0.216 0.071 0.103 
   2   (0.811) 0.812 0.575 0.796 0.835 0.794 0.811 0.861 0.784 0.929 0.897 

Locus 37 : 
2 alleles
2.9% missing data
   1   (0.092) 0.048 0.023 0.013 0.028 0.059 0.092 0.188 0.040 0.059 0.109 
   3   (0.908) 0.952 0.977 0.987 0.972 0.941 0.908 0.812 0.960 0.941 0.891 

Locus 38 : 
2 alleles
2.2% missing data
   1   (0.176) 0.127 0.070 0.033 0.366 0.129 0.175 0.262 0.133 0.135 0.235 
   3   (0.824) 0.873 0.930 0.967 0.634 0.871 0.825 0.738 0.867 0.865 0.765 

Locus 39 : 
2 alleles
2.2% missing data
   3   (0.904) 0.960 0.748 0.948 0.948 0.937 0.904 0.901 0.962 0.961 0.930 
   1   (0.096) 0.040 0.252 0.052 0.052 0.063 0.096 0.099 0.038 0.039 0.070 

Locus 40 : 
2 alleles
19.6% missing data
   1   (0.881) 0.915 0.969 0.976 0.790 0.915 0.881 0.784 0.894 0.938 0.897 
   2   (0.119) 0.085 0.031 0.024 0.210 0.085 0.119 0.216 0.106 0.062 0.103 

Locus 41 : 
2 alleles
1.4% missing data
   1   (0.763) 0.765 0.545 0.957 0.948 0.752 0.763 0.899 0.813 0.722 0.830 
   4   (0.237) 0.235 0.455 0.043 0.052 0.248 0.237 0.101 0.187 0.278 0.170 

Locus 42 : 
2 alleles
2.2% missing data
   2   (0.831) 0.834 0.945 0.782 0.966 0.852 0.831 0.462 0.813 0.912 0.879 
   4   (0.169) 0.166 0.055 0.218 0.034 0.148 0.169 0.538 0.187 0.088 0.121 

Locus 43 : 
2 alleles
13.8% missing data
   1   (0.116) 0.060 0.052 0.098 0.078 0.126 0.116 0.066 0.051 0.055 0.084 
   3   (0.884) 0.940 0.948 0.902 0.922 0.874 0.884 0.934 0.949 0.945 0.916 

Locus 44 : 
2 alleles
2.2% missing data
   3   (0.918) 0.913 0.865 0.995 0.994 0.989 0.918 0.949 0.925 0.950 0.845 
   1   (0.082) 0.087 0.135 0.005 0.006 0.011 0.082 0.051 0.075 0.050 0.155 

Locus 45 : 
2 alleles
8.0% missing data
   1   (0.898) 0.971 0.968 0.945 0.909 0.921 0.898 0.721 0.977 0.833 0.895 
   3   (0.102) 0.029 0.032 0.055 0.091 0.079 0.102 0.279 0.023 0.167 0.105 

Locus 46 : 
2 alleles
10.1% missing data
   2   (0.888) 0.776 0.985 0.929 0.980 0.962 0.888 0.939 0.834 0.939 0.869 
   4   (0.112) 0.224 0.015 0.071 0.020 0.038 0.112 0.061 0.166 0.061 0.131 

Locus 47 : 
2 alleles
10.9% missing data
   1   (0.322) 0.408 0.072 0.430 0.251 0.306 0.321 0.167 0.272 0.245 0.348 
   3   (0.678) 0.592 0.928 0.570 0.749 0.694 0.679 0.833 0.728 0.755 0.652 

Locus 48 : 
2 alleles
10.1% missing data
   2   (0.825) 0.847 0.960 0.144 0.909 0.919 0.825 0.615 0.688 0.810 0.807 
   3   (0.175) 0.153 0.040 0.856 0.091 0.081 0.175 0.385 0.312 0.190 0.193 

Locus 49 : 
2 alleles
6.5% missing data
   2   (0.862) 0.857 0.960 0.965 0.980 0.913 0.861 0.945 0.858 0.912 0.823 
   4   (0.138) 0.143 0.040 0.035 0.020 0.087 0.139 0.055 0.142 0.088 0.177 

Locus 50 : 
2 alleles
5.1% missing data
   2   (0.902) 0.959 0.928 0.968 0.941 0.904 0.902 0.970 0.955 0.940 0.901 
   1   (0.098) 0.041 0.072 0.032 0.059 0.096 0.098 0.030 0.045 0.060 0.099 

Locus 51 : 
2 alleles
12.3% missing data
   2   (0.844) 0.882 0.950 0.809 0.877 0.844 0.844 0.691 0.895 0.920 0.864 
   4   (0.156) 0.118 0.050 0.191 0.123 0.156 0.156 0.309 0.105 0.080 0.136 

Locus 52 : 
2 alleles
5.1% missing data
   1   (0.864) 0.618 0.975 0.986 0.984 0.952 0.864 0.964 0.674 0.865 0.884 
   3   (0.136) 0.382 0.025 0.014 0.016 0.048 0.136 0.036 0.326 0.135 0.116 

Locus 53 : 
2 alleles
5.8% missing data
   2   (0.660) 0.605 0.908 0.919 0.842 0.607 0.660 0.644 0.722 0.781 0.646 
   4   (0.340) 0.395 0.092 0.081 0.158 0.393 0.340 0.356 0.278 0.219 0.354 

Locus 54 : 
2 alleles
2.9% missing data
   3   (0.914) 0.958 0.975 0.100 0.988 0.959 0.914 0.969 0.955 0.968 0.939 
   1   (0.086) 0.042 0.025 0.900 0.012 0.041 0.086 0.031 0.045 0.032 0.061 

Locus 55 : 
2 alleles
4.3% missing data
   2   (0.910) 0.916 0.980 0.980 0.983 0.951 0.910 0.954 0.923 0.929 0.933 
   4   (0.090) 0.084 0.020 0.020 0.017 0.049 0.090 0.046 0.077 0.071 0.067 

Locus 56 : 
2 alleles
3.6% missing data
   2   (0.844) 0.758 0.964 0.968 0.937 0.937 0.844 0.930 0.729 0.865 0.789 
   4   (0.156) 0.242 0.036 0.032 0.063 0.063 0.156 0.070 0.271 0.135 0.211 

Locus 57 : 
2 alleles
13.8% missing data
   2   (0.903) 0.962 0.624 0.988 0.970 0.903 0.903 0.958 0.960 0.975 0.954 
   4   (0.097) 0.038 0.376 0.012 0.030 0.097 0.097 0.042 0.040 0.025 0.046 

Locus 58 : 
2 alleles
9.4% missing data
   3   (0.875) 0.904 0.746 0.965 0.979 0.955 0.875 0.347 0.913 0.925 0.861 
   1   (0.125) 0.096 0.254 0.035 0.021 0.045 0.125 0.653 0.087 0.075 0.139 

Locus 59 : 
2 alleles
4.3% missing data
   2   (0.765) 0.886 0.201 0.277 0.478 0.767 0.765 0.559 0.796 0.893 0.854 
   4   (0.235) 0.114 0.799 0.723 0.522 0.233 0.235 0.441 0.204 0.107 0.146 

Locus 60 : 
2 alleles
6.5% missing data
   2   (0.437) 0.582 0.103 0.861 0.343 0.294 0.437 0.278 0.442 0.558 0.531 
   4   (0.563) 0.418 0.897 0.139 0.657 0.706 0.563 0.722 0.558 0.442 0.469 

Locus 61 : 
2 alleles
5.1% missing data
   4   (0.282) 0.405 0.067 0.364 0.194 0.176 0.282 0.208 0.278 0.281 0.304 
   2   (0.718) 0.595 0.933 0.636 0.806 0.824 0.718 0.792 0.722 0.719 0.696 

Locus 62 : 
2 alleles
11.6% missing data
   1   (0.912) 0.934 0.977 0.914 0.935 0.954 0.912 0.660 0.939 0.940 0.946 
   3   (0.088) 0.066 0.023 0.086 0.065 0.046 0.088 0.340 0.061 0.060 0.054 

Locus 63 : 
2 alleles
9.4% missing data
   1   (0.282) 0.158 0.776 0.273 0.600 0.275 0.282 0.369 0.140 0.287 0.217 
   3   (0.718) 0.842 0.224 0.727 0.400 0.725 0.718 0.631 0.860 0.713 0.783 

Locus 64 : 
2 alleles
2.9% missing data
   3   (0.877) 0.869 0.962 0.989 0.965 0.939 0.878 0.919 0.902 0.842 0.839 
   4   (0.123) 0.131 0.038 0.011 0.035 0.061 0.122 0.081 0.098 0.158 0.161 

Locus 65 : 
2 alleles
4.3% missing data
   4   (0.866) 0.906 0.976 0.918 0.980 0.920 0.865 0.478 0.944 0.844 0.857 
   2   (0.134) 0.094 0.024 0.082 0.020 0.080 0.135 0.522 0.056 0.156 0.143 

Locus 66 : 
2 alleles
13.8% missing data
   2   (0.663) 0.789 0.719 0.912 0.895 0.632 0.662 0.477 0.777 0.783 0.539 
   4   (0.337) 0.211 0.281 0.088 0.105 0.368 0.338 0.523 0.223 0.217 0.461 

Locus 67 : 
2 alleles
13.0% missing data
   1   (0.191) 0.181 0.124 0.127 0.451 0.113 0.191 0.087 0.136 0.259 0.225 
   3   (0.809) 0.819 0.876 0.873 0.549 0.887 0.809 0.913 0.864 0.741 0.775 

Locus 68 : 
2 alleles
4.3% missing data
   3   (0.831) 0.873 0.958 0.124 0.945 0.868 0.830 0.882 0.908 0.883 0.856 
   1   (0.169) 0.127 0.042 0.876 0.055 0.132 0.170 0.118 0.092 0.117 0.144 

Locus 69 : 
2 alleles
11.6% missing data
   1   (0.776) 0.698 0.731 0.863 0.870 0.944 0.776 0.827 0.728 0.419 0.661 
   2   (0.224) 0.302 0.269 0.137 0.130 0.056 0.224 0.173 0.272 0.581 0.339 

Locus 70 : 
2 alleles
13.0% missing data
   2   (0.858) 0.848 0.950 0.941 0.932 0.927 0.859 0.486 0.872 0.769 0.872 
   4   (0.142) 0.152 0.050 0.059 0.068 0.073 0.141 0.514 0.128 0.231 0.128 

Locus 71 : 
2 alleles
14.5% missing data
   2   (0.935) 0.983 0.905 0.988 0.927 0.915 0.935 0.889 0.982 0.988 0.979 
   4   (0.065) 0.017 0.095 0.012 0.073 0.085 0.065 0.111 0.018 0.012 0.021 

Locus 72 : 
2 alleles
7.2% missing data
   2   (0.218) 0.300 0.054 0.237 0.060 0.182 0.219 0.573 0.333 0.136 0.154 
   3   (0.782) 0.700 0.946 0.763 0.940 0.818 0.781 0.427 0.667 0.864 0.846 

Locus 73 : 
2 alleles
14.5% missing data
   1   (0.883) 0.889 0.973 0.982 0.981 0.904 0.883 0.952 0.899 0.915 0.904 
   3   (0.117) 0.111 0.027 0.018 0.019 0.096 0.117 0.048 0.101 0.085 0.096 

Locus 74 : 
2 alleles
13.0% missing data
   1   (0.625) 0.704 0.492 0.579 0.630 0.512 0.625 0.788 0.560 0.701 0.709 
   4   (0.375) 0.296 0.508 0.421 0.370 0.488 0.375 0.212 0.440 0.299 0.291 

Locus 75 : 
2 alleles
13.8% missing data
   2   (0.827) 0.873 0.951 0.822 0.949 0.818 0.827 0.847 0.887 0.752 0.856 
   4   (0.173) 0.127 0.049 0.178 0.051 0.182 0.173 0.153 0.113 0.248 0.144 

Locus 76 : 
2 alleles
13.8% missing data
   1   (0.882) 0.928 0.976 0.872 0.735 0.931 0.882 0.340 0.950 0.941 0.875 
   3   (0.118) 0.072 0.024 0.128 0.265 0.069 0.118 0.660 0.050 0.059 0.125 

Locus 77 : 
2 alleles
13.0% missing data
   1   (0.425) 0.430 0.438 0.391 0.431 0.510 0.425 0.433 0.438 0.257 0.354 
   2   (0.575) 0.570 0.562 0.609 0.569 0.490 0.575 0.567 0.562 0.743 0.646 

Locus 78 : 
2 alleles
10.9% missing data
   2   (0.878) 0.828 0.980 0.910 0.964 0.944 0.878 0.924 0.845 0.918 0.899 
   4   (0.122) 0.172 0.020 0.090 0.036 0.056 0.122 0.076 0.155 0.082 0.101 

Locus 79 : 
2 alleles
13.8% missing data
   4   (0.245) 0.328 0.052 0.218 0.269 0.156 0.245 0.176 0.351 0.245 0.276 
   2   (0.755) 0.672 0.948 0.782 0.731 0.844 0.755 0.824 0.649 0.755 0.724 

Locus 80 : 
2 alleles
5.1% missing data
   2   (0.898) 0.950 0.945 0.945 0.966 0.923 0.898 0.947 0.952 0.952 0.878 
   4   (0.102) 0.050 0.055 0.055 0.034 0.077 0.102 0.053 0.048 0.048 0.122 

Locus 81 : 
2 alleles
14.5% missing data
   2   (0.864) 0.930 0.953 0.967 0.940 0.856 0.864 0.470 0.907 0.802 0.900 
   4   (0.136) 0.070 0.047 0.033 0.060 0.144 0.136 0.530 0.093 0.198 0.100 

Locus 82 : 
2 alleles
1.4% missing data
   1   (0.916) 0.949 0.971 0.966 0.979 0.945 0.916 0.935 0.953 0.936 0.920 
   3   (0.084) 0.051 0.029 0.034 0.021 0.055 0.084 0.065 0.047 0.064 0.080 

Locus 83 : 
2 alleles
4.3% missing data
   2   (0.276) 0.206 0.599 0.070 0.049 0.203 0.276 0.355 0.146 0.387 0.367 
   4   (0.724) 0.794 0.401 0.930 0.951 0.797 0.724 0.645 0.854 0.613 0.633 

Locus 84 : 
2 alleles
10.1% missing data
   3   (0.918) 0.907 0.984 0.907 0.981 0.972 0.918 0.769 0.888 0.927 0.943 
   1   (0.082) 0.093 0.016 0.093 0.019 0.028 0.082 0.231 0.112 0.073 0.057 

Locus 85 : 
2 alleles
11.6% missing data
   4   (0.795) 0.798 0.252 0.774 0.908 0.873 0.796 0.925 0.803 0.876 0.808 
   3   (0.205) 0.202 0.748 0.226 0.092 0.127 0.204 0.075 0.197 0.124 0.192 

Locus 86 : 
2 alleles
2.9% missing data
   2   (0.907) 0.955 0.974 0.837 0.789 0.927 0.907 0.579 0.969 0.947 0.956 
   1   (0.093) 0.045 0.026 0.163 0.211 0.073 0.093 0.421 0.031 0.053 0.044 

Locus 87 : 
2 alleles
12.3% missing data
   3   (0.858) 0.941 0.960 0.195 0.696 0.842 0.858 0.577 0.725 0.946 0.933 
   1   (0.142) 0.059 0.040 0.805 0.304 0.158 0.142 0.423 0.275 0.054 0.067 

Locus 88 : 
2 alleles
5.8% missing data
   4   (0.907) 0.990 0.479 0.893 0.834 0.579 0.908 0.971 0.990 0.988 0.985 
   2   (0.093) 0.010 0.521 0.107 0.166 0.421 0.092 0.029 0.010 0.012 0.015 

Locus 89 : 
2 alleles
5.8% missing data
   2   (0.253) 0.286 0.090 0.376 0.098 0.275 0.252 0.239 0.271 0.139 0.222 
   4   (0.747) 0.714 0.910 0.624 0.902 0.725 0.748 0.761 0.729 0.861 0.778 

Locus 90 : 
2 alleles
8.0% missing data
   4   (0.237) 0.328 0.084 0.029 0.106 0.180 0.237 0.231 0.236 0.468 0.214 
   2   (0.763) 0.672 0.916 0.971 0.894 0.820 0.763 0.769 0.764 0.532 0.786 

Locus 91 : 
2 alleles
3.6% missing data
   2   (0.890) 0.959 0.656 0.979 0.966 0.906 0.889 0.927 0.962 0.950 0.917 
   4   (0.110) 0.041 0.344 0.021 0.034 0.094 0.111 0.073 0.038 0.050 0.083 

Locus 92 : 
2 alleles
10.9% missing data
   4   (0.793) 0.830 0.951 0.886 0.947 0.790 0.792 0.658 0.854 0.813 0.784 
   3   (0.207) 0.170 0.049 0.114 0.053 0.210 0.208 0.342 0.146 0.187 0.216 

Locus 93 : 
2 alleles
4.3% missing data
   1   (0.879) 0.921 0.620 0.976 0.967 0.910 0.880 0.959 0.952 0.892 0.910 
   3   (0.121) 0.079 0.380 0.024 0.033 0.090 0.120 0.041 0.048 0.108 0.090 

Locus 94 : 
2 alleles
9.4% missing data
   2   (0.956) 0.995 0.985 0.939 0.958 0.843 0.956 0.966 0.995 0.994 0.993 
   1   (0.044) 0.005 0.015 0.061 0.042 0.157 0.044 0.034 0.005 0.006 0.007 

Locus 95 : 
2 alleles
2.9% missing data
   2   (0.863) 0.929 0.945 0.840 0.823 0.840 0.864 0.811 0.855 0.897 0.895 
   4   (0.137) 0.071 0.055 0.160 0.177 0.160 0.136 0.189 0.145 0.103 0.105 

Locus 96 : 
2 alleles
2.9% missing data
   3   (0.914) 0.973 0.970 0.985 0.975 0.900 0.914 0.947 0.969 0.936 0.937 
   2   (0.086) 0.027 0.030 0.015 0.025 0.100 0.086 0.053 0.031 0.064 0.063 

Locus 97 : 
2 alleles
1.4% missing data
   1   (0.939) 0.938 0.995 0.996 0.996 0.992 0.939 0.982 0.936 0.733 0.909 
   3   (0.061) 0.062 0.005 0.004 0.004 0.008 0.061 0.018 0.064 0.267 0.091 

Locus 98 : 
2 alleles
13.0% missing data
   4   (0.906) 0.927 0.932 0.549 0.961 0.953 0.906 0.954 0.920 0.965 0.939 
   3   (0.094) 0.073 0.068 0.451 0.039 0.047 0.094 0.046 0.080 0.035 0.061 

Locus 99 : 
2 alleles
4.3% missing data
   4   (0.914) 0.948 0.966 0.955 0.968 0.925 0.914 0.943 0.927 0.967 0.946 
   2   (0.086) 0.052 0.034 0.045 0.032 0.075 0.086 0.057 0.073 0.033 0.054 

Locus 100 : 
2 alleles
13.0% missing data
   1   (0.747) 0.806 0.200 0.912 0.759 0.726 0.747 0.718 0.724 0.915 0.827 
   3   (0.253) 0.194 0.800 0.088 0.241 0.274 0.253 0.282 0.276 0.085 0.173 

Locus 101 : 
2 alleles
10.9% missing data
   4   (0.901) 0.938 0.952 0.921 0.967 0.899 0.901 0.904 0.926 0.970 0.942 
   2   (0.099) 0.062 0.048 0.079 0.033 0.101 0.099 0.096 0.074 0.030 0.058 

Locus 102 : 
2 alleles
16.7% missing data
   3   (0.856) 0.882 0.954 0.922 0.824 0.924 0.855 0.897 0.887 0.891 0.866 
   1   (0.144) 0.118 0.046 0.078 0.176 0.076 0.145 0.103 0.113 0.109 0.134 

Locus 103 : 
2 alleles
5.1% missing data
   2   (0.735) 0.804 0.887 0.944 0.853 0.664 0.735 0.492 0.821 0.830 0.723 
   4   (0.265) 0.196 0.113 0.056 0.147 0.336 0.265 0.508 0.179 0.170 0.277 

Locus 104 : 
2 alleles
14.5% missing data
   2   (0.420) 0.390 0.124 0.908 0.407 0.448 0.420 0.476 0.390 0.277 0.447 
   4   (0.580) 0.610 0.876 0.092 0.593 0.552 0.580 0.524 0.610 0.723 0.553 

Locus 105 : 
2 alleles
8.0% missing data
   2   (0.454) 0.405 0.547 0.884 0.127 0.541 0.454 0.444 0.431 0.338 0.389 
   4   (0.546) 0.595 0.453 0.116 0.873 0.459 0.546 0.556 0.569 0.662 0.611 

Locus 106 : 
2 alleles
5.1% missing data
   4   (0.890) 0.940 0.971 0.969 0.975 0.886 0.890 0.844 0.951 0.932 0.890 
   3   (0.110) 0.060 0.029 0.031 0.025 0.114 0.110 0.156 0.049 0.068 0.110 

Locus 107 : 
2 alleles
13.0% missing data
   1   (0.847) 0.791 0.969 0.888 0.965 0.882 0.847 0.890 0.617 0.916 0.878 
   2   (0.153) 0.209 0.031 0.112 0.035 0.118 0.153 0.110 0.383 0.084 0.122 

Locus 108 : 
2 alleles
11.6% missing data
   1   (0.782) 0.741 0.683 0.962 0.934 0.870 0.782 0.869 0.794 0.774 0.776 
   3   (0.218) 0.259 0.317 0.038 0.066 0.130 0.218 0.131 0.206 0.226 0.224 

Locus 109 : 
2 alleles
5.1% missing data
   3   (0.785) 0.727 0.917 0.618 0.905 0.792 0.785 0.891 0.768 0.882 0.833 
   1   (0.215) 0.273 0.083 0.382 0.095 0.208 0.215 0.109 0.232 0.118 0.167 

Locus 110 : 
2 alleles
10.9% missing data
   1   (0.880) 0.924 0.958 0.942 0.982 0.907 0.879 0.894 0.936 0.870 0.903 
   3   (0.120) 0.076 0.042 0.058 0.018 0.093 0.121 0.106 0.064 0.130 0.097 

Locus 111 : 
2 alleles
13.8% missing data
   1   (0.484) 0.348 0.563 0.414 0.587 0.516 0.484 0.361 0.411 0.559 0.501 
   3   (0.516) 0.652 0.437 0.586 0.413 0.484 0.516 0.639 0.589 0.441 0.499 

Locus 112 : 
2 alleles
13.0% missing data
   2   (0.643) 0.607 0.923 0.939 0.449 0.641 0.642 0.754 0.536 0.434 0.724 
   4   (0.357) 0.393 0.077 0.061 0.551 0.359 0.358 0.246 0.464 0.566 0.276 

Locus 113 : 
2 alleles
3.6% missing data
   3   (0.900) 0.959 0.962 0.963 0.974 0.851 0.900 0.816 0.941 0.968 0.945 
   1   (0.100) 0.041 0.038 0.037 0.026 0.149 0.100 0.184 0.059 0.032 0.055 

Locus 114 : 
2 alleles
10.1% missing data
   4   (0.912) 0.887 0.992 0.994 0.994 0.986 0.911 0.959 0.871 0.906 0.847 
   2   (0.088) 0.113 0.008 0.006 0.006 0.014 0.089 0.041 0.129 0.094 0.153 

Locus 115 : 
2 alleles
13.8% missing data
   2   (0.694) 0.741 0.639 0.934 0.444 0.714 0.694 0.691 0.700 0.735 0.690 
   4   (0.306) 0.259 0.361 0.066 0.556 0.286 0.306 0.309 0.300 0.265 0.310 

Locus 116 : 
2 alleles
5.1% missing data
   1   (0.655) 0.697 0.890 0.507 0.822 0.619 0.655 0.758 0.527 0.659 0.662 
   3   (0.345) 0.303 0.110 0.493 0.178 0.381 0.345 0.242 0.473 0.341 0.338 

Locus 117 : 
2 alleles
2.9% missing data
   1   (0.742) 0.789 0.889 0.947 0.719 0.747 0.742 0.762 0.783 0.729 0.693 
   4   (0.258) 0.211 0.111 0.053 0.281 0.253 0.258 0.238 0.217 0.271 0.307 

Locus 118 : 
2 alleles
5.1% missing data
   2   (0.361) 0.507 0.127 0.063 0.254 0.315 0.361 0.362 0.490 0.343 0.337 
   4   (0.639) 0.493 0.873 0.937 0.746 0.685 0.639 0.638 0.510 0.657 0.663 

Locus 119 : 
2 alleles
6.5% missing data
   2   (0.608) 0.579 0.268 0.915 0.232 0.782 0.608 0.628 0.512 0.534 0.554 
   4   (0.392) 0.421 0.732 0.085 0.768 0.218 0.392 0.372 0.488 0.466 0.446 

Locus 120 : 
2 alleles
9.4% missing data
   3   (0.805) 0.838 0.936 0.736 0.703 0.808 0.805 0.732 0.889 0.882 0.827 
   4   (0.195) 0.162 0.064 0.264 0.297 0.192 0.195 0.268 0.111 0.118 0.173 

Locus 121 : 
2 alleles
13.8% missing data
   4   (0.897) 0.913 0.984 0.951 0.917 0.931 0.897 0.958 0.881 0.958 0.918 
   2   (0.103) 0.087 0.016 0.049 0.083 0.069 0.103 0.042 0.119 0.042 0.082 

Locus 122 : 
2 alleles
3.6% missing data
   3   (0.800) 0.894 0.606 0.744 0.774 0.823 0.800 0.908 0.883 0.711 0.866 
   2   (0.200) 0.106 0.394 0.256 0.226 0.177 0.200 0.092 0.117 0.289 0.134 

Locus 123 : 
2 alleles
13.0% missing data
   3   (0.916) 0.953 0.978 0.917 0.969 0.967 0.916 0.948 0.830 0.934 0.875 
   1   (0.084) 0.047 0.022 0.083 0.031 0.033 0.084 0.052 0.170 0.066 0.125 

Locus 124 : 
2 alleles
10.1% missing data
   1   (0.173) 0.188 0.225 0.043 0.038 0.099 0.173 0.083 0.138 0.137 0.202 
   3   (0.827) 0.812 0.775 0.957 0.962 0.901 0.827 0.917 0.862 0.863 0.798 

Locus 125 : 
2 alleles
5.1% missing data
   3   (0.817) 0.867 0.907 0.627 0.918 0.792 0.817 0.862 0.875 0.886 0.843 
   1   (0.183) 0.133 0.093 0.373 0.082 0.208 0.183 0.138 0.125 0.114 0.157 

Locus 126 : 
2 alleles
5.1% missing data
   1   (0.813) 0.812 0.958 0.419 0.825 0.859 0.813 0.638 0.619 0.925 0.855 
   3   (0.187) 0.188 0.042 0.581 0.175 0.141 0.187 0.362 0.381 0.075 0.145 

Locus 127 : 
2 alleles
13.8% missing data
   3   (0.713) 0.722 0.821 0.502 0.840 0.728 0.713 0.647 0.714 0.678 0.743 
   1   (0.287) 0.278 0.179 0.498 0.160 0.272 0.287 0.353 0.286 0.322 0.257 

Locus 128 : 
2 alleles
13.0% missing data
   1   (0.535) 0.449 0.509 0.913 0.215 0.578 0.535 0.644 0.472 0.586 0.536 
   3   (0.465) 0.551 0.491 0.087 0.785 0.422 0.465 0.356 0.528 0.414 0.464 

Locus 129 : 
2 alleles
8.0% missing data
   2   (0.835) 0.859 0.952 0.974 0.958 0.910 0.836 0.841 0.847 0.382 0.788 
   4   (0.165) 0.141 0.048 0.026 0.042 0.090 0.164 0.159 0.153 0.618 0.212 

Locus 130 : 
2 alleles
14.5% missing data
   3   (0.901) 0.954 0.969 0.983 0.954 0.923 0.900 0.944 0.914 0.941 0.900 
   1   (0.099) 0.046 0.031 0.017 0.046 0.077 0.100 0.056 0.086 0.059 0.100 

Locus 131 : 
2 alleles
18.1% missing data
   1   (0.922) 0.972 0.975 0.934 0.989 0.952 0.922 0.965 0.958 0.699 0.932 
   4   (0.078) 0.028 0.025 0.066 0.011 0.048 0.078 0.035 0.042 0.301 0.068 

Locus 132 : 
2 alleles
3.6% missing data
   2   (0.929) 0.906 0.989 0.995 0.995 0.980 0.929 0.977 0.917 0.935 0.922 
   4   (0.071) 0.094 0.011 0.005 0.005 0.020 0.071 0.023 0.083 0.065 0.078 

Locus 133 : 
2 alleles
5.8% missing data
   3   (0.803) 0.848 0.894 0.957 0.944 0.798 0.803 0.866 0.827 0.842 0.777 
   1   (0.197) 0.152 0.106 0.043 0.056 0.202 0.197 0.134 0.173 0.158 0.223 

Locus 134 : 
2 alleles
12.3% missing data
   2   (0.899) 0.919 0.979 0.936 0.984 0.951 0.899 0.911 0.952 0.857 0.862 
   4   (0.101) 0.081 0.021 0.064 0.016 0.049 0.101 0.089 0.048 0.143 0.138 

Locus 135 : 
2 alleles
5.1% missing data
   2   (0.881) 0.920 0.735 0.983 0.971 0.913 0.880 0.950 0.937 0.937 0.936 
   4   (0.119) 0.080 0.265 0.017 0.029 0.087 0.120 0.050 0.063 0.063 0.064 

Locus 136 : 
2 alleles
5.1% missing data
   2   (0.842) 0.915 0.729 0.844 0.966 0.791 0.842 0.852 0.923 0.929 0.872 
   1   (0.158) 0.085 0.271 0.156 0.034 0.209 0.158 0.148 0.077 0.071 0.128 

Locus 137 : 
2 alleles
12.3% missing data
   3   (0.897) 0.940 0.970 0.937 0.913 0.929 0.897 0.952 0.945 0.850 0.894 
   1   (0.103) 0.060 0.030 0.063 0.087 0.071 0.103 0.048 0.055 0.150 0.106 

Locus 138 : 
2 alleles
13.0% missing data
   2   (0.326) 0.415 0.268 0.182 0.647 0.239 0.325 0.089 0.348 0.478 0.320 
   4   (0.674) 0.585 0.732 0.818 0.353 0.761 0.675 0.911 0.652 0.522 0.680 

Locus 139 : 
2 alleles
11.6% missing data
   1   (0.892) 0.911 0.969 0.921 0.958 0.928 0.893 0.947 0.915 0.923 0.894 
   2   (0.108) 0.089 0.031 0.079 0.042 0.072 0.107 0.053 0.085 0.077 0.106 

Locus 140 : 
2 alleles
2.2% missing data
   3   (0.827) 0.865 0.625 0.969 0.823 0.826 0.828 0.954 0.850 0.905 0.893 
   1   (0.173) 0.135 0.375 0.031 0.177 0.174 0.172 0.046 0.150 0.095 0.107 

Locus 141 : 
2 alleles
5.1% missing data
   2   (0.893) 0.940 0.978 0.991 0.954 0.953 0.894 0.327 0.940 0.928 0.820 
   4   (0.107) 0.060 0.022 0.009 0.046 0.047 0.106 0.673 0.060 0.072 0.180 

Locus 142 : 
2 alleles
9.4% missing data
   1   (0.070) 0.192 0.007 0.019 0.007 0.011 0.070 0.019 0.087 0.090 0.096 
   3   (0.930) 0.808 0.993 0.981 0.993 0.989 0.930 0.981 0.913 0.910 0.904 

Locus 143 : 
2 alleles
4.3% missing data
   1   (0.414) 0.335 0.462 0.437 0.832 0.473 0.414 0.344 0.305 0.239 0.361 
   3   (0.586) 0.665 0.538 0.563 0.168 0.527 0.586 0.656 0.695 0.761 0.639 

Locus 144 : 
2 alleles
16.7% missing data
   2   (0.136) 0.112 0.029 0.093 0.152 0.133 0.136 0.118 0.078 0.097 0.127 
   4   (0.864) 0.888 0.971 0.907 0.848 0.867 0.864 0.882 0.922 0.903 0.873 

Locus 145 : 
2 alleles
16.7% missing data
   3   (0.873) 0.930 0.965 0.981 0.380 0.919 0.873 0.770 0.912 0.876 0.888 
   1   (0.127) 0.070 0.035 0.019 0.620 0.081 0.127 0.230 0.088 0.124 0.112 

Locus 146 : 
2 alleles
3.6% missing data
   4   (0.859) 0.878 0.969 0.927 0.952 0.833 0.859 0.748 0.901 0.903 0.908 
   2   (0.141) 0.122 0.031 0.073 0.048 0.167 0.141 0.252 0.099 0.097 0.092 

Locus 147 : 
2 alleles
12.3% missing data
   2   (0.454) 0.473 0.835 0.526 0.425 0.346 0.453 0.414 0.549 0.242 0.534 
   1   (0.546) 0.527 0.165 0.474 0.575 0.654 0.547 0.586 0.451 0.758 0.466 

Locus 148 : 
2 alleles
12.3% missing data
   4   (0.902) 0.951 0.825 0.938 0.866 0.960 0.902 0.839 0.947 0.914 0.928 
   2   (0.098) 0.049 0.175 0.062 0.134 0.040 0.098 0.161 0.053 0.086 0.072 

Locus 149 : 
2 alleles
3.6% missing data
   1   (0.869) 0.902 0.963 0.984 0.953 0.916 0.869 0.428 0.883 0.878 0.843 
   4   (0.131) 0.098 0.037 0.016 0.047 0.084 0.131 0.572 0.117 0.122 0.157 

Locus 150 : 
2 alleles
4.3% missing data
   1   (0.894) 0.926 0.968 0.980 0.962 0.900 0.894 0.965 0.925 0.944 0.925 
   3   (0.106) 0.074 0.032 0.020 0.038 0.100 0.106 0.035 0.075 0.056 0.075 

Locus 151 : 
2 alleles
7.2% missing data
   3   (0.913) 0.964 0.968 0.912 0.209 0.953 0.913 0.930 0.974 0.959 0.939 
   1   (0.087) 0.036 0.032 0.088 0.791 0.047 0.087 0.070 0.026 0.041 0.061 

Locus 152 : 
2 alleles
2.9% missing data
   4   (0.923) 0.909 0.980 0.982 0.991 0.964 0.923 0.914 0.933 0.960 0.962 
   3   (0.077) 0.091 0.020 0.018 0.009 0.036 0.077 0.086 0.067 0.040 0.038 

Locus 153 : 
2 alleles
13.0% missing data
   3   (0.907) 0.904 0.974 0.946 0.977 0.937 0.907 0.971 0.939 0.937 0.929 
   1   (0.093) 0.096 0.026 0.054 0.023 0.063 0.093 0.029 0.061 0.063 0.071 

Locus 154 : 
2 alleles
10.9% missing data
   1   (0.868) 0.799 0.908 0.814 0.972 0.936 0.869 0.888 0.863 0.909 0.876 
   4   (0.132) 0.201 0.092 0.186 0.028 0.064 0.131 0.112 0.137 0.091 0.124 

Locus 155 : 
2 alleles
5.1% missing data
   2   (0.483) 0.477 0.835 0.411 0.494 0.421 0.483 0.212 0.525 0.691 0.448 
   4   (0.517) 0.523 0.165 0.589 0.506 0.579 0.517 0.788 0.475 0.309 0.552 

Locus 156 : 
2 alleles
12.3% missing data
   1   (0.797) 0.754 0.932 0.858 0.944 0.818 0.797 0.840 0.870 0.873 0.793 
   3   (0.203) 0.246 0.068 0.142 0.056 0.182 0.203 0.160 0.130 0.127 0.207 

Locus 157 : 
2 alleles
6.5% missing data
   2   (0.803) 0.789 0.956 0.965 0.154 0.887 0.803 0.519 0.831 0.823 0.789 
   1   (0.197) 0.211 0.044 0.035 0.846 0.113 0.197 0.481 0.169 0.177 0.211 

Locus 158 : 
2 alleles
15.9% missing data
   2   (0.875) 0.856 0.975 0.926 0.981 0.959 0.875 0.923 0.895 0.555 0.818 
   3   (0.125) 0.144 0.025 0.074 0.019 0.041 0.125 0.077 0.105 0.445 0.182 

Locus 159 : 
2 alleles
5.1% missing data
   1   (0.206) 0.203 0.063 0.463 0.198 0.234 0.206 0.126 0.185 0.231 0.125 
   3   (0.794) 0.797 0.937 0.537 0.802 0.766 0.794 0.874 0.815 0.769 0.875 

Locus 160 : 
2 alleles
14.5% missing data
   3   (0.879) 0.938 0.896 0.892 0.980 0.907 0.878 0.942 0.945 0.908 0.871 
   1   (0.121) 0.062 0.104 0.108 0.020 0.093 0.122 0.058 0.055 0.092 0.129 

Locus 161 : 
2 alleles
13.0% missing data
   3   (0.644) 0.595 0.904 0.914 0.896 0.642 0.644 0.681 0.656 0.599 0.595 
   1   (0.356) 0.405 0.096 0.086 0.104 0.358 0.356 0.319 0.344 0.401 0.405 

Locus 162 : 
2 alleles
2.2% missing data
   2   (0.913) 0.936 0.979 0.897 0.938 0.947 0.913 0.970 0.933 0.930 0.927 
   4   (0.087) 0.064 0.021 0.103 0.062 0.053 0.087 0.030 0.067 0.070 0.073 

Locus 163 : 
2 alleles
1.4% missing data
   2   (0.925) 0.931 0.983 0.980 0.990 0.973 0.925 0.980 0.906 0.962 0.897 
   1   (0.075) 0.069 0.017 0.020 0.010 0.027 0.075 0.020 0.094 0.038 0.103 

Locus 164 : 
2 alleles
18.8% missing data
   3   (0.382) 0.302 0.095 0.524 0.438 0.455 0.382 0.440 0.282 0.383 0.403 
   1   (0.618) 0.698 0.905 0.476 0.562 0.545 0.618 0.560 0.718 0.617 0.597 

Locus 165 : 
2 alleles
11.6% missing data
   2   (0.748) 0.857 0.285 0.660 0.477 0.723 0.748 0.691 0.866 0.874 0.830 
   4   (0.252) 0.143 0.715 0.340 0.523 0.277 0.252 0.309 0.134 0.126 0.170 

Locus 166 : 
2 alleles
3.6% missing data
   4   (0.898) 0.967 0.958 0.976 0.969 0.825 0.898 0.931 0.974 0.895 0.947 
   2   (0.102) 0.033 0.042 0.024 0.031 0.175 0.102 0.069 0.026 0.105 0.053 

Locus 167 : 
2 alleles
2.2% missing data
   2   (0.935) 0.916 0.995 0.996 0.996 0.991 0.935 0.983 0.931 0.855 0.840 
   4   (0.065) 0.084 0.005 0.004 0.004 0.009 0.065 0.017 0.069 0.145 0.160 

Locus 168 : 
2 alleles
13.8% missing data
   2   (0.913) 0.979 0.969 0.933 0.733 0.862 0.913 0.969 0.983 0.941 0.971 
   4   (0.087) 0.021 0.031 0.067 0.267 0.138 0.087 0.031 0.017 0.059 0.029 

Locus 169 : 
2 alleles
4.3% missing data
   2   (0.900) 0.952 0.956 0.579 0.948 0.888 0.900 0.952 0.960 0.955 0.953 
   4   (0.100) 0.048 0.044 0.421 0.052 0.112 0.100 0.048 0.040 0.045 0.047 

Locus 170 : 
2 alleles
4.3% missing data
   1   (0.422) 0.421 0.115 0.067 0.132 0.465 0.422 0.389 0.489 0.575 0.470 
   2   (0.578) 0.579 0.885 0.933 0.868 0.535 0.578 0.611 0.511 0.425 0.530 

Locus 171 : 
2 alleles
2.9% missing data
   2   (0.756) 0.833 0.587 0.653 0.498 0.762 0.756 0.757 0.839 0.827 0.804 
   3   (0.244) 0.167 0.413 0.347 0.502 0.238 0.244 0.243 0.161 0.173 0.196 

Locus 172 : 
2 alleles
8.0% missing data
   2   (0.845) 0.808 0.969 0.961 0.896 0.929 0.845 0.926 0.823 0.767 0.838 
   4   (0.155) 0.192 0.031 0.039 0.104 0.071 0.155 0.074 0.177 0.233 0.162 

Locus 173 : 
2 alleles
5.1% missing data
   2   (0.700) 0.701 0.564 0.925 0.678 0.683 0.700 0.751 0.684 0.862 0.739 
   4   (0.300) 0.299 0.436 0.075 0.322 0.317 0.300 0.249 0.316 0.138 0.261 

Locus 174 : 
2 alleles
4.3% missing data
   4   (0.913) 0.933 0.985 0.986 0.986 0.937 0.913 0.942 0.865 0.932 0.939 
   2   (0.087) 0.067 0.015 0.014 0.014 0.063 0.087 0.058 0.135 0.068 0.061 

Locus 175 : 
2 alleles
13.0% missing data
   3   (0.929) 0.900 0.981 0.954 0.991 0.978 0.929 0.981 0.933 0.936 0.942 
   1   (0.071) 0.100 0.019 0.046 0.009 0.022 0.071 0.019 0.067 0.064 0.058 

Locus 176 : 
2 alleles
10.1% missing data
   1   (0.536) 0.652 0.141 0.515 0.850 0.452 0.535 0.694 0.664 0.666 0.555 
   3   (0.464) 0.348 0.859 0.485 0.150 0.548 0.465 0.306 0.336 0.334 0.445 

Locus 177 : 
2 alleles
4.3% missing data
   2   (0.730) 0.848 0.584 0.955 0.618 0.685 0.730 0.656 0.826 0.781 0.736 
   1   (0.270) 0.152 0.416 0.045 0.382 0.315 0.270 0.344 0.174 0.219 0.264 

Locus 178 : 
2 alleles
1.4% missing data
   1   (0.741) 0.842 0.515 0.889 0.917 0.765 0.741 0.856 0.838 0.646 0.683 
   4   (0.259) 0.158 0.485 0.111 0.083 0.235 0.259 0.144 0.162 0.354 0.317 

Locus 179 : 
2 alleles
10.9% missing data
   3   (0.893) 0.906 0.973 0.923 0.957 0.933 0.893 0.955 0.898 0.874 0.940 
   1   (0.107) 0.094 0.027 0.077 0.043 0.067 0.107 0.045 0.102 0.126 0.060 

Locus 180 : 
2 alleles
2.2% missing data
   1   (0.901) 0.871 0.972 0.968 0.977 0.931 0.901 0.957 0.926 0.952 0.927 
   4   (0.099) 0.129 0.028 0.032 0.023 0.069 0.099 0.043 0.074 0.048 0.073 

Locus 181 : 
2 alleles
15.9% missing data
   2   (0.886) 0.889 0.974 0.868 0.976 0.944 0.885 0.772 0.921 0.901 0.886 
   3   (0.114) 0.111 0.026 0.132 0.024 0.056 0.115 0.228 0.079 0.099 0.114 

Locus 182 : 
2 alleles
1.4% missing data
   1   (0.901) 0.900 0.951 0.920 0.960 0.941 0.901 0.931 0.916 0.936 0.928 
   3   (0.099) 0.100 0.049 0.080 0.040 0.059 0.099 0.069 0.084 0.064 0.072 

Locus 183 : 
2 alleles
10.1% missing data
   1   (0.890) 0.917 0.967 0.851 0.961 0.894 0.890 0.964 0.941 0.922 0.919 
   3   (0.110) 0.083 0.033 0.149 0.039 0.106 0.110 0.036 0.059 0.078 0.081 

Locus 184 : 
2 alleles
2.2% missing data
   4   (0.858) 0.704 0.971 0.919 0.977 0.949 0.858 0.887 0.788 0.920 0.809 
   2   (0.142) 0.296 0.029 0.081 0.023 0.051 0.142 0.113 0.212 0.080 0.191 

Locus 185 : 
2 alleles
12.3% missing data
   2   (0.831) 0.820 0.963 0.964 0.949 0.889 0.831 0.905 0.839 0.834 0.790 
   4   (0.169) 0.180 0.037 0.036 0.051 0.111 0.169 0.095 0.161 0.166 0.210 

Locus 186 : 
2 alleles
9.4% missing data
   2   (0.907) 0.966 0.966 0.840 0.964 0.879 0.907 0.933 0.964 0.966 0.935 
   4   (0.093) 0.034 0.034 0.160 0.036 0.121 0.093 0.067 0.036 0.034 0.065 

Locus 187 : 
2 alleles
9.4% missing data
   2   (0.878) 0.964 0.772 0.522 0.769 0.848 0.878 0.837 0.961 0.845 0.948 
   4   (0.122) 0.036 0.228 0.478 0.231 0.152 0.122 0.163 0.039 0.155 0.052 

Locus 188 : 
2 alleles
3.6% missing data
   3   (0.728) 0.777 0.879 0.662 0.678 0.612 0.728 0.709 0.703 0.751 0.811 
   4   (0.272) 0.223 0.121 0.338 0.322 0.388 0.272 0.291 0.297 0.249 0.189 

Locus 189 : 
2 alleles
5.1% missing data
   2   (0.817) 0.804 0.954 0.965 0.926 0.793 0.817 0.580 0.859 0.805 0.883 
   4   (0.183) 0.196 0.046 0.035 0.074 0.207 0.183 0.420 0.141 0.195 0.117 

Locus 190 : 
2 alleles
3.6% missing data
   2   (0.697) 0.594 0.654 0.394 0.943 0.773 0.697 0.624 0.584 0.635 0.782 
   4   (0.303) 0.406 0.346 0.606 0.057 0.227 0.303 0.376 0.416 0.365 0.218 

Locus 191 : 
2 alleles
4.3% missing data
   2   (0.917) 0.947 0.982 0.063 0.980 0.972 0.917 0.901 0.966 0.961 0.936 
   4   (0.083) 0.053 0.018 0.937 0.020 0.028 0.083 0.099 0.034 0.039 0.064 

Locus 192 : 
2 alleles
12.3% missing data
   1   (0.769) 0.831 0.629 0.950 0.955 0.825 0.768 0.797 0.882 0.780 0.710 
   3   (0.231) 0.169 0.371 0.050 0.045 0.175 0.232 0.203 0.118 0.220 0.290 

Locus 193 : 
2 alleles
8.0% missing data
   4   (0.485) 0.590 0.118 0.073 0.378 0.526 0.485 0.555 0.394 0.573 0.460 
   2   (0.515) 0.410 0.882 0.927 0.622 0.474 0.515 0.445 0.606 0.427 0.540 

Locus 194 : 
2 alleles
13.0% missing data
   1   (0.908) 0.964 0.980 0.992 0.990 0.924 0.908 0.966 0.953 0.547 0.934 
   4   (0.092) 0.036 0.020 0.008 0.010 0.076 0.092 0.034 0.047 0.453 0.066 

Locus 195 : 
2 alleles
4.3% missing data
   4   (0.907) 0.956 0.591 0.833 0.953 0.944 0.907 0.938 0.943 0.969 0.951 
   2   (0.093) 0.044 0.409 0.167 0.047 0.056 0.093 0.062 0.057 0.031 0.049 

Locus 196 : 
2 alleles
15.9% missing data
   3   (0.729) 0.764 0.901 0.464 0.906 0.667 0.729 0.671 0.576 0.795 0.779 
   1   (0.271) 0.236 0.099 0.536 0.094 0.333 0.271 0.329 0.424 0.205 0.221 

Locus 197 : 
2 alleles
13.0% missing data
   4   (0.714) 0.803 0.869 0.730 0.204 0.732 0.714 0.477 0.780 0.811 0.699 
   2   (0.286) 0.197 0.131 0.270 0.796 0.268 0.286 0.523 0.220 0.189 0.301 

Locus 198 : 
2 alleles
12.3% missing data
   1   (0.902) 0.893 0.978 0.915 0.971 0.941 0.902 0.933 0.914 0.932 0.928 
   4   (0.098) 0.107 0.022 0.085 0.029 0.059 0.098 0.067 0.086 0.068 0.072 

Locus 199 : 
2 alleles
13.0% missing data
   1   (0.783) 0.852 0.723 0.883 0.609 0.787 0.783 0.788 0.838 0.879 0.776 
   3   (0.217) 0.148 0.277 0.117 0.391 0.213 0.217 0.212 0.162 0.121 0.224 

Locus 200 : 
2 alleles
2.9% missing data
   4   (0.900) 0.849 0.987 0.072 0.988 0.981 0.900 0.948 0.831 0.951 0.877 
   2   (0.100) 0.151 0.013 0.928 0.012 0.019 0.100 0.052 0.169 0.049 0.123 

Locus 201 : 
2 alleles
3.6% missing data
   4   (0.213) 0.168 0.058 0.309 0.662 0.137 0.213 0.498 0.134 0.120 0.215 
   3   (0.787) 0.832 0.942 0.691 0.338 0.863 0.787 0.502 0.866 0.880 0.785 

Locus 202 : 
2 alleles
15.2% missing data
   1   (0.532) 0.441 0.802 0.427 0.868 0.652 0.532 0.739 0.408 0.380 0.408 
   3   (0.468) 0.559 0.198 0.573 0.132 0.348 0.468 0.261 0.592 0.620 0.592 

Locus 203 : 
2 alleles
14.5% missing data
   2   (0.671) 0.731 0.921 0.937 0.450 0.711 0.671 0.597 0.647 0.588 0.607 
   1   (0.329) 0.269 0.079 0.063 0.550 0.289 0.329 0.403 0.353 0.412 0.393 

Locus 204 : 
2 alleles
0.7% missing data
   4   (0.877) 0.912 0.782 0.980 0.910 0.931 0.878 0.745 0.861 0.915 0.906 
   1   (0.123) 0.088 0.218 0.020 0.090 0.069 0.122 0.255 0.139 0.085 0.094 

Locus 205 : 
2 alleles
2.9% missing data
   4   (0.112) 0.291 0.010 0.007 0.008 0.015 0.111 0.049 0.274 0.203 0.248 
   2   (0.888) 0.709 0.990 0.993 0.992 0.985 0.889 0.951 0.726 0.797 0.752 

Locus 206 : 
2 alleles
3.6% missing data
   4   (0.878) 0.886 0.641 0.961 0.980 0.955 0.878 0.937 0.924 0.901 0.863 
   2   (0.122) 0.114 0.359 0.039 0.020 0.045 0.122 0.063 0.076 0.099 0.137 

Locus 207 : 
2 alleles
13.8% missing data
   2   (0.926) 0.872 0.982 0.970 0.979 0.978 0.927 0.982 0.913 0.964 0.929 
   4   (0.074) 0.128 0.018 0.030 0.021 0.022 0.073 0.018 0.087 0.036 0.071 

Locus 208 : 
2 alleles
5.1% missing data
   3   (0.332) 0.467 0.125 0.250 0.085 0.346 0.332 0.254 0.399 0.323 0.259 
   4   (0.668) 0.533 0.875 0.750 0.915 0.654 0.668 0.746 0.601 0.677 0.741 

Locus 209 : 
2 alleles
16.7% missing data
   4   (0.732) 0.755 0.937 0.949 0.458 0.761 0.732 0.794 0.723 0.785 0.745 
   2   (0.268) 0.245 0.063 0.051 0.542 0.239 0.268 0.206 0.277 0.215 0.255 

Locus 210 : 
2 alleles
9.4% missing data
   1   (0.352) 0.326 0.148 0.451 0.444 0.432 0.352 0.142 0.313 0.242 0.304 
   3   (0.648) 0.674 0.852 0.549 0.556 0.568 0.648 0.858 0.687 0.758 0.696 

Locus 211 : 
2 alleles
11.6% missing data
   1   (0.918) 0.941 0.971 0.943 0.978 0.929 0.918 0.963 0.945 0.973 0.956 
   3   (0.082) 0.059 0.029 0.057 0.022 0.071 0.082 0.037 0.055 0.027 0.044 

Locus 212 : 
2 alleles
7.2% missing data
   3   (0.431) 0.601 0.371 0.341 0.056 0.313 0.432 0.252 0.516 0.544 0.465 
   4   (0.569) 0.399 0.629 0.659 0.944 0.687 0.568 0.748 0.484 0.456 0.535 

Locus 213 : 
2 alleles
3.6% missing data
   2   (0.559) 0.575 0.858 0.929 0.184 0.557 0.559 0.623 0.606 0.715 0.424 
   4   (0.441) 0.425 0.142 0.071 0.816 0.443 0.441 0.377 0.394 0.285 0.576 

Locus 214 : 
2 alleles
6.5% missing data
   1   (0.818) 0.854 0.587 0.936 0.631 0.845 0.818 0.720 0.900 0.897 0.868 
   3   (0.182) 0.146 0.413 0.064 0.369 0.155 0.182 0.280 0.100 0.103 0.132 

Locus 215 : 
2 alleles
5.8% missing data
   4   (0.846) 0.692 0.982 0.971 0.983 0.971 0.846 0.936 0.756 0.669 0.668 
   2   (0.154) 0.308 0.018 0.029 0.017 0.029 0.154 0.064 0.244 0.331 0.332 

Locus 216 : 
2 alleles
2.2% missing data
   2   (0.944) 0.914 0.995 0.996 0.996 0.992 0.944 0.983 0.933 0.946 0.890 
   4   (0.056) 0.086 0.005 0.004 0.004 0.008 0.056 0.017 0.067 0.054 0.110 

Locus 217 : 
2 alleles
4.3% missing data
   2   (0.777) 0.794 0.923 0.912 0.847 0.787 0.776 0.736 0.720 0.823 0.796 
   4   (0.223) 0.206 0.077 0.088 0.153 0.213 0.224 0.264 0.280 0.177 0.204 

Locus 218 : 
2 alleles
10.1% missing data
   2   (0.596) 0.516 0.888 0.556 0.760 0.593 0.596 0.351 0.599 0.551 0.627 
   4   (0.404) 0.484 0.112 0.444 0.240 0.407 0.404 0.649 0.401 0.449 0.373 

Locus 219 : 
2 alleles
14.5% missing data
   2   (0.800) 0.872 0.943 0.968 0.935 0.690 0.800 0.730 0.867 0.873 0.822 
   4   (0.200) 0.128 0.057 0.032 0.065 0.310 0.200 0.270 0.133 0.127 0.178 

Locus 220 : 
2 alleles
17.4% missing data
   4   (0.853) 0.595 0.981 0.974 0.984 0.971 0.853 0.940 0.654 0.858 0.760 
   3   (0.147) 0.405 0.019 0.026 0.016 0.029 0.147 0.060 0.346 0.142 0.240 

Locus 221 : 
2 alleles
2.9% missing data
   2   (0.091) 0.108 0.019 0.028 0.030 0.048 0.091 0.025 0.141 0.054 0.083 
   4   (0.909) 0.892 0.981 0.972 0.970 0.952 0.909 0.975 0.859 0.946 0.917 

Locus 222 : 
2 alleles
4.3% missing data
   2   (0.927) 0.952 0.984 0.985 0.993 0.972 0.927 0.964 0.953 0.923 0.914 
   4   (0.073) 0.048 0.016 0.015 0.007 0.028 0.073 0.036 0.047 0.077 0.086 

Locus 223 : 
2 alleles
13.0% missing data
   2   (0.891) 0.932 0.897 0.988 0.916 0.918 0.891 0.961 0.938 0.936 0.885 
   4   (0.109) 0.068 0.103 0.012 0.084 0.082 0.109 0.039 0.062 0.064 0.115 

Locus 224 : 
2 alleles
12.3% missing data
   1   (0.870) 0.943 0.959 0.844 0.758 0.807 0.870 0.857 0.953 0.951 0.932 
   3   (0.130) 0.057 0.041 0.156 0.242 0.193 0.130 0.143 0.047 0.049 0.068 

Locus 225 : 
2 alleles
10.9% missing data
   3   (0.708) 0.738 0.897 0.707 0.916 0.751 0.707 0.650 0.818 0.648 0.610 
   1   (0.292) 0.262 0.103 0.293 0.084 0.249 0.293 0.350 0.182 0.352 0.390 

Locus 226 : 
2 alleles
11.6% missing data
   3   (0.848) 0.788 0.961 0.816 0.970 0.834 0.848 0.892 0.884 0.931 0.902 
   1   (0.152) 0.212 0.039 0.184 0.030 0.166 0.152 0.108 0.116 0.069 0.098 

Locus 227 : 
2 alleles
6.5% missing data
   1   (0.846) 0.900 0.945 0.748 0.911 0.828 0.846 0.917 0.923 0.849 0.854 
   3   (0.154) 0.100 0.055 0.252 0.089 0.172 0.154 0.083 0.077 0.151 0.146 

Locus 228 : 
2 alleles
18.1% missing data
   2   (0.927) 0.958 0.978 0.968 0.973 0.940 0.927 0.835 0.971 0.955 0.964 
   4   (0.073) 0.042 0.022 0.032 0.027 0.060 0.073 0.165 0.029 0.045 0.036 

Locus 229 : 
2 alleles
3.6% missing data
   2   (0.768) 0.856 0.924 0.156 0.546 0.722 0.768 0.810 0.862 0.807 0.844 
   4   (0.232) 0.144 0.076 0.844 0.454 0.278 0.232 0.190 0.138 0.193 0.156 

Locus 230 : 
2 alleles
12.3% missing data
   4   (0.824) 0.910 0.952 0.956 0.901 0.682 0.824 0.813 0.893 0.912 0.866 
   2   (0.176) 0.090 0.048 0.044 0.099 0.318 0.176 0.187 0.107 0.088 0.134 

Locus 231 : 
2 alleles
2.2% missing data
   2   (0.682) 0.663 0.906 0.953 0.955 0.668 0.682 0.795 0.585 0.780 0.614 
   4   (0.318) 0.337 0.094 0.047 0.045 0.332 0.318 0.205 0.415 0.220 0.386 

Locus 232 : 
2 alleles
4.3% missing data
   3   (0.453) 0.376 0.498 0.459 0.386 0.470 0.453 0.646 0.429 0.464 0.472 
   4   (0.547) 0.624 0.502 0.541 0.614 0.530 0.547 0.354 0.571 0.536 0.528 

Locus 233 : 
2 alleles
7.2% missing data
   3   (0.870) 0.939 0.949 0.976 0.861 0.732 0.870 0.856 0.909 0.950 0.945 
   4   (0.130) 0.061 0.051 0.024 0.139 0.268 0.130 0.144 0.091 0.050 0.055 

Locus 234 : 
2 alleles
2.9% missing data
   4   (0.857) 0.858 0.965 0.975 0.966 0.899 0.856 0.891 0.756 0.916 0.852 
   2   (0.143) 0.142 0.035 0.025 0.034 0.101 0.144 0.109 0.244 0.084 0.148 

Locus 235 : 
2 alleles
6.5% missing data
   2   (0.703) 0.764 0.576 0.908 0.886 0.689 0.702 0.812 0.732 0.778 0.714 
   1   (0.297) 0.236 0.424 0.092 0.114 0.311 0.298 0.188 0.268 0.222 0.286 

Locus 236 : 
2 alleles
6.5% missing data
   4   (0.528) 0.453 0.850 0.905 0.179 0.513 0.528 0.538 0.403 0.510 0.580 
   1   (0.472) 0.547 0.150 0.095 0.821 0.487 0.472 0.462 0.597 0.490 0.420 

Locus 237 : 
2 alleles
3.6% missing data
   4   (0.742) 0.640 0.921 0.918 0.802 0.782 0.742 0.714 0.737 0.726 0.766 
   1   (0.258) 0.360 0.079 0.082 0.198 0.218 0.258 0.286 0.263 0.274 0.234 

Locus 238 : 
2 alleles
18.8% missing data
   1   (0.203) 0.188 0.067 0.197 0.068 0.183 0.203 0.091 0.172 0.153 0.225 
   3   (0.797) 0.812 0.933 0.803 0.932 0.817 0.797 0.909 0.828 0.847 0.775 

Locus 239 : 
2 alleles
4.3% missing data
   3   (0.890) 0.925 0.977 0.737 0.924 0.910 0.890 0.895 0.940 0.921 0.918 
   4   (0.110) 0.075 0.023 0.263 0.076 0.090 0.110 0.105 0.060 0.079 0.082 

Locus 240 : 
2 alleles
1.4% missing data
   2   (0.728) 0.817 0.909 0.816 0.366 0.550 0.728 0.423 0.780 0.879 0.842 
   3   (0.272) 0.183 0.091 0.184 0.634 0.450 0.272 0.577 0.220 0.121 0.158 

Locus 241 : 
2 alleles
8.7% missing data
   1   (0.874) 0.941 0.972 0.916 0.777 0.911 0.874 0.950 0.897 0.915 0.858 
   3   (0.126) 0.059 0.028 0.084 0.223 0.089 0.126 0.050 0.103 0.085 0.142 

Locus 242 : 
2 alleles
2.2% missing data
   3   (0.842) 0.901 0.959 0.850 0.695 0.834 0.842 0.881 0.830 0.817 0.878 
   1   (0.158) 0.099 0.041 0.150 0.305 0.166 0.158 0.119 0.170 0.183 0.122 

Locus 243 : 
2 alleles
10.9% missing data
   3   (0.494) 0.673 0.787 0.350 0.154 0.309 0.494 0.378 0.748 0.339 0.603 
   1   (0.506) 0.327 0.213 0.650 0.846 0.691 0.506 0.622 0.252 0.661 0.397 

Locus 244 : 
2 alleles
5.8% missing data
   2   (0.861) 0.856 0.964 0.978 0.958 0.932 0.861 0.872 0.883 0.904 0.829 
   4   (0.139) 0.144 0.036 0.022 0.042 0.068 0.139 0.128 0.117 0.096 0.171 

Locus 245 : 
2 alleles
2.9% missing data
   2   (0.848) 0.921 0.967 0.982 0.843 0.849 0.848 0.466 0.925 0.874 0.817 
   4   (0.152) 0.079 0.033 0.018 0.157 0.151 0.152 0.534 0.075 0.126 0.183 

Locus 246 : 
2 alleles
4.3% missing data
   4   (0.792) 0.830 0.767 0.721 0.965 0.795 0.792 0.891 0.808 0.831 0.818 
   2   (0.208) 0.170 0.233 0.279 0.035 0.205 0.208 0.109 0.192 0.169 0.182 

Locus 247 : 
2 alleles
14.5% missing data
   2   (0.665) 0.704 0.901 0.101 0.382 0.678 0.665 0.877 0.761 0.723 0.665 
   4   (0.335) 0.296 0.099 0.899 0.618 0.322 0.335 0.123 0.239 0.277 0.335 

Locus 248 : 
2 alleles
8.0% missing data
   2   (0.161) 0.091 0.380 0.320 0.069 0.135 0.160 0.094 0.110 0.121 0.138 
   3   (0.839) 0.909 0.620 0.680 0.931 0.865 0.840 0.906 0.890 0.879 0.862 

Locus 249 : 
2 alleles
13.8% missing data
   2   (0.935) 0.878 0.993 0.995 0.995 0.988 0.935 0.981 0.848 0.944 0.913 
   1   (0.065) 0.122 0.007 0.005 0.005 0.012 0.065 0.019 0.152 0.056 0.087 

Locus 250 : 
2 alleles
1.4% missing data
   2   (0.774) 0.820 0.723 0.158 0.940 0.818 0.774 0.643 0.862 0.830 0.820 
   3   (0.226) 0.180 0.277 0.842 0.060 0.182 0.226 0.357 0.138 0.170 0.180 

Locus 251 : 
2 alleles
5.1% missing data
   3   (0.343) 0.367 0.784 0.564 0.141 0.222 0.343 0.340 0.336 0.258 0.381 
   4   (0.657) 0.633 0.216 0.436 0.859 0.778 0.657 0.660 0.664 0.742 0.619 

Locus 252 : 
2 alleles
15.9% missing data
   2   (0.249) 0.286 0.192 0.073 0.208 0.262 0.249 0.272 0.201 0.230 0.198 
   4   (0.751) 0.714 0.808 0.927 0.792 0.738 0.751 0.728 0.799 0.770 0.802 

Locus 253 : 
2 alleles
15.2% missing data
   4   (0.881) 0.930 0.954 0.980 0.972 0.851 0.881 0.747 0.840 0.955 0.921 
   2   (0.119) 0.070 0.046 0.020 0.028 0.149 0.119 0.253 0.160 0.045 0.079 

Locus 254 : 
2 alleles
8.0% missing data
   1   (0.309) 0.423 0.109 0.104 0.076 0.312 0.309 0.185 0.522 0.248 0.268 
   2   (0.691) 0.577 0.891 0.896 0.924 0.688 0.691 0.815 0.478 0.752 0.732 

Locus 255 : 
2 alleles
16.7% missing data
   1   (0.625) 0.705 0.548 0.596 0.234 0.648 0.626 0.641 0.746 0.423 0.647 
   2   (0.375) 0.295 0.452 0.404 0.766 0.352 0.374 0.359 0.254 0.577 0.353 

Locus 256 : 
2 alleles
7.2% missing data
   1   (0.676) 0.780 0.190 0.966 0.653 0.654 0.676 0.705 0.733 0.783 0.691 
   2   (0.324) 0.220 0.810 0.034 0.347 0.346 0.324 0.295 0.267 0.217 0.309 

Locus 257 : 
2 alleles
10.9% missing data
   1   (0.922) 0.946 0.978 0.945 0.940 0.953 0.922 0.687 0.957 0.967 0.954 
   2   (0.078) 0.054 0.022 0.055 0.060 0.047 0.078 0.313 0.043 0.033 0.046 

Locus 258 : 
2 alleles
15.9% missing data
   3   (0.922) 0.975 0.949 0.983 0.824 0.907 0.922 0.926 0.977 0.972 0.954 
   1   (0.078) 0.025 0.051 0.017 0.176 0.093 0.078 0.074 0.023 0.028 0.046 

Locus 259 : 
2 alleles
10.9% missing data
   2   (0.855) 0.775 0.732 0.986 0.975 0.954 0.855 0.791 0.767 0.883 0.891 
   4   (0.145) 0.225 0.268 0.014 0.025 0.046 0.145 0.209 0.233 0.117 0.109 

Locus 260 : 
2 alleles
11.6% missing data
   1   (0.859) 0.906 0.966 0.618 0.966 0.934 0.859 0.934 0.892 0.855 0.742 
   3   (0.141) 0.094 0.034 0.382 0.034 0.066 0.141 0.066 0.108 0.145 0.258 

Locus 261 : 
2 alleles
15.9% missing data
   1   (0.488) 0.510 0.551 0.451 0.217 0.524 0.488 0.357 0.490 0.303 0.514 
   3   (0.512) 0.490 0.449 0.549 0.783 0.476 0.512 0.643 0.510 0.697 0.486 

Locus 262 : 
2 alleles
13.8% missing data
   4   (0.120) 0.175 0.030 0.155 0.137 0.066 0.120 0.120 0.199 0.057 0.093 
   2   (0.880) 0.825 0.970 0.845 0.863 0.934 0.880 0.880 0.801 0.943 0.907 

Locus 263 : 
2 alleles
1.4% missing data
   1   (0.906) 0.942 0.974 0.982 0.817 0.920 0.906 0.867 0.967 0.969 0.937 
   2   (0.094) 0.058 0.026 0.018 0.183 0.080 0.094 0.133 0.033 0.031 0.063 

Locus 264 : 
2 alleles
3.6% missing data
   2   (0.953) 0.995 0.979 0.879 0.868 0.836 0.953 0.967 0.995 0.994 0.992 
   4   (0.047) 0.005 0.021 0.121 0.132 0.164 0.047 0.033 0.005 0.006 0.008 

Locus 265 : 
2 alleles
7.2% missing data
   3   (0.713) 0.808 0.609 0.566 0.780 0.820 0.713 0.519 0.724 0.590 0.643 
   2   (0.287) 0.192 0.391 0.434 0.220 0.180 0.287 0.481 0.276 0.410 0.357 

Locus 266 : 
2 alleles
5.1% missing data
   2   (0.488) 0.563 0.759 0.054 0.366 0.580 0.488 0.366 0.550 0.268 0.386 
   4   (0.512) 0.437 0.241 0.946 0.634 0.420 0.512 0.634 0.450 0.732 0.614 

Locus 267 : 
2 alleles
2.9% missing data
   2   (0.918) 0.941 0.982 0.991 0.988 0.961 0.918 0.980 0.947 0.696 0.931 
   4   (0.082) 0.059 0.018 0.009 0.012 0.039 0.082 0.020 0.053 0.304 0.069 

Locus 268 : 
2 alleles
15.2% missing data
   1   (0.183) 0.262 0.080 0.036 0.045 0.170 0.183 0.257 0.157 0.087 0.155 
   3   (0.817) 0.738 0.920 0.964 0.955 0.830 0.817 0.743 0.843 0.913 0.845 

Locus 269 : 
2 alleles
4.3% missing data
   1   (0.892) 0.778 0.981 0.877 0.976 0.963 0.891 0.917 0.666 0.948 0.920 
   3   (0.108) 0.222 0.019 0.123 0.024 0.037 0.109 0.083 0.334 0.052 0.080 

Locus 270 : 
2 alleles
6.5% missing data
   4   (0.910) 0.961 0.969 0.893 0.899 0.927 0.911 0.948 0.955 0.914 0.931 
   1   (0.090) 0.039 0.031 0.107 0.101 0.073 0.089 0.052 0.045 0.086 0.069 

Locus 271 : 
2 alleles
2.2% missing data
   2   (0.898) 0.967 0.969 0.983 0.880 0.824 0.898 0.852 0.964 0.974 0.932 
   4   (0.102) 0.033 0.031 0.017 0.120 0.176 0.102 0.148 0.036 0.026 0.068 

Locus 272 : 
2 alleles
2.9% missing data
   4   (0.859) 0.856 0.940 0.959 0.969 0.859 0.859 0.892 0.907 0.889 0.897 
   2   (0.141) 0.144 0.060 0.041 0.031 0.141 0.141 0.108 0.093 0.111 0.103 

Locus 273 : 
2 alleles
1.4% missing data
   2   (0.867) 0.908 0.972 0.979 0.983 0.898 0.867 0.927 0.862 0.624 0.908 
   4   (0.133) 0.092 0.028 0.021 0.017 0.102 0.133 0.073 0.138 0.376 0.092 

Locus 274 : 
2 alleles
8.0% missing data
   1   (0.131) 0.155 0.064 0.025 0.119 0.110 0.131 0.053 0.132 0.102 0.092 
   3   (0.869) 0.845 0.936 0.975 0.881 0.890 0.869 0.947 0.868 0.898 0.908 

Locus 275 : 
2 alleles
2.9% missing data
   1   (0.605) 0.525 0.183 0.115 0.848 0.656 0.605 0.734 0.594 0.646 0.727 
   4   (0.395) 0.475 0.817 0.885 0.152 0.344 0.395 0.266 0.406 0.354 0.273 

Locus 276 : 
2 alleles
18.1% missing data
   2   (0.351) 0.254 0.125 0.490 0.603 0.285 0.352 0.346 0.235 0.296 0.504 
   3   (0.649) 0.746 0.875 0.510 0.397 0.715 0.648 0.654 0.765 0.704 0.496 

Locus 277 : 
2 alleles
10.9% missing data
   1   (0.910) 0.955 0.981 0.842 0.979 0.953 0.910 0.683 0.933 0.957 0.881 
   4   (0.090) 0.045 0.019 0.158 0.021 0.047 0.090 0.317 0.067 0.043 0.119 

Locus 278 : 
2 alleles
3.6% missing data
   3   (0.790) 0.754 0.957 0.967 0.954 0.821 0.790 0.643 0.765 0.853 0.789 
   1   (0.210) 0.246 0.043 0.033 0.046 0.179 0.210 0.357 0.235 0.147 0.211 

Locus 279 : 
2 alleles
3.6% missing data
   1   (0.881) 0.912 0.954 0.955 0.983 0.910 0.881 0.935 0.929 0.870 0.867 
   3   (0.119) 0.088 0.046 0.045 0.017 0.090 0.119 0.065 0.071 0.130 0.133 

Locus 280 : 
2 alleles
2.2% missing data
   3   (0.167) 0.105 0.080 0.048 0.458 0.182 0.167 0.256 0.091 0.074 0.162 
   4   (0.833) 0.895 0.920 0.952 0.542 0.818 0.833 0.744 0.909 0.926 0.838 

Locus 281 : 
2 alleles
14.5% missing data
   1   (0.746) 0.732 0.867 0.664 0.917 0.763 0.746 0.900 0.707 0.823 0.732 
   2   (0.254) 0.268 0.133 0.336 0.083 0.237 0.254 0.100 0.293 0.177 0.268 

Locus 282 : 
2 alleles
18.1% missing data
   3   (0.834) 0.862 0.852 0.974 0.959 0.837 0.834 0.871 0.841 0.871 0.843 
   4   (0.166) 0.138 0.148 0.026 0.041 0.163 0.166 0.129 0.159 0.129 0.157 

Locus 283 : 
2 alleles
5.1% missing data
   1   (0.902) 0.926 0.969 0.980 0.983 0.906 0.902 0.915 0.843 0.959 0.937 
   2   (0.098) 0.074 0.031 0.020 0.017 0.094 0.098 0.085 0.157 0.041 0.063 

Locus 284 : 
2 alleles
5.1% missing data
   1   (0.884) 0.863 0.834 0.987 0.969 0.963 0.884 0.914 0.857 0.915 0.909 
   2   (0.116) 0.137 0.166 0.013 0.031 0.037 0.116 0.086 0.143 0.085 0.091 

Locus 285 : 
2 alleles
10.9% missing data
   4   (0.917) 0.969 0.974 0.977 0.987 0.886 0.917 0.938 0.971 0.968 0.949 
   2   (0.083) 0.031 0.026 0.023 0.013 0.114 0.083 0.062 0.029 0.032 0.051 

Locus 286 : 
2 alleles
8.0% missing data
   4   (0.362) 0.268 0.203 0.132 0.632 0.425 0.363 0.451 0.294 0.273 0.367 
   2   (0.638) 0.732 0.797 0.868 0.368 0.575 0.637 0.549 0.706 0.727 0.633 

Locus 287 : 
2 alleles
14.5% missing data
   1   (0.413) 0.431 0.119 0.447 0.885 0.356 0.413 0.283 0.561 0.346 0.438 
   3   (0.587) 0.569 0.881 0.553 0.115 0.644 0.587 0.717 0.439 0.654 0.562 

Locus 288 : 
2 alleles
2.2% missing data
   2   (0.056) 0.086 0.005 0.008 0.005 0.007 0.056 0.012 0.084 0.065 0.112 
   3   (0.944) 0.914 0.995 0.992 0.995 0.993 0.944 0.988 0.916 0.935 0.888 

Locus 289 : 
2 alleles
15.9% missing data
   4   (0.914) 0.875 0.854 0.994 0.994 0.988 0.914 0.979 0.879 0.945 0.873 
   2   (0.086) 0.125 0.146 0.006 0.006 0.012 0.086 0.021 0.121 0.055 0.127 

Locus 290 : 
2 alleles
6.5% missing data
   2   (0.882) 0.945 0.963 0.949 0.966 0.737 0.882 0.909 0.933 0.961 0.943 
   4   (0.118) 0.055 0.037 0.051 0.034 0.263 0.118 0.091 0.067 0.039 0.057 

Locus 291 : 
2 alleles
18.1% missing data
   4   (0.894) 0.873 0.962 0.986 0.979 0.944 0.894 0.971 0.889 0.931 0.899 
   2   (0.106) 0.127 0.038 0.014 0.021 0.056 0.106 0.029 0.111 0.069 0.101 

Locus 292 : 
2 alleles
7.2% missing data
   2   (0.709) 0.613 0.929 0.581 0.917 0.806 0.708 0.905 0.559 0.837 0.615 
   4   (0.291) 0.387 0.071 0.419 0.083 0.194 0.292 0.095 0.441 0.163 0.385 

Locus 293 : 
2 alleles
3.6% missing data
   1   (0.903) 0.707 0.991 0.993 0.993 0.987 0.904 0.975 0.793 0.887 0.817 
   3   (0.097) 0.293 0.009 0.007 0.007 0.013 0.096 0.025 0.207 0.113 0.183 

Locus 294 : 
2 alleles
10.9% missing data
   2   (0.852) 0.930 0.719 0.830 0.975 0.850 0.852 0.883 0.935 0.913 0.876 
   1   (0.148) 0.070 0.281 0.170 0.025 0.150 0.148 0.117 0.065 0.087 0.124 

Locus 295 : 
2 alleles
5.1% missing data
   1   (0.797) 0.745 0.941 0.818 0.948 0.860 0.797 0.833 0.731 0.877 0.757 
   2   (0.203) 0.255 0.059 0.182 0.052 0.140 0.203 0.167 0.269 0.123 0.243 

Locus 296 : 
2 alleles
5.8% missing data
   1   (0.604) 0.829 0.426 0.130 0.223 0.399 0.603 0.722 0.782 0.620 0.750 
   3   (0.396) 0.171 0.574 0.870 0.777 0.601 0.397 0.278 0.218 0.380 0.250 

Locus 297 : 
2 alleles
4.3% missing data
   4   (0.926) 0.977 0.977 0.955 0.821 0.933 0.927 0.492 0.972 0.941 0.968 
   2   (0.074) 0.023 0.023 0.045 0.179 0.067 0.073 0.508 0.028 0.059 0.032 

Locus 298 : 
2 alleles
11.6% missing data
   2   (0.642) 0.719 0.908 0.535 0.733 0.548 0.642 0.445 0.702 0.524 0.729 
   4   (0.358) 0.281 0.092 0.465 0.267 0.452 0.358 0.555 0.298 0.476 0.271 

Locus 299 : 
2 alleles
8.0% missing data
   2   (0.206) 0.299 0.241 0.048 0.054 0.131 0.207 0.087 0.309 0.183 0.161 
   4   (0.794) 0.701 0.759 0.952 0.946 0.869 0.793 0.913 0.691 0.817 0.839 

Locus 300 : 
2 alleles
3.6% missing data
   2   (0.816) 0.787 0.946 0.910 0.968 0.831 0.816 0.754 0.667 0.844 0.852 
   4   (0.184) 0.213 0.054 0.090 0.032 0.169 0.184 0.246 0.333 0.156 0.148 

Locus 301 : 
2 alleles
5.8% missing data
   2   (0.498) 0.566 0.663 0.439 0.234 0.472 0.498 0.423 0.595 0.497 0.468 
   4   (0.502) 0.434 0.337 0.561 0.766 0.528 0.502 0.577 0.405 0.503 0.532 

Locus 302 : 
2 alleles
13.8% missing data
   4   (0.480) 0.502 0.758 0.348 0.836 0.426 0.480 0.488 0.416 0.542 0.436 
   3   (0.520) 0.498 0.242 0.652 0.164 0.574 0.520 0.512 0.584 0.458 0.564 

Locus 303 : 
2 alleles
6.5% missing data
   4   (0.900) 0.939 0.948 0.981 0.949 0.901 0.900 0.967 0.938 0.963 0.918 
   2   (0.100) 0.061 0.052 0.019 0.051 0.099 0.100 0.033 0.062 0.037 0.082 

Locus 304 : 
2 alleles
14.5% missing data
   3   (0.920) 0.951 0.980 0.797 0.966 0.949 0.920 0.654 0.962 0.974 0.951 
   1   (0.080) 0.049 0.020 0.203 0.034 0.051 0.080 0.346 0.038 0.026 0.049 

Locus 305 : 
2 alleles
2.2% missing data
   4   (0.841) 0.767 0.732 0.976 0.977 0.920 0.841 0.914 0.803 0.923 0.848 
   3   (0.159) 0.233 0.268 0.024 0.023 0.080 0.159 0.086 0.197 0.077 0.152 

Locus 306 : 
2 alleles
5.1% missing data
   2   (0.918) 0.960 0.971 0.934 0.970 0.888 0.918 0.920 0.890 0.967 0.970 
   3   (0.082) 0.040 0.029 0.066 0.030 0.112 0.082 0.080 0.110 0.033 0.030 

Locus 307 : 
2 alleles
13.0% missing data
   3   (0.755) 0.765 0.932 0.801 0.487 0.806 0.755 0.758 0.789 0.652 0.748 
   1   (0.245) 0.235 0.068 0.199 0.513 0.194 0.245 0.242 0.211 0.348 0.252 

Locus 308 : 
2 alleles
5.1% missing data
   3   (0.921) 0.959 0.979 0.955 0.530 0.969 0.921 0.972 0.890 0.929 0.937 
   1   (0.079) 0.041 0.021 0.045 0.470 0.031 0.079 0.028 0.110 0.071 0.063 

Locus 309 : 
2 alleles
2.2% missing data
   2   (0.805) 0.815 0.949 0.573 0.957 0.751 0.805 0.876 0.736 0.917 0.874 
   3   (0.195) 0.185 0.051 0.427 0.043 0.249 0.195 0.124 0.264 0.083 0.126 

Locus 310 : 
2 alleles
5.8% missing data
   4   (0.880) 0.946 0.932 0.975 0.893 0.844 0.881 0.957 0.950 0.931 0.898 
   2   (0.120) 0.054 0.068 0.025 0.107 0.156 0.119 0.043 0.050 0.069 0.102 

Locus 311 : 
2 alleles
15.2% missing data
   3   (0.848) 0.936 0.947 0.571 0.949 0.806 0.848 0.934 0.927 0.665 0.899 
   1   (0.152) 0.064 0.053 0.429 0.051 0.194 0.152 0.066 0.073 0.335 0.101 

Locus 312 : 
2 alleles
5.1% missing data
   2   (0.895) 0.928 0.973 0.833 0.983 0.946 0.895 0.935 0.925 0.597 0.910 
   3   (0.105) 0.072 0.027 0.167 0.017 0.054 0.105 0.065 0.075 0.403 0.090 

Locus 313 : 
2 alleles
2.2% missing data
   3   (0.097) 0.074 0.024 0.026 0.029 0.077 0.097 0.059 0.079 0.056 0.069 
   4   (0.903) 0.926 0.976 0.974 0.971 0.923 0.903 0.941 0.921 0.944 0.931 

Locus 314 : 
2 alleles
9.4% missing data
   2   (0.923) 0.956 0.987 0.952 0.991 0.969 0.923 0.899 0.944 0.956 0.882 
   4   (0.077) 0.044 0.013 0.048 0.009 0.031 0.077 0.101 0.056 0.044 0.118 

Locus 315 : 
2 alleles
2.2% missing data
   2   (0.635) 0.499 0.590 0.919 0.799 0.759 0.635 0.786 0.646 0.726 0.573 
   4   (0.365) 0.501 0.410 0.081 0.201 0.241 0.365 0.214 0.354 0.274 0.427 

Locus 316 : 
2 alleles
2.9% missing data
   1   (0.929) 0.959 0.989 0.994 0.992 0.982 0.929 0.978 0.959 0.914 0.841 
   3   (0.071) 0.041 0.011 0.006 0.008 0.018 0.071 0.022 0.041 0.086 0.159 

Locus 317 : 
2 alleles
5.8% missing data
   4   (0.917) 0.968 0.963 0.983 0.981 0.898 0.917 0.885 0.964 0.959 0.954 
   2   (0.083) 0.032 0.037 0.017 0.019 0.102 0.083 0.115 0.036 0.041 0.046 

Locus 318 : 
2 alleles
6.5% missing data
   2   (0.900) 0.922 0.829 0.981 0.988 0.964 0.900 0.954 0.909 0.836 0.907 
   4   (0.100) 0.078 0.171 0.019 0.012 0.036 0.100 0.046 0.091 0.164 0.093 

Locus 319 : 
2 alleles
4.3% missing data
   2   (0.640) 0.738 0.855 0.600 0.506 0.577 0.639 0.786 0.674 0.551 0.676 
   4   (0.360) 0.262 0.145 0.400 0.494 0.423 0.361 0.214 0.326 0.449 0.324 

Locus 320 : 
2 alleles
5.1% missing data
   2   (0.373) 0.511 0.402 0.364 0.282 0.271 0.373 0.439 0.515 0.539 0.286 
   4   (0.627) 0.489 0.598 0.636 0.718 0.729 0.627 0.561 0.485 0.461 0.714 

Locus 321 : 
2 alleles
10.9% missing data
   2   (0.840) 0.851 0.941 0.958 0.622 0.816 0.840 0.804 0.844 0.943 0.907 
   4   (0.160) 0.149 0.059 0.042 0.378 0.184 0.160 0.196 0.156 0.057 0.093 

Locus 322 : 
2 alleles
6.5% missing data
   1   (0.249) 0.245 0.083 0.447 0.118 0.328 0.249 0.116 0.153 0.180 0.196 
   3   (0.751) 0.755 0.917 0.553 0.882 0.672 0.751 0.884 0.847 0.820 0.804 

Locus 323 : 
2 alleles
18.8% missing data
   3   (0.930) 0.984 0.981 0.978 0.958 0.875 0.929 0.900 0.985 0.983 0.977 
   1   (0.070) 0.016 0.019 0.022 0.042 0.125 0.071 0.100 0.015 0.017 0.023 

Locus 324 : 
2 alleles
3.6% missing data
   3   (0.795) 0.792 0.755 0.147 0.963 0.930 0.795 0.857 0.798 0.868 0.686 
   1   (0.205) 0.208 0.245 0.853 0.037 0.070 0.205 0.143 0.202 0.132 0.314 

Locus 325 : 
2 alleles
14.5% missing data
   1   (0.864) 0.902 0.894 0.951 0.852 0.865 0.864 0.890 0.882 0.908 0.898 
   3   (0.136) 0.098 0.106 0.049 0.148 0.135 0.136 0.110 0.118 0.092 0.102 

Locus 326 : 
2 alleles
13.8% missing data
   4   (0.598) 0.718 0.151 0.545 0.637 0.590 0.598 0.507 0.587 0.428 0.678 
   2   (0.402) 0.282 0.849 0.455 0.363 0.410 0.402 0.493 0.413 0.572 0.322 

Locus 327 : 
2 alleles
5.8% missing data
   1   (0.145) 0.113 0.371 0.030 0.030 0.099 0.145 0.151 0.139 0.070 0.121 
   3   (0.855) 0.887 0.629 0.970 0.970 0.901 0.855 0.849 0.861 0.930 0.879 

Locus 328 : 
2 alleles
0.7% missing data
   4   (0.884) 0.919 0.978 0.979 0.978 0.848 0.883 0.940 0.910 0.879 0.943 
   2   (0.116) 0.081 0.022 0.021 0.022 0.152 0.117 0.060 0.090 0.121 0.057 

Locus 329 : 
2 alleles
5.1% missing data
   4   (0.349) 0.391 0.091 0.352 0.112 0.307 0.350 0.259 0.354 0.396 0.405 
   2   (0.651) 0.609 0.909 0.648 0.888 0.693 0.650 0.741 0.646 0.604 0.595 

Locus 330 : 
2 alleles
3.6% missing data
   3   (0.911) 0.975 0.976 0.936 0.979 0.780 0.911 0.945 0.962 0.982 0.971 
   1   (0.089) 0.025 0.024 0.064 0.021 0.220 0.089 0.055 0.038 0.018 0.029 

Locus 331 : 
2 alleles
15.2% missing data
   4   (0.913) 0.982 0.966 0.733 0.918 0.766 0.913 0.921 0.983 0.975 0.971 
   2   (0.087) 0.018 0.034 0.267 0.082 0.234 0.087 0.079 0.017 0.025 0.029 

Locus 332 : 
2 alleles
6.5% missing data
   1   (0.308) 0.213 0.090 0.826 0.627 0.378 0.308 0.358 0.190 0.177 0.252 
   3   (0.692) 0.787 0.910 0.174 0.373 0.622 0.692 0.642 0.810 0.823 0.748 

Locus 333 : 
2 alleles
5.1% missing data
   4   (0.912) 0.941 0.974 0.982 0.921 0.969 0.912 0.880 0.930 0.902 0.878 
   1   (0.088) 0.059 0.026 0.018 0.079 0.031 0.088 0.120 0.070 0.098 0.122 

Locus 334 : 
2 alleles
2.2% missing data
   1   (0.908) 0.947 0.977 0.978 0.437 0.944 0.908 0.964 0.947 0.954 0.929 
   3   (0.092) 0.053 0.023 0.022 0.563 0.056 0.092 0.036 0.053 0.046 0.071 

Locus 335 : 
2 alleles
15.9% missing data
   1   (0.894) 0.881 0.871 0.992 0.961 0.970 0.894 0.799 0.897 0.947 0.887 
   2   (0.106) 0.119 0.129 0.008 0.039 0.030 0.106 0.201 0.103 0.053 0.113 

Locus 336 : 
2 alleles
15.9% missing data
   4   (0.923) 0.949 0.978 0.937 0.967 0.968 0.923 0.961 0.956 0.906 0.906 
   1   (0.077) 0.051 0.022 0.063 0.033 0.032 0.077 0.039 0.044 0.094 0.094 

Locus 337 : 
2 alleles
13.0% missing data
   2   (0.559) 0.605 0.744 0.563 0.499 0.616 0.558 0.255 0.576 0.490 0.523 
   4   (0.441) 0.395 0.256 0.437 0.501 0.384 0.442 0.745 0.424 0.510 0.477 

Locus 338 : 
2 alleles
13.8% missing data
   3   (0.857) 0.933 0.878 0.974 0.873 0.818 0.857 0.905 0.945 0.924 0.856 
   1   (0.143) 0.067 0.122 0.026 0.127 0.182 0.143 0.095 0.055 0.076 0.144 

Locus 339 : 
2 alleles
5.1% missing data
   1   (0.674) 0.788 0.300 0.644 0.818 0.595 0.674 0.460 0.752 0.479 0.794 
   3   (0.326) 0.212 0.700 0.356 0.182 0.405 0.326 0.540 0.248 0.521 0.206 

Locus 340 : 
2 alleles
1.4% missing data
   4   (0.908) 0.955 0.975 0.821 0.984 0.942 0.908 0.829 0.962 0.842 0.916 
   2   (0.092) 0.045 0.025 0.179 0.016 0.058 0.092 0.171 0.038 0.158 0.084 

Locus 341 : 
2 alleles
13.0% missing data
   4   (0.890) 0.901 0.976 0.981 0.971 0.917 0.890 0.966 0.910 0.827 0.916 
   1   (0.110) 0.099 0.024 0.019 0.029 0.083 0.110 0.034 0.090 0.173 0.084 

Locus 342 : 
2 alleles
6.5% missing data
   2   (0.763) 0.844 0.569 0.965 0.894 0.775 0.764 0.907 0.763 0.768 0.731 
   3   (0.237) 0.156 0.431 0.035 0.106 0.225 0.236 0.093 0.237 0.232 0.269 

Locus 343 : 
2 alleles
10.1% missing data
   2   (0.829) 0.872 0.953 0.872 0.941 0.854 0.830 0.812 0.843 0.838 0.795 
   4   (0.171) 0.128 0.047 0.128 0.059 0.146 0.170 0.188 0.157 0.162 0.205 

Locus 344 : 
2 alleles
11.6% missing data
   1   (0.914) 0.959 0.974 0.885 0.956 0.919 0.915 0.954 0.964 0.944 0.937 
   3   (0.086) 0.041 0.026 0.115 0.044 0.081 0.085 0.046 0.036 0.056 0.063 

Locus 345 : 
2 alleles
15.9% missing data
   4   (0.847) 0.895 0.804 0.967 0.795 0.848 0.848 0.824 0.888 0.892 0.883 
   2   (0.153) 0.105 0.196 0.033 0.205 0.152 0.152 0.176 0.112 0.108 0.117 

Locus 346 : 
2 alleles
5.8% missing data
   2   (0.897) 0.918 0.950 0.984 0.963 0.943 0.896 0.943 0.931 0.916 0.901 
   4   (0.103) 0.082 0.050 0.016 0.037 0.057 0.104 0.057 0.069 0.084 0.099 

Locus 347 : 
2 alleles
5.8% missing data
   2   (0.914) 0.902 0.981 0.951 0.983 0.940 0.914 0.977 0.891 0.963 0.952 
   4   (0.086) 0.098 0.019 0.049 0.017 0.060 0.086 0.023 0.109 0.037 0.048 

Locus 348 : 
2 alleles
1.4% missing data
   3   (0.883) 0.882 0.971 0.971 0.639 0.948 0.883 0.940 0.899 0.901 0.882 
   2   (0.117) 0.118 0.029 0.029 0.361 0.052 0.117 0.060 0.101 0.099 0.118 

Locus 349 : 
2 alleles
4.3% missing data
   4   (0.933) 0.987 0.950 0.971 0.942 0.892 0.933 0.874 0.985 0.981 0.972 
   2   (0.067) 0.013 0.050 0.029 0.058 0.108 0.067 0.126 0.015 0.019 0.028 

Locus 350 : 
2 alleles
5.1% missing data
   1   (0.912) 0.927 0.981 0.975 0.974 0.971 0.913 0.956 0.946 0.921 0.845 
   3   (0.088) 0.073 0.019 0.025 0.026 0.029 0.087 0.044 0.054 0.079 0.155 

Locus 351 : 
2 alleles
14.5% missing data
   1   (0.591) 0.654 0.234 0.607 0.791 0.583 0.592 0.729 0.650 0.629 0.571 
   3   (0.409) 0.346 0.766 0.393 0.209 0.417 0.408 0.271 0.350 0.371 0.429 

Locus 352 : 
2 alleles
2.2% missing data
   3   (0.913) 0.936 0.975 0.974 0.983 0.955 0.913 0.903 0.953 0.912 0.909 
   1   (0.087) 0.064 0.025 0.026 0.017 0.045 0.087 0.097 0.047 0.088 0.091 

Locus 353 : 
2 alleles
2.2% missing data
   3   (0.862) 0.828 0.974 0.977 0.969 0.931 0.862 0.517 0.830 0.856 0.857 
   1   (0.138) 0.172 0.026 0.023 0.031 0.069 0.138 0.483 0.170 0.144 0.143 

Locus 354 : 
2 alleles
0.7% missing data
   2   (0.895) 0.875 0.981 0.987 0.976 0.947 0.894 0.643 0.849 0.951 0.917 
   4   (0.105) 0.125 0.019 0.013 0.024 0.053 0.106 0.357 0.151 0.049 0.083 

Locus 355 : 
2 alleles
13.8% missing data
   3   (0.892) 0.914 0.968 0.911 0.972 0.905 0.892 0.896 0.915 0.909 0.928 
   1   (0.108) 0.086 0.032 0.089 0.028 0.095 0.108 0.104 0.085 0.091 0.072 

Locus 356 : 
2 alleles
11.6% missing data
   2   (0.928) 0.953 0.965 0.960 0.991 0.968 0.928 0.975 0.965 0.881 0.934 
   4   (0.072) 0.047 0.035 0.040 0.009 0.032 0.072 0.025 0.035 0.119 0.066 

Locus 357 : 
2 alleles
3.6% missing data
   4   (0.895) 0.978 0.966 0.988 0.913 0.752 0.895 0.921 0.978 0.944 0.937 
   2   (0.105) 0.022 0.034 0.012 0.087 0.248 0.105 0.079 0.022 0.056 0.063 

Locus 358 : 
2 alleles
5.8% missing data
   2   (0.758) 0.872 0.879 0.836 0.850 0.674 0.758 0.710 0.876 0.816 0.732 
   4   (0.242) 0.128 0.121 0.164 0.150 0.326 0.242 0.290 0.124 0.184 0.268 

Locus 359 : 
2 alleles
1.4% missing data
   3   (0.914) 0.932 0.977 0.992 0.983 0.973 0.914 0.974 0.912 0.926 0.866 
   1   (0.086) 0.068 0.023 0.008 0.017 0.027 0.086 0.026 0.088 0.074 0.134 

Locus 360 : 
2 alleles
2.9% missing data
   3   (0.905) 0.923 0.970 0.977 0.969 0.930 0.905 0.932 0.962 0.932 0.908 
   1   (0.095) 0.077 0.030 0.023 0.031 0.070 0.095 0.068 0.038 0.068 0.092 

Locus 361 : 
2 alleles
5.1% missing data
   1   (0.386) 0.384 0.826 0.410 0.197 0.301 0.386 0.199 0.359 0.538 0.386 
   3   (0.614) 0.616 0.174 0.590 0.803 0.699 0.614 0.801 0.641 0.462 0.614 

Locus 362 : 
2 alleles
4.3% missing data
   1   (0.879) 0.948 0.750 0.979 0.979 0.925 0.879 0.399 0.948 0.898 0.917 
   2   (0.121) 0.052 0.250 0.021 0.021 0.075 0.121 0.601 0.052 0.102 0.083 

Locus 363 : 
2 alleles
4.3% missing data
   3   (0.926) 0.974 0.968 0.939 0.981 0.865 0.926 0.953 0.974 0.979 0.975 
   1   (0.074) 0.026 0.032 0.061 0.019 0.135 0.074 0.047 0.026 0.021 0.025 

Locus 364 : 
2 alleles
11.6% missing data
   2   (0.893) 0.928 0.860 0.981 0.916 0.899 0.893 0.890 0.950 0.955 0.943 
   4   (0.107) 0.072 0.140 0.019 0.084 0.101 0.107 0.110 0.050 0.045 0.057 

Locus 365 : 
2 alleles
2.9% missing data
   1   (0.828) 0.856 0.963 0.973 0.918 0.824 0.828 0.765 0.729 0.691 0.861 
   3   (0.172) 0.144 0.037 0.027 0.082 0.176 0.172 0.235 0.271 0.309 0.139 

Locus 366 : 
2 alleles
5.1% missing data
   4   (0.482) 0.477 0.478 0.446 0.191 0.480 0.482 0.429 0.534 0.362 0.511 
   2   (0.518) 0.523 0.522 0.554 0.809 0.520 0.518 0.571 0.466 0.638 0.489 

Locus 367 : 
2 alleles
9.4% missing data
   2   (0.926) 0.950 0.990 0.995 0.989 0.980 0.926 0.544 0.740 0.936 0.910 
   3   (0.074) 0.050 0.010 0.005 0.011 0.020 0.074 0.456 0.260 0.064 0.090 

Locus 368 : 
2 alleles
6.5% missing data
   2   (0.498) 0.412 0.850 0.078 0.615 0.486 0.498 0.443 0.580 0.519 0.516 
   4   (0.502) 0.588 0.150 0.922 0.385 0.514 0.502 0.557 0.420 0.481 0.484 

Locus 369 : 
2 alleles
5.8% missing data
   4   (0.915) 0.978 0.964 0.963 0.321 0.932 0.915 0.620 0.976 0.964 0.962 
   1   (0.085) 0.022 0.036 0.037 0.679 0.068 0.085 0.380 0.024 0.036 0.038 

Locus 370 : 
2 alleles
5.8% missing data
   2   (0.228) 0.261 0.059 0.034 0.057 0.284 0.228 0.367 0.167 0.151 0.164 
   4   (0.772) 0.739 0.941 0.966 0.943 0.716 0.772 0.633 0.833 0.849 0.836 

Locus 371 : 
2 alleles
1.4% missing data
   1   (0.870) 0.870 0.957 0.969 0.876 0.882 0.871 0.933 0.895 0.870 0.916 
   3   (0.130) 0.130 0.043 0.031 0.124 0.118 0.129 0.067 0.105 0.130 0.084 

Locus 372 : 
2 alleles
0.7% missing data
   1   (0.304) 0.399 0.081 0.057 0.079 0.287 0.304 0.381 0.325 0.235 0.311 
   3   (0.696) 0.601 0.919 0.943 0.921 0.713 0.696 0.619 0.675 0.765 0.689 

Locus 373 : 
2 alleles
2.2% missing data
   4   (0.934) 0.934 0.992 0.989 0.993 0.985 0.934 0.928 0.946 0.968 0.885 
   2   (0.066) 0.066 0.008 0.011 0.007 0.015 0.066 0.072 0.054 0.032 0.115 

Locus 374 : 
2 alleles
19.6% missing data
   2   (0.632) 0.605 0.771 0.684 0.588 0.728 0.632 0.747 0.590 0.526 0.552 
   4   (0.368) 0.395 0.229 0.316 0.412 0.272 0.368 0.253 0.410 0.474 0.448 

Locus 375 : 
2 alleles
15.9% missing data
   2   (0.917) 0.908 0.934 0.992 0.937 0.957 0.917 0.962 0.925 0.912 0.952 
   4   (0.083) 0.092 0.066 0.008 0.063 0.043 0.083 0.038 0.075 0.088 0.048 

Locus 376 : 
2 alleles
2.2% missing data
   2   (0.871) 0.952 0.959 0.126 0.557 0.868 0.871 0.939 0.963 0.922 0.925 
   3   (0.129) 0.048 0.041 0.874 0.443 0.132 0.129 0.061 0.037 0.078 0.075 

Locus 377 : 
2 alleles
4.3% missing data
   1   (0.565) 0.669 0.766 0.499 0.147 0.564 0.566 0.865 0.556 0.320 0.538 
   3   (0.435) 0.331 0.234 0.501 0.853 0.436 0.434 0.135 0.444 0.680 0.462 

Locus 378 : 
2 alleles
15.9% missing data
   2   (0.195) 0.410 0.034 0.025 0.053 0.067 0.195 0.167 0.405 0.329 0.227 
   4   (0.805) 0.590 0.966 0.975 0.947 0.933 0.805 0.833 0.595 0.671 0.773 

Locus 379 : 
2 alleles
14.5% missing data
   2   (0.665) 0.684 0.546 0.935 0.775 0.639 0.666 0.841 0.674 0.664 0.683 
   4   (0.335) 0.316 0.454 0.065 0.225 0.361 0.334 0.159 0.326 0.336 0.317 

Locus 380 : 
2 alleles
2.9% missing data
   2   (0.898) 0.953 0.971 0.976 0.943 0.834 0.899 0.970 0.960 0.962 0.936 
   4   (0.102) 0.047 0.029 0.024 0.057 0.166 0.101 0.030 0.040 0.038 0.064 

Locus 381 : 
2 alleles
7.2% missing data
   4   (0.865) 0.914 0.900 0.777 0.946 0.891 0.866 0.909 0.934 0.911 0.860 
   2   (0.135) 0.086 0.100 0.223 0.054 0.109 0.134 0.091 0.066 0.089 0.140 

Locus 382 : 
2 alleles
5.8% missing data
   4   (0.897) 0.948 0.660 0.982 0.953 0.941 0.897 0.844 0.936 0.949 0.917 
   2   (0.103) 0.052 0.340 0.018 0.047 0.059 0.103 0.156 0.064 0.051 0.083 

Locus 383 : 
2 alleles
14.5% missing data
   1   (0.268) 0.502 0.072 0.233 0.105 0.177 0.268 0.233 0.335 0.260 0.240 
   3   (0.732) 0.498 0.928 0.767 0.895 0.823 0.732 0.767 0.665 0.740 0.760 

Locus 384 : 
2 alleles
8.7% missing data
   1   (0.874) 0.898 0.956 0.984 0.832 0.901 0.874 0.522 0.855 0.918 0.911 
   3   (0.126) 0.102 0.044 0.016 0.168 0.099 0.126 0.478 0.145 0.082 0.089 

Locus 385 : 
2 alleles
10.9% missing data
   2   (0.897) 0.930 0.915 0.947 0.944 0.916 0.897 0.832 0.899 0.947 0.934 
   4   (0.103) 0.070 0.085 0.053 0.056 0.084 0.103 0.168 0.101 0.053 0.066 

Locus 386 : 
2 alleles
11.6% missing data
   2   (0.869) 0.893 0.923 0.979 0.916 0.861 0.869 0.849 0.848 0.939 0.911 
   1   (0.131) 0.107 0.077 0.021 0.084 0.139 0.131 0.151 0.152 0.061 0.089 

Locus 387 : 
2 alleles
7.2% missing data
   2   (0.816) 0.890 0.890 0.830 0.947 0.699 0.816 0.843 0.920 0.858 0.880 
   3   (0.184) 0.110 0.110 0.170 0.053 0.301 0.184 0.157 0.080 0.142 0.120 

Locus 388 : 
2 alleles
6.5% missing data
   3   (0.814) 0.853 0.685 0.875 0.887 0.874 0.814 0.848 0.743 0.862 0.808 
   1   (0.186) 0.147 0.315 0.125 0.113 0.126 0.186 0.152 0.257 0.138 0.192 

Locus 389 : 
2 alleles
4.3% missing data
   1   (0.789) 0.802 0.919 0.127 0.938 0.863 0.790 0.641 0.825 0.805 0.769 
   3   (0.211) 0.198 0.081 0.873 0.062 0.137 0.210 0.359 0.175 0.195 0.231 

Locus 390 : 
2 alleles
15.9% missing data
   1   (0.689) 0.673 0.765 0.932 0.736 0.782 0.689 0.630 0.721 0.693 0.561 
   3   (0.311) 0.327 0.235 0.068 0.264 0.218 0.311 0.370 0.279 0.307 0.439 

Locus 391 : 
2 alleles
4.3% missing data
   4   (0.748) 0.817 0.584 0.956 0.955 0.713 0.748 0.843 0.753 0.809 0.765 
   2   (0.252) 0.183 0.416 0.044 0.045 0.287 0.252 0.157 0.247 0.191 0.235 

Locus 392 : 
2 alleles
15.9% missing data
   3   (0.946) 0.990 0.708 0.809 0.953 0.936 0.946 0.961 0.992 0.985 0.987 
   1   (0.054) 0.010 0.292 0.191 0.047 0.064 0.054 0.039 0.008 0.015 0.013 

Locus 393 : 
2 alleles
15.2% missing data
   3   (0.892) 0.944 0.966 0.986 0.945 0.900 0.892 0.697 0.947 0.927 0.906 
   1   (0.108) 0.056 0.034 0.014 0.055 0.100 0.108 0.303 0.053 0.073 0.094 

Locus 394 : 
2 alleles
10.1% missing data
   2   (0.885) 0.934 0.962 0.846 0.972 0.892 0.885 0.731 0.859 0.911 0.904 
   4   (0.115) 0.066 0.038 0.154 0.028 0.108 0.115 0.269 0.141 0.089 0.096 

Locus 395 : 
2 alleles
11.6% missing data
   2   (0.294) 0.249 0.598 0.241 0.136 0.254 0.294 0.442 0.166 0.344 0.277 
   4   (0.706) 0.751 0.402 0.759 0.864 0.746 0.706 0.558 0.834 0.656 0.723 

Locus 396 : 
2 alleles
12.3% missing data
   3   (0.789) 0.910 0.540 0.837 0.893 0.762 0.788 0.465 0.909 0.868 0.818 
   1   (0.211) 0.090 0.460 0.163 0.107 0.238 0.212 0.535 0.091 0.132 0.182 

Locus 397 : 
2 alleles
6.5% missing data
   2   (0.533) 0.645 0.486 0.841 0.316 0.467 0.532 0.629 0.620 0.489 0.528 
   3   (0.467) 0.355 0.514 0.159 0.684 0.533 0.468 0.371 0.380 0.511 0.472 

Locus 398 : 
2 alleles
11.6% missing data
   2   (0.518) 0.441 0.884 0.519 0.654 0.594 0.518 0.654 0.555 0.252 0.463 
   4   (0.482) 0.559 0.116 0.481 0.346 0.406 0.482 0.346 0.445 0.748 0.537 

Locus 399 : 
2 alleles
2.9% missing data
   3   (0.911) 0.927 0.969 0.960 0.946 0.956 0.911 0.956 0.898 0.938 0.913 
   1   (0.089) 0.073 0.031 0.040 0.054 0.044 0.089 0.044 0.102 0.062 0.087 

Locus 400 : 
2 alleles
5.1% missing data
   1   (0.714) 0.790 0.925 0.780 0.572 0.725 0.713 0.632 0.726 0.533 0.718 
   3   (0.286) 0.210 0.075 0.220 0.428 0.275 0.287 0.368 0.274 0.467 0.282 

Locus 401 : 
2 alleles
13.0% missing data
   1   (0.842) 0.841 0.962 0.843 0.893 0.902 0.843 0.892 0.772 0.783 0.831 
   2   (0.158) 0.159 0.038 0.157 0.107 0.098 0.157 0.108 0.228 0.217 0.169 

Locus 402 : 
2 alleles
5.1% missing data
   2   (0.794) 0.908 0.520 0.734 0.947 0.738 0.794 0.705 0.911 0.789 0.856 
   4   (0.206) 0.092 0.480 0.266 0.053 0.262 0.206 0.295 0.089 0.211 0.144 

Locus 403 : 
2 alleles
3.6% missing data
   4   (0.833) 0.913 0.947 0.427 0.729 0.821 0.833 0.932 0.894 0.836 0.872 
   2   (0.167) 0.087 0.053 0.573 0.271 0.179 0.167 0.068 0.106 0.164 0.128 

Locus 404 : 
2 alleles
12.3% missing data
   2   (0.851) 0.910 0.660 0.823 0.763 0.875 0.851 0.911 0.936 0.928 0.882 
   4   (0.149) 0.090 0.340 0.177 0.237 0.125 0.149 0.089 0.064 0.072 0.118 

Locus 405 : 
2 alleles
2.2% missing data
   2   (0.756) 0.812 0.571 0.962 0.946 0.746 0.757 0.823 0.844 0.779 0.741 
   3   (0.244) 0.188 0.429 0.038 0.054 0.254 0.243 0.177 0.156 0.221 0.259 

Locus 406 : 
2 alleles
11.6% missing data
   2   (0.905) 0.972 0.961 0.910 0.954 0.856 0.905 0.942 0.974 0.973 0.939 
   4   (0.095) 0.028 0.039 0.090 0.046 0.144 0.095 0.058 0.026 0.027 0.061 

Locus 407 : 
2 alleles
3.6% missing data
   2   (0.829) 0.789 0.965 0.973 0.931 0.911 0.830 0.781 0.838 0.658 0.794 
   4   (0.171) 0.211 0.035 0.027 0.069 0.089 0.170 0.219 0.162 0.342 0.206 

Locus 408 : 
2 alleles
13.0% missing data
   2   (0.871) 0.941 0.964 0.902 0.959 0.832 0.871 0.943 0.950 0.915 0.875 
   4   (0.129) 0.059 0.036 0.098 0.041 0.168 0.129 0.057 0.050 0.085 0.125 

Locus 409 : 
2 alleles
2.2% missing data
   2   (0.114) 0.220 0.015 0.016 0.019 0.031 0.114 0.051 0.206 0.096 0.172 
   4   (0.886) 0.780 0.985 0.984 0.981 0.969 0.886 0.949 0.794 0.904 0.828 

Locus 410 : 
2 alleles
5.1% missing data
   2   (0.919) 0.962 0.976 0.968 0.955 0.912 0.919 0.874 0.973 0.973 0.941 
   4   (0.081) 0.038 0.024 0.032 0.045 0.088 0.081 0.126 0.027 0.027 0.059 

Locus 411 : 
2 alleles
18.1% missing data
   2   (0.864) 0.907 0.962 0.978 0.945 0.894 0.864 0.954 0.899 0.846 0.861 
   4   (0.136) 0.093 0.038 0.022 0.055 0.106 0.136 0.046 0.101 0.154 0.139 

Locus 412 : 
2 alleles
14.5% missing data
   1   (0.892) 0.873 0.921 0.983 0.948 0.956 0.892 0.952 0.905 0.918 0.879 
   2   (0.108) 0.127 0.079 0.017 0.052 0.044 0.108 0.048 0.095 0.082 0.121 

Locus 413 : 
2 alleles
14.5% missing data
   1   (0.938) 0.879 0.993 0.995 0.995 0.989 0.938 0.983 0.894 0.882 0.944 
   3   (0.062) 0.121 0.007 0.005 0.005 0.011 0.062 0.017 0.106 0.118 0.056 

Locus 414 : 
2 alleles
13.0% missing data
   4   (0.902) 0.905 0.977 0.954 0.987 0.957 0.902 0.774 0.908 0.913 0.887 
   2   (0.098) 0.095 0.023 0.046 0.013 0.043 0.098 0.226 0.092 0.087 0.113 

Locus 415 : 
2 alleles
3.6% missing data
   1   (0.125) 0.139 0.030 0.074 0.059 0.086 0.126 0.278 0.127 0.136 0.076 
   3   (0.875) 0.861 0.970 0.926 0.941 0.914 0.874 0.722 0.873 0.864 0.924 

Locus 416 : 
2 alleles
3.6% missing data
   3   (0.860) 0.851 0.954 0.977 0.944 0.902 0.860 0.863 0.900 0.930 0.844 
   1   (0.140) 0.149 0.046 0.023 0.056 0.098 0.140 0.137 0.100 0.070 0.156 

Locus 417 : 
2 alleles
10.1% missing data
   3   (0.908) 0.935 0.983 0.990 0.981 0.937 0.908 0.954 0.916 0.946 0.911 
   4   (0.092) 0.065 0.017 0.010 0.019 0.063 0.092 0.046 0.084 0.054 0.089 

Locus 418 : 
2 alleles
5.1% missing data
   2   (0.782) 0.817 0.931 0.884 0.965 0.786 0.782 0.764 0.869 0.789 0.765 
   4   (0.218) 0.183 0.069 0.116 0.035 0.214 0.218 0.236 0.131 0.211 0.235 

Locus 419 : 
2 alleles
2.9% missing data
   3   (0.733) 0.719 0.921 0.854 0.931 0.742 0.733 0.896 0.573 0.716 0.747 
   4   (0.267) 0.281 0.079 0.146 0.069 0.258 0.267 0.104 0.427 0.284 0.253 

Locus 420 : 
2 alleles
13.8% missing data
   1   (0.261) 0.168 0.291 0.457 0.570 0.199 0.262 0.347 0.163 0.357 0.267 
   4   (0.739) 0.832 0.709 0.543 0.430 0.801 0.738 0.653 0.837 0.643 0.733 

Locus 421 : 
2 alleles
11.6% missing data
   2   (0.936) 0.906 0.993 0.995 0.995 0.989 0.936 0.968 0.945 0.805 0.901 
   4   (0.064) 0.094 0.007 0.005 0.005 0.011 0.064 0.032 0.055 0.195 0.099 

Locus 422 : 
2 alleles
5.1% missing data
   2   (0.862) 0.867 0.453 0.970 0.963 0.955 0.862 0.940 0.842 0.911 0.823 
   4   (0.138) 0.133 0.547 0.030 0.037 0.045 0.138 0.060 0.158 0.089 0.177 

Locus 423 : 
2 alleles
14.5% missing data
   3   (0.631) 0.726 0.261 0.916 0.448 0.544 0.631 0.651 0.705 0.615 0.734 
   2   (0.369) 0.274 0.739 0.084 0.552 0.456 0.369 0.349 0.295 0.385 0.266 

Locus 424 : 
2 alleles
13.0% missing data
   2   (0.877) 0.939 0.969 0.935 0.719 0.899 0.876 0.891 0.941 0.916 0.911 
   4   (0.123) 0.061 0.031 0.065 0.281 0.101 0.124 0.109 0.059 0.084 0.089 

Locus 425 : 
2 alleles
2.9% missing data
   2   (0.884) 0.958 0.950 0.804 0.853 0.772 0.884 0.947 0.961 0.940 0.945 
   4   (0.116) 0.042 0.050 0.196 0.147 0.228 0.116 0.053 0.039 0.060 0.055 

Locus 426 : 
2 alleles
5.8% missing data
   3   (0.831) 0.786 0.968 0.925 0.956 0.935 0.831 0.816 0.789 0.614 0.767 
   2   (0.169) 0.214 0.032 0.075 0.044 0.065 0.169 0.184 0.211 0.386 0.233 

Locus 427 : 
2 alleles
18.8% missing data
   4   (0.896) 0.905 0.978 0.992 0.979 0.940 0.896 0.453 0.883 0.955 0.890 
   2   (0.104) 0.095 0.022 0.008 0.021 0.060 0.104 0.547 0.117 0.045 0.110 

Locus 428 : 
2 alleles
5.8% missing data
   2   (0.925) 0.978 0.976 0.986 0.984 0.909 0.925 0.964 0.977 0.961 0.952 
   4   (0.075) 0.022 0.024 0.014 0.016 0.091 0.075 0.036 0.023 0.039 0.048 

Locus 429 : 
2 alleles
15.2% missing data
   2   (0.747) 0.675 0.840 0.958 0.552 0.776 0.747 0.788 0.628 0.861 0.797 
   3   (0.253) 0.325 0.160 0.042 0.448 0.224 0.253 0.212 0.372 0.139 0.203 

Locus 430 : 
2 alleles
4.3% missing data
   4   (0.795) 0.833 0.632 0.911 0.922 0.835 0.795 0.800 0.775 0.892 0.787 
   2   (0.205) 0.167 0.368 0.089 0.078 0.165 0.205 0.200 0.225 0.108 0.213 

Locus 431 : 
2 alleles
2.9% missing data
   1   (0.359) 0.346 0.468 0.328 0.821 0.393 0.359 0.375 0.290 0.215 0.250 
   3   (0.641) 0.654 0.532 0.672 0.179 0.607 0.641 0.625 0.710 0.785 0.750 

Locus 432 : 
2 alleles
0.7% missing data
   1   (0.485) 0.506 0.829 0.059 0.458 0.437 0.486 0.702 0.463 0.437 0.463 
   4   (0.515) 0.494 0.171 0.941 0.542 0.563 0.514 0.298 0.537 0.563 0.537 

Locus 433 : 
2 alleles
13.8% missing data
   2   (0.835) 0.893 0.952 0.849 0.923 0.901 0.835 0.765 0.886 0.882 0.679 
   4   (0.165) 0.107 0.048 0.151 0.077 0.099 0.165 0.235 0.114 0.118 0.321 

Locus 434 : 
2 alleles
14.5% missing data
   3   (0.751) 0.816 0.566 0.801 0.941 0.791 0.750 0.816 0.818 0.750 0.732 
   2   (0.249) 0.184 0.434 0.199 0.059 0.209 0.250 0.184 0.182 0.250 0.268 

Locus 435 : 
2 alleles
3.6% missing data
   4   (0.816) 0.791 0.938 0.854 0.949 0.872 0.815 0.823 0.841 0.837 0.801 
   2   (0.184) 0.209 0.062 0.146 0.051 0.128 0.185 0.177 0.159 0.163 0.199 

Locus 436 : 
2 alleles
8.0% missing data
   4   (0.760) 0.773 0.949 0.391 0.852 0.789 0.761 0.446 0.599 0.851 0.791 
   2   (0.240) 0.227 0.051 0.609 0.148 0.211 0.239 0.554 0.401 0.149 0.209 

Locus 437 : 
2 alleles
2.9% missing data
   1   (0.920) 0.964 0.967 0.990 0.654 0.942 0.920 0.972 0.966 0.971 0.944 
   3   (0.080) 0.036 0.033 0.010 0.346 0.058 0.080 0.028 0.034 0.029 0.056 

Locus 438 : 
2 alleles
5.1% missing data
   2   (0.933) 0.860 0.993 0.989 0.995 0.991 0.933 0.984 0.926 0.921 0.884 
   4   (0.067) 0.140 0.007 0.011 0.005 0.009 0.067 0.016 0.074 0.079 0.116 

Locus 439 : 
2 alleles
2.2% missing data
   3   (0.909) 0.904 0.984 0.984 0.975 0.951 0.909 0.977 0.895 0.940 0.914 
   4   (0.091) 0.096 0.016 0.016 0.025 0.049 0.091 0.023 0.105 0.060 0.086 

Locus 440 : 
2 alleles
3.6% missing data
   3   (0.833) 0.737 0.936 0.968 0.969 0.874 0.833 0.933 0.809 0.875 0.835 
   1   (0.167) 0.263 0.064 0.032 0.031 0.126 0.167 0.067 0.191 0.125 0.165 

Locus 441 : 
2 alleles
1.4% missing data
   2   (0.892) 0.950 0.598 0.767 0.982 0.939 0.892 0.760 0.917 0.937 0.920 
   4   (0.108) 0.050 0.402 0.233 0.018 0.061 0.108 0.240 0.083 0.063 0.080 

Locus 442 : 
2 alleles
6.5% missing data
   3   (0.875) 0.767 0.979 0.988 0.981 0.942 0.874 0.595 0.887 0.949 0.884 
   1   (0.125) 0.233 0.021 0.012 0.019 0.058 0.126 0.405 0.113 0.051 0.116 

Locus 443 : 
2 alleles
2.2% missing data
   4   (0.698) 0.710 0.866 0.937 0.924 0.688 0.697 0.691 0.757 0.822 0.635 
   2   (0.302) 0.290 0.134 0.063 0.076 0.312 0.303 0.309 0.243 0.178 0.365 

Locus 444 : 
2 alleles
3.6% missing data
   3   (0.871) 0.895 0.935 0.486 0.961 0.919 0.871 0.948 0.826 0.895 0.899 
   2   (0.129) 0.105 0.065 0.514 0.039 0.081 0.129 0.052 0.174 0.105 0.101 

Locus 445 : 
2 alleles
13.8% missing data
   3   (0.423) 0.365 0.122 0.140 0.363 0.425 0.424 0.342 0.503 0.605 0.461 
   1   (0.577) 0.635 0.878 0.860 0.637 0.575 0.576 0.658 0.497 0.395 0.539 

Locus 446 : 
2 alleles
4.3% missing data
   1   (0.234) 0.249 0.057 0.178 0.098 0.205 0.234 0.077 0.239 0.483 0.211 
   3   (0.766) 0.751 0.943 0.822 0.902 0.795 0.766 0.923 0.761 0.517 0.789 

Locus 447 : 
2 alleles
5.1% missing data
   3   (0.707) 0.711 0.775 0.953 0.334 0.740 0.707 0.464 0.752 0.841 0.725 
   2   (0.293) 0.289 0.225 0.047 0.666 0.260 0.293 0.536 0.248 0.159 0.275 

Locus 448 : 
2 alleles
12.3% missing data
   1   (0.080) 0.103 0.017 0.031 0.023 0.022 0.080 0.176 0.083 0.072 0.093 
   3   (0.920) 0.897 0.983 0.969 0.977 0.978 0.920 0.824 0.917 0.928 0.907 

Locus 449 : 
2 alleles
5.1% missing data
   2   (0.417) 0.247 0.513 0.520 0.288 0.550 0.417 0.383 0.354 0.277 0.406 
   4   (0.583) 0.753 0.487 0.480 0.712 0.450 0.583 0.617 0.646 0.723 0.594 

Locus 450 : 
2 alleles
13.0% missing data
   2   (0.840) 0.926 0.952 0.969 0.269 0.733 0.840 0.843 0.933 0.937 0.905 
   4   (0.160) 0.074 0.048 0.031 0.731 0.267 0.160 0.157 0.067 0.063 0.095 

Locus 451 : 
2 alleles
2.9% missing data
   2   (0.820) 0.870 0.901 0.978 0.792 0.802 0.820 0.473 0.907 0.886 0.837 
   4   (0.180) 0.130 0.099 0.022 0.208 0.198 0.180 0.527 0.093 0.114 0.163 

Locus 452 : 
2 alleles
2.2% missing data
   2   (0.620) 0.631 0.714 0.920 0.264 0.649 0.620 0.588 0.606 0.513 0.653 
   4   (0.380) 0.369 0.286 0.080 0.736 0.351 0.380 0.412 0.394 0.487 0.347 

Locus 453 : 
2 alleles
8.0% missing data
   4   (0.334) 0.435 0.083 0.508 0.152 0.276 0.334 0.213 0.394 0.415 0.304 
   2   (0.666) 0.565 0.917 0.492 0.848 0.724 0.666 0.787 0.606 0.585 0.696 

Locus 454 : 
2 alleles
2.9% missing data
   4   (0.922) 0.929 0.979 0.964 0.986 0.965 0.922 0.966 0.915 0.961 0.930 
   2   (0.078) 0.071 0.021 0.036 0.014 0.035 0.078 0.034 0.085 0.039 0.070 

Locus 455 : 
2 alleles
11.6% missing data
   1   (0.911) 0.907 0.949 0.980 0.981 0.957 0.911 0.930 0.896 0.897 0.939 
   3   (0.089) 0.093 0.051 0.020 0.019 0.043 0.089 0.070 0.104 0.103 0.061 

Locus 456 : 
2 alleles
2.9% missing data
   4   (0.878) 0.938 0.938 0.964 0.721 0.902 0.878 0.893 0.921 0.902 0.877 
   2   (0.122) 0.062 0.062 0.036 0.279 0.098 0.122 0.107 0.079 0.098 0.123 

Locus 457 : 
2 alleles
11.6% missing data
   3   (0.917) 0.966 0.976 0.984 0.969 0.886 0.917 0.973 0.960 0.977 0.944 
   2   (0.083) 0.034 0.024 0.016 0.031 0.114 0.083 0.027 0.040 0.023 0.056 

Locus 458 : 
2 alleles
13.0% missing data
   1   (0.856) 0.851 0.723 0.900 0.952 0.916 0.856 0.919 0.900 0.930 0.872 
   3   (0.144) 0.149 0.277 0.100 0.048 0.084 0.144 0.081 0.100 0.070 0.128 

Locus 459 : 
2 alleles
12.3% missing data
   3   (0.941) 0.957 0.994 0.982 0.995 0.990 0.941 0.981 0.960 0.885 0.827 
   4   (0.059) 0.043 0.006 0.018 0.005 0.010 0.059 0.019 0.040 0.115 0.173 

Locus 460 : 
2 alleles
6.5% missing data
   1   (0.858) 0.922 0.819 0.928 0.899 0.853 0.858 0.896 0.903 0.910 0.877 
   3   (0.142) 0.078 0.181 0.072 0.101 0.147 0.142 0.104 0.097 0.090 0.123 

Locus 461 : 
2 alleles
7.2% missing data
   2   (0.769) 0.800 0.818 0.953 0.371 0.810 0.769 0.844 0.858 0.755 0.821 
   4   (0.231) 0.200 0.182 0.047 0.629 0.190 0.231 0.156 0.142 0.245 0.179 

Locus 462 : 
2 alleles
3.6% missing data
   2   (0.667) 0.620 0.909 0.263 0.913 0.659 0.667 0.684 0.666 0.678 0.696 
   4   (0.333) 0.380 0.091 0.737 0.087 0.341 0.333 0.316 0.334 0.322 0.304 

Locus 463 : 
2 alleles
8.0% missing data
   1   (0.690) 0.739 0.921 0.897 0.801 0.594 0.690 0.796 0.646 0.726 0.688 
   3   (0.310) 0.261 0.079 0.103 0.199 0.406 0.310 0.204 0.354 0.274 0.312 

Locus 464 : 
2 alleles
4.3% missing data
   3   (0.911) 0.954 0.976 0.980 0.643 0.949 0.911 0.919 0.937 0.964 0.941 
   1   (0.089) 0.046 0.024 0.020 0.357 0.051 0.089 0.081 0.063 0.036 0.059 

Locus 465 : 
2 alleles
15.9% missing data
   1   (0.919) 0.940 0.971 0.804 0.950 0.952 0.919 0.869 0.739 0.955 0.958 
   3   (0.081) 0.060 0.029 0.196 0.050 0.048 0.081 0.131 0.261 0.045 0.042 

Locus 466 : 
2 alleles
13.0% missing data
   3   (0.803) 0.792 0.902 0.958 0.962 0.820 0.803 0.922 0.852 0.849 0.805 
   1   (0.197) 0.208 0.098 0.042 0.038 0.180 0.197 0.078 0.148 0.151 0.195 

Locus 467 : 
2 alleles
11.6% missing data
   1   (0.830) 0.859 0.955 0.687 0.945 0.912 0.830 0.728 0.878 0.412 0.826 
   3   (0.170) 0.141 0.045 0.313 0.055 0.088 0.170 0.272 0.122 0.588 0.174 

Locus 468 : 
2 alleles
3.6% missing data
   1   (0.177) 0.139 0.049 0.314 0.149 0.121 0.177 0.088 0.109 0.233 0.240 
   3   (0.823) 0.861 0.951 0.686 0.851 0.879 0.823 0.912 0.891 0.767 0.760 

Locus 469 : 
2 alleles
5.8% missing data
   2   (0.917) 0.947 0.967 0.961 0.966 0.935 0.917 0.850 0.945 0.915 0.958 
   4   (0.083) 0.053 0.033 0.039 0.034 0.065 0.083 0.150 0.055 0.085 0.042 

Locus 470 : 
2 alleles
5.1% missing data
   2   (0.376) 0.334 0.647 0.070 0.253 0.343 0.376 0.559 0.283 0.273 0.431 
   4   (0.624) 0.666 0.353 0.930 0.747 0.657 0.624 0.441 0.717 0.727 0.569 

Locus 471 : 
2 alleles
5.8% missing data
   2   (0.526) 0.520 0.258 0.918 0.198 0.546 0.527 0.358 0.505 0.654 0.554 
   4   (0.474) 0.480 0.742 0.082 0.802 0.454 0.473 0.642 0.495 0.346 0.446 

Locus 472 : 
2 alleles
3.6% missing data
   3   (0.860) 0.883 0.964 0.959 0.916 0.892 0.861 0.901 0.909 0.890 0.833 
   4   (0.140) 0.117 0.036 0.041 0.084 0.108 0.139 0.099 0.091 0.110 0.167 

Locus 473 : 
2 alleles
2.9% missing data
   4   (0.889) 0.932 0.968 0.980 0.975 0.896 0.889 0.927 0.922 0.947 0.891 
   2   (0.111) 0.068 0.032 0.020 0.025 0.104 0.111 0.073 0.078 0.053 0.109 

Locus 474 : 
2 alleles
15.2% missing data
   1   (0.484) 0.472 0.438 0.503 0.262 0.431 0.484 0.581 0.457 0.632 0.535 
   3   (0.516) 0.528 0.562 0.497 0.738 0.569 0.516 0.419 0.543 0.368 0.465 

Locus 475 : 
2 alleles
11.6% missing data
   3   (0.888) 0.931 0.971 0.880 0.803 0.880 0.888 0.957 0.912 0.870 0.938 
   1   (0.112) 0.069 0.029 0.120 0.197 0.120 0.112 0.043 0.088 0.130 0.062 

Locus 476 : 
2 alleles
13.0% missing data
   4   (0.910) 0.874 0.991 0.974 0.991 0.985 0.910 0.966 0.860 0.804 0.774 
   2   (0.090) 0.126 0.009 0.026 0.009 0.015 0.090 0.034 0.140 0.196 0.226 

Locus 477 : 
2 alleles
15.2% missing data
   2   (0.191) 0.140 0.058 0.035 0.277 0.236 0.191 0.136 0.144 0.127 0.150 
   4   (0.809) 0.860 0.942 0.965 0.723 0.764 0.809 0.864 0.856 0.873 0.850 

Locus 478 : 
2 alleles
6.5% missing data
   4   (0.945) 0.880 0.995 0.996 0.995 0.993 0.945 0.987 0.867 0.965 0.916 
   2   (0.055) 0.120 0.005 0.004 0.005 0.007 0.055 0.013 0.133 0.035 0.084 

Locus 479 : 
2 alleles
11.6% missing data
   1   (0.865) 0.891 0.969 0.894 0.968 0.890 0.864 0.815 0.914 0.893 0.886 
   4   (0.135) 0.109 0.031 0.106 0.032 0.110 0.136 0.185 0.086 0.107 0.114 

Locus 480 : 
2 alleles
4.3% missing data
   1   (0.286) 0.545 0.210 0.898 0.061 0.087 0.286 0.272 0.338 0.249 0.371 
   3   (0.714) 0.455 0.790 0.102 0.939 0.913 0.714 0.728 0.662 0.751 0.629 

Locus 481 : 
2 alleles
2.2% missing data
   3   (0.895) 0.936 0.982 0.984 0.748 0.902 0.895 0.861 0.940 0.927 0.925 
   4   (0.105) 0.064 0.018 0.016 0.252 0.098 0.105 0.139 0.060 0.073 0.075 

Locus 482 : 
2 alleles
0.7% missing data
   2   (0.143) 0.093 0.062 0.036 0.342 0.168 0.143 0.122 0.065 0.055 0.115 
   4   (0.857) 0.907 0.938 0.964 0.658 0.832 0.857 0.878 0.935 0.945 0.885 

Locus 483 : 
2 alleles
13.0% missing data
   4   (0.752) 0.770 0.556 0.793 0.893 0.743 0.752 0.662 0.717 0.873 0.800 
   2   (0.248) 0.230 0.444 0.207 0.107 0.257 0.248 0.338 0.283 0.127 0.200 

Locus 484 : 
2 alleles
12.3% missing data
   3   (0.910) 0.919 0.960 0.903 0.982 0.941 0.910 0.949 0.927 0.958 0.944 
   1   (0.090) 0.081 0.040 0.097 0.018 0.059 0.090 0.051 0.073 0.042 0.056 

Locus 485 : 
2 alleles
13.0% missing data
   3   (0.852) 0.879 0.957 0.845 0.975 0.852 0.852 0.919 0.795 0.930 0.872 
   1   (0.148) 0.121 0.043 0.155 0.025 0.148 0.148 0.081 0.205 0.070 0.128 

Locus 486 : 
2 alleles
3.6% missing data
   4   (0.920) 0.941 0.675 0.969 0.979 0.974 0.920 0.965 0.938 0.957 0.949 
   2   (0.080) 0.059 0.325 0.031 0.021 0.026 0.080 0.035 0.062 0.043 0.051 

Locus 487 : 
2 alleles
2.9% missing data
   2   (0.153) 0.078 0.048 0.027 0.535 0.203 0.152 0.418 0.073 0.064 0.099 
   3   (0.847) 0.922 0.952 0.973 0.465 0.797 0.848 0.582 0.927 0.936 0.901 

Locus 488 : 
2 alleles
5.8% missing data
   2   (0.829) 0.809 0.959 0.888 0.914 0.872 0.829 0.847 0.721 0.876 0.851 
   4   (0.171) 0.191 0.041 0.112 0.086 0.128 0.171 0.153 0.279 0.124 0.149 

Locus 489 : 
2 alleles
12.3% missing data
   1   (0.495) 0.483 0.552 0.502 0.869 0.586 0.494 0.636 0.378 0.319 0.408 
   3   (0.505) 0.517 0.448 0.498 0.131 0.414 0.506 0.364 0.622 0.681 0.592 

Locus 490 : 
2 alleles
3.6% missing data
   2   (0.894) 0.944 0.967 0.908 0.940 0.894 0.893 0.929 0.953 0.966 0.914 
   4   (0.106) 0.056 0.033 0.092 0.060 0.106 0.107 0.071 0.047 0.034 0.086 

Locus 491 : 
2 alleles
5.1% missing data
   3   (0.071) 0.072 0.010 0.013 0.010 0.016 0.071 0.156 0.064 0.062 0.107 
   1   (0.929) 0.928 0.990 0.987 0.990 0.984 0.929 0.844 0.936 0.938 0.893 

Locus 492 : 
2 alleles
1.4% missing data
   1   (0.911) 0.963 0.976 0.942 0.987 0.933 0.910 0.936 0.947 0.939 0.905 
   3   (0.089) 0.037 0.024 0.058 0.013 0.067 0.090 0.064 0.053 0.061 0.095 

Locus 493 : 
2 alleles
10.9% missing data
   2   (0.863) 0.881 0.932 0.938 0.972 0.898 0.863 0.907 0.882 0.870 0.862 
   4   (0.137) 0.119 0.068 0.062 0.028 0.102 0.137 0.093 0.118 0.130 0.138 

Locus 494 : 
2 alleles
2.9% missing data
   4   (0.849) 0.922 0.951 0.966 0.648 0.814 0.849 0.730 0.952 0.887 0.871 
   3   (0.151) 0.078 0.049 0.034 0.352 0.186 0.151 0.270 0.048 0.113 0.129 

Locus 495 : 
2 alleles
14.5% missing data
   2   (0.813) 0.880 0.253 0.962 0.909 0.778 0.813 0.787 0.895 0.909 0.881 
   4   (0.187) 0.120 0.747 0.038 0.091 0.222 0.187 0.213 0.105 0.091 0.119 

Locus 496 : 
2 alleles
2.9% missing data
   4   (0.865) 0.911 0.966 0.668 0.845 0.894 0.865 0.939 0.916 0.910 0.867 
   2   (0.135) 0.089 0.034 0.332 0.155 0.106 0.135 0.061 0.084 0.090 0.133 

Locus 497 : 
2 alleles
4.3% missing data
   1   (0.846) 0.840 0.963 0.957 0.935 0.910 0.845 0.889 0.826 0.890 0.843 
   3   (0.154) 0.160 0.037 0.043 0.065 0.090 0.155 0.111 0.174 0.110 0.157 

Locus 498 : 
2 alleles
12.3% missing data
   3   (0.890) 0.915 0.975 0.906 0.734 0.942 0.890 0.909 0.933 0.929 0.871 
   2   (0.110) 0.085 0.025 0.094 0.266 0.058 0.110 0.091 0.067 0.071 0.129 

Locus 499 : 
2 alleles
4.3% missing data
   4   (0.916) 0.966 0.969 0.450 0.975 0.920 0.916 0.915 0.979 0.970 0.960 
   2   (0.084) 0.034 0.031 0.550 0.025 0.080 0.084 0.085 0.021 0.030 0.040 

Locus 500 : 
2 alleles
15.2% missing data
   1   (0.854) 0.882 0.961 0.968 0.972 0.808 0.854 0.875 0.916 0.915 0.892 
   3   (0.146) 0.118 0.039 0.032 0.028 0.192 0.146 0.125 0.084 0.085 0.108 

Locus 501 : 
2 alleles
1.4% missing data
   1   (0.719) 0.653 0.925 0.954 0.782 0.678 0.719 0.866 0.687 0.842 0.751 
   2   (0.281) 0.347 0.075 0.046 0.218 0.322 0.281 0.134 0.313 0.158 0.249 

Locus 502 : 
2 alleles
10.9% missing data
   2   (0.946) 0.887 0.994 0.985 0.995 0.991 0.946 0.978 0.935 0.967 0.950 
   4   (0.054) 0.113 0.006 0.015 0.005 0.009 0.054 0.022 0.065 0.033 0.050 

Locus 503 : 
2 alleles
16.7% missing data
   4   (0.831) 0.896 0.949 0.963 0.959 0.792 0.831 0.836 0.907 0.847 0.858 
   3   (0.169) 0.104 0.051 0.037 0.041 0.208 0.169 0.164 0.093 0.153 0.142 

Locus 504 : 
2 alleles
6.5% missing data
   1   (0.802) 0.738 0.903 0.959 0.965 0.795 0.802 0.781 0.821 0.848 0.869 
   3   (0.198) 0.262 0.097 0.041 0.035 0.205 0.198 0.219 0.179 0.152 0.131 

Locus 505 : 
2 alleles
11.6% missing data
   1   (0.387) 0.480 0.449 0.417 0.721 0.235 0.387 0.265 0.430 0.386 0.434 
   3   (0.613) 0.520 0.551 0.583 0.279 0.765 0.613 0.735 0.570 0.614 0.566 

Locus 506 : 
2 alleles
3.6% missing data
   4   (0.912) 0.945 0.982 0.939 0.985 0.950 0.912 0.964 0.937 0.792 0.928 
   2   (0.088) 0.055 0.018 0.061 0.015 0.050 0.088 0.036 0.063 0.208 0.072 

Locus 507 : 
2 alleles
5.8% missing data
   4   (0.614) 0.724 0.243 0.657 0.762 0.616 0.614 0.771 0.799 0.506 0.566 
   1   (0.386) 0.276 0.757 0.343 0.238 0.384 0.386 0.229 0.201 0.494 0.434 

Locus 508 : 
2 alleles
18.1% missing data
   3   (0.918) 0.882 0.988 0.961 0.968 0.975 0.918 0.513 0.897 0.961 0.937 
   4   (0.082) 0.118 0.012 0.039 0.032 0.025 0.082 0.487 0.103 0.039 0.063 

Locus 509 : 
2 alleles
17.4% missing data
   1   (0.845) 0.866 0.970 0.969 0.953 0.854 0.845 0.945 0.873 0.873 0.829 
   3   (0.155) 0.134 0.030 0.031 0.047 0.146 0.155 0.055 0.127 0.127 0.171 

Locus 510 : 
2 alleles
4.3% missing data
   1   (0.719) 0.744 0.932 0.919 0.480 0.723 0.718 0.783 0.592 0.743 0.771 
   4   (0.281) 0.256 0.068 0.081 0.520 0.277 0.282 0.217 0.408 0.257 0.229 

Locus 511 : 
2 alleles
15.9% missing data
   1   (0.907) 0.970 0.971 0.973 0.773 0.879 0.907 0.771 0.973 0.960 0.942 
   3   (0.093) 0.030 0.029 0.027 0.227 0.121 0.093 0.229 0.027 0.040 0.058 

Locus 512 : 
2 alleles
15.9% missing data
   3   (0.904) 0.948 0.774 0.991 0.966 0.959 0.903 0.947 0.951 0.956 0.924 
   1   (0.096) 0.052 0.226 0.009 0.034 0.041 0.097 0.053 0.049 0.044 0.076 

Locus 513 : 
2 alleles
3.6% missing data
   2   (0.766) 0.837 0.749 0.913 0.843 0.703 0.766 0.852 0.755 0.878 0.814 
   4   (0.234) 0.163 0.251 0.087 0.157 0.297 0.234 0.148 0.245 0.122 0.186 

Locus 514 : 
2 alleles
10.1% missing data
   1   (0.775) 0.829 0.944 0.937 0.963 0.782 0.774 0.566 0.795 0.890 0.723 
   3   (0.225) 0.171 0.056 0.063 0.037 0.218 0.226 0.434 0.205 0.110 0.277 

Locus 515 : 
2 alleles
3.6% missing data
   4   (0.881) 0.938 0.967 0.975 0.972 0.865 0.881 0.791 0.923 0.934 0.887 
   1   (0.119) 0.062 0.033 0.025 0.028 0.135 0.119 0.209 0.077 0.066 0.113 

Locus 516 : 
2 alleles
13.8% missing data
   2   (0.872) 0.878 0.978 0.973 0.965 0.922 0.872 0.674 0.914 0.684 0.896 
   4   (0.128) 0.122 0.022 0.027 0.035 0.078 0.128 0.326 0.086 0.316 0.104 

Locus 517 : 
2 alleles
3.6% missing data
   1   (0.758) 0.722 0.950 0.730 0.930 0.773 0.758 0.707 0.788 0.814 0.735 
   4   (0.242) 0.278 0.050 0.270 0.070 0.227 0.242 0.293 0.212 0.186 0.265 

Locus 518 : 
2 alleles
6.5% missing data
   4   (0.779) 0.775 0.934 0.958 0.852 0.758 0.779 0.881 0.812 0.827 0.802 
   3   (0.221) 0.225 0.066 0.042 0.148 0.242 0.221 0.119 0.188 0.173 0.198 

Locus 519 : 
2 alleles
2.9% missing data
   3   (0.739) 0.713 0.883 0.931 0.795 0.639 0.739 0.540 0.717 0.893 0.826 
   1   (0.261) 0.287 0.117 0.069 0.205 0.361 0.261 0.460 0.283 0.107 0.174 

Locus 520 : 
2 alleles
5.1% missing data
   3   (0.730) 0.890 0.167 0.963 0.360 0.447 0.730 0.750 0.893 0.919 0.895 
   4   (0.270) 0.110 0.833 0.037 0.640 0.553 0.270 0.250 0.107 0.081 0.105 

Locus 521 : 
2 alleles
3.6% missing data
   2   (0.898) 0.950 0.970 0.979 0.612 0.817 0.898 0.926 0.964 0.970 0.968 
   4   (0.102) 0.050 0.030 0.021 0.388 0.183 0.102 0.074 0.036 0.030 0.032 

Locus 522 : 
2 alleles
13.8% missing data
   2   (0.898) 0.880 0.985 0.942 0.983 0.974 0.898 0.964 0.898 0.859 0.818 
   4   (0.102) 0.120 0.015 0.058 0.017 0.026 0.102 0.036 0.102 0.141 0.182 

Locus 523 : 
2 alleles
7.2% missing data
   4   (0.877) 0.936 0.973 0.825 0.957 0.913 0.877 0.936 0.941 0.599 0.857 
   3   (0.123) 0.064 0.027 0.175 0.043 0.087 0.123 0.064 0.059 0.401 0.143 

Locus 524 : 
2 alleles
13.0% missing data
   1   (0.897) 0.953 0.974 0.983 0.936 0.891 0.896 0.933 0.926 0.953 0.944 
   3   (0.103) 0.047 0.026 0.017 0.064 0.109 0.104 0.067 0.074 0.047 0.056 

Locus 525 : 
2 alleles
8.0% missing data
   2   (0.925) 0.983 0.976 0.965 0.746 0.899 0.925 0.937 0.980 0.959 0.968 
   4   (0.075) 0.017 0.024 0.035 0.254 0.101 0.075 0.063 0.020 0.041 0.032 

Locus 526 : 
2 alleles
5.1% missing data
   2   (0.408) 0.378 0.477 0.427 0.140 0.399 0.407 0.292 0.478 0.491 0.426 
   3   (0.592) 0.622 0.523 0.573 0.860 0.601 0.593 0.708 0.522 0.509 0.574 

Locus 527 : 
2 alleles
5.1% missing data
   2   (0.869) 0.897 0.612 0.946 0.983 0.931 0.868 0.957 0.913 0.912 0.910 
   4   (0.131) 0.103 0.388 0.054 0.017 0.069 0.132 0.043 0.087 0.088 0.090 

Locus 528 : 
2 alleles
12.3% missing data
   4   (0.894) 0.923 0.977 0.909 0.537 0.961 0.894 0.876 0.955 0.937 0.845 
   1   (0.106) 0.077 0.023 0.091 0.463 0.039 0.106 0.124 0.045 0.063 0.155 

Locus 529 : 
2 alleles
12.3% missing data
   2   (0.892) 0.941 0.959 0.861 0.919 0.899 0.892 0.858 0.947 0.764 0.937 
   4   (0.108) 0.059 0.041 0.139 0.081 0.101 0.108 0.142 0.053 0.236 0.063 

Locus 530 : 
2 alleles
2.9% missing data
   1   (0.910) 0.913 0.982 0.986 0.972 0.963 0.910 0.498 0.919 0.958 0.927 
   4   (0.090) 0.087 0.018 0.014 0.028 0.037 0.090 0.502 0.081 0.042 0.073 

Locus 531 : 
2 alleles
4.3% missing data
   1   (0.751) 0.737 0.917 0.609 0.878 0.856 0.751 0.831 0.668 0.642 0.635 
   3   (0.249) 0.263 0.083 0.391 0.122 0.144 0.249 0.169 0.332 0.358 0.365 

Locus 532 : 
2 alleles
12.3% missing data
   1   (0.570) 0.376 0.902 0.890 0.813 0.751 0.570 0.754 0.394 0.403 0.385 
   4   (0.430) 0.624 0.098 0.110 0.187 0.249 0.430 0.246 0.606 0.597 0.615 

Locus 533 : 
2 alleles
5.1% missing data
   1   (0.876) 0.895 0.966 0.985 0.984 0.929 0.876 0.915 0.875 0.895 0.874 
   4   (0.124) 0.105 0.034 0.015 0.016 0.071 0.124 0.085 0.125 0.105 0.126 

Locus 534 : 
2 alleles
12.3% missing data
   2   (0.865) 0.877 0.971 0.977 0.980 0.929 0.865 0.871 0.913 0.599 0.851 
   4   (0.135) 0.123 0.029 0.023 0.020 0.071 0.135 0.129 0.087 0.401 0.149 

Locus 535 : 
2 alleles
17.4% missing data
   3   (0.688) 0.718 0.920 0.745 0.701 0.726 0.687 0.477 0.728 0.845 0.586 
   1   (0.312) 0.282 0.080 0.255 0.299 0.274 0.313 0.523 0.272 0.155 0.414 

Locus 536 : 
2 alleles
2.9% missing data
   1   (0.879) 0.880 0.956 0.961 0.956 0.878 0.879 0.939 0.792 0.939 0.929 
   3   (0.121) 0.120 0.044 0.039 0.044 0.122 0.121 0.061 0.208 0.061 0.071 

Locus 537 : 
2 alleles
3.6% missing data
   2   (0.440) 0.502 0.112 0.441 0.854 0.393 0.439 0.699 0.547 0.485 0.406 
   4   (0.560) 0.498 0.888 0.559 0.146 0.607 0.561 0.301 0.453 0.515 0.594 

Locus 538 : 
2 alleles
15.9% missing data
   3   (0.822) 0.886 0.924 0.679 0.957 0.768 0.822 0.834 0.919 0.893 0.853 
   1   (0.178) 0.114 0.076 0.321 0.043 0.232 0.178 0.166 0.081 0.107 0.147 

Locus 539 : 
2 alleles
13.8% missing data
   2   (0.806) 0.804 0.902 0.966 0.733 0.759 0.806 0.817 0.724 0.925 0.863 
   4   (0.194) 0.196 0.098 0.034 0.267 0.241 0.194 0.183 0.276 0.075 0.137 

Locus 540 : 
2 alleles
10.1% missing data
   2   (0.795) 0.856 0.575 0.954 0.951 0.776 0.795 0.804 0.843 0.731 0.857 
   4   (0.205) 0.144 0.425 0.046 0.049 0.224 0.205 0.196 0.157 0.269 0.143 

Locus 541 : 
2 alleles
11.6% missing data
   3   (0.628) 0.595 0.635 0.888 0.472 0.691 0.628 0.592 0.715 0.760 0.558 
   4   (0.372) 0.405 0.365 0.112 0.528 0.309 0.372 0.408 0.285 0.240 0.442 

Locus 542 : 
2 alleles
3.6% missing data
   1   (0.900) 0.978 0.975 0.151 0.895 0.875 0.900 0.951 0.973 0.975 0.964 
   3   (0.100) 0.022 0.025 0.849 0.105 0.125 0.100 0.049 0.027 0.025 0.036 

Locus 543 : 
2 alleles
10.1% missing data
   1   (0.925) 0.934 0.992 0.980 0.990 0.985 0.924 0.965 0.942 0.767 0.929 
   3   (0.075) 0.066 0.008 0.020 0.010 0.015 0.076 0.035 0.058 0.233 0.071 

Locus 544 : 
2 alleles
5.1% missing data
   1   (0.919) 0.949 0.974 0.984 0.982 0.929 0.919 0.971 0.875 0.970 0.955 
   3   (0.081) 0.051 0.026 0.016 0.018 0.071 0.081 0.029 0.125 0.030 0.045 

Locus 545 : 
2 alleles
2.9% missing data
   2   (0.841) 0.774 0.972 0.907 0.950 0.897 0.841 0.926 0.827 0.861 0.841 
   1   (0.159) 0.226 0.028 0.093 0.050 0.103 0.159 0.074 0.173 0.139 0.159 

Locus 546 : 
2 alleles
4.3% missing data
   2   (0.893) 0.913 0.928 0.985 0.979 0.933 0.894 0.940 0.849 0.938 0.898 
   4   (0.107) 0.087 0.072 0.015 0.021 0.067 0.106 0.060 0.151 0.062 0.102 

Locus 547 : 
2 alleles
5.8% missing data
   4   (0.751) 0.697 0.884 0.793 0.950 0.828 0.751 0.846 0.687 0.818 0.666 
   2   (0.249) 0.303 0.116 0.207 0.050 0.172 0.249 0.154 0.313 0.182 0.334 

Locus 548 : 
2 alleles
5.8% missing data
   3   (0.892) 0.949 0.962 0.980 0.968 0.872 0.892 0.964 0.923 0.894 0.924 
   1   (0.108) 0.051 0.038 0.020 0.032 0.128 0.108 0.036 0.077 0.106 0.076 

Locus 549 : 
2 alleles
2.9% missing data
   1   (0.110) 0.070 0.021 0.068 0.035 0.077 0.111 0.041 0.069 0.216 0.082 
   3   (0.890) 0.930 0.979 0.932 0.965 0.923 0.889 0.959 0.931 0.784 0.918 

Locus 550 : 
2 alleles
2.2% missing data
   1   (0.630) 0.644 0.896 0.534 0.370 0.647 0.630 0.682 0.546 0.675 0.639 
   4   (0.370) 0.356 0.104 0.466 0.630 0.353 0.370 0.318 0.454 0.325 0.361 

Locus 551 : 
2 alleles
2.9% missing data
   4   (0.905) 0.940 0.969 0.883 0.987 0.945 0.905 0.878 0.958 0.898 0.915 
   1   (0.095) 0.060 0.031 0.117 0.013 0.055 0.095 0.122 0.042 0.102 0.085 

Locus 552 : 
2 alleles
8.0% missing data
   2   (0.890) 0.859 0.984 0.990 0.977 0.972 0.891 0.577 0.814 0.887 0.806 
   4   (0.110) 0.141 0.016 0.010 0.023 0.028 0.109 0.423 0.186 0.113 0.194 

Locus 553 : 
2 alleles
10.1% missing data
   2   (0.829) 0.851 0.954 0.936 0.242 0.877 0.829 0.702 0.831 0.898 0.852 
   1   (0.171) 0.149 0.046 0.064 0.758 0.123 0.171 0.298 0.169 0.102 0.148 

Locus 554 : 
2 alleles
4.3% missing data
   1   (0.869) 0.945 0.954 0.977 0.856 0.768 0.869 0.926 0.955 0.938 0.900 
   3   (0.131) 0.055 0.046 0.023 0.144 0.232 0.131 0.074 0.045 0.062 0.100 

Locus 555 : 
2 alleles
11.6% missing data
   2   (0.872) 0.916 0.973 0.784 0.907 0.913 0.872 0.933 0.906 0.650 0.896 
   4   (0.128) 0.084 0.027 0.216 0.093 0.087 0.128 0.067 0.094 0.350 0.104 

Locus 556 : 
2 alleles
5.8% missing data
   4   (0.568) 0.793 0.454 0.419 0.087 0.262 0.568 0.483 0.846 0.769 0.758 
   2   (0.432) 0.207 0.546 0.581 0.913 0.738 0.432 0.517 0.154 0.231 0.242 

Locus 557 : 
2 alleles
14.5% missing data
   1   (0.831) 0.876 0.952 0.854 0.953 0.868 0.831 0.920 0.852 0.600 0.817 
   3   (0.169) 0.124 0.048 0.146 0.047 0.132 0.169 0.080 0.148 0.400 0.183 

Locus 558 : 
2 alleles
10.9% missing data
   1   (0.894) 0.952 0.655 0.915 0.797 0.916 0.894 0.766 0.958 0.947 0.959 
   2   (0.106) 0.048 0.345 0.085 0.203 0.084 0.106 0.234 0.042 0.053 0.041 

Locus 559 : 
2 alleles
2.2% missing data
   1   (0.914) 0.937 0.980 0.965 0.978 0.958 0.914 0.761 0.938 0.891 0.934 
   4   (0.086) 0.063 0.020 0.035 0.022 0.042 0.086 0.239 0.062 0.109 0.066 

Locus 560 : 
2 alleles
13.8% missing data
   2   (0.720) 0.849 0.574 0.538 0.226 0.762 0.720 0.710 0.739 0.813 0.713 
   4   (0.280) 0.151 0.426 0.462 0.774 0.238 0.280 0.290 0.261 0.187 0.287 

Locus 561 : 
2 alleles
5.8% missing data
   1   (0.500) 0.500 0.500 0.493 0.506 0.500 0.500 0.510 0.501 0.497 0.499 
   3   (0.500) 0.500 0.500 0.507 0.494 0.500 0.500 0.490 0.499 0.503 0.501 

Locus 562 : 
2 alleles
2.2% missing data
   2   (0.926) 0.969 0.977 0.981 0.975 0.956 0.926 0.915 0.974 0.953 0.923 
   4   (0.074) 0.031 0.023 0.019 0.025 0.044 0.074 0.085 0.026 0.047 0.077 

Locus 563 : 
2 alleles
1.4% missing data
   1   (0.883) 0.916 0.979 0.991 0.989 0.955 0.882 0.931 0.939 0.829 0.834 
   4   (0.117) 0.084 0.021 0.009 0.011 0.045 0.118 0.069 0.061 0.171 0.166 

Locus 564 : 
2 alleles
13.0% missing data
   4   (0.941) 0.935 0.994 0.996 0.995 0.990 0.941 0.983 0.968 0.931 0.866 
   3   (0.059) 0.065 0.006 0.004 0.005 0.010 0.059 0.017 0.032 0.069 0.134 

Locus 565 : 
2 alleles
1.4% missing data
   3   (0.884) 0.813 0.981 0.972 0.992 0.967 0.884 0.969 0.667 0.860 0.841 
   1   (0.116) 0.187 0.019 0.028 0.008 0.033 0.116 0.031 0.333 0.140 0.159 

Locus 566 : 
2 alleles
7.2% missing data
   1   (0.894) 0.934 0.946 0.970 0.978 0.909 0.894 0.927 0.959 0.888 0.908 
   3   (0.106) 0.066 0.054 0.030 0.022 0.091 0.106 0.073 0.041 0.112 0.092 

Locus 567 : 
2 alleles
10.9% missing data
   2   (0.726) 0.778 0.663 0.957 0.870 0.755 0.726 0.842 0.801 0.433 0.720 
   4   (0.274) 0.222 0.337 0.043 0.130 0.245 0.274 0.158 0.199 0.567 0.280 

Locus 568 : 
2 alleles
10.1% missing data
   3   (0.567) 0.541 0.502 0.490 0.507 0.587 0.567 0.398 0.615 0.680 0.610 
   4   (0.433) 0.459 0.498 0.510 0.493 0.413 0.433 0.602 0.385 0.320 0.390 

Locus 569 : 
2 alleles
12.3% missing data
   4   (0.852) 0.898 0.960 0.813 0.854 0.883 0.852 0.804 0.910 0.663 0.893 
   1   (0.148) 0.102 0.040 0.187 0.146 0.117 0.148 0.196 0.090 0.337 0.107 

Locus 570 : 
2 alleles
1.4% missing data
   2   (0.862) 0.912 0.606 0.960 0.975 0.885 0.862 0.895 0.929 0.865 0.912 
   3   (0.138) 0.088 0.394 0.040 0.025 0.115 0.138 0.105 0.071 0.135 0.088 

Locus 571 : 
2 alleles
16.7% missing data
   3   (0.921) 0.975 0.641 0.978 0.958 0.946 0.921 0.950 0.965 0.971 0.959 
   2   (0.079) 0.025 0.359 0.022 0.042 0.054 0.079 0.050 0.035 0.029 0.041 

Locus 572 : 
2 alleles
10.1% missing data
   2   (0.635) 0.717 0.480 0.902 0.687 0.578 0.635 0.570 0.761 0.586 0.673 
   1   (0.365) 0.283 0.520 0.098 0.313 0.422 0.365 0.430 0.239 0.414 0.327 

Locus 573 : 
2 alleles
13.8% missing data
   2   (0.739) 0.596 0.957 0.753 0.935 0.912 0.740 0.712 0.589 0.407 0.584 
   4   (0.261) 0.404 0.043 0.247 0.065 0.088 0.260 0.288 0.411 0.593 0.416 

Locus 574 : 
2 alleles
3.6% missing data
   3   (0.906) 0.969 0.972 0.901 0.929 0.898 0.906 0.809 0.967 0.839 0.948 
   1   (0.094) 0.031 0.028 0.099 0.071 0.102 0.094 0.191 0.033 0.161 0.052 

Locus 575 : 
2 alleles
12.3% missing data
   1   (0.904) 0.960 0.962 0.822 0.970 0.892 0.904 0.820 0.960 0.969 0.942 
   3   (0.096) 0.040 0.038 0.178 0.030 0.108 0.096 0.180 0.040 0.031 0.058 

Locus 576 : 
2 alleles
10.9% missing data
   1   (0.808) 0.838 0.747 0.971 0.961 0.899 0.808 0.906 0.616 0.710 0.760 
   4   (0.192) 0.162 0.253 0.029 0.039 0.101 0.192 0.094 0.384 0.290 0.240 

Locus 577 : 
2 alleles
4.3% missing data
   1   (0.915) 0.944 0.979 0.963 0.987 0.929 0.916 0.964 0.895 0.964 0.939 
   2   (0.085) 0.056 0.021 0.037 0.013 0.071 0.084 0.036 0.105 0.036 0.061 

Locus 578 : 
2 alleles
14.5% missing data
   2   (0.137) 0.135 0.040 0.018 0.023 0.138 0.137 0.094 0.191 0.081 0.109 
   4   (0.863) 0.865 0.960 0.982 0.977 0.862 0.863 0.906 0.809 0.919 0.891 

Locus 579 : 
2 alleles
15.2% missing data
   1   (0.916) 0.956 0.674 0.986 0.982 0.961 0.915 0.887 0.961 0.961 0.965 
   4   (0.084) 0.044 0.326 0.014 0.018 0.039 0.085 0.113 0.039 0.039 0.035 

Locus 580 : 
2 alleles
9.4% missing data
   2   (0.908) 0.971 0.963 0.834 0.815 0.855 0.908 0.911 0.977 0.968 0.961 
   4   (0.092) 0.029 0.037 0.166 0.185 0.145 0.092 0.089 0.023 0.032 0.039 

Locus 581 : 
2 alleles
5.1% missing data
   1   (0.839) 0.869 0.582 0.920 0.947 0.855 0.839 0.930 0.906 0.858 0.898 
   3   (0.161) 0.131 0.418 0.080 0.053 0.145 0.161 0.070 0.094 0.142 0.102 

Locus 582 : 
2 alleles
2.9% missing data
   3   (0.926) 0.974 0.966 0.985 0.989 0.923 0.926 0.979 0.971 0.963 0.944 
   1   (0.074) 0.026 0.034 0.015 0.011 0.077 0.074 0.021 0.029 0.037 0.056 

Locus 583 : 
2 alleles
4.3% missing data
   3   (0.092) 0.053 0.030 0.009 0.013 0.040 0.093 0.083 0.040 0.096 0.148 
   4   (0.908) 0.947 0.970 0.991 0.987 0.960 0.907 0.917 0.960 0.904 0.852 

Locus 584 : 
2 alleles
4.3% missing data
   3   (0.903) 0.974 0.260 0.974 0.866 0.889 0.904 0.970 0.975 0.969 0.961 
   2   (0.097) 0.026 0.740 0.026 0.134 0.111 0.096 0.030 0.025 0.031 0.039 

Locus 585 : 
2 alleles
6.5% missing data
   2   (0.401) 0.718 0.066 0.081 0.061 0.118 0.401 0.298 0.714 0.610 0.660 
   4   (0.599) 0.282 0.934 0.919 0.939 0.882 0.599 0.702 0.286 0.390 0.340 

Locus 586 : 
2 alleles
12.3% missing data
   1   (0.250) 0.264 0.075 0.330 0.112 0.296 0.250 0.149 0.324 0.140 0.199 
   3   (0.750) 0.736 0.925 0.670 0.888 0.704 0.750 0.851 0.676 0.860 0.801 

Locus 587 : 
2 alleles
1.4% missing data
   2   (0.858) 0.953 0.595 0.970 0.956 0.811 0.858 0.776 0.938 0.881 0.901 
   4   (0.142) 0.047 0.405 0.030 0.044 0.189 0.142 0.224 0.062 0.119 0.099 

Locus 588 : 
2 alleles
13.0% missing data
   2   (0.915) 0.969 0.975 0.951 0.734 0.919 0.915 0.523 0.945 0.978 0.964 
   1   (0.085) 0.031 0.025 0.049 0.266 0.081 0.085 0.477 0.055 0.022 0.036 

Locus 589 : 
2 alleles
16.7% missing data
   1   (0.673) 0.749 0.557 0.939 0.512 0.597 0.673 0.744 0.833 0.487 0.754 
   3   (0.327) 0.251 0.443 0.061 0.488 0.403 0.327 0.256 0.167 0.513 0.246 

Locus 590 : 
2 alleles
5.8% missing data
   3   (0.909) 0.951 0.982 0.702 0.976 0.926 0.909 0.956 0.923 0.968 0.942 
   2   (0.091) 0.049 0.018 0.298 0.024 0.074 0.091 0.044 0.077 0.032 0.058 

Locus 591 : 
2 alleles
1.4% missing data
   2   (0.920) 0.975 0.973 0.962 0.985 0.883 0.920 0.949 0.973 0.978 0.958 
   4   (0.080) 0.025 0.027 0.038 0.015 0.117 0.080 0.051 0.027 0.022 0.042 

Locus 592 : 
2 alleles
10.9% missing data
   4   (0.894) 0.908 0.973 0.972 0.979 0.951 0.893 0.944 0.909 0.923 0.840 
   2   (0.106) 0.092 0.027 0.028 0.021 0.049 0.107 0.056 0.091 0.077 0.160 

Locus 593 : 
2 alleles
13.8% missing data
   1   (0.838) 0.906 0.920 0.904 0.759 0.809 0.838 0.785 0.925 0.950 0.852 
   3   (0.162) 0.094 0.080 0.096 0.241 0.191 0.162 0.215 0.075 0.050 0.148 

Locus 594 : 
2 alleles
18.8% missing data
   1   (0.093) 0.136 0.017 0.019 0.016 0.030 0.093 0.029 0.144 0.069 0.110 
   4   (0.907) 0.864 0.983 0.981 0.984 0.970 0.907 0.971 0.856 0.931 0.890 

Locus 595 : 
2 alleles
10.1% missing data
   4   (0.902) 0.968 0.961 0.985 0.800 0.835 0.903 0.961 0.971 0.868 0.966 
   2   (0.098) 0.032 0.039 0.015 0.200 0.165 0.097 0.039 0.029 0.132 0.034 

Locus 596 : 
2 alleles
14.5% missing data
   2   (0.831) 0.904 0.646 0.166 0.977 0.881 0.831 0.927 0.905 0.893 0.853 
   4   (0.169) 0.096 0.354 0.834 0.023 0.119 0.169 0.073 0.095 0.107 0.147 

Locus 597 : 
2 alleles
12.3% missing data
   1   (0.265) 0.302 0.282 0.087 0.379 0.205 0.265 0.247 0.310 0.150 0.274 
   4   (0.735) 0.698 0.718 0.913 0.621 0.795 0.735 0.753 0.690 0.850 0.726 

Locus 598 : 
2 alleles
14.5% missing data
   1   (0.770) 0.866 0.649 0.203 0.688 0.804 0.770 0.739 0.894 0.799 0.821 
   3   (0.230) 0.134 0.351 0.797 0.312 0.196 0.230 0.261 0.106 0.201 0.179 

Locus 599 : 
2 alleles
13.0% missing data
   3   (0.667) 0.714 0.637 0.645 0.222 0.768 0.667 0.595 0.739 0.593 0.667 
   1   (0.333) 0.286 0.363 0.355 0.778 0.232 0.333 0.405 0.261 0.407 0.333 

Locus 600 : 
2 alleles
2.9% missing data
   3   (0.841) 0.882 0.678 0.973 0.963 0.896 0.841 0.915 0.883 0.809 0.833 
   4   (0.159) 0.118 0.322 0.027 0.037 0.104 0.159 0.085 0.117 0.191 0.167 

Locus 601 : 
2 alleles
14.5% missing data
   3   (0.198) 0.188 0.056 0.184 0.057 0.154 0.198 0.145 0.155 0.130 0.283 
   1   (0.802) 0.812 0.944 0.816 0.943 0.846 0.802 0.855 0.845 0.870 0.717 

Locus 602 : 
2 alleles
8.0% missing data
   1   (0.097) 0.099 0.179 0.009 0.012 0.016 0.097 0.040 0.139 0.085 0.182 
   3   (0.903) 0.901 0.821 0.991 0.988 0.984 0.903 0.960 0.861 0.915 0.818 

Locus 603 : 
2 alleles
5.1% missing data
   1   (0.850) 0.953 0.957 0.768 0.773 0.696 0.850 0.904 0.918 0.942 0.904 
   2   (0.150) 0.047 0.043 0.232 0.227 0.304 0.150 0.096 0.082 0.058 0.096 

Locus 604 : 
2 alleles
5.8% missing data
   3   (0.730) 0.781 0.563 0.955 0.805 0.710 0.730 0.501 0.775 0.849 0.767 
   1   (0.270) 0.219 0.437 0.045 0.195 0.290 0.270 0.499 0.225 0.151 0.233 

Locus 605 : 
2 alleles
7.2% missing data
   4   (0.847) 0.837 0.960 0.958 0.895 0.875 0.847 0.900 0.873 0.814 0.884 
   2   (0.153) 0.163 0.040 0.042 0.105 0.125 0.153 0.100 0.127 0.186 0.116 

Locus 606 : 
2 alleles
10.9% missing data
   1   (0.749) 0.774 0.541 0.829 0.896 0.711 0.750 0.746 0.808 0.745 0.833 
   2   (0.251) 0.226 0.459 0.171 0.104 0.289 0.250 0.254 0.192 0.255 0.167 

Locus 607 : 
2 alleles
5.1% missing data
   3   (0.837) 0.901 0.922 0.969 0.906 0.777 0.836 0.893 0.872 0.901 0.865 
   1   (0.163) 0.099 0.078 0.031 0.094 0.223 0.164 0.107 0.128 0.099 0.135 

Locus 608 : 
2 alleles
2.9% missing data
   3   (0.940) 0.927 0.994 0.996 0.996 0.992 0.940 0.984 0.904 0.889 0.889 
   4   (0.060) 0.073 0.006 0.004 0.004 0.008 0.060 0.016 0.096 0.111 0.111 

Locus 609 : 
2 alleles
6.5% missing data
   3   (0.927) 0.981 0.975 0.987 0.692 0.880 0.927 0.895 0.981 0.986 0.978 
   1   (0.073) 0.019 0.025 0.013 0.308 0.120 0.073 0.105 0.019 0.014 0.022 

Locus 610 : 
2 alleles
0.7% missing data
   1   (0.623) 0.610 0.513 0.951 0.826 0.678 0.624 0.666 0.547 0.509 0.566 
   3   (0.377) 0.390 0.487 0.049 0.174 0.322 0.376 0.334 0.453 0.491 0.434 

Locus 611 : 
2 alleles
3.6% missing data
   4   (0.818) 0.842 0.943 0.907 0.961 0.821 0.817 0.870 0.754 0.912 0.856 
   3   (0.182) 0.158 0.057 0.093 0.039 0.179 0.183 0.130 0.246 0.088 0.144 

Locus 612 : 
2 alleles
2.9% missing data
   2   (0.947) 0.933 0.995 0.996 0.996 0.993 0.947 0.988 0.932 0.971 0.887 
   4   (0.053) 0.067 0.005 0.004 0.004 0.007 0.053 0.012 0.068 0.029 0.113 

Locus 613 : 
2 alleles
8.0% missing data
   3   (0.079) 0.108 0.008 0.007 0.012 0.021 0.079 0.023 0.082 0.114 0.102 
   4   (0.921) 0.892 0.992 0.993 0.988 0.979 0.921 0.977 0.918 0.886 0.898 

Locus 614 : 
2 alleles
13.8% missing data
   3   (0.911) 0.975 0.965 0.917 0.815 0.849 0.911 0.973 0.960 0.966 0.956 
   1   (0.089) 0.025 0.035 0.083 0.185 0.151 0.089 0.027 0.040 0.034 0.044 

Locus 615 : 
2 alleles
2.9% missing data
   2   (0.809) 0.841 0.942 0.950 0.930 0.711 0.809 0.904 0.807 0.890 0.870 
   4   (0.191) 0.159 0.058 0.050 0.070 0.289 0.191 0.096 0.193 0.110 0.130 

Locus 616 : 
2 alleles
11.6% missing data
   3   (0.865) 0.937 0.963 0.971 0.882 0.872 0.866 0.913 0.934 0.712 0.855 
   4   (0.135) 0.063 0.037 0.029 0.118 0.128 0.134 0.087 0.066 0.288 0.145 

Locus 617 : 
2 alleles
0.7% missing data
   2   (0.919) 0.964 0.981 0.984 0.986 0.932 0.919 0.957 0.960 0.950 0.933 
   4   (0.081) 0.036 0.019 0.016 0.014 0.068 0.081 0.043 0.040 0.050 0.067 

Locus 618 : 
2 alleles
13.8% missing data
   1   (0.063) 0.096 0.010 0.005 0.006 0.011 0.063 0.015 0.164 0.174 0.062 
   3   (0.937) 0.904 0.990 0.995 0.994 0.989 0.937 0.985 0.836 0.826 0.938 

Locus 619 : 
2 alleles
0.7% missing data
   2   (0.848) 0.886 0.960 0.981 0.917 0.863 0.848 0.927 0.911 0.721 0.846 
   4   (0.152) 0.114 0.040 0.019 0.083 0.137 0.152 0.073 0.089 0.279 0.154 

Locus 620 : 
2 alleles
11.6% missing data
   1   (0.822) 0.829 0.955 0.950 0.962 0.796 0.822 0.875 0.915 0.877 0.804 
   4   (0.178) 0.171 0.045 0.050 0.038 0.204 0.178 0.125 0.085 0.123 0.196 

Locus 621 : 
2 alleles
15.2% missing data
   1   (0.893) 0.960 0.925 0.797 0.704 0.912 0.893 0.702 0.960 0.920 0.916 
   3   (0.107) 0.040 0.075 0.203 0.296 0.088 0.107 0.298 0.040 0.080 0.084 

Locus 622 : 
2 alleles
4.3% missing data
   3   (0.622) 0.642 0.840 0.645 0.874 0.622 0.622 0.358 0.718 0.428 0.622 
   1   (0.378) 0.358 0.160 0.355 0.126 0.378 0.378 0.642 0.282 0.572 0.378 

Locus 623 : 
2 alleles
6.5% missing data
   1   (0.907) 0.961 0.968 0.971 0.920 0.914 0.907 0.778 0.945 0.884 0.945 
   3   (0.093) 0.039 0.032 0.029 0.080 0.086 0.093 0.222 0.055 0.116 0.055 

Locus 624 : 
2 alleles
13.0% missing data
   3   (0.784) 0.862 0.787 0.687 0.351 0.850 0.784 0.788 0.817 0.875 0.726 
   4   (0.216) 0.138 0.213 0.313 0.649 0.150 0.216 0.212 0.183 0.125 0.274 

Locus 625 : 
2 alleles
11.6% missing data
   1   (0.790) 0.750 0.853 0.925 0.828 0.830 0.790 0.648 0.661 0.732 0.864 
   3   (0.210) 0.250 0.147 0.075 0.172 0.170 0.210 0.352 0.339 0.268 0.136 

Locus 626 : 
2 alleles
7.2% missing data
   1   (0.895) 0.929 0.958 0.971 0.981 0.895 0.895 0.951 0.953 0.917 0.925 
   2   (0.105) 0.071 0.042 0.029 0.019 0.105 0.105 0.049 0.047 0.083 0.075 

Locus 627 : 
2 alleles
16.7% missing data
   2   (0.290) 0.261 0.063 0.884 0.128 0.193 0.289 0.611 0.449 0.330 0.374 
   4   (0.710) 0.739 0.937 0.116 0.872 0.807 0.711 0.389 0.551 0.670 0.626 

Locus 628 : 
2 alleles
3.6% missing data
   1   (0.438) 0.474 0.137 0.939 0.231 0.327 0.439 0.496 0.625 0.363 0.505 
   3   (0.562) 0.526 0.863 0.061 0.769 0.673 0.561 0.504 0.375 0.637 0.495 

Locus 629 : 
2 alleles
10.9% missing data
   1   (0.881) 0.920 0.931 0.865 0.705 0.884 0.882 0.947 0.784 0.961 0.922 
   3   (0.119) 0.080 0.069 0.135 0.295 0.116 0.118 0.053 0.216 0.039 0.078 

Locus 630 : 
2 alleles
1.4% missing data
   2   (0.073) 0.035 0.018 0.053 0.026 0.045 0.073 0.037 0.052 0.050 0.066 
   4   (0.927) 0.965 0.982 0.947 0.974 0.955 0.927 0.963 0.948 0.950 0.934 

Locus 631 : 
2 alleles
15.2% missing data
   2   (0.872) 0.946 0.959 0.943 0.867 0.764 0.872 0.644 0.951 0.961 0.921 
   4   (0.128) 0.054 0.041 0.057 0.133 0.236 0.128 0.356 0.049 0.039 0.079 

Locus 632 : 
2 alleles
4.3% missing data
   4   (0.816) 0.789 0.962 0.923 0.962 0.906 0.816 0.704 0.850 0.841 0.672 
   1   (0.184) 0.211 0.038 0.077 0.038 0.094 0.184 0.296 0.150 0.159 0.328 

Locus 633 : 
2 alleles
6.5% missing data
   1   (0.909) 0.935 0.934 0.987 0.959 0.926 0.909 0.969 0.951 0.917 0.939 
   3   (0.091) 0.065 0.066 0.013 0.041 0.074 0.091 0.031 0.049 0.083 0.061 

Locus 634 : 
2 alleles
1.4% missing data
   4   (0.916) 0.972 0.810 0.816 0.877 0.959 0.916 0.953 0.970 0.971 0.944 
   2   (0.084) 0.028 0.190 0.184 0.123 0.041 0.084 0.047 0.030 0.029 0.056 

Locus 635 : 
2 alleles
11.6% missing data
   2   (0.118) 0.163 0.024 0.159 0.024 0.072 0.118 0.097 0.135 0.112 0.084 
   4   (0.882) 0.837 0.976 0.841 0.976 0.928 0.882 0.903 0.865 0.888 0.916 

Locus 636 : 
2 alleles
15.9% missing data
   1   (0.896) 0.893 0.969 0.975 0.951 0.940 0.896 0.933 0.928 0.951 0.888 
   3   (0.104) 0.107 0.031 0.025 0.049 0.060 0.104 0.067 0.072 0.049 0.112 

Locus 637 : 
2 alleles
10.9% missing data
   3   (0.898) 0.952 0.913 0.927 0.970 0.847 0.898 0.961 0.917 0.969 0.952 
   1   (0.102) 0.048 0.087 0.073 0.030 0.153 0.102 0.039 0.083 0.031 0.048 

Locus 638 : 
2 alleles
4.3% missing data
   4   (0.897) 0.764 0.985 0.989 0.981 0.978 0.897 0.971 0.803 0.890 0.845 
   2   (0.103) 0.236 0.015 0.011 0.019 0.022 0.103 0.029 0.197 0.110 0.155 

Locus 639 : 
2 alleles
10.9% missing data
   3   (0.761) 0.702 0.870 0.953 0.878 0.764 0.761 0.825 0.748 0.681 0.809 
   1   (0.239) 0.298 0.130 0.047 0.122 0.236 0.239 0.175 0.252 0.319 0.191 

Locus 640 : 
2 alleles
9.4% missing data
   2   (0.830) 0.882 0.945 0.655 0.898 0.773 0.830 0.838 0.876 0.906 0.902 
   1   (0.170) 0.118 0.055 0.345 0.102 0.227 0.170 0.162 0.124 0.094 0.098 

Locus 641 : 
2 alleles
6.5% missing data
   1   (0.907) 0.870 0.966 0.985 0.984 0.959 0.907 0.974 0.925 0.917 0.922 
   3   (0.093) 0.130 0.034 0.015 0.016 0.041 0.093 0.026 0.075 0.083 0.078 

Locus 642 : 
2 alleles
13.0% missing data
   1   (0.894) 0.911 0.983 0.987 0.985 0.953 0.893 0.910 0.892 0.912 0.878 
   4   (0.106) 0.089 0.017 0.013 0.015 0.047 0.107 0.090 0.108 0.088 0.122 

Locus 643 : 
2 alleles
1.4% missing data
   2   (0.646) 0.774 0.487 0.524 0.622 0.534 0.646 0.871 0.701 0.734 0.701 
   4   (0.354) 0.226 0.513 0.476 0.378 0.466 0.354 0.129 0.299 0.266 0.299 

Locus 644 : 
2 alleles
5.8% missing data
   3   (0.889) 0.935 0.972 0.981 0.854 0.888 0.889 0.954 0.935 0.942 0.919 
   4   (0.111) 0.065 0.028 0.019 0.146 0.112 0.111 0.046 0.065 0.058 0.081 

Locus 645 : 
2 alleles
2.2% missing data
   3   (0.905) 0.929 0.964 0.955 0.923 0.919 0.905 0.973 0.706 0.938 0.944 
   2   (0.095) 0.071 0.036 0.045 0.077 0.081 0.095 0.027 0.294 0.062 0.056 

Locus 646 : 
2 alleles
16.7% missing data
   3   (0.893) 0.939 0.945 0.915 0.920 0.824 0.893 0.957 0.926 0.971 0.958 
   2   (0.107) 0.061 0.055 0.085 0.080 0.176 0.107 0.043 0.074 0.029 0.042 

Locus 647 : 
2 alleles
1.4% missing data
   1   (0.846) 0.886 0.800 0.967 0.953 0.894 0.846 0.825 0.919 0.895 0.854 
   2   (0.154) 0.114 0.200 0.033 0.047 0.106 0.154 0.175 0.081 0.105 0.146 

Locus 648 : 
2 alleles
11.6% missing data
   4   (0.925) 0.885 0.987 0.972 0.982 0.979 0.925 0.967 0.918 0.950 0.924 
   2   (0.075) 0.115 0.013 0.028 0.018 0.021 0.075 0.033 0.082 0.050 0.076 

Locus 649 : 
2 alleles
8.7% missing data
   2   (0.372) 0.360 0.485 0.504 0.480 0.384 0.372 0.365 0.387 0.273 0.308 
   4   (0.628) 0.640 0.515 0.496 0.520 0.616 0.628 0.635 0.613 0.727 0.692 

Locus 650 : 
2 alleles
15.2% missing data
   2   (0.804) 0.919 0.580 0.130 0.920 0.845 0.803 0.515 0.883 0.885 0.839 
   3   (0.196) 0.081 0.420 0.870 0.080 0.155 0.197 0.485 0.117 0.115 0.161 

Locus 651 : 
2 alleles
9.4% missing data
   1   (0.112) 0.175 0.019 0.058 0.019 0.045 0.112 0.232 0.086 0.130 0.134 
   4   (0.888) 0.825 0.981 0.942 0.981 0.955 0.888 0.768 0.914 0.870 0.866 

Locus 652 : 
2 alleles
10.1% missing data
   2   (0.948) 0.922 0.995 0.984 0.995 0.992 0.948 0.920 0.941 0.973 0.924 
   4   (0.052) 0.078 0.005 0.016 0.005 0.008 0.052 0.080 0.059 0.027 0.076 

Locus 653 : 
2 alleles
13.0% missing data
   1   (0.893) 0.950 0.961 0.889 0.937 0.897 0.892 0.937 0.881 0.950 0.918 
   3   (0.107) 0.050 0.039 0.111 0.063 0.103 0.108 0.063 0.119 0.050 0.082 

Locus 654 : 
2 alleles
10.1% missing data
   3   (0.844) 0.883 0.967 0.897 0.880 0.881 0.843 0.538 0.799 0.882 0.873 
   1   (0.156) 0.117 0.033 0.103 0.120 0.119 0.157 0.462 0.201 0.118 0.127 

Locus 655 : 
2 alleles
1.4% missing data
   3   (0.944) 0.927 0.995 0.996 0.996 0.993 0.944 0.972 0.947 0.940 0.867 
   2   (0.056) 0.073 0.005 0.004 0.004 0.007 0.056 0.028 0.053 0.060 0.133 

Locus 656 : 
2 alleles
2.2% missing data
   3   (0.773) 0.839 0.362 0.972 0.953 0.898 0.774 0.610 0.796 0.556 0.651 
   4   (0.227) 0.161 0.638 0.028 0.047 0.102 0.226 0.390 0.204 0.444 0.349 

Locus 657 : 
2 alleles
13.8% missing data
   4   (0.637) 0.650 0.550 0.708 0.729 0.627 0.637 0.405 0.694 0.765 0.663 
   2   (0.363) 0.350 0.450 0.292 0.271 0.373 0.363 0.595 0.306 0.235 0.337 

Locus 658 : 
2 alleles
18.1% missing data
   4   (0.894) 0.952 0.969 0.981 0.943 0.903 0.894 0.701 0.948 0.952 0.907 
   2   (0.106) 0.048 0.031 0.019 0.057 0.097 0.106 0.299 0.052 0.048 0.093 

Locus 659 : 
2 alleles
5.1% missing data
   2   (0.851) 0.874 0.558 0.970 0.950 0.886 0.851 0.928 0.858 0.928 0.894 
   4   (0.149) 0.126 0.442 0.030 0.050 0.114 0.149 0.072 0.142 0.072 0.106 

Locus 660 : 
2 alleles
4.3% missing data
   4   (0.902) 0.895 0.972 0.972 0.798 0.956 0.902 0.942 0.893 0.938 0.934 
   2   (0.098) 0.105 0.028 0.028 0.202 0.044 0.098 0.058 0.107 0.062 0.066 

Locus 661 : 
2 alleles
13.8% missing data
   1   (0.818) 0.904 0.550 0.861 0.661 0.807 0.818 0.919 0.905 0.870 0.882 
   3   (0.182) 0.096 0.450 0.139 0.339 0.193 0.182 0.081 0.095 0.130 0.118 

Locus 662 : 
2 alleles
2.2% missing data
   2   (0.908) 0.970 0.772 0.991 0.963 0.957 0.908 0.849 0.960 0.654 0.943 
   4   (0.092) 0.030 0.228 0.009 0.037 0.043 0.092 0.151 0.040 0.346 0.057 

Locus 663 : 
2 alleles
2.9% missing data
   3   (0.899) 0.920 0.976 0.961 0.985 0.910 0.899 0.883 0.896 0.962 0.923 
   1   (0.101) 0.080 0.024 0.039 0.015 0.090 0.101 0.117 0.104 0.038 0.077 

Locus 664 : 
2 alleles
15.9% missing data
   2   (0.892) 0.849 0.980 0.946 0.959 0.949 0.892 0.964 0.849 0.730 0.921 
   4   (0.108) 0.151 0.020 0.054 0.041 0.051 0.108 0.036 0.151 0.270 0.079 

Locus 665 : 
2 alleles
5.8% missing data
   1   (0.843) 0.871 0.929 0.956 0.815 0.784 0.844 0.909 0.884 0.921 0.897 
   3   (0.157) 0.129 0.071 0.044 0.185 0.216 0.156 0.091 0.116 0.079 0.103 

Locus 666 : 
2 alleles
5.1% missing data
   2   (0.893) 0.935 0.948 0.976 0.969 0.909 0.893 0.906 0.955 0.922 0.891 
   4   (0.107) 0.065 0.052 0.024 0.031 0.091 0.107 0.094 0.045 0.078 0.109 

Locus 667 : 
2 alleles
2.9% missing data
   3   (0.884) 0.938 0.961 0.895 0.979 0.781 0.884 0.901 0.947 0.927 0.948 
   1   (0.116) 0.062 0.039 0.105 0.021 0.219 0.116 0.099 0.053 0.073 0.052 

Locus 668 : 
2 alleles
5.1% missing data
   2   (0.802) 0.878 0.938 0.565 0.912 0.787 0.802 0.927 0.836 0.843 0.769 
   4   (0.198) 0.122 0.062 0.435 0.088 0.213 0.198 0.073 0.164 0.157 0.231 

Locus 669 : 
2 alleles
5.8% missing data
   1   (0.702) 0.669 0.712 0.695 0.959 0.841 0.701 0.874 0.664 0.528 0.610 
   3   (0.298) 0.331 0.288 0.305 0.041 0.159 0.299 0.126 0.336 0.472 0.390 

Locus 670 : 
2 alleles
3.6% missing data
   1   (0.843) 0.823 0.967 0.921 0.960 0.927 0.843 0.845 0.831 0.866 0.724 
   3   (0.157) 0.177 0.033 0.079 0.040 0.073 0.157 0.155 0.169 0.134 0.276 

Locus 671 : 
2 alleles
12.3% missing data
   2   (0.739) 0.728 0.535 0.936 0.884 0.743 0.739 0.850 0.762 0.872 0.763 
   4   (0.261) 0.272 0.465 0.064 0.116 0.257 0.261 0.150 0.238 0.128 0.237 

Locus 672 : 
2 alleles
16.7% missing data
   3   (0.877) 0.924 0.903 0.559 0.959 0.905 0.877 0.845 0.946 0.918 0.900 
   4   (0.123) 0.076 0.097 0.441 0.041 0.095 0.123 0.155 0.054 0.082 0.100 

Locus 673 : 
2 alleles
3.6% missing data
   1   (0.225) 0.146 0.403 0.056 0.059 0.176 0.225 0.417 0.141 0.453 0.218 
   4   (0.775) 0.854 0.597 0.944 0.941 0.824 0.775 0.583 0.859 0.547 0.782 

Locus 674 : 
2 alleles
13.0% missing data
   2   (0.725) 0.748 0.680 0.640 0.933 0.835 0.725 0.706 0.683 0.798 0.591 
   4   (0.275) 0.252 0.320 0.360 0.067 0.165 0.275 0.294 0.317 0.202 0.409 

Locus 675 : 
2 alleles
2.9% missing data
   1   (0.905) 0.963 0.971 0.664 0.985 0.911 0.904 0.945 0.959 0.961 0.943 
   3   (0.095) 0.037 0.029 0.336 0.015 0.089 0.096 0.055 0.041 0.039 0.057 

Locus 676 : 
2 alleles
11.6% missing data
   1   (0.651) 0.642 0.509 0.616 0.908 0.704 0.651 0.706 0.685 0.690 0.619 
   3   (0.349) 0.358 0.491 0.384 0.092 0.296 0.349 0.294 0.315 0.310 0.381 

Locus 677 : 
2 alleles
1.4% missing data
   3   (0.818) 0.863 0.549 0.918 0.965 0.898 0.819 0.912 0.899 0.904 0.680 
   1   (0.182) 0.137 0.451 0.082 0.035 0.102 0.181 0.088 0.101 0.096 0.320 

Locus 678 : 
2 alleles
2.2% missing data
   2   (0.920) 0.979 0.647 0.979 0.958 0.915 0.920 0.963 0.984 0.963 0.970 
   4   (0.080) 0.021 0.353 0.021 0.042 0.085 0.080 0.037 0.016 0.037 0.030 

Locus 679 : 
2 alleles
9.4% missing data
   1   (0.563) 0.663 0.792 0.406 0.241 0.529 0.564 0.287 0.684 0.361 0.573 
   3   (0.437) 0.337 0.208 0.594 0.759 0.471 0.436 0.713 0.316 0.639 0.427 

Locus 680 : 
2 alleles
4.3% missing data
   4   (0.909) 0.959 0.966 0.949 0.948 0.862 0.909 0.917 0.964 0.956 0.960 
   2   (0.091) 0.041 0.034 0.051 0.052 0.138 0.091 0.083 0.036 0.044 0.040 

Locus 681 : 
2 alleles
13.0% missing data
   1   (0.458) 0.623 0.114 0.479 0.700 0.439 0.458 0.381 0.557 0.269 0.450 
   4   (0.542) 0.377 0.886 0.521 0.300 0.561 0.542 0.619 0.443 0.731 0.550 

Locus 682 : 
2 alleles
16.7% missing data
   1   (0.821) 0.730 0.855 0.977 0.956 0.896 0.821 0.937 0.824 0.804 0.810 
   3   (0.179) 0.270 0.145 0.023 0.044 0.104 0.179 0.063 0.176 0.196 0.190 

Locus 683 : 
2 alleles
11.6% missing data
   4   (0.878) 0.940 0.624 0.785 0.978 0.928 0.877 0.927 0.918 0.939 0.881 
   2   (0.122) 0.060 0.376 0.215 0.022 0.072 0.123 0.073 0.082 0.061 0.119 

Locus 684 : 
2 alleles
12.3% missing data
   2   (0.868) 0.893 0.860 0.968 0.926 0.881 0.868 0.716 0.923 0.866 0.923 
   4   (0.132) 0.107 0.140 0.032 0.074 0.119 0.132 0.284 0.077 0.134 0.077 

Locus 685 : 
2 alleles
17.4% missing data
   1   (0.445) 0.262 0.455 0.499 0.855 0.556 0.444 0.556 0.266 0.417 0.435 
   4   (0.555) 0.738 0.545 0.501 0.145 0.444 0.556 0.444 0.734 0.583 0.565 

Locus 686 : 
2 alleles
17.4% missing data
   3   (0.095) 0.074 0.027 0.020 0.097 0.086 0.095 0.059 0.054 0.088 0.055 
   4   (0.905) 0.926 0.973 0.980 0.903 0.914 0.905 0.941 0.946 0.912 0.945 

Locus 687 : 
2 alleles
18.1% missing data
   1   (0.058) 0.176 0.005 0.004 0.005 0.008 0.058 0.017 0.118 0.057 0.052 
   3   (0.942) 0.824 0.995 0.996 0.995 0.992 0.942 0.983 0.882 0.943 0.948 

Locus 688 : 
2 alleles
3.6% missing data
   1   (0.496) 0.609 0.801 0.119 0.426 0.472 0.496 0.586 0.469 0.386 0.478 
   4   (0.504) 0.391 0.199 0.881 0.574 0.528 0.504 0.414 0.531 0.614 0.522 

Locus 689 : 
2 alleles
2.2% missing data
   1   (0.096) 0.069 0.017 0.032 0.011 0.048 0.096 0.082 0.055 0.160 0.111 
   3   (0.904) 0.931 0.983 0.968 0.989 0.952 0.904 0.918 0.945 0.840 0.889 

Locus 690 : 
2 alleles
5.1% missing data
   4   (0.854) 0.820 0.968 0.903 0.966 0.893 0.854 0.926 0.869 0.887 0.865 
   1   (0.146) 0.180 0.032 0.097 0.034 0.107 0.146 0.074 0.131 0.113 0.135 

Locus 691 : 
2 alleles
10.1% missing data
   3   (0.780) 0.767 0.891 0.969 0.791 0.838 0.781 0.572 0.794 0.764 0.772 
   1   (0.220) 0.233 0.109 0.031 0.209 0.162 0.219 0.428 0.206 0.236 0.228 

Locus 692 : 
2 alleles
13.0% missing data
   2   (0.891) 0.954 0.934 0.981 0.930 0.933 0.891 0.895 0.948 0.893 0.839 
   3   (0.109) 0.046 0.066 0.019 0.070 0.067 0.109 0.105 0.052 0.107 0.161 

Locus 693 : 
2 alleles
1.4% missing data
   3   (0.202) 0.172 0.049 0.190 0.041 0.158 0.203 0.170 0.168 0.319 0.225 
   2   (0.798) 0.828 0.951 0.810 0.959 0.842 0.797 0.830 0.832 0.681 0.775 

Locus 694 : 
2 alleles
4.3% missing data
   4   (0.870) 0.887 0.738 0.970 0.924 0.951 0.870 0.959 0.881 0.923 0.817 
   2   (0.130) 0.113 0.262 0.030 0.076 0.049 0.130 0.041 0.119 0.077 0.183 

Locus 695 : 
2 alleles
12.3% missing data
   4   (0.928) 0.889 0.983 0.960 0.992 0.978 0.928 0.981 0.922 0.950 0.939 
   1   (0.072) 0.111 0.017 0.040 0.008 0.022 0.072 0.019 0.078 0.050 0.061 

Locus 696 : 
2 alleles
3.6% missing data
   2   (0.921) 0.918 0.978 0.991 0.985 0.961 0.921 0.966 0.933 0.968 0.943 
   4   (0.079) 0.082 0.022 0.009 0.015 0.039 0.079 0.034 0.067 0.032 0.057 

Locus 697 : 
2 alleles
10.9% missing data
   3   (0.761) 0.854 0.944 0.761 0.560 0.801 0.761 0.793 0.830 0.789 0.675 
   4   (0.239) 0.146 0.056 0.239 0.440 0.199 0.239 0.207 0.170 0.211 0.325 

Locus 698 : 
2 alleles
5.8% missing data
   3   (0.919) 0.924 0.990 0.989 0.993 0.981 0.919 0.920 0.934 0.860 0.873 
   1   (0.081) 0.076 0.010 0.011 0.007 0.019 0.081 0.080 0.066 0.140 0.127 

Locus 699 : 
2 alleles
10.9% missing data
   1   (0.112) 0.061 0.367 0.103 0.028 0.085 0.113 0.283 0.051 0.040 0.048 
   3   (0.888) 0.939 0.633 0.897 0.972 0.915 0.887 0.717 0.949 0.960 0.952 

Locus 700 : 
2 alleles
7.2% missing data
   2   (0.199) 0.212 0.331 0.025 0.043 0.196 0.200 0.100 0.135 0.100 0.118 
   3   (0.801) 0.788 0.669 0.975 0.957 0.804 0.800 0.900 0.865 0.900 0.882 

Locus 701 : 
2 alleles
1.4% missing data
   4   (0.115) 0.175 0.029 0.091 0.070 0.063 0.115 0.046 0.155 0.067 0.086 
   2   (0.885) 0.825 0.971 0.909 0.930 0.937 0.885 0.954 0.845 0.933 0.914 

Locus 702 : 
2 alleles
6.5% missing data
   1   (0.483) 0.606 0.469 0.091 0.128 0.460 0.483 0.618 0.528 0.566 0.464 
   3   (0.517) 0.394 0.531 0.909 0.872 0.540 0.517 0.382 0.472 0.434 0.536 

Locus 703 : 
2 alleles
1.4% missing data
   3   (0.885) 0.859 0.702 0.988 0.984 0.956 0.885 0.959 0.854 0.955 0.892 
   2   (0.115) 0.141 0.298 0.012 0.016 0.044 0.115 0.041 0.146 0.045 0.108 

Locus 704 : 
2 alleles
4.3% missing data
   3   (0.947) 0.995 0.971 0.983 0.967 0.816 0.947 0.683 0.994 0.993 0.991 
   2   (0.053) 0.005 0.029 0.017 0.033 0.184 0.053 0.317 0.006 0.007 0.009 

Locus 705 : 
2 alleles
6.5% missing data
   3   (0.713) 0.841 0.506 0.179 0.815 0.699 0.713 0.856 0.842 0.733 0.725 
   4   (0.287) 0.159 0.494 0.821 0.185 0.301 0.287 0.144 0.158 0.267 0.275 

Locus 706 : 
2 alleles
1.4% missing data
   3   (0.917) 0.960 0.970 0.986 0.983 0.922 0.917 0.977 0.953 0.961 0.933 
   4   (0.083) 0.040 0.030 0.014 0.017 0.078 0.083 0.023 0.047 0.039 0.067 

Locus 707 : 
2 alleles
9.4% missing data
   2   (0.678) 0.731 0.500 0.921 0.725 0.659 0.678 0.871 0.635 0.668 0.707 
   4   (0.322) 0.269 0.500 0.079 0.275 0.341 0.322 0.129 0.365 0.332 0.293 

Locus 708 : 
2 alleles
13.0% missing data
   1   (0.211) 0.133 0.381 0.184 0.281 0.199 0.211 0.632 0.109 0.270 0.144 
   3   (0.789) 0.867 0.619 0.816 0.719 0.801 0.789 0.368 0.891 0.730 0.856 

Locus 709 : 
2 alleles
15.9% missing data
   4   (0.905) 0.953 0.823 0.978 0.954 0.866 0.905 0.888 0.974 0.975 0.956 
   3   (0.095) 0.047 0.177 0.022 0.046 0.134 0.095 0.112 0.026 0.025 0.044 

Locus 710 : 
2 alleles
8.0% missing data
   2   (0.789) 0.858 0.945 0.949 0.730 0.746 0.789 0.823 0.839 0.822 0.801 
   4   (0.211) 0.142 0.055 0.051 0.270 0.254 0.211 0.177 0.161 0.178 0.199 

Locus 711 : 
2 alleles
12.3% missing data
   4   (0.904) 0.918 0.979 0.990 0.985 0.962 0.904 0.947 0.923 0.909 0.839 
   2   (0.096) 0.082 0.021 0.010 0.015 0.038 0.096 0.053 0.077 0.091 0.161 

Locus 712 : 
2 alleles
14.5% missing data
   1   (0.364) 0.385 0.120 0.382 0.314 0.313 0.364 0.636 0.294 0.436 0.407 
   3   (0.636) 0.615 0.880 0.618 0.686 0.687 0.636 0.364 0.706 0.564 0.593 

Locus 713 : 
2 alleles
5.8% missing data
   2   (0.783) 0.615 0.952 0.972 0.934 0.880 0.784 0.871 0.729 0.783 0.727 
   4   (0.217) 0.385 0.048 0.028 0.066 0.120 0.216 0.129 0.271 0.217 0.273 

Locus 714 : 
2 alleles
13.0% missing data
   3   (0.447) 0.304 0.875 0.082 0.530 0.458 0.447 0.655 0.367 0.380 0.489 
   1   (0.553) 0.696 0.125 0.918 0.470 0.542 0.553 0.345 0.633 0.620 0.511 

Locus 715 : 
2 alleles
3.6% missing data
   2   (0.840) 0.766 0.966 0.956 0.974 0.944 0.840 0.951 0.707 0.671 0.759 
   4   (0.160) 0.234 0.034 0.044 0.026 0.056 0.160 0.049 0.293 0.329 0.241 

Locus 716 : 
2 alleles
2.9% missing data
   2   (0.877) 0.917 0.961 0.956 0.921 0.886 0.877 0.886 0.914 0.819 0.921 
   4   (0.123) 0.083 0.039 0.044 0.079 0.114 0.123 0.114 0.086 0.181 0.079 

Locus 717 : 
2 alleles
3.6% missing data
   2   (0.893) 0.945 0.963 0.965 0.979 0.863 0.893 0.919 0.922 0.924 0.930 
   4   (0.107) 0.055 0.037 0.035 0.021 0.137 0.107 0.081 0.078 0.076 0.070 

Locus 718 : 
2 alleles
10.1% missing data
   3   (0.707) 0.662 0.619 0.839 0.670 0.715 0.707 0.676 0.634 0.802 0.785 
   4   (0.293) 0.338 0.381 0.161 0.330 0.285 0.293 0.324 0.366 0.198 0.215 

Locus 719 : 
2 alleles
4.3% missing data
   2   (0.138) 0.194 0.032 0.062 0.245 0.063 0.138 0.224 0.143 0.171 0.121 
   4   (0.862) 0.806 0.968 0.938 0.755 0.937 0.862 0.776 0.857 0.829 0.879 

Locus 720 : 
2 alleles
3.6% missing data
   3   (0.904) 0.890 0.982 0.986 0.990 0.937 0.905 0.948 0.699 0.932 0.939 
   4   (0.096) 0.110 0.018 0.014 0.010 0.063 0.095 0.052 0.301 0.068 0.061 

Locus 721 : 
2 alleles
13.0% missing data
   4   (0.861) 0.942 0.796 0.146 0.898 0.825 0.861 0.887 0.938 0.956 0.924 
   2   (0.139) 0.058 0.204 0.854 0.102 0.175 0.139 0.113 0.062 0.044 0.076 

Locus 722 : 
2 alleles
14.5% missing data
   3   (0.922) 0.950 0.981 0.985 0.962 0.953 0.923 0.970 0.966 0.820 0.943 
   4   (0.078) 0.050 0.019 0.015 0.038 0.047 0.077 0.030 0.034 0.180 0.057 

Locus 723 : 
2 alleles
2.9% missing data
   3   (0.924) 0.976 0.704 0.991 0.605 0.964 0.925 0.979 0.971 0.932 0.971 
   1   (0.076) 0.024 0.296 0.009 0.395 0.036 0.075 0.021 0.029 0.068 0.029 

Locus 724 : 
2 alleles
10.1% missing data
   1   (0.283) 0.523 0.047 0.065 0.055 0.126 0.283 0.221 0.341 0.377 0.349 
   3   (0.717) 0.477 0.953 0.935 0.945 0.874 0.717 0.779 0.659 0.623 0.651 

Locus 725 : 
2 alleles
13.8% missing data
   1   (0.794) 0.907 0.935 0.726 0.887 0.804 0.794 0.350 0.918 0.745 0.748 
   3   (0.206) 0.093 0.065 0.274 0.113 0.196 0.206 0.650 0.082 0.255 0.252 

Locus 726 : 
2 alleles
12.3% missing data
   3   (0.916) 0.920 0.970 0.989 0.970 0.967 0.916 0.932 0.943 0.893 0.928 
   1   (0.084) 0.080 0.030 0.011 0.030 0.033 0.084 0.068 0.057 0.107 0.072 

Locus 727 : 
2 alleles
11.6% missing data
   3   (0.682) 0.892 0.458 0.731 0.112 0.484 0.682 0.579 0.881 0.718 0.802 
   1   (0.318) 0.108 0.542 0.269 0.888 0.516 0.318 0.421 0.119 0.282 0.198 

Locus 728 : 
2 alleles
13.8% missing data
   4   (0.735) 0.825 0.782 0.167 0.788 0.680 0.734 0.751 0.856 0.835 0.790 
   3   (0.265) 0.175 0.218 0.833 0.212 0.320 0.266 0.249 0.144 0.165 0.210 

Locus 729 : 
2 alleles
17.4% missing data
   3   (0.909) 0.966 0.968 0.934 0.948 0.886 0.909 0.921 0.951 0.963 0.931 
   4   (0.091) 0.034 0.032 0.066 0.052 0.114 0.091 0.079 0.049 0.037 0.069 

Locus 730 : 
2 alleles
10.1% missing data
   3   (0.874) 0.905 0.973 0.945 0.978 0.912 0.874 0.931 0.872 0.882 0.861 
   1   (0.126) 0.095 0.027 0.055 0.022 0.088 0.126 0.069 0.128 0.118 0.139 

Locus 731 : 
2 alleles
5.1% missing data
   2   (0.672) 0.780 0.569 0.123 0.761 0.658 0.672 0.654 0.797 0.816 0.671 
   4   (0.328) 0.220 0.431 0.877 0.239 0.342 0.328 0.346 0.203 0.184 0.329 

Locus 732 : 
2 alleles
10.1% missing data
   4   (0.903) 0.947 0.976 0.915 0.976 0.942 0.903 0.950 0.961 0.904 0.852 
   1   (0.097) 0.053 0.024 0.085 0.024 0.058 0.097 0.050 0.039 0.096 0.148 

Locus 733 : 
2 alleles
2.2% missing data
   3   (0.702) 0.681 0.594 0.917 0.894 0.759 0.702 0.751 0.678 0.816 0.698 
   1   (0.298) 0.319 0.406 0.083 0.106 0.241 0.298 0.249 0.322 0.184 0.302 

Locus 734 : 
2 alleles
2.2% missing data
   3   (0.642) 0.607 0.901 0.950 0.800 0.469 0.642 0.811 0.655 0.825 0.715 
   1   (0.358) 0.393 0.099 0.050 0.200 0.531 0.358 0.189 0.345 0.175 0.285 

Locus 735 : 
2 alleles
11.6% missing data
   3   (0.913) 0.957 0.649 0.970 0.982 0.961 0.913 0.935 0.961 0.948 0.933 
   1   (0.087) 0.043 0.351 0.030 0.018 0.039 0.087 0.065 0.039 0.052 0.067 

Locus 736 : 
2 alleles
5.1% missing data
   2   (0.105) 0.102 0.129 0.028 0.125 0.025 0.105 0.209 0.090 0.061 0.101 
   4   (0.895) 0.898 0.871 0.972 0.875 0.975 0.895 0.791 0.910 0.939 0.899 

Locus 737 : 
2 alleles
13.8% missing data
   1   (0.488) 0.515 0.404 0.842 0.338 0.403 0.488 0.367 0.650 0.359 0.573 
   4   (0.512) 0.485 0.596 0.158 0.662 0.597 0.512 0.633 0.350 0.641 0.427 

Locus 738 : 
2 alleles
5.8% missing data
   4   (0.551) 0.527 0.877 0.564 0.719 0.554 0.551 0.730 0.603 0.409 0.491 
   2   (0.449) 0.473 0.123 0.436 0.281 0.446 0.449 0.270 0.397 0.591 0.509 

Locus 739 : 
2 alleles
10.9% missing data
   3   (0.911) 0.959 0.981 0.967 0.985 0.959 0.910 0.887 0.949 0.929 0.880 
   1   (0.089) 0.041 0.019 0.033 0.015 0.041 0.090 0.113 0.051 0.071 0.120 

Locus 740 : 
2 alleles
2.2% missing data
   2   (0.912) 0.880 0.986 0.989 0.991 0.972 0.912 0.967 0.848 0.941 0.909 
   4   (0.088) 0.120 0.014 0.011 0.009 0.028 0.088 0.033 0.152 0.059 0.091 

Locus 741 : 
2 alleles
5.8% missing data
   2   (0.850) 0.893 0.963 0.952 0.937 0.838 0.850 0.908 0.894 0.918 0.875 
   4   (0.150) 0.107 0.037 0.048 0.063 0.162 0.150 0.092 0.106 0.082 0.125 

Locus 742 : 
2 alleles
6.5% missing data
   4   (0.932) 0.983 0.978 0.990 0.973 0.858 0.932 0.943 0.985 0.984 0.973 
   2   (0.068) 0.017 0.022 0.010 0.027 0.142 0.068 0.057 0.015 0.016 0.027 

Locus 743 : 
2 alleles
2.9% missing data
   2   (0.159) 0.130 0.056 0.051 0.021 0.149 0.159 0.087 0.133 0.285 0.137 
   4   (0.841) 0.870 0.944 0.949 0.979 0.851 0.841 0.913 0.867 0.715 0.863 

Locus 744 : 
2 alleles
3.6% missing data
   1   (0.722) 0.823 0.923 0.595 0.940 0.527 0.722 0.682 0.615 0.837 0.819 
   3   (0.278) 0.177 0.077 0.405 0.060 0.473 0.278 0.318 0.385 0.163 0.181 

Locus 745 : 
2 alleles
4.3% missing data
   3   (0.835) 0.791 0.942 0.973 0.962 0.909 0.835 0.917 0.795 0.589 0.856 
   1   (0.165) 0.209 0.058 0.027 0.038 0.091 0.165 0.083 0.205 0.411 0.144 

Locus 746 : 
2 alleles
2.9% missing data
   3   (0.862) 0.854 0.958 0.927 0.949 0.925 0.862 0.895 0.876 0.770 0.860 
   1   (0.138) 0.146 0.042 0.073 0.051 0.075 0.138 0.105 0.124 0.230 0.140 

Locus 747 : 
2 alleles
2.9% missing data
   2   (0.075) 0.076 0.011 0.011 0.007 0.018 0.075 0.051 0.060 0.098 0.124 
   4   (0.925) 0.924 0.989 0.989 0.993 0.982 0.925 0.949 0.940 0.902 0.876 

Locus 748 : 
2 alleles
1.4% missing data
   2   (0.916) 0.943 0.975 0.986 0.937 0.938 0.917 0.853 0.951 0.926 0.949 
   4   (0.084) 0.057 0.025 0.014 0.063 0.062 0.083 0.147 0.049 0.074 0.051 

Locus 749 : 
2 alleles
8.0% missing data
   3   (0.265) 0.339 0.064 0.041 0.106 0.229 0.265 0.308 0.317 0.247 0.300 
   1   (0.735) 0.661 0.936 0.959 0.894 0.771 0.735 0.692 0.683 0.753 0.700 

Locus 750 : 
2 alleles
11.6% missing data
   3   (0.915) 0.948 0.981 0.936 0.950 0.955 0.915 0.952 0.924 0.958 0.906 
   1   (0.085) 0.052 0.019 0.064 0.050 0.045 0.085 0.048 0.076 0.042 0.094 

Locus 751 : 
2 alleles
13.8% missing data
   1   (0.219) 0.224 0.093 0.209 0.706 0.233 0.219 0.081 0.167 0.240 0.134 
   4   (0.781) 0.776 0.907 0.791 0.294 0.767 0.781 0.919 0.833 0.760 0.866 

Locus 752 : 
2 alleles
7.2% missing data
   3   (0.718) 0.676 0.938 0.440 0.809 0.831 0.719 0.548 0.663 0.710 0.633 
   4   (0.282) 0.324 0.062 0.560 0.191 0.169 0.281 0.452 0.337 0.290 0.367 

Locus 753 : 
2 alleles
3.6% missing data
   2   (0.792) 0.863 0.573 0.509 0.851 0.829 0.793 0.928 0.866 0.836 0.799 
   4   (0.208) 0.137 0.427 0.491 0.149 0.171 0.207 0.072 0.134 0.164 0.201 

Locus 754 : 
2 alleles
10.9% missing data
   1   (0.864) 0.900 0.961 0.975 0.815 0.925 0.864 0.925 0.910 0.686 0.847 
   3   (0.136) 0.100 0.039 0.025 0.185 0.075 0.136 0.075 0.090 0.314 0.153 

Locus 755 : 
2 alleles
2.2% missing data
   2   (0.794) 0.843 0.592 0.117 0.948 0.863 0.794 0.924 0.869 0.839 0.793 
   4   (0.206) 0.157 0.408 0.883 0.052 0.137 0.206 0.076 0.131 0.161 0.207 

Locus 756 : 
2 alleles
2.9% missing data
   4   (0.933) 0.989 0.977 0.150 0.981 0.895 0.933 0.974 0.986 0.989 0.985 
   2   (0.067) 0.011 0.023 0.850 0.019 0.105 0.067 0.026 0.014 0.011 0.015 

Locus 757 : 
2 alleles
5.8% missing data
   1   (0.571) 0.547 0.510 0.913 0.257 0.523 0.571 0.568 0.540 0.494 0.686 
   3   (0.429) 0.453 0.490 0.087 0.743 0.477 0.429 0.432 0.460 0.506 0.314 

Locus 758 : 
2 alleles
5.8% missing data
   4   (0.815) 0.836 0.901 0.947 0.765 0.878 0.815 0.737 0.822 0.763 0.802 
   1   (0.185) 0.164 0.099 0.053 0.235 0.122 0.185 0.263 0.178 0.237 0.198 

Locus 759 : 
2 alleles
14.5% missing data
   4   (0.564) 0.473 0.719 0.653 0.914 0.582 0.563 0.579 0.476 0.620 0.556 
   2   (0.436) 0.527 0.281 0.347 0.086 0.418 0.437 0.421 0.524 0.380 0.444 

Locus 760 : 
2 alleles
5.1% missing data
   2   (0.817) 0.889 0.946 0.937 0.922 0.808 0.817 0.930 0.765 0.611 0.821 
   3   (0.183) 0.111 0.054 0.063 0.078 0.192 0.183 0.070 0.235 0.389 0.179 

Locus 761 : 
2 alleles
10.1% missing data
   2   (0.892) 0.933 0.961 0.944 0.977 0.889 0.892 0.932 0.794 0.962 0.930 
   4   (0.108) 0.067 0.039 0.056 0.023 0.111 0.108 0.068 0.206 0.038 0.070 

Locus 762 : 
2 alleles
7.2% missing data
   1   (0.859) 0.790 0.963 0.852 0.963 0.913 0.859 0.932 0.889 0.871 0.875 
   2   (0.141) 0.210 0.037 0.148 0.037 0.087 0.141 0.068 0.111 0.129 0.125 

Locus 763 : 
2 alleles
3.6% missing data
   4   (0.908) 0.906 0.625 0.992 0.990 0.975 0.908 0.975 0.835 0.963 0.924 
   2   (0.092) 0.094 0.375 0.008 0.010 0.025 0.092 0.025 0.165 0.037 0.076 

Locus 764 : 
2 alleles
5.1% missing data
   2   (0.851) 0.901 0.952 0.936 0.951 0.833 0.851 0.926 0.924 0.789 0.869 
   4   (0.149) 0.099 0.048 0.064 0.049 0.167 0.149 0.074 0.076 0.211 0.131 

Locus 765 : 
2 alleles
17.4% missing data
   4   (0.522) 0.661 0.329 0.865 0.338 0.435 0.522 0.639 0.669 0.358 0.554 
   2   (0.478) 0.339 0.671 0.135 0.662 0.565 0.478 0.361 0.331 0.642 0.446 

Locus 766 : 
2 alleles
9.4% missing data
   2   (0.905) 0.901 0.986 0.935 0.977 0.952 0.906 0.974 0.759 0.925 0.923 
   4   (0.095) 0.099 0.014 0.065 0.023 0.048 0.094 0.026 0.241 0.075 0.077 

Locus 767 : 
2 alleles
5.1% missing data
   4   (0.357) 0.344 0.098 0.225 0.123 0.372 0.357 0.200 0.457 0.512 0.347 
   2   (0.643) 0.656 0.902 0.775 0.877 0.628 0.643 0.800 0.543 0.488 0.653 

Locus 768 : 
2 alleles
2.9% missing data
   2   (0.903) 0.933 0.968 0.972 0.971 0.921 0.903 0.936 0.931 0.936 0.928 
   1   (0.097) 0.067 0.032 0.028 0.029 0.079 0.097 0.064 0.069 0.064 0.072 

Locus 769 : 
2 alleles
3.6% missing data
   3   (0.753) 0.737 0.878 0.942 0.931 0.746 0.753 0.838 0.739 0.697 0.797 
   1   (0.247) 0.263 0.122 0.058 0.069 0.254 0.247 0.162 0.261 0.303 0.203 

Locus 770 : 
2 alleles
6.5% missing data
   1   (0.809) 0.794 0.929 0.971 0.853 0.893 0.809 0.826 0.789 0.848 0.742 
   3   (0.191) 0.206 0.071 0.029 0.147 0.107 0.191 0.174 0.211 0.152 0.258 

Locus 771 : 
2 alleles
7.2% missing data
   3   (0.918) 0.970 0.978 0.984 0.969 0.883 0.917 0.956 0.971 0.967 0.963 
   1   (0.082) 0.030 0.022 0.016 0.031 0.117 0.083 0.044 0.029 0.033 0.037 

Locus 772 : 
2 alleles
13.0% missing data
   2   (0.850) 0.845 0.961 0.791 0.965 0.884 0.850 0.848 0.823 0.837 0.869 
   4   (0.150) 0.155 0.039 0.209 0.035 0.116 0.150 0.152 0.177 0.163 0.131 

Locus 773 : 
2 alleles
15.9% missing data
   2   (0.403) 0.503 0.437 0.164 0.183 0.300 0.403 0.425 0.410 0.630 0.441 
   4   (0.597) 0.497 0.563 0.836 0.817 0.700 0.597 0.575 0.590 0.370 0.559 

Locus 774 : 
2 alleles
10.9% missing data
   3   (0.920) 0.930 0.987 0.976 0.988 0.976 0.920 0.944 0.928 0.952 0.855 
   1   (0.080) 0.070 0.013 0.024 0.012 0.024 0.080 0.056 0.072 0.048 0.145 

Locus 775 : 
2 alleles
15.9% missing data
   3   (0.921) 0.921 0.979 0.986 0.992 0.963 0.921 0.970 0.922 0.882 0.948 
   1   (0.079) 0.079 0.021 0.014 0.008 0.037 0.079 0.030 0.078 0.118 0.052 

Locus 776 : 
2 alleles
13.0% missing data
   4   (0.595) 0.425 0.916 0.736 0.761 0.704 0.594 0.525 0.473 0.618 0.526 
   2   (0.405) 0.575 0.084 0.264 0.239 0.296 0.406 0.475 0.527 0.382 0.474 

Locus 777 : 
2 alleles
6.5% missing data
   1   (0.413) 0.370 0.445 0.113 0.485 0.421 0.414 0.640 0.276 0.562 0.378 
   4   (0.587) 0.630 0.555 0.887 0.515 0.579 0.586 0.360 0.724 0.438 0.622 

Locus 778 : 
2 alleles
5.8% missing data
   1   (0.916) 0.975 0.969 0.943 0.981 0.895 0.916 0.849 0.949 0.913 0.955 
   4   (0.084) 0.025 0.031 0.057 0.019 0.105 0.084 0.151 0.051 0.087 0.045 

Locus 779 : 
2 alleles
13.0% missing data
   2   (0.290) 0.222 0.103 0.115 0.086 0.344 0.291 0.263 0.254 0.234 0.313 
   4   (0.710) 0.778 0.897 0.885 0.914 0.656 0.709 0.737 0.746 0.766 0.687 

Locus 780 : 
2 alleles
6.5% missing data
   1   (0.675) 0.697 0.813 0.706 0.893 0.611 0.675 0.559 0.741 0.699 0.697 
   3   (0.325) 0.303 0.187 0.294 0.107 0.389 0.325 0.441 0.259 0.301 0.303 

Locus 781 : 
2 alleles
5.8% missing data
   3   (0.696) 0.611 0.910 0.954 0.852 0.706 0.695 0.814 0.664 0.665 0.723 
   1   (0.304) 0.389 0.090 0.046 0.148 0.294 0.305 0.186 0.336 0.335 0.277 

Locus 782 : 
2 alleles
12.3% missing data
   3   (0.864) 0.958 0.953 0.971 0.949 0.653 0.864 0.927 0.954 0.950 0.922 
   1   (0.136) 0.042 0.047 0.029 0.051 0.347 0.136 0.073 0.046 0.050 0.078 

Locus 783 : 
2 alleles
14.5% missing data
   3   (0.866) 0.908 0.969 0.864 0.959 0.895 0.866 0.738 0.929 0.622 0.899 
   1   (0.134) 0.092 0.031 0.136 0.041 0.105 0.134 0.262 0.071 0.378 0.101 

Locus 784 : 
2 alleles
12.3% missing data
   4   (0.764) 0.817 0.421 0.691 0.966 0.859 0.763 0.814 0.791 0.677 0.760 
   3   (0.236) 0.183 0.579 0.309 0.034 0.141 0.237 0.186 0.209 0.323 0.240 

Locus 785 : 
2 alleles
1.4% missing data
   2   (0.687) 0.721 0.735 0.892 0.900 0.673 0.687 0.676 0.602 0.457 0.765 
   4   (0.313) 0.279 0.265 0.108 0.100 0.327 0.313 0.324 0.398 0.543 0.235 

Locus 786 : 
2 alleles
13.8% missing data
   3   (0.876) 0.907 0.971 0.970 0.971 0.910 0.876 0.889 0.907 0.846 0.891 
   1   (0.124) 0.093 0.029 0.030 0.029 0.090 0.124 0.111 0.093 0.154 0.109 

Locus 787 : 
2 alleles
5.8% missing data
   3   (0.917) 0.912 0.987 0.991 0.987 0.980 0.917 0.970 0.919 0.915 0.816 
   4   (0.083) 0.088 0.013 0.009 0.013 0.020 0.083 0.030 0.081 0.085 0.184 

Locus 788 : 
2 alleles
13.0% missing data
   1   (0.916) 0.956 0.983 0.900 0.987 0.951 0.916 0.952 0.967 0.934 0.914 
   2   (0.084) 0.044 0.017 0.100 0.013 0.049 0.084 0.048 0.033 0.066 0.086 

Locus 789 : 
2 alleles
1.4% missing data
   3   (0.870) 0.926 0.964 0.896 0.894 0.901 0.871 0.948 0.886 0.813 0.841 
   1   (0.130) 0.074 0.036 0.104 0.106 0.099 0.129 0.052 0.114 0.187 0.159 

Locus 790 : 
2 alleles
10.9% missing data
   3   (0.888) 0.835 0.978 0.903 0.961 0.954 0.888 0.913 0.871 0.918 0.887 
   1   (0.112) 0.165 0.022 0.097 0.039 0.046 0.112 0.087 0.129 0.082 0.113 

Locus 791 : 
2 alleles
4.3% missing data
   1   (0.678) 0.769 0.819 0.693 0.298 0.566 0.678 0.870 0.787 0.774 0.731 
   3   (0.322) 0.231 0.181 0.307 0.702 0.434 0.322 0.130 0.213 0.226 0.269 

Locus 792 : 
2 alleles
12.3% missing data
   1   (0.896) 0.886 0.977 0.922 0.959 0.933 0.895 0.765 0.911 0.964 0.935 
   3   (0.104) 0.114 0.023 0.078 0.041 0.067 0.105 0.235 0.089 0.036 0.065 

Locus 793 : 
2 alleles
0.0% missing data
   1   (0.072) 0.104 0.010 0.010 0.008 0.017 0.072 0.016 0.354 0.065 0.058 
   3   (0.928) 0.896 0.990 0.990 0.992 0.983 0.928 0.984 0.646 0.935 0.942 

Locus 794 : 
2 alleles
13.8% missing data
   2   (0.542) 0.598 0.505 0.124 0.503 0.578 0.542 0.662 0.450 0.328 0.575 
   4   (0.458) 0.402 0.495 0.876 0.497 0.422 0.458 0.338 0.550 0.672 0.425 

Locus 795 : 
2 alleles
0.7% missing data
   2   (0.852) 0.871 0.970 0.889 0.934 0.919 0.852 0.644 0.907 0.896 0.761 
   3   (0.148) 0.129 0.030 0.111 0.066 0.081 0.148 0.356 0.093 0.104 0.239 

Locus 796 : 
2 alleles
13.0% missing data
   1   (0.725) 0.810 0.559 0.613 0.597 0.656 0.725 0.614 0.848 0.876 0.799 
   2   (0.275) 0.190 0.441 0.387 0.403 0.344 0.275 0.386 0.152 0.124 0.201 

Locus 797 : 
2 alleles
5.1% missing data
   3   (0.892) 0.930 0.973 0.981 0.944 0.871 0.892 0.818 0.957 0.959 0.929 
   4   (0.108) 0.070 0.027 0.019 0.056 0.129 0.108 0.182 0.043 0.041 0.071 

Locus 798 : 
2 alleles
5.1% missing data
   3   (0.890) 0.944 0.974 0.983 0.900 0.937 0.890 0.939 0.957 0.858 0.874 
   1   (0.110) 0.056 0.026 0.017 0.100 0.063 0.110 0.061 0.043 0.142 0.126 

Locus 799 : 
2 alleles
11.6% missing data
   2   (0.857) 0.866 0.964 0.935 0.921 0.916 0.858 0.744 0.825 0.833 0.852 
   4   (0.143) 0.134 0.036 0.065 0.079 0.084 0.142 0.256 0.175 0.167 0.148 

Locus 800 : 
2 alleles
5.1% missing data
   3   (0.905) 0.929 0.971 0.973 0.965 0.933 0.905 0.470 0.955 0.948 0.952 
   1   (0.095) 0.071 0.029 0.027 0.035 0.067 0.095 0.530 0.045 0.052 0.048 

Locus 801 : 
2 alleles
0.0% missing data
   1   (0.910) 0.951 0.974 0.989 0.985 0.943 0.910 0.967 0.914 0.965 0.889 
   2   (0.090) 0.049 0.026 0.011 0.015 0.057 0.090 0.033 0.086 0.035 0.111 

Locus 802 : 
2 alleles
8.0% missing data
   1   (0.885) 0.932 0.655 0.642 0.986 0.939 0.885 0.944 0.925 0.946 0.913 
   3   (0.115) 0.068 0.345 0.358 0.014 0.061 0.115 0.056 0.075 0.054 0.087 

Locus 803 : 
2 alleles
11.6% missing data
   1   (0.894) 0.909 0.970 0.890 0.945 0.945 0.894 0.964 0.749 0.906 0.893 
   3   (0.106) 0.091 0.030 0.110 0.055 0.055 0.106 0.036 0.251 0.094 0.107 

Locus 804 : 
2 alleles
2.9% missing data
   3   (0.937) 0.989 0.967 0.957 0.940 0.824 0.938 0.935 0.991 0.988 0.985 
   4   (0.063) 0.011 0.033 0.043 0.060 0.176 0.062 0.065 0.009 0.012 0.015 

Locus 805 : 
2 alleles
12.3% missing data
   1   (0.798) 0.822 0.441 0.117 0.928 0.866 0.798 0.905 0.844 0.908 0.827 
   3   (0.202) 0.178 0.559 0.883 0.072 0.134 0.202 0.095 0.156 0.092 0.173 

Locus 806 : 
2 alleles
4.3% missing data
   1   (0.087) 0.032 0.020 0.016 0.015 0.094 0.086 0.087 0.028 0.063 0.077 
   2   (0.913) 0.968 0.980 0.984 0.985 0.906 0.914 0.913 0.972 0.937 0.923 

Locus 807 : 
2 alleles
3.6% missing data
   1   (0.714) 0.623 0.925 0.944 0.926 0.753 0.715 0.872 0.597 0.777 0.631 
   3   (0.286) 0.377 0.075 0.056 0.074 0.247 0.285 0.128 0.403 0.223 0.369 

Locus 808 : 
2 alleles
14.5% missing data
   4   (0.912) 0.962 0.256 0.904 0.974 0.964 0.912 0.900 0.973 0.943 0.932 
   2   (0.088) 0.038 0.744 0.096 0.026 0.036 0.088 0.100 0.027 0.057 0.068 

Locus 809 : 
2 alleles
4.3% missing data
   2   (0.867) 0.901 0.964 0.980 0.941 0.931 0.867 0.842 0.869 0.759 0.816 
   3   (0.133) 0.099 0.036 0.020 0.059 0.069 0.133 0.158 0.131 0.241 0.184 

Locus 810 : 
2 alleles
5.8% missing data
   3   (0.937) 0.990 0.970 0.966 0.980 0.801 0.937 0.943 0.991 0.990 0.985 
   2   (0.063) 0.010 0.030 0.034 0.020 0.199 0.063 0.057 0.009 0.010 0.015 

Locus 811 : 
2 alleles
14.5% missing data
   3   (0.598) 0.618 0.515 0.940 0.512 0.494 0.598 0.827 0.723 0.702 0.650 
   1   (0.402) 0.382 0.485 0.060 0.488 0.506 0.402 0.173 0.277 0.298 0.350 

Locus 812 : 
2 alleles
5.1% missing data
   3   (0.934) 0.979 0.475 0.992 0.979 0.967 0.934 0.962 0.983 0.977 0.969 
   1   (0.066) 0.021 0.525 0.008 0.021 0.033 0.066 0.038 0.017 0.023 0.031 

Locus 813 : 
2 alleles
10.9% missing data
   2   (0.896) 0.826 0.982 0.959 0.986 0.974 0.896 0.970 0.843 0.906 0.837 
   3   (0.104) 0.174 0.018 0.041 0.014 0.026 0.104 0.030 0.157 0.094 0.163 

Locus 814 : 
2 alleles
3.6% missing data
   1   (0.220) 0.109 0.500 0.050 0.205 0.223 0.221 0.351 0.098 0.388 0.151 
   4   (0.780) 0.891 0.500 0.950 0.795 0.777 0.779 0.649 0.902 0.612 0.849 

Locus 815 : 
2 alleles
2.9% missing data
   1   (0.830) 0.754 0.958 0.972 0.970 0.924 0.830 0.922 0.780 0.850 0.722 
   2   (0.170) 0.246 0.042 0.028 0.030 0.076 0.170 0.078 0.220 0.150 0.278 

Locus 816 : 
2 alleles
7.2% missing data
   2   (0.891) 0.894 0.978 0.988 0.976 0.941 0.890 0.946 0.935 0.942 0.895 
   1   (0.109) 0.106 0.022 0.012 0.024 0.059 0.110 0.054 0.065 0.058 0.105 

Locus 817 : 
2 alleles
13.0% missing data
   4   (0.665) 0.726 0.911 0.682 0.421 0.595 0.665 0.695 0.745 0.766 0.674 
   1   (0.335) 0.274 0.089 0.318 0.579 0.405 0.335 0.305 0.255 0.234 0.326 

Locus 818 : 
2 alleles
14.5% missing data
   1   (0.176) 0.233 0.034 0.130 0.371 0.097 0.176 0.076 0.218 0.113 0.214 
   2   (0.824) 0.767 0.966 0.870 0.629 0.903 0.824 0.924 0.782 0.887 0.786 

Locus 819 : 
2 alleles
12.3% missing data
   1   (0.880) 0.945 0.966 0.978 0.953 0.893 0.879 0.499 0.947 0.946 0.882 
   3   (0.120) 0.055 0.034 0.022 0.047 0.107 0.121 0.501 0.053 0.054 0.118 

Locus 820 : 
2 alleles
3.6% missing data
   3   (0.510) 0.731 0.150 0.935 0.279 0.420 0.510 0.651 0.662 0.523 0.468 
   1   (0.490) 0.269 0.850 0.065 0.721 0.580 0.490 0.349 0.338 0.477 0.532 

Locus 821 : 
2 alleles
3.6% missing data
   3   (0.816) 0.899 0.923 0.454 0.950 0.780 0.816 0.762 0.918 0.887 0.831 
   1   (0.184) 0.101 0.077 0.546 0.050 0.220 0.184 0.238 0.082 0.113 0.169 

Locus 822 : 
2 alleles
13.0% missing data
   2   (0.113) 0.044 0.049 0.020 0.697 0.088 0.113 0.434 0.031 0.046 0.059 
   4   (0.887) 0.956 0.951 0.980 0.303 0.912 0.887 0.566 0.969 0.954 0.941 

Locus 823 : 
2 alleles
12.3% missing data
   2   (0.918) 0.945 0.978 0.063 0.984 0.977 0.918 0.957 0.959 0.951 0.923 
   4   (0.082) 0.055 0.022 0.937 0.016 0.023 0.082 0.043 0.041 0.049 0.077 

Locus 824 : 
2 alleles
11.6% missing data
   2   (0.921) 0.767 0.992 0.978 0.992 0.987 0.921 0.966 0.869 0.904 0.901 
   3   (0.079) 0.233 0.008 0.022 0.008 0.013 0.079 0.034 0.131 0.096 0.099 

Locus 825 : 
2 alleles
1.4% missing data
   1   (0.877) 0.902 0.955 0.968 0.923 0.907 0.877 0.957 0.937 0.910 0.853 
   3   (0.123) 0.098 0.045 0.032 0.077 0.093 0.123 0.043 0.063 0.090 0.147 

Locus 826 : 
2 alleles
2.9% missing data
   2   (0.912) 0.946 0.969 0.975 0.984 0.919 0.912 0.966 0.946 0.953 0.938 
   1   (0.088) 0.054 0.031 0.025 0.016 0.081 0.088 0.034 0.054 0.047 0.062 

Locus 827 : 
2 alleles
5.1% missing data
   1   (0.898) 0.924 0.982 0.967 0.658 0.927 0.898 0.943 0.880 0.947 0.922 
   4   (0.102) 0.076 0.018 0.033 0.342 0.073 0.102 0.057 0.120 0.053 0.078 

Locus 828 : 
2 alleles
7.2% missing data
   4   (0.677) 0.725 0.546 0.627 0.778 0.683 0.677 0.645 0.650 0.816 0.665 
   3   (0.323) 0.275 0.454 0.373 0.222 0.317 0.323 0.355 0.350 0.184 0.335 

Locus 829 : 
2 alleles
10.9% missing data
   3   (0.807) 0.831 0.956 0.965 0.970 0.892 0.806 0.919 0.652 0.715 0.701 
   1   (0.193) 0.169 0.044 0.035 0.030 0.108 0.194 0.081 0.348 0.285 0.299 

Locus 830 : 
2 alleles
2.9% missing data
   2   (0.775) 0.745 0.947 0.937 0.836 0.790 0.775 0.877 0.828 0.791 0.756 
   3   (0.225) 0.255 0.053 0.063 0.164 0.210 0.225 0.123 0.172 0.209 0.244 

Locus 831 : 
2 alleles
1.4% missing data
   2   (0.913) 0.929 0.988 0.993 0.820 0.974 0.913 0.975 0.913 0.858 0.913 
   4   (0.087) 0.071 0.012 0.007 0.180 0.026 0.087 0.025 0.087 0.142 0.087 

Locus 832 : 
2 alleles
10.9% missing data
   2   (0.671) 0.733 0.538 0.676 0.722 0.672 0.671 0.628 0.724 0.828 0.676 
   4   (0.329) 0.267 0.462 0.324 0.278 0.328 0.329 0.372 0.276 0.172 0.324 

Locus 833 : 
2 alleles
15.2% missing data
   4   (0.891) 0.897 0.964 0.856 0.973 0.938 0.891 0.953 0.914 0.895 0.872 
   2   (0.109) 0.103 0.036 0.144 0.027 0.062 0.109 0.047 0.086 0.105 0.128 

Locus 834 : 
2 alleles
14.5% missing data
   2   (0.761) 0.729 0.940 0.826 0.960 0.824 0.762 0.846 0.710 0.595 0.718 
   4   (0.239) 0.271 0.060 0.174 0.040 0.176 0.238 0.154 0.290 0.405 0.282 

Locus 835 : 
2 alleles
10.9% missing data
   4   (0.913) 0.937 0.977 0.924 0.985 0.929 0.913 0.965 0.818 0.972 0.949 
   2   (0.087) 0.063 0.023 0.076 0.015 0.071 0.087 0.035 0.182 0.028 0.051 

Locus 836 : 
2 alleles
5.1% missing data
   2   (0.464) 0.584 0.477 0.919 0.144 0.409 0.464 0.427 0.513 0.505 0.390 
   4   (0.536) 0.416 0.523 0.081 0.856 0.591 0.536 0.573 0.487 0.495 0.610 

Locus 837 : 
2 alleles
7.2% missing data
   2   (0.887) 0.905 0.953 0.968 0.981 0.900 0.887 0.961 0.896 0.919 0.915 
   4   (0.113) 0.095 0.047 0.032 0.019 0.100 0.113 0.039 0.104 0.081 0.085 

Locus 838 : 
2 alleles
5.1% missing data
   1   (0.892) 0.973 0.951 0.974 0.900 0.729 0.892 0.666 0.944 0.964 0.952 
   2   (0.108) 0.027 0.049 0.026 0.100 0.271 0.108 0.334 0.056 0.036 0.048 

Locus 839 : 
2 alleles
5.1% missing data
   1   (0.880) 0.951 0.960 0.986 0.928 0.808 0.880 0.915 0.945 0.905 0.916 
   4   (0.120) 0.049 0.040 0.014 0.072 0.192 0.120 0.085 0.055 0.095 0.084 

Locus 840 : 
2 alleles
2.9% missing data
   3   (0.900) 0.834 0.991 0.993 0.991 0.987 0.900 0.976 0.864 0.828 0.685 
   1   (0.100) 0.166 0.009 0.007 0.009 0.013 0.100 0.024 0.136 0.172 0.315 

Locus 841 : 
2 alleles
10.9% missing data
   2   (0.921) 0.971 0.967 0.963 0.887 0.901 0.921 0.959 0.976 0.981 0.959 
   4   (0.079) 0.029 0.033 0.037 0.113 0.099 0.079 0.041 0.024 0.019 0.041 

Locus 842 : 
2 alleles
5.1% missing data
   2   (0.905) 0.935 0.971 0.964 0.969 0.925 0.905 0.833 0.877 0.961 0.954 
   4   (0.095) 0.065 0.029 0.036 0.031 0.075 0.095 0.167 0.123 0.039 0.046 

Locus 843 : 
2 alleles
12.3% missing data
   2   (0.811) 0.743 0.955 0.949 0.936 0.871 0.811 0.812 0.835 0.802 0.791 
   4   (0.189) 0.257 0.045 0.051 0.064 0.129 0.189 0.188 0.165 0.198 0.209 

Locus 844 : 
2 alleles
2.9% missing data
   3   (0.909) 0.966 0.717 0.947 0.973 0.934 0.908 0.962 0.949 0.968 0.957 
   1   (0.091) 0.034 0.283 0.053 0.027 0.066 0.092 0.038 0.051 0.032 0.043 

Locus 845 : 
2 alleles
13.8% missing data
   1   (0.820) 0.678 0.951 0.594 0.956 0.908 0.820 0.901 0.811 0.873 0.822 
   3   (0.180) 0.322 0.049 0.406 0.044 0.092 0.180 0.099 0.189 0.127 0.178 

Locus 846 : 
2 alleles
12.3% missing data
   1   (0.865) 0.921 0.616 0.984 0.980 0.917 0.866 0.941 0.937 0.789 0.856 
   4   (0.135) 0.079 0.384 0.016 0.020 0.083 0.134 0.059 0.063 0.211 0.144 

Locus 847 : 
2 alleles
4.3% missing data
   1   (0.765) 0.629 0.936 0.967 0.508 0.842 0.765 0.904 0.764 0.801 0.782 
   3   (0.235) 0.371 0.064 0.033 0.492 0.158 0.235 0.096 0.236 0.199 0.218 

Locus 848 : 
2 alleles
8.0% missing data
   1   (0.509) 0.581 0.522 0.492 0.444 0.515 0.509 0.488 0.454 0.386 0.500 
   3   (0.491) 0.419 0.478 0.508 0.556 0.485 0.491 0.512 0.546 0.614 0.500 

Locus 849 : 
2 alleles
8.7% missing data
   3   (0.936) 0.883 0.994 0.982 0.994 0.990 0.936 0.983 0.945 0.947 0.872 
   2   (0.064) 0.117 0.006 0.018 0.006 0.010 0.064 0.017 0.055 0.053 0.128 

Locus 850 : 
2 alleles
10.9% missing data
   1   (0.757) 0.798 0.578 0.160 0.953 0.786 0.757 0.701 0.742 0.897 0.787 
   3   (0.243) 0.202 0.422 0.840 0.047 0.214 0.243 0.299 0.258 0.103 0.213 

Locus 851 : 
2 alleles
5.8% missing data
   2   (0.901) 0.921 0.978 0.980 0.987 0.926 0.901 0.950 0.896 0.940 0.905 
   4   (0.099) 0.079 0.022 0.020 0.013 0.074 0.099 0.050 0.104 0.060 0.095 

Locus 852 : 
2 alleles
4.3% missing data
   4   (0.907) 0.952 0.974 0.985 0.986 0.913 0.907 0.862 0.955 0.938 0.926 
   2   (0.093) 0.048 0.026 0.015 0.014 0.087 0.093 0.138 0.045 0.062 0.074 

Locus 853 : 
2 alleles
2.9% missing data
   1   (0.213) 0.140 0.050 0.060 0.042 0.281 0.213 0.402 0.108 0.186 0.215 
   3   (0.787) 0.860 0.950 0.940 0.958 0.719 0.787 0.598 0.892 0.814 0.785 

Locus 854 : 
2 alleles
5.8% missing data
   1   (0.891) 0.921 0.972 0.985 0.918 0.941 0.891 0.940 0.925 0.880 0.891 
   3   (0.109) 0.079 0.028 0.015 0.082 0.059 0.109 0.060 0.075 0.120 0.109 

Locus 855 : 
2 alleles
10.9% missing data
   1   (0.121) 0.084 0.030 0.144 0.042 0.098 0.120 0.055 0.142 0.145 0.102 
   3   (0.879) 0.916 0.970 0.856 0.958 0.902 0.880 0.945 0.858 0.855 0.898 

Locus 856 : 
2 alleles
1.4% missing data
   1   (0.692) 0.546 0.934 0.925 0.952 0.774 0.693 0.577 0.649 0.840 0.576 
   3   (0.308) 0.454 0.066 0.075 0.048 0.226 0.307 0.423 0.351 0.160 0.424 

Locus 857 : 
2 alleles
3.6% missing data
   1   (0.183) 0.199 0.047 0.029 0.064 0.175 0.183 0.211 0.245 0.187 0.153 
   3   (0.817) 0.801 0.953 0.971 0.936 0.825 0.817 0.789 0.755 0.813 0.847 

Locus 858 : 
2 alleles
13.0% missing data
   3   (0.184) 0.210 0.071 0.098 0.057 0.178 0.184 0.148 0.133 0.438 0.123 
   4   (0.816) 0.790 0.929 0.902 0.943 0.822 0.816 0.852 0.867 0.562 0.877 

Locus 859 : 
2 alleles
12.3% missing data
   4   (0.882) 0.953 0.967 0.943 0.788 0.892 0.881 0.949 0.965 0.918 0.880 
   2   (0.118) 0.047 0.033 0.057 0.212 0.108 0.119 0.051 0.035 0.082 0.120 

Locus 860 : 
2 alleles
8.0% missing data
   3   (0.838) 0.838 0.961 0.917 0.891 0.866 0.838 0.888 0.879 0.890 0.819 
   1   (0.162) 0.162 0.039 0.083 0.109 0.134 0.162 0.112 0.121 0.110 0.181 

Locus 861 : 
2 alleles
5.1% missing data
   2   (0.167) 0.112 0.065 0.035 0.119 0.264 0.167 0.158 0.138 0.074 0.110 
   4   (0.833) 0.888 0.935 0.965 0.881 0.736 0.833 0.842 0.862 0.926 0.890 

Locus 862 : 
2 alleles
5.8% missing data
   4   (0.278) 0.411 0.360 0.042 0.100 0.208 0.278 0.392 0.392 0.166 0.251 
   1   (0.722) 0.589 0.640 0.958 0.900 0.792 0.722 0.608 0.608 0.834 0.749 

Locus 863 : 
2 alleles
4.3% missing data
   3   (0.943) 0.994 0.968 0.961 0.954 0.680 0.943 0.957 0.994 0.992 0.991 
   1   (0.057) 0.006 0.032 0.039 0.046 0.320 0.057 0.043 0.006 0.008 0.009 

Locus 864 : 
2 alleles
4.3% missing data
   4   (0.888) 0.866 0.978 0.941 0.739 0.948 0.888 0.970 0.678 0.930 0.915 
   3   (0.112) 0.134 0.022 0.059 0.261 0.052 0.112 0.030 0.322 0.070 0.085 

Locus 865 : 
2 alleles
1.4% missing data
   1   (0.144) 0.136 0.046 0.038 0.241 0.097 0.144 0.107 0.116 0.119 0.157 
   3   (0.856) 0.864 0.954 0.962 0.759 0.903 0.856 0.893 0.884 0.881 0.843 

Locus 866 : 
2 alleles
9.4% missing data
   2   (0.916) 0.977 0.972 0.899 0.960 0.860 0.916 0.957 0.974 0.959 0.959 
   1   (0.084) 0.023 0.028 0.101 0.040 0.140 0.084 0.043 0.026 0.041 0.041 

Locus 867 : 
2 alleles
2.2% missing data
   1   (0.084) 0.064 0.027 0.014 0.162 0.055 0.084 0.041 0.107 0.048 0.055 
   2   (0.916) 0.936 0.973 0.986 0.838 0.945 0.916 0.959 0.893 0.952 0.945 

Locus 868 : 
2 alleles
3.6% missing data
   3   (0.845) 0.944 0.746 0.970 0.932 0.767 0.845 0.688 0.949 0.933 0.899 
   4   (0.155) 0.056 0.254 0.030 0.068 0.233 0.155 0.312 0.051 0.067 0.101 

Locus 869 : 
2 alleles
4.3% missing data
   4   (0.898) 0.955 0.750 0.982 0.984 0.936 0.897 0.867 0.941 0.967 0.938 
   2   (0.102) 0.045 0.250 0.018 0.016 0.064 0.103 0.133 0.059 0.033 0.062 

Locus 870 : 
2 alleles
5.1% missing data
   2   (0.901) 0.943 0.975 0.829 0.798 0.943 0.901 0.773 0.945 0.938 0.903 
   4   (0.099) 0.057 0.025 0.171 0.202 0.057 0.099 0.227 0.055 0.062 0.097 

Locus 871 : 
2 alleles
14.5% missing data
   1   (0.667) 0.660 0.570 0.457 0.801 0.747 0.667 0.709 0.602 0.747 0.644 
   4   (0.333) 0.340 0.430 0.543 0.199 0.253 0.333 0.291 0.398 0.253 0.356 

Locus 872 : 
2 alleles
6.5% missing data
   4   (0.897) 0.961 0.699 0.957 0.724 0.913 0.898 0.932 0.957 0.957 0.944 
   2   (0.103) 0.039 0.301 0.043 0.276 0.087 0.102 0.068 0.043 0.043 0.056 

Locus 873 : 
2 alleles
12.3% missing data
   1   (0.890) 0.932 0.964 0.912 0.919 0.897 0.890 0.887 0.930 0.910 0.928 
   2   (0.110) 0.068 0.036 0.088 0.081 0.103 0.110 0.113 0.070 0.090 0.072 

Locus 874 : 
2 alleles
1.4% missing data
   1   (0.870) 0.932 0.967 0.946 0.940 0.899 0.871 0.750 0.912 0.847 0.836 
   3   (0.130) 0.068 0.033 0.054 0.060 0.101 0.129 0.250 0.088 0.153 0.164 

Locus 875 : 
2 alleles
8.7% missing data
   2   (0.883) 0.906 0.975 0.973 0.954 0.916 0.883 0.780 0.935 0.908 0.877 
   4   (0.117) 0.094 0.025 0.027 0.046 0.084 0.117 0.220 0.065 0.092 0.123 

Locus 876 : 
2 alleles
2.9% missing data
   3   (0.899) 0.974 0.969 0.989 0.701 0.832 0.899 0.944 0.978 0.952 0.940 
   1   (0.101) 0.026 0.031 0.011 0.299 0.168 0.101 0.056 0.022 0.048 0.060 

Locus 877 : 
2 alleles
0.7% missing data
   1   (0.057) 0.087 0.005 0.004 0.004 0.008 0.057 0.014 0.077 0.063 0.104 
   2   (0.943) 0.913 0.995 0.996 0.996 0.992 0.943 0.986 0.923 0.937 0.896 

Locus 878 : 
2 alleles
12.3% missing data
   3   (0.732) 0.647 0.654 0.947 0.612 0.791 0.732 0.879 0.756 0.824 0.759 
   2   (0.268) 0.353 0.346 0.053 0.388 0.209 0.268 0.121 0.244 0.176 0.241 

Locus 879 : 
2 alleles
2.9% missing data
   1   (0.929) 0.972 0.599 0.987 0.981 0.950 0.929 0.970 0.949 0.976 0.978 
   3   (0.071) 0.028 0.401 0.013 0.019 0.050 0.071 0.030 0.051 0.024 0.022 

Locus 880 : 
2 alleles
9.4% missing data
   1   (0.708) 0.763 0.915 0.574 0.281 0.717 0.708 0.649 0.725 0.786 0.709 
   4   (0.292) 0.237 0.085 0.426 0.719 0.283 0.292 0.351 0.275 0.214 0.291 

Locus 881 : 
2 alleles
13.0% missing data
   2   (0.912) 0.900 0.982 0.974 0.987 0.975 0.912 0.959 0.939 0.857 0.876 
   4   (0.088) 0.100 0.018 0.026 0.013 0.025 0.088 0.041 0.061 0.143 0.124 

Locus 882 : 
2 alleles
15.9% missing data
   3   (0.883) 0.850 0.963 0.987 0.970 0.951 0.883 0.732 0.889 0.891 0.864 
   1   (0.117) 0.150 0.037 0.013 0.030 0.049 0.117 0.268 0.111 0.109 0.136 

Locus 883 : 
2 alleles
2.9% missing data
   3   (0.919) 0.966 0.978 0.756 0.972 0.909 0.919 0.965 0.972 0.967 0.953 
   1   (0.081) 0.034 0.022 0.244 0.028 0.091 0.081 0.035 0.028 0.033 0.047 

Locus 884 : 
2 alleles
3.6% missing data
   1   (0.806) 0.814 0.567 0.960 0.955 0.785 0.806 0.816 0.700 0.928 0.885 
   3   (0.194) 0.186 0.433 0.040 0.045 0.215 0.194 0.184 0.300 0.072 0.115 

Locus 885 : 
2 alleles
13.0% missing data
   2   (0.881) 0.890 0.959 0.981 0.964 0.951 0.881 0.857 0.915 0.888 0.799 
   4   (0.119) 0.110 0.041 0.019 0.036 0.049 0.119 0.143 0.085 0.112 0.201 

Locus 886 : 
2 alleles
11.6% missing data
   2   (0.915) 0.942 0.982 0.981 0.849 0.954 0.915 0.618 0.941 0.960 0.941 
   4   (0.085) 0.058 0.018 0.019 0.151 0.046 0.085 0.382 0.059 0.040 0.059 

Locus 887 : 
2 alleles
13.0% missing data
   1   (0.921) 0.946 0.978 0.945 0.979 0.954 0.921 0.965 0.896 0.949 0.945 
   2   (0.079) 0.054 0.022 0.055 0.021 0.046 0.079 0.035 0.104 0.051 0.055 

Locus 888 : 
2 alleles
17.4% missing data
   1   (0.709) 0.832 0.863 0.462 0.848 0.586 0.709 0.520 0.823 0.823 0.737 
   3   (0.291) 0.168 0.137 0.538 0.152 0.414 0.291 0.480 0.177 0.177 0.263 

Locus 889 : 
2 alleles
3.6% missing data
   3   (0.881) 0.929 0.956 0.989 0.959 0.909 0.881 0.952 0.924 0.782 0.882 
   1   (0.119) 0.071 0.044 0.011 0.041 0.091 0.119 0.048 0.076 0.218 0.118 

Locus 890 : 
2 alleles
6.5% missing data
   4   (0.663) 0.742 0.877 0.937 0.184 0.599 0.663 0.690 0.771 0.672 0.681 
   2   (0.337) 0.258 0.123 0.063 0.816 0.401 0.337 0.310 0.229 0.328 0.319 

Locus 891 : 
2 alleles
5.8% missing data
   2   (0.450) 0.494 0.487 0.598 0.433 0.330 0.450 0.570 0.485 0.532 0.469 
   4   (0.550) 0.506 0.513 0.402 0.567 0.670 0.550 0.430 0.515 0.468 0.531 

Locus 892 : 
2 alleles
5.8% missing data
   2   (0.845) 0.877 0.955 0.656 0.954 0.809 0.845 0.427 0.865 0.920 0.919 
   1   (0.155) 0.123 0.045 0.344 0.046 0.191 0.155 0.573 0.135 0.080 0.081 

Locus 893 : 
2 alleles
13.8% missing data
   4   (0.722) 0.723 0.841 0.957 0.887 0.804 0.722 0.645 0.704 0.606 0.631 
   2   (0.278) 0.277 0.159 0.043 0.113 0.196 0.278 0.355 0.296 0.394 0.369 

Locus 894 : 
2 alleles
13.0% missing data
   3   (0.541) 0.537 0.582 0.113 0.715 0.569 0.541 0.603 0.539 0.470 0.536 
   4   (0.459) 0.463 0.418 0.887 0.285 0.431 0.459 0.397 0.461 0.530 0.464 

Locus 895 : 
2 alleles
3.6% missing data
   1   (0.939) 0.919 0.995 0.996 0.996 0.991 0.939 0.985 0.888 0.924 0.877 
   3   (0.061) 0.081 0.005 0.004 0.004 0.009 0.061 0.015 0.112 0.076 0.123 

Locus 896 : 
2 alleles
13.0% missing data
   2   (0.747) 0.730 0.628 0.964 0.885 0.842 0.747 0.467 0.780 0.826 0.722 
   3   (0.253) 0.270 0.372 0.036 0.115 0.158 0.253 0.533 0.220 0.174 0.278 

Locus 897 : 
2 alleles
15.2% missing data
   3   (0.786) 0.780 0.935 0.963 0.890 0.765 0.786 0.591 0.852 0.847 0.791 
   4   (0.214) 0.220 0.065 0.037 0.110 0.235 0.214 0.409 0.148 0.153 0.209 

Locus 898 : 
2 alleles
1.4% missing data
   1   (0.886) 0.959 0.952 0.981 0.367 0.859 0.886 0.819 0.963 0.947 0.934 
   3   (0.114) 0.041 0.048 0.019 0.633 0.141 0.114 0.181 0.037 0.053 0.066 

Locus 899 : 
2 alleles
13.8% missing data
   1   (0.868) 0.864 0.898 0.972 0.914 0.926 0.868 0.874 0.826 0.925 0.852 
   3   (0.132) 0.136 0.102 0.028 0.086 0.074 0.132 0.126 0.174 0.075 0.148 

Locus 900 : 
2 alleles
2.9% missing data
   3   (0.930) 0.880 0.991 0.990 0.994 0.984 0.930 0.962 0.849 0.904 0.949 
   1   (0.070) 0.120 0.009 0.010 0.006 0.016 0.070 0.038 0.151 0.096 0.051 

Locus 901 : 
2 alleles
4.3% missing data
   3   (0.889) 0.910 0.973 0.978 0.966 0.928 0.889 0.907 0.936 0.937 0.875 
   2   (0.111) 0.090 0.027 0.022 0.034 0.072 0.111 0.093 0.064 0.063 0.125 

Locus 902 : 
2 alleles
12.3% missing data
   4   (0.924) 0.913 0.988 0.970 0.991 0.978 0.924 0.962 0.853 0.961 0.891 
   1   (0.076) 0.087 0.012 0.030 0.009 0.022 0.076 0.038 0.147 0.039 0.109 

Locus 903 : 
2 alleles
13.0% missing data
   4   (0.642) 0.651 0.628 0.469 0.760 0.718 0.642 0.799 0.679 0.585 0.603 
   2   (0.358) 0.349 0.372 0.531 0.240 0.282 0.358 0.201 0.321 0.415 0.397 

Locus 904 : 
2 alleles
8.7% missing data
   4   (0.498) 0.471 0.660 0.482 0.667 0.458 0.499 0.357 0.421 0.389 0.543 
   2   (0.502) 0.529 0.340 0.518 0.333 0.542 0.501 0.643 0.579 0.611 0.457 

Locus 905 : 
2 alleles
6.5% missing data
   1   (0.890) 0.817 0.976 0.985 0.981 0.947 0.890 0.947 0.898 0.922 0.883 
   3   (0.110) 0.183 0.024 0.015 0.019 0.053 0.110 0.053 0.102 0.078 0.117 

Locus 906 : 
2 alleles
12.3% missing data
   2   (0.919) 0.969 0.659 0.907 0.972 0.953 0.919 0.977 0.976 0.972 0.949 
   4   (0.081) 0.031 0.341 0.093 0.028 0.047 0.081 0.023 0.024 0.028 0.051 

Locus 907 : 
2 alleles
1.4% missing data
   1   (0.909) 0.930 0.980 0.984 0.982 0.943 0.909 0.951 0.927 0.899 0.927 
   2   (0.091) 0.070 0.020 0.016 0.018 0.057 0.091 0.049 0.073 0.101 0.073 

Locus 908 : 
2 alleles
12.3% missing data
   3   (0.800) 0.750 0.883 0.964 0.878 0.827 0.800 0.830 0.839 0.835 0.824 
   1   (0.200) 0.250 0.117 0.036 0.122 0.173 0.200 0.170 0.161 0.165 0.176 

Locus 909 : 
2 alleles
3.6% missing data
   1   (0.740) 0.866 0.201 0.960 0.935 0.688 0.740 0.648 0.750 0.547 0.827 
   4   (0.260) 0.134 0.799 0.040 0.065 0.312 0.260 0.352 0.250 0.453 0.173 

Locus 910 : 
2 alleles
12.3% missing data
   4   (0.588) 0.670 0.498 0.651 0.565 0.548 0.588 0.827 0.542 0.345 0.637 
   1   (0.412) 0.330 0.502 0.349 0.435 0.452 0.412 0.173 0.458 0.655 0.363 

Locus 911 : 
2 alleles
15.9% missing data
   3   (0.853) 0.700 0.965 0.988 0.983 0.966 0.853 0.936 0.743 0.860 0.728 
   1   (0.147) 0.300 0.035 0.012 0.017 0.034 0.147 0.064 0.257 0.140 0.272 

Locus 912 : 
2 alleles
2.9% missing data
   1   (0.926) 0.954 0.819 0.971 0.992 0.988 0.926 0.982 0.952 0.939 0.872 
   3   (0.074) 0.046 0.181 0.029 0.008 0.012 0.074 0.018 0.048 0.061 0.128 

Locus 913 : 
2 alleles
18.8% missing data
   1   (0.862) 0.892 0.839 0.953 0.947 0.851 0.862 0.921 0.911 0.955 0.886 
   3   (0.138) 0.108 0.161 0.047 0.053 0.149 0.138 0.079 0.089 0.045 0.114 

Locus 914 : 
2 alleles
10.1% missing data
   3   (0.814) 0.819 0.953 0.894 0.792 0.875 0.814 0.866 0.749 0.867 0.765 
   1   (0.186) 0.181 0.047 0.106 0.208 0.125 0.186 0.134 0.251 0.133 0.235 

Locus 915 : 
2 alleles
5.1% missing data
   1   (0.842) 0.903 0.928 0.798 0.902 0.836 0.842 0.547 0.902 0.931 0.879 
   3   (0.158) 0.097 0.072 0.202 0.098 0.164 0.158 0.453 0.098 0.069 0.121 

Locus 916 : 
2 alleles
4.3% missing data
   2   (0.719) 0.747 0.900 0.940 0.220 0.688 0.719 0.669 0.779 0.786 0.786 
   4   (0.281) 0.253 0.100 0.060 0.780 0.312 0.281 0.331 0.221 0.214 0.214 

Locus 917 : 
2 alleles
1.4% missing data
   2   (0.792) 0.811 0.691 0.180 0.954 0.906 0.792 0.714 0.806 0.898 0.730 
   4   (0.208) 0.189 0.309 0.820 0.046 0.094 0.208 0.286 0.194 0.102 0.270 

Locus 918 : 
2 alleles
2.9% missing data
   2   (0.854) 0.911 0.958 0.150 0.969 0.847 0.854 0.946 0.886 0.924 0.900 
   4   (0.146) 0.089 0.042 0.850 0.031 0.153 0.146 0.054 0.114 0.076 0.100 

Locus 919 : 
2 alleles
2.9% missing data
   4   (0.665) 0.626 0.898 0.675 0.860 0.651 0.664 0.450 0.659 0.696 0.686 
   1   (0.335) 0.374 0.102 0.325 0.140 0.349 0.336 0.550 0.341 0.304 0.314 

Locus 920 : 
2 alleles
12.3% missing data
   3   (0.907) 0.959 0.970 0.950 0.962 0.915 0.907 0.964 0.952 0.945 0.925 
   1   (0.093) 0.041 0.030 0.050 0.038 0.085 0.093 0.036 0.048 0.055 0.075 

Locus 921 : 
2 alleles
13.0% missing data
   3   (0.814) 0.885 0.939 0.613 0.541 0.810 0.814 0.806 0.887 0.739 0.861 
   1   (0.186) 0.115 0.061 0.387 0.459 0.190 0.186 0.194 0.113 0.261 0.139 

Locus 922 : 
2 alleles
9.4% missing data
   2   (0.905) 0.934 0.980 0.989 0.988 0.950 0.905 0.976 0.894 0.935 0.849 
   4   (0.095) 0.066 0.020 0.011 0.012 0.050 0.095 0.024 0.106 0.065 0.151 

Locus 923 : 
2 alleles
5.1% missing data
   4   (0.710) 0.705 0.864 0.914 0.939 0.742 0.710 0.732 0.630 0.741 0.635 
   3   (0.290) 0.295 0.136 0.086 0.061 0.258 0.290 0.268 0.370 0.259 0.365 

Locus 924 : 
2 alleles
13.8% missing data
   3   (0.880) 0.862 0.916 0.927 0.971 0.911 0.880 0.922 0.809 0.942 0.919 
   1   (0.120) 0.138 0.084 0.073 0.029 0.089 0.120 0.078 0.191 0.058 0.081 

Locus 925 : 
2 alleles
2.9% missing data
   3   (0.810) 0.799 0.604 0.965 0.943 0.837 0.810 0.854 0.755 0.908 0.862 
   1   (0.190) 0.201 0.396 0.035 0.057 0.163 0.190 0.146 0.245 0.092 0.138 

Locus 926 : 
2 alleles
5.1% missing data
   4   (0.759) 0.792 0.934 0.951 0.942 0.710 0.759 0.584 0.709 0.707 0.806 
   2   (0.241) 0.208 0.066 0.049 0.058 0.290 0.241 0.416 0.291 0.293 0.194 

Locus 927 : 
2 alleles
8.0% missing data
   1   (0.464) 0.459 0.315 0.100 0.871 0.518 0.464 0.367 0.579 0.354 0.416 
   3   (0.536) 0.541 0.685 0.900 0.129 0.482 0.536 0.633 0.421 0.646 0.584 

Locus 928 : 
2 alleles
3.6% missing data
   3   (0.841) 0.850 0.703 0.976 0.957 0.950 0.842 0.932 0.815 0.791 0.747 
   4   (0.159) 0.150 0.297 0.024 0.043 0.050 0.158 0.068 0.185 0.209 0.253 

Locus 929 : 
2 alleles
1.4% missing data
   2   (0.889) 0.936 0.977 0.986 0.836 0.890 0.890 0.719 0.900 0.940 0.923 
   4   (0.111) 0.064 0.023 0.014 0.164 0.110 0.110 0.281 0.100 0.060 0.077 

Locus 930 : 
2 alleles
14.5% missing data
   3   (0.920) 0.979 0.635 0.988 0.987 0.963 0.920 0.883 0.976 0.820 0.952 
   4   (0.080) 0.021 0.365 0.012 0.013 0.037 0.080 0.117 0.024 0.180 0.048 

Locus 931 : 
2 alleles
2.9% missing data
   2   (0.897) 0.852 0.979 0.986 0.985 0.949 0.897 0.966 0.923 0.861 0.922 
   4   (0.103) 0.148 0.021 0.014 0.015 0.051 0.103 0.034 0.077 0.139 0.078 

Locus 932 : 
2 alleles
3.6% missing data
   1   (0.135) 0.149 0.176 0.019 0.038 0.059 0.135 0.047 0.124 0.099 0.140 
   3   (0.865) 0.851 0.824 0.981 0.962 0.941 0.865 0.953 0.876 0.901 0.860 

Locus 933 : 
2 alleles
12.3% missing data
   1   (0.845) 0.863 0.790 0.894 0.870 0.893 0.846 0.903 0.862 0.927 0.869 
   4   (0.155) 0.137 0.210 0.106 0.130 0.107 0.154 0.097 0.138 0.073 0.131 

Locus 934 : 
2 alleles
11.6% missing data
   2   (0.906) 0.983 0.700 0.972 0.863 0.744 0.906 0.941 0.982 0.935 0.978 
   3   (0.094) 0.017 0.300 0.028 0.137 0.256 0.094 0.059 0.018 0.065 0.022 

Locus 935 : 
2 alleles
10.1% missing data
   1   (0.538) 0.584 0.147 0.645 0.256 0.670 0.537 0.775 0.528 0.483 0.508 
   4   (0.462) 0.416 0.853 0.355 0.744 0.330 0.463 0.225 0.472 0.517 0.492 

Locus 936 : 
2 alleles
8.7% missing data
   2   (0.600) 0.731 0.438 0.078 0.257 0.541 0.601 0.720 0.694 0.677 0.661 
   3   (0.400) 0.269 0.562 0.922 0.743 0.459 0.399 0.280 0.306 0.323 0.339 

Locus 937 : 
2 alleles
12.3% missing data
   1   (0.914) 0.687 0.991 0.994 0.992 0.986 0.914 0.979 0.735 0.923 0.907 
   4   (0.086) 0.313 0.009 0.006 0.008 0.014 0.086 0.021 0.265 0.077 0.093 

Locus 938 : 
2 alleles
5.1% missing data
   1   (0.812) 0.877 0.705 0.843 0.928 0.848 0.813 0.577 0.895 0.583 0.861 
   4   (0.188) 0.123 0.295 0.157 0.072 0.152 0.187 0.423 0.105 0.417 0.139 

Locus 939 : 
2 alleles
5.1% missing data
   1   (0.753) 0.833 0.931 0.641 0.874 0.637 0.753 0.679 0.828 0.866 0.788 
   2   (0.247) 0.167 0.069 0.359 0.126 0.363 0.247 0.321 0.172 0.134 0.212 

Locus 940 : 
2 alleles
0.7% missing data
   3   (0.904) 0.949 0.974 0.985 0.983 0.903 0.904 0.912 0.935 0.957 0.914 
   1   (0.096) 0.051 0.026 0.015 0.017 0.097 0.096 0.088 0.065 0.043 0.086 

Locus 941 : 
2 alleles
6.5% missing data
   3   (0.463) 0.618 0.766 0.537 0.090 0.313 0.464 0.287 0.567 0.303 0.509 
   4   (0.537) 0.382 0.234 0.463 0.910 0.687 0.536 0.713 0.433 0.697 0.491 

Locus 942 : 
2 alleles
5.8% missing data
   2   (0.856) 0.875 0.702 0.873 0.864 0.930 0.856 0.947 0.872 0.894 0.852 
   4   (0.144) 0.125 0.298 0.127 0.136 0.070 0.144 0.053 0.128 0.106 0.148 

Locus 943 : 
2 alleles
3.6% missing data
   2   (0.923) 0.968 0.638 0.970 0.864 0.959 0.923 0.964 0.976 0.975 0.967 
   4   (0.077) 0.032 0.362 0.030 0.136 0.041 0.077 0.036 0.024 0.025 0.033 

Locus 944 : 
2 alleles
2.9% missing data
   4   (0.676) 0.716 0.896 0.933 0.912 0.610 0.676 0.697 0.753 0.600 0.638 
   1   (0.324) 0.284 0.104 0.067 0.088 0.390 0.324 0.303 0.247 0.400 0.362 

Locus 945 : 
2 alleles
3.6% missing data
   3   (0.892) 0.956 0.969 0.863 0.901 0.874 0.892 0.855 0.971 0.941 0.926 
   1   (0.108) 0.044 0.031 0.137 0.099 0.126 0.108 0.145 0.029 0.059 0.074 

Locus 946 : 
2 alleles
12.3% missing data
   2   (0.957) 0.996 0.991 0.991 0.988 0.830 0.957 0.966 0.995 0.994 0.993 
   1   (0.043) 0.004 0.009 0.009 0.012 0.170 0.043 0.034 0.005 0.006 0.007 

Locus 947 : 
2 alleles
3.6% missing data
   2   (0.904) 0.938 0.670 0.983 0.917 0.964 0.904 0.953 0.948 0.951 0.921 
   4   (0.096) 0.062 0.330 0.017 0.083 0.036 0.096 0.047 0.052 0.049 0.079 

Locus 948 : 
2 alleles
15.2% missing data
   3   (0.348) 0.370 0.151 0.399 0.239 0.318 0.348 0.640 0.300 0.254 0.375 
   4   (0.652) 0.630 0.849 0.601 0.761 0.682 0.652 0.360 0.700 0.746 0.625 

Locus 949 : 
2 alleles
5.1% missing data
   1   (0.802) 0.791 0.949 0.963 0.955 0.849 0.802 0.866 0.747 0.891 0.760 
   3   (0.198) 0.209 0.051 0.037 0.045 0.151 0.198 0.134 0.253 0.109 0.240 

Locus 950 : 
2 alleles
10.1% missing data
   1   (0.870) 0.698 0.982 0.923 0.985 0.971 0.870 0.951 0.736 0.859 0.796 
   3   (0.130) 0.302 0.018 0.077 0.015 0.029 0.130 0.049 0.264 0.141 0.204 

Locus 951 : 
2 alleles
2.2% missing data
   1   (0.899) 0.938 0.970 0.990 0.990 0.932 0.899 0.954 0.947 0.733 0.914 
   3   (0.101) 0.062 0.030 0.010 0.010 0.068 0.101 0.046 0.053 0.267 0.086 

Locus 952 : 
2 alleles
12.3% missing data
   1   (0.941) 0.930 0.994 0.984 0.995 0.990 0.941 0.986 0.897 0.933 0.885 
   3   (0.059) 0.070 0.006 0.016 0.005 0.010 0.059 0.014 0.103 0.067 0.115 

Locus 953 : 
2 alleles
3.6% missing data
   4   (0.766) 0.748 0.915 0.830 0.682 0.744 0.766 0.817 0.726 0.866 0.835 
   2   (0.234) 0.252 0.085 0.170 0.318 0.256 0.234 0.183 0.274 0.134 0.165 

Locus 954 : 
2 alleles
12.3% missing data
   1   (0.177) 0.345 0.022 0.080 0.044 0.047 0.176 0.195 0.264 0.191 0.316 
   2   (0.823) 0.655 0.978 0.920 0.956 0.953 0.824 0.805 0.736 0.809 0.684 

Locus 955 : 
2 alleles
2.9% missing data
   1   (0.319) 0.274 0.437 0.045 0.607 0.351 0.318 0.152 0.296 0.404 0.271 
   3   (0.681) 0.726 0.563 0.955 0.393 0.649 0.682 0.848 0.704 0.596 0.729 

Locus 956 : 
2 alleles
7.2% missing data
   2   (0.891) 0.931 0.939 0.872 0.979 0.931 0.891 0.954 0.756 0.922 0.891 
   4   (0.109) 0.069 0.061 0.128 0.021 0.069 0.109 0.046 0.244 0.078 0.109 

Locus 957 : 
2 alleles
4.3% missing data
   4   (0.900) 0.908 0.981 0.976 0.962 0.941 0.900 0.947 0.892 0.939 0.904 
   2   (0.100) 0.092 0.019 0.024 0.038 0.059 0.100 0.053 0.108 0.061 0.096 

Locus 958 : 
2 alleles
9.4% missing data
   3   (0.521) 0.390 0.890 0.388 0.711 0.625 0.522 0.462 0.527 0.343 0.463 
   1   (0.479) 0.610 0.110 0.612 0.289 0.375 0.478 0.538 0.473 0.657 0.537 

Locus 959 : 
2 alleles
1.4% missing data
   3   (0.924) 0.889 0.985 0.984 0.991 0.974 0.924 0.946 0.917 0.937 0.945 
   4   (0.076) 0.111 0.015 0.016 0.009 0.026 0.076 0.054 0.083 0.063 0.055 

Locus 960 : 
2 alleles
4.3% missing data
   3   (0.622) 0.604 0.904 0.934 0.234 0.676 0.622 0.669 0.653 0.544 0.561 
   1   (0.378) 0.396 0.096 0.066 0.766 0.324 0.378 0.331 0.347 0.456 0.439 

Locus 961 : 
2 alleles
6.5% missing data
   2   (0.838) 0.915 0.950 0.717 0.974 0.857 0.838 0.793 0.903 0.889 0.754 
   3   (0.162) 0.085 0.050 0.283 0.026 0.143 0.162 0.207 0.097 0.111 0.246 

Locus 962 : 
2 alleles
12.3% missing data
   3   (0.882) 0.952 0.426 0.984 0.981 0.911 0.882 0.817 0.938 0.874 0.909 
   1   (0.118) 0.048 0.574 0.016 0.019 0.089 0.118 0.183 0.062 0.126 0.091 

Locus 963 : 
2 alleles
5.8% missing data
   1   (0.648) 0.655 0.864 0.743 0.286 0.596 0.648 0.424 0.740 0.642 0.742 
   3   (0.352) 0.345 0.136 0.257 0.714 0.404 0.352 0.576 0.260 0.358 0.258 

Locus 964 : 
2 alleles
3.6% missing data
   3   (0.890) 0.931 0.963 0.990 0.756 0.927 0.890 0.826 0.951 0.918 0.886 
   4   (0.110) 0.069 0.037 0.010 0.244 0.073 0.110 0.174 0.049 0.082 0.114 

Locus 965 : 
2 alleles
7.2% missing data
   4   (0.384) 0.427 0.081 0.898 0.301 0.191 0.385 0.371 0.421 0.548 0.519 
   1   (0.616) 0.573 0.919 0.102 0.699 0.809 0.615 0.629 0.579 0.452 0.481 

Locus 966 : 
2 alleles
11.6% missing data
   3   (0.918) 0.960 0.976 0.457 0.931 0.932 0.918 0.958 0.962 0.969 0.963 
   1   (0.082) 0.040 0.024 0.543 0.069 0.068 0.082 0.042 0.038 0.031 0.037 

Locus 967 : 
2 alleles
3.6% missing data
   1   (0.320) 0.293 0.151 0.082 0.209 0.333 0.320 0.287 0.225 0.252 0.417 
   4   (0.680) 0.707 0.849 0.918 0.791 0.667 0.680 0.713 0.775 0.748 0.583 

Locus 968 : 
2 alleles
2.2% missing data
   3   (0.864) 0.918 0.529 0.978 0.963 0.928 0.865 0.909 0.945 0.793 0.841 
   1   (0.136) 0.082 0.471 0.022 0.037 0.072 0.135 0.091 0.055 0.207 0.159 

Locus 969 : 
2 alleles
8.0% missing data
   1   (0.919) 0.951 0.971 0.848 0.933 0.954 0.919 0.968 0.935 0.941 0.924 
   3   (0.081) 0.049 0.029 0.152 0.067 0.046 0.081 0.032 0.065 0.059 0.076 

Locus 970 : 
2 alleles
10.9% missing data
   1   (0.115) 0.106 0.026 0.112 0.027 0.047 0.115 0.047 0.146 0.111 0.197 
   2   (0.885) 0.894 0.974 0.888 0.973 0.953 0.885 0.953 0.854 0.889 0.803 

Locus 971 : 
2 alleles
13.0% missing data
   4   (0.900) 0.944 0.969 0.895 0.947 0.902 0.900 0.885 0.962 0.950 0.939 
   2   (0.100) 0.056 0.031 0.105 0.053 0.098 0.100 0.115 0.038 0.050 0.061 

Locus 972 : 
2 alleles
5.1% missing data
   4   (0.915) 0.965 0.595 0.979 0.986 0.953 0.915 0.978 0.958 0.951 0.946 
   3   (0.085) 0.035 0.405 0.021 0.014 0.047 0.085 0.022 0.042 0.049 0.054 

Locus 973 : 
2 alleles
12.3% missing data
   4   (0.838) 0.899 0.889 0.953 0.867 0.777 0.838 0.717 0.935 0.903 0.893 
   1   (0.162) 0.101 0.111 0.047 0.133 0.223 0.162 0.283 0.065 0.097 0.107 

Locus 974 : 
2 alleles
1.4% missing data
   2   (0.935) 0.915 0.994 0.996 0.996 0.991 0.935 0.982 0.931 0.932 0.822 
   3   (0.065) 0.085 0.006 0.004 0.004 0.009 0.065 0.018 0.069 0.068 0.178 

Locus 975 : 
2 alleles
9.4% missing data
   1   (0.901) 0.974 0.630 0.978 0.875 0.855 0.901 0.873 0.979 0.974 0.963 
   3   (0.099) 0.026 0.370 0.022 0.125 0.145 0.099 0.127 0.021 0.026 0.037 

Locus 976 : 
2 alleles
2.2% missing data
   2   (0.913) 0.966 0.962 0.973 0.953 0.873 0.913 0.934 0.970 0.975 0.951 
   4   (0.087) 0.034 0.038 0.027 0.047 0.127 0.087 0.066 0.030 0.025 0.049 

Locus 977 : 
2 alleles
1.4% missing data
   2   (0.788) 0.676 0.738 0.965 0.967 0.936 0.788 0.930 0.534 0.618 0.722 
   3   (0.212) 0.324 0.262 0.035 0.033 0.064 0.212 0.070 0.466 0.382 0.278 

Locus 978 : 
2 alleles
5.1% missing data
   4   (0.777) 0.857 0.939 0.951 0.667 0.708 0.776 0.870 0.882 0.853 0.783 
   2   (0.223) 0.143 0.061 0.049 0.333 0.292 0.224 0.130 0.118 0.147 0.217 

Locus 979 : 
2 alleles
15.2% missing data
   4   (0.784) 0.781 0.945 0.945 0.655 0.851 0.784 0.660 0.682 0.801 0.758 
   2   (0.216) 0.219 0.055 0.055 0.345 0.149 0.216 0.340 0.318 0.199 0.242 

Locus 980 : 
2 alleles
11.6% missing data
   2   (0.891) 0.937 0.963 0.949 0.969 0.891 0.890 0.852 0.945 0.886 0.948 
   4   (0.109) 0.063 0.037 0.051 0.031 0.109 0.110 0.148 0.055 0.114 0.052 

Locus 981 : 
2 alleles
4.3% missing data
   2   (0.147) 0.158 0.034 0.176 0.029 0.104 0.147 0.090 0.094 0.235 0.141 
   4   (0.853) 0.842 0.966 0.824 0.971 0.896 0.853 0.910 0.906 0.765 0.859 

Locus 982 : 
2 alleles
19.6% missing data
   2   (0.893) 0.956 0.960 0.978 0.944 0.799 0.893 0.769 0.938 0.966 0.949 
   1   (0.107) 0.044 0.040 0.022 0.056 0.201 0.107 0.231 0.062 0.034 0.051 

Locus 983 : 
2 alleles
2.2% missing data
   3   (0.908) 0.954 0.961 0.828 0.981 0.875 0.908 0.961 0.969 0.960 0.953 
   1   (0.092) 0.046 0.039 0.172 0.019 0.125 0.092 0.039 0.031 0.040 0.047 

Locus 984 : 
2 alleles
9.4% missing data
   4   (0.851) 0.851 0.951 0.952 0.931 0.889 0.851 0.913 0.840 0.886 0.865 
   1   (0.149) 0.149 0.049 0.048 0.069 0.111 0.149 0.087 0.160 0.114 0.135 

Locus 985 : 
2 alleles
3.6% missing data
   2   (0.143) 0.140 0.040 0.034 0.029 0.109 0.143 0.353 0.150 0.064 0.156 
   4   (0.857) 0.860 0.960 0.966 0.971 0.891 0.857 0.647 0.850 0.936 0.844 

Locus 986 : 
2 alleles
2.9% missing data
   1   (0.902) 0.819 0.986 0.990 0.989 0.969 0.902 0.978 0.771 0.907 0.894 
   2   (0.098) 0.181 0.014 0.010 0.011 0.031 0.098 0.022 0.229 0.093 0.106 

Locus 987 : 
2 alleles
10.1% missing data
   1   (0.911) 0.965 0.918 0.988 0.836 0.930 0.911 0.859 0.967 0.904 0.942 
   3   (0.089) 0.035 0.082 0.012 0.164 0.070 0.089 0.141 0.033 0.096 0.058 

Locus 988 : 
2 alleles
4.3% missing data
   1   (0.148) 0.190 0.023 0.041 0.018 0.044 0.148 0.117 0.124 0.215 0.322 
   4   (0.852) 0.810 0.977 0.959 0.982 0.956 0.852 0.883 0.876 0.785 0.678 

Locus 989 : 
2 alleles
2.9% missing data
   2   (0.762) 0.843 0.585 0.951 0.861 0.774 0.761 0.681 0.738 0.731 0.804 
   4   (0.238) 0.157 0.415 0.049 0.139 0.226 0.239 0.319 0.262 0.269 0.196 

Locus 990 : 
2 alleles
5.1% missing data
   1   (0.150) 0.105 0.351 0.030 0.143 0.109 0.150 0.262 0.094 0.069 0.117 
   3   (0.850) 0.895 0.649 0.970 0.857 0.891 0.850 0.738 0.906 0.931 0.883 

Locus 991 : 
2 alleles
15.9% missing data
   1   (0.950) 0.967 0.994 0.982 0.993 0.992 0.950 0.984 0.958 0.965 0.895 
   2   (0.050) 0.033 0.006 0.018 0.007 0.008 0.050 0.016 0.042 0.035 0.105 

Locus 992 : 
2 alleles
5.8% missing data
   1   (0.822) 0.794 0.952 0.805 0.848 0.856 0.823 0.923 0.694 0.832 0.854 
   3   (0.178) 0.206 0.048 0.195 0.152 0.144 0.177 0.077 0.306 0.168 0.146 

Locus 993 : 
2 alleles
0.7% missing data
   1   (0.929) 0.977 0.985 0.989 0.986 0.924 0.929 0.914 0.974 0.976 0.957 
   2   (0.071) 0.023 0.015 0.011 0.014 0.076 0.071 0.086 0.026 0.024 0.043 

Locus 994 : 
2 alleles
10.9% missing data
   1   (0.874) 0.959 0.831 0.957 0.890 0.771 0.874 0.649 0.968 0.949 0.936 
   3   (0.126) 0.041 0.169 0.043 0.110 0.229 0.126 0.351 0.032 0.051 0.064 

Locus 995 : 
2 alleles
5.8% missing data
   3   (0.758) 0.885 0.929 0.621 0.916 0.677 0.757 0.827 0.834 0.837 0.711 
   1   (0.242) 0.115 0.071 0.379 0.084 0.323 0.243 0.173 0.166 0.163 0.289 

Locus 996 : 
2 alleles
12.3% missing data
   1   (0.889) 0.898 0.952 0.977 0.982 0.952 0.889 0.955 0.922 0.878 0.821 
   4   (0.111) 0.102 0.048 0.023 0.018 0.048 0.111 0.045 0.078 0.122 0.179 

Locus 997 : 
2 alleles
9.4% missing data
   1   (0.193) 0.147 0.303 0.050 0.229 0.253 0.194 0.196 0.127 0.085 0.114 
   4   (0.807) 0.853 0.697 0.950 0.771 0.747 0.806 0.804 0.873 0.915 0.886 

Locus 998 : 
2 alleles
2.2% missing data
   4   (0.911) 0.950 0.964 0.977 0.976 0.904 0.911 0.933 0.958 0.962 0.942 
   3   (0.089) 0.050 0.036 0.023 0.024 0.096 0.089 0.067 0.042 0.038 0.058 

Locus 999 : 
2 alleles
18.1% missing data
   3   (0.787) 0.892 0.897 0.964 0.351 0.743 0.787 0.878 0.819 0.812 0.800 
   2   (0.213) 0.108 0.103 0.036 0.649 0.257 0.213 0.122 0.181 0.188 0.200 

Locus 1000 : 
2 alleles
10.9% missing data
   4   (0.867) 0.882 0.973 0.975 0.962 0.930 0.867 0.848 0.875 0.906 0.799 
   3   (0.133) 0.118 0.027 0.025 0.038 0.070 0.133 0.152 0.125 0.094 0.201 

Locus 1001 : 
2 alleles
5.1% missing data
   3   (0.708) 0.719 0.891 0.661 0.749 0.624 0.709 0.826 0.655 0.855 0.763 
   4   (0.292) 0.281 0.109 0.339 0.251 0.376 0.291 0.174 0.345 0.145 0.237 

Locus 1002 : 
2 alleles
2.2% missing data
   1   (0.857) 0.941 0.943 0.976 0.919 0.576 0.857 0.950 0.944 0.948 0.944 
   3   (0.143) 0.059 0.057 0.024 0.081 0.424 0.143 0.050 0.056 0.052 0.056 

Locus 1003 : 
2 alleles
7.2% missing data
   2   (0.804) 0.837 0.953 0.968 0.801 0.857 0.804 0.604 0.793 0.627 0.794 
   3   (0.196) 0.163 0.047 0.032 0.199 0.143 0.196 0.396 0.207 0.373 0.206 

Locus 1004 : 
2 alleles
11.6% missing data
   1   (0.311) 0.296 0.090 0.237 0.289 0.269 0.312 0.151 0.247 0.257 0.380 
   3   (0.689) 0.704 0.910 0.763 0.711 0.731 0.688 0.849 0.753 0.743 0.620 

Locus 1005 : 
2 alleles
2.9% missing data
   1   (0.853) 0.932 0.962 0.905 0.965 0.792 0.853 0.944 0.941 0.904 0.854 
   3   (0.147) 0.068 0.038 0.095 0.035 0.208 0.147 0.056 0.059 0.096 0.146 

Locus 1006 : 
2 alleles
4.3% missing data
   3   (0.916) 0.957 0.680 0.641 0.981 0.973 0.916 0.961 0.940 0.953 0.939 
   1   (0.084) 0.043 0.320 0.359 0.019 0.027 0.084 0.039 0.060 0.047 0.061 

Locus 1007 : 
2 alleles
4.3% missing data
   1   (0.077) 0.051 0.014 0.023 0.009 0.038 0.077 0.064 0.049 0.297 0.043 
   3   (0.923) 0.949 0.986 0.977 0.991 0.962 0.923 0.936 0.951 0.703 0.957 

Locus 1008 : 
2 alleles
3.6% missing data
   4   (0.942) 0.989 0.988 0.995 0.933 0.877 0.943 0.828 0.991 0.988 0.985 
   1   (0.058) 0.011 0.012 0.005 0.067 0.123 0.057 0.172 0.009 0.012 0.015 

Locus 1009 : 
2 alleles
5.1% missing data
   1   (0.854) 0.934 0.508 0.975 0.979 0.875 0.854 0.876 0.940 0.900 0.867 
   4   (0.146) 0.066 0.492 0.025 0.021 0.125 0.146 0.124 0.060 0.100 0.133 

Locus 1010 : 
2 alleles
6.5% missing data
   2   (0.737) 0.818 0.640 0.933 0.694 0.739 0.737 0.887 0.830 0.750 0.732 
   4   (0.263) 0.182 0.360 0.067 0.306 0.261 0.263 0.113 0.170 0.250 0.268 

Locus 1011 : 
2 alleles
12.3% missing data
   4   (0.887) 0.951 0.957 0.982 0.417 0.856 0.887 0.952 0.942 0.964 0.947 
   2   (0.113) 0.049 0.043 0.018 0.583 0.144 0.113 0.048 0.058 0.036 0.053 

Locus 1012 : 
2 alleles
19.6% missing data
   2   (0.873) 0.917 0.942 0.973 0.931 0.889 0.873 0.884 0.913 0.913 0.869 
   4   (0.127) 0.083 0.058 0.027 0.069 0.111 0.127 0.116 0.087 0.087 0.131 

Locus 1013 : 
2 alleles
10.9% missing data
   2   (0.697) 0.711 0.927 0.916 0.721 0.788 0.696 0.481 0.698 0.548 0.627 
   4   (0.303) 0.289 0.073 0.084 0.279 0.212 0.304 0.519 0.302 0.452 0.373 

Locus 1014 : 
2 alleles
2.9% missing data
   3   (0.915) 0.977 0.622 0.967 0.957 0.878 0.915 0.786 0.980 0.982 0.979 
   2   (0.085) 0.023 0.378 0.033 0.043 0.122 0.085 0.214 0.020 0.018 0.021 

Locus 1015 : 
2 alleles
11.6% missing data
   4   (0.913) 0.958 0.979 0.978 0.975 0.871 0.913 0.965 0.948 0.953 0.949 
   2   (0.087) 0.042 0.021 0.022 0.025 0.129 0.087 0.035 0.052 0.047 0.051 

Locus 1016 : 
2 alleles
10.1% missing data
   2   (0.870) 0.878 0.966 0.916 0.973 0.915 0.870 0.918 0.854 0.931 0.862 
   4   (0.130) 0.122 0.034 0.084 0.027 0.085 0.130 0.082 0.146 0.069 0.138 

Locus 1017 : 
2 alleles
3.6% missing data
   3   (0.769) 0.860 0.739 0.954 0.660 0.704 0.769 0.479 0.896 0.892 0.827 
   2   (0.231) 0.140 0.261 0.046 0.340 0.296 0.231 0.521 0.104 0.108 0.173 

Locus 1018 : 
2 alleles
4.3% missing data
   2   (0.488) 0.459 0.503 0.549 0.683 0.535 0.488 0.675 0.347 0.539 0.410 
   4   (0.512) 0.541 0.497 0.451 0.317 0.465 0.512 0.325 0.653 0.461 0.590 

Locus 1019 : 
2 alleles
12.3% missing data
   2   (0.865) 0.895 0.954 0.630 0.900 0.851 0.865 0.644 0.939 0.957 0.914 
   1   (0.135) 0.105 0.046 0.370 0.100 0.149 0.135 0.356 0.061 0.043 0.086 

Locus 1020 : 
2 alleles
15.9% missing data
   2   (0.755) 0.652 0.945 0.796 0.501 0.869 0.755 0.823 0.570 0.684 0.744 
   4   (0.245) 0.348 0.055 0.204 0.499 0.131 0.245 0.177 0.430 0.316 0.256 

Locus 1021 : 
2 alleles
2.2% missing data
   4   (0.902) 0.900 0.986 0.990 0.987 0.975 0.902 0.970 0.920 0.897 0.856 
   2   (0.098) 0.100 0.014 0.010 0.013 0.025 0.098 0.030 0.080 0.103 0.144 

Locus 1022 : 
2 alleles
15.2% missing data
   3   (0.916) 0.915 0.974 0.950 0.919 0.955 0.917 0.965 0.942 0.920 0.948 
   1   (0.084) 0.085 0.026 0.050 0.081 0.045 0.083 0.035 0.058 0.080 0.052 

Locus 1023 : 
2 alleles
9.4% missing data
   4   (0.671) 0.632 0.905 0.165 0.651 0.770 0.670 0.842 0.648 0.539 0.693 
   1   (0.329) 0.368 0.095 0.835 0.349 0.230 0.330 0.158 0.352 0.461 0.307 

Locus 1024 : 
2 alleles
8.0% missing data
   1   (0.925) 0.954 0.990 0.963 0.270 0.975 0.925 0.928 0.814 0.963 0.951 
   2   (0.075) 0.046 0.010 0.037 0.730 0.025 0.075 0.072 0.186 0.037 0.049 

Locus 1025 : 
2 alleles
5.1% missing data
   1   (0.897) 0.970 0.966 0.988 0.969 0.866 0.896 0.577 0.951 0.959 0.949 
   3   (0.103) 0.030 0.034 0.012 0.031 0.134 0.104 0.423 0.049 0.041 0.051 

Locus 1026 : 
2 alleles
4.3% missing data
   4   (0.903) 0.967 0.970 0.972 0.720 0.845 0.904 0.964 0.944 0.964 0.952 
   2   (0.097) 0.033 0.030 0.028 0.280 0.155 0.096 0.036 0.056 0.036 0.048 

Locus 1027 : 
2 alleles
13.8% missing data
   1   (0.752) 0.751 0.945 0.770 0.870 0.780 0.752 0.864 0.712 0.801 0.698 
   4   (0.248) 0.249 0.055 0.230 0.130 0.220 0.248 0.136 0.288 0.199 0.302 

Locus 1028 : 
2 alleles
1.4% missing data
   2   (0.900) 0.972 0.972 0.978 0.976 0.903 0.901 0.853 0.965 0.502 0.917 
   4   (0.100) 0.028 0.028 0.022 0.024 0.097 0.099 0.147 0.035 0.498 0.083 

Locus 1029 : 
2 alleles
2.2% missing data
   2   (0.497) 0.490 0.505 0.945 0.570 0.430 0.497 0.442 0.633 0.438 0.523 
   4   (0.503) 0.510 0.495 0.055 0.430 0.570 0.503 0.558 0.367 0.562 0.477 

Locus 1030 : 
2 alleles
11.6% missing data
   4   (0.902) 0.920 0.974 0.960 0.978 0.951 0.901 0.711 0.911 0.957 0.920 
   1   (0.098) 0.080 0.026 0.040 0.022 0.049 0.099 0.289 0.089 0.043 0.080 

Locus 1031 : 
2 alleles
0.7% missing data
   2   (0.927) 0.980 0.984 0.988 0.226 0.973 0.927 0.973 0.978 0.591 0.958 
   4   (0.073) 0.020 0.016 0.012 0.774 0.027 0.073 0.027 0.022 0.409 0.042 

Locus 1032 : 
2 alleles
5.8% missing data
   3   (0.792) 0.836 0.399 0.198 0.966 0.887 0.792 0.902 0.844 0.846 0.799 
   2   (0.208) 0.164 0.601 0.802 0.034 0.113 0.208 0.098 0.156 0.154 0.201 

Locus 1033 : 
2 alleles
3.6% missing data
   3   (0.939) 0.991 0.591 0.886 0.973 0.949 0.940 0.958 0.989 0.988 0.982 
   1   (0.061) 0.009 0.409 0.114 0.027 0.051 0.060 0.042 0.011 0.012 0.018 

Locus 1034 : 
2 alleles
12.3% missing data
   2   (0.873) 0.914 0.955 0.925 0.915 0.898 0.873 0.459 0.930 0.917 0.921 
   1   (0.127) 0.086 0.045 0.075 0.085 0.102 0.127 0.541 0.070 0.083 0.079 

Locus 1035 : 
2 alleles
0.7% missing data
   3   (0.888) 0.921 0.976 0.975 0.981 0.935 0.887 0.913 0.954 0.931 0.857 
   4   (0.112) 0.079 0.024 0.025 0.019 0.065 0.113 0.087 0.046 0.069 0.143 

Locus 1036 : 
2 alleles
5.1% missing data
   1   (0.879) 0.924 0.965 0.974 0.968 0.850 0.879 0.955 0.945 0.900 0.901 
   3   (0.121) 0.076 0.035 0.026 0.032 0.150 0.121 0.045 0.055 0.100 0.099 

Locus 1037 : 
2 alleles
12.3% missing data
   4   (0.839) 0.925 0.753 0.951 0.874 0.796 0.839 0.763 0.939 0.943 0.884 
   2   (0.161) 0.075 0.247 0.049 0.126 0.204 0.161 0.237 0.061 0.057 0.116 

Locus 1038 : 
2 alleles
5.8% missing data
   1   (0.693) 0.842 0.544 0.930 0.598 0.617 0.693 0.689 0.869 0.630 0.698 
   3   (0.307) 0.158 0.456 0.070 0.402 0.383 0.307 0.311 0.131 0.370 0.302 

Locus 1039 : 
2 alleles
6.5% missing data
   3   (0.815) 0.823 0.956 0.936 0.958 0.846 0.815 0.879 0.872 0.724 0.783 
   1   (0.185) 0.177 0.044 0.064 0.042 0.154 0.185 0.121 0.128 0.276 0.217 

Locus 1040 : 
2 alleles
2.9% missing data
   4   (0.862) 0.908 0.975 0.980 0.945 0.914 0.862 0.945 0.900 0.517 0.840 
   2   (0.138) 0.092 0.025 0.020 0.055 0.086 0.138 0.055 0.100 0.483 0.160 

Locus 1041 : 
2 alleles
1.4% missing data
   2   (0.882) 0.904 0.976 0.984 0.980 0.926 0.881 0.944 0.911 0.940 0.914 
   4   (0.118) 0.096 0.024 0.016 0.020 0.074 0.119 0.056 0.089 0.060 0.086 

Locus 1042 : 
2 alleles
1.4% missing data
   2   (0.868) 0.873 0.975 0.978 0.964 0.922 0.867 0.908 0.924 0.898 0.840 
   1   (0.132) 0.127 0.025 0.022 0.036 0.078 0.133 0.092 0.076 0.102 0.160 

Locus 1043 : 
2 alleles
2.2% missing data
   1   (0.914) 0.976 0.636 0.987 0.967 0.944 0.914 0.943 0.973 0.953 0.944 
   3   (0.086) 0.024 0.364 0.013 0.033 0.056 0.086 0.057 0.027 0.047 0.056 

Locus 1044 : 
2 alleles
1.4% missing data
   2   (0.590) 0.726 0.707 0.559 0.777 0.411 0.590 0.460 0.600 0.700 0.639 
   4   (0.410) 0.274 0.293 0.441 0.223 0.589 0.410 0.540 0.400 0.300 0.361 

Locus 1045 : 
2 alleles
17.4% missing data
   1   (0.892) 0.947 0.878 0.974 0.961 0.896 0.891 0.896 0.931 0.865 0.929 
   3   (0.108) 0.053 0.122 0.026 0.039 0.104 0.109 0.104 0.069 0.135 0.071 

Locus 1046 : 
2 alleles
18.1% missing data
   3   (0.887) 0.941 0.961 0.979 0.911 0.822 0.887 0.939 0.951 0.914 0.936 
   1   (0.113) 0.059 0.039 0.021 0.089 0.178 0.113 0.061 0.049 0.086 0.064 

Locus 1047 : 
2 alleles
3.6% missing data
   1   (0.267) 0.204 0.086 0.292 0.118 0.331 0.267 0.464 0.304 0.328 0.219 
   4   (0.733) 0.796 0.914 0.708 0.882 0.669 0.733 0.536 0.696 0.672 0.781 

Locus 1048 : 
2 alleles
15.2% missing data
   3   (0.869) 0.880 0.966 0.869 0.959 0.949 0.869 0.934 0.766 0.614 0.838 
   1   (0.131) 0.120 0.034 0.131 0.041 0.051 0.131 0.066 0.234 0.386 0.162 

Locus 1049 : 
2 alleles
2.2% missing data
   4   (0.921) 0.893 0.989 0.995 0.994 0.977 0.921 0.971 0.751 0.945 0.962 
   2   (0.079) 0.107 0.011 0.005 0.006 0.023 0.079 0.029 0.249 0.055 0.038 

Locus 1050 : 
2 alleles
0.0% missing data
   4   (0.910) 0.939 0.767 0.992 0.990 0.978 0.910 0.946 0.917 0.950 0.860 
   2   (0.090) 0.061 0.233 0.008 0.010 0.022 0.090 0.054 0.083 0.050 0.140 

Locus 1051 : 
2 alleles
4.3% missing data
   2   (0.916) 0.970 0.972 0.979 0.848 0.907 0.916 0.968 0.960 0.972 0.961 
   4   (0.084) 0.030 0.028 0.021 0.152 0.093 0.084 0.032 0.040 0.028 0.039 

Locus 1052 : 
2 alleles
13.8% missing data
   2   (0.389) 0.281 0.324 0.085 0.584 0.456 0.389 0.429 0.350 0.507 0.379 
   4   (0.611) 0.719 0.676 0.915 0.416 0.544 0.611 0.571 0.650 0.493 0.621 

Locus 1053 : 
2 alleles
7.2% missing data
   2   (0.829) 0.856 0.965 0.976 0.157 0.880 0.829 0.804 0.899 0.850 0.841 
   4   (0.171) 0.144 0.035 0.024 0.843 0.120 0.171 0.196 0.101 0.150 0.159 

Locus 1054 : 
2 alleles
2.2% missing data
   2   (0.909) 0.971 0.971 0.860 0.976 0.904 0.909 0.947 0.970 0.907 0.931 
   4   (0.091) 0.029 0.029 0.140 0.024 0.096 0.091 0.053 0.030 0.093 0.069 

Locus 1055 : 
2 alleles
11.6% missing data
   1   (0.922) 0.941 0.974 0.981 0.951 0.971 0.922 0.897 0.857 0.966 0.927 
   3   (0.078) 0.059 0.026 0.019 0.049 0.029 0.078 0.103 0.143 0.034 0.073 

Locus 1056 : 
2 alleles
13.0% missing data
   4   (0.915) 0.948 0.914 0.980 0.967 0.933 0.915 0.952 0.956 0.929 0.958 
   2   (0.085) 0.052 0.086 0.020 0.033 0.067 0.085 0.048 0.044 0.071 0.042 

Locus 1057 : 
2 alleles
3.6% missing data
   3   (0.921) 0.978 0.971 0.974 0.888 0.889 0.921 0.945 0.980 0.963 0.972 
   1   (0.079) 0.022 0.029 0.026 0.112 0.111 0.079 0.055 0.020 0.037 0.028 

Locus 1058 : 
2 alleles
12.3% missing data
   4   (0.266) 0.229 0.077 0.923 0.155 0.310 0.266 0.536 0.175 0.208 0.208 
   2   (0.734) 0.771 0.923 0.077 0.845 0.690 0.734 0.464 0.825 0.792 0.792 

Locus 1059 : 
2 alleles
15.2% missing data
   1   (0.739) 0.840 0.931 0.954 0.752 0.689 0.739 0.632 0.773 0.690 0.735 
   4   (0.261) 0.160 0.069 0.046 0.248 0.311 0.261 0.368 0.227 0.310 0.265 

Locus 1060 : 
2 alleles
12.3% missing data
   4   (0.907) 0.930 0.986 0.957 0.988 0.965 0.906 0.817 0.926 0.935 0.842 
   2   (0.093) 0.070 0.014 0.043 0.012 0.035 0.094 0.183 0.074 0.065 0.158 

Locus 1061 : 
2 alleles
10.9% missing data
   1   (0.104) 0.177 0.020 0.106 0.032 0.034 0.104 0.036 0.152 0.067 0.117 
   3   (0.896) 0.823 0.980 0.894 0.968 0.966 0.896 0.964 0.848 0.933 0.883 

Locus 1062 : 
2 alleles
17.4% missing data
   4   (0.761) 0.811 0.563 0.688 0.834 0.773 0.761 0.895 0.819 0.751 0.824 
   2   (0.239) 0.189 0.437 0.312 0.166 0.227 0.239 0.105 0.181 0.249 0.176 

Locus 1063 : 
2 alleles
11.6% missing data
   1   (0.913) 0.911 0.985 0.993 0.816 0.974 0.913 0.964 0.924 0.854 0.921 
   2   (0.087) 0.089 0.015 0.007 0.184 0.026 0.087 0.036 0.076 0.146 0.079 

Locus 1064 : 
2 alleles
13.8% missing data
   2   (0.880) 0.890 0.971 0.976 0.966 0.891 0.879 0.934 0.816 0.943 0.910 
   4   (0.120) 0.110 0.029 0.024 0.034 0.109 0.121 0.066 0.184 0.057 0.090 

Locus 1065 : 
2 alleles
2.2% missing data
   4   (0.840) 0.880 0.727 0.956 0.889 0.907 0.841 0.921 0.922 0.874 0.778 
   2   (0.160) 0.120 0.273 0.044 0.111 0.093 0.159 0.079 0.078 0.126 0.222 

Locus 1066 : 
2 alleles
2.9% missing data
   3   (0.922) 0.912 0.989 0.994 0.985 0.982 0.922 0.966 0.913 0.924 0.864 
   1   (0.078) 0.088 0.011 0.006 0.015 0.018 0.078 0.034 0.087 0.076 0.136 

Locus 1067 : 
2 alleles
10.1% missing data
   2   (0.941) 0.896 0.994 0.983 0.994 0.991 0.941 0.981 0.916 0.935 0.937 
   4   (0.059) 0.104 0.006 0.017 0.006 0.009 0.059 0.019 0.084 0.065 0.063 

Locus 1068 : 
2 alleles
4.3% missing data
   3   (0.915) 0.972 0.978 0.992 0.975 0.898 0.914 0.950 0.969 0.884 0.962 
   2   (0.085) 0.028 0.022 0.008 0.025 0.102 0.086 0.050 0.031 0.116 0.038 

Locus 1069 : 
2 alleles
5.1% missing data
   4   (0.770) 0.977 0.109 0.151 0.181 0.220 0.771 0.609 0.976 0.970 0.963 
   1   (0.230) 0.023 0.891 0.849 0.819 0.780 0.229 0.391 0.024 0.030 0.037 

Locus 1070 : 
2 alleles
13.0% missing data
   3   (0.906) 0.971 0.972 0.977 0.950 0.875 0.906 0.905 0.975 0.953 0.928 
   4   (0.094) 0.029 0.028 0.023 0.050 0.125 0.094 0.095 0.025 0.047 0.072 

Locus 1071 : 
2 alleles
9.4% missing data
   2   (0.670) 0.697 0.882 0.940 0.845 0.614 0.670 0.714 0.750 0.481 0.699 
   4   (0.330) 0.303 0.118 0.060 0.155 0.386 0.330 0.286 0.250 0.519 0.301 

Locus 1072 : 
2 alleles
1.4% missing data
   2   (0.868) 0.844 0.977 0.960 0.965 0.952 0.869 0.858 0.832 0.802 0.814 
   3   (0.132) 0.156 0.023 0.040 0.035 0.048 0.131 0.142 0.168 0.198 0.186 

Locus 1073 : 
2 alleles
3.6% missing data
   2   (0.905) 0.820 0.990 0.967 0.992 0.981 0.905 0.920 0.750 0.780 0.902 
   1   (0.095) 0.180 0.010 0.033 0.008 0.019 0.095 0.080 0.250 0.220 0.098 

Locus 1074 : 
2 alleles
4.3% missing data
   2   (0.092) 0.049 0.032 0.075 0.014 0.111 0.092 0.129 0.035 0.085 0.046 
   4   (0.908) 0.951 0.968 0.925 0.986 0.889 0.908 0.871 0.965 0.915 0.954 

Locus 1075 : 
2 alleles
20.3% missing data
   3   (0.891) 0.866 0.822 0.973 0.989 0.961 0.890 0.961 0.894 0.946 0.933 
   2   (0.109) 0.134 0.178 0.027 0.011 0.039 0.110 0.039 0.106 0.054 0.067 

Locus 1076 : 
2 alleles
2.9% missing data
   2   (0.846) 0.863 0.954 0.976 0.933 0.846 0.845 0.879 0.905 0.887 0.857 
   4   (0.154) 0.137 0.046 0.024 0.067 0.154 0.155 0.121 0.095 0.113 0.143 

Locus 1077 : 
2 alleles
4.3% missing data
   1   (0.880) 0.924 0.964 0.985 0.985 0.874 0.881 0.964 0.940 0.936 0.858 
   3   (0.120) 0.076 0.036 0.015 0.015 0.126 0.119 0.036 0.060 0.064 0.142 

Locus 1078 : 
2 alleles
5.1% missing data
   3   (0.909) 0.956 0.972 0.988 0.962 0.882 0.909 0.959 0.965 0.969 0.949 
   1   (0.091) 0.044 0.028 0.012 0.038 0.118 0.091 0.041 0.035 0.031 0.051 

Locus 1079 : 
2 alleles
14.5% missing data
   2   (0.692) 0.706 0.889 0.737 0.657 0.683 0.692 0.572 0.735 0.776 0.658 
   1   (0.308) 0.294 0.111 0.263 0.343 0.317 0.308 0.428 0.265 0.224 0.342 

Locus 1080 : 
2 alleles
15.2% missing data
   3   (0.729) 0.827 0.176 0.721 0.789 0.656 0.729 0.797 0.865 0.880 0.819 
   1   (0.271) 0.173 0.824 0.279 0.211 0.344 0.271 0.203 0.135 0.120 0.181 

Locus 1081 : 
2 alleles
12.3% missing data
   4   (0.915) 0.965 0.911 0.979 0.967 0.899 0.915 0.915 0.955 0.972 0.955 
   2   (0.085) 0.035 0.089 0.021 0.033 0.101 0.085 0.085 0.045 0.028 0.045 

Locus 1082 : 
2 alleles
3.6% missing data
   4   (0.901) 0.900 0.976 0.904 0.982 0.947 0.901 0.858 0.900 0.908 0.932 
   1   (0.099) 0.100 0.024 0.096 0.018 0.053 0.099 0.142 0.100 0.092 0.068 

Locus 1083 : 
2 alleles
4.3% missing data
   3   (0.876) 0.877 0.913 0.972 0.974 0.924 0.876 0.960 0.894 0.553 0.915 
   4   (0.124) 0.123 0.087 0.028 0.026 0.076 0.124 0.040 0.106 0.447 0.085 

Locus 1084 : 
2 alleles
5.1% missing data
   4   (0.861) 0.951 0.781 0.974 0.963 0.863 0.861 0.938 0.934 0.921 0.861 
   2   (0.139) 0.049 0.219 0.026 0.037 0.137 0.139 0.062 0.066 0.079 0.139 

Locus 1085 : 
2 alleles
1.4% missing data
   4   (0.909) 0.888 0.980 0.981 0.991 0.961 0.910 0.979 0.938 0.910 0.896 
   1   (0.091) 0.112 0.020 0.019 0.009 0.039 0.090 0.021 0.062 0.090 0.104 

Locus 1086 : 
2 alleles
13.8% missing data
   3   (0.078) 0.135 0.008 0.024 0.008 0.013 0.078 0.023 0.131 0.387 0.092 
   4   (0.922) 0.865 0.992 0.976 0.992 0.987 0.922 0.977 0.869 0.613 0.908 

Locus 1087 : 
2 alleles
12.3% missing data
   2   (0.136) 0.097 0.182 0.021 0.026 0.071 0.136 0.056 0.138 0.123 0.165 
   4   (0.864) 0.903 0.818 0.979 0.974 0.929 0.864 0.944 0.862 0.877 0.835 

Locus 1088 : 
2 alleles
5.8% missing data
   1   (0.894) 0.943 0.970 0.975 0.823 0.883 0.893 0.929 0.958 0.918 0.940 
   4   (0.106) 0.057 0.030 0.025 0.177 0.117 0.107 0.071 0.042 0.082 0.060 

Locus 1089 : 
2 alleles
17.4% missing data
   1   (0.691) 0.700 0.827 0.469 0.929 0.568 0.691 0.749 0.753 0.829 0.770 
   4   (0.309) 0.300 0.173 0.531 0.071 0.432 0.309 0.251 0.247 0.171 0.230 

Locus 1090 : 
2 alleles
8.7% missing data
   3   (0.880) 0.919 0.971 0.974 0.977 0.899 0.879 0.909 0.929 0.922 0.892 
   1   (0.120) 0.081 0.029 0.026 0.023 0.101 0.121 0.091 0.071 0.078 0.108 

Locus 1091 : 
2 alleles
17.4% missing data
   1   (0.867) 0.879 0.950 0.827 0.971 0.906 0.867 0.842 0.936 0.843 0.901 
   3   (0.133) 0.121 0.050 0.173 0.029 0.094 0.133 0.158 0.064 0.157 0.099 

Locus 1092 : 
2 alleles
19.6% missing data
   3   (0.888) 0.936 0.649 0.981 0.970 0.957 0.888 0.928 0.950 0.899 0.843 
   1   (0.112) 0.064 0.351 0.019 0.030 0.043 0.112 0.072 0.050 0.101 0.157 

Locus 1093 : 
2 alleles
13.8% missing data
   3   (0.859) 0.925 0.944 0.965 0.947 0.772 0.860 0.785 0.862 0.822 0.919 
   1   (0.141) 0.075 0.056 0.035 0.053 0.228 0.140 0.215 0.138 0.178 0.081 

Locus 1094 : 
2 alleles
8.7% missing data
   3   (0.941) 0.904 0.995 0.996 0.996 0.992 0.941 0.978 0.915 0.946 0.898 
   1   (0.059) 0.096 0.005 0.004 0.004 0.008 0.059 0.022 0.085 0.054 0.102 

Locus 1095 : 
2 alleles
3.6% missing data
   2   (0.787) 0.821 0.954 0.779 0.816 0.819 0.787 0.852 0.756 0.508 0.801 
   4   (0.213) 0.179 0.046 0.221 0.184 0.181 0.213 0.148 0.244 0.492 0.199 

Locus 1096 : 
2 alleles
13.8% missing data
   2   (0.766) 0.778 0.618 0.685 0.645 0.808 0.766 0.845 0.759 0.839 0.827 
   4   (0.234) 0.222 0.382 0.315 0.355 0.192 0.234 0.155 0.241 0.161 0.173 

Locus 1097 : 
2 alleles
3.6% missing data
   3   (0.766) 0.859 0.615 0.820 0.642 0.800 0.766 0.711 0.678 0.600 0.823 
   2   (0.234) 0.141 0.385 0.180 0.358 0.200 0.234 0.289 0.322 0.400 0.177 

Locus 1098 : 
2 alleles
3.6% missing data
   4   (0.903) 0.954 0.976 0.983 0.978 0.853 0.903 0.873 0.939 0.942 0.942 
   2   (0.097) 0.046 0.024 0.017 0.022 0.147 0.097 0.127 0.061 0.058 0.058 

Locus 1099 : 
2 alleles
13.0% missing data
   2   (0.915) 0.931 0.983 0.992 0.958 0.938 0.915 0.962 0.932 0.928 0.946 
   4   (0.085) 0.069 0.017 0.008 0.042 0.062 0.085 0.038 0.068 0.072 0.054 

Locus 1100 : 
2 alleles
7.2% missing data
   3   (0.905) 0.941 0.955 0.986 0.919 0.936 0.905 0.973 0.946 0.937 0.903 
   1   (0.095) 0.059 0.045 0.014 0.081 0.064 0.095 0.027 0.054 0.063 0.097 

Locus 1101 : 
2 alleles
10.1% missing data
   3   (0.935) 0.881 0.993 0.981 0.994 0.990 0.935 0.983 0.919 0.909 0.900 
   1   (0.065) 0.119 0.007 0.019 0.006 0.010 0.065 0.017 0.081 0.091 0.100 

Locus 1102 : 
2 alleles
14.5% missing data
   2   (0.075) 0.143 0.023 0.014 0.026 0.036 0.075 0.042 0.124 0.035 0.030 
   3   (0.925) 0.857 0.977 0.986 0.974 0.964 0.925 0.958 0.876 0.965 0.970 

Locus 1103 : 
2 alleles
4.3% missing data
   2   (0.882) 0.862 0.970 0.985 0.979 0.925 0.882 0.937 0.901 0.838 0.898 
   4   (0.118) 0.138 0.030 0.015 0.021 0.075 0.118 0.063 0.099 0.162 0.102 

Locus 1104 : 
2 alleles
14.5% missing data
   2   (0.851) 0.891 0.751 0.829 0.823 0.898 0.852 0.901 0.869 0.889 0.885 
   1   (0.149) 0.109 0.249 0.171 0.177 0.102 0.148 0.099 0.131 0.111 0.115 

Locus 1105 : 
2 alleles
11.6% missing data
   4   (0.921) 0.982 0.972 0.838 0.812 0.822 0.921 0.947 0.985 0.979 0.976 
   2   (0.079) 0.018 0.028 0.162 0.188 0.178 0.079 0.053 0.015 0.021 0.024 

Locus 1106 : 
2 alleles
18.8% missing data
   2   (0.812) 0.762 0.948 0.906 0.978 0.867 0.811 0.613 0.772 0.864 0.819 
   4   (0.188) 0.238 0.052 0.094 0.022 0.133 0.189 0.387 0.228 0.136 0.181 

Locus 1107 : 
2 alleles
12.3% missing data
   4   (0.952) 0.995 0.978 0.984 0.930 0.808 0.952 0.862 0.995 0.994 0.992 
   2   (0.048) 0.005 0.022 0.016 0.070 0.192 0.048 0.138 0.005 0.006 0.008 

Locus 1108 : 
2 alleles
3.6% missing data
   1   (0.111) 0.173 0.274 0.009 0.009 0.020 0.110 0.030 0.110 0.184 0.149 
   4   (0.889) 0.827 0.726 0.991 0.991 0.980 0.890 0.970 0.890 0.816 0.851 

Locus 1109 : 
2 alleles
2.9% missing data
   3   (0.915) 0.965 0.975 0.985 0.964 0.903 0.915 0.952 0.967 0.960 0.955 
   2   (0.085) 0.035 0.025 0.015 0.036 0.097 0.085 0.048 0.033 0.040 0.045 

Locus 1110 : 
2 alleles
5.8% missing data
   3   (0.845) 0.930 0.966 0.903 0.894 0.780 0.845 0.446 0.927 0.933 0.867 
   4   (0.155) 0.070 0.034 0.097 0.106 0.220 0.155 0.554 0.073 0.067 0.133 

Locus 1111 : 
2 alleles
7.2% missing data
   2   (0.109) 0.095 0.500 0.013 0.013 0.039 0.109 0.030 0.168 0.046 0.124 
   4   (0.891) 0.905 0.500 0.987 0.987 0.961 0.891 0.970 0.832 0.954 0.876 

Locus 1112 : 
2 alleles
2.9% missing data
   2   (0.909) 0.968 0.974 0.775 0.647 0.868 0.909 0.934 0.977 0.970 0.965 
   4   (0.091) 0.032 0.026 0.225 0.353 0.132 0.091 0.066 0.023 0.030 0.035 

Locus 1113 : 
2 alleles
2.9% missing data
   3   (0.899) 0.838 0.982 0.988 0.980 0.958 0.900 0.964 0.916 0.926 0.901 
   1   (0.101) 0.162 0.018 0.012 0.020 0.042 0.100 0.036 0.084 0.074 0.099 

Locus 1114 : 
2 alleles
4.3% missing data
   2   (0.856) 0.910 0.948 0.924 0.965 0.867 0.855 0.874 0.916 0.916 0.839 
   4   (0.144) 0.090 0.052 0.076 0.035 0.133 0.145 0.126 0.084 0.084 0.161 

Locus 1115 : 
2 alleles
10.9% missing data
   4   (0.879) 0.934 0.883 0.981 0.933 0.898 0.879 0.858 0.890 0.931 0.871 
   2   (0.121) 0.066 0.117 0.019 0.067 0.102 0.121 0.142 0.110 0.069 0.129 

Locus 1116 : 
2 alleles
12.3% missing data
   1   (0.868) 0.955 0.758 0.923 0.978 0.850 0.868 0.947 0.938 0.934 0.897 
   2   (0.132) 0.045 0.242 0.077 0.022 0.150 0.132 0.053 0.062 0.066 0.103 

Locus 1117 : 
2 alleles
13.0% missing data
   4   (0.928) 0.989 0.479 0.893 0.975 0.894 0.928 0.935 0.990 0.985 0.981 
   1   (0.072) 0.011 0.521 0.107 0.025 0.106 0.072 0.065 0.010 0.015 0.019 

Locus 1118 : 
2 alleles
13.0% missing data
   2   (0.263) 0.217 0.075 0.069 0.248 0.317 0.262 0.155 0.257 0.574 0.205 
   4   (0.737) 0.783 0.925 0.931 0.752 0.683 0.738 0.845 0.743 0.426 0.795 

Locus 1119 : 
2 alleles
6.5% missing data
   4   (0.851) 0.873 0.962 0.949 0.939 0.870 0.851 0.914 0.884 0.905 0.840 
   2   (0.149) 0.127 0.038 0.051 0.061 0.130 0.149 0.086 0.116 0.095 0.160 

Locus 1120 : 
2 alleles
3.6% missing data
   2   (0.938) 0.849 0.995 0.996 0.996 0.992 0.938 0.982 0.920 0.918 0.897 
   1   (0.062) 0.151 0.005 0.004 0.004 0.008 0.062 0.018 0.080 0.082 0.103 

Locus 1121 : 
2 alleles
8.7% missing data
   1   (0.842) 0.809 0.965 0.970 0.967 0.903 0.842 0.887 0.804 0.835 0.804 
   2   (0.158) 0.191 0.035 0.030 0.033 0.097 0.158 0.113 0.196 0.165 0.196 

Locus 1122 : 
2 alleles
11.6% missing data
   1   (0.776) 0.799 0.912 0.804 0.675 0.763 0.776 0.743 0.787 0.825 0.801 
   3   (0.224) 0.201 0.088 0.196 0.325 0.237 0.224 0.257 0.213 0.175 0.199 

Locus 1123 : 
2 alleles
4.3% missing data
   3   (0.867) 0.837 0.968 0.984 0.600 0.914 0.867 0.962 0.914 0.792 0.911 
   4   (0.133) 0.163 0.032 0.016 0.400 0.086 0.133 0.038 0.086 0.208 0.089 

Locus 1124 : 
2 alleles
16.7% missing data
   2   (0.881) 0.956 0.966 0.979 0.957 0.735 0.881 0.927 0.959 0.915 0.939 
   4   (0.119) 0.044 0.034 0.021 0.043 0.265 0.119 0.073 0.041 0.085 0.061 

Locus 1125 : 
2 alleles
5.8% missing data
   2   (0.906) 0.978 0.585 0.966 0.673 0.892 0.906 0.856 0.980 0.976 0.965 
   1   (0.094) 0.022 0.415 0.034 0.327 0.108 0.094 0.144 0.020 0.024 0.035 

Locus 1126 : 
2 alleles
9.4% missing data
   4   (0.917) 0.924 0.985 0.992 0.843 0.974 0.917 0.979 0.944 0.901 0.905 
   3   (0.083) 0.076 0.015 0.008 0.157 0.026 0.083 0.021 0.056 0.099 0.095 

Locus 1127 : 
2 alleles
3.6% missing data
   4   (0.814) 0.867 0.941 0.866 0.907 0.876 0.813 0.604 0.871 0.871 0.788 
   2   (0.186) 0.133 0.059 0.134 0.093 0.124 0.187 0.396 0.129 0.129 0.212 

Locus 1128 : 
2 alleles
5.1% missing data
   1   (0.283) 0.386 0.736 0.229 0.196 0.129 0.283 0.314 0.377 0.214 0.309 
   3   (0.717) 0.614 0.264 0.771 0.804 0.871 0.717 0.686 0.623 0.786 0.691 

Locus 1129 : 
2 alleles
15.2% missing data
   1   (0.728) 0.679 0.881 0.925 0.941 0.729 0.728 0.630 0.779 0.743 0.731 
   4   (0.272) 0.321 0.119 0.075 0.059 0.271 0.272 0.370 0.221 0.257 0.269 

Locus 1130 : 
2 alleles
5.8% missing data
   2   (0.879) 0.908 0.960 0.986 0.971 0.911 0.878 0.930 0.861 0.939 0.891 
   4   (0.121) 0.092 0.040 0.014 0.029 0.089 0.122 0.070 0.139 0.061 0.109 

Locus 1131 : 
2 alleles
2.9% missing data
   4   (0.235) 0.531 0.052 0.029 0.039 0.074 0.234 0.124 0.546 0.371 0.295 
   2   (0.765) 0.469 0.948 0.971 0.961 0.926 0.766 0.876 0.454 0.629 0.705 

Locus 1132 : 
2 alleles
2.9% missing data
   3   (0.949) 0.995 0.672 0.991 0.978 0.904 0.949 0.938 0.995 0.993 0.992 
   1   (0.051) 0.005 0.328 0.009 0.022 0.096 0.051 0.062 0.005 0.007 0.008 

Locus 1133 : 
2 alleles
2.9% missing data
   4   (0.919) 0.955 0.966 0.970 0.961 0.894 0.919 0.957 0.970 0.968 0.964 
   1   (0.081) 0.045 0.034 0.030 0.039 0.106 0.081 0.043 0.030 0.032 0.036 

Locus 1134 : 
2 alleles
13.8% missing data
   3   (0.792) 0.760 0.938 0.844 0.921 0.864 0.792 0.880 0.801 0.831 0.703 
   1   (0.208) 0.240 0.062 0.156 0.079 0.136 0.208 0.120 0.199 0.169 0.297 

Locus 1135 : 
2 alleles
3.6% missing data
   3   (0.815) 0.936 0.571 0.761 0.889 0.762 0.814 0.714 0.898 0.647 0.913 
   2   (0.185) 0.064 0.429 0.239 0.111 0.238 0.186 0.286 0.102 0.353 0.087 

Locus 1136 : 
2 alleles
2.9% missing data
   1   (0.922) 0.959 0.986 0.987 0.947 0.963 0.922 0.967 0.957 0.900 0.911 
   4   (0.078) 0.041 0.014 0.013 0.053 0.037 0.078 0.033 0.043 0.100 0.089 

Locus 1137 : 
2 alleles
10.9% missing data
   3   (0.899) 0.952 0.968 0.900 0.954 0.893 0.899 0.922 0.931 0.945 0.914 
   1   (0.101) 0.048 0.032 0.100 0.046 0.107 0.101 0.078 0.069 0.055 0.086 

Locus 1138 : 
2 alleles
5.8% missing data
   2   (0.724) 0.753 0.884 0.784 0.825 0.702 0.724 0.832 0.551 0.823 0.728 
   4   (0.276) 0.247 0.116 0.216 0.175 0.298 0.276 0.168 0.449 0.177 0.272 

Locus 1139 : 
2 alleles
10.1% missing data
   2   (0.903) 0.836 0.982 0.894 0.980 0.967 0.903 0.940 0.886 0.899 0.906 
   4   (0.097) 0.164 0.018 0.106 0.020 0.033 0.097 0.060 0.114 0.101 0.094 

Locus 1140 : 
2 alleles
6.5% missing data
   2   (0.455) 0.640 0.432 0.857 0.672 0.245 0.454 0.376 0.509 0.502 0.508 
   4   (0.545) 0.360 0.568 0.143 0.328 0.755 0.546 0.624 0.491 0.498 0.492 

Locus 1141 : 
2 alleles
2.9% missing data
   4   (0.857) 0.955 0.784 0.951 0.954 0.681 0.856 0.934 0.959 0.943 0.941 
   3   (0.143) 0.045 0.216 0.049 0.046 0.319 0.144 0.066 0.041 0.057 0.059 

Locus 1142 : 
2 alleles
12.3% missing data
   4   (0.804) 0.705 0.846 0.966 0.942 0.886 0.804 0.918 0.505 0.812 0.822 
   2   (0.196) 0.295 0.154 0.034 0.058 0.114 0.196 0.082 0.495 0.188 0.178 

Locus 1143 : 
2 alleles
4.3% missing data
   1   (0.866) 0.859 0.969 0.968 0.949 0.933 0.866 0.751 0.672 0.899 0.833 
   3   (0.134) 0.141 0.031 0.032 0.051 0.067 0.134 0.249 0.328 0.101 0.167 

Locus 1144 : 
2 alleles
8.0% missing data
   2   (0.920) 0.943 0.714 0.994 0.991 0.981 0.920 0.967 0.944 0.945 0.907 
   4   (0.080) 0.057 0.286 0.006 0.009 0.019 0.080 0.033 0.056 0.055 0.093 

Locus 1145 : 
2 alleles
5.1% missing data
   1   (0.169) 0.117 0.070 0.044 0.048 0.156 0.169 0.116 0.160 0.337 0.150 
   3   (0.831) 0.883 0.930 0.956 0.952 0.844 0.831 0.884 0.840 0.663 0.850 

Locus 1146 : 
2 alleles
10.9% missing data
   1   (0.906) 0.980 0.584 0.763 0.771 0.874 0.907 0.959 0.979 0.974 0.972 
   3   (0.094) 0.020 0.416 0.237 0.229 0.126 0.093 0.041 0.021 0.026 0.028 

Locus 1147 : 
2 alleles
2.9% missing data
   1   (0.909) 0.891 0.984 0.981 0.988 0.960 0.910 0.971 0.924 0.909 0.912 
   3   (0.091) 0.109 0.016 0.019 0.012 0.040 0.090 0.029 0.076 0.091 0.088 

Locus 1148 : 
2 alleles
3.6% missing data
   1   (0.905) 0.938 0.982 0.989 0.982 0.960 0.906 0.931 0.957 0.881 0.820 
   3   (0.095) 0.062 0.018 0.011 0.018 0.040 0.094 0.069 0.043 0.119 0.180 

Locus 1149 : 
2 alleles
15.2% missing data
   2   (0.471) 0.663 0.122 0.534 0.266 0.421 0.470 0.462 0.627 0.373 0.495 
   4   (0.529) 0.337 0.878 0.466 0.734 0.579 0.530 0.538 0.373 0.627 0.505 

Locus 1150 : 
2 alleles
4.3% missing data
   2   (0.923) 0.921 0.987 0.988 0.990 0.971 0.923 0.981 0.926 0.931 0.915 
   3   (0.077) 0.079 0.013 0.012 0.010 0.029 0.077 0.019 0.074 0.069 0.085 

Locus 1151 : 
2 alleles
15.2% missing data
   4   (0.951) 0.943 0.993 0.996 0.996 0.992 0.951 0.981 0.964 0.953 0.931 
   2   (0.049) 0.057 0.007 0.004 0.004 0.008 0.049 0.019 0.036 0.047 0.069 

Locus 1152 : 
2 alleles
13.0% missing data
   4   (0.897) 0.941 0.984 0.970 0.982 0.970 0.896 0.931 0.841 0.816 0.833 
   3   (0.103) 0.059 0.016 0.030 0.018 0.030 0.104 0.069 0.159 0.184 0.167 

Locus 1153 : 
2 alleles
13.8% missing data
   3   (0.902) 0.885 0.942 0.983 0.790 0.944 0.902 0.925 0.887 0.940 0.943 
   4   (0.098) 0.115 0.058 0.017 0.210 0.056 0.098 0.075 0.113 0.060 0.057 

Locus 1154 : 
2 alleles
6.5% missing data
   1   (0.924) 0.962 0.980 0.994 0.984 0.972 0.924 0.962 0.946 0.936 0.853 
   3   (0.076) 0.038 0.020 0.006 0.016 0.028 0.076 0.038 0.054 0.064 0.147 

Locus 1155 : 
2 alleles
13.8% missing data
   3   (0.822) 0.800 0.564 0.871 0.961 0.903 0.822 0.898 0.766 0.867 0.832 
   1   (0.178) 0.200 0.436 0.129 0.039 0.097 0.178 0.102 0.234 0.133 0.168 

Locus 1156 : 
2 alleles
10.9% missing data
   3   (0.828) 0.930 0.946 0.739 0.939 0.727 0.827 0.876 0.926 0.878 0.863 
   1   (0.172) 0.070 0.054 0.261 0.061 0.273 0.173 0.124 0.074 0.122 0.137 

Locus 1157 : 
2 alleles
6.5% missing data
   1   (0.844) 0.763 0.919 0.975 0.960 0.913 0.845 0.938 0.825 0.896 0.815 
   3   (0.156) 0.237 0.081 0.025 0.040 0.087 0.155 0.062 0.175 0.104 0.185 

Locus 1158 : 
2 alleles
1.4% missing data
   1   (0.785) 0.681 0.944 0.960 0.914 0.837 0.785 0.856 0.785 0.743 0.796 
   2   (0.215) 0.319 0.056 0.040 0.086 0.163 0.215 0.144 0.215 0.257 0.204 

Locus 1159 : 
2 alleles
5.1% missing data
   1   (0.778) 0.774 0.937 0.694 0.910 0.767 0.778 0.638 0.782 0.862 0.800 
   3   (0.222) 0.226 0.063 0.306 0.090 0.233 0.222 0.362 0.218 0.138 0.200 

Locus 1160 : 
2 alleles
7.2% missing data
   4   (0.858) 0.888 0.957 0.977 0.958 0.868 0.858 0.918 0.864 0.840 0.866 
   2   (0.142) 0.112 0.043 0.023 0.042 0.132 0.142 0.082 0.136 0.160 0.134 

Locus 1161 : 
2 alleles
21.0% missing data
   1   (0.654) 0.620 0.895 0.584 0.436 0.613 0.653 0.793 0.693 0.768 0.727 
   3   (0.346) 0.380 0.105 0.416 0.564 0.387 0.347 0.207 0.307 0.232 0.273 

Locus 1162 : 
2 alleles
3.6% missing data
   2   (0.154) 0.145 0.040 0.163 0.053 0.112 0.154 0.091 0.075 0.159 0.183 
   3   (0.846) 0.855 0.960 0.837 0.947 0.888 0.846 0.909 0.925 0.841 0.817 

Locus 1163 : 
2 alleles
17.4% missing data
   2   (0.924) 0.935 0.985 0.966 0.992 0.977 0.924 0.968 0.868 0.877 0.909 
   4   (0.076) 0.065 0.015 0.034 0.008 0.023 0.076 0.032 0.132 0.123 0.091 

Locus 1164 : 
2 alleles
5.8% missing data
   2   (0.539) 0.444 0.483 0.929 0.201 0.568 0.539 0.809 0.541 0.430 0.613 
   4   (0.461) 0.556 0.517 0.071 0.799 0.432 0.461 0.191 0.459 0.570 0.387 

Locus 1165 : 
2 alleles
5.1% missing data
   3   (0.766) 0.848 0.943 0.097 0.932 0.782 0.766 0.826 0.828 0.807 0.736 
   1   (0.234) 0.152 0.057 0.903 0.068 0.218 0.234 0.174 0.172 0.193 0.264 

Locus 1166 : 
2 alleles
5.8% missing data
   1   (0.830) 0.849 0.914 0.955 0.814 0.899 0.831 0.662 0.821 0.824 0.806 
   3   (0.170) 0.151 0.086 0.045 0.186 0.101 0.169 0.338 0.179 0.176 0.194 

Locus 1167 : 
2 alleles
3.6% missing data
   3   (0.894) 0.957 0.969 0.968 0.627 0.919 0.894 0.684 0.969 0.952 0.926 
   1   (0.106) 0.043 0.031 0.032 0.373 0.081 0.106 0.316 0.031 0.048 0.074 

Locus 1168 : 
2 alleles
9.4% missing data
   1   (0.888) 0.906 0.787 0.986 0.989 0.967 0.887 0.961 0.902 0.841 0.901 
   3   (0.112) 0.094 0.213 0.014 0.011 0.033 0.113 0.039 0.098 0.159 0.099 

Locus 1169 : 
2 alleles
12.3% missing data
   1   (0.902) 0.961 0.972 0.864 0.969 0.924 0.902 0.883 0.941 0.933 0.919 
   3   (0.098) 0.039 0.028 0.136 0.031 0.076 0.098 0.117 0.059 0.067 0.081 

Locus 1170 : 
2 alleles
5.8% missing data
   1   (0.894) 0.935 0.959 0.968 0.914 0.873 0.894 0.936 0.922 0.938 0.929 
   4   (0.106) 0.065 0.041 0.032 0.086 0.127 0.106 0.064 0.078 0.062 0.071 

Locus 1171 : 
2 alleles
5.8% missing data
   3   (0.375) 0.286 0.807 0.311 0.069 0.362 0.374 0.210 0.325 0.588 0.374 
   4   (0.625) 0.714 0.193 0.689 0.931 0.638 0.626 0.790 0.675 0.412 0.626 

Locus 1172 : 
2 alleles
13.8% missing data
   2   (0.929) 0.971 0.930 0.977 0.933 0.917 0.929 0.887 0.979 0.984 0.974 
   3   (0.071) 0.029 0.070 0.023 0.067 0.083 0.071 0.113 0.021 0.016 0.026 

Locus 1173 : 
2 alleles
3.6% missing data
   1   (0.621) 0.670 0.603 0.930 0.881 0.730 0.621 0.224 0.732 0.457 0.520 
   2   (0.379) 0.330 0.397 0.070 0.119 0.270 0.379 0.776 0.268 0.543 0.480 

Locus 1174 : 
2 alleles
13.0% missing data
   3   (0.853) 0.740 0.976 0.977 0.971 0.951 0.853 0.926 0.734 0.751 0.861 
   1   (0.147) 0.260 0.024 0.023 0.029 0.049 0.147 0.074 0.266 0.249 0.139 

Locus 1175 : 
2 alleles
2.2% missing data
   1   (0.862) 0.932 0.956 0.779 0.894 0.769 0.862 0.790 0.936 0.946 0.916 
   3   (0.138) 0.068 0.044 0.221 0.106 0.231 0.138 0.210 0.064 0.054 0.084 

Locus 1176 : 
2 alleles
7.2% missing data
   1   (0.881) 0.923 0.972 0.970 0.863 0.888 0.881 0.943 0.923 0.952 0.876 
   3   (0.119) 0.077 0.028 0.030 0.137 0.112 0.119 0.057 0.077 0.048 0.124 

Locus 1177 : 
2 alleles
13.0% missing data
   3   (0.922) 0.957 0.981 0.942 0.922 0.958 0.923 0.952 0.951 0.930 0.932 
   1   (0.078) 0.043 0.019 0.058 0.078 0.042 0.077 0.048 0.049 0.070 0.068 

Locus 1178 : 
2 alleles
2.9% missing data
   3   (0.873) 0.874 0.942 0.981 0.980 0.896 0.873 0.947 0.886 0.843 0.907 
   1   (0.127) 0.126 0.058 0.019 0.020 0.104 0.127 0.053 0.114 0.157 0.093 

Locus 1179 : 
2 alleles
10.9% missing data
   2   (0.831) 0.855 0.945 0.960 0.956 0.869 0.831 0.941 0.836 0.859 0.762 
   4   (0.169) 0.145 0.055 0.040 0.044 0.131 0.169 0.059 0.164 0.141 0.238 

Locus 1180 : 
2 alleles
7.2% missing data
   1   (0.174) 0.119 0.042 0.046 0.056 0.207 0.175 0.094 0.088 0.156 0.143 
   3   (0.826) 0.881 0.958 0.954 0.944 0.793 0.825 0.906 0.912 0.844 0.857 

Locus 1181 : 
2 alleles
11.6% missing data
   3   (0.916) 0.850 0.985 0.945 0.990 0.979 0.916 0.957 0.842 0.931 0.918 
   1   (0.084) 0.150 0.015 0.055 0.010 0.021 0.084 0.043 0.158 0.069 0.082 

Locus 1182 : 
2 alleles
11.6% missing data
   2   (0.898) 0.910 0.977 0.917 0.971 0.902 0.898 0.914 0.945 0.936 0.940 
   4   (0.102) 0.090 0.023 0.083 0.029 0.098 0.102 0.086 0.055 0.064 0.060 

Locus 1183 : 
2 alleles
2.9% missing data
   4   (0.905) 0.896 0.988 0.992 0.985 0.973 0.905 0.526 0.893 0.960 0.902 
   3   (0.095) 0.104 0.012 0.008 0.015 0.027 0.095 0.474 0.107 0.040 0.098 

Locus 1184 : 
2 alleles
10.9% missing data
   4   (0.739) 0.779 0.821 0.919 0.918 0.741 0.739 0.656 0.795 0.657 0.721 
   2   (0.261) 0.221 0.179 0.081 0.082 0.259 0.261 0.344 0.205 0.343 0.279 

Locus 1185 : 
2 alleles
13.8% missing data
   4   (0.911) 0.943 0.980 0.939 0.985 0.962 0.911 0.928 0.948 0.901 0.862 
   2   (0.089) 0.057 0.020 0.061 0.015 0.038 0.089 0.072 0.052 0.099 0.138 

Locus 1186 : 
2 alleles
0.7% missing data
   4   (0.854) 0.890 0.954 0.805 0.970 0.805 0.854 0.953 0.921 0.844 0.909 
   2   (0.146) 0.110 0.046 0.195 0.030 0.195 0.146 0.047 0.079 0.156 0.091 

Locus 1187 : 
2 alleles
12.3% missing data
   3   (0.887) 0.929 0.964 0.977 0.929 0.851 0.887 0.927 0.937 0.952 0.938 
   1   (0.113) 0.071 0.036 0.023 0.071 0.149 0.113 0.073 0.063 0.048 0.062 

Locus 1188 : 
2 alleles
11.6% missing data
   2   (0.860) 0.726 0.938 0.871 0.976 0.940 0.861 0.928 0.758 0.904 0.874 
   3   (0.140) 0.274 0.062 0.129 0.024 0.060 0.139 0.072 0.242 0.096 0.126 

Locus 1189 : 
2 alleles
5.1% missing data
   2   (0.816) 0.836 0.257 0.977 0.832 0.911 0.816 0.849 0.722 0.849 0.816 
   1   (0.184) 0.164 0.743 0.023 0.168 0.089 0.184 0.151 0.278 0.151 0.184 

Locus 1190 : 
2 alleles
13.8% missing data
   2   (0.553) 0.665 0.276 0.495 0.158 0.575 0.553 0.600 0.499 0.512 0.635 
   4   (0.447) 0.335 0.724 0.505 0.842 0.425 0.447 0.400 0.501 0.488 0.365 

Locus 1191 : 
2 alleles
5.8% missing data
   3   (0.901) 0.948 0.975 0.989 0.981 0.911 0.901 0.928 0.910 0.930 0.894 
   4   (0.099) 0.052 0.025 0.011 0.019 0.089 0.099 0.072 0.090 0.070 0.106 

Locus 1192 : 
2 alleles
3.6% missing data
   2   (0.928) 0.982 0.968 0.976 0.920 0.848 0.928 0.926 0.984 0.984 0.975 
   4   (0.072) 0.018 0.032 0.024 0.080 0.152 0.072 0.074 0.016 0.016 0.025 

Locus 1193 : 
2 alleles
2.9% missing data
   3   (0.877) 0.925 0.961 0.974 0.979 0.915 0.876 0.896 0.791 0.770 0.906 
   1   (0.123) 0.075 0.039 0.026 0.021 0.085 0.124 0.104 0.209 0.230 0.094 

Locus 1194 : 
2 alleles
2.9% missing data
   2   (0.116) 0.025 0.280 0.019 0.378 0.198 0.116 0.058 0.022 0.042 0.048 
   4   (0.884) 0.975 0.720 0.981 0.622 0.802 0.884 0.942 0.978 0.958 0.952 

Locus 1195 : 
2 alleles
14.5% missing data
   2   (0.881) 0.896 0.954 0.864 0.964 0.877 0.881 0.954 0.845 0.945 0.917 
   4   (0.119) 0.104 0.046 0.136 0.036 0.123 0.119 0.046 0.155 0.055 0.083 

Locus 1196 : 
2 alleles
13.0% missing data
   4   (0.573) 0.619 0.204 0.891 0.228 0.621 0.573 0.705 0.468 0.457 0.600 
   2   (0.427) 0.381 0.796 0.109 0.772 0.379 0.427 0.295 0.532 0.543 0.400 

Locus 1197 : 
2 alleles
3.6% missing data
   2   (0.902) 0.932 0.780 0.989 0.981 0.969 0.902 0.956 0.954 0.855 0.884 
   4   (0.098) 0.068 0.220 0.011 0.019 0.031 0.098 0.044 0.046 0.145 0.116 

Locus 1198 : 
2 alleles
4.3% missing data
   3   (0.944) 0.879 0.995 0.996 0.996 0.992 0.944 0.987 0.929 0.954 0.913 
   4   (0.056) 0.121 0.005 0.004 0.004 0.008 0.056 0.013 0.071 0.046 0.087 

Locus 1199 : 
2 alleles
5.8% missing data
   3   (0.794) 0.802 0.897 0.927 0.934 0.777 0.794 0.877 0.843 0.894 0.795 
   1   (0.206) 0.198 0.103 0.073 0.066 0.223 0.206 0.123 0.157 0.106 0.205 

Locus 1200 : 
2 alleles
5.1% missing data
   3   (0.541) 0.696 0.556 0.140 0.663 0.429 0.541 0.482 0.615 0.710 0.512 
   1   (0.459) 0.304 0.444 0.860 0.337 0.571 0.459 0.518 0.385 0.290 0.488 

Locus 1201 : 
2 alleles
2.9% missing data
   1   (0.813) 0.816 0.956 0.106 0.787 0.898 0.813 0.882 0.798 0.852 0.806 
   2   (0.187) 0.184 0.044 0.894 0.213 0.102 0.187 0.118 0.202 0.148 0.194 

Locus 1202 : 
2 alleles
5.8% missing data
   4   (0.573) 0.481 0.483 0.910 0.426 0.675 0.573 0.446 0.421 0.396 0.613 
   2   (0.427) 0.519 0.517 0.090 0.574 0.325 0.427 0.554 0.579 0.604 0.387 

Locus 1203 : 
2 alleles
3.6% missing data
   2   (0.922) 0.974 0.961 0.894 0.972 0.893 0.922 0.958 0.945 0.973 0.962 
   4   (0.078) 0.026 0.039 0.106 0.028 0.107 0.078 0.042 0.055 0.027 0.038 

Locus 1204 : 
2 alleles
0.7% missing data
   1   (0.837) 0.847 0.964 0.977 0.794 0.870 0.837 0.939 0.859 0.611 0.868 
   3   (0.163) 0.153 0.036 0.023 0.206 0.130 0.163 0.061 0.141 0.389 0.132 

Locus 1205 : 
2 alleles
1.4% missing data
   3   (0.896) 0.936 0.972 0.984 0.901 0.910 0.895 0.921 0.962 0.943 0.933 
   1   (0.104) 0.064 0.028 0.016 0.099 0.090 0.105 0.079 0.038 0.057 0.067 

Locus 1206 : 
2 alleles
2.9% missing data
   3   (0.952) 0.995 0.985 0.978 0.974 0.853 0.952 0.601 0.995 0.994 0.992 
   1   (0.048) 0.005 0.015 0.022 0.026 0.147 0.048 0.399 0.005 0.006 0.008 

Locus 1207 : 
2 alleles
5.8% missing data
   2   (0.832) 0.872 0.888 0.960 0.899 0.787 0.832 0.779 0.879 0.834 0.893 
   4   (0.168) 0.128 0.112 0.040 0.101 0.213 0.168 0.221 0.121 0.166 0.107 

Locus 1208 : 
2 alleles
3.6% missing data
   1   (0.856) 0.928 0.939 0.845 0.968 0.816 0.856 0.941 0.942 0.918 0.860 
   3   (0.144) 0.072 0.061 0.155 0.032 0.184 0.144 0.059 0.058 0.082 0.140 

Locus 1209 : 
2 alleles
10.1% missing data
   1   (0.891) 0.887 0.979 0.990 0.975 0.954 0.891 0.959 0.914 0.738 0.919 
   4   (0.109) 0.113 0.021 0.010 0.025 0.046 0.109 0.041 0.086 0.262 0.081 

Locus 1210 : 
2 alleles
3.6% missing data
   3   (0.896) 0.920 0.975 0.700 0.868 0.939 0.896 0.515 0.923 0.938 0.934 
   2   (0.104) 0.080 0.025 0.300 0.132 0.061 0.104 0.485 0.077 0.062 0.066 

Locus 1211 : 
2 alleles
4.3% missing data
   4   (0.823) 0.842 0.929 0.781 0.968 0.824 0.822 0.876 0.879 0.902 0.839 
   2   (0.177) 0.158 0.071 0.219 0.032 0.176 0.178 0.124 0.121 0.098 0.161 

Locus 1212 : 
2 alleles
12.3% missing data
   1   (0.887) 0.880 0.821 0.900 0.937 0.942 0.887 0.965 0.944 0.918 0.910 
   3   (0.113) 0.120 0.179 0.100 0.063 0.058 0.113 0.035 0.056 0.082 0.090 

Locus 1213 : 
2 alleles
0.7% missing data
   4   (0.909) 0.915 0.987 0.969 0.977 0.957 0.908 0.944 0.891 0.964 0.936 
   2   (0.091) 0.085 0.013 0.031 0.023 0.043 0.092 0.056 0.109 0.036 0.064 

Locus 1214 : 
2 alleles
5.1% missing data
   1   (0.904) 0.928 0.792 0.969 0.944 0.943 0.904 0.945 0.712 0.947 0.962 
   2   (0.096) 0.072 0.208 0.031 0.056 0.057 0.096 0.055 0.288 0.053 0.038 

Locus 1215 : 
2 alleles
5.1% missing data
   2   (0.854) 0.985 0.143 0.786 0.779 0.338 0.854 0.924 0.984 0.980 0.976 
   4   (0.146) 0.015 0.857 0.214 0.221 0.662 0.146 0.076 0.016 0.020 0.024 

Locus 1216 : 
2 alleles
4.3% missing data
   3   (0.921) 0.981 0.962 0.956 0.905 0.859 0.921 0.976 0.985 0.940 0.970 
   4   (0.079) 0.019 0.038 0.044 0.095 0.141 0.079 0.024 0.015 0.060 0.030 

Locus 1217 : 
2 alleles
5.1% missing data
   1   (0.783) 0.732 0.943 0.961 0.915 0.827 0.784 0.655 0.833 0.767 0.764 
   4   (0.217) 0.268 0.057 0.039 0.085 0.173 0.216 0.345 0.167 0.233 0.236 

Locus 1218 : 
2 alleles
5.1% missing data
   4   (0.589) 0.517 0.150 0.693 0.918 0.605 0.589 0.825 0.602 0.651 0.643 
   2   (0.411) 0.483 0.850 0.307 0.082 0.395 0.411 0.175 0.398 0.349 0.357 

Locus 1219 : 
2 alleles
2.9% missing data
   1   (0.886) 0.937 0.960 0.974 0.978 0.865 0.886 0.964 0.944 0.922 0.900 
   2   (0.114) 0.063 0.040 0.026 0.022 0.135 0.114 0.036 0.056 0.078 0.100 

Locus 1220 : 
2 alleles
13.0% missing data
   1   (0.890) 0.923 0.955 0.846 0.972 0.899 0.890 0.948 0.931 0.937 0.925 
   3   (0.110) 0.077 0.045 0.154 0.028 0.101 0.110 0.052 0.069 0.063 0.075 

Locus 1221 : 
2 alleles
4.3% missing data
   2   (0.913) 0.920 0.984 0.986 0.985 0.959 0.913 0.952 0.937 0.956 0.891 
   4   (0.087) 0.080 0.016 0.014 0.015 0.041 0.087 0.048 0.063 0.044 0.109 

Locus 1222 : 
2 alleles
13.0% missing data
   2   (0.389) 0.365 0.650 0.400 0.269 0.340 0.389 0.427 0.366 0.486 0.371 
   4   (0.611) 0.635 0.350 0.600 0.731 0.660 0.611 0.573 0.634 0.514 0.629 

Locus 1223 : 
2 alleles
1.4% missing data
   1   (0.879) 0.958 0.969 0.975 0.981 0.738 0.879 0.912 0.922 0.928 0.935 
   3   (0.121) 0.042 0.031 0.025 0.019 0.262 0.121 0.088 0.078 0.072 0.065 

Locus 1224 : 
2 alleles
2.9% missing data
   4   (0.892) 0.918 0.970 0.913 0.958 0.903 0.892 0.922 0.933 0.922 0.929 
   2   (0.108) 0.082 0.030 0.087 0.042 0.097 0.108 0.078 0.067 0.078 0.071 

Locus 1225 : 
2 alleles
12.3% missing data
   1   (0.873) 0.912 0.967 0.845 0.972 0.935 0.872 0.900 0.903 0.866 0.845 
   3   (0.127) 0.088 0.033 0.155 0.028 0.065 0.128 0.100 0.097 0.134 0.155 

Locus 1226 : 
2 alleles
3.6% missing data
   3   (0.892) 0.962 0.975 0.985 0.949 0.829 0.892 0.780 0.960 0.943 0.926 
   4   (0.108) 0.038 0.025 0.015 0.051 0.171 0.108 0.220 0.040 0.057 0.074 

Locus 1227 : 
2 alleles
14.5% missing data
   1   (0.328) 0.261 0.376 0.066 0.148 0.291 0.328 0.237 0.236 0.275 0.457 
   3   (0.672) 0.739 0.624 0.934 0.852 0.709 0.672 0.763 0.764 0.725 0.543 

Locus 1228 : 
2 alleles
10.9% missing data
   3   (0.946) 0.937 0.995 0.984 0.994 0.991 0.946 0.986 0.948 0.964 0.898 
   4   (0.054) 0.063 0.005 0.016 0.006 0.009 0.054 0.014 0.052 0.036 0.102 

Locus 1229 : 
2 alleles
3.6% missing data
   1   (0.840) 0.887 0.962 0.121 0.773 0.871 0.840 0.945 0.833 0.767 0.902 
   2   (0.160) 0.113 0.038 0.879 0.227 0.129 0.160 0.055 0.167 0.233 0.098 

Locus 1230 : 
2 alleles
11.6% missing data
   1   (0.711) 0.736 0.928 0.943 0.326 0.634 0.711 0.464 0.794 0.810 0.781 
   2   (0.289) 0.264 0.072 0.057 0.674 0.366 0.289 0.536 0.206 0.190 0.219 

Locus 1231 : 
2 alleles
3.6% missing data
   1   (0.539) 0.726 0.505 0.586 0.127 0.465 0.539 0.619 0.514 0.489 0.552 
   3   (0.461) 0.274 0.495 0.414 0.873 0.535 0.461 0.381 0.486 0.511 0.448 

Locus 1232 : 
2 alleles
13.0% missing data
   1   (0.154) 0.155 0.035 0.035 0.084 0.095 0.154 0.127 0.213 0.266 0.135 
   3   (0.846) 0.845 0.965 0.965 0.916 0.905 0.846 0.873 0.787 0.734 0.865 

Locus 1233 : 
2 alleles
3.6% missing data
   4   (0.917) 0.949 0.675 0.991 0.957 0.974 0.917 0.974 0.956 0.934 0.938 
   2   (0.083) 0.051 0.325 0.009 0.043 0.026 0.083 0.026 0.044 0.066 0.062 

Locus 1234 : 
2 alleles
4.3% missing data
   2   (0.254) 0.151 0.066 0.910 0.775 0.268 0.254 0.604 0.151 0.153 0.185 
   4   (0.746) 0.849 0.934 0.090 0.225 0.732 0.746 0.396 0.849 0.847 0.815 

Locus 1235 : 
2 alleles
10.9% missing data
   4   (0.899) 0.934 0.948 0.955 0.975 0.952 0.899 0.967 0.920 0.868 0.841 
   2   (0.101) 0.066 0.052 0.045 0.025 0.048 0.101 0.033 0.080 0.132 0.159 

Locus 1236 : 
2 alleles
11.6% missing data
   2   (0.119) 0.143 0.029 0.064 0.034 0.073 0.119 0.086 0.155 0.088 0.097 
   4   (0.881) 0.857 0.971 0.936 0.966 0.927 0.881 0.914 0.845 0.912 0.903 

Locus 1237 : 
2 alleles
13.0% missing data
   3   (0.909) 0.935 0.984 0.991 0.985 0.962 0.910 0.974 0.811 0.903 0.874 
   2   (0.091) 0.065 0.016 0.009 0.015 0.038 0.090 0.026 0.189 0.097 0.126 

Locus 1238 : 
2 alleles
4.3% missing data
   2   (0.733) 0.786 0.735 0.819 0.278 0.870 0.733 0.763 0.717 0.741 0.648 
   4   (0.267) 0.214 0.265 0.181 0.722 0.130 0.267 0.237 0.283 0.259 0.352 

Locus 1239 : 
2 alleles
2.9% missing data
   2   (0.881) 0.924 0.967 0.977 0.963 0.864 0.881 0.968 0.935 0.758 0.925 
   4   (0.119) 0.076 0.033 0.023 0.037 0.136 0.119 0.032 0.065 0.242 0.075 

Locus 1240 : 
2 alleles
2.9% missing data
   1   (0.894) 0.934 0.967 0.839 0.973 0.927 0.895 0.951 0.889 0.661 0.931 
   3   (0.106) 0.066 0.033 0.161 0.027 0.073 0.105 0.049 0.111 0.339 0.069 

Locus 1241 : 
2 alleles
5.8% missing data
   4   (0.628) 0.479 0.870 0.713 0.773 0.767 0.628 0.563 0.558 0.528 0.533 
   1   (0.372) 0.521 0.130 0.287 0.227 0.233 0.372 0.437 0.442 0.472 0.467 

Locus 1242 : 
2 alleles
5.8% missing data
   1   (0.924) 0.918 0.988 0.993 0.992 0.981 0.924 0.982 0.943 0.815 0.900 
   2   (0.076) 0.082 0.012 0.007 0.008 0.019 0.076 0.018 0.057 0.185 0.100 

Locus 1243 : 
2 alleles
3.6% missing data
   2   (0.193) 0.172 0.054 0.436 0.048 0.114 0.192 0.093 0.177 0.153 0.315 
   4   (0.807) 0.828 0.946 0.564 0.952 0.886 0.808 0.907 0.823 0.847 0.685 

Locus 1244 : 
2 alleles
2.2% missing data
   3   (0.875) 0.876 0.963 0.981 0.981 0.860 0.875 0.930 0.829 0.959 0.936 
   1   (0.125) 0.124 0.037 0.019 0.019 0.140 0.125 0.070 0.171 0.041 0.064 

Locus 1245 : 
2 alleles
10.1% missing data
   3   (0.166) 0.291 0.028 0.191 0.035 0.058 0.167 0.077 0.226 0.342 0.164 
   1   (0.834) 0.709 0.972 0.809 0.965 0.942 0.833 0.923 0.774 0.658 0.836 

Locus 1246 : 
2 alleles
13.8% missing data
   4   (0.903) 0.971 0.975 0.991 0.873 0.748 0.904 0.969 0.971 0.965 0.958 
   2   (0.097) 0.029 0.025 0.009 0.127 0.252 0.096 0.031 0.029 0.035 0.042 

Locus 1247 : 
2 alleles
4.3% missing data
   1   (0.773) 0.729 0.818 0.965 0.961 0.878 0.773 0.886 0.761 0.766 0.694 
   3   (0.227) 0.271 0.182 0.035 0.039 0.122 0.227 0.114 0.239 0.234 0.306 

Locus 1248 : 
2 alleles
10.9% missing data
   3   (0.806) 0.797 0.683 0.842 0.905 0.881 0.806 0.722 0.837 0.862 0.823 
   1   (0.194) 0.203 0.317 0.158 0.095 0.119 0.194 0.278 0.163 0.138 0.177 

Locus 1249 : 
2 alleles
6.5% missing data
   1   (0.804) 0.930 0.745 0.965 0.875 0.648 0.804 0.559 0.916 0.910 0.878 
   3   (0.196) 0.070 0.255 0.035 0.125 0.352 0.196 0.441 0.084 0.090 0.122 

Locus 1250 : 
2 alleles
4.3% missing data
   3   (0.902) 0.935 0.972 0.991 0.966 0.942 0.902 0.786 0.925 0.933 0.896 
   1   (0.098) 0.065 0.028 0.009 0.034 0.058 0.098 0.214 0.075 0.067 0.104 

Locus 1251 : 
2 alleles
19.6% missing data
   2   (0.601) 0.496 0.912 0.924 0.248 0.759 0.601 0.724 0.432 0.433 0.481 
   4   (0.399) 0.504 0.088 0.076 0.752 0.241 0.399 0.276 0.568 0.567 0.519 

Locus 1252 : 
2 alleles
13.0% missing data
   4   (0.869) 0.876 0.596 0.808 0.954 0.924 0.869 0.918 0.906 0.871 0.921 
   1   (0.131) 0.124 0.404 0.192 0.046 0.076 0.131 0.082 0.094 0.129 0.079 

Locus 1253 : 
2 alleles
11.6% missing data
   2   (0.864) 0.902 0.922 0.886 0.960 0.832 0.865 0.937 0.907 0.902 0.901 
   4   (0.136) 0.098 0.078 0.114 0.040 0.168 0.135 0.063 0.093 0.098 0.099 

Locus 1254 : 
2 alleles
1.4% missing data
   1   (0.928) 0.896 0.990 0.993 0.994 0.982 0.928 0.973 0.816 0.931 0.934 
   3   (0.072) 0.104 0.010 0.007 0.006 0.018 0.072 0.027 0.184 0.069 0.066 

Locus 1255 : 
2 alleles
10.1% missing data
   2   (0.435) 0.331 0.748 0.470 0.577 0.493 0.435 0.597 0.308 0.270 0.386 
   4   (0.565) 0.669 0.252 0.530 0.423 0.507 0.565 0.403 0.692 0.730 0.614 

Locus 1256 : 
2 alleles
5.1% missing data
   3   (0.767) 0.867 0.620 0.966 0.864 0.750 0.767 0.733 0.893 0.696 0.805 
   1   (0.233) 0.133 0.380 0.034 0.136 0.250 0.233 0.267 0.107 0.304 0.195 

Locus 1257 : 
2 alleles
2.9% missing data
   2   (0.600) 0.813 0.271 0.163 0.122 0.362 0.600 0.339 0.870 0.838 0.766 
   4   (0.400) 0.187 0.729 0.837 0.878 0.638 0.400 0.661 0.130 0.162 0.234 

Locus 1258 : 
2 alleles
12.3% missing data
   1   (0.889) 0.895 0.978 0.989 0.969 0.945 0.890 0.968 0.921 0.692 0.881 
   3   (0.111) 0.105 0.022 0.011 0.031 0.055 0.110 0.032 0.079 0.308 0.119 

Locus 1259 : 
2 alleles
14.5% missing data
   1   (0.115) 0.108 0.029 0.069 0.019 0.051 0.115 0.101 0.089 0.131 0.160 
   2   (0.885) 0.892 0.971 0.931 0.981 0.949 0.885 0.899 0.911 0.869 0.840 

Locus 1260 : 
2 alleles
2.2% missing data
   3   (0.924) 0.990 0.972 0.983 0.928 0.687 0.924 0.909 0.989 0.988 0.983 
   1   (0.076) 0.010 0.028 0.017 0.072 0.313 0.076 0.091 0.011 0.012 0.017 

Locus 1261 : 
2 alleles
13.0% missing data
   4   (0.822) 0.883 0.945 0.105 0.923 0.784 0.822 0.856 0.899 0.880 0.894 
   3   (0.178) 0.117 0.055 0.895 0.077 0.216 0.178 0.144 0.101 0.120 0.106 

Locus 1262 : 
2 alleles
15.9% missing data
   2   (0.824) 0.857 0.393 0.966 0.858 0.854 0.824 0.922 0.842 0.770 0.908 
   4   (0.176) 0.143 0.607 0.034 0.142 0.146 0.176 0.078 0.158 0.230 0.092 

Locus 1263 : 
2 alleles
15.2% missing data
   2   (0.888) 0.920 0.975 0.920 0.977 0.931 0.887 0.867 0.933 0.909 0.908 
   4   (0.112) 0.080 0.025 0.080 0.023 0.069 0.113 0.133 0.067 0.091 0.092 

Locus 1264 : 
2 alleles
8.7% missing data
   1   (0.856) 0.925 0.213 0.971 0.971 0.885 0.856 0.838 0.797 0.935 0.896 
   3   (0.144) 0.075 0.787 0.029 0.029 0.115 0.144 0.162 0.203 0.065 0.104 

Locus 1265 : 
2 alleles
15.9% missing data
   1   (0.623) 0.674 0.596 0.606 0.766 0.691 0.622 0.701 0.750 0.565 0.527 
   3   (0.377) 0.326 0.404 0.394 0.234 0.309 0.378 0.299 0.250 0.435 0.473 

Locus 1266 : 
2 alleles
8.0% missing data
   4   (0.470) 0.385 0.548 0.539 0.145 0.589 0.471 0.272 0.332 0.626 0.414 
   2   (0.530) 0.615 0.452 0.461 0.855 0.411 0.529 0.728 0.668 0.374 0.586 

Locus 1267 : 
2 alleles
0.7% missing data
   2   (0.906) 0.912 0.985 0.982 0.879 0.971 0.906 0.921 0.901 0.923 0.892 
   1   (0.094) 0.088 0.015 0.018 0.121 0.029 0.094 0.079 0.099 0.077 0.108 

Locus 1268 : 
2 alleles
3.6% missing data
   2   (0.910) 0.981 0.564 0.980 0.929 0.831 0.911 0.861 0.983 0.966 0.976 
   3   (0.090) 0.019 0.436 0.020 0.071 0.169 0.089 0.139 0.017 0.034 0.024 

Locus 1269 : 
2 alleles
3.6% missing data
   1   (0.906) 0.929 0.975 0.306 0.953 0.956 0.907 0.968 0.948 0.947 0.921 
   4   (0.094) 0.071 0.025 0.694 0.047 0.044 0.093 0.032 0.052 0.053 0.079 

Locus 1270 : 
2 alleles
12.3% missing data
   1   (0.769) 0.654 0.527 0.967 0.961 0.909 0.769 0.907 0.789 0.759 0.660 
   3   (0.231) 0.346 0.473 0.033 0.039 0.091 0.231 0.093 0.211 0.241 0.340 

Locus 1271 : 
2 alleles
7.2% missing data
   1   (0.114) 0.058 0.390 0.026 0.021 0.075 0.115 0.043 0.198 0.052 0.073 
   3   (0.886) 0.942 0.610 0.974 0.979 0.925 0.885 0.957 0.802 0.948 0.927 

Locus 1272 : 
2 alleles
1.4% missing data
   2   (0.799) 0.841 0.780 0.959 0.942 0.838 0.799 0.876 0.850 0.809 0.775 
   4   (0.201) 0.159 0.220 0.041 0.058 0.162 0.201 0.124 0.150 0.191 0.225 

Locus 1273 : 
2 alleles
9.4% missing data
   2   (0.128) 0.078 0.039 0.090 0.678 0.131 0.128 0.174 0.058 0.099 0.062 
   4   (0.872) 0.922 0.961 0.910 0.322 0.869 0.872 0.826 0.942 0.901 0.938 

Locus 1274 : 
2 alleles
4.3% missing data
   2   (0.864) 0.856 0.816 0.978 0.975 0.953 0.864 0.923 0.867 0.848 0.875 
   4   (0.136) 0.144 0.184 0.022 0.025 0.047 0.136 0.077 0.133 0.152 0.125 

Locus 1275 : 
2 alleles
5.1% missing data
   1   (0.922) 0.940 0.983 0.962 0.985 0.965 0.922 0.878 0.924 0.890 0.935 
   2   (0.078) 0.060 0.017 0.038 0.015 0.035 0.078 0.122 0.076 0.110 0.065 

Locus 1276 : 
2 alleles
5.8% missing data
   2   (0.603) 0.572 0.360 0.620 0.912 0.659 0.603 0.500 0.690 0.497 0.608 
   4   (0.397) 0.428 0.640 0.380 0.088 0.341 0.397 0.500 0.310 0.503 0.392 

Locus 1277 : 
2 alleles
16.7% missing data
   1   (0.837) 0.912 0.945 0.860 0.939 0.759 0.836 0.878 0.917 0.856 0.878 
   2   (0.163) 0.088 0.055 0.140 0.061 0.241 0.164 0.122 0.083 0.144 0.122 

Locus 1278 : 
2 alleles
11.6% missing data
   4   (0.874) 0.910 0.936 0.878 0.865 0.877 0.874 0.867 0.900 0.939 0.911 
   3   (0.126) 0.090 0.064 0.122 0.135 0.123 0.126 0.133 0.100 0.061 0.089 

Locus 1279 : 
2 alleles
5.1% missing data
   3   (0.593) 0.499 0.861 0.448 0.738 0.654 0.593 0.693 0.370 0.447 0.614 
   1   (0.407) 0.501 0.139 0.552 0.262 0.346 0.407 0.307 0.630 0.553 0.386 

Locus 1280 : 
2 alleles
13.0% missing data
   3   (0.908) 0.936 0.975 0.868 0.940 0.923 0.908 0.913 0.929 0.857 0.955 
   1   (0.092) 0.064 0.025 0.132 0.060 0.077 0.092 0.087 0.071 0.143 0.045 

Locus 1281 : 
2 alleles
16.7% missing data
   3   (0.904) 0.958 0.984 0.122 0.985 0.957 0.904 0.952 0.961 0.925 0.902 
   4   (0.096) 0.042 0.016 0.878 0.015 0.043 0.096 0.048 0.039 0.075 0.098 

Locus 1282 : 
2 alleles
1.4% missing data
   1   (0.904) 0.911 0.977 0.986 0.982 0.957 0.904 0.594 0.925 0.937 0.902 
   3   (0.096) 0.089 0.023 0.014 0.018 0.043 0.096 0.406 0.075 0.063 0.098 

Locus 1283 : 
2 alleles
3.6% missing data
   3   (0.750) 0.850 0.662 0.160 0.372 0.762 0.750 0.877 0.872 0.873 0.804 
   1   (0.250) 0.150 0.338 0.840 0.628 0.238 0.250 0.123 0.128 0.127 0.196 

Locus 1284 : 
2 alleles
13.8% missing data
   4   (0.912) 0.965 0.960 0.986 0.974 0.928 0.912 0.914 0.952 0.804 0.932 
   2   (0.088) 0.035 0.040 0.014 0.026 0.072 0.088 0.086 0.048 0.196 0.068 

Locus 1285 : 
2 alleles
5.8% missing data
   1   (0.844) 0.876 0.729 0.887 0.941 0.923 0.844 0.612 0.869 0.856 0.871 
   3   (0.156) 0.124 0.271 0.113 0.059 0.077 0.156 0.388 0.131 0.144 0.129 

Locus 1286 : 
2 alleles
2.9% missing data
   2   (0.909) 0.972 0.950 0.862 0.963 0.817 0.909 0.868 0.930 0.975 0.960 
   4   (0.091) 0.028 0.050 0.138 0.037 0.183 0.091 0.132 0.070 0.025 0.040 

Locus 1287 : 
2 alleles
3.6% missing data
   1   (0.112) 0.023 0.319 0.034 0.363 0.168 0.113 0.164 0.026 0.030 0.038 
   3   (0.888) 0.977 0.681 0.966 0.637 0.832 0.887 0.836 0.974 0.970 0.962 

Locus 1288 : 
2 alleles
0.7% missing data
   4   (0.955) 0.995 0.566 0.987 0.980 0.949 0.955 0.936 0.995 0.994 0.993 
   3   (0.045) 0.005 0.434 0.013 0.020 0.051 0.045 0.064 0.005 0.006 0.007 

Locus 1289 : 
2 alleles
5.8% missing data
   3   (0.849) 0.940 0.703 0.146 0.890 0.840 0.849 0.892 0.924 0.903 0.933 
   1   (0.151) 0.060 0.297 0.854 0.110 0.160 0.151 0.108 0.076 0.097 0.067 

Locus 1290 : 
2 alleles
13.8% missing data
   1   (0.854) 0.858 0.969 0.983 0.634 0.910 0.854 0.945 0.662 0.811 0.884 
   4   (0.146) 0.142 0.031 0.017 0.366 0.090 0.146 0.055 0.338 0.189 0.116 

Locus 1291 : 
2 alleles
5.8% missing data
   1   (0.824) 0.939 0.907 0.134 0.944 0.645 0.824 0.892 0.944 0.924 0.912 
   3   (0.176) 0.061 0.093 0.866 0.056 0.355 0.176 0.108 0.056 0.076 0.088 

Locus 1292 : 
2 alleles
3.6% missing data
   3   (0.899) 0.956 0.925 0.977 0.985 0.900 0.899 0.917 0.922 0.928 0.929 
   2   (0.101) 0.044 0.075 0.023 0.015 0.100 0.101 0.083 0.078 0.072 0.071 

Locus 1293 : 
2 alleles
9.4% missing data
   2   (0.903) 0.950 0.909 0.950 0.946 0.912 0.903 0.775 0.951 0.949 0.950 
   4   (0.097) 0.050 0.091 0.050 0.054 0.088 0.097 0.225 0.049 0.051 0.050 

Locus 1294 : 
2 alleles
4.3% missing data
   3   (0.898) 0.676 0.990 0.993 0.991 0.986 0.898 0.974 0.758 0.837 0.837 
   4   (0.102) 0.324 0.010 0.007 0.009 0.014 0.102 0.026 0.242 0.163 0.163 

Locus 1295 : 
2 alleles
13.8% missing data
   1   (0.474) 0.396 0.533 0.508 0.398 0.556 0.473 0.612 0.412 0.362 0.468 
   4   (0.526) 0.604 0.467 0.492 0.602 0.444 0.527 0.388 0.588 0.638 0.532 

Locus 1296 : 
2 alleles
4.3% missing data
   2   (0.868) 0.840 0.969 0.981 0.966 0.884 0.869 0.951 0.842 0.940 0.887 
   3   (0.132) 0.160 0.031 0.019 0.034 0.116 0.131 0.049 0.158 0.060 0.113 

Locus 1297 : 
2 alleles
2.9% missing data
   4   (0.851) 0.946 0.956 0.963 0.959 0.626 0.851 0.593 0.926 0.944 0.921 
   3   (0.149) 0.054 0.044 0.037 0.041 0.374 0.149 0.407 0.074 0.056 0.079 

Locus 1298 : 
2 alleles
3.6% missing data
   1   (0.105) 0.065 0.034 0.020 0.089 0.065 0.105 0.044 0.067 0.182 0.115 
   3   (0.895) 0.935 0.966 0.980 0.911 0.935 0.895 0.956 0.933 0.818 0.885 

Locus 1299 : 
2 alleles
3.6% missing data
   2   (0.895) 0.882 0.956 0.984 0.953 0.932 0.896 0.966 0.933 0.922 0.915 
   4   (0.105) 0.118 0.044 0.016 0.047 0.068 0.104 0.034 0.067 0.078 0.085 

Locus 1300 : 
2 alleles
5.1% missing data
   3   (0.889) 0.920 0.971 0.984 0.931 0.888 0.889 0.965 0.661 0.942 0.925 
   1   (0.111) 0.080 0.029 0.016 0.069 0.112 0.111 0.035 0.339 0.058 0.075 

Locus 1301 : 
2 alleles
5.8% missing data
   3   (0.428) 0.480 0.172 0.408 0.885 0.437 0.428 0.481 0.367 0.310 0.380 
   4   (0.572) 0.520 0.828 0.592 0.115 0.563 0.572 0.519 0.633 0.690 0.620 

Locus 1302 : 
2 alleles
5.1% missing data
   2   (0.548) 0.526 0.177 0.910 0.118 0.667 0.548 0.552 0.495 0.670 0.541 
   4   (0.452) 0.474 0.823 0.090 0.882 0.333 0.452 0.448 0.505 0.330 0.459 

Locus 1303 : 
2 alleles
15.9% missing data
   1   (0.731) 0.751 0.799 0.590 0.739 0.774 0.731 0.827 0.811 0.717 0.716 
   2   (0.269) 0.249 0.201 0.410 0.261 0.226 0.269 0.173 0.189 0.283 0.284 

Locus 1304 : 
2 alleles
1.4% missing data
   1   (0.914) 0.944 0.986 0.985 0.990 0.949 0.914 0.933 0.970 0.930 0.898 
   3   (0.086) 0.056 0.014 0.015 0.010 0.051 0.086 0.067 0.030 0.070 0.102 

Locus 1305 : 
2 alleles
10.1% missing data
   2   (0.670) 0.671 0.606 0.814 0.906 0.632 0.670 0.875 0.763 0.598 0.707 
   4   (0.330) 0.329 0.394 0.186 0.094 0.368 0.330 0.125 0.237 0.402 0.293 

Locus 1306 : 
2 alleles
12.3% missing data
   1   (0.889) 0.916 0.962 0.978 0.970 0.925 0.889 0.914 0.900 0.938 0.884 
   3   (0.111) 0.084 0.038 0.022 0.030 0.075 0.111 0.086 0.100 0.062 0.116 

Locus 1307 : 
2 alleles
3.6% missing data
   2   (0.909) 0.881 0.984 0.964 0.985 0.971 0.909 0.978 0.895 0.840 0.907 
   4   (0.091) 0.119 0.016 0.036 0.015 0.029 0.091 0.022 0.105 0.160 0.093 

Locus 1308 : 
2 alleles
13.8% missing data
   4   (0.833) 0.826 0.951 0.968 0.936 0.843 0.832 0.894 0.857 0.828 0.875 
   1   (0.167) 0.174 0.049 0.032 0.064 0.157 0.168 0.106 0.143 0.172 0.125 

Locus 1309 : 
2 alleles
10.9% missing data
   1   (0.824) 0.889 0.941 0.648 0.781 0.785 0.825 0.843 0.867 0.737 0.891 
   2   (0.176) 0.111 0.059 0.352 0.219 0.215 0.175 0.157 0.133 0.263 0.109 

Locus 1310 : 
2 alleles
10.1% missing data
   1   (0.892) 0.915 0.977 0.979 0.982 0.945 0.891 0.759 0.902 0.937 0.875 
   3   (0.108) 0.085 0.023 0.021 0.018 0.055 0.109 0.241 0.098 0.063 0.125 

Locus 1311 : 
2 alleles
10.9% missing data
   2   (0.161) 0.069 0.771 0.131 0.038 0.159 0.161 0.088 0.054 0.126 0.135 
   4   (0.839) 0.931 0.229 0.869 0.962 0.841 0.839 0.912 0.946 0.874 0.865 

Locus 1312 : 
2 alleles
8.0% missing data
   2   (0.930) 0.918 0.990 0.993 0.992 0.980 0.930 0.979 0.952 0.948 0.925 
   3   (0.070) 0.082 0.010 0.007 0.008 0.020 0.070 0.021 0.048 0.052 0.075 

Locus 1313 : 
2 alleles
4.3% missing data
   3   (0.837) 0.796 0.659 0.922 0.942 0.875 0.838 0.956 0.855 0.931 0.887 
   1   (0.163) 0.204 0.341 0.078 0.058 0.125 0.162 0.044 0.145 0.069 0.113 

Locus 1314 : 
2 alleles
13.0% missing data
   3   (0.287) 0.383 0.062 0.310 0.080 0.158 0.288 0.180 0.516 0.324 0.380 
   1   (0.713) 0.617 0.938 0.690 0.920 0.842 0.712 0.820 0.484 0.676 0.620 

Locus 1315 : 
2 alleles
8.0% missing data
   3   (0.895) 0.948 0.967 0.980 0.682 0.872 0.895 0.940 0.815 0.960 0.938 
   4   (0.105) 0.052 0.033 0.020 0.318 0.128 0.105 0.060 0.185 0.040 0.062 

Locus 1316 : 
2 alleles
12.3% missing data
   4   (0.841) 0.827 0.967 0.855 0.936 0.909 0.841 0.932 0.782 0.894 0.769 
   1   (0.159) 0.173 0.033 0.145 0.064 0.091 0.159 0.068 0.218 0.106 0.231 

Locus 1317 : 
2 alleles
13.0% missing data
   3   (0.890) 0.952 0.841 0.748 0.964 0.900 0.890 0.911 0.946 0.932 0.911 
   1   (0.110) 0.048 0.159 0.252 0.036 0.100 0.110 0.089 0.054 0.068 0.089 

Locus 1318 : 
2 alleles
3.6% missing data
   2   (0.913) 0.941 0.983 0.817 0.965 0.962 0.913 0.932 0.942 0.951 0.925 
   4   (0.087) 0.059 0.017 0.183 0.035 0.038 0.087 0.068 0.058 0.049 0.075 

Locus 1319 : 
2 alleles
4.3% missing data
   1   (0.339) 0.438 0.364 0.069 0.721 0.185 0.339 0.232 0.351 0.313 0.426 
   2   (0.661) 0.562 0.636 0.931 0.279 0.815 0.661 0.768 0.649 0.687 0.574 

Locus 1320 : 
2 alleles
15.2% missing data
   1   (0.636) 0.688 0.912 0.730 0.174 0.620 0.636 0.668 0.625 0.780 0.605 
   3   (0.364) 0.312 0.088 0.270 0.826 0.380 0.364 0.332 0.375 0.220 0.395 

Locus 1321 : 
2 alleles
15.2% missing data
   3   (0.828) 0.566 0.977 0.938 0.980 0.962 0.829 0.903 0.656 0.760 0.706 
   4   (0.172) 0.434 0.023 0.062 0.020 0.038 0.171 0.097 0.344 0.240 0.294 

Locus 1322 : 
2 alleles
3.6% missing data
   1   (0.597) 0.710 0.473 0.596 0.457 0.622 0.596 0.668 0.639 0.455 0.594 
   3   (0.403) 0.290 0.527 0.404 0.543 0.378 0.404 0.332 0.361 0.545 0.406 

Locus 1323 : 
2 alleles
9.4% missing data
   2   (0.874) 0.910 0.965 0.972 0.770 0.899 0.875 0.957 0.908 0.758 0.913 
   4   (0.126) 0.090 0.035 0.028 0.230 0.101 0.125 0.043 0.092 0.242 0.087 

Locus 1324 : 
2 alleles
6.5% missing data
   2   (0.504) 0.380 0.806 0.427 0.848 0.488 0.503 0.628 0.589 0.520 0.515 
   1   (0.496) 0.620 0.194 0.573 0.152 0.512 0.497 0.372 0.411 0.480 0.485 

Locus 1325 : 
2 alleles
6.5% missing data
   2   (0.217) 0.152 0.085 0.072 0.650 0.234 0.217 0.150 0.158 0.504 0.150 
   4   (0.783) 0.848 0.915 0.928 0.350 0.766 0.783 0.850 0.842 0.496 0.850 

Locus 1326 : 
2 alleles
13.0% missing data
   3   (0.858) 0.922 0.916 0.971 0.902 0.928 0.858 0.595 0.894 0.908 0.760 
   1   (0.142) 0.078 0.084 0.029 0.098 0.072 0.142 0.405 0.106 0.092 0.240 

Locus 1327 : 
2 alleles
10.9% missing data
   2   (0.933) 0.948 0.986 0.932 0.991 0.968 0.933 0.956 0.892 0.979 0.960 
   1   (0.067) 0.052 0.014 0.068 0.009 0.032 0.067 0.044 0.108 0.021 0.040 

Locus 1328 : 
2 alleles
5.8% missing data
   2   (0.572) 0.626 0.889 0.521 0.815 0.531 0.572 0.361 0.545 0.479 0.552 
   4   (0.428) 0.374 0.111 0.479 0.185 0.469 0.428 0.639 0.455 0.521 0.448 

Locus 1329 : 
2 alleles
2.2% missing data
   2   (0.902) 0.924 0.974 0.937 0.985 0.910 0.902 0.940 0.927 0.955 0.933 
   4   (0.098) 0.076 0.026 0.063 0.015 0.090 0.098 0.060 0.073 0.045 0.067 

Locus 1330 : 
2 alleles
11.6% missing data
   1   (0.894) 0.901 0.823 0.941 0.975 0.945 0.894 0.808 0.931 0.917 0.938 
   3   (0.106) 0.099 0.177 0.059 0.025 0.055 0.106 0.192 0.069 0.083 0.062 

Locus 1331 : 
2 alleles
11.6% missing data
   1   (0.844) 0.842 0.954 0.805 0.658 0.914 0.844 0.899 0.870 0.731 0.863 
   4   (0.156) 0.158 0.046 0.195 0.342 0.086 0.156 0.101 0.130 0.269 0.137 

Locus 1332 : 
2 alleles
13.0% missing data
   2   (0.894) 0.937 0.951 0.982 0.904 0.934 0.894 0.916 0.919 0.938 0.871 
   4   (0.106) 0.063 0.049 0.018 0.096 0.066 0.106 0.084 0.081 0.062 0.129 

Locus 1333 : 
2 alleles
15.9% missing data
   1   (0.071) 0.035 0.016 0.067 0.038 0.068 0.071 0.123 0.057 0.029 0.029 
   4   (0.929) 0.965 0.984 0.933 0.962 0.932 0.929 0.877 0.943 0.971 0.971 

Locus 1334 : 
2 alleles
1.4% missing data
   1   (0.908) 0.937 0.676 0.977 0.984 0.963 0.908 0.951 0.952 0.888 0.938 
   2   (0.092) 0.063 0.324 0.023 0.016 0.037 0.092 0.049 0.048 0.112 0.062 

Locus 1335 : 
2 alleles
12.3% missing data
   1   (0.944) 0.943 0.994 0.996 0.994 0.990 0.944 0.983 0.926 0.649 0.945 
   4   (0.056) 0.057 0.006 0.004 0.006 0.010 0.056 0.017 0.074 0.351 0.055 

Locus 1336 : 
2 alleles
5.1% missing data
   3   (0.866) 0.868 0.955 0.881 0.960 0.907 0.866 0.878 0.905 0.910 0.855 
   1   (0.134) 0.132 0.045 0.119 0.040 0.093 0.134 0.122 0.095 0.090 0.145 

Locus 1337 : 
2 alleles
17.4% missing data
   2   (0.927) 0.982 0.972 0.969 0.906 0.883 0.927 0.952 0.984 0.953 0.962 
   4   (0.073) 0.018 0.028 0.031 0.094 0.117 0.073 0.048 0.016 0.047 0.038 

Locus 1338 : 
2 alleles
5.1% missing data
   2   (0.904) 0.941 0.971 0.973 0.951 0.949 0.904 0.768 0.927 0.900 0.929 
   1   (0.096) 0.059 0.029 0.027 0.049 0.051 0.096 0.232 0.073 0.100 0.071 

Locus 1339 : 
2 alleles
1.4% missing data
   2   (0.907) 0.960 0.982 0.990 0.985 0.922 0.907 0.957 0.967 0.881 0.917 
   3   (0.093) 0.040 0.018 0.010 0.015 0.078 0.093 0.043 0.033 0.119 0.083 

Locus 1340 : 
2 alleles
2.2% missing data
   1   (0.869) 0.879 0.959 0.888 0.885 0.900 0.869 0.961 0.870 0.942 0.903 
   3   (0.131) 0.121 0.041 0.112 0.115 0.100 0.131 0.039 0.130 0.058 0.097 

Locus 1341 : 
2 alleles
4.3% missing data
   1   (0.900) 0.911 0.978 0.972 0.986 0.941 0.900 0.895 0.923 0.941 0.901 
   3   (0.100) 0.089 0.022 0.028 0.014 0.059 0.100 0.105 0.077 0.059 0.099 

Locus 1342 : 
2 alleles
1.4% missing data
   3   (0.886) 0.832 0.979 0.985 0.777 0.964 0.886 0.963 0.622 0.921 0.884 
   1   (0.114) 0.168 0.021 0.015 0.223 0.036 0.114 0.037 0.378 0.079 0.116 

Locus 1343 : 
2 alleles
10.9% missing data
   2   (0.838) 0.894 0.775 0.963 0.933 0.868 0.838 0.780 0.918 0.881 0.835 
   4   (0.162) 0.106 0.225 0.037 0.067 0.132 0.162 0.220 0.082 0.119 0.165 

Locus 1344 : 
2 alleles
3.6% missing data
   2   (0.891) 0.919 0.978 0.964 0.987 0.894 0.891 0.940 0.939 0.903 0.919 
   4   (0.109) 0.081 0.022 0.036 0.013 0.106 0.109 0.060 0.061 0.097 0.081 

Locus 1345 : 
2 alleles
10.9% missing data
   2   (0.497) 0.731 0.106 0.063 0.874 0.323 0.497 0.614 0.664 0.670 0.494 
   4   (0.503) 0.269 0.894 0.937 0.126 0.677 0.503 0.386 0.336 0.330 0.506 

Locus 1346 : 
2 alleles
10.9% missing data
   4   (0.890) 0.932 0.881 0.983 0.965 0.865 0.890 0.829 0.938 0.939 0.943 
   2   (0.110) 0.068 0.119 0.017 0.035 0.135 0.110 0.171 0.062 0.061 0.057 

Locus 1347 : 
2 alleles
0.0% missing data
   3   (0.714) 0.632 0.944 0.949 0.938 0.785 0.714 0.517 0.725 0.803 0.610 
   1   (0.286) 0.368 0.056 0.051 0.062 0.215 0.286 0.483 0.275 0.197 0.390 

Locus 1348 : 
2 alleles
4.3% missing data
   3   (0.911) 0.938 0.975 0.910 0.967 0.946 0.911 0.912 0.929 0.961 0.946 
   1   (0.089) 0.062 0.025 0.090 0.033 0.054 0.089 0.088 0.071 0.039 0.054 

Locus 1349 : 
2 alleles
13.8% missing data
   1   (0.507) 0.572 0.131 0.584 0.199 0.566 0.508 0.698 0.558 0.601 0.422 
   3   (0.493) 0.428 0.869 0.416 0.801 0.434 0.492 0.302 0.442 0.399 0.578 

Locus 1350 : 
2 alleles
10.9% missing data
   1   (0.928) 0.925 0.989 0.980 0.866 0.984 0.928 0.980 0.914 0.956 0.931 
   3   (0.072) 0.075 0.011 0.020 0.134 0.016 0.072 0.020 0.086 0.044 0.069 

Locus 1351 : 
2 alleles
17.4% missing data
   2   (0.627) 0.534 0.572 0.633 0.648 0.670 0.627 0.866 0.566 0.769 0.675 
   4   (0.373) 0.466 0.428 0.367 0.352 0.330 0.373 0.134 0.434 0.231 0.325 

Locus 1352 : 
2 alleles
14.5% missing data
   1   (0.563) 0.424 0.526 0.483 0.643 0.573 0.563 0.525 0.482 0.730 0.666 
   4   (0.437) 0.576 0.474 0.517 0.357 0.427 0.437 0.475 0.518 0.270 0.334 

Locus 1353 : 
2 alleles
12.3% missing data
   2   (0.902) 0.975 0.630 0.906 0.942 0.855 0.902 0.951 0.977 0.963 0.954 
   4   (0.098) 0.025 0.370 0.094 0.058 0.145 0.098 0.049 0.023 0.037 0.046 

Locus 1354 : 
2 alleles
4.3% missing data
   4   (0.926) 0.969 0.981 0.954 0.823 0.943 0.926 0.918 0.972 0.952 0.953 
   2   (0.074) 0.031 0.019 0.046 0.177 0.057 0.074 0.082 0.028 0.048 0.047 

Locus 1355 : 
2 alleles
10.9% missing data
   3   (0.463) 0.438 0.432 0.071 0.542 0.411 0.463 0.524 0.551 0.645 0.509 
   1   (0.537) 0.562 0.568 0.929 0.458 0.589 0.537 0.476 0.449 0.355 0.491 

Locus 1356 : 
2 alleles
6.5% missing data
   2   (0.842) 0.908 0.613 0.974 0.770 0.891 0.842 0.903 0.919 0.896 0.867 
   4   (0.158) 0.092 0.387 0.026 0.230 0.109 0.158 0.097 0.081 0.104 0.133 

Locus 1357 : 
2 alleles
7.2% missing data
   4   (0.776) 0.829 0.927 0.689 0.800 0.775 0.776 0.791 0.859 0.871 0.751 
   2   (0.224) 0.171 0.073 0.311 0.200 0.225 0.224 0.209 0.141 0.129 0.249 

Locus 1358 : 
2 alleles
4.3% missing data
   3   (0.878) 0.905 0.975 0.897 0.932 0.891 0.878 0.965 0.907 0.920 0.910 
   1   (0.122) 0.095 0.025 0.103 0.068 0.109 0.122 0.035 0.093 0.080 0.090 

Locus 1359 : 
2 alleles
5.8% missing data
   3   (0.541) 0.849 0.108 0.077 0.102 0.185 0.541 0.426 0.822 0.781 0.773 
   1   (0.459) 0.151 0.892 0.923 0.898 0.815 0.459 0.574 0.178 0.219 0.227 

Locus 1360 : 
2 alleles
5.1% missing data
   1   (0.279) 0.192 0.066 0.298 0.602 0.258 0.280 0.235 0.169 0.273 0.341 
   3   (0.721) 0.808 0.934 0.702 0.398 0.742 0.720 0.765 0.831 0.727 0.659 

Locus 1361 : 
2 alleles
5.1% missing data
   1   (0.123) 0.087 0.029 0.017 0.060 0.101 0.123 0.130 0.097 0.147 0.100 
   3   (0.877) 0.913 0.971 0.983 0.940 0.899 0.877 0.870 0.903 0.853 0.900 

Locus 1362 : 
2 alleles
12.3% missing data
   4   (0.827) 0.819 0.923 0.852 0.673 0.826 0.827 0.905 0.887 0.845 0.893 
   1   (0.173) 0.181 0.077 0.148 0.327 0.174 0.173 0.095 0.113 0.155 0.107 

Locus 1363 : 
2 alleles
2.9% missing data
   3   (0.888) 0.910 0.681 0.899 0.984 0.949 0.888 0.872 0.944 0.939 0.889 
   1   (0.112) 0.090 0.319 0.101 0.016 0.051 0.112 0.128 0.056 0.061 0.111 

Locus 1364 : 
2 alleles
13.8% missing data
   4   (0.925) 0.981 0.979 0.968 0.969 0.874 0.924 0.972 0.978 0.977 0.963 
   2   (0.075) 0.019 0.021 0.032 0.031 0.126 0.076 0.028 0.022 0.023 0.037 

Locus 1365 : 
2 alleles
14.5% missing data
   2   (0.182) 0.255 0.030 0.125 0.135 0.076 0.182 0.322 0.283 0.126 0.263 
   3   (0.818) 0.745 0.970 0.875 0.865 0.924 0.818 0.678 0.717 0.874 0.737 

Locus 1366 : 
2 alleles
10.9% missing data
   2   (0.386) 0.474 0.084 0.379 0.092 0.344 0.387 0.477 0.492 0.465 0.363 
   4   (0.614) 0.526 0.916 0.621 0.908 0.656 0.613 0.523 0.508 0.535 0.637 

Locus 1367 : 
2 alleles
0.7% missing data
   1   (0.901) 0.928 0.973 0.311 0.979 0.952 0.901 0.969 0.885 0.953 0.928 
   3   (0.099) 0.072 0.027 0.689 0.021 0.048 0.099 0.031 0.115 0.047 0.072 

Locus 1368 : 
2 alleles
10.1% missing data
   2   (0.664) 0.616 0.925 0.956 0.941 0.685 0.664 0.774 0.602 0.464 0.633 
   4   (0.336) 0.384 0.075 0.044 0.059 0.315 0.336 0.226 0.398 0.536 0.367 

Locus 1369 : 
2 alleles
4.3% missing data
   1   (0.472) 0.372 0.857 0.517 0.526 0.498 0.472 0.393 0.398 0.660 0.415 
   3   (0.528) 0.628 0.143 0.483 0.474 0.502 0.528 0.607 0.602 0.340 0.585 

Locus 1370 : 
2 alleles
14.5% missing data
   3   (0.905) 0.809 0.852 0.977 0.986 0.978 0.906 0.963 0.910 0.941 0.921 
   1   (0.095) 0.191 0.148 0.023 0.014 0.022 0.094 0.037 0.090 0.059 0.079 

Locus 1371 : 
2 alleles
12.3% missing data
   1   (0.123) 0.136 0.036 0.142 0.054 0.081 0.124 0.050 0.102 0.084 0.079 
   3   (0.877) 0.864 0.964 0.858 0.946 0.919 0.876 0.950 0.898 0.916 0.921 

Locus 1372 : 
2 alleles
3.6% missing data
   1   (0.846) 0.902 0.648 0.964 0.898 0.896 0.846 0.856 0.894 0.920 0.824 
   4   (0.154) 0.098 0.352 0.036 0.102 0.104 0.154 0.144 0.106 0.080 0.176 

Locus 1373 : 
2 alleles
5.8% missing data
   3   (0.844) 0.901 0.952 0.962 0.881 0.852 0.844 0.505 0.888 0.913 0.840 
   4   (0.156) 0.099 0.048 0.038 0.119 0.148 0.156 0.495 0.112 0.087 0.160 

Locus 1374 : 
2 alleles
4.3% missing data
   3   (0.878) 0.875 0.976 0.982 0.968 0.939 0.878 0.606 0.903 0.874 0.872 
   1   (0.122) 0.125 0.024 0.018 0.032 0.061 0.122 0.394 0.097 0.126 0.128 

Locus 1375 : 
2 alleles
3.6% missing data
   1   (0.824) 0.831 0.952 0.959 0.937 0.865 0.824 0.928 0.762 0.900 0.773 
   2   (0.176) 0.169 0.048 0.041 0.063 0.135 0.176 0.072 0.238 0.100 0.227 

Locus 1376 : 
2 alleles
1.4% missing data
   2   (0.935) 0.912 0.989 0.982 0.982 0.984 0.935 0.976 0.928 0.905 0.947 
   4   (0.065) 0.088 0.011 0.018 0.018 0.016 0.065 0.024 0.072 0.095 0.053 

Locus 1377 : 
2 alleles
1.4% missing data
   2   (0.908) 0.960 0.971 0.992 0.970 0.906 0.908 0.967 0.954 0.836 0.960 
   3   (0.092) 0.040 0.029 0.008 0.030 0.094 0.092 0.033 0.046 0.164 0.040 

Locus 1378 : 
2 alleles
10.1% missing data
   1   (0.747) 0.780 0.682 0.949 0.925 0.682 0.747 0.871 0.660 0.830 0.800 
   3   (0.253) 0.220 0.318 0.051 0.075 0.318 0.253 0.129 0.340 0.170 0.200 

Locus 1379 : 
2 alleles
16.7% missing data
   3   (0.626) 0.909 0.309 0.111 0.121 0.190 0.625 0.545 0.903 0.886 0.867 
   1   (0.374) 0.091 0.691 0.889 0.879 0.810 0.375 0.455 0.097 0.114 0.133 

Locus 1380 : 
2 alleles
3.6% missing data
   3   (0.800) 0.797 0.942 0.837 0.962 0.793 0.800 0.837 0.835 0.880 0.807 
   1   (0.200) 0.203 0.058 0.163 0.038 0.207 0.200 0.163 0.165 0.120 0.193 

Locus 1381 : 
2 alleles
10.9% missing data
   1   (0.844) 0.798 0.977 0.931 0.977 0.958 0.844 0.873 0.750 0.610 0.728 
   4   (0.156) 0.202 0.023 0.069 0.023 0.042 0.156 0.127 0.250 0.390 0.272 

Locus 1382 : 
2 alleles
7.2% missing data
   3   (0.860) 0.941 0.710 0.533 0.964 0.922 0.860 0.901 0.947 0.747 0.869 
   1   (0.140) 0.059 0.290 0.467 0.036 0.078 0.140 0.099 0.053 0.253 0.131 

Locus 1383 : 
2 alleles
15.2% missing data
   3   (0.920) 0.974 0.887 0.893 0.948 0.906 0.920 0.974 0.970 0.969 0.954 
   4   (0.080) 0.026 0.113 0.107 0.052 0.094 0.080 0.026 0.030 0.031 0.046 

Locus 1384 : 
2 alleles
13.0% missing data
   2   (0.857) 0.897 0.957 0.745 0.934 0.902 0.858 0.832 0.924 0.860 0.815 
   1   (0.143) 0.103 0.043 0.255 0.066 0.098 0.142 0.168 0.076 0.140 0.185 

Locus 1385 : 
2 alleles
2.9% missing data
   2   (0.759) 0.734 0.931 0.952 0.812 0.723 0.759 0.639 0.787 0.859 0.827 
   4   (0.241) 0.266 0.069 0.048 0.188 0.277 0.241 0.361 0.213 0.141 0.173 

Locus 1386 : 
2 alleles
14.5% missing data
   2   (0.881) 0.942 0.965 0.841 0.972 0.875 0.881 0.770 0.946 0.914 0.897 
   4   (0.119) 0.058 0.035 0.159 0.028 0.125 0.119 0.230 0.054 0.086 0.103 

Locus 1387 : 
2 alleles
4.3% missing data
   1   (0.707) 0.809 0.310 0.195 0.584 0.782 0.707 0.705 0.872 0.802 0.684 
   3   (0.293) 0.191 0.690 0.805 0.416 0.218 0.293 0.295 0.128 0.198 0.316 

Locus 1388 : 
2 alleles
15.2% missing data
   1   (0.258) 0.250 0.382 0.352 0.111 0.176 0.258 0.101 0.236 0.279 0.263 
   3   (0.742) 0.750 0.618 0.648 0.889 0.824 0.742 0.899 0.764 0.721 0.737 

Locus 1389 : 
2 alleles
4.3% missing data
   4   (0.863) 0.922 0.635 0.511 0.971 0.922 0.862 0.947 0.924 0.738 0.931 
   1   (0.137) 0.078 0.365 0.489 0.029 0.078 0.138 0.053 0.076 0.262 0.069 

Locus 1390 : 
2 alleles
12.3% missing data
   2   (0.876) 0.937 0.683 0.945 0.854 0.851 0.876 0.902 0.937 0.964 0.915 
   4   (0.124) 0.063 0.317 0.055 0.146 0.149 0.124 0.098 0.063 0.036 0.085 

Locus 1391 : 
2 alleles
6.5% missing data
   2   (0.096) 0.052 0.031 0.015 0.074 0.088 0.096 0.204 0.047 0.042 0.072 
   4   (0.904) 0.948 0.969 0.985 0.926 0.912 0.904 0.796 0.953 0.958 0.928 

Locus 1392 : 
2 alleles
10.9% missing data
   1   (0.173) 0.161 0.038 0.891 0.047 0.097 0.173 0.237 0.229 0.175 0.175 
   2   (0.827) 0.839 0.962 0.109 0.953 0.903 0.827 0.763 0.771 0.825 0.825 

Locus 1393 : 
2 alleles
3.6% missing data
   1   (0.916) 0.961 0.977 0.978 0.703 0.937 0.916 0.710 0.944 0.956 0.952 
   3   (0.084) 0.039 0.023 0.022 0.297 0.063 0.084 0.290 0.056 0.044 0.048 

Locus 1394 : 
2 alleles
14.5% missing data
   3   (0.903) 0.961 0.787 0.824 0.962 0.878 0.903 0.963 0.958 0.941 0.955 
   4   (0.097) 0.039 0.213 0.176 0.038 0.122 0.097 0.037 0.042 0.059 0.045 

Locus 1395 : 
2 alleles
13.0% missing data
   2   (0.900) 0.953 0.964 0.841 0.959 0.903 0.900 0.954 0.954 0.949 0.908 
   3   (0.100) 0.047 0.036 0.159 0.041 0.097 0.100 0.046 0.046 0.051 0.092 

Locus 1396 : 
2 alleles
12.3% missing data
   3   (0.900) 0.919 0.450 0.936 0.977 0.947 0.900 0.939 0.961 0.956 0.950 
   1   (0.100) 0.081 0.550 0.064 0.023 0.053 0.100 0.061 0.039 0.044 0.050 

Locus 1397 : 
2 alleles
15.9% missing data
   2   (0.889) 0.921 0.967 0.969 0.977 0.905 0.889 0.950 0.934 0.938 0.874 
   4   (0.111) 0.079 0.033 0.031 0.023 0.095 0.111 0.050 0.066 0.062 0.126 

Locus 1398 : 
2 alleles
2.2% missing data
   1   (0.943) 0.878 0.994 0.996 0.996 0.992 0.943 0.988 0.913 0.954 0.924 
   2   (0.057) 0.122 0.006 0.004 0.004 0.008 0.057 0.012 0.087 0.046 0.076 

Locus 1399 : 
2 alleles
3.6% missing data
   1   (0.894) 0.912 0.971 0.964 0.976 0.911 0.894 0.664 0.913 0.956 0.935 
   4   (0.106) 0.088 0.029 0.036 0.024 0.089 0.106 0.336 0.087 0.044 0.065 

Locus 1400 : 
2 alleles
3.6% missing data
   4   (0.865) 0.914 0.948 0.849 0.935 0.829 0.865 0.792 0.951 0.930 0.895 
   2   (0.135) 0.086 0.052 0.151 0.065 0.171 0.135 0.208 0.049 0.070 0.105 

Locus 1401 : 
2 alleles
15.2% missing data
   4   (0.833) 0.878 0.959 0.812 0.927 0.866 0.833 0.894 0.917 0.822 0.764 
   3   (0.167) 0.122 0.041 0.188 0.073 0.134 0.167 0.106 0.083 0.178 0.236 

Locus 1402 : 
2 alleles
14.5% missing data
   2   (0.851) 0.905 0.796 0.971 0.924 0.836 0.851 0.862 0.785 0.934 0.895 
   1   (0.149) 0.095 0.204 0.029 0.076 0.164 0.149 0.138 0.215 0.066 0.105 

Locus 1403 : 
2 alleles
1.4% missing data
   3   (0.922) 0.908 0.986 0.952 0.986 0.973 0.922 0.978 0.941 0.908 0.929 
   4   (0.078) 0.092 0.014 0.048 0.014 0.027 0.078 0.022 0.059 0.092 0.071 

Locus 1404 : 
2 alleles
4.3% missing data
   1   (0.677) 0.749 0.906 0.460 0.289 0.625 0.677 0.635 0.580 0.788 0.747 
   4   (0.323) 0.251 0.094 0.540 0.711 0.375 0.323 0.365 0.420 0.212 0.253 

Locus 1405 : 
2 alleles
13.8% missing data
   4   (0.448) 0.457 0.409 0.883 0.528 0.377 0.448 0.330 0.484 0.646 0.413 
   3   (0.552) 0.543 0.591 0.117 0.472 0.623 0.552 0.670 0.516 0.354 0.587 

Locus 1406 : 
2 alleles
2.9% missing data
   1   (0.865) 0.941 0.918 0.103 0.940 0.869 0.865 0.790 0.945 0.949 0.905 
   3   (0.135) 0.059 0.082 0.897 0.060 0.131 0.135 0.210 0.055 0.051 0.095 

Locus 1407 : 
2 alleles
3.6% missing data
   1   (0.895) 0.955 0.967 0.820 0.975 0.842 0.895 0.849 0.953 0.967 0.931 
   2   (0.105) 0.045 0.033 0.180 0.025 0.158 0.105 0.151 0.047 0.033 0.069 

Locus 1408 : 
2 alleles
13.0% missing data
   1   (0.541) 0.522 0.719 0.082 0.697 0.587 0.542 0.544 0.660 0.519 0.478 
   3   (0.459) 0.478 0.281 0.918 0.303 0.413 0.458 0.456 0.340 0.481 0.522 

Locus 1409 : 
2 alleles
7.2% missing data
   3   (0.899) 0.921 0.975 0.974 0.935 0.954 0.899 0.953 0.877 0.931 0.857 
   2   (0.101) 0.079 0.025 0.026 0.065 0.046 0.101 0.047 0.123 0.069 0.143 

Locus 1410 : 
2 alleles
13.0% missing data
   2   (0.765) 0.879 0.841 0.829 0.548 0.616 0.765 0.797 0.732 0.865 0.831 
   1   (0.235) 0.121 0.159 0.171 0.452 0.384 0.235 0.203 0.268 0.135 0.169 

Locus 1411 : 
2 alleles
5.8% missing data
   1   (0.427) 0.441 0.416 0.397 0.404 0.359 0.427 0.717 0.433 0.546 0.423 
   2   (0.573) 0.559 0.584 0.603 0.596 0.641 0.573 0.283 0.567 0.454 0.577 

Locus 1412 : 
2 alleles
2.9% missing data
   1   (0.415) 0.618 0.595 0.079 0.100 0.194 0.414 0.260 0.594 0.706 0.516 
   3   (0.585) 0.382 0.405 0.921 0.900 0.806 0.586 0.740 0.406 0.294 0.484 

Locus 1413 : 
2 alleles
7.2% missing data
   1   (0.893) 0.939 0.970 0.974 0.953 0.874 0.894 0.631 0.950 0.956 0.930 
   3   (0.107) 0.061 0.030 0.026 0.047 0.126 0.106 0.369 0.050 0.044 0.070 

Locus 1414 : 
2 alleles
9.4% missing data
   2   (0.833) 0.930 0.932 0.510 0.923 0.679 0.833 0.898 0.910 0.911 0.900 
   3   (0.167) 0.070 0.068 0.490 0.077 0.321 0.167 0.102 0.090 0.089 0.100 

Locus 1415 : 
2 alleles
6.5% missing data
   1   (0.844) 0.877 0.962 0.948 0.866 0.861 0.844 0.941 0.738 0.911 0.843 
   4   (0.156) 0.123 0.038 0.052 0.134 0.139 0.156 0.059 0.262 0.089 0.157 

Locus 1416 : 
2 alleles
3.6% missing data
   3   (0.710) 0.734 0.921 0.749 0.868 0.716 0.711 0.690 0.753 0.732 0.652 
   1   (0.290) 0.266 0.079 0.251 0.132 0.284 0.289 0.310 0.247 0.268 0.348 

Locus 1417 : 
2 alleles
13.0% missing data
   2   (0.851) 0.909 0.962 0.859 0.971 0.885 0.850 0.912 0.867 0.837 0.838 
   4   (0.149) 0.091 0.038 0.141 0.029 0.115 0.150 0.088 0.133 0.163 0.162 

Locus 1418 : 
2 alleles
5.1% missing data
   2   (0.896) 0.949 0.960 0.969 0.868 0.880 0.896 0.852 0.955 0.953 0.943 
   3   (0.104) 0.051 0.040 0.031 0.132 0.120 0.104 0.148 0.045 0.047 0.057 

Locus 1419 : 
2 alleles
13.0% missing data
   3   (0.813) 0.937 0.496 0.968 0.742 0.673 0.813 0.921 0.932 0.943 0.880 
   1   (0.187) 0.063 0.504 0.032 0.258 0.327 0.187 0.079 0.068 0.057 0.120 

Locus 1420 : 
2 alleles
4.3% missing data
   3   (0.892) 0.931 0.971 0.895 0.975 0.889 0.893 0.939 0.915 0.942 0.906 
   1   (0.108) 0.069 0.029 0.105 0.025 0.111 0.107 0.061 0.085 0.058 0.094 

Locus 1421 : 
2 alleles
12.3% missing data
   1   (0.383) 0.373 0.406 0.083 0.693 0.276 0.383 0.573 0.347 0.303 0.462 
   3   (0.617) 0.627 0.594 0.917 0.307 0.724 0.617 0.427 0.653 0.697 0.538 

Locus 1422 : 
2 alleles
10.1% missing data
   1   (0.086) 0.122 0.016 0.013 0.010 0.024 0.086 0.041 0.112 0.055 0.120 
   3   (0.914) 0.878 0.984 0.987 0.990 0.976 0.914 0.959 0.888 0.945 0.880 

Locus 1423 : 
2 alleles
12.3% missing data
   3   (0.713) 0.675 0.727 0.723 0.848 0.731 0.713 0.844 0.565 0.856 0.745 
   1   (0.287) 0.325 0.273 0.277 0.152 0.269 0.287 0.156 0.435 0.144 0.255 

Locus 1424 : 
2 alleles
12.3% missing data
   4   (0.864) 0.909 0.958 0.824 0.904 0.816 0.865 0.909 0.907 0.876 0.916 
   2   (0.136) 0.091 0.042 0.176 0.096 0.184 0.135 0.091 0.093 0.124 0.084 

Locus 1425 : 
2 alleles
5.8% missing data
   4   (0.689) 0.845 0.498 0.936 0.829 0.463 0.689 0.594 0.838 0.799 0.770 
   2   (0.311) 0.155 0.502 0.064 0.171 0.537 0.311 0.406 0.162 0.201 0.230 

Locus 1426 : 
2 alleles
8.7% missing data
   2   (0.918) 0.907 0.802 0.959 0.989 0.984 0.918 0.964 0.916 0.923 0.937 
   3   (0.082) 0.093 0.198 0.041 0.011 0.016 0.082 0.036 0.084 0.077 0.063 

Locus 1427 : 
2 alleles
17.4% missing data
   2   (0.666) 0.687 0.718 0.628 0.704 0.711 0.666 0.779 0.671 0.438 0.678 
   3   (0.334) 0.313 0.282 0.372 0.296 0.289 0.334 0.221 0.329 0.562 0.322 

Locus 1428 : 
2 alleles
3.6% missing data
   1   (0.906) 0.947 0.961 0.988 0.982 0.874 0.905 0.903 0.964 0.974 0.956 
   3   (0.094) 0.053 0.039 0.012 0.018 0.126 0.095 0.097 0.036 0.026 0.044 

Locus 1429 : 
2 alleles
19.6% missing data
   1   (0.898) 0.903 0.984 0.934 0.945 0.935 0.898 0.963 0.871 0.947 0.888 
   4   (0.102) 0.097 0.016 0.066 0.055 0.065 0.102 0.037 0.129 0.053 0.112 

Locus 1430 : 
2 alleles
3.6% missing data
   1   (0.831) 0.868 0.553 0.760 0.951 0.814 0.832 0.944 0.858 0.910 0.913 
   2   (0.169) 0.132 0.447 0.240 0.049 0.186 0.168 0.056 0.142 0.090 0.087 

Locus 1431 : 
2 alleles
6.5% missing data
   3   (0.827) 0.907 0.947 0.397 0.932 0.779 0.827 0.776 0.882 0.727 0.887 
   2   (0.173) 0.093 0.053 0.603 0.068 0.221 0.173 0.224 0.118 0.273 0.113 

Locus 1432 : 
2 alleles
7.2% missing data
   1   (0.497) 0.491 0.748 0.157 0.398 0.553 0.497 0.438 0.350 0.362 0.512 
   3   (0.503) 0.509 0.252 0.843 0.602 0.447 0.503 0.562 0.650 0.638 0.488 

Locus 1433 : 
2 alleles
7.2% missing data
   3   (0.830) 0.821 0.962 0.966 0.640 0.873 0.830 0.855 0.770 0.901 0.856 
   1   (0.170) 0.179 0.038 0.034 0.360 0.127 0.170 0.145 0.230 0.099 0.144 

Locus 1434 : 
2 alleles
12.3% missing data
   1   (0.915) 0.964 0.951 0.471 0.977 0.954 0.915 0.945 0.963 0.832 0.955 
   3   (0.085) 0.036 0.049 0.529 0.023 0.046 0.085 0.055 0.037 0.168 0.045 

Locus 1435 : 
2 alleles
5.1% missing data
   1   (0.889) 0.929 0.963 0.893 0.963 0.877 0.889 0.884 0.939 0.940 0.922 
   3   (0.111) 0.071 0.037 0.107 0.037 0.123 0.111 0.116 0.061 0.060 0.078 

Locus 1436 : 
2 alleles
12.3% missing data
   4   (0.912) 0.953 0.983 0.985 0.505 0.966 0.912 0.960 0.968 0.934 0.899 
   2   (0.088) 0.047 0.017 0.015 0.495 0.034 0.088 0.040 0.032 0.066 0.101 

Locus 1437 : 
2 alleles
2.9% missing data
   1   (0.905) 0.909 0.988 0.972 0.991 0.964 0.904 0.956 0.933 0.733 0.937 
   3   (0.095) 0.091 0.012 0.028 0.009 0.036 0.096 0.044 0.067 0.267 0.063 

Locus 1438 : 
2 alleles
10.1% missing data
   2   (0.742) 0.787 0.623 0.942 0.945 0.847 0.742 0.585 0.718 0.688 0.619 
   4   (0.258) 0.213 0.377 0.058 0.055 0.153 0.258 0.415 0.282 0.312 0.381 

Locus 1439 : 
2 alleles
3.6% missing data
   1   (0.910) 0.953 0.980 0.947 0.942 0.921 0.910 0.959 0.954 0.947 0.930 
   3   (0.090) 0.047 0.020 0.053 0.058 0.079 0.090 0.041 0.046 0.053 0.070 

Locus 1440 : 
2 alleles
5.1% missing data
   3   (0.871) 0.964 0.960 0.458 0.693 0.809 0.872 0.851 0.961 0.692 0.951 
   1   (0.129) 0.036 0.040 0.542 0.307 0.191 0.128 0.149 0.039 0.308 0.049 

Locus 1441 : 
2 alleles
4.3% missing data
   1   (0.635) 0.659 0.522 0.579 0.637 0.625 0.635 0.578 0.603 0.721 0.691 
   4   (0.365) 0.341 0.478 0.421 0.363 0.375 0.365 0.422 0.397 0.279 0.309 

Locus 1442 : 
2 alleles
13.0% missing data
   4   (0.779) 0.889 0.942 0.642 0.895 0.745 0.779 0.724 0.848 0.871 0.716 
   2   (0.221) 0.111 0.058 0.358 0.105 0.255 0.221 0.276 0.152 0.129 0.284 

Locus 1443 : 
2 alleles
17.4% missing data
   1   (0.903) 0.967 0.906 0.983 0.627 0.843 0.903 0.823 0.965 0.974 0.962 
   4   (0.097) 0.033 0.094 0.017 0.373 0.157 0.097 0.177 0.035 0.026 0.038 

Locus 1444 : 
2 alleles
13.0% missing data
   2   (0.913) 0.933 0.971 0.969 0.973 0.938 0.913 0.946 0.886 0.967 0.924 
   4   (0.087) 0.067 0.029 0.031 0.027 0.062 0.087 0.054 0.114 0.033 0.076 

Locus 1445 : 
2 alleles
13.0% missing data
   2   (0.763) 0.778 0.738 0.742 0.941 0.770 0.763 0.860 0.806 0.849 0.805 
   1   (0.237) 0.222 0.262 0.258 0.059 0.230 0.237 0.140 0.194 0.151 0.195 

Locus 1446 : 
2 alleles
17.4% missing data
   2   (0.899) 0.989 0.505 0.854 0.822 0.631 0.899 0.676 0.988 0.985 0.983 
   3   (0.101) 0.011 0.495 0.146 0.178 0.369 0.101 0.324 0.012 0.015 0.017 

Locus 1447 : 
2 alleles
10.1% missing data
   2   (0.294) 0.358 0.091 0.046 0.085 0.355 0.294 0.165 0.381 0.343 0.232 
   4   (0.706) 0.642 0.909 0.954 0.915 0.645 0.706 0.835 0.619 0.657 0.768 

Locus 1448 : 
2 alleles
5.1% missing data
   1   (0.908) 0.951 0.980 0.986 0.986 0.935 0.908 0.964 0.865 0.924 0.919 
   4   (0.092) 0.049 0.020 0.014 0.014 0.065 0.092 0.036 0.135 0.076 0.081 

Locus 1449 : 
2 alleles
10.9% missing data
   3   (0.912) 0.961 0.960 0.987 0.987 0.926 0.912 0.968 0.964 0.937 0.927 
   4   (0.088) 0.039 0.040 0.013 0.013 0.074 0.088 0.032 0.036 0.063 0.073 

Locus 1450 : 
2 alleles
10.9% missing data
   1   (0.564) 0.526 0.847 0.899 0.121 0.617 0.564 0.640 0.560 0.389 0.550 
   3   (0.436) 0.474 0.153 0.101 0.879 0.383 0.436 0.360 0.440 0.611 0.450 

Locus 1451 : 
2 alleles
14.5% missing data
   4   (0.879) 0.919 0.560 0.896 0.960 0.931 0.880 0.959 0.884 0.900 0.911 
   1   (0.121) 0.081 0.440 0.104 0.040 0.069 0.120 0.041 0.116 0.100 0.089 

Locus 1452 : 
2 alleles
4.3% missing data
   1   (0.473) 0.509 0.183 0.429 0.358 0.430 0.474 0.723 0.546 0.444 0.494 
   3   (0.527) 0.491 0.817 0.571 0.642 0.570 0.526 0.277 0.454 0.556 0.506 

Locus 1453 : 
2 alleles
5.8% missing data
   3   (0.571) 0.788 0.139 0.087 0.893 0.352 0.571 0.408 0.595 0.717 0.711 
   1   (0.429) 0.212 0.861 0.913 0.107 0.648 0.429 0.592 0.405 0.283 0.289 

Locus 1454 : 
2 alleles
13.0% missing data
   2   (0.859) 0.930 0.783 0.685 0.739 0.866 0.859 0.911 0.917 0.925 0.893 
   4   (0.141) 0.070 0.217 0.315 0.261 0.134 0.141 0.089 0.083 0.075 0.107 

Locus 1455 : 
2 alleles
0.7% missing data
   1   (0.914) 0.953 0.829 0.994 0.994 0.983 0.913 0.948 0.947 0.914 0.912 
   3   (0.086) 0.047 0.171 0.006 0.006 0.017 0.087 0.052 0.053 0.086 0.088 

Locus 1456 : 
2 alleles
2.9% missing data
   2   (0.903) 0.937 0.951 0.985 0.987 0.914 0.902 0.931 0.931 0.944 0.932 
   4   (0.097) 0.063 0.049 0.015 0.013 0.086 0.098 0.069 0.069 0.056 0.068 

Locus 1457 : 
2 alleles
13.8% missing data
   2   (0.921) 0.941 0.981 0.925 0.937 0.955 0.921 0.963 0.944 0.944 0.943 
   4   (0.079) 0.059 0.019 0.075 0.063 0.045 0.079 0.037 0.056 0.056 0.057 

Locus 1458 : 
2 alleles
5.1% missing data
   3   (0.924) 0.863 0.987 0.978 0.984 0.974 0.924 0.931 0.899 0.958 0.955 
   1   (0.076) 0.137 0.013 0.022 0.016 0.026 0.076 0.069 0.101 0.042 0.045 

Locus 1459 : 
2 alleles
13.0% missing data
   4   (0.910) 0.936 0.981 0.952 0.983 0.953 0.910 0.869 0.962 0.933 0.888 
   2   (0.090) 0.064 0.019 0.048 0.017 0.047 0.090 0.131 0.038 0.067 0.112 

Locus 1460 : 
2 alleles
12.3% missing data
   2   (0.096) 0.015 0.467 0.290 0.064 0.196 0.096 0.295 0.015 0.018 0.021 
   4   (0.904) 0.985 0.533 0.710 0.936 0.804 0.904 0.705 0.985 0.982 0.979 

Locus 1461 : 
2 alleles
2.2% missing data
   2   (0.163) 0.081 0.332 0.038 0.228 0.107 0.163 0.079 0.109 0.108 0.180 
   4   (0.837) 0.919 0.668 0.962 0.772 0.893 0.837 0.921 0.891 0.892 0.820 

Locus 1462 : 
2 alleles
18.1% missing data
   3   (0.862) 0.875 0.947 0.966 0.973 0.896 0.862 0.925 0.914 0.922 0.815 
   1   (0.138) 0.125 0.053 0.034 0.027 0.104 0.138 0.075 0.086 0.078 0.185 

Locus 1463 : 
2 alleles
10.1% missing data
   2   (0.155) 0.422 0.016 0.045 0.015 0.025 0.155 0.039 0.382 0.376 0.256 
   3   (0.845) 0.578 0.984 0.955 0.985 0.975 0.845 0.961 0.618 0.624 0.744 

Locus 1464 : 
2 alleles
16.7% missing data
   1   (0.856) 0.941 0.956 0.887 0.885 0.752 0.855 0.649 0.940 0.911 0.920 
   3   (0.144) 0.059 0.044 0.113 0.115 0.248 0.145 0.351 0.060 0.089 0.080 

Locus 1465 : 
2 alleles
2.2% missing data
   2   (0.884) 0.883 0.967 0.923 0.819 0.924 0.884 0.970 0.926 0.934 0.895 
   4   (0.116) 0.117 0.033 0.077 0.181 0.076 0.116 0.030 0.074 0.066 0.105 

Locus 1466 : 
2 alleles
10.9% missing data
   2   (0.797) 0.835 0.887 0.939 0.848 0.758 0.797 0.895 0.862 0.847 0.829 
   4   (0.203) 0.165 0.113 0.061 0.152 0.242 0.203 0.105 0.138 0.153 0.171 

Locus 1467 : 
2 alleles
2.9% missing data
   1   (0.884) 0.915 0.962 0.907 0.966 0.890 0.884 0.918 0.850 0.952 0.907 
   2   (0.116) 0.085 0.038 0.093 0.034 0.110 0.116 0.082 0.150 0.048 0.093 

Locus 1468 : 
2 alleles
5.8% missing data
   2   (0.083) 0.036 0.423 0.138 0.019 0.047 0.083 0.215 0.031 0.028 0.042 
   4   (0.917) 0.964 0.577 0.862 0.981 0.953 0.917 0.785 0.969 0.972 0.958 

Locus 1469 : 
2 alleles
13.8% missing data
   4   (0.632) 0.616 0.555 0.586 0.877 0.590 0.632 0.696 0.617 0.709 0.710 
   2   (0.368) 0.384 0.445 0.414 0.123 0.410 0.368 0.304 0.383 0.291 0.290 

Locus 1470 : 
2 alleles
2.9% missing data
   2   (0.896) 0.958 0.970 0.971 0.565 0.862 0.896 0.957 0.910 0.956 0.936 
   4   (0.104) 0.042 0.030 0.029 0.435 0.138 0.104 0.043 0.090 0.044 0.064 

Locus 1471 : 
2 alleles
2.9% missing data
   1   (0.889) 0.876 0.977 0.984 0.983 0.936 0.889 0.956 0.929 0.926 0.861 
   3   (0.111) 0.124 0.023 0.016 0.017 0.064 0.111 0.044 0.071 0.074 0.139 

Locus 1472 : 
2 alleles
7.2% missing data
   3   (0.734) 0.711 0.565 0.420 0.890 0.811 0.735 0.390 0.772 0.817 0.771 
   1   (0.266) 0.289 0.435 0.580 0.110 0.189 0.265 0.610 0.228 0.183 0.229 

Locus 1473 : 
2 alleles
5.8% missing data
   1   (0.743) 0.757 0.667 0.490 0.816 0.822 0.743 0.584 0.830 0.827 0.751 
   3   (0.257) 0.243 0.333 0.510 0.184 0.178 0.257 0.416 0.170 0.173 0.249 

Locus 1474 : 
2 alleles
10.9% missing data
   2   (0.891) 0.900 0.740 0.978 0.976 0.950 0.891 0.956 0.920 0.916 0.911 
   4   (0.109) 0.100 0.260 0.022 0.024 0.050 0.109 0.044 0.080 0.084 0.089 

Locus 1475 : 
2 alleles
2.9% missing data
   3   (0.942) 0.865 0.995 0.991 0.996 0.992 0.942 0.989 0.916 0.952 0.909 
   1   (0.058) 0.135 0.005 0.009 0.004 0.008 0.058 0.011 0.084 0.048 0.091 

Locus 1476 : 
2 alleles
2.2% missing data
   2   (0.816) 0.781 0.960 0.885 0.924 0.890 0.816 0.910 0.803 0.806 0.789 
   4   (0.184) 0.219 0.040 0.115 0.076 0.110 0.184 0.090 0.197 0.194 0.211 

Locus 1477 : 
2 alleles
9.4% missing data
   4   (0.937) 0.895 0.994 0.982 0.995 0.990 0.937 0.982 0.895 0.955 0.897 
   2   (0.063) 0.105 0.006 0.018 0.005 0.010 0.063 0.018 0.105 0.045 0.103 

Locus 1478 : 
2 alleles
12.3% missing data
   3   (0.781) 0.646 0.930 0.257 0.943 0.890 0.781 0.870 0.547 0.893 0.769 
   1   (0.219) 0.354 0.070 0.743 0.057 0.110 0.219 0.130 0.453 0.107 0.231 

Locus 1479 : 
2 alleles
12.3% missing data
   1   (0.833) 0.874 0.962 0.816 0.828 0.823 0.833 0.757 0.900 0.904 0.853 
   3   (0.167) 0.126 0.038 0.184 0.172 0.177 0.167 0.243 0.100 0.096 0.147 

Locus 1480 : 
2 alleles
13.8% missing data
   2   (0.916) 0.975 0.792 0.988 0.946 0.887 0.916 0.975 0.966 0.974 0.976 
   4   (0.084) 0.025 0.208 0.012 0.054 0.113 0.084 0.025 0.034 0.026 0.024 

Locus 1481 : 
2 alleles
18.8% missing data
   1   (0.120) 0.085 0.030 0.160 0.060 0.061 0.120 0.476 0.066 0.076 0.154 
   3   (0.880) 0.915 0.970 0.840 0.940 0.939 0.880 0.524 0.934 0.924 0.846 

Locus 1482 : 
2 alleles
16.7% missing data
   3   (0.616) 0.726 0.174 0.655 0.349 0.636 0.616 0.857 0.605 0.615 0.642 
   1   (0.384) 0.274 0.826 0.345 0.651 0.364 0.384 0.143 0.395 0.385 0.358 

Locus 1483 : 
2 alleles
11.6% missing data
   4   (0.894) 0.841 0.976 0.911 0.979 0.958 0.894 0.760 0.912 0.923 0.892 
   2   (0.106) 0.159 0.024 0.089 0.021 0.042 0.106 0.240 0.088 0.077 0.108 

Locus 1484 : 
2 alleles
0.7% missing data
   3   (0.873) 0.867 0.938 0.972 0.983 0.863 0.873 0.915 0.871 0.949 0.921 
   1   (0.127) 0.133 0.062 0.028 0.017 0.137 0.127 0.085 0.129 0.051 0.079 

Locus 1485 : 
2 alleles
13.0% missing data
   4   (0.402) 0.527 0.671 0.421 0.438 0.283 0.402 0.638 0.579 0.226 0.347 
   2   (0.598) 0.473 0.329 0.579 0.562 0.717 0.598 0.362 0.421 0.774 0.653 

Locus 1486 : 
2 alleles
11.6% missing data
   1   (0.916) 0.912 0.979 0.872 0.951 0.947 0.916 0.930 0.944 0.936 0.952 
   2   (0.084) 0.088 0.021 0.128 0.049 0.053 0.084 0.070 0.056 0.064 0.048 

Locus 1487 : 
2 alleles
3.6% missing data
   2   (0.853) 0.821 0.965 0.965 0.935 0.885 0.853 0.833 0.861 0.869 0.871 
   3   (0.147) 0.179 0.035 0.035 0.065 0.115 0.147 0.167 0.139 0.131 0.129 

Locus 1488 : 
2 alleles
10.9% missing data
   1   (0.209) 0.206 0.053 0.469 0.072 0.161 0.210 0.332 0.248 0.219 0.179 
   3   (0.791) 0.794 0.947 0.531 0.928 0.839 0.790 0.668 0.752 0.781 0.821 

Locus 1489 : 
2 alleles
5.1% missing data
   1   (0.902) 0.975 0.971 0.989 0.431 0.847 0.902 0.933 0.976 0.971 0.943 
   3   (0.098) 0.025 0.029 0.011 0.569 0.153 0.098 0.067 0.024 0.029 0.057 

Locus 1490 : 
2 alleles
10.9% missing data
   4   (0.913) 0.949 0.985 0.990 0.992 0.949 0.913 0.957 0.944 0.879 0.894 
   1   (0.087) 0.051 0.015 0.010 0.008 0.051 0.087 0.043 0.056 0.121 0.106 

Locus 1491 : 
2 alleles
11.6% missing data
   1   (0.840) 0.813 0.963 0.966 0.908 0.840 0.840 0.935 0.866 0.916 0.860 
   4   (0.160) 0.187 0.037 0.034 0.092 0.160 0.160 0.065 0.134 0.084 0.140 

Locus 1492 : 
2 alleles
2.9% missing data
   4   (0.743) 0.707 0.894 0.955 0.910 0.738 0.743 0.856 0.731 0.837 0.722 
   2   (0.257) 0.293 0.106 0.045 0.090 0.262 0.257 0.144 0.269 0.163 0.278 

Locus 1493 : 
2 alleles
9.4% missing data
   1   (0.919) 0.931 0.983 0.954 0.983 0.967 0.920 0.964 0.935 0.926 0.918 
   3   (0.081) 0.069 0.017 0.046 0.017 0.033 0.080 0.036 0.065 0.074 0.082 

Locus 1494 : 
2 alleles
15.9% missing data
   4   (0.914) 0.959 0.971 0.976 0.683 0.931 0.914 0.913 0.970 0.960 0.938 
   2   (0.086) 0.041 0.029 0.024 0.317 0.069 0.086 0.087 0.030 0.040 0.062 

Locus 1495 : 
2 alleles
14.5% missing data
   1   (0.831) 0.900 0.822 0.958 0.953 0.878 0.831 0.896 0.889 0.601 0.798 
   3   (0.169) 0.100 0.178 0.042 0.047 0.122 0.169 0.104 0.111 0.399 0.202 

Locus 1496 : 
2 alleles
4.3% missing data
   3   (0.771) 0.871 0.915 0.079 0.521 0.812 0.772 0.375 0.879 0.536 0.827 
   1   (0.229) 0.129 0.085 0.921 0.479 0.188 0.228 0.625 0.121 0.464 0.173 

Locus 1497 : 
2 alleles
3.6% missing data
   2   (0.842) 0.738 0.964 0.905 0.969 0.948 0.843 0.876 0.720 0.721 0.776 
   4   (0.158) 0.262 0.036 0.095 0.031 0.052 0.157 0.124 0.280 0.279 0.224 

Locus 1498 : 
2 alleles
11.6% missing data
   2   (0.908) 0.957 0.969 0.846 0.954 0.906 0.908 0.969 0.950 0.962 0.936 
   4   (0.092) 0.043 0.031 0.154 0.046 0.094 0.092 0.031 0.050 0.038 0.064 

Locus 1499 : 
2 alleles
13.0% missing data
   4   (0.888) 0.959 0.957 0.956 0.909 0.811 0.888 0.932 0.964 0.938 0.926 
   2   (0.112) 0.041 0.043 0.044 0.091 0.189 0.112 0.068 0.036 0.062 0.074 

Locus 1500 : 
2 alleles
5.1% missing data
   1   (0.181) 0.267 0.042 0.731 0.052 0.069 0.182 0.114 0.215 0.100 0.211 
   3   (0.819) 0.733 0.958 0.269 0.948 0.931 0.818 0.886 0.785 0.900 0.789 

Locus 1501 : 
2 alleles
1.4% missing data
   1   (0.875) 0.896 0.959 0.975 0.967 0.901 0.875 0.956 0.889 0.889 0.874 
   2   (0.125) 0.104 0.041 0.025 0.033 0.099 0.125 0.044 0.111 0.111 0.126 

Locus 1502 : 
2 alleles
10.9% missing data
   4   (0.850) 0.878 0.945 0.873 0.854 0.817 0.850 0.948 0.875 0.936 0.897 
   1   (0.150) 0.122 0.055 0.127 0.146 0.183 0.150 0.052 0.125 0.064 0.103 

Locus 1503 : 
2 alleles
2.2% missing data
   1   (0.911) 0.962 0.971 0.478 0.889 0.932 0.911 0.971 0.972 0.941 0.947 
   3   (0.089) 0.038 0.029 0.522 0.111 0.068 0.089 0.029 0.028 0.059 0.053 

Locus 1504 : 
2 alleles
3.6% missing data
   1   (0.888) 0.848 0.986 0.933 0.985 0.954 0.887 0.895 0.905 0.888 0.910 
   3   (0.112) 0.152 0.014 0.067 0.015 0.046 0.113 0.105 0.095 0.112 0.090 

Locus 1505 : 
2 alleles
10.1% missing data
   1   (0.479) 0.528 0.311 0.078 0.712 0.438 0.479 0.439 0.468 0.414 0.528 
   4   (0.521) 0.472 0.689 0.922 0.288 0.562 0.521 0.561 0.532 0.586 0.472 

Locus 1506 : 
2 alleles
1.4% missing data
   1   (0.543) 0.696 0.428 0.110 0.153 0.382 0.543 0.561 0.545 0.729 0.679 
   4   (0.457) 0.304 0.572 0.890 0.847 0.618 0.457 0.439 0.455 0.271 0.321 

Locus 1507 : 
2 alleles
2.9% missing data
   4   (0.861) 0.866 0.974 0.951 0.962 0.860 0.861 0.908 0.918 0.926 0.854 
   3   (0.139) 0.134 0.026 0.049 0.038 0.140 0.139 0.092 0.082 0.074 0.146 

Locus 1508 : 
2 alleles
10.9% missing data
   1   (0.897) 0.958 0.964 0.977 0.977 0.874 0.897 0.908 0.956 0.933 0.905 
   3   (0.103) 0.042 0.036 0.023 0.023 0.126 0.103 0.092 0.044 0.067 0.095 

Locus 1509 : 
2 alleles
10.9% missing data
   1   (0.271) 0.189 0.316 0.241 0.310 0.290 0.270 0.325 0.155 0.269 0.260 
   3   (0.729) 0.811 0.684 0.759 0.690 0.710 0.730 0.675 0.845 0.731 0.740 

Locus 1510 : 
2 alleles
12.3% missing data
   4   (0.905) 0.952 0.923 0.983 0.952 0.896 0.905 0.890 0.957 0.944 0.945 
   3   (0.095) 0.048 0.077 0.017 0.048 0.104 0.095 0.110 0.043 0.056 0.055 

Locus 1511 : 
2 alleles
0.7% missing data
   1   (0.934) 0.793 0.994 0.996 0.996 0.991 0.934 0.984 0.886 0.967 0.903 
   2   (0.066) 0.207 0.006 0.004 0.004 0.009 0.066 0.016 0.114 0.033 0.097 

Locus 1512 : 
2 alleles
3.6% missing data
   2   (0.746) 0.863 0.893 0.087 0.709 0.650 0.746 0.873 0.895 0.803 0.775 
   3   (0.254) 0.137 0.107 0.913 0.291 0.350 0.254 0.127 0.105 0.197 0.225 

Locus 1513 : 
2 alleles
13.0% missing data
   4   (0.871) 0.797 0.976 0.796 0.975 0.954 0.871 0.931 0.772 0.818 0.862 
   2   (0.129) 0.203 0.024 0.204 0.025 0.046 0.129 0.069 0.228 0.182 0.138 

Locus 1514 : 
2 alleles
1.4% missing data
   2   (0.880) 0.897 0.968 0.985 0.963 0.888 0.880 0.953 0.930 0.919 0.895 
   3   (0.120) 0.103 0.032 0.015 0.037 0.112 0.120 0.047 0.070 0.081 0.105 

Locus 1515 : 
2 alleles
2.9% missing data
   4   (0.816) 0.915 0.605 0.781 0.778 0.868 0.816 0.856 0.926 0.772 0.785 
   2   (0.184) 0.085 0.395 0.219 0.222 0.132 0.184 0.144 0.074 0.228 0.215 

Locus 1516 : 
2 alleles
12.3% missing data
   4   (0.700) 0.635 0.916 0.715 0.900 0.744 0.700 0.679 0.663 0.661 0.689 
   1   (0.300) 0.365 0.084 0.285 0.100 0.256 0.300 0.321 0.337 0.339 0.311 

Locus 1517 : 
2 alleles
5.8% missing data
   1   (0.378) 0.441 0.091 0.060 0.447 0.244 0.378 0.475 0.568 0.310 0.523 
   4   (0.622) 0.559 0.909 0.940 0.553 0.756 0.622 0.525 0.432 0.690 0.477 

Locus 1518 : 
2 alleles
15.2% missing data
   4   (0.666) 0.631 0.921 0.680 0.918 0.700 0.666 0.641 0.632 0.668 0.607 
   2   (0.334) 0.369 0.079 0.320 0.082 0.300 0.334 0.359 0.368 0.332 0.393 

Locus 1519 : 
2 alleles
17.4% missing data
   2   (0.749) 0.722 0.767 0.929 0.871 0.811 0.749 0.654 0.706 0.796 0.733 
   4   (0.251) 0.278 0.233 0.071 0.129 0.189 0.251 0.346 0.294 0.204 0.267 

Locus 1520 : 
2 alleles
2.2% missing data
   1   (0.142) 0.120 0.063 0.026 0.066 0.150 0.142 0.202 0.085 0.059 0.088 
   3   (0.858) 0.880 0.937 0.974 0.934 0.850 0.858 0.798 0.915 0.941 0.912 

Locus 1521 : 
2 alleles
12.3% missing data
   1   (0.093) 0.054 0.061 0.018 0.167 0.045 0.094 0.078 0.055 0.059 0.104 
   3   (0.907) 0.946 0.939 0.982 0.833 0.955 0.906 0.922 0.945 0.941 0.896 

Locus 1522 : 
2 alleles
2.9% missing data
   2   (0.905) 0.926 0.981 0.991 0.993 0.966 0.904 0.892 0.951 0.937 0.892 
   3   (0.095) 0.074 0.019 0.009 0.007 0.034 0.096 0.108 0.049 0.063 0.108 

Locus 1523 : 
2 alleles
10.9% missing data
   2   (0.909) 0.851 0.983 0.968 0.981 0.964 0.909 0.959 0.905 0.942 0.919 
   4   (0.091) 0.149 0.017 0.032 0.019 0.036 0.091 0.041 0.095 0.058 0.081 

Locus 1524 : 
2 alleles
15.9% missing data
   4   (0.708) 0.767 0.731 0.947 0.658 0.773 0.708 0.800 0.566 0.565 0.638 
   2   (0.292) 0.233 0.269 0.053 0.342 0.227 0.292 0.200 0.434 0.435 0.362 

Locus 1525 : 
2 alleles
4.3% missing data
   4   (0.878) 0.895 0.965 0.985 0.980 0.920 0.877 0.660 0.829 0.953 0.910 
   1   (0.122) 0.105 0.035 0.015 0.020 0.080 0.123 0.340 0.171 0.047 0.090 

Locus 1526 : 
2 alleles
13.0% missing data
   2   (0.676) 0.402 0.880 0.783 0.856 0.868 0.676 0.796 0.578 0.615 0.571 
   4   (0.324) 0.598 0.120 0.217 0.144 0.132 0.324 0.204 0.422 0.385 0.429 

Locus 1527 : 
2 alleles
7.2% missing data
   3   (0.914) 0.946 0.607 0.966 0.991 0.968 0.914 0.975 0.936 0.879 0.939 
   1   (0.086) 0.054 0.393 0.034 0.009 0.032 0.086 0.025 0.064 0.121 0.061 

Locus 1528 : 
2 alleles
3.6% missing data
   1   (0.719) 0.790 0.905 0.461 0.844 0.585 0.720 0.803 0.812 0.798 0.768 
   4   (0.281) 0.210 0.095 0.539 0.156 0.415 0.280 0.197 0.188 0.202 0.232 

Locus 1529 : 
2 alleles
15.2% missing data
   4   (0.664) 0.740 0.653 0.935 0.594 0.667 0.664 0.698 0.786 0.530 0.644 
   2   (0.336) 0.260 0.347 0.065 0.406 0.333 0.336 0.302 0.214 0.470 0.356 

Locus 1530 : 
2 alleles
6.5% missing data
   2   (0.847) 0.915 0.961 0.966 0.971 0.847 0.847 0.932 0.941 0.733 0.813 
   4   (0.153) 0.085 0.039 0.034 0.029 0.153 0.153 0.068 0.059 0.267 0.187 

Locus 1531 : 
2 alleles
5.1% missing data
   1   (0.873) 0.930 0.648 0.964 0.853 0.945 0.874 0.938 0.942 0.776 0.872 
   3   (0.127) 0.070 0.352 0.036 0.147 0.055 0.126 0.062 0.058 0.224 0.128 

Locus 1532 : 
2 alleles
18.1% missing data
   1   (0.910) 0.952 0.973 0.929 0.949 0.898 0.910 0.969 0.906 0.967 0.953 
   3   (0.090) 0.048 0.027 0.071 0.051 0.102 0.090 0.031 0.094 0.033 0.047 

Locus 1533 : 
2 alleles
0.7% missing data
   2   (0.910) 0.805 0.989 0.983 0.988 0.983 0.910 0.954 0.871 0.867 0.879 
   4   (0.090) 0.195 0.011 0.017 0.012 0.017 0.090 0.046 0.129 0.133 0.121 

Locus 1534 : 
2 alleles
1.4% missing data
   2   (0.836) 0.902 0.640 0.967 0.948 0.809 0.836 0.934 0.891 0.795 0.913 
   4   (0.164) 0.098 0.360 0.033 0.052 0.191 0.164 0.066 0.109 0.205 0.087 

Locus 1535 : 
2 alleles
2.9% missing data
   4   (0.900) 0.782 0.981 0.962 0.985 0.971 0.900 0.953 0.877 0.923 0.889 
   2   (0.100) 0.218 0.019 0.038 0.015 0.029 0.100 0.047 0.123 0.077 0.111 

Locus 1536 : 
2 alleles
3.6% missing data
   4   (0.921) 0.962 0.965 0.985 0.973 0.926 0.920 0.968 0.970 0.954 0.963 
   3   (0.079) 0.038 0.035 0.015 0.027 0.074 0.080 0.032 0.030 0.046 0.037 

Locus 1537 : 
2 alleles
1.4% missing data
   2   (0.940) 0.931 0.995 0.996 0.996 0.992 0.940 0.985 0.877 0.867 0.899 
   1   (0.060) 0.069 0.005 0.004 0.004 0.008 0.060 0.015 0.123 0.133 0.101 

Locus 1538 : 
2 alleles
3.6% missing data
   2   (0.156) 0.099 0.067 0.023 0.235 0.166 0.156 0.195 0.118 0.335 0.105 
   3   (0.844) 0.901 0.933 0.977 0.765 0.834 0.844 0.805 0.882 0.665 0.895 

Locus 1539 : 
2 alleles
13.0% missing data
   1   (0.866) 0.905 0.567 0.910 0.900 0.902 0.866 0.693 0.914 0.944 0.923 
   3   (0.134) 0.095 0.433 0.090 0.100 0.098 0.134 0.307 0.086 0.056 0.077 

Locus 1540 : 
2 alleles
2.2% missing data
   2   (0.908) 0.960 0.979 0.715 0.978 0.890 0.907 0.945 0.951 0.961 0.962 
   4   (0.092) 0.040 0.021 0.285 0.022 0.110 0.093 0.055 0.049 0.039 0.038 

Locus 1541 : 
2 alleles
2.2% missing data
   1   (0.768) 0.778 0.701 0.956 0.810 0.810 0.768 0.881 0.816 0.552 0.838 
   4   (0.232) 0.222 0.299 0.044 0.190 0.190 0.232 0.119 0.184 0.448 0.162 

Locus 1542 : 
2 alleles
14.5% missing data
   2   (0.838) 0.930 0.943 0.659 0.653 0.769 0.837 0.725 0.937 0.904 0.897 
   4   (0.162) 0.070 0.057 0.341 0.347 0.231 0.163 0.275 0.063 0.096 0.103 

Locus 1543 : 
2 alleles
4.3% missing data
   3   (0.844) 0.839 0.929 0.958 0.969 0.876 0.843 0.943 0.905 0.903 0.837 
   1   (0.156) 0.161 0.071 0.042 0.031 0.124 0.157 0.057 0.095 0.097 0.163 

Locus 1544 : 
2 alleles
7.2% missing data
   1   (0.873) 0.949 0.945 0.922 0.654 0.854 0.873 0.935 0.928 0.916 0.890 
   3   (0.127) 0.051 0.055 0.078 0.346 0.146 0.127 0.065 0.072 0.084 0.110 

Locus 1545 : 
2 alleles
4.3% missing data
   1   (0.796) 0.834 0.577 0.818 0.823 0.817 0.796 0.845 0.824 0.898 0.844 
   2   (0.204) 0.166 0.423 0.182 0.177 0.183 0.204 0.155 0.176 0.102 0.156 

Locus 1546 : 
2 alleles
11.6% missing data
   4   (0.928) 0.866 0.992 0.978 0.990 0.989 0.928 0.973 0.889 0.957 0.855 
   2   (0.072) 0.134 0.008 0.022 0.010 0.011 0.072 0.027 0.111 0.043 0.145 

Locus 1547 : 
2 alleles
5.1% missing data
   4   (0.884) 0.941 0.951 0.946 0.765 0.883 0.884 0.924 0.948 0.934 0.906 
   1   (0.116) 0.059 0.049 0.054 0.235 0.117 0.116 0.076 0.052 0.066 0.094 

Locus 1548 : 
2 alleles
13.0% missing data
   1   (0.868) 0.907 0.974 0.937 0.645 0.928 0.868 0.532 0.893 0.928 0.844 
   2   (0.132) 0.093 0.026 0.063 0.355 0.072 0.132 0.468 0.107 0.072 0.156 

Locus 1549 : 
2 alleles
13.0% missing data
   1   (0.931) 0.900 0.991 0.995 0.994 0.989 0.932 0.975 0.882 0.777 0.901 
   4   (0.069) 0.100 0.009 0.005 0.006 0.011 0.068 0.025 0.118 0.223 0.099 

Locus 1550 : 
2 alleles
5.1% missing data
   2   (0.793) 0.813 0.957 0.965 0.961 0.855 0.793 0.821 0.721 0.737 0.720 
   3   (0.207) 0.187 0.043 0.035 0.039 0.145 0.207 0.179 0.279 0.263 0.280 

Locus 1551 : 
2 alleles
14.5% missing data
   1   (0.819) 0.946 0.950 0.838 0.192 0.642 0.819 0.549 0.948 0.938 0.914 
   3   (0.181) 0.054 0.050 0.162 0.808 0.358 0.181 0.451 0.052 0.062 0.086 

Locus 1552 : 
2 alleles
3.6% missing data
   1   (0.887) 0.913 0.957 0.901 0.969 0.910 0.887 0.669 0.916 0.961 0.916 
   3   (0.113) 0.087 0.043 0.099 0.031 0.090 0.113 0.331 0.084 0.039 0.084 

Locus 1553 : 
2 alleles
1.4% missing data
   4   (0.923) 0.982 0.977 0.985 0.937 0.870 0.923 0.665 0.978 0.974 0.956 
   2   (0.077) 0.018 0.023 0.015 0.063 0.130 0.077 0.335 0.022 0.026 0.044 

Locus 1554 : 
2 alleles
11.6% missing data
   1   (0.807) 0.878 0.436 0.676 0.868 0.823 0.807 0.755 0.881 0.874 0.877 
   3   (0.193) 0.122 0.564 0.324 0.132 0.177 0.193 0.245 0.119 0.126 0.123 

Locus 1555 : 
2 alleles
10.1% missing data
   2   (0.301) 0.403 0.084 0.460 0.115 0.276 0.302 0.289 0.407 0.246 0.262 
   4   (0.699) 0.597 0.916 0.540 0.885 0.724 0.698 0.711 0.593 0.754 0.738 

Locus 1556 : 
2 alleles
4.3% missing data
   3   (0.788) 0.884 0.946 0.909 0.910 0.776 0.788 0.449 0.910 0.848 0.725 
   1   (0.212) 0.116 0.054 0.091 0.090 0.224 0.212 0.551 0.090 0.152 0.275 

Locus 1557 : 
2 alleles
2.9% missing data
   2   (0.426) 0.478 0.100 0.908 0.120 0.338 0.427 0.489 0.475 0.532 0.466 
   3   (0.574) 0.522 0.900 0.092 0.880 0.662 0.573 0.511 0.525 0.468 0.534 

Locus 1558 : 
2 alleles
15.2% missing data
   4   (0.149) 0.098 0.105 0.561 0.043 0.125 0.149 0.221 0.075 0.128 0.112 
   2   (0.851) 0.902 0.895 0.439 0.957 0.875 0.851 0.779 0.925 0.872 0.888 

Locus 1559 : 
2 alleles
5.1% missing data
   1   (0.788) 0.838 0.600 0.951 0.326 0.802 0.788 0.818 0.869 0.869 0.854 
   4   (0.212) 0.162 0.400 0.049 0.674 0.198 0.212 0.182 0.131 0.131 0.146 

Locus 1560 : 
2 alleles
10.9% missing data
   1   (0.908) 0.950 0.941 0.987 0.974 0.932 0.908 0.967 0.956 0.885 0.912 
   4   (0.092) 0.050 0.059 0.013 0.026 0.068 0.092 0.033 0.044 0.115 0.088 

Locus 1561 : 
2 alleles
2.9% missing data
   3   (0.867) 0.947 0.953 0.613 0.918 0.820 0.866 0.854 0.952 0.929 0.913 
   1   (0.133) 0.053 0.047 0.387 0.082 0.180 0.134 0.146 0.048 0.071 0.087 

Locus 1562 : 
2 alleles
15.2% missing data
   2   (0.923) 0.954 0.981 0.990 0.809 0.964 0.923 0.969 0.967 0.937 0.927 
   4   (0.077) 0.046 0.019 0.010 0.191 0.036 0.077 0.031 0.033 0.063 0.073 

Locus 1563 : 
2 alleles
15.9% missing data
   1   (0.627) 0.644 0.906 0.578 0.474 0.587 0.627 0.699 0.670 0.710 0.608 
   4   (0.373) 0.356 0.094 0.422 0.526 0.413 0.373 0.301 0.330 0.290 0.392 

Locus 1564 : 
2 alleles
12.3% missing data
   2   (0.853) 0.970 0.184 0.751 0.933 0.575 0.853 0.836 0.974 0.966 0.961 
   4   (0.147) 0.030 0.816 0.249 0.067 0.425 0.147 0.164 0.026 0.034 0.039 

Locus 1565 : 
2 alleles
2.9% missing data
   3   (0.816) 0.842 0.931 0.970 0.967 0.820 0.816 0.856 0.820 0.911 0.793 
   1   (0.184) 0.158 0.069 0.030 0.033 0.180 0.184 0.144 0.180 0.089 0.207 

Locus 1566 : 
2 alleles
13.8% missing data
   2   (0.904) 0.957 0.978 0.932 0.976 0.877 0.904 0.802 0.949 0.940 0.936 
   4   (0.096) 0.043 0.022 0.068 0.024 0.123 0.096 0.198 0.051 0.060 0.064 

Locus 1567 : 
2 alleles
5.8% missing data
   2   (0.893) 0.924 0.973 0.751 0.874 0.943 0.894 0.623 0.943 0.928 0.889 
   4   (0.107) 0.076 0.027 0.249 0.126 0.057 0.106 0.377 0.057 0.072 0.111 

Locus 1568 : 
2 alleles
11.6% missing data
   1   (0.777) 0.829 0.933 0.749 0.882 0.735 0.777 0.565 0.742 0.833 0.810 
   3   (0.223) 0.171 0.067 0.251 0.118 0.265 0.223 0.435 0.258 0.167 0.190 

Locus 1569 : 
2 alleles
3.6% missing data
   2   (0.636) 0.577 0.284 0.707 0.908 0.656 0.636 0.650 0.665 0.608 0.688 
   4   (0.364) 0.423 0.716 0.293 0.092 0.344 0.364 0.350 0.335 0.392 0.312 

Locus 1570 : 
2 alleles
16.7% missing data
   1   (0.378) 0.383 0.216 0.617 0.195 0.293 0.378 0.432 0.487 0.431 0.437 
   4   (0.622) 0.617 0.784 0.383 0.805 0.707 0.622 0.568 0.513 0.569 0.563 

Locus 1571 : 
2 alleles
10.9% missing data
   3   (0.880) 0.932 0.938 0.834 0.971 0.884 0.880 0.888 0.909 0.905 0.888 
   2   (0.120) 0.068 0.062 0.166 0.029 0.116 0.120 0.112 0.091 0.095 0.112 

Locus 1572 : 
2 alleles
12.3% missing data
   1   (0.117) 0.075 0.123 0.021 0.094 0.084 0.117 0.078 0.090 0.081 0.108 
   3   (0.883) 0.925 0.877 0.979 0.906 0.916 0.883 0.922 0.910 0.919 0.892 

Locus 1573 : 
2 alleles
13.8% missing data
   1   (0.620) 0.656 0.899 0.911 0.270 0.573 0.620 0.539 0.594 0.589 0.631 
   3   (0.380) 0.344 0.101 0.089 0.730 0.427 0.380 0.461 0.406 0.411 0.369 

Locus 1574 : 
2 alleles
11.6% missing data
   2   (0.578) 0.490 0.909 0.688 0.863 0.658 0.577 0.765 0.381 0.468 0.533 
   4   (0.422) 0.510 0.091 0.312 0.137 0.342 0.423 0.235 0.619 0.532 0.467 

Locus 1575 : 
2 alleles
18.1% missing data
   3   (0.904) 0.989 0.725 0.761 0.765 0.640 0.904 0.920 0.989 0.986 0.983 
   1   (0.096) 0.011 0.275 0.239 0.235 0.360 0.096 0.080 0.011 0.014 0.017 

Locus 1576 : 
2 alleles
3.6% missing data
   3   (0.918) 0.922 0.984 0.984 0.989 0.977 0.917 0.977 0.884 0.919 0.922 
   1   (0.082) 0.078 0.016 0.016 0.011 0.023 0.083 0.023 0.116 0.081 0.078 

Locus 1577 : 
2 alleles
9.4% missing data
   2   (0.911) 0.922 0.981 0.971 0.986 0.939 0.911 0.945 0.959 0.938 0.918 
   4   (0.089) 0.078 0.019 0.029 0.014 0.061 0.089 0.055 0.041 0.062 0.082 

Locus 1578 : 
2 alleles
11.6% missing data
   1   (0.707) 0.763 0.907 0.670 0.234 0.722 0.707 0.839 0.796 0.470 0.747 
   3   (0.293) 0.237 0.093 0.330 0.766 0.278 0.293 0.161 0.204 0.530 0.253 

Locus 1579 : 
2 alleles
11.6% missing data
   3   (0.905) 0.960 0.651 0.944 0.959 0.940 0.905 0.814 0.958 0.964 0.948 
   1   (0.095) 0.040 0.349 0.056 0.041 0.060 0.095 0.186 0.042 0.036 0.052 

Locus 1580 : 
2 alleles
8.7% missing data
   2   (0.908) 0.932 0.983 0.915 0.973 0.952 0.908 0.735 0.923 0.934 0.922 
   4   (0.092) 0.068 0.017 0.085 0.027 0.048 0.092 0.265 0.077 0.066 0.078 

Locus 1581 : 
2 alleles
14.5% missing data
   2   (0.828) 0.920 0.666 0.248 0.718 0.860 0.828 0.898 0.890 0.809 0.902 
   4   (0.172) 0.080 0.334 0.752 0.282 0.140 0.172 0.102 0.110 0.191 0.098 

Locus 1582 : 
2 alleles
5.8% missing data
   4   (0.891) 0.949 0.966 0.824 0.895 0.857 0.892 0.908 0.961 0.960 0.919 
   1   (0.109) 0.051 0.034 0.176 0.105 0.143 0.108 0.092 0.039 0.040 0.081 

Locus 1583 : 
2 alleles
1.4% missing data
   2   (0.913) 0.887 0.980 0.913 0.969 0.957 0.913 0.929 0.838 0.955 0.951 
   3   (0.087) 0.113 0.020 0.087 0.031 0.043 0.087 0.071 0.162 0.045 0.049 

Locus 1584 : 
2 alleles
2.2% missing data
   1   (0.685) 0.526 0.721 0.606 0.882 0.742 0.686 0.873 0.693 0.674 0.734 
   2   (0.315) 0.474 0.279 0.394 0.118 0.258 0.314 0.127 0.307 0.326 0.266 

Locus 1585 : 
2 alleles
3.6% missing data
   1   (0.905) 0.959 0.964 0.669 0.953 0.910 0.905 0.766 0.958 0.886 0.966 
   3   (0.095) 0.041 0.036 0.331 0.047 0.090 0.095 0.234 0.042 0.114 0.034 

Locus 1586 : 
2 alleles
13.0% missing data
   2   (0.324) 0.285 0.077 0.065 0.250 0.212 0.324 0.357 0.342 0.569 0.470 
   3   (0.676) 0.715 0.923 0.935 0.750 0.788 0.676 0.643 0.658 0.431 0.530 

Locus 1587 : 
2 alleles
4.3% missing data
   3   (0.224) 0.195 0.466 0.052 0.188 0.151 0.224 0.325 0.176 0.298 0.215 
   4   (0.776) 0.805 0.534 0.948 0.812 0.849 0.776 0.675 0.824 0.702 0.785 

Locus 1588 : 
2 alleles
5.1% missing data
   1   (0.944) 0.882 0.995 0.996 0.996 0.992 0.944 0.988 0.937 0.962 0.922 
   3   (0.056) 0.118 0.005 0.004 0.004 0.008 0.056 0.012 0.063 0.038 0.078 

Locus 1589 : 
2 alleles
3.6% missing data
   3   (0.820) 0.784 0.679 0.973 0.969 0.858 0.820 0.936 0.587 0.908 0.870 
   2   (0.180) 0.216 0.321 0.027 0.031 0.142 0.180 0.064 0.413 0.092 0.130 

Locus 1590 : 
2 alleles
4.3% missing data
   4   (0.926) 0.973 0.977 0.913 0.961 0.957 0.926 0.921 0.964 0.955 0.920 
   2   (0.074) 0.027 0.023 0.087 0.039 0.043 0.074 0.079 0.036 0.045 0.080 

Locus 1591 : 
2 alleles
6.5% missing data
   1   (0.883) 0.970 0.528 0.953 0.963 0.887 0.883 0.680 0.962 0.940 0.911 
   4   (0.117) 0.030 0.472 0.047 0.037 0.113 0.117 0.320 0.038 0.060 0.089 

Locus 1592 : 
2 alleles
5.1% missing data
   4   (0.871) 0.917 0.971 0.983 0.625 0.925 0.871 0.863 0.894 0.909 0.844 
   2   (0.129) 0.083 0.029 0.017 0.375 0.075 0.129 0.137 0.106 0.091 0.156 

Locus 1593 : 
2 alleles
2.2% missing data
   3   (0.900) 0.908 0.781 0.993 0.986 0.975 0.901 0.817 0.942 0.873 0.897 
   1   (0.100) 0.092 0.219 0.007 0.014 0.025 0.099 0.183 0.058 0.127 0.103 

Locus 1594 : 
2 alleles
12.3% missing data
   2   (0.639) 0.556 0.541 0.681 0.925 0.708 0.638 0.748 0.629 0.589 0.657 
   4   (0.361) 0.444 0.459 0.319 0.075 0.292 0.362 0.252 0.371 0.411 0.343 

Locus 1595 : 
2 alleles
3.6% missing data
   2   (0.849) 0.889 0.972 0.948 0.939 0.936 0.848 0.695 0.904 0.818 0.753 
   3   (0.151) 0.111 0.028 0.052 0.061 0.064 0.152 0.305 0.096 0.182 0.247 

Locus 1596 : 
2 alleles
14.5% missing data
   2   (0.845) 0.859 0.327 0.783 0.970 0.942 0.845 0.930 0.850 0.923 0.790 
   4   (0.155) 0.141 0.673 0.217 0.030 0.058 0.155 0.070 0.150 0.077 0.210 

Locus 1597 : 
2 alleles
18.1% missing data
   2   (0.811) 0.895 0.214 0.166 0.958 0.844 0.811 0.889 0.895 0.902 0.864 
   3   (0.189) 0.105 0.786 0.834 0.042 0.156 0.189 0.111 0.105 0.098 0.136 

Locus 1598 : 
2 alleles
4.3% missing data
   1   (0.910) 0.920 0.823 0.992 0.990 0.972 0.910 0.980 0.883 0.923 0.919 
   3   (0.090) 0.080 0.177 0.008 0.010 0.028 0.090 0.020 0.117 0.077 0.081 

Locus 1599 : 
2 alleles
5.1% missing data
   1   (0.233) 0.240 0.054 0.041 0.696 0.248 0.233 0.351 0.264 0.117 0.163 
   3   (0.767) 0.760 0.946 0.959 0.304 0.752 0.767 0.649 0.736 0.883 0.837 

Locus 1600 : 
2 alleles
4.3% missing data
   1   (0.791) 0.839 0.547 0.938 0.948 0.859 0.791 0.924 0.828 0.790 0.786 
   3   (0.209) 0.161 0.453 0.062 0.052 0.141 0.209 0.076 0.172 0.210 0.214 

Locus 1601 : 
2 alleles
4.3% missing data
   2   (0.922) 0.965 0.964 0.975 0.979 0.885 0.922 0.962 0.924 0.978 0.969 
   3   (0.078) 0.035 0.036 0.025 0.021 0.115 0.078 0.038 0.076 0.022 0.031 

Locus 1602 : 
2 alleles
3.6% missing data
   1   (0.080) 0.066 0.294 0.032 0.011 0.022 0.080 0.024 0.064 0.036 0.067 
   3   (0.920) 0.934 0.706 0.968 0.989 0.978 0.920 0.976 0.936 0.964 0.933 

Locus 1603 : 
2 alleles
2.9% missing data
   1   (0.889) 0.919 0.962 0.895 0.978 0.858 0.889 0.934 0.935 0.962 0.929 
   3   (0.111) 0.081 0.038 0.105 0.022 0.142 0.111 0.066 0.065 0.038 0.071 

Locus 1604 : 
2 alleles
2.2% missing data
   1   (0.208) 0.319 0.056 0.029 0.069 0.147 0.208 0.429 0.250 0.120 0.210 
   3   (0.792) 0.681 0.944 0.971 0.931 0.853 0.792 0.571 0.750 0.880 0.790 

Locus 1605 : 
2 alleles
15.9% missing data
   4   (0.877) 0.715 0.982 0.928 0.982 0.969 0.877 0.965 0.822 0.804 0.822 
   2   (0.123) 0.285 0.018 0.072 0.018 0.031 0.123 0.035 0.178 0.196 0.178 

Locus 1606 : 
2 alleles
13.8% missing data
   2   (0.123) 0.034 0.443 0.020 0.042 0.204 0.123 0.152 0.043 0.086 0.051 
   3   (0.877) 0.966 0.557 0.980 0.958 0.796 0.877 0.848 0.957 0.914 0.949 

Locus 1607 : 
2 alleles
18.8% missing data
   2   (0.246) 0.196 0.465 0.158 0.243 0.228 0.246 0.366 0.159 0.230 0.193 
   4   (0.754) 0.804 0.535 0.842 0.757 0.772 0.754 0.634 0.841 0.770 0.807 

Locus 1608 : 
2 alleles
15.2% missing data
   2   (0.853) 0.938 0.597 0.949 0.944 0.810 0.853 0.771 0.947 0.833 0.927 
   4   (0.147) 0.062 0.403 0.051 0.056 0.190 0.147 0.229 0.053 0.167 0.073 

Locus 1609 : 
2 alleles
14.5% missing data
   4   (0.868) 0.928 0.898 0.969 0.625 0.927 0.868 0.846 0.900 0.911 0.802 
   2   (0.132) 0.072 0.102 0.031 0.375 0.073 0.132 0.154 0.100 0.089 0.198 

Locus 1610 : 
2 alleles
4.3% missing data
   1   (0.887) 0.935 0.401 0.914 0.967 0.935 0.887 0.953 0.947 0.890 0.915 
   4   (0.113) 0.065 0.599 0.086 0.033 0.065 0.113 0.047 0.053 0.110 0.085 

Locus 1611 : 
2 alleles
8.0% missing data
   4   (0.915) 0.958 0.986 0.992 0.990 0.938 0.915 0.945 0.953 0.956 0.910 
   2   (0.085) 0.042 0.014 0.008 0.010 0.062 0.085 0.055 0.047 0.044 0.090 

Locus 1612 : 
2 alleles
2.9% missing data
   1   (0.908) 0.963 0.975 0.906 0.927 0.894 0.908 0.943 0.938 0.746 0.955 
   3   (0.092) 0.037 0.025 0.094 0.073 0.106 0.092 0.057 0.062 0.254 0.045 

Locus 1613 : 
2 alleles
3.6% missing data
   1   (0.839) 0.901 0.943 0.928 0.840 0.872 0.839 0.633 0.888 0.747 0.822 
   3   (0.161) 0.099 0.057 0.072 0.160 0.128 0.161 0.367 0.112 0.253 0.178 

Locus 1614 : 
2 alleles
4.3% missing data
   3   (0.846) 0.859 0.961 0.965 0.953 0.873 0.845 0.857 0.852 0.924 0.844 
   1   (0.154) 0.141 0.039 0.035 0.047 0.127 0.155 0.143 0.148 0.076 0.156 

Locus 1615 : 
2 alleles
15.2% missing data
   1   (0.849) 0.903 0.962 0.980 0.980 0.923 0.848 0.849 0.909 0.854 0.704 
   2   (0.151) 0.097 0.038 0.020 0.020 0.077 0.152 0.151 0.091 0.146 0.296 

Locus 1616 : 
2 alleles
5.1% missing data
   1   (0.907) 0.951 0.946 0.977 0.963 0.927 0.907 0.821 0.959 0.948 0.909 
   3   (0.093) 0.049 0.054 0.023 0.037 0.073 0.093 0.179 0.041 0.052 0.091 

Locus 1617 : 
2 alleles
14.5% missing data
   3   (0.673) 0.765 0.544 0.900 0.667 0.569 0.673 0.791 0.712 0.815 0.698 
   1   (0.327) 0.235 0.456 0.100 0.333 0.431 0.327 0.209 0.288 0.185 0.302 

Locus 1618 : 
2 alleles
9.4% missing data
   2   (0.892) 0.943 0.958 0.947 0.967 0.882 0.892 0.939 0.913 0.941 0.902 
   1   (0.108) 0.057 0.042 0.053 0.033 0.118 0.108 0.061 0.087 0.059 0.098 

Locus 1619 : 
2 alleles
10.9% missing data
   1   (0.293) 0.244 0.113 0.430 0.224 0.360 0.293 0.178 0.238 0.173 0.274 
   3   (0.707) 0.756 0.887 0.570 0.776 0.640 0.707 0.822 0.762 0.827 0.726 

Locus 1620 : 
2 alleles
1.4% missing data
   1   (0.823) 0.870 0.964 0.977 0.966 0.827 0.823 0.935 0.687 0.615 0.846 
   4   (0.177) 0.130 0.036 0.023 0.034 0.173 0.177 0.065 0.313 0.385 0.154 

Locus 1621 : 
2 alleles
7.2% missing data
   1   (0.902) 0.947 0.975 0.980 0.977 0.880 0.902 0.954 0.961 0.943 0.926 
   3   (0.098) 0.053 0.025 0.020 0.023 0.120 0.098 0.046 0.039 0.057 0.074 

Locus 1622 : 
2 alleles
5.8% missing data
   1   (0.462) 0.504 0.509 0.378 0.163 0.505 0.461 0.417 0.394 0.396 0.458 
   4   (0.538) 0.496 0.491 0.622 0.837 0.495 0.539 0.583 0.606 0.604 0.542 

Locus 1623 : 
2 alleles
15.9% missing data
   1   (0.107) 0.156 0.034 0.012 0.020 0.045 0.107 0.275 0.158 0.058 0.098 
   3   (0.893) 0.844 0.966 0.988 0.980 0.955 0.893 0.725 0.842 0.942 0.902 

Locus 1624 : 
2 alleles
18.1% missing data
   4   (0.746) 0.614 0.942 0.908 0.954 0.805 0.746 0.864 0.692 0.756 0.759 
   2   (0.254) 0.386 0.058 0.092 0.046 0.195 0.254 0.136 0.308 0.244 0.241 

Locus 1625 : 
2 alleles
10.9% missing data
   1   (0.128) 0.147 0.043 0.174 0.035 0.069 0.128 0.053 0.160 0.075 0.164 
   3   (0.872) 0.853 0.957 0.826 0.965 0.931 0.872 0.947 0.840 0.925 0.836 

Locus 1626 : 
2 alleles
3.6% missing data
   4   (0.898) 0.973 0.820 0.990 0.974 0.774 0.898 0.957 0.972 0.956 0.971 
   3   (0.102) 0.027 0.180 0.010 0.026 0.226 0.102 0.043 0.028 0.044 0.029 

Locus 1627 : 
2 alleles
2.9% missing data
   2   (0.885) 0.887 0.966 0.978 0.979 0.918 0.885 0.935 0.914 0.822 0.912 
   4   (0.115) 0.113 0.034 0.022 0.021 0.082 0.115 0.065 0.086 0.178 0.088 

Locus 1628 : 
2 alleles
10.9% missing data
   4   (0.894) 0.952 0.720 0.972 0.949 0.849 0.895 0.882 0.964 0.944 0.955 
   2   (0.106) 0.048 0.280 0.028 0.051 0.151 0.105 0.118 0.036 0.056 0.045 

Locus 1629 : 
2 alleles
0.7% missing data
   1   (0.896) 0.903 0.690 0.987 0.955 0.942 0.896 0.963 0.929 0.968 0.939 
   3   (0.104) 0.097 0.310 0.013 0.045 0.058 0.104 0.037 0.071 0.032 0.061 

Locus 1630 : 
2 alleles
4.3% missing data
   2   (0.632) 0.698 0.754 0.957 0.567 0.709 0.632 0.595 0.682 0.376 0.533 
   4   (0.368) 0.302 0.246 0.043 0.433 0.291 0.368 0.405 0.318 0.624 0.467 

Locus 1631 : 
2 alleles
5.1% missing data
   3   (0.784) 0.594 0.397 0.969 0.881 0.909 0.785 0.835 0.769 0.828 0.787 
   1   (0.216) 0.406 0.603 0.031 0.119 0.091 0.215 0.165 0.231 0.172 0.213 

Locus 1632 : 
2 alleles
3.6% missing data
   1   (0.786) 0.717 0.956 0.107 0.892 0.869 0.786 0.900 0.809 0.783 0.791 
   3   (0.214) 0.283 0.044 0.893 0.108 0.131 0.214 0.100 0.191 0.217 0.209 

Locus 1633 : 
2 alleles
4.3% missing data
   1   (0.288) 0.273 0.409 0.387 0.244 0.237 0.288 0.153 0.240 0.204 0.249 
   3   (0.712) 0.727 0.591 0.613 0.756 0.763 0.712 0.847 0.760 0.796 0.751 

Locus 1634 : 
2 alleles
15.2% missing data
   2   (0.442) 0.547 0.477 0.082 0.247 0.327 0.442 0.584 0.599 0.444 0.501 
   4   (0.558) 0.453 0.523 0.918 0.753 0.673 0.558 0.416 0.401 0.556 0.499 

Locus 1635 : 
2 alleles
10.1% missing data
   3   (0.865) 0.938 0.961 0.818 0.918 0.809 0.865 0.818 0.942 0.944 0.883 
   2   (0.135) 0.062 0.039 0.182 0.082 0.191 0.135 0.182 0.058 0.056 0.117 

Locus 1636 : 
2 alleles
2.9% missing data
   1   (0.844) 0.937 0.953 0.753 0.712 0.744 0.844 0.939 0.900 0.817 0.921 
   3   (0.156) 0.063 0.047 0.247 0.288 0.256 0.156 0.061 0.100 0.183 0.079 

Locus 1637 : 
2 alleles
6.5% missing data
   1   (0.740) 0.770 0.790 0.926 0.944 0.823 0.740 0.424 0.829 0.666 0.655 
   2   (0.260) 0.230 0.210 0.074 0.056 0.177 0.260 0.576 0.171 0.334 0.345 

Locus 1638 : 
2 alleles
9.4% missing data
   3   (0.934) 0.910 0.987 0.979 0.990 0.982 0.934 0.963 0.954 0.932 0.940 
   4   (0.066) 0.090 0.013 0.021 0.010 0.018 0.066 0.037 0.046 0.068 0.060 

Locus 1639 : 
2 alleles
2.9% missing data
   1   (0.904) 0.898 0.984 0.375 0.977 0.968 0.904 0.842 0.893 0.871 0.932 
   3   (0.096) 0.102 0.016 0.625 0.023 0.032 0.096 0.158 0.107 0.129 0.068 

Locus 1640 : 
2 alleles
7.2% missing data
   1   (0.791) 0.850 0.936 0.815 0.473 0.753 0.791 0.849 0.870 0.883 0.847 
   4   (0.209) 0.150 0.064 0.185 0.527 0.247 0.209 0.151 0.130 0.117 0.153 

Locus 1641 : 
2 alleles
3.6% missing data
   2   (0.738) 0.763 0.636 0.944 0.904 0.738 0.738 0.652 0.823 0.801 0.764 
   4   (0.262) 0.237 0.364 0.056 0.096 0.262 0.262 0.348 0.177 0.199 0.236 

Locus 1642 : 
2 alleles
13.0% missing data
   4   (0.720) 0.732 0.909 0.726 0.608 0.736 0.720 0.752 0.628 0.744 0.756 
   3   (0.280) 0.268 0.091 0.274 0.392 0.264 0.280 0.248 0.372 0.256 0.244 

Locus 1643 : 
2 alleles
4.3% missing data
   2   (0.910) 0.905 0.964 0.759 0.984 0.969 0.910 0.976 0.905 0.923 0.918 
   4   (0.090) 0.095 0.036 0.241 0.016 0.031 0.090 0.024 0.095 0.077 0.082 

Locus 1644 : 
2 alleles
3.6% missing data
   2   (0.501) 0.424 0.130 0.545 0.755 0.500 0.501 0.729 0.547 0.631 0.540 
   4   (0.499) 0.576 0.870 0.455 0.245 0.500 0.499 0.271 0.453 0.369 0.460 

Locus 1645 : 
2 alleles
3.6% missing data
   1   (0.839) 0.833 0.920 0.827 0.876 0.879 0.840 0.928 0.874 0.917 0.831 
   2   (0.161) 0.167 0.080 0.173 0.124 0.121 0.160 0.072 0.126 0.083 0.169 

Locus 1646 : 
2 alleles
8.0% missing data
   1   (0.099) 0.059 0.031 0.011 0.014 0.079 0.099 0.041 0.105 0.156 0.078 
   2   (0.901) 0.941 0.969 0.989 0.986 0.921 0.901 0.959 0.895 0.844 0.922 

Locus 1647 : 
2 alleles
9.4% missing data
   1   (0.717) 0.727 0.895 0.940 0.736 0.698 0.716 0.728 0.806 0.770 0.701 
   3   (0.283) 0.273 0.105 0.060 0.264 0.302 0.284 0.272 0.194 0.230 0.299 

Locus 1648 : 
2 alleles
4.3% missing data
   2   (0.917) 0.914 0.985 0.990 0.990 0.972 0.917 0.975 0.920 0.867 0.910 
   4   (0.083) 0.086 0.015 0.010 0.010 0.028 0.083 0.025 0.080 0.133 0.090 

Locus 1649 : 
2 alleles
15.2% missing data
   4   (0.885) 0.858 0.976 0.831 0.970 0.945 0.885 0.795 0.892 0.909 0.889 
   2   (0.115) 0.142 0.024 0.169 0.030 0.055 0.115 0.205 0.108 0.091 0.111 

Locus 1650 : 
2 alleles
6.5% missing data
   4   (0.215) 0.182 0.055 0.032 0.038 0.198 0.215 0.070 0.249 0.253 0.265 
   2   (0.785) 0.818 0.945 0.968 0.962 0.802 0.785 0.930 0.751 0.747 0.735 

Locus 1651 : 
2 alleles
0.7% missing data
   1   (0.776) 0.731 0.931 0.903 0.712 0.777 0.776 0.701 0.566 0.860 0.832 
   4   (0.224) 0.269 0.069 0.097 0.288 0.223 0.224 0.299 0.434 0.140 0.168 

Locus 1652 : 
2 alleles
1.4% missing data
   3   (0.917) 0.955 0.973 0.981 0.989 0.923 0.916 0.900 0.967 0.940 0.946 
   2   (0.083) 0.045 0.027 0.019 0.011 0.077 0.084 0.100 0.033 0.060 0.054 

Locus 1653 : 
2 alleles
5.1% missing data
   3   (0.600) 0.696 0.207 0.934 0.834 0.449 0.599 0.518 0.749 0.729 0.701 
   1   (0.400) 0.304 0.793 0.066 0.166 0.551 0.401 0.482 0.251 0.271 0.299 

Locus 1654 : 
2 alleles
15.2% missing data
   3   (0.789) 0.818 0.737 0.959 0.831 0.752 0.789 0.840 0.743 0.888 0.834 
   1   (0.211) 0.182 0.263 0.041 0.169 0.248 0.211 0.160 0.257 0.112 0.166 

Locus 1655 : 
2 alleles
2.9% missing data
   4   (0.888) 0.915 0.957 0.973 0.982 0.946 0.888 0.889 0.842 0.735 0.898 
   3   (0.112) 0.085 0.043 0.027 0.018 0.054 0.112 0.111 0.158 0.265 0.102 

Locus 1656 : 
2 alleles
2.9% missing data
   2   (0.884) 0.976 0.949 0.170 0.656 0.809 0.884 0.956 0.974 0.951 0.954 
   3   (0.116) 0.024 0.051 0.830 0.344 0.191 0.116 0.044 0.026 0.049 0.046 

Locus 1657 : 
2 alleles
10.1% missing data
   2   (0.901) 0.860 0.982 0.963 0.984 0.975 0.902 0.974 0.854 0.892 0.829 
   4   (0.099) 0.140 0.018 0.037 0.016 0.025 0.098 0.026 0.146 0.108 0.171 

Locus 1658 : 
2 alleles
4.3% missing data
   3   (0.927) 0.974 0.618 0.963 0.940 0.949 0.927 0.934 0.981 0.978 0.972 
   1   (0.073) 0.026 0.382 0.037 0.060 0.051 0.073 0.066 0.019 0.022 0.028 

Locus 1659 : 
2 alleles
13.8% missing data
   2   (0.904) 0.910 0.982 0.943 0.987 0.944 0.903 0.835 0.947 0.931 0.932 
   4   (0.096) 0.090 0.018 0.057 0.013 0.056 0.097 0.165 0.053 0.069 0.068 

Locus 1660 : 
2 alleles
13.8% missing data
   3   (0.210) 0.346 0.052 0.249 0.057 0.142 0.210 0.128 0.318 0.248 0.181 
   1   (0.790) 0.654 0.948 0.751 0.943 0.858 0.790 0.872 0.682 0.752 0.819 

Locus 1661 : 
2 alleles
5.1% missing data
   2   (0.142) 0.081 0.030 0.030 0.054 0.130 0.142 0.443 0.087 0.081 0.159 
   4   (0.858) 0.919 0.970 0.970 0.946 0.870 0.858 0.557 0.913 0.919 0.841 

Locus 1662 : 
2 alleles
2.9% missing data
   4   (0.841) 0.880 0.960 0.852 0.862 0.714 0.842 0.883 0.878 0.907 0.932 
   2   (0.159) 0.120 0.040 0.148 0.138 0.286 0.158 0.117 0.122 0.093 0.068 

Locus 1663 : 
2 alleles
1.4% missing data
   4   (0.905) 0.965 0.972 0.985 0.978 0.848 0.905 0.976 0.893 0.937 0.953 
   2   (0.095) 0.035 0.028 0.015 0.022 0.152 0.095 0.024 0.107 0.063 0.047 

Locus 1664 : 
2 alleles
2.2% missing data
   3   (0.916) 0.895 0.981 0.980 0.989 0.964 0.916 0.939 0.907 0.946 0.928 
   1   (0.084) 0.105 0.019 0.020 0.011 0.036 0.084 0.061 0.093 0.054 0.072 

Locus 1665 : 
2 alleles
5.8% missing data
   2   (0.733) 0.744 0.542 0.942 0.896 0.659 0.733 0.883 0.801 0.815 0.823 
   4   (0.267) 0.256 0.458 0.058 0.104 0.341 0.267 0.117 0.199 0.185 0.177 

Locus 1666 : 
2 alleles
3.6% missing data
   3   (0.885) 0.925 0.959 0.756 0.794 0.933 0.886 0.896 0.944 0.928 0.856 
   4   (0.115) 0.075 0.041 0.244 0.206 0.067 0.114 0.104 0.056 0.072 0.144 

Locus 1667 : 
2 alleles
4.3% missing data
   2   (0.918) 0.959 0.937 0.949 0.919 0.918 0.918 0.819 0.947 0.973 0.966 
   4   (0.082) 0.041 0.063 0.051 0.081 0.082 0.082 0.181 0.053 0.027 0.034 

Locus 1668 : 
2 alleles
3.6% missing data
   1   (0.912) 0.900 0.983 0.984 0.987 0.951 0.912 0.889 0.950 0.952 0.931 
   4   (0.088) 0.100 0.017 0.016 0.013 0.049 0.088 0.111 0.050 0.048 0.069 

Locus 1669 : 
2 alleles
2.2% missing data
   4   (0.903) 0.940 0.978 0.909 0.957 0.926 0.903 0.919 0.934 0.860 0.938 
   1   (0.097) 0.060 0.022 0.091 0.043 0.074 0.097 0.081 0.066 0.140 0.062 

Locus 1670 : 
2 alleles
5.8% missing data
   2   (0.495) 0.637 0.130 0.124 0.220 0.412 0.495 0.248 0.683 0.733 0.576 
   4   (0.505) 0.363 0.870 0.876 0.780 0.588 0.505 0.752 0.317 0.267 0.424 

Locus 1671 : 
2 alleles
13.8% missing data
   2   (0.923) 0.879 0.986 0.990 0.986 0.976 0.923 0.975 0.876 0.936 0.920 
   4   (0.077) 0.121 0.014 0.010 0.014 0.024 0.077 0.025 0.124 0.064 0.080 

Locus 1672 : 
2 alleles
1.4% missing data
   2   (0.697) 0.659 0.635 0.656 0.941 0.724 0.697 0.543 0.780 0.653 0.779 
   4   (0.303) 0.341 0.365 0.344 0.059 0.276 0.303 0.457 0.220 0.347 0.221 

Locus 1673 : 
2 alleles
2.2% missing data
   1   (0.678) 0.592 0.919 0.922 0.912 0.757 0.678 0.809 0.519 0.531 0.666 
   3   (0.322) 0.408 0.081 0.078 0.088 0.243 0.322 0.191 0.481 0.469 0.334 

Locus 1674 : 
2 alleles
10.9% missing data
   4   (0.915) 0.965 0.970 0.866 0.964 0.916 0.915 0.714 0.974 0.967 0.947 
   2   (0.085) 0.035 0.030 0.134 0.036 0.084 0.085 0.286 0.026 0.033 0.053 

Locus 1675 : 
2 alleles
7.2% missing data
   2   (0.606) 0.598 0.293 0.941 0.143 0.671 0.607 0.842 0.629 0.670 0.594 
   4   (0.394) 0.402 0.707 0.059 0.857 0.329 0.393 0.158 0.371 0.330 0.406 

Locus 1676 : 
2 alleles
14.5% missing data
   3   (0.334) 0.479 0.616 0.068 0.087 0.207 0.333 0.223 0.306 0.336 0.388 
   4   (0.666) 0.521 0.384 0.932 0.913 0.793 0.667 0.777 0.694 0.664 0.612 

Locus 1677 : 
2 alleles
6.5% missing data
   1   (0.877) 0.943 0.968 0.969 0.946 0.827 0.877 0.948 0.876 0.844 0.930 
   3   (0.123) 0.057 0.032 0.031 0.054 0.173 0.123 0.052 0.124 0.156 0.070 

Locus 1678 : 
2 alleles
10.1% missing data
   3   (0.711) 0.851 0.477 0.146 0.701 0.661 0.710 0.631 0.684 0.832 0.792 
   1   (0.289) 0.149 0.523 0.854 0.299 0.339 0.290 0.369 0.316 0.168 0.208 

Locus 1679 : 
2 alleles
2.9% missing data
   3   (0.949) 0.995 0.983 0.812 0.980 0.801 0.949 0.980 0.995 0.993 0.992 
   4   (0.051) 0.005 0.017 0.188 0.020 0.199 0.051 0.020 0.005 0.007 0.008 

Locus 1680 : 
2 alleles
2.9% missing data
   3   (0.897) 0.895 0.974 0.982 0.931 0.922 0.897 0.955 0.923 0.926 0.931 
   1   (0.103) 0.105 0.026 0.018 0.069 0.078 0.103 0.045 0.077 0.074 0.069 

Locus 1681 : 
2 alleles
10.9% missing data
   4   (0.948) 0.950 0.995 0.984 0.992 0.992 0.948 0.986 0.945 0.927 0.907 
   2   (0.052) 0.050 0.005 0.016 0.008 0.008 0.052 0.014 0.055 0.073 0.093 

Locus 1682 : 
2 alleles
3.6% missing data
   3   (0.945) 0.948 0.995 0.996 0.996 0.992 0.945 0.987 0.915 0.944 0.859 
   2   (0.055) 0.052 0.005 0.004 0.004 0.008 0.055 0.013 0.085 0.056 0.141 

Locus 1683 : 
2 alleles
0.7% missing data
   3   (0.941) 0.893 0.995 0.996 0.996 0.992 0.941 0.987 0.925 0.950 0.897 
   1   (0.059) 0.107 0.005 0.004 0.004 0.008 0.059 0.013 0.075 0.050 0.103 

Locus 1684 : 
2 alleles
5.1% missing data
   1   (0.924) 0.976 0.978 0.971 0.933 0.874 0.924 0.944 0.981 0.972 0.968 
   4   (0.076) 0.024 0.022 0.029 0.067 0.126 0.076 0.056 0.019 0.028 0.032 

Locus 1685 : 
2 alleles
15.9% missing data
   1   (0.929) 0.959 0.977 0.942 0.991 0.941 0.929 0.972 0.903 0.966 0.969 
   3   (0.071) 0.041 0.023 0.058 0.009 0.059 0.071 0.028 0.097 0.034 0.031 

Locus 1686 : 
2 alleles
13.0% missing data
   3   (0.911) 0.952 0.791 0.981 0.987 0.965 0.911 0.945 0.958 0.944 0.895 
   1   (0.089) 0.048 0.209 0.019 0.013 0.035 0.089 0.055 0.042 0.056 0.105 

Locus 1687 : 
2 alleles
3.6% missing data
   1   (0.896) 0.959 0.640 0.985 0.971 0.906 0.896 0.724 0.958 0.962 0.943 
   3   (0.104) 0.041 0.360 0.015 0.029 0.094 0.104 0.276 0.042 0.038 0.057 

Locus 1688 : 
2 alleles
1.4% missing data
   1   (0.920) 0.976 0.973 0.952 0.922 0.898 0.920 0.710 0.978 0.963 0.957 
   2   (0.080) 0.024 0.027 0.048 0.078 0.102 0.080 0.290 0.022 0.037 0.043 

Locus 1689 : 
2 alleles
7.2% missing data
   3   (0.773) 0.839 0.590 0.604 0.935 0.787 0.772 0.628 0.751 0.897 0.833 
   4   (0.227) 0.161 0.410 0.396 0.065 0.213 0.228 0.372 0.249 0.103 0.167 

Locus 1690 : 
2 alleles
3.6% missing data
   1   (0.883) 0.918 0.966 0.974 0.948 0.932 0.883 0.791 0.941 0.912 0.826 
   3   (0.117) 0.082 0.034 0.026 0.052 0.068 0.117 0.209 0.059 0.088 0.174 

Locus 1691 : 
2 alleles
5.8% missing data
   3   (0.846) 0.825 0.965 0.973 0.930 0.903 0.847 0.954 0.627 0.902 0.828 
   1   (0.154) 0.175 0.035 0.027 0.070 0.097 0.153 0.046 0.373 0.098 0.172 

Locus 1692 : 
2 alleles
3.6% missing data
   4   (0.923) 0.920 0.988 0.986 0.989 0.982 0.923 0.953 0.949 0.906 0.851 
   3   (0.077) 0.080 0.012 0.014 0.011 0.018 0.077 0.047 0.051 0.094 0.149 

Locus 1693 : 
2 alleles
10.9% missing data
   3   (0.906) 0.904 0.978 0.955 0.987 0.943 0.906 0.963 0.941 0.956 0.943 
   4   (0.094) 0.096 0.022 0.045 0.013 0.057 0.094 0.037 0.059 0.044 0.057 

Locus 1694 : 
2 alleles
6.5% missing data
   1   (0.900) 0.938 0.773 0.987 0.977 0.959 0.900 0.918 0.951 0.881 0.928 
   3   (0.100) 0.062 0.227 0.013 0.023 0.041 0.100 0.082 0.049 0.119 0.072 

Locus 1695 : 
2 alleles
5.8% missing data
   1   (0.877) 0.908 0.954 0.979 0.979 0.904 0.877 0.931 0.909 0.845 0.876 
   3   (0.123) 0.092 0.046 0.021 0.021 0.096 0.123 0.069 0.091 0.155 0.124 

Locus 1696 : 
2 alleles
2.9% missing data
   4   (0.922) 0.966 0.982 0.972 0.988 0.905 0.922 0.802 0.973 0.981 0.967 
   2   (0.078) 0.034 0.018 0.028 0.012 0.095 0.078 0.198 0.027 0.019 0.033 

Locus 1697 : 
2 alleles
5.1% missing data
   2   (0.142) 0.138 0.027 0.017 0.020 0.120 0.142 0.068 0.092 0.129 0.145 
   3   (0.858) 0.862 0.973 0.983 0.980 0.880 0.858 0.932 0.908 0.871 0.855 

Locus 1698 : 
2 alleles
10.9% missing data
   1   (0.734) 0.707 0.619 0.932 0.609 0.841 0.734 0.905 0.629 0.794 0.727 
   3   (0.266) 0.293 0.381 0.068 0.391 0.159 0.266 0.095 0.371 0.206 0.273 

Locus 1699 : 
2 alleles
11.6% missing data
   1   (0.867) 0.894 0.958 0.964 0.932 0.912 0.868 0.937 0.884 0.827 0.832 
   3   (0.133) 0.106 0.042 0.036 0.068 0.088 0.132 0.063 0.116 0.173 0.168 

Locus 1700 : 
2 alleles
1.4% missing data
   3   (0.921) 0.934 0.990 0.993 0.992 0.981 0.921 0.981 0.946 0.928 0.810 
   1   (0.079) 0.066 0.010 0.007 0.008 0.019 0.079 0.019 0.054 0.072 0.190 

Locus 1701 : 
2 alleles
9.4% missing data
   3   (0.923) 0.985 0.366 0.987 0.931 0.925 0.924 0.971 0.983 0.967 0.971 
   1   (0.077) 0.015 0.634 0.013 0.069 0.075 0.076 0.029 0.017 0.033 0.029 

Locus 1702 : 
2 alleles
4.3% missing data
   4   (0.650) 0.715 0.520 0.947 0.790 0.612 0.649 0.831 0.637 0.773 0.633 
   1   (0.350) 0.285 0.480 0.053 0.210 0.388 0.351 0.169 0.363 0.227 0.367 

Locus 1703 : 
2 alleles
18.1% missing data
   4   (0.753) 0.758 0.917 0.947 0.969 0.833 0.753 0.869 0.636 0.557 0.673 
   2   (0.247) 0.242 0.083 0.053 0.031 0.167 0.247 0.131 0.364 0.443 0.327 

Locus 1704 : 
2 alleles
13.0% missing data
   2   (0.895) 0.938 0.976 0.897 0.939 0.925 0.895 0.970 0.931 0.869 0.901 
   4   (0.105) 0.062 0.024 0.103 0.061 0.075 0.105 0.030 0.069 0.131 0.099 

Locus 1705 : 
2 alleles
1.4% missing data
   3   (0.909) 0.952 0.967 0.941 0.855 0.912 0.909 0.927 0.926 0.968 0.941 
   4   (0.091) 0.048 0.033 0.059 0.145 0.088 0.091 0.073 0.074 0.032 0.059 

Locus 1706 : 
2 alleles
10.1% missing data
   2   (0.909) 0.939 0.702 0.951 0.984 0.964 0.909 0.969 0.949 0.943 0.920 
   4   (0.091) 0.061 0.298 0.049 0.016 0.036 0.091 0.031 0.051 0.057 0.080 

Locus 1707 : 
2 alleles
11.6% missing data
   4   (0.809) 0.886 0.952 0.633 0.934 0.817 0.809 0.834 0.878 0.485 0.837 
   3   (0.191) 0.114 0.048 0.367 0.066 0.183 0.191 0.166 0.122 0.515 0.163 

Locus 1708 : 
2 alleles
4.3% missing data
   4   (0.855) 0.914 0.949 0.970 0.980 0.848 0.855 0.887 0.892 0.709 0.875 
   3   (0.145) 0.086 0.051 0.030 0.020 0.152 0.145 0.113 0.108 0.291 0.125 

Locus 1709 : 
2 alleles
7.2% missing data
   3   (0.914) 0.933 0.984 0.980 0.988 0.968 0.913 0.838 0.894 0.939 0.933 
   1   (0.086) 0.067 0.016 0.020 0.012 0.032 0.087 0.162 0.106 0.061 0.067 

Locus 1710 : 
2 alleles
4.3% missing data
   1   (0.890) 0.875 0.978 0.990 0.985 0.944 0.890 0.960 0.910 0.875 0.865 
   3   (0.110) 0.125 0.022 0.010 0.015 0.056 0.110 0.040 0.090 0.125 0.135 

Locus 1711 : 
2 alleles
2.9% missing data
   2   (0.824) 0.867 0.962 0.957 0.954 0.796 0.824 0.890 0.890 0.818 0.825 
   4   (0.176) 0.133 0.038 0.043 0.046 0.204 0.176 0.110 0.110 0.182 0.175 

Locus 1712 : 
2 alleles
1.4% missing data
   1   (0.774) 0.840 0.940 0.693 0.802 0.701 0.774 0.403 0.868 0.882 0.806 
   3   (0.226) 0.160 0.060 0.307 0.198 0.299 0.226 0.597 0.132 0.118 0.194 

Locus 1713 : 
2 alleles
14.5% missing data
   3   (0.857) 0.955 0.582 0.741 0.730 0.742 0.857 0.838 0.934 0.959 0.948 
   4   (0.143) 0.045 0.418 0.259 0.270 0.258 0.143 0.162 0.066 0.041 0.052 

Locus 1714 : 
2 alleles
5.8% missing data
   2   (0.591) 0.649 0.532 0.871 0.815 0.656 0.591 0.665 0.550 0.361 0.507 
   4   (0.409) 0.351 0.468 0.129 0.185 0.344 0.409 0.335 0.450 0.639 0.493 

Locus 1715 : 
2 alleles
13.8% missing data
   3   (0.906) 0.947 0.972 0.986 0.964 0.901 0.906 0.952 0.968 0.930 0.929 
   2   (0.094) 0.053 0.028 0.014 0.036 0.099 0.094 0.048 0.032 0.070 0.071 

Locus 1716 : 
2 alleles
5.1% missing data
   1   (0.866) 0.892 0.957 0.070 0.955 0.906 0.866 0.934 0.902 0.943 0.908 
   3   (0.134) 0.108 0.043 0.930 0.045 0.094 0.134 0.066 0.098 0.057 0.092 

Locus 1717 : 
2 alleles
2.9% missing data
   3   (0.751) 0.869 0.555 0.964 0.806 0.714 0.751 0.385 0.859 0.753 0.803 
   1   (0.249) 0.131 0.445 0.036 0.194 0.286 0.249 0.615 0.141 0.247 0.197 

Locus 1718 : 
2 alleles
5.1% missing data
   2   (0.870) 0.921 0.948 0.978 0.955 0.859 0.869 0.745 0.874 0.928 0.920 
   4   (0.130) 0.079 0.052 0.022 0.045 0.141 0.131 0.255 0.126 0.072 0.080 

Locus 1719 : 
2 alleles
2.9% missing data
   1   (0.918) 0.916 0.986 0.990 0.984 0.972 0.918 0.953 0.850 0.876 0.916 
   3   (0.082) 0.084 0.014 0.010 0.016 0.028 0.082 0.047 0.150 0.124 0.084 

Locus 1720 : 
2 alleles
11.6% missing data
   2   (0.916) 0.944 0.976 0.790 0.945 0.953 0.916 0.952 0.966 0.923 0.926 
   3   (0.084) 0.056 0.024 0.210 0.055 0.047 0.084 0.048 0.034 0.077 0.074 

Locus 1721 : 
2 alleles
2.9% missing data
   1   (0.903) 0.931 0.969 0.976 0.985 0.909 0.903 0.964 0.940 0.959 0.934 
   3   (0.097) 0.069 0.031 0.024 0.015 0.091 0.097 0.036 0.060 0.041 0.066 

Locus 1722 : 
2 alleles
3.6% missing data
   2   (0.870) 0.890 0.964 0.979 0.827 0.931 0.870 0.929 0.908 0.884 0.822 
   1   (0.130) 0.110 0.036 0.021 0.173 0.069 0.130 0.071 0.092 0.116 0.178 

Locus 1723 : 
2 alleles
2.2% missing data
   1   (0.102) 0.131 0.025 0.019 0.015 0.062 0.102 0.031 0.169 0.047 0.082 
   2   (0.898) 0.869 0.975 0.981 0.985 0.938 0.898 0.969 0.831 0.953 0.918 

Locus 1724 : 
2 alleles
15.2% missing data
   2   (0.432) 0.425 0.720 0.513 0.543 0.415 0.432 0.604 0.365 0.397 0.377 
   4   (0.568) 0.575 0.280 0.487 0.457 0.585 0.568 0.396 0.635 0.603 0.623 

Locus 1725 : 
2 alleles
1.4% missing data
   3   (0.889) 0.977 0.605 0.985 0.306 0.855 0.890 0.701 0.976 0.974 0.961 
   4   (0.111) 0.023 0.395 0.015 0.694 0.145 0.110 0.299 0.024 0.026 0.039 

Locus 1726 : 
2 alleles
5.1% missing data
   4   (0.911) 0.953 0.974 0.965 0.946 0.923 0.911 0.956 0.913 0.958 0.924 
   2   (0.089) 0.047 0.026 0.035 0.054 0.077 0.089 0.044 0.087 0.042 0.076 

Locus 1727 : 
2 alleles
8.0% missing data
   2   (0.873) 0.881 0.630 0.960 0.966 0.944 0.873 0.897 0.868 0.855 0.907 
   3   (0.127) 0.119 0.370 0.040 0.034 0.056 0.127 0.103 0.132 0.145 0.093 

Locus 1728 : 
2 alleles
10.1% missing data
   3   (0.812) 0.713 0.681 0.981 0.888 0.907 0.812 0.804 0.723 0.784 0.859 
   1   (0.188) 0.287 0.319 0.019 0.112 0.093 0.188 0.196 0.277 0.216 0.141 

Locus 1729 : 
2 alleles
13.8% missing data
   1   (0.868) 0.928 0.897 0.961 0.905 0.842 0.867 0.919 0.930 0.926 0.904 
   4   (0.132) 0.072 0.103 0.039 0.095 0.158 0.133 0.081 0.070 0.074 0.096 

Locus 1730 : 
2 alleles
4.3% missing data
   3   (0.879) 0.889 0.973 0.971 0.875 0.895 0.879 0.898 0.879 0.957 0.917 
   4   (0.121) 0.111 0.027 0.029 0.125 0.105 0.121 0.102 0.121 0.043 0.083 

Locus 1731 : 
2 alleles
15.2% missing data
   3   (0.695) 0.750 0.769 0.751 0.491 0.775 0.695 0.729 0.780 0.686 0.577 
   1   (0.305) 0.250 0.231 0.249 0.509 0.225 0.305 0.271 0.220 0.314 0.423 

Locus 1732 : 
2 alleles
4.3% missing data
   1   (0.916) 0.959 0.944 0.936 0.932 0.921 0.916 0.954 0.936 0.953 0.952 
   3   (0.084) 0.041 0.056 0.064 0.068 0.079 0.084 0.046 0.064 0.047 0.048 

Locus 1733 : 
2 alleles
3.6% missing data
   2   (0.795) 0.794 0.935 0.952 0.972 0.811 0.795 0.829 0.742 0.741 0.796 
   4   (0.205) 0.206 0.065 0.048 0.028 0.189 0.205 0.171 0.258 0.259 0.204 

Locus 1734 : 
2 alleles
3.6% missing data
   1   (0.141) 0.156 0.033 0.021 0.034 0.110 0.141 0.087 0.221 0.087 0.131 
   3   (0.859) 0.844 0.967 0.979 0.966 0.890 0.859 0.913 0.779 0.913 0.869 

Locus 1735 : 
2 alleles
14.5% missing data
   4   (0.541) 0.362 0.783 0.645 0.218 0.602 0.541 0.399 0.531 0.629 0.563 
   1   (0.459) 0.638 0.217 0.355 0.782 0.398 0.459 0.601 0.469 0.371 0.437 

Locus 1736 : 
2 alleles
7.2% missing data
   1   (0.842) 0.859 0.766 0.983 0.980 0.902 0.842 0.824 0.824 0.935 0.823 
   2   (0.158) 0.141 0.234 0.017 0.020 0.098 0.158 0.176 0.176 0.065 0.177 

Locus 1737 : 
2 alleles
15.2% missing data
   4   (0.534) 0.408 0.716 0.515 0.877 0.553 0.534 0.635 0.442 0.525 0.537 
   2   (0.466) 0.592 0.284 0.485 0.123 0.447 0.466 0.365 0.558 0.475 0.463 

Locus 1738 : 
2 alleles
5.1% missing data
   1   (0.907) 0.941 0.970 0.968 0.973 0.913 0.907 0.907 0.907 0.905 0.952 
   3   (0.093) 0.059 0.030 0.032 0.027 0.087 0.093 0.093 0.093 0.095 0.048 

Locus 1739 : 
2 alleles
2.2% missing data
   2   (0.922) 0.943 0.982 0.986 0.979 0.964 0.921 0.958 0.910 0.960 0.932 
   4   (0.078) 0.057 0.018 0.014 0.021 0.036 0.079 0.042 0.090 0.040 0.068 

Locus 1740 : 
2 alleles
3.6% missing data
   2   (0.915) 0.960 0.956 0.982 0.747 0.946 0.915 0.831 0.919 0.954 0.944 
   4   (0.085) 0.040 0.044 0.018 0.253 0.054 0.085 0.169 0.081 0.046 0.056 

Locus 1741 : 
2 alleles
16.7% missing data
   4   (0.862) 0.926 0.971 0.976 0.972 0.893 0.863 0.924 0.870 0.860 0.760 
   2   (0.138) 0.074 0.029 0.024 0.028 0.107 0.137 0.076 0.130 0.140 0.240 

Locus 1742 : 
2 alleles
10.9% missing data
   2   (0.880) 0.951 0.961 0.847 0.890 0.842 0.880 0.941 0.957 0.955 0.901 
   4   (0.120) 0.049 0.039 0.153 0.110 0.158 0.120 0.059 0.043 0.045 0.099 

Locus 1743 : 
2 alleles
1.4% missing data
   3   (0.911) 0.957 0.978 0.981 0.989 0.897 0.911 0.966 0.951 0.932 0.946 
   2   (0.089) 0.043 0.022 0.019 0.011 0.103 0.089 0.034 0.049 0.068 0.054 

Locus 1744 : 
2 alleles
3.6% missing data
   4   (0.082) 0.127 0.026 0.014 0.014 0.038 0.082 0.029 0.174 0.037 0.058 
   2   (0.918) 0.873 0.974 0.986 0.986 0.962 0.918 0.971 0.826 0.963 0.942 

Locus 1745 : 
2 alleles
3.6% missing data
   2   (0.922) 0.964 0.971 0.933 0.820 0.895 0.923 0.964 0.934 0.972 0.976 
   4   (0.078) 0.036 0.029 0.067 0.180 0.105 0.077 0.036 0.066 0.028 0.024 

Locus 1746 : 
2 alleles
10.1% missing data
   4   (0.922) 0.973 0.974 0.977 0.978 0.890 0.922 0.968 0.978 0.936 0.967 
   2   (0.078) 0.027 0.026 0.023 0.022 0.110 0.078 0.032 0.022 0.064 0.033 

Locus 1747 : 
2 alleles
2.9% missing data
   1   (0.757) 0.739 0.938 0.614 0.955 0.765 0.757 0.876 0.694 0.827 0.753 
   4   (0.243) 0.261 0.062 0.386 0.045 0.235 0.243 0.124 0.306 0.173 0.247 

Locus 1748 : 
2 alleles
6.5% missing data
   1   (0.845) 0.763 0.968 0.975 0.971 0.871 0.845 0.905 0.689 0.917 0.882 
   3   (0.155) 0.237 0.032 0.025 0.029 0.129 0.155 0.095 0.311 0.083 0.118 

Locus 1749 : 
2 alleles
3.6% missing data
   3   (0.899) 0.929 0.965 0.940 0.898 0.929 0.900 0.961 0.856 0.928 0.906 
   1   (0.101) 0.071 0.035 0.060 0.102 0.071 0.100 0.039 0.144 0.072 0.094 

Locus 1750 : 
2 alleles
5.8% missing data
   1   (0.921) 0.955 0.976 0.959 0.978 0.940 0.921 0.964 0.972 0.946 0.941 
   3   (0.079) 0.045 0.024 0.041 0.022 0.060 0.079 0.036 0.028 0.054 0.059 

Locus 1751 : 
2 alleles
4.3% missing data
   1   (0.578) 0.646 0.763 0.086 0.573 0.607 0.578 0.492 0.616 0.341 0.590 
   4   (0.422) 0.354 0.237 0.914 0.427 0.393 0.422 0.508 0.384 0.659 0.410 

Locus 1752 : 
2 alleles
3.6% missing data
   1   (0.891) 0.958 0.442 0.969 0.982 0.914 0.890 0.967 0.967 0.937 0.929 
   3   (0.109) 0.042 0.558 0.031 0.018 0.086 0.110 0.033 0.033 0.063 0.071 

Locus 1753 : 
2 alleles
11.6% missing data
   1   (0.518) 0.321 0.577 0.626 0.901 0.702 0.519 0.680 0.365 0.355 0.430 
   3   (0.482) 0.679 0.423 0.374 0.099 0.298 0.481 0.320 0.635 0.645 0.570 

Locus 1754 : 
2 alleles
15.2% missing data
   1   (0.451) 0.511 0.121 0.525 0.377 0.473 0.451 0.591 0.531 0.357 0.447 
   4   (0.549) 0.489 0.879 0.475 0.623 0.527 0.549 0.409 0.469 0.643 0.553 

Locus 1755 : 
2 alleles
8.7% missing data
   2   (0.628) 0.681 0.808 0.077 0.703 0.621 0.628 0.581 0.671 0.577 0.628 
   4   (0.372) 0.319 0.192 0.923 0.297 0.379 0.372 0.419 0.329 0.423 0.372 

Locus 1756 : 
2 alleles
3.6% missing data
   2   (0.767) 0.873 0.878 0.928 0.868 0.579 0.767 0.757 0.905 0.802 0.795 
   4   (0.233) 0.127 0.122 0.072 0.132 0.421 0.233 0.243 0.095 0.198 0.205 

Locus 1757 : 
2 alleles
10.9% missing data
   3   (0.911) 0.932 0.976 0.916 0.975 0.960 0.911 0.734 0.958 0.934 0.905 
   2   (0.089) 0.068 0.024 0.084 0.025 0.040 0.089 0.266 0.042 0.066 0.095 

Locus 1758 : 
2 alleles
1.4% missing data
   4   (0.848) 0.908 0.964 0.984 0.859 0.855 0.848 0.959 0.914 0.701 0.874 
   1   (0.152) 0.092 0.036 0.016 0.141 0.145 0.152 0.041 0.086 0.299 0.126 

Locus 1759 : 
2 alleles
10.1% missing data
   4   (0.823) 0.802 0.629 0.550 0.974 0.905 0.823 0.907 0.779 0.898 0.846 
   2   (0.177) 0.198 0.371 0.450 0.026 0.095 0.177 0.093 0.221 0.102 0.154 

Locus 1760 : 
2 alleles
13.0% missing data
   2   (0.658) 0.616 0.578 0.539 0.867 0.712 0.658 0.634 0.523 0.793 0.661 
   3   (0.342) 0.384 0.422 0.461 0.133 0.288 0.342 0.366 0.477 0.207 0.339 

Locus 1761 : 
2 alleles
13.0% missing data
   4   (0.811) 0.791 0.908 0.771 0.907 0.778 0.811 0.786 0.887 0.895 0.864 
   2   (0.189) 0.209 0.092 0.229 0.093 0.222 0.189 0.214 0.113 0.105 0.136 

Locus 1762 : 
2 alleles
2.2% missing data
   3   (0.752) 0.788 0.377 0.771 0.658 0.807 0.752 0.641 0.779 0.665 0.833 
   1   (0.248) 0.212 0.623 0.229 0.342 0.193 0.248 0.359 0.221 0.335 0.167 

Locus 1763 : 
2 alleles
5.1% missing data
   2   (0.351) 0.352 0.474 0.341 0.364 0.341 0.351 0.471 0.239 0.283 0.319 
   1   (0.649) 0.648 0.526 0.659 0.636 0.659 0.649 0.529 0.761 0.717 0.681 

Locus 1764 : 
2 alleles
2.2% missing data
   3   (0.873) 0.889 0.953 0.983 0.972 0.879 0.873 0.938 0.732 0.926 0.915 
   1   (0.127) 0.111 0.047 0.017 0.028 0.121 0.127 0.062 0.268 0.074 0.085 

Locus 1765 : 
2 alleles
5.1% missing data
   3   (0.716) 0.692 0.912 0.938 0.856 0.679 0.716 0.732 0.710 0.807 0.724 
   1   (0.284) 0.308 0.088 0.062 0.144 0.321 0.284 0.268 0.290 0.193 0.276 

Locus 1766 : 
2 alleles
2.2% missing data
   3   (0.633) 0.613 0.419 0.929 0.870 0.716 0.633 0.559 0.542 0.633 0.570 
   4   (0.367) 0.387 0.581 0.071 0.130 0.284 0.367 0.441 0.458 0.367 0.430 

Locus 1767 : 
2 alleles
11.6% missing data
   2   (0.881) 0.920 0.915 0.963 0.960 0.913 0.881 0.865 0.924 0.883 0.883 
   4   (0.119) 0.080 0.085 0.037 0.040 0.087 0.119 0.135 0.076 0.117 0.117 

Locus 1768 : 
2 alleles
2.2% missing data
   4   (0.894) 0.949 0.970 0.978 0.980 0.914 0.893 0.948 0.945 0.914 0.905 
   2   (0.106) 0.051 0.030 0.022 0.020 0.086 0.107 0.052 0.055 0.086 0.095 

Locus 1769 : 
2 alleles
2.9% missing data
   2   (0.912) 0.896 0.882 0.960 0.987 0.977 0.912 0.973 0.931 0.944 0.933 
   3   (0.088) 0.104 0.118 0.040 0.013 0.023 0.088 0.027 0.069 0.056 0.067 

Locus 1770 : 
2 alleles
6.5% missing data
   4   (0.904) 0.922 0.978 0.987 0.989 0.958 0.904 0.942 0.940 0.664 0.891 
   2   (0.096) 0.078 0.022 0.013 0.011 0.042 0.096 0.058 0.060 0.336 0.109 

Locus 1771 : 
2 alleles
10.1% missing data
   1   (0.121) 0.108 0.035 0.096 0.038 0.135 0.121 0.088 0.079 0.088 0.063 
   4   (0.879) 0.892 0.965 0.904 0.962 0.865 0.879 0.912 0.921 0.912 0.937 

Locus 1772 : 
2 alleles
3.6% missing data
   2   (0.913) 0.863 0.985 0.981 0.987 0.973 0.913 0.902 0.735 0.938 0.935 
   3   (0.087) 0.137 0.015 0.019 0.013 0.027 0.087 0.098 0.265 0.062 0.065 

Locus 1773 : 
2 alleles
1.4% missing data
   1   (0.867) 0.936 0.674 0.965 0.980 0.866 0.867 0.926 0.926 0.861 0.934 
   3   (0.133) 0.064 0.326 0.035 0.020 0.134 0.133 0.074 0.074 0.139 0.066 

Locus 1774 : 
2 alleles
5.8% missing data
   4   (0.932) 0.888 0.986 0.995 0.990 0.982 0.933 0.980 0.920 0.960 0.938 
   3   (0.068) 0.112 0.014 0.005 0.010 0.018 0.067 0.020 0.080 0.040 0.062 

Locus 1775 : 
2 alleles
4.3% missing data
   1   (0.517) 0.554 0.873 0.629 0.313 0.479 0.518 0.528 0.481 0.522 0.468 
   4   (0.483) 0.446 0.127 0.371 0.687 0.521 0.482 0.472 0.519 0.478 0.532 

Locus 1776 : 
2 alleles
2.9% missing data
   1   (0.922) 0.917 0.987 0.992 0.928 0.955 0.922 0.942 0.652 0.974 0.962 
   3   (0.078) 0.083 0.013 0.008 0.072 0.045 0.078 0.058 0.348 0.026 0.038 

Locus 1777 : 
2 alleles
5.1% missing data
   3   (0.916) 0.941 0.976 0.989 0.977 0.945 0.916 0.966 0.947 0.732 0.961 
   2   (0.084) 0.059 0.024 0.011 0.023 0.055 0.084 0.034 0.053 0.268 0.039 

Locus 1778 : 
2 alleles
2.2% missing data
   3   (0.927) 0.929 0.989 0.995 0.990 0.982 0.928 0.980 0.872 0.868 0.903 
   2   (0.073) 0.071 0.011 0.005 0.010 0.018 0.072 0.020 0.128 0.132 0.097 

Locus 1779 : 
2 alleles
11.6% missing data
   3   (0.875) 0.943 0.957 0.844 0.877 0.823 0.875 0.913 0.922 0.947 0.905 
   1   (0.125) 0.057 0.043 0.156 0.123 0.177 0.125 0.087 0.078 0.053 0.095 

Locus 1780 : 
2 alleles
4.3% missing data
   4   (0.897) 0.947 0.968 0.984 0.916 0.932 0.896 0.935 0.921 0.822 0.949 
   2   (0.103) 0.053 0.032 0.016 0.084 0.068 0.104 0.065 0.079 0.178 0.051 

Locus 1781 : 
2 alleles
9.4% missing data
   3   (0.492) 0.467 0.451 0.481 0.812 0.562 0.492 0.505 0.477 0.313 0.424 
   1   (0.508) 0.533 0.549 0.519 0.188 0.438 0.508 0.495 0.523 0.687 0.576 

Locus 1782 : 
2 alleles
1.4% missing data
   4   (0.927) 0.937 0.990 0.983 0.988 0.984 0.926 0.925 0.942 0.950 0.853 
   1   (0.073) 0.063 0.010 0.017 0.012 0.016 0.074 0.075 0.058 0.050 0.147 

Locus 1783 : 
2 alleles
2.9% missing data
   4   (0.924) 0.973 0.299 0.982 0.990 0.964 0.924 0.898 0.977 0.958 0.966 
   2   (0.076) 0.027 0.701 0.018 0.010 0.036 0.076 0.102 0.023 0.042 0.034 

Locus 1784 : 
2 alleles
7.2% missing data
   1   (0.647) 0.672 0.894 0.911 0.619 0.639 0.647 0.370 0.683 0.766 0.591 
   3   (0.353) 0.328 0.106 0.089 0.381 0.361 0.353 0.630 0.317 0.234 0.409 

Locus 1785 : 
2 alleles
13.8% missing data
   4   (0.549) 0.457 0.835 0.380 0.549 0.660 0.548 0.649 0.358 0.330 0.550 
   3   (0.451) 0.543 0.165 0.620 0.451 0.340 0.452 0.351 0.642 0.670 0.450 

Locus 1786 : 
2 alleles
3.6% missing data
   4   (0.233) 0.198 0.239 0.215 0.154 0.198 0.234 0.398 0.174 0.169 0.190 
   2   (0.767) 0.802 0.761 0.785 0.846 0.802 0.766 0.602 0.826 0.831 0.810 

Locus 1787 : 
2 alleles
2.2% missing data
   1   (0.914) 0.924 0.988 0.991 0.991 0.976 0.913 0.957 0.936 0.668 0.938 
   3   (0.086) 0.076 0.012 0.009 0.009 0.024 0.087 0.043 0.064 0.332 0.062 

Locus 1788 : 
2 alleles
6.5% missing data
   1   (0.710) 0.689 0.754 0.946 0.854 0.716 0.710 0.812 0.696 0.663 0.742 
   3   (0.290) 0.311 0.246 0.054 0.146 0.284 0.290 0.188 0.304 0.337 0.258 

Locus 1789 : 
2 alleles
9.4% missing data
   4   (0.902) 0.962 0.975 0.913 0.970 0.860 0.902 0.955 0.971 0.933 0.948 
   3   (0.098) 0.038 0.025 0.087 0.030 0.140 0.098 0.045 0.029 0.067 0.052 

Locus 1790 : 
2 alleles
15.9% missing data
   3   (0.886) 0.981 0.518 0.843 0.868 0.685 0.886 0.957 0.982 0.975 0.970 
   1   (0.114) 0.019 0.482 0.157 0.132 0.315 0.114 0.043 0.018 0.025 0.030 

Locus 1791 : 
2 alleles
2.2% missing data
   4   (0.895) 0.908 0.978 0.977 0.986 0.921 0.895 0.791 0.936 0.954 0.910 
   2   (0.105) 0.092 0.022 0.023 0.014 0.079 0.105 0.209 0.064 0.046 0.090 

Locus 1792 : 
2 alleles
6.5% missing data
   2   (0.888) 0.943 0.967 0.927 0.977 0.898 0.888 0.949 0.952 0.947 0.858 
   1   (0.112) 0.057 0.033 0.073 0.023 0.102 0.112 0.051 0.048 0.053 0.142 

Locus 1793 : 
2 alleles
2.9% missing data
   1   (0.768) 0.728 0.945 0.615 0.907 0.837 0.767 0.789 0.703 0.754 0.796 
   4   (0.232) 0.272 0.055 0.385 0.093 0.163 0.233 0.211 0.297 0.246 0.204 

Locus 1794 : 
2 alleles
1.4% missing data
   2   (0.906) 0.925 0.983 0.959 0.985 0.965 0.906 0.848 0.897 0.949 0.852 
   4   (0.094) 0.075 0.017 0.041 0.015 0.035 0.094 0.152 0.103 0.051 0.148 

Locus 1795 : 
2 alleles
11.6% missing data
   2   (0.905) 0.969 0.746 0.956 0.978 0.886 0.905 0.781 0.979 0.979 0.962 
   3   (0.095) 0.031 0.254 0.044 0.022 0.114 0.095 0.219 0.021 0.021 0.038 

Locus 1796 : 
2 alleles
2.9% missing data
   1   (0.759) 0.748 0.933 0.930 0.896 0.773 0.758 0.817 0.769 0.774 0.747 
   2   (0.241) 0.252 0.067 0.070 0.104 0.227 0.242 0.183 0.231 0.226 0.253 

Locus 1797 : 
2 alleles
0.7% missing data
   2   (0.884) 0.897 0.968 0.980 0.854 0.922 0.884 0.915 0.914 0.901 0.900 
   4   (0.116) 0.103 0.032 0.020 0.146 0.078 0.116 0.085 0.086 0.099 0.100 

Locus 1798 : 
2 alleles
8.0% missing data
   3   (0.904) 0.939 0.974 0.978 0.988 0.939 0.904 0.906 0.929 0.890 0.903 
   1   (0.096) 0.061 0.026 0.022 0.012 0.061 0.096 0.094 0.071 0.110 0.097 

Locus 1799 : 
2 alleles
11.6% missing data
   4   (0.887) 0.858 0.780 0.983 0.986 0.950 0.888 0.938 0.888 0.952 0.912 
   2   (0.113) 0.142 0.220 0.017 0.014 0.050 0.112 0.062 0.112 0.048 0.088 

Locus 1800 : 
2 alleles
4.3% missing data
   2   (0.672) 0.810 0.630 0.939 0.871 0.608 0.671 0.790 0.749 0.683 0.613 
   1   (0.328) 0.190 0.370 0.061 0.129 0.392 0.329 0.210 0.251 0.317 0.387 

Locus 1801 : 
2 alleles
6.5% missing data
   2   (0.917) 0.926 0.982 0.990 0.962 0.975 0.917 0.798 0.964 0.946 0.853 
   3   (0.083) 0.074 0.018 0.010 0.038 0.025 0.083 0.202 0.036 0.054 0.147 

Locus 1802 : 
2 alleles
12.3% missing data
   4   (0.807) 0.883 0.941 0.936 0.956 0.769 0.807 0.893 0.847 0.830 0.782 
   2   (0.193) 0.117 0.059 0.064 0.044 0.231 0.193 0.107 0.153 0.170 0.218 

Locus 1803 : 
2 alleles
4.3% missing data
   4   (0.923) 0.975 0.973 0.700 0.935 0.880 0.923 0.972 0.953 0.978 0.974 
   2   (0.077) 0.025 0.027 0.300 0.065 0.120 0.077 0.028 0.047 0.022 0.026 

Locus 1804 : 
2 alleles
10.1% missing data
   3   (0.745) 0.763 0.944 0.124 0.950 0.796 0.744 0.832 0.636 0.752 0.786 
   4   (0.255) 0.237 0.056 0.876 0.050 0.204 0.256 0.168 0.364 0.248 0.214 

Locus 1805 : 
2 alleles
11.6% missing data
   3   (0.900) 0.932 0.982 0.951 0.950 0.960 0.901 0.360 0.938 0.915 0.871 
   1   (0.100) 0.068 0.018 0.049 0.050 0.040 0.099 0.640 0.062 0.085 0.129 

Locus 1806 : 
2 alleles
11.6% missing data
   1   (0.860) 0.878 0.969 0.789 0.967 0.892 0.861 0.910 0.878 0.758 0.884 
   3   (0.140) 0.122 0.031 0.211 0.033 0.108 0.139 0.090 0.122 0.242 0.116 

Locus 1807 : 
2 alleles
15.2% missing data
   1   (0.929) 0.979 0.978 0.980 0.983 0.874 0.929 0.956 0.972 0.979 0.973 
   3   (0.071) 0.021 0.022 0.020 0.017 0.126 0.071 0.044 0.028 0.021 0.027 

Locus 1808 : 
2 alleles
4.3% missing data
   2   (0.254) 0.296 0.065 0.138 0.414 0.197 0.254 0.255 0.330 0.171 0.240 
   4   (0.746) 0.704 0.935 0.862 0.586 0.803 0.746 0.745 0.670 0.829 0.760 

Locus 1809 : 
2 alleles
3.6% missing data
   4   (0.711) 0.742 0.493 0.596 0.913 0.703 0.711 0.786 0.735 0.682 0.780 
   2   (0.289) 0.258 0.507 0.404 0.087 0.297 0.289 0.214 0.265 0.318 0.220 

Locus 1810 : 
2 alleles
8.0% missing data
   1   (0.762) 0.800 0.936 0.963 0.857 0.658 0.762 0.854 0.872 0.714 0.812 
   3   (0.238) 0.200 0.064 0.037 0.143 0.342 0.238 0.146 0.128 0.286 0.188 

Locus 1811 : 
2 alleles
2.9% missing data
   3   (0.912) 0.921 0.982 0.990 0.970 0.949 0.912 0.973 0.898 0.921 0.931 
   2   (0.088) 0.079 0.018 0.010 0.030 0.051 0.088 0.027 0.102 0.079 0.069 

Locus 1812 : 
2 alleles
10.1% missing data
   2   (0.919) 0.962 0.909 0.983 0.930 0.882 0.919 0.931 0.971 0.970 0.974 
   1   (0.081) 0.038 0.091 0.017 0.070 0.118 0.081 0.069 0.029 0.030 0.026 

Locus 1813 : 
2 alleles
2.9% missing data
   1   (0.657) 0.634 0.870 0.938 0.916 0.642 0.657 0.692 0.644 0.773 0.591 
   4   (0.343) 0.366 0.130 0.062 0.084 0.358 0.343 0.308 0.356 0.227 0.409 

Locus 1814 : 
2 alleles
2.9% missing data
   1   (0.847) 0.880 0.607 0.542 0.940 0.876 0.848 0.915 0.913 0.937 0.903 
   3   (0.153) 0.120 0.393 0.458 0.060 0.124 0.152 0.085 0.087 0.063 0.097 

Locus 1815 : 
2 alleles
13.0% missing data
   1   (0.635) 0.678 0.901 0.562 0.903 0.535 0.635 0.808 0.628 0.637 0.645 
   4   (0.365) 0.322 0.099 0.438 0.097 0.465 0.365 0.192 0.372 0.363 0.355 

Locus 1816 : 
2 alleles
3.6% missing data
   2   (0.823) 0.856 0.918 0.876 0.932 0.798 0.823 0.774 0.831 0.846 0.875 
   4   (0.177) 0.144 0.082 0.124 0.068 0.202 0.177 0.226 0.169 0.154 0.125 

Locus 1817 : 
2 alleles
2.9% missing data
   1   (0.819) 0.893 0.954 0.825 0.805 0.776 0.820 0.585 0.893 0.876 0.839 
   4   (0.181) 0.107 0.046 0.175 0.195 0.224 0.180 0.415 0.107 0.124 0.161 

Locus 1818 : 
2 alleles
2.2% missing data
   1   (0.827) 0.926 0.962 0.152 0.906 0.837 0.826 0.606 0.931 0.892 0.820 
   3   (0.173) 0.074 0.038 0.848 0.094 0.163 0.174 0.394 0.069 0.108 0.180 

Locus 1819 : 
2 alleles
15.9% missing data
   3   (0.916) 0.942 0.978 0.990 0.984 0.946 0.916 0.969 0.929 0.935 0.922 
   1   (0.084) 0.058 0.022 0.010 0.016 0.054 0.084 0.031 0.071 0.065 0.078 

Locus 1820 : 
2 alleles
11.6% missing data
   1   (0.551) 0.499 0.833 0.918 0.789 0.590 0.550 0.392 0.402 0.551 0.485 
   3   (0.449) 0.501 0.167 0.082 0.211 0.410 0.450 0.608 0.598 0.449 0.515 

Locus 1821 : 
2 alleles
5.8% missing data
   2   (0.805) 0.841 0.951 0.112 0.935 0.838 0.806 0.627 0.745 0.772 0.848 
   4   (0.195) 0.159 0.049 0.888 0.065 0.162 0.194 0.373 0.255 0.228 0.152 

Locus 1822 : 
2 alleles
15.2% missing data
   2   (0.462) 0.404 0.157 0.526 0.493 0.512 0.462 0.382 0.456 0.509 0.513 
   3   (0.538) 0.596 0.843 0.474 0.507 0.488 0.538 0.618 0.544 0.491 0.487 

Locus 1823 : 
2 alleles
0.7% missing data
   3   (0.944) 0.830 0.995 0.996 0.996 0.993 0.944 0.986 0.873 0.968 0.946 
   1   (0.056) 0.170 0.005 0.004 0.004 0.007 0.056 0.014 0.127 0.032 0.054 

Locus 1824 : 
2 alleles
10.9% missing data
   1   (0.174) 0.158 0.075 0.063 0.075 0.186 0.174 0.119 0.126 0.104 0.142 
   2   (0.826) 0.842 0.925 0.937 0.925 0.814 0.826 0.881 0.874 0.896 0.858 

Locus 1825 : 
2 alleles
14.5% missing data
   4   (0.417) 0.550 0.090 0.649 0.366 0.331 0.418 0.396 0.414 0.543 0.411 
   2   (0.583) 0.450 0.910 0.351 0.634 0.669 0.582 0.604 0.586 0.457 0.589 

Locus 1826 : 
2 alleles
13.0% missing data
   2   (0.743) 0.765 0.595 0.753 0.362 0.854 0.743 0.651 0.809 0.633 0.797 
   4   (0.257) 0.235 0.405 0.247 0.638 0.146 0.257 0.349 0.191 0.367 0.203 

Locus 1827 : 
2 alleles
3.6% missing data
   1   (0.853) 0.857 0.962 0.949 0.929 0.868 0.853 0.844 0.898 0.883 0.857 
   3   (0.147) 0.143 0.038 0.051 0.071 0.132 0.147 0.156 0.102 0.117 0.143 

Locus 1828 : 
2 alleles
4.3% missing data
   3   (0.881) 0.974 0.553 0.751 0.933 0.791 0.881 0.888 0.977 0.948 0.949 
   1   (0.119) 0.026 0.447 0.249 0.067 0.209 0.119 0.112 0.023 0.052 0.051 

Locus 1829 : 
2 alleles
11.6% missing data
   3   (0.901) 0.930 0.982 0.942 0.957 0.954 0.901 0.909 0.889 0.532 0.923 
   4   (0.099) 0.070 0.018 0.058 0.043 0.046 0.099 0.091 0.111 0.468 0.077 

Locus 1830 : 
2 alleles
2.9% missing data
   3   (0.925) 0.849 0.994 0.995 0.995 0.990 0.925 0.973 0.761 0.946 0.843 
   1   (0.075) 0.151 0.006 0.005 0.005 0.010 0.075 0.027 0.239 0.054 0.157 

Locus 1831 : 
2 alleles
5.1% missing data
   1   (0.887) 0.943 0.964 0.935 0.977 0.885 0.887 0.915 0.954 0.930 0.895 
   2   (0.113) 0.057 0.036 0.065 0.023 0.115 0.113 0.085 0.046 0.070 0.105 

Locus 1832 : 
2 alleles
8.0% missing data
   4   (0.814) 0.831 0.954 0.814 0.835 0.825 0.814 0.730 0.744 0.892 0.821 
   2   (0.186) 0.169 0.046 0.186 0.165 0.175 0.186 0.270 0.256 0.108 0.179 

Locus 1833 : 
2 alleles
10.9% missing data
   2   (0.891) 0.925 0.972 0.979 0.688 0.896 0.891 0.809 0.950 0.953 0.929 
   4   (0.109) 0.075 0.028 0.021 0.312 0.104 0.109 0.191 0.050 0.047 0.071 

Locus 1834 : 
2 alleles
13.0% missing data
   1   (0.917) 0.974 0.972 0.892 0.968 0.906 0.917 0.641 0.982 0.963 0.961 
   3   (0.083) 0.026 0.028 0.108 0.032 0.094 0.083 0.359 0.018 0.037 0.039 

Locus 1835 : 
2 alleles
10.9% missing data
   3   (0.906) 0.931 0.975 0.981 0.985 0.898 0.906 0.975 0.954 0.961 0.936 
   1   (0.094) 0.069 0.025 0.019 0.015 0.102 0.094 0.025 0.046 0.039 0.064 

Locus 1836 : 
2 alleles
2.2% missing data
   1   (0.907) 0.948 0.979 0.983 0.987 0.908 0.907 0.924 0.961 0.942 0.941 
   3   (0.093) 0.052 0.021 0.017 0.013 0.092 0.093 0.076 0.039 0.058 0.059 

Locus 1837 : 
2 alleles
5.1% missing data
   2   (0.829) 0.842 0.943 0.958 0.824 0.813 0.828 0.743 0.808 0.936 0.878 
   4   (0.171) 0.158 0.057 0.042 0.176 0.187 0.172 0.257 0.192 0.064 0.122 

Locus 1838 : 
2 alleles
5.8% missing data
   4   (0.923) 0.977 0.610 0.979 0.986 0.939 0.923 0.950 0.978 0.963 0.966 
   1   (0.077) 0.023 0.390 0.021 0.014 0.061 0.077 0.050 0.022 0.037 0.034 

Locus 1839 : 
2 alleles
3.6% missing data
   1   (0.846) 0.785 0.952 0.976 0.948 0.917 0.846 0.834 0.849 0.880 0.810 
   4   (0.154) 0.215 0.048 0.024 0.052 0.083 0.154 0.166 0.151 0.120 0.190 

Locus 1840 : 
2 alleles
5.1% missing data
   4   (0.865) 0.905 0.625 0.984 0.907 0.937 0.865 0.935 0.924 0.861 0.846 
   1   (0.135) 0.095 0.375 0.016 0.093 0.063 0.135 0.065 0.076 0.139 0.154 

Locus 1841 : 
2 alleles
2.9% missing data
   3   (0.914) 0.956 0.983 0.988 0.976 0.917 0.915 0.955 0.972 0.952 0.923 
   1   (0.086) 0.044 0.017 0.012 0.024 0.083 0.085 0.045 0.028 0.048 0.077 

Locus 1842 : 
2 alleles
12.3% missing data
   1   (0.789) 0.885 0.689 0.963 0.695 0.762 0.789 0.663 0.916 0.833 0.794 
   3   (0.211) 0.115 0.311 0.037 0.305 0.238 0.211 0.337 0.084 0.167 0.206 

Locus 1843 : 
2 alleles
4.3% missing data
   1   (0.914) 0.940 0.748 0.990 0.981 0.979 0.914 0.977 0.795 0.866 0.924 
   4   (0.086) 0.060 0.252 0.010 0.019 0.021 0.086 0.023 0.205 0.134 0.076 

Locus 1844 : 
2 alleles
2.2% missing data
   4   (0.908) 0.943 0.974 0.987 0.983 0.924 0.908 0.831 0.936 0.960 0.942 
   2   (0.092) 0.057 0.026 0.013 0.017 0.076 0.092 0.169 0.064 0.040 0.058 

Locus 1845 : 
2 alleles
13.0% missing data
   4   (0.885) 0.882 0.887 0.986 0.936 0.922 0.885 0.940 0.931 0.952 0.903 
   2   (0.115) 0.118 0.113 0.014 0.064 0.078 0.115 0.060 0.069 0.048 0.097 

Locus 1846 : 
2 alleles
4.3% missing data
   2   (0.924) 0.896 0.989 0.983 0.987 0.981 0.924 0.945 0.938 0.915 0.893 
   3   (0.076) 0.104 0.011 0.017 0.013 0.019 0.076 0.055 0.062 0.085 0.107 

Locus 1847 : 
2 alleles
1.4% missing data
   2   (0.903) 0.944 0.676 0.984 0.988 0.962 0.904 0.970 0.896 0.844 0.925 
   4   (0.097) 0.056 0.324 0.016 0.012 0.038 0.096 0.030 0.104 0.156 0.075 

Locus 1848 : 
2 alleles
3.6% missing data
   4   (0.907) 0.922 0.976 0.958 0.987 0.950 0.907 0.963 0.951 0.932 0.893 
   3   (0.093) 0.078 0.024 0.042 0.013 0.050 0.093 0.037 0.049 0.068 0.107 

Locus 1849 : 
2 alleles
3.6% missing data
   1   (0.779) 0.804 0.949 0.948 0.935 0.797 0.780 0.880 0.810 0.693 0.730 
   4   (0.221) 0.196 0.051 0.052 0.065 0.203 0.220 0.120 0.190 0.307 0.270 

Locus 1850 : 
2 alleles
2.2% missing data
   2   (0.169) 0.108 0.062 0.037 0.212 0.234 0.169 0.053 0.127 0.140 0.130 
   4   (0.831) 0.892 0.938 0.963 0.788 0.766 0.831 0.947 0.873 0.860 0.870 

Locus 1851 : 
2 alleles
4.3% missing data
   4   (0.930) 0.974 0.599 0.990 0.989 0.962 0.930 0.964 0.976 0.981 0.972 
   1   (0.070) 0.026 0.401 0.010 0.011 0.038 0.070 0.036 0.024 0.019 0.028 

Locus 1852 : 
2 alleles
3.6% missing data
   4   (0.894) 0.928 0.969 0.980 0.804 0.927 0.894 0.937 0.893 0.927 0.889 
   2   (0.106) 0.072 0.031 0.020 0.196 0.073 0.106 0.063 0.107 0.073 0.111 

Locus 1853 : 
2 alleles
11.6% missing data
   3   (0.886) 0.886 0.968 0.897 0.971 0.911 0.886 0.966 0.906 0.946 0.900 
   1   (0.114) 0.114 0.032 0.103 0.029 0.089 0.114 0.034 0.094 0.054 0.100 

Locus 1854 : 
2 alleles
10.9% missing data
   2   (0.916) 0.953 0.967 0.892 0.985 0.933 0.916 0.913 0.968 0.959 0.943 
   3   (0.084) 0.047 0.033 0.108 0.015 0.067 0.084 0.087 0.032 0.041 0.057 

Locus 1855 : 
2 alleles
8.7% missing data
   1   (0.567) 0.550 0.493 0.881 0.819 0.435 0.567 0.604 0.582 0.672 0.661 
   4   (0.433) 0.450 0.507 0.119 0.181 0.565 0.433 0.396 0.418 0.328 0.339 

Locus 1856 : 
2 alleles
8.7% missing data
   3   (0.772) 0.817 0.942 0.475 0.891 0.835 0.772 0.612 0.862 0.706 0.715 
   1   (0.228) 0.183 0.058 0.525 0.109 0.165 0.228 0.388 0.138 0.294 0.285 

Locus 1857 : 
2 alleles
13.8% missing data
   4   (0.083) 0.153 0.015 0.030 0.023 0.024 0.083 0.023 0.201 0.075 0.072 
   2   (0.917) 0.847 0.985 0.970 0.977 0.976 0.917 0.977 0.799 0.925 0.928 

Locus 1858 : 
2 alleles
11.6% missing data
   2   (0.901) 0.939 0.968 0.989 0.810 0.929 0.901 0.962 0.753 0.946 0.925 
   4   (0.099) 0.061 0.032 0.011 0.190 0.071 0.099 0.038 0.247 0.054 0.075 

Locus 1859 : 
2 alleles
8.7% missing data
   2   (0.892) 0.811 0.990 0.992 0.992 0.984 0.892 0.958 0.851 0.590 0.762 
   1   (0.108) 0.189 0.010 0.008 0.008 0.016 0.108 0.042 0.149 0.410 0.238 

Locus 1860 : 
2 alleles
9.4% missing data
   2   (0.749) 0.730 0.473 0.943 0.939 0.751 0.749 0.763 0.777 0.829 0.798 
   3   (0.251) 0.270 0.527 0.057 0.061 0.249 0.251 0.237 0.223 0.171 0.202 

Locus 1861 : 
2 alleles
3.6% missing data
   2   (0.694) 0.712 0.937 0.642 0.787 0.800 0.694 0.722 0.796 0.601 0.530 
   4   (0.306) 0.288 0.063 0.358 0.213 0.200 0.306 0.278 0.204 0.399 0.470 

Locus 1862 : 
2 alleles
1.4% missing data
   4   (0.915) 0.920 0.986 0.958 0.970 0.979 0.915 0.752 0.945 0.887 0.862 
   2   (0.085) 0.080 0.014 0.042 0.030 0.021 0.085 0.248 0.055 0.113 0.138 

Locus 1863 : 
2 alleles
13.8% missing data
   2   (0.263) 0.283 0.140 0.091 0.505 0.275 0.263 0.147 0.199 0.222 0.220 
   4   (0.737) 0.717 0.860 0.909 0.495 0.725 0.737 0.853 0.801 0.778 0.780 

Locus 1864 : 
2 alleles
4.3% missing data
   3   (0.791) 0.825 0.627 0.783 0.806 0.870 0.791 0.845 0.827 0.784 0.777 
   1   (0.209) 0.175 0.373 0.217 0.194 0.130 0.209 0.155 0.173 0.216 0.223 

Locus 1865 : 
2 alleles
1.4% missing data
   3   (0.956) 0.995 0.980 0.950 0.984 0.878 0.956 0.981 0.995 0.994 0.993 
   1   (0.044) 0.005 0.020 0.050 0.016 0.122 0.044 0.019 0.005 0.006 0.007 

Locus 1866 : 
2 alleles
13.8% missing data
   4   (0.913) 0.947 0.984 0.979 0.947 0.937 0.913 0.899 0.914 0.905 0.942 
   2   (0.087) 0.053 0.016 0.021 0.053 0.063 0.087 0.101 0.086 0.095 0.058 

Locus 1867 : 
2 alleles
12.3% missing data
   1   (0.635) 0.771 0.880 0.510 0.868 0.558 0.635 0.811 0.695 0.463 0.575 
   3   (0.365) 0.229 0.120 0.490 0.132 0.442 0.365 0.189 0.305 0.537 0.425 

Locus 1868 : 
2 alleles
13.8% missing data
   1   (0.276) 0.314 0.241 0.065 0.168 0.255 0.276 0.354 0.298 0.221 0.248 
   3   (0.724) 0.686 0.759 0.935 0.832 0.745 0.724 0.646 0.702 0.779 0.752 

Locus 1869 : 
2 alleles
2.2% missing data
   3   (0.867) 0.884 0.976 0.984 0.973 0.910 0.867 0.923 0.903 0.910 0.849 
   1   (0.133) 0.116 0.024 0.016 0.027 0.090 0.133 0.077 0.097 0.090 0.151 

Locus 1870 : 
2 alleles
3.6% missing data
   4   (0.709) 0.805 0.891 0.947 0.901 0.600 0.709 0.587 0.691 0.820 0.709 
   2   (0.291) 0.195 0.109 0.053 0.099 0.400 0.291 0.413 0.309 0.180 0.291 

Locus 1871 : 
2 alleles
11.6% missing data
   3   (0.849) 0.823 0.971 0.881 0.969 0.941 0.849 0.699 0.778 0.832 0.774 
   1   (0.151) 0.177 0.029 0.119 0.031 0.059 0.151 0.301 0.222 0.168 0.226 

Locus 1872 : 
2 alleles
4.3% missing data
   4   (0.512) 0.790 0.137 0.361 0.380 0.247 0.512 0.735 0.736 0.560 0.654 
   1   (0.488) 0.210 0.863 0.639 0.620 0.753 0.488 0.265 0.264 0.440 0.346 

Locus 1873 : 
2 alleles
5.8% missing data
   4   (0.916) 0.947 0.980 0.991 0.975 0.960 0.916 0.951 0.933 0.931 0.913 
   1   (0.084) 0.053 0.020 0.009 0.025 0.040 0.084 0.049 0.067 0.069 0.087 

Locus 1874 : 
2 alleles
13.0% missing data
   2   (0.650) 0.658 0.544 0.577 0.852 0.678 0.650 0.563 0.713 0.769 0.651 
   1   (0.350) 0.342 0.456 0.423 0.148 0.322 0.350 0.437 0.287 0.231 0.349 

Locus 1875 : 
2 alleles
5.8% missing data
   2   (0.527) 0.515 0.663 0.446 0.210 0.518 0.527 0.554 0.520 0.676 0.533 
   3   (0.473) 0.485 0.337 0.554 0.790 0.482 0.473 0.446 0.480 0.324 0.467 

Locus 1876 : 
2 alleles
13.8% missing data
   2   (0.861) 0.916 0.894 0.845 0.833 0.897 0.861 0.846 0.924 0.922 0.842 
   4   (0.139) 0.084 0.106 0.155 0.167 0.103 0.139 0.154 0.076 0.078 0.158 

Locus 1877 : 
2 alleles
2.2% missing data
   1   (0.873) 0.910 0.971 0.905 0.968 0.933 0.873 0.829 0.928 0.743 0.845 
   3   (0.127) 0.090 0.029 0.095 0.032 0.067 0.127 0.171 0.072 0.257 0.155 

Locus 1878 : 
2 alleles
15.9% missing data
   2   (0.916) 0.967 0.956 0.971 0.968 0.851 0.916 0.940 0.938 0.975 0.962 
   4   (0.084) 0.033 0.044 0.029 0.032 0.149 0.084 0.060 0.062 0.025 0.038 

Locus 1879 : 
2 alleles
0.0% missing data
   4   (0.916) 0.935 0.988 0.989 0.990 0.973 0.916 0.944 0.943 0.950 0.845 
   2   (0.084) 0.065 0.012 0.011 0.010 0.027 0.084 0.056 0.057 0.050 0.155 

Locus 1880 : 
2 alleles
9.4% missing data
   2   (0.736) 0.816 0.554 0.767 0.909 0.709 0.736 0.841 0.771 0.670 0.797 
   4   (0.264) 0.184 0.446 0.233 0.091 0.291 0.264 0.159 0.229 0.330 0.203 

Locus 1881 : 
2 alleles
10.9% missing data
   4   (0.891) 0.892 0.953 0.977 0.979 0.913 0.891 0.946 0.824 0.943 0.926 
   2   (0.109) 0.108 0.047 0.023 0.021 0.087 0.109 0.054 0.176 0.057 0.074 

Locus 1882 : 
2 alleles
0.7% missing data
   2   (0.950) 0.842 0.996 0.997 0.997 0.993 0.950 0.990 0.899 0.954 0.959 
   4   (0.050) 0.158 0.004 0.003 0.003 0.007 0.050 0.010 0.101 0.046 0.041 

Locus 1883 : 
2 alleles
12.3% missing data
   2   (0.677) 0.798 0.481 0.717 0.808 0.608 0.677 0.633 0.719 0.747 0.686 
   4   (0.323) 0.202 0.519 0.283 0.192 0.392 0.323 0.367 0.281 0.253 0.314 

Locus 1884 : 
2 alleles
2.9% missing data
   4   (0.931) 0.985 0.962 0.950 0.982 0.885 0.931 0.977 0.987 0.985 0.977 
   1   (0.069) 0.015 0.038 0.050 0.018 0.115 0.069 0.023 0.013 0.015 0.023 

Locus 1885 : 
2 alleles
12.3% missing data
   4   (0.930) 0.898 0.983 0.992 0.987 0.978 0.930 0.972 0.944 0.949 0.942 
   2   (0.070) 0.102 0.017 0.008 0.013 0.022 0.070 0.028 0.056 0.051 0.058 

Locus 1886 : 
2 alleles
3.6% missing data
   3   (0.876) 0.968 0.939 0.778 0.662 0.772 0.876 0.829 0.959 0.950 0.933 
   4   (0.124) 0.032 0.061 0.222 0.338 0.228 0.124 0.171 0.041 0.050 0.067 

Locus 1887 : 
2 alleles
7.2% missing data
   1   (0.492) 0.500 0.502 0.466 0.485 0.480 0.492 0.474 0.503 0.494 0.498 
   3   (0.508) 0.500 0.498 0.534 0.515 0.520 0.508 0.526 0.497 0.506 0.502 

Locus 1888 : 
2 alleles
10.9% missing data
   4   (0.813) 0.789 0.944 0.973 0.959 0.842 0.814 0.787 0.819 0.862 0.792 
   2   (0.187) 0.211 0.056 0.027 0.041 0.158 0.186 0.213 0.181 0.138 0.208 

Locus 1889 : 
2 alleles
15.2% missing data
   1   (0.928) 0.990 0.822 0.986 0.947 0.774 0.928 0.853 0.989 0.985 0.981 
   2   (0.072) 0.010 0.178 0.014 0.053 0.226 0.072 0.147 0.011 0.015 0.019 

Locus 1890 : 
2 alleles
2.2% missing data
   1   (0.908) 0.900 0.982 0.952 0.991 0.972 0.908 0.977 0.911 0.896 0.860 
   2   (0.092) 0.100 0.018 0.048 0.009 0.028 0.092 0.023 0.089 0.104 0.140 

Locus 1891 : 
2 alleles
11.6% missing data
   1   (0.838) 0.849 0.784 0.827 0.968 0.897 0.838 0.908 0.844 0.825 0.899 
   3   (0.162) 0.151 0.216 0.173 0.032 0.103 0.162 0.092 0.156 0.175 0.101 

Locus 1892 : 
2 alleles
5.1% missing data
   2   (0.608) 0.579 0.782 0.094 0.920 0.767 0.608 0.812 0.587 0.434 0.480 
   4   (0.392) 0.421 0.218 0.906 0.080 0.233 0.392 0.188 0.413 0.566 0.520 

Locus 1893 : 
2 alleles
2.9% missing data
   1   (0.908) 0.961 0.807 0.988 0.973 0.969 0.908 0.861 0.902 0.862 0.903 
   4   (0.092) 0.039 0.193 0.012 0.027 0.031 0.092 0.139 0.098 0.138 0.097 

Locus 1894 : 
2 alleles
2.2% missing data
   1   (0.936) 0.936 0.995 0.996 0.996 0.991 0.937 0.982 0.728 0.890 0.849 
   3   (0.064) 0.064 0.005 0.004 0.004 0.009 0.063 0.018 0.272 0.110 0.151 

Locus 1895 : 
2 alleles
10.9% missing data
   1   (0.195) 0.399 0.699 0.126 0.051 0.072 0.195 0.064 0.243 0.248 0.148 
   3   (0.805) 0.601 0.301 0.874 0.949 0.928 0.805 0.936 0.757 0.752 0.852 

Locus 1896 : 
2 alleles
1.4% missing data
   3   (0.920) 0.979 0.564 0.989 0.984 0.939 0.920 0.974 0.983 0.970 0.968 
   1   (0.080) 0.021 0.436 0.011 0.016 0.061 0.080 0.026 0.017 0.030 0.032 

Locus 1897 : 
2 alleles
8.7% missing data
   1   (0.586) 0.611 0.875 0.916 0.588 0.594 0.586 0.629 0.570 0.664 0.454 
   3   (0.414) 0.389 0.125 0.084 0.412 0.406 0.414 0.371 0.430 0.336 0.546 

Locus 1898 : 
2 alleles
12.3% missing data
   2   (0.687) 0.806 0.167 0.672 0.751 0.578 0.687 0.722 0.867 0.782 0.790 
   4   (0.313) 0.194 0.833 0.328 0.249 0.422 0.313 0.278 0.133 0.218 0.210 

Locus 1899 : 
2 alleles
5.1% missing data
   1   (0.574) 0.589 0.503 0.663 0.382 0.563 0.574 0.751 0.635 0.495 0.640 
   2   (0.426) 0.411 0.497 0.337 0.618 0.437 0.426 0.249 0.365 0.505 0.360 

Locus 1900 : 
2 alleles
17.4% missing data
   2   (0.191) 0.160 0.057 0.313 0.051 0.364 0.191 0.230 0.155 0.066 0.094 
   3   (0.809) 0.840 0.943 0.687 0.949 0.636 0.809 0.770 0.845 0.934 0.906 

Locus 1901 : 
2 alleles
2.2% missing data
   3   (0.893) 0.910 0.983 0.981 0.972 0.959 0.892 0.939 0.891 0.885 0.921 
   2   (0.107) 0.090 0.017 0.019 0.028 0.041 0.108 0.061 0.109 0.115 0.079 

Locus 1902 : 
2 alleles
15.9% missing data
   2   (0.836) 0.872 0.962 0.834 0.900 0.862 0.835 0.855 0.907 0.872 0.819 
   4   (0.164) 0.128 0.038 0.166 0.100 0.138 0.165 0.145 0.093 0.128 0.181 

Locus 1903 : 
2 alleles
2.9% missing data
   3   (0.894) 0.763 0.988 0.988 0.992 0.980 0.894 0.883 0.850 0.878 0.831 
   1   (0.106) 0.237 0.012 0.012 0.008 0.020 0.106 0.117 0.150 0.122 0.169 

Locus 1904 : 
2 alleles
15.2% missing data
   2   (0.668) 0.600 0.546 0.689 0.305 0.709 0.668 0.869 0.639 0.831 0.736 
   4   (0.332) 0.400 0.454 0.311 0.695 0.291 0.332 0.131 0.361 0.169 0.264 

Locus 1905 : 
2 alleles
8.7% missing data
   2   (0.396) 0.406 0.107 0.332 0.124 0.474 0.397 0.455 0.465 0.331 0.349 
   4   (0.604) 0.594 0.893 0.668 0.876 0.526 0.603 0.545 0.535 0.669 0.651 

Locus 1906 : 
2 alleles
13.0% missing data
   2   (0.910) 0.878 0.979 0.969 0.990 0.964 0.910 0.968 0.939 0.926 0.898 
   1   (0.090) 0.122 0.021 0.031 0.010 0.036 0.090 0.032 0.061 0.074 0.102 

Locus 1907 : 
2 alleles
4.3% missing data
   4   (0.806) 0.808 0.955 0.976 0.953 0.865 0.805 0.691 0.847 0.841 0.762 
   1   (0.194) 0.192 0.045 0.024 0.047 0.135 0.195 0.309 0.153 0.159 0.238 

Locus 1908 : 
2 alleles
10.9% missing data
   4   (0.908) 0.945 0.980 0.857 0.977 0.943 0.908 0.959 0.883 0.894 0.917 
   1   (0.092) 0.055 0.020 0.143 0.023 0.057 0.092 0.041 0.117 0.106 0.083 

Locus 1909 : 
2 alleles
7.2% missing data
   1   (0.656) 0.695 0.643 0.116 0.440 0.675 0.656 0.714 0.750 0.826 0.682 
   3   (0.344) 0.305 0.357 0.884 0.560 0.325 0.344 0.286 0.250 0.174 0.318 

Locus 1910 : 
2 alleles
3.6% missing data
   2   (0.865) 0.911 0.964 0.975 0.977 0.829 0.865 0.789 0.912 0.954 0.881 
   4   (0.135) 0.089 0.036 0.025 0.023 0.171 0.135 0.211 0.088 0.046 0.119 

Locus 1911 : 
2 alleles
12.3% missing data
   4   (0.767) 0.831 0.943 0.077 0.938 0.839 0.767 0.479 0.790 0.712 0.758 
   2   (0.233) 0.169 0.057 0.923 0.062 0.161 0.233 0.521 0.210 0.288 0.242 

Locus 1912 : 
2 alleles
10.1% missing data
   1   (0.064) 0.106 0.007 0.018 0.006 0.010 0.064 0.021 0.070 0.060 0.120 
   3   (0.936) 0.894 0.993 0.982 0.994 0.990 0.936 0.979 0.930 0.940 0.880 

Locus 1913 : 
2 alleles
2.2% missing data
   4   (0.753) 0.743 0.945 0.969 0.856 0.810 0.753 0.888 0.711 0.831 0.686 
   2   (0.247) 0.257 0.055 0.031 0.144 0.190 0.247 0.112 0.289 0.169 0.314 

Locus 1914 : 
2 alleles
10.9% missing data
   3   (0.933) 0.924 0.991 0.994 0.995 0.985 0.933 0.944 0.952 0.826 0.911 
   4   (0.067) 0.076 0.009 0.006 0.005 0.015 0.067 0.056 0.048 0.174 0.089 

Locus 1915 : 
2 alleles
13.8% missing data
   3   (0.865) 0.935 0.930 0.890 0.814 0.862 0.865 0.461 0.944 0.869 0.897 
   1   (0.135) 0.065 0.070 0.110 0.186 0.138 0.135 0.539 0.056 0.131 0.103 

Locus 1916 : 
2 alleles
6.5% missing data
   3   (0.912) 0.957 0.977 0.986 0.924 0.916 0.912 0.954 0.967 0.907 0.938 
   4   (0.088) 0.043 0.023 0.014 0.076 0.084 0.088 0.046 0.033 0.093 0.062 

Locus 1917 : 
2 alleles
4.3% missing data
   1   (0.828) 0.809 0.950 0.943 0.918 0.893 0.828 0.911 0.801 0.861 0.785 
   3   (0.172) 0.191 0.050 0.057 0.082 0.107 0.172 0.089 0.199 0.139 0.215 

Locus 1918 : 
2 alleles
12.3% missing data
   4   (0.775) 0.903 0.562 0.956 0.825 0.665 0.775 0.742 0.865 0.833 0.834 
   2   (0.225) 0.097 0.438 0.044 0.175 0.335 0.225 0.258 0.135 0.167 0.166 

Locus 1919 : 
2 alleles
8.0% missing data
   1   (0.756) 0.822 0.937 0.173 0.940 0.752 0.757 0.694 0.888 0.693 0.743 
   3   (0.244) 0.178 0.063 0.827 0.060 0.248 0.243 0.306 0.112 0.307 0.257 

Locus 1920 : 
2 alleles
3.6% missing data
   3   (0.847) 0.879 0.961 0.854 0.867 0.902 0.847 0.947 0.839 0.894 0.771 
   2   (0.153) 0.121 0.039 0.146 0.133 0.098 0.153 0.053 0.161 0.106 0.229 

Locus 1921 : 
2 alleles
3.6% missing data
   2   (0.860) 0.937 0.697 0.977 0.976 0.891 0.861 0.812 0.931 0.912 0.834 
   4   (0.140) 0.063 0.303 0.023 0.024 0.109 0.139 0.188 0.069 0.088 0.166 

Locus 1922 : 
2 alleles
4.3% missing data
   4   (0.763) 0.843 0.552 0.765 0.940 0.784 0.764 0.763 0.833 0.734 0.750 
   1   (0.237) 0.157 0.448 0.235 0.060 0.216 0.236 0.237 0.167 0.266 0.250 

Locus 1923 : 
2 alleles
9.4% missing data
   2   (0.468) 0.453 0.317 0.426 0.465 0.449 0.468 0.384 0.297 0.569 0.529 
   4   (0.532) 0.547 0.683 0.574 0.535 0.551 0.532 0.616 0.703 0.431 0.471 

Locus 1924 : 
2 alleles
12.3% missing data
   2   (0.847) 0.904 0.957 0.978 0.962 0.810 0.847 0.596 0.917 0.911 0.866 
   3   (0.153) 0.096 0.043 0.022 0.038 0.190 0.153 0.404 0.083 0.089 0.134 

Locus 1925 : 
2 alleles
13.8% missing data
   4   (0.914) 0.957 0.947 0.864 0.966 0.881 0.914 0.959 0.975 0.953 0.967 
   2   (0.086) 0.043 0.053 0.136 0.034 0.119 0.086 0.041 0.025 0.047 0.033 

Locus 1926 : 
2 alleles
6.5% missing data
   1   (0.909) 0.940 0.982 0.987 0.830 0.962 0.909 0.968 0.852 0.930 0.895 
   3   (0.091) 0.060 0.018 0.013 0.170 0.038 0.091 0.032 0.148 0.070 0.105 

Locus 1927 : 
2 alleles
4.3% missing data
   2   (0.912) 0.977 0.555 0.985 0.984 0.925 0.912 0.960 0.974 0.951 0.941 
   3   (0.088) 0.023 0.445 0.015 0.016 0.075 0.088 0.040 0.026 0.049 0.059 

Locus 1928 : 
2 alleles
10.1% missing data
   4   (0.814) 0.829 0.937 0.794 0.905 0.737 0.814 0.880 0.860 0.908 0.877 
   2   (0.186) 0.171 0.063 0.206 0.095 0.263 0.186 0.120 0.140 0.092 0.123 

Locus 1929 : 
2 alleles
5.1% missing data
   1   (0.936) 0.985 0.977 0.982 0.989 0.884 0.936 0.960 0.984 0.974 0.979 
   4   (0.064) 0.015 0.023 0.018 0.011 0.116 0.064 0.040 0.016 0.026 0.021 

Locus 1930 : 
2 alleles
5.1% missing data
   3   (0.896) 0.934 0.979 0.976 0.979 0.929 0.896 0.801 0.945 0.933 0.887 
   4   (0.104) 0.066 0.021 0.024 0.021 0.071 0.104 0.199 0.055 0.067 0.113 

Locus 1931 : 
2 alleles
11.6% missing data
   4   (0.917) 0.893 0.986 0.972 0.989 0.962 0.917 0.958 0.699 0.959 0.933 
   2   (0.083) 0.107 0.014 0.028 0.011 0.038 0.083 0.042 0.301 0.041 0.067 

Locus 1932 : 
2 alleles
2.9% missing data
   2   (0.749) 0.651 0.958 0.838 0.892 0.861 0.749 0.818 0.642 0.467 0.719 
   1   (0.251) 0.349 0.042 0.162 0.108 0.139 0.251 0.182 0.358 0.533 0.281 

Locus 1933 : 
2 alleles
15.9% missing data
   3   (0.600) 0.560 0.582 0.920 0.735 0.607 0.600 0.629 0.524 0.642 0.594 
   4   (0.400) 0.440 0.418 0.080 0.265 0.393 0.400 0.371 0.476 0.358 0.406 

Locus 1934 : 
2 alleles
3.6% missing data
   2   (0.092) 0.060 0.027 0.035 0.009 0.079 0.093 0.128 0.033 0.045 0.055 
   4   (0.908) 0.940 0.973 0.965 0.991 0.921 0.907 0.872 0.967 0.955 0.945 

Locus 1935 : 
2 alleles
10.9% missing data
   4   (0.862) 0.956 0.956 0.976 0.897 0.717 0.862 0.752 0.952 0.951 0.894 
   2   (0.138) 0.044 0.044 0.024 0.103 0.283 0.138 0.248 0.048 0.049 0.106 

Locus 1936 : 
2 alleles
10.9% missing data
   1   (0.939) 0.952 0.994 0.983 0.994 0.990 0.939 0.985 0.937 0.751 0.885 
   2   (0.061) 0.048 0.006 0.017 0.006 0.010 0.061 0.015 0.063 0.249 0.115 

Locus 1937 : 
2 alleles
2.9% missing data
   1   (0.844) 0.911 0.966 0.952 0.959 0.877 0.844 0.773 0.911 0.867 0.728 
   3   (0.156) 0.089 0.034 0.048 0.041 0.123 0.156 0.227 0.089 0.133 0.272 

Locus 1938 : 
2 alleles
5.1% missing data
   4   (0.942) 0.991 0.971 0.859 0.974 0.876 0.942 0.951 0.991 0.988 0.984 
   2   (0.058) 0.009 0.029 0.141 0.026 0.124 0.058 0.049 0.009 0.012 0.016 

Locus 1939 : 
2 alleles
1.4% missing data
   2   (0.108) 0.188 0.020 0.014 0.030 0.031 0.107 0.038 0.127 0.194 0.125 
   4   (0.892) 0.812 0.980 0.986 0.970 0.969 0.893 0.962 0.873 0.806 0.875 

Locus 1940 : 
2 alleles
2.2% missing data
   1   (0.922) 0.952 0.985 0.934 0.993 0.953 0.922 0.971 0.970 0.960 0.909 
   3   (0.078) 0.048 0.015 0.066 0.007 0.047 0.078 0.029 0.030 0.040 0.091 

Locus 1941 : 
2 alleles
5.1% missing data
   2   (0.909) 0.953 0.975 0.958 0.983 0.942 0.909 0.880 0.925 0.952 0.895 
   4   (0.091) 0.047 0.025 0.042 0.017 0.058 0.091 0.120 0.075 0.048 0.105 

Locus 1942 : 
2 alleles
4.3% missing data
   3   (0.904) 0.925 0.978 0.983 0.952 0.940 0.904 0.914 0.848 0.937 0.925 
   2   (0.096) 0.075 0.022 0.017 0.048 0.060 0.096 0.086 0.152 0.063 0.075 

Locus 1943 : 
2 alleles
2.2% missing data
   1   (0.877) 0.861 0.936 0.977 0.743 0.904 0.877 0.960 0.909 0.912 0.934 
   3   (0.123) 0.139 0.064 0.023 0.257 0.096 0.123 0.040 0.091 0.088 0.066 

Locus 1944 : 
2 alleles
6.5% missing data
   3   (0.796) 0.842 0.943 0.971 0.897 0.609 0.796 0.901 0.768 0.805 0.904 
   1   (0.204) 0.158 0.057 0.029 0.103 0.391 0.204 0.099 0.232 0.195 0.096 

Locus 1945 : 
2 alleles
8.7% missing data
   1   (0.432) 0.410 0.468 0.439 0.579 0.417 0.432 0.230 0.498 0.316 0.430 
   3   (0.568) 0.590 0.532 0.561 0.421 0.583 0.568 0.770 0.502 0.684 0.570 

Locus 1946 : 
2 alleles
10.9% missing data
   3   (0.884) 0.888 0.958 0.855 0.928 0.923 0.884 0.879 0.916 0.878 0.906 
   2   (0.116) 0.112 0.042 0.145 0.072 0.077 0.116 0.121 0.084 0.122 0.094 

Locus 1947 : 
2 alleles
13.0% missing data
   3   (0.907) 0.884 0.981 0.932 0.969 0.954 0.907 0.934 0.907 0.949 0.915 
   1   (0.093) 0.116 0.019 0.068 0.031 0.046 0.093 0.066 0.093 0.051 0.085 

Locus 1948 : 
2 alleles
0.7% missing data
   3   (0.810) 0.841 0.816 0.971 0.901 0.825 0.810 0.778 0.884 0.870 0.826 
   4   (0.190) 0.159 0.184 0.029 0.099 0.175 0.190 0.222 0.116 0.130 0.174 

Locus 1949 : 
2 alleles
15.2% missing data
   4   (0.817) 0.905 0.941 0.810 0.933 0.789 0.817 0.900 0.864 0.620 0.851 
   2   (0.183) 0.095 0.059 0.190 0.067 0.211 0.183 0.100 0.136 0.380 0.149 

Locus 1950 : 
2 alleles
0.0% missing data
   1   (0.916) 0.960 0.968 0.954 0.952 0.911 0.916 0.949 0.951 0.967 0.950 
   3   (0.084) 0.040 0.032 0.046 0.048 0.089 0.084 0.051 0.049 0.033 0.050 

Locus 1951 : 
2 alleles
11.6% missing data
   1   (0.778) 0.745 0.649 0.724 0.963 0.817 0.778 0.828 0.857 0.890 0.801 
   4   (0.222) 0.255 0.351 0.276 0.037 0.183 0.222 0.172 0.143 0.110 0.199 

Locus 1952 : 
2 alleles
12.3% missing data
   3   (0.147) 0.163 0.038 0.083 0.054 0.112 0.148 0.106 0.094 0.064 0.136 
   4   (0.853) 0.837 0.962 0.917 0.946 0.888 0.852 0.894 0.906 0.936 0.864 

Locus 1953 : 
2 alleles
2.9% missing data
   3   (0.919) 0.972 0.975 0.978 0.989 0.901 0.919 0.911 0.978 0.975 0.942 
   2   (0.081) 0.028 0.025 0.022 0.011 0.099 0.081 0.089 0.022 0.025 0.058 

Locus 1954 : 
2 alleles
13.0% missing data
   1   (0.714) 0.825 0.487 0.671 0.795 0.690 0.715 0.669 0.778 0.802 0.693 
   3   (0.286) 0.175 0.513 0.329 0.205 0.310 0.285 0.331 0.222 0.198 0.307 

Locus 1955 : 
2 alleles
16.7% missing data
   1   (0.870) 0.917 0.790 0.841 0.970 0.897 0.870 0.913 0.859 0.921 0.916 
   4   (0.130) 0.083 0.210 0.159 0.030 0.103 0.130 0.087 0.141 0.079 0.084 

Locus 1956 : 
2 alleles
8.7% missing data
   2   (0.887) 0.935 0.746 0.899 0.910 0.916 0.887 0.939 0.931 0.943 0.933 
   4   (0.113) 0.065 0.254 0.101 0.090 0.084 0.113 0.061 0.069 0.057 0.067 

Locus 1957 : 
2 alleles
12.3% missing data
   2   (0.896) 0.943 0.956 0.982 0.940 0.901 0.896 0.618 0.860 0.932 0.940 
   4   (0.104) 0.057 0.044 0.018 0.060 0.099 0.104 0.382 0.140 0.068 0.060 

Locus 1958 : 
2 alleles
5.8% missing data
   1   (0.117) 0.052 0.029 0.033 0.041 0.219 0.117 0.092 0.058 0.085 0.067 
   4   (0.883) 0.948 0.971 0.967 0.959 0.781 0.883 0.908 0.942 0.915 0.933 

Locus 1959 : 
2 alleles
6.5% missing data
   2   (0.901) 0.841 0.979 0.986 0.985 0.960 0.901 0.925 0.851 0.945 0.920 
   4   (0.099) 0.159 0.021 0.014 0.015 0.040 0.099 0.075 0.149 0.055 0.080 

Locus 1960 : 
2 alleles
12.3% missing data
   2   (0.841) 0.897 0.651 0.859 0.940 0.895 0.841 0.811 0.918 0.786 0.850 
   4   (0.159) 0.103 0.349 0.141 0.060 0.105 0.159 0.189 0.082 0.214 0.150 

Locus 1961 : 
2 alleles
2.9% missing data
[truncated: 161,814 more chars]
