# Supplementary material for: Population genomic response to geographic gradients by widespread and endemic fishes of the Arabian Peninsula
Source: Ecol Evol. 2020 Apr 12;10(10):4314–30. doi: 10.1002/ece3.6199 (PMC7246217; doi:10.1002/ece3.6199)
Supplement: Supplementary file 6 — Appendix S1 [file ECE3-10-4314-s006.zip › Appendix S1, STRUCTURE and PCA Plots, Dryad/STRUCTURE/C. austriacus & C. melapterus/results_job_T49_q]

 C_aust_RS25  1 0.4324 0.0010 0.0017 0.0203 0.0023 0.0155 0.0088 0.1418 0.0905 0.2856 
 C_aust_RS25  1 0.3005 0.0020 0.0005 0.0019 0.0011 0.0073 0.0052 0.0976 0.1414 0.4425 
 C_aust_RS26  1 0.2523 0.0008 0.0006 0.0087 0.0009 0.0074 0.0154 0.0746 0.1205 0.5189 
 C_aust_RS26  1 0.4651 0.0006 0.0014 0.0035 0.0046 0.0206 0.0053 0.1241 0.0734 0.3014 
 C_aust_RS26  1 0.4614 0.0007 0.0012 0.0035 0.0038 0.0180 0.0241 0.1228 0.0514 0.3132 
 C_aust_RS26  1 0.3845 0.0008 0.0009 0.0030 0.0022 0.0113 0.0053 0.1273 0.0818 0.3829 
 C_aust_RS26  1 0.3027 0.0005 0.0008 0.0011 0.0020 0.0132 0.0196 0.0971 0.1574 0.4056 
 C_aust_RS26  1 0.3342 0.0006 0.0010 0.0056 0.0101 0.0338 0.0083 0.1073 0.0862 0.4129 
 C_aust_RS26  1 0.3462 0.0004 0.0007 0.0016 0.0017 0.0103 0.0050 0.1404 0.0944 0.3995 
 C_aust_RS26  1 0.4103 0.0009 0.0019 0.0026 0.0018 0.0117 0.0045 0.1339 0.0933 0.3391 
 C_aust_RS26  1 0.4000 0.0006 0.0009 0.0024 0.0018 0.0156 0.0516 0.0992 0.0491 0.3789 
 C_aust_RS26  1 0.4156 0.0007 0.0051 0.0027 0.0021 0.0091 0.0037 0.1081 0.0351 0.4178 
 C_aust_RS27  2 0.3420 0.0026 0.0008 0.0014 0.0010 0.0051 0.0074 0.1903 0.1226 0.3268 
 C_aust_RS27  2 0.3962 0.0051 0.0004 0.0023 0.0014 0.0073 0.0045 0.1188 0.0776 0.3864 
 C_aust_RS27  2 0.3758 0.0042 0.0008 0.0175 0.0032 0.0077 0.0043 0.1820 0.0444 0.3601 
 C_aust_RS27  2 0.3735 0.0090 0.0013 0.0024 0.0036 0.0210 0.0064 0.1499 0.0673 0.3655 
 C_aust_RS27  2 0.2646 0.0169 0.0007 0.0048 0.0087 0.0233 0.0080 0.1042 0.1066 0.4622 
 C_aust_RS27  2 0.3764 0.0033 0.0002 0.0013 0.0010 0.0069 0.0052 0.1124 0.0872 0.4060 
 C_aust_RS27  2 0.4267 0.0024 0.0004 0.0062 0.0011 0.0041 0.0020 0.1399 0.1242 0.2929 
 C_aust_RS27  2 0.2777 0.0056 0.0024 0.0242 0.0037 0.0107 0.0086 0.1224 0.1131 0.4315 
 C_aust_RS27  2 0.3549 0.0159 0.0004 0.0052 0.0021 0.0066 0.0043 0.1203 0.0540 0.4363 
 C_aust_RS27  2 0.2749 0.0030 0.0007 0.0033 0.0019 0.0111 0.0109 0.1294 0.0691 0.4956 
 C_aust_RS27  2 0.3622 0.0121 0.0005 0.0029 0.0030 0.0136 0.0047 0.1331 0.0807 0.3871 
 C_aust_RS27  2 0.3277 0.0019 0.0012 0.0020 0.0014 0.0066 0.0096 0.1117 0.0896 0.4483 
 C_aust_RS46  4 0.3847 0.0060 0.0005 0.0082 0.0026 0.0048 0.0059 0.1765 0.0708 0.3401 
 C_aust_RS48  4 0.4180 0.0010 0.0006 0.0091 0.0011 0.0028 0.0028 0.1936 0.0635 0.3075 
 C_aust_RS51  4 0.4055 0.0037 0.0008 0.0071 0.0026 0.0046 0.0028 0.1747 0.0687 0.3295 
 C_aust_RS53  4 0.3498 0.0011 0.0013 0.0090 0.0015 0.0057 0.0127 0.1494 0.1251 0.3443 
 C_aust_RS54  4 0.3789 0.0014 0.0010 0.0038 0.0010 0.0043 0.0026 0.1870 0.0474 0.3726 
 C_aust_RS55  4 0.4346 0.0012 0.0012 0.0325 0.0014 0.0032 0.0031 0.2234 0.0698 0.2295 
 C_aust_RS57  4 0.5189 0.0022 0.0014 0.0050 0.0009 0.0040 0.0027 0.1754 0.0442 0.2453 
 C_aust_RS58  4 0.3800 0.0011 0.0007 0.0055 0.0011 0.0032 0.0018 0.2059 0.0786 0.3221 
 C_aust_RS59  4 0.3658 0.0095 0.0014 0.0230 0.0022 0.0051 0.0038 0.1382 0.0809 0.3701 
 C_aust_RS97  4 0.3842 0.0014 0.0011 0.0064 0.0023 0.0050 0.0021 0.2261 0.0422 0.3292 
 C_aust_RS98  4 0.3831 0.0019 0.0006 0.0030 0.0010 0.0038 0.0023 0.1508 0.0721 0.3813 
 C_aust_RS52  9 0.3981 0.0008 0.0008 0.0014 0.0009 0.0058 0.0050 0.1494 0.0655 0.3721 
 C_aust_RS53  9 0.3679 0.0039 0.0012 0.0009 0.0020 0.0051 0.0035 0.1104 0.0773 0.4278 
 C_aust_RS53  9 0.5956 0.0010 0.0006 0.0018 0.0008 0.0027 0.0021 0.1467 0.0681 0.1805 
 C_aust_RS53  9 0.4731 0.0014 0.0008 0.0006 0.0009 0.0029 0.0019 0.1296 0.0497 0.3392 
 C_aust_RS53  9 0.2566 0.0019 0.0010 0.0054 0.0008 0.0023 0.0692 0.0857 0.0874 0.4898 
 C_aust_RS53  9 0.3232 0.0007 0.0045 0.0029 0.0014 0.0046 0.0031 0.0912 0.1586 0.4097 
 C_aust_RS53  9 0.4407 0.0212 0.0010 0.0011 0.0014 0.0090 0.0012 0.1233 0.1505 0.2505 
 C_aust_RS53  9 0.4805 0.0007 0.0006 0.0007 0.0016 0.0025 0.0042 0.1314 0.0688 0.3090 
 C_aust_RS53  9 0.4499 0.0018 0.0014 0.0008 0.0010 0.0044 0.0039 0.1574 0.1211 0.2583 
 C_aust_RS53  9 0.3695 0.0005 0.0013 0.0009 0.0018 0.0032 0.0016 0.1016 0.0805 0.4389 
 C_aust_RS53  9 0.4731 0.0006 0.0012 0.0005 0.0015 0.0027 0.0019 0.1922 0.0551 0.2710 
 C_aust_RS53  9 0.4718 0.0012 0.0007 0.0006 0.0013 0.0064 0.0019 0.1272 0.1242 0.2647 
 C_aust_RS14 10 0.5342 0.0004 0.0016 0.0034 0.0035 0.0254 0.0144 0.1583 0.0344 0.2244 
 C_aust_RS14 10 0.4215 0.0005 0.0019 0.0024 0.0057 0.0487 0.0150 0.1363 0.0664 0.3015 
 C_aust_RS14 10 0.4491 0.0006 0.0013 0.0012 0.0028 0.0406 0.0101 0.1746 0.0522 0.2674 
 C_aust_RS14 10 0.3874 0.0004 0.0030 0.0018 0.0032 0.0311 0.0093 0.1452 0.0653 0.3534 
 C_aust_RS15 10 0.3829 0.0007 0.0060 0.0013 0.0025 0.0269 0.0111 0.1554 0.0392 0.3739 
 C_aust_RS17 10 0.2656 0.0004 0.0028 0.0021 0.0067 0.0639 0.0210 0.1570 0.1026 0.3779 
 C_aust_RS26 10 0.4452 0.0006 0.0046 0.0008 0.0080 0.0422 0.0196 0.1295 0.0375 0.3120 
 C_aust_RS26 10 0.3689 0.0003 0.0027 0.0017 0.0027 0.0197 0.0084 0.1405 0.1138 0.3414 
 C_aust_RS26 10 0.3551 0.0004 0.0051 0.0062 0.0074 0.0532 0.0157 0.1199 0.0631 0.3738 
 C_aust_RS27 10 0.4047 0.0004 0.0012 0.0006 0.0024 0.0265 0.0114 0.1364 0.1472 0.2691 
 C_aust_RS27 10 0.4756 0.0004 0.0027 0.0010 0.0017 0.0167 0.0097 0.1828 0.0512 0.2584 
 C_aust_RS27 10 0.4607 0.0006 0.0021 0.0009 0.0029 0.0287 0.0115 0.2212 0.0352 0.2363 
 C_aust_RS35 20 0.2942 0.0006 0.0004 0.0044 0.0008 0.0033 0.0038 0.0906 0.1041 0.4978 
 C_aust_RS36 20 0.4649 0.0007 0.0006 0.0074 0.0015 0.0045 0.0157 0.1092 0.0786 0.3169 
 C_aust_RS36 20 0.2860 0.0011 0.0003 0.0083 0.0021 0.0046 0.0034 0.1518 0.1489 0.3936 
 C_aust_RS37 20 0.4179 0.0008 0.0002 0.0085 0.0023 0.0077 0.0176 0.1664 0.0760 0.3027 
 C_aust_RS37 20 0.3850 0.0005 0.0004 0.0239 0.0035 0.0106 0.0046 0.1401 0.0771 0.3543 
 C_aust_RS37 20 0.3276 0.0012 0.0010 0.0037 0.0013 0.0045 0.0079 0.1277 0.0593 0.4657 
 C_aust_RS37 20 0.2415 0.0029 0.0002 0.0054 0.0010 0.0058 0.0042 0.1463 0.1579 0.4348 
 C_aust_RS37 20 0.3145 0.0007 0.0004 0.0122 0.0014 0.0051 0.0029 0.1049 0.1606 0.3973 
 C_aust_RS37 20 0.3329 0.0010 0.0004 0.0113 0.0032 0.0096 0.0051 0.0983 0.1587 0.3795 
 C_aust_RS37 20 0.3532 0.0023 0.0004 0.0075 0.0014 0.0065 0.0105 0.1238 0.0773 0.4171 
 C_aust_RS37 20 0.3730 0.0006 0.0008 0.0075 0.0020 0.0079 0.0084 0.1022 0.1212 0.3764 
 C_aust_RS37 20 0.3774 0.0005 0.0001 0.0180 0.0030 0.0141 0.0056 0.1412 0.1282 0.3119 
  C_aust_A1b 22 0.5026 0.0006 0.0037 0.0021 0.0006 0.0027 0.0039 0.1925 0.0450 0.2464 
   C_aust_A2 22 0.3656 0.0017 0.0014 0.0405 0.0029 0.0087 0.0054 0.1342 0.0567 0.3829 
   C_aust_A3 22 0.2367 0.0008 0.0020 0.0086 0.0017 0.0027 0.0036 0.1395 0.5087 0.0956 
   C_aust_A4 22 0.4008 0.0007 0.0014 0.0044 0.0021 0.0034 0.0018 0.2706 0.0941 0.2207 
   C_aust_A5 22 0.5814 0.0017 0.0018 0.0032 0.0022 0.0050 0.0014 0.2592 0.0410 0.1031 
   C_aust_A6 22 0.5424 0.0035 0.0015 0.0016 0.0010 0.0059 0.0033 0.1720 0.1377 0.1310 
   C_aust_A7 22 0.4109 0.0011 0.0008 0.0118 0.0007 0.0037 0.0019 0.2025 0.0908 0.2758 
 C_melap_RS4 12 0.0025 0.1519 0.0491 0.0455 0.7380 0.0021 0.0055 0.0018 0.0017 0.0019 
 C_melap_RS4 12 0.0007 0.0795 0.0299 0.0779 0.7964 0.0008 0.0132 0.0005 0.0005 0.0007 
 C_melap_RS4 12 0.0025 0.1531 0.0804 0.1011 0.6423 0.0014 0.0154 0.0010 0.0008 0.0019 
 C_melap_RS4 12 0.0008 0.1737 0.0497 0.0708 0.6838 0.0010 0.0180 0.0008 0.0005 0.0008 
 C_melap_RS4 12 0.0032 0.1467 0.0245 0.1151 0.6984 0.0018 0.0051 0.0026 0.0009 0.0017 
 C_melap_RS4 12 0.0014 0.1188 0.0114 0.2099 0.6384 0.0011 0.0161 0.0009 0.0006 0.0015 
 C_melap_RS4 12 0.0011 0.0935 0.0206 0.2349 0.6250 0.0009 0.0204 0.0012 0.0007 0.0016 
 C_melap_RS4 12 0.0006 0.0738 0.6640 0.0459 0.2120 0.0004 0.0019 0.0005 0.0003 0.0004 
 C_melap_RS4 12 0.0037 0.1222 0.0652 0.0842 0.7092 0.0025 0.0064 0.0024 0.0010 0.0031 
 C_melap_RS4 12 0.0007 0.1249 0.0146 0.2008 0.6491 0.0008 0.0074 0.0006 0.0003 0.0008 
 C_melap_RS4 12 0.0019 0.1084 0.0954 0.1033 0.6541 0.0058 0.0254 0.0015 0.0020 0.0022 
 C_melap_RS4 12 0.0013 0.1520 0.0175 0.1641 0.6516 0.0015 0.0085 0.0014 0.0007 0.0013 
 C_melap_RS4 13 0.0001 0.9904 0.0001 0.0009 0.0075 0.0002 0.0006 0.0001 0.0000 0.0001 
 C_melap_RS4 13 0.0002 0.9786 0.0002 0.0027 0.0162 0.0005 0.0013 0.0002 0.0001 0.0001 
 C_melap_RS4 13 0.0005 0.1332 0.0014 0.0069 0.8485 0.0015 0.0069 0.0004 0.0004 0.0004 
 C_melap_RS4 13 0.0010 0.1114 0.0006 0.0361 0.7740 0.0432 0.0288 0.0035 0.0003 0.0011 
 C_melap_RS4 13 0.0004 0.0713 0.0011 0.1574 0.5582 0.0022 0.2085 0.0006 0.0001 0.0002 
 C_melap_RS4 13 0.0003 0.0351 0.0004 0.0052 0.6432 0.2650 0.0498 0.0004 0.0001 0.0004 
 C_melap_RS4 13 0.0007 0.1182 0.0013 0.0110 0.8561 0.0030 0.0082 0.0003 0.0005 0.0006 
 C_melap_RS4 13 0.0012 0.0570 0.0041 0.0032 0.8915 0.0173 0.0211 0.0005 0.0021 0.0019 
 C_melap_RS4 13 0.0020 0.1134 0.0003 0.0225 0.8401 0.0051 0.0130 0.0014 0.0005 0.0017 
 C_melap_RS4 13 0.0009 0.0261 0.0046 0.0862 0.8616 0.0068 0.0102 0.0031 0.0002 0.0004 
 C_melap_RS4 13 0.0005 0.0600 0.0007 0.6520 0.2813 0.0017 0.0027 0.0006 0.0003 0.0002 
 C_melap_RS4 13 0.0013 0.1088 0.0127 0.0121 0.8422 0.0056 0.0134 0.0022 0.0011 0.0005 
 C_melap_RS1 14 0.0015 0.0655 0.0072 0.1849 0.7335 0.0023 0.0016 0.0012 0.0008 0.0014 
 C_melap_RS1 14 0.0010 0.1322 0.0234 0.1357 0.7019 0.0017 0.0018 0.0008 0.0005 0.0009 
 C_melap_RS1 14 0.0015 0.1087 0.0077 0.0714 0.7988 0.0033 0.0043 0.0013 0.0008 0.0022 
 C_melap_RS1 14 0.0013 0.1713 0.0088 0.0417 0.7628 0.0047 0.0051 0.0013 0.0008 0.0021 
 C_melap_RS1 14 0.0018 0.1409 0.0034 0.0838 0.7542 0.0040 0.0061 0.0017 0.0011 0.0030 
 C_melap_RS1 14 0.0028 0.0881 0.0112 0.0521 0.8323 0.0037 0.0021 0.0025 0.0017 0.0033 
 C_melap_RS1 14 0.0008 0.2090 0.0074 0.0709 0.7075 0.0013 0.0008 0.0007 0.0006 0.0010 
 C_melap_RS1 14 0.0012 0.1468 0.0078 0.0671 0.7637 0.0035 0.0066 0.0011 0.0008 0.0014 
 C_melap_RS1 14 0.0014 0.1314 0.0054 0.0609 0.7927 0.0028 0.0013 0.0012 0.0010 0.0020 
 C_melap_RS1 14 0.0015 0.1289 0.0071 0.1318 0.7202 0.0048 0.0018 0.0013 0.0009 0.0017 
 C_melap_RS1 14 0.0010 0.0981 0.0125 0.0620 0.8164 0.0033 0.0035 0.0011 0.0008 0.0015 
 C_melap_RS1 14 0.0009 0.1041 0.0053 0.1291 0.7547 0.0016 0.0013 0.0009 0.0010 0.0011 
 C_melap_RS4 16 0.0038 0.1249 0.0301 0.0357 0.7979 0.0014 0.0016 0.0003 0.0031 0.0012 
 C_melap_RS4 16 0.0032 0.1012 0.0275 0.0656 0.7952 0.0011 0.0024 0.0005 0.0022 0.0009 
 C_melap_RS4 16 0.0013 0.1034 0.0530 0.0739 0.7628 0.0008 0.0023 0.0004 0.0016 0.0005 
 C_melap_RS4 16 0.0052 0.1057 0.0085 0.0360 0.7546 0.0032 0.0616 0.0006 0.0204 0.0042 
 C_melap_RS4 16 0.0050 0.1427 0.0195 0.0161 0.8036 0.0022 0.0032 0.0003 0.0060 0.0014 
 C_melap_RS4 16 0.0014 0.1272 0.0242 0.0667 0.7762 0.0007 0.0013 0.0002 0.0017 0.0005 
 C_melap_RS4 16 0.0020 0.1073 0.0218 0.0822 0.7798 0.0011 0.0023 0.0008 0.0018 0.0010 
 C_melap_RS4 16 0.0041 0.1063 0.0373 0.0502 0.7916 0.0010 0.0041 0.0010 0.0024 0.0019 
 C_melap_RS4 16 0.0026 0.0892 0.0177 0.0548 0.8268 0.0012 0.0020 0.0002 0.0046 0.0010 
 C_melap_RS4 16 0.0083 0.1295 0.0290 0.0811 0.7354 0.0011 0.0027 0.0010 0.0105 0.0013 
 C_melap_RS4 16 0.0023 0.0619 0.0166 0.0561 0.8579 0.0006 0.0011 0.0006 0.0024 0.0006 
 C_melap_RS4 16 0.0039 0.0934 0.0177 0.0882 0.7751 0.0013 0.0129 0.0004 0.0060 0.0011 
 C_melap_RS5 19 0.0021 0.0948 0.0582 0.0766 0.7289 0.0119 0.0212 0.0017 0.0023 0.0022 
 C_melap_RS5 19 0.0036 0.1341 0.0249 0.0602 0.7212 0.0200 0.0205 0.0028 0.0095 0.0032 
 C_melap_RS5 19 0.0029 0.0799 0.0332 0.0347 0.7560 0.0244 0.0587 0.0022 0.0047 0.0033 
 C_melap_RS5 19 0.0018 0.0927 0.0368 0.0583 0.7391 0.0231 0.0401 0.0022 0.0018 0.0040 
 C_melap_RS5 19 0.0016 0.1293 0.0331 0.0786 0.7126 0.0090 0.0310 0.0014 0.0015 0.0019 
 C_melap_RS5 19 0.0018 0.1490 0.0236 0.0725 0.7203 0.0101 0.0175 0.0015 0.0017 0.0021 
 C_melap_RS5 19 0.0036 0.0957 0.0378 0.0349 0.7564 0.0188 0.0421 0.0027 0.0049 0.0032 
 C_melap_RS5 19 0.0033 0.1174 0.0693 0.1079 0.6278 0.0131 0.0504 0.0037 0.0031 0.0041 
 C_melap_RS5 19 0.0023 0.0842 0.0272 0.0580 0.7666 0.0162 0.0386 0.0024 0.0018 0.0028 
 C_melap_RS5 19 0.0021 0.0889 0.0486 0.1110 0.7055 0.0132 0.0224 0.0019 0.0020 0.0045 
 C_melap_RS5 19 0.0084 0.1034 0.0363 0.0417 0.7374 0.0270 0.0291 0.0057 0.0051 0.0060 
 C_melap_RS5 19 0.0016 0.1168 0.0372 0.0466 0.7635 0.0102 0.0179 0.0014 0.0026 0.0022 
