# Supplementary material for: Population genomic response to geographic gradients by widespread and endemic fishes of the Arabian Peninsula
Source: Ecol Evol. 2020 Apr 12;10(10):4314–30. doi: 10.1002/ece3.6199 (PMC7246217; doi:10.1002/ece3.6199)
Supplement: Supplementary file 6 — Appendix S1 [file ECE3-10-4314-s006.zip › Appendix S1, STRUCTURE and PCA Plots, Dryad/STRUCTURE/C. austriacus & C. melapterus/results_job_T50_f]

----------------------------------------------------
STRUCTURE by Pritchard, Stephens and Donnelly (2000)
     and Falush, Stephens and Pritchard (2003)
       Code by Pritchard, Falush and Hubisz
             Version 2.3.4 (Jul 2012)
----------------------------------------------------


Command line arguments:   /home/compartido2/pablo_saenz/Structure/structure_kernel_src/structure -m parameter_job_T50 
Input File:    /home/compartido2/pablo_saenz/joey/structure/C_aus_x_C_mel/data_job_T50

Run parameters:
   138 individuals
   2782 loci
   10 populations assumed
   200000 Burn-in period
   300000 Reps
LOCPRIOR model used


--------------------------------------------
Proportion of membership of each pre-defined
 population in each of the 10 clusters

Given    Inferred Clusters                                                        Number of
 Pop       1      2      3      4      5      6      7      8      9     10      Individuals

  1:     0.087  0.041  0.006  0.000  0.089  0.756  0.003  0.002  0.010  0.005       12
  2:     0.084  0.039  0.010  0.004  0.067  0.752  0.005  0.001  0.035  0.003       12
  4:     0.056  0.044  0.007  0.001  0.058  0.821  0.003  0.001  0.007  0.002       11
  9:     0.071  0.027  0.001  0.001  0.078  0.801  0.000  0.012  0.008  0.000       12
 10:     0.049  0.042  0.002  0.000  0.050  0.789  0.001  0.003  0.056  0.008       12
 12:     0.003  0.000  0.125  0.007  0.005  0.003  0.321  0.078  0.006  0.450       12
 13:     0.001  0.000  0.094  0.096  0.001  0.001  0.277  0.002  0.022  0.506       12
 14:     0.004  0.002  0.080  0.014  0.002  0.004  0.346  0.007  0.003  0.538       12
 16:     0.006  0.003  0.071  0.003  0.003  0.003  0.291  0.011  0.028  0.581       12
 19:     0.004  0.001  0.073  0.007  0.007  0.004  0.263  0.034  0.008  0.599       12
 20:     0.096  0.032  0.007  0.002  0.075  0.760  0.003  0.002  0.018  0.005       12
 22:     0.095  0.033  0.012  0.001  0.031  0.817  0.004  0.002  0.004  0.002        7
--------------------------------------------

Allele-freq. divergence among pops (Net nucleotide distance),
computed using point estimates of P.

      1       2       3       4       5       6       7       8       9      10      
 1      -    0.0214  0.0248  0.0708  0.0107  0.0102  0.0373  0.0531  0.0095  0.0152  
 2   0.0214     -    0.0333  0.0779  0.0197  0.0163  0.0494  0.0597  0.0153  0.0223  
 3   0.0248  0.0333     -    0.0778  0.0252  0.0217  0.0320  0.0549  0.0139  0.0153  
 4   0.0708  0.0779  0.0778     -    0.0695  0.0670  0.0726  0.1007  0.0576  0.0631  
 5   0.0107  0.0197  0.0252  0.0695     -    0.0095  0.0398  0.0516  0.0082  0.0139  
 6   0.0102  0.0163  0.0217  0.0670  0.0095     -    0.0331  0.0485  0.0045  0.0110  
 7   0.0373  0.0494  0.0320  0.0726  0.0398  0.0331     -    0.0632  0.0256  0.0242  
 8   0.0531  0.0597  0.0549  0.1007  0.0516  0.0485  0.0632     -    0.0411  0.0433  
 9   0.0095  0.0153  0.0139  0.0576  0.0082  0.0045  0.0256  0.0411     -    0.0025  
10   0.0152  0.0223  0.0153  0.0631  0.0139  0.0110  0.0242  0.0433  0.0025     -    

Average distances (expected heterozygosity) between individuals in same cluster:
cluster  1  : 0.2328 
cluster  2  : 0.2600 
cluster  3  : 0.2241 
cluster  4  : 0.1641 
cluster  5  : 0.2580 
cluster  6  : 0.2332 
cluster  7  : 0.1326 
cluster  8  : 0.1662 
cluster  9  : 0.2756 
cluster 10  : 0.2606 

--------------------------------------------
Estimated Ln Prob of Data   = -270875.4
Mean value of ln likelihood = -263838.0
Variance of ln likelihood   = 14074.7
Mean value of alpha         = 2.1225

Mean value of alpha_local for each location:
	location  1:  1.7012  0.7919  0.1704  0.0267  1.7502  14.2854  0.0942  0.0577  0.2090  0.1313
	location  2:  1.5347  0.7930  0.1959  0.1174  1.2288  13.0085  0.1150  0.0432  0.5829  0.0759
	location  4:  0.8148  0.6685  0.1298  0.0400  0.7895  12.3415  0.0714  0.0551  0.1327  0.0632
	location  9:  0.4364  0.1952  0.0220  0.0108  0.7764  3.3362  0.0009  0.4150  0.1018  0.0101
	location 10:  0.6547  0.5899  0.0619  0.0245  0.9147  11.7120  0.0348  0.0833  0.8344  0.1683
	location 12:  0.0537  0.0218  1.5525  0.1549  0.0820  0.0785  3.9358  0.6059  0.1127  5.2954
	location 13:  0.0154  0.0109  0.1748  0.1077  0.0120  0.0166  0.6937  0.0251  0.0410  0.6280
	location 14:  0.0932  0.0642  1.5913  0.3468  0.0623  0.1504  6.6373  0.2704  0.0737  11.0049
	location 16:  0.1233  0.0674  1.4026  0.1002  0.0912  0.1142  5.7411  0.2997  0.5459  10.8593
	location 19:  0.1768  0.0472  2.4880  0.3451  0.2540  0.2192  9.1187  1.2848  0.2843  20.0531
	location 20:  2.5175  0.8500  0.2060  0.0616  1.7985  18.2841  0.1173  0.0801  0.4301  0.1653
	location 22:  0.7798  0.4127  0.1410  0.0414  0.3490  6.8027  0.0791  0.0601  0.0718  0.0491

Mean value of Fst_1         = 0.5139
Mean value of Fst_2         = 0.9913
Mean value of Fst_3         = 0.4145
Mean value of Fst_4         = 0.7618
Mean value of Fst_5         = 0.7146
Mean value of Fst_6         = 0.0753
Mean value of Fst_7         = 0.5647
Mean value of Fst_8         = 0.9697
Mean value of Fst_9         = 0.0035
Mean value of Fst_10         = 0.0575

Mean value of r = 0.1650

Inferred ancestry of individuals:
        Label (%Miss) Pop:  Inferred clusters
  1 C_aust_RS25    (1)    1 :  0.076 0.039 0.021 0.000 0.075 0.767 0.006 0.002 0.011 0.004 
  2 C_aust_RS25    (2)    1 :  0.127 0.050 0.003 0.001 0.082 0.726 0.005 0.001 0.005 0.002 
  3 C_aust_RS26    (1)    1 :  0.162 0.023 0.007 0.000 0.135 0.662 0.002 0.001 0.006 0.002 
  4 C_aust_RS26    (0)    1 :  0.075 0.029 0.005 0.000 0.080 0.784 0.002 0.002 0.013 0.010 
  5 C_aust_RS26    (1)    1 :  0.049 0.019 0.005 0.000 0.080 0.820 0.002 0.001 0.013 0.008 
  6 C_aust_RS26    (1)    1 :  0.077 0.055 0.003 0.000 0.068 0.781 0.004 0.001 0.007 0.003 
  7 C_aust_RS26    (0)    1 :  0.112 0.068 0.002 0.000 0.132 0.669 0.001 0.001 0.010 0.004 
  8 C_aust_RS26    (0)    1 :  0.104 0.026 0.010 0.000 0.069 0.752 0.008 0.001 0.020 0.010 
  9 C_aust_RS26    (1)    1 :  0.088 0.080 0.004 0.000 0.062 0.750 0.001 0.001 0.009 0.004 
 10 C_aust_RS26    (0)    1 :  0.053 0.074 0.005 0.000 0.104 0.748 0.002 0.002 0.008 0.004 
 11 C_aust_RS26    (2)    1 :  0.069 0.011 0.005 0.000 0.117 0.777 0.001 0.001 0.013 0.005 
 12 C_aust_RS26    (0)    1 :  0.056 0.021 0.005 0.000 0.061 0.838 0.002 0.007 0.007 0.004 
 13 C_aust_RS27    (4)    2 :  0.125 0.051 0.002 0.002 0.065 0.737 0.001 0.001 0.014 0.001 
 14 C_aust_RS27    (1)    2 :  0.062 0.025 0.003 0.006 0.056 0.817 0.002 0.001 0.025 0.002 
 15 C_aust_RS27    (1)    2 :  0.041 0.036 0.026 0.002 0.038 0.823 0.005 0.001 0.025 0.003 
 16 C_aust_RS27    (2)    2 :  0.054 0.041 0.005 0.003 0.053 0.749 0.003 0.002 0.084 0.009 
 17 C_aust_RS27    (4)    2 :  0.096 0.042 0.013 0.006 0.070 0.666 0.009 0.001 0.088 0.008 
 18 C_aust_RS27    (1)    2 :  0.080 0.035 0.002 0.002 0.077 0.780 0.001 0.000 0.019 0.002 
 19 C_aust_RS27   (10)    2 :  0.093 0.017 0.005 0.002 0.051 0.820 0.002 0.000 0.010 0.001 
 20 C_aust_RS27    (2)    2 :  0.121 0.036 0.045 0.002 0.055 0.694 0.011 0.002 0.032 0.002 
 21 C_aust_RS27    (4)    2 :  0.075 0.017 0.006 0.014 0.066 0.787 0.012 0.000 0.022 0.002 
 22 C_aust_RS27    (1)    2 :  0.101 0.057 0.008 0.002 0.104 0.680 0.004 0.001 0.042 0.002 
 23 C_aust_RS27    (1)    2 :  0.078 0.041 0.005 0.008 0.055 0.763 0.004 0.001 0.041 0.004 
 24 C_aust_RS27    (0)    2 :  0.077 0.068 0.004 0.001 0.116 0.707 0.002 0.003 0.022 0.002 
 25 C_aust_RS46    (5)    4 :  0.058 0.045 0.006 0.003 0.057 0.810 0.003 0.001 0.011 0.007 
 26 C_aust_RS48    (8)    4 :  0.030 0.056 0.004 0.000 0.082 0.821 0.002 0.001 0.003 0.001 
 27 C_aust_RS51    (4)    4 :  0.053 0.029 0.008 0.001 0.056 0.832 0.009 0.001 0.008 0.003 
 28 C_aust_RS53    (1)    4 :  0.093 0.061 0.012 0.000 0.102 0.716 0.001 0.003 0.010 0.003 
 29 C_aust_RS54    (2)    4 :  0.055 0.049 0.002 0.001 0.046 0.835 0.001 0.002 0.008 0.001 
 30 C_aust_RS55   (14)    4 :  0.055 0.017 0.015 0.000 0.022 0.881 0.003 0.001 0.005 0.001 
 31 C_aust_RS57    (3)    4 :  0.026 0.018 0.002 0.003 0.027 0.916 0.001 0.003 0.004 0.001 
 32 C_aust_RS58    (1)    4 :  0.048 0.076 0.004 0.000 0.061 0.803 0.002 0.001 0.004 0.001 
 33 C_aust_RS59    (2)    4 :  0.122 0.025 0.015 0.005 0.075 0.734 0.009 0.002 0.010 0.003 
 34 C_aust_RS97    (2)    4 :  0.030 0.053 0.004 0.000 0.041 0.854 0.004 0.001 0.010 0.004 
 35 C_aust_RS98    (1)    4 :  0.044 0.051 0.002 0.001 0.066 0.828 0.001 0.001 0.005 0.001 
 36 C_aust_RS52    (2)    9 :  0.044 0.030 0.002 0.000 0.073 0.825 0.000 0.013 0.011 0.000 
 37 C_aust_RS53    (4)    9 :  0.090 0.005 0.001 0.000 0.081 0.794 0.000 0.016 0.012 0.001 
 38 C_aust_RS53    (6)    9 :  0.014 0.014 0.002 0.000 0.053 0.909 0.000 0.005 0.003 0.000 
 39 C_aust_RS53    (3)    9 :  0.046 0.008 0.000 0.000 0.055 0.874 0.000 0.009 0.005 0.000 
 40 C_aust_RS53    (9)    9 :  0.174 0.036 0.006 0.000 0.150 0.621 0.000 0.010 0.004 0.000 
 41 C_aust_RS53    (4)    9 :  0.100 0.112 0.002 0.000 0.110 0.634 0.000 0.034 0.008 0.000 
 42 C_aust_RS53    (4)    9 :  0.103 0.003 0.001 0.011 0.068 0.788 0.000 0.010 0.015 0.001 
 43 C_aust_RS53    (3)    9 :  0.041 0.015 0.000 0.000 0.052 0.881 0.000 0.006 0.004 0.000 
 44 C_aust_RS53    (8)    9 :  0.090 0.009 0.001 0.000 0.098 0.784 0.000 0.011 0.006 0.000 
 45 C_aust_RS53    (2)    9 :  0.060 0.037 0.001 0.000 0.083 0.796 0.000 0.014 0.008 0.001 
 46 C_aust_RS53    (6)    9 :  0.021 0.010 0.000 0.000 0.044 0.907 0.000 0.012 0.004 0.001 
 47 C_aust_RS53    (2)    9 :  0.070 0.038 0.001 0.000 0.066 0.802 0.000 0.008 0.013 0.001 
 48 C_aust_RS14    (2)   10 :  0.023 0.010 0.004 0.000 0.040 0.882 0.001 0.001 0.034 0.005 
 49 C_aust_RS14    (3)   10 :  0.028 0.019 0.002 0.000 0.040 0.817 0.001 0.002 0.080 0.012 
 50 C_aust_RS14    (1)   10 :  0.029 0.033 0.002 0.000 0.052 0.820 0.000 0.001 0.057 0.006 
 51 C_aust_RS14    (1)   10 :  0.032 0.090 0.004 0.000 0.082 0.731 0.001 0.004 0.049 0.006 
 52 C_aust_RS15    (1)   10 :  0.042 0.045 0.002 0.001 0.059 0.796 0.001 0.007 0.043 0.005 
 53 C_aust_RS17    (1)   10 :  0.115 0.061 0.003 0.000 0.053 0.634 0.001 0.002 0.114 0.017 
 54 C_aust_RS26    (3)   10 :  0.030 0.021 0.001 0.000 0.046 0.809 0.001 0.005 0.071 0.015 
 55 C_aust_RS26    (1)   10 :  0.060 0.090 0.002 0.000 0.064 0.747 0.001 0.003 0.029 0.005 
 56 C_aust_RS26    (1)   10 :  0.078 0.032 0.006 0.000 0.064 0.712 0.001 0.004 0.091 0.011 
 57 C_aust_RS27    (0)   10 :  0.104 0.010 0.001 0.000 0.041 0.798 0.000 0.001 0.039 0.005 
 58 C_aust_RS27    (8)   10 :  0.018 0.062 0.001 0.000 0.029 0.863 0.001 0.002 0.022 0.002 
 59 C_aust_RS27    (1)   10 :  0.023 0.030 0.001 0.001 0.029 0.859 0.001 0.002 0.048 0.006 
 60 C_aust_RS35    (1)   20 :  0.107 0.031 0.004 0.001 0.094 0.747 0.002 0.001 0.010 0.003 
 61 C_aust_RS36   (11)   20 :  0.064 0.022 0.004 0.001 0.086 0.804 0.005 0.002 0.010 0.003 
 62 C_aust_RS36    (4)   20 :  0.124 0.030 0.004 0.001 0.069 0.745 0.008 0.001 0.014 0.005 
 63 C_aust_RS37    (2)   20 :  0.079 0.021 0.008 0.001 0.071 0.793 0.003 0.001 0.019 0.004 
 64 C_aust_RS37    (1)   20 :  0.064 0.044 0.020 0.001 0.071 0.762 0.002 0.002 0.027 0.008 
 65 C_aust_RS37    (1)   20 :  0.082 0.027 0.003 0.002 0.074 0.787 0.003 0.006 0.013 0.003 
 66 C_aust_RS37    (2)   20 :  0.107 0.066 0.004 0.007 0.052 0.740 0.002 0.001 0.017 0.004 
 67 C_aust_RS37    (1)   20 :  0.135 0.017 0.005 0.001 0.061 0.759 0.004 0.002 0.013 0.003 
 68 C_aust_RS37    (1)   20 :  0.117 0.024 0.008 0.001 0.079 0.736 0.003 0.001 0.025 0.006 
 69 C_aust_RS37    (0)   20 :  0.086 0.030 0.006 0.003 0.086 0.763 0.002 0.002 0.019 0.005 
 70 C_aust_RS37    (0)   20 :  0.100 0.054 0.006 0.001 0.103 0.704 0.002 0.003 0.022 0.006 
 71 C_aust_RS37    (0)   20 :  0.091 0.018 0.015 0.000 0.059 0.777 0.002 0.001 0.030 0.007 
 72 C_aust_A1b    (6)   22 :  0.047 0.032 0.002 0.000 0.040 0.872 0.001 0.003 0.002 0.001 
 73 C_aust_A2    (4)   22 :  0.089 0.037 0.046 0.002 0.066 0.736 0.003 0.002 0.014 0.005 
 74 C_aust_A3   (21)   22 :  0.313 0.010 0.017 0.000 0.014 0.629 0.012 0.002 0.002 0.001 
 75 C_aust_A4    (7)   22 :  0.059 0.055 0.005 0.000 0.029 0.842 0.004 0.002 0.003 0.002 
 76 C_aust_A5   (13)   22 :  0.028 0.013 0.004 0.001 0.011 0.933 0.004 0.001 0.003 0.002 
 77 C_aust_A6    (8)   22 :  0.074 0.039 0.003 0.002 0.038 0.837 0.002 0.001 0.003 0.001 
 78 C_aust_A7    (2)   22 :  0.055 0.043 0.008 0.001 0.016 0.870 0.003 0.001 0.004 0.001 
 79 C_melap_RS4   (19)   12 :  0.004 0.000 0.051 0.016 0.003 0.004 0.293 0.036 0.011 0.582 
 80 C_melap_RS4   (20)   12 :  0.001 0.000 0.102 0.002 0.006 0.001 0.272 0.023 0.003 0.589 
 81 C_melap_RS4   (19)   12 :  0.004 0.000 0.106 0.012 0.004 0.005 0.309 0.065 0.010 0.484 
 82 C_melap_RS4   (27)   12 :  0.002 0.000 0.075 0.008 0.002 0.002 0.348 0.041 0.004 0.518 
 83 C_melap_RS4   (20)   12 :  0.003 0.001 0.098 0.007 0.011 0.007 0.368 0.019 0.010 0.476 
 84 C_melap_RS4   (22)   12 :  0.003 0.000 0.216 0.003 0.006 0.004 0.392 0.007 0.006 0.364 
 85 C_melap_RS4   (24)   12 :  0.003 0.000 0.168 0.003 0.002 0.004 0.377 0.014 0.004 0.425 
 86 C_melap_RS4   (34)   12 :  0.001 0.000 0.037 0.003 0.001 0.001 0.259 0.581 0.002 0.116 
 87 C_melap_RS4   (20)   12 :  0.007 0.000 0.098 0.008 0.014 0.006 0.296 0.052 0.009 0.509 
 88 C_melap_RS4   (29)   12 :  0.002 0.000 0.189 0.007 0.003 0.002 0.457 0.009 0.004 0.328 
 89 C_melap_RS4   (22)   12 :  0.002 0.001 0.144 0.005 0.003 0.002 0.185 0.084 0.008 0.566 
 90 C_melap_RS4   (23)   12 :  0.001 0.001 0.218 0.006 0.003 0.002 0.301 0.012 0.007 0.449 
 91 C_melap_RS4   (29)   13 :  0.000 0.000 0.001 0.552 0.000 0.000 0.443 0.000 0.000 0.003 
 92 C_melap_RS4    (7)   13 :  0.000 0.000 0.002 0.563 0.000 0.000 0.427 0.000 0.000 0.008 
 93 C_melap_RS4   (12)   13 :  0.000 0.000 0.010 0.003 0.000 0.000 0.279 0.002 0.002 0.702 
 94 C_melap_RS4   (14)   13 :  0.000 0.003 0.056 0.017 0.000 0.001 0.216 0.001 0.035 0.672 
 95 C_melap_RS4   (11)   13 :  0.000 0.001 0.261 0.004 0.001 0.000 0.192 0.002 0.003 0.535 
 96 C_melap_RS4   (15)   13 :  0.001 0.000 0.017 0.002 0.000 0.001 0.149 0.001 0.181 0.648 
 97 C_melap_RS4    (9)   13 :  0.000 0.000 0.010 0.004 0.000 0.001 0.242 0.002 0.003 0.736 
 98 C_melap_RS4    (8)   13 :  0.002 0.000 0.008 0.001 0.005 0.001 0.277 0.002 0.026 0.677 
 99 C_melap_RS4    (8)   13 :  0.001 0.000 0.019 0.003 0.001 0.002 0.306 0.000 0.004 0.663 
100 C_melap_RS4    (8)   13 :  0.000 0.000 0.116 0.001 0.000 0.000 0.177 0.002 0.002 0.701 
101 C_melap_RS4   (23)   13 :  0.005 0.000 0.617 0.001 0.000 0.001 0.345 0.001 0.002 0.028 
102 C_melap_RS4    (7)   13 :  0.001 0.000 0.013 0.004 0.001 0.001 0.265 0.015 0.004 0.695 
103 C_melap_RS1   (23)   14 :  0.004 0.002 0.148 0.002 0.001 0.005 0.375 0.005 0.003 0.454 
104 C_melap_RS1   (41)   14 :  0.002 0.003 0.053 0.003 0.003 0.004 0.608 0.015 0.002 0.308 
105 C_melap_RS1   (14)   14 :  0.004 0.001 0.064 0.011 0.003 0.004 0.284 0.006 0.003 0.620 
106 C_melap_RS1   (13)   14 :  0.003 0.001 0.046 0.042 0.002 0.004 0.271 0.009 0.005 0.617 
107 C_melap_RS1   (12)   14 :  0.003 0.006 0.115 0.017 0.003 0.004 0.269 0.003 0.003 0.577 
108 C_melap_RS1   (13)   14 :  0.005 0.001 0.039 0.004 0.005 0.011 0.342 0.009 0.004 0.581 
109 C_melap_RS1   (18)   14 :  0.003 0.001 0.034 0.026 0.001 0.003 0.484 0.007 0.002 0.439 
110 C_melap_RS1   (14)   14 :  0.002 0.001 0.068 0.020 0.002 0.003 0.265 0.009 0.003 0.627 
111 C_melap_RS1   (12)   14 :  0.004 0.001 0.055 0.006 0.001 0.005 0.303 0.004 0.002 0.619 
112 C_melap_RS1   (13)   14 :  0.002 0.001 0.166 0.026 0.001 0.003 0.233 0.007 0.003 0.557 
113 C_melap_RS1   (12)   14 :  0.001 0.001 0.069 0.006 0.002 0.002 0.265 0.008 0.003 0.643 
114 C_melap_RS1   (24)   14 :  0.011 0.001 0.102 0.004 0.001 0.004 0.451 0.006 0.002 0.420 
115 C_melap_RS4    (3)   16 :  0.004 0.001 0.046 0.004 0.004 0.003 0.260 0.013 0.028 0.637 
116 C_melap_RS4    (4)   16 :  0.002 0.001 0.065 0.002 0.003 0.003 0.277 0.011 0.022 0.614 
117 C_melap_RS4   (13)   16 :  0.003 0.001 0.087 0.003 0.002 0.001 0.223 0.025 0.017 0.638 
118 C_melap_RS4   (10)   16 :  0.003 0.015 0.062 0.004 0.004 0.003 0.195 0.003 0.046 0.666 
119 C_melap_RS4    (3)   16 :  0.004 0.003 0.024 0.007 0.004 0.003 0.260 0.008 0.047 0.641 
120 C_melap_RS4    (5)   16 :  0.002 0.001 0.089 0.004 0.002 0.002 0.320 0.011 0.017 0.552 
121 C_melap_RS4    (3)   16 :  0.003 0.001 0.080 0.002 0.002 0.003 0.318 0.007 0.031 0.554 
122 C_melap_RS4    (2)   16 :  0.003 0.002 0.083 0.002 0.003 0.004 0.276 0.017 0.027 0.583 
123 C_melap_RS4    (6)   16 :  0.007 0.001 0.054 0.001 0.004 0.003 0.291 0.007 0.024 0.607 
124 C_melap_RS4    (8)   16 :  0.023 0.003 0.094 0.004 0.007 0.009 0.361 0.013 0.042 0.443 
125 C_melap_RS4   (16)   16 :  0.005 0.003 0.040 0.001 0.002 0.003 0.443 0.006 0.014 0.482 
126 C_melap_RS4    (4)   16 :  0.009 0.002 0.130 0.002 0.003 0.003 0.269 0.006 0.025 0.551 
127 C_melap_RS5    (2)   19 :  0.003 0.001 0.087 0.005 0.004 0.003 0.231 0.055 0.006 0.605 
128 C_melap_RS5    (2)   19 :  0.009 0.001 0.063 0.022 0.005 0.006 0.253 0.020 0.011 0.612 
129 C_melap_RS5   (14)   19 :  0.004 0.001 0.054 0.005 0.005 0.003 0.178 0.026 0.009 0.715 
130 C_melap_RS5   (11)   19 :  0.003 0.001 0.095 0.006 0.006 0.003 0.204 0.031 0.010 0.641 
131 C_melap_RS5    (2)   19 :  0.002 0.001 0.082 0.009 0.005 0.003 0.324 0.029 0.006 0.539 
132 C_melap_RS5    (6)   19 :  0.002 0.000 0.064 0.011 0.004 0.003 0.348 0.021 0.007 0.539 
133 C_melap_RS5    (3)   19 :  0.004 0.001 0.053 0.005 0.004 0.004 0.227 0.034 0.008 0.659 
134 C_melap_RS5    (8)   19 :  0.010 0.001 0.108 0.004 0.019 0.007 0.334 0.058 0.007 0.453 
135 C_melap_RS5    (2)   19 :  0.003 0.000 0.069 0.004 0.009 0.003 0.239 0.022 0.008 0.643 
136 C_melap_RS5    (4)   19 :  0.003 0.001 0.104 0.003 0.008 0.004 0.287 0.051 0.007 0.531 
137 C_melap_RS5    (2)   19 :  0.006 0.002 0.040 0.008 0.011 0.010 0.246 0.026 0.013 0.638 
138 C_melap_RS5    (7)   19 :  0.004 0.000 0.055 0.006 0.003 0.003 0.286 0.028 0.005 0.610 


Estimated Allele Frequencies in each cluster
First column gives estimated ancestral frequencies


Locus 1 : 
2 alleles
14.5% missing data
   1   (0.889) 0.760 0.825 0.721 0.981 0.883 0.902 0.991 0.751 0.889 0.950 
   3   (0.111) 0.240 0.175 0.279 0.019 0.117 0.098 0.009 0.249 0.111 0.050 

Locus 2 : 
2 alleles
14.5% missing data
   2   (0.460) 0.689 0.605 0.439 0.084 0.453 0.419 0.143 0.926 0.461 0.476 
   4   (0.540) 0.311 0.395 0.561 0.916 0.547 0.581 0.857 0.074 0.539 0.524 

Locus 3 : 
2 alleles
5.1% missing data
   1   (0.896) 0.957 0.864 0.971 0.980 0.966 0.849 0.985 0.989 0.896 0.935 
   4   (0.104) 0.043 0.136 0.029 0.020 0.034 0.151 0.015 0.011 0.104 0.065 

Locus 4 : 
2 alleles
10.1% missing data
   1   (0.100) 0.048 0.048 0.671 0.016 0.052 0.037 0.016 0.348 0.099 0.073 
   4   (0.900) 0.952 0.952 0.329 0.984 0.948 0.963 0.984 0.652 0.901 0.927 

Locus 5 : 
2 alleles
2.2% missing data
   2   (0.890) 0.957 0.946 0.933 0.828 0.939 0.942 0.803 0.967 0.890 0.904 
   4   (0.110) 0.043 0.054 0.067 0.172 0.061 0.058 0.197 0.033 0.110 0.096 

Locus 6 : 
2 alleles
5.1% missing data
   3   (0.895) 0.962 0.929 0.954 0.381 0.926 0.885 0.981 0.992 0.895 0.955 
   2   (0.105) 0.038 0.071 0.046 0.619 0.074 0.115 0.019 0.008 0.105 0.045 

Locus 7 : 
2 alleles
10.1% missing data
   1   (0.587) 0.354 0.385 0.756 0.189 0.473 0.417 0.954 0.580 0.587 0.714 
   3   (0.413) 0.646 0.615 0.244 0.811 0.527 0.583 0.046 0.420 0.413 0.286 

Locus 8 : 
2 alleles
15.9% missing data
   2   (0.787) 0.792 0.898 0.782 0.332 0.781 0.859 0.568 0.742 0.787 0.822 
   4   (0.213) 0.208 0.102 0.218 0.668 0.219 0.141 0.432 0.258 0.213 0.178 

Locus 9 : 
2 alleles
2.2% missing data
   3   (0.906) 0.948 0.969 0.944 0.985 0.956 0.950 0.987 0.924 0.906 0.908 
   1   (0.094) 0.052 0.031 0.056 0.015 0.044 0.050 0.013 0.076 0.094 0.092 

Locus 10 : 
2 alleles
7.2% missing data
   1   (0.522) 0.686 0.428 0.471 0.156 0.490 0.692 0.708 0.530 0.523 0.406 
   3   (0.478) 0.314 0.572 0.529 0.844 0.510 0.308 0.292 0.470 0.477 0.594 

Locus 11 : 
2 alleles
6.5% missing data
   4   (0.733) 0.891 0.908 0.833 0.091 0.889 0.773 0.705 0.075 0.733 0.764 
   1   (0.267) 0.109 0.092 0.167 0.909 0.111 0.227 0.295 0.925 0.267 0.236 

Locus 12 : 
2 alleles
5.8% missing data
   1   (0.289) 0.402 0.505 0.343 0.050 0.386 0.380 0.031 0.095 0.289 0.225 
   3   (0.711) 0.598 0.495 0.657 0.950 0.614 0.620 0.969 0.905 0.711 0.775 

Locus 13 : 
2 alleles
1.4% missing data
   3   (0.894) 0.965 0.975 0.877 0.983 0.957 0.965 0.967 0.994 0.893 0.861 
   4   (0.106) 0.035 0.025 0.123 0.017 0.043 0.035 0.033 0.006 0.107 0.139 

Locus 14 : 
2 alleles
18.1% missing data
   1   (0.867) 0.816 0.772 0.458 0.979 0.900 0.932 0.974 0.867 0.866 0.908 
   4   (0.133) 0.184 0.228 0.542 0.021 0.100 0.068 0.026 0.133 0.134 0.092 

Locus 15 : 
2 alleles
14.5% missing data
   2   (0.120) 0.190 0.171 0.098 0.616 0.066 0.066 0.023 0.016 0.120 0.089 
   4   (0.880) 0.810 0.829 0.902 0.384 0.934 0.934 0.977 0.984 0.880 0.911 

Locus 16 : 
2 alleles
19.6% missing data
   1   (0.903) 0.900 0.858 0.978 0.985 0.886 0.908 0.995 0.985 0.902 0.941 
   4   (0.097) 0.100 0.142 0.022 0.015 0.114 0.092 0.005 0.015 0.098 0.059 

Locus 17 : 
2 alleles
9.4% missing data
   1   (0.906) 0.968 0.965 0.958 0.606 0.976 0.973 0.872 0.991 0.906 0.909 
   3   (0.094) 0.032 0.035 0.042 0.394 0.024 0.027 0.128 0.009 0.094 0.091 

Locus 18 : 
2 alleles
6.5% missing data
   4   (0.773) 0.790 0.901 0.759 0.662 0.670 0.835 0.886 0.965 0.773 0.760 
   2   (0.227) 0.210 0.099 0.241 0.338 0.330 0.165 0.114 0.035 0.227 0.240 

Locus 19 : 
2 alleles
2.2% missing data
   2   (0.877) 0.957 0.958 0.955 0.980 0.874 0.904 0.981 0.889 0.877 0.876 
   1   (0.123) 0.043 0.042 0.045 0.020 0.126 0.096 0.019 0.111 0.123 0.124 

Locus 20 : 
2 alleles
17.4% missing data
   1   (0.928) 0.943 0.796 0.987 0.951 0.930 0.836 0.998 0.996 0.928 0.981 
   3   (0.072) 0.057 0.204 0.013 0.049 0.070 0.164 0.002 0.004 0.072 0.019 

Locus 21 : 
2 alleles
17.4% missing data
   3   (0.263) 0.312 0.487 0.183 0.049 0.220 0.241 0.059 0.034 0.263 0.291 
   4   (0.737) 0.688 0.513 0.817 0.951 0.780 0.759 0.941 0.966 0.737 0.709 

Locus 22 : 
2 alleles
3.6% missing data
   2   (0.143) 0.096 0.134 0.133 0.176 0.163 0.060 0.241 0.049 0.143 0.133 
   4   (0.857) 0.904 0.866 0.867 0.824 0.837 0.940 0.759 0.951 0.857 0.867 

Locus 23 : 
2 alleles
4.3% missing data
   2   (0.887) 0.796 0.963 0.955 0.976 0.889 0.940 0.988 0.981 0.887 0.874 
   1   (0.113) 0.204 0.037 0.045 0.024 0.111 0.060 0.012 0.019 0.113 0.126 

Locus 24 : 
2 alleles
12.3% missing data
   4   (0.729) 0.810 0.859 0.784 0.451 0.490 0.757 0.749 0.553 0.728 0.783 
   2   (0.271) 0.190 0.141 0.216 0.549 0.510 0.243 0.251 0.447 0.272 0.217 

Locus 25 : 
2 alleles
6.5% missing data
   2   (0.373) 0.379 0.267 0.181 0.194 0.350 0.321 0.783 0.295 0.372 0.408 
   4   (0.627) 0.621 0.733 0.819 0.806 0.650 0.679 0.217 0.705 0.628 0.592 

Locus 26 : 
2 alleles
8.0% missing data
   1   (0.851) 0.559 0.826 0.959 0.970 0.869 0.817 0.976 0.984 0.851 0.906 
   3   (0.149) 0.441 0.174 0.041 0.030 0.131 0.183 0.024 0.016 0.149 0.094 

Locus 27 : 
2 alleles
10.1% missing data
   2   (0.317) 0.511 0.100 0.350 0.244 0.349 0.227 0.302 0.045 0.318 0.348 
   3   (0.683) 0.489 0.900 0.650 0.756 0.651 0.773 0.698 0.955 0.682 0.652 

Locus 28 : 
2 alleles
3.6% missing data
   2   (0.376) 0.181 0.443 0.409 0.145 0.279 0.365 0.131 0.082 0.376 0.452 
   3   (0.624) 0.819 0.557 0.591 0.855 0.721 0.635 0.869 0.918 0.624 0.548 

Locus 29 : 
2 alleles
13.8% missing data
   4   (0.246) 0.176 0.292 0.326 0.043 0.233 0.292 0.031 0.232 0.245 0.224 
   2   (0.754) 0.824 0.708 0.674 0.957 0.767 0.708 0.969 0.768 0.755 0.776 

Locus 30 : 
2 alleles
10.9% missing data
   3   (0.867) 0.923 0.835 0.933 0.938 0.941 0.946 0.666 0.909 0.867 0.840 
   1   (0.133) 0.077 0.165 0.067 0.062 0.059 0.054 0.334 0.091 0.133 0.160 

Locus 31 : 
2 alleles
12.3% missing data
   2   (0.927) 0.955 0.819 0.975 0.990 0.933 0.922 0.996 0.969 0.927 0.972 
   4   (0.073) 0.045 0.181 0.025 0.010 0.067 0.078 0.004 0.031 0.073 0.028 

Locus 32 : 
2 alleles
8.0% missing data
   3   (0.807) 0.794 0.975 0.768 0.584 0.620 0.906 0.644 0.748 0.808 0.796 
   1   (0.193) 0.206 0.025 0.232 0.416 0.380 0.094 0.356 0.252 0.192 0.204 

Locus 33 : 
2 alleles
6.5% missing data
   4   (0.892) 0.939 0.483 0.929 0.968 0.833 0.953 0.992 0.979 0.892 0.898 
   2   (0.108) 0.061 0.517 0.071 0.032 0.167 0.047 0.008 0.021 0.108 0.102 

Locus 34 : 
2 alleles
5.1% missing data
   3   (0.766) 0.649 0.508 0.901 0.957 0.773 0.736 0.978 0.806 0.765 0.814 
   1   (0.234) 0.351 0.492 0.099 0.043 0.227 0.264 0.022 0.194 0.235 0.186 

Locus 35 : 
2 alleles
2.2% missing data
   2   (0.898) 0.953 0.939 0.971 0.980 0.706 0.944 0.988 0.173 0.897 0.937 
   4   (0.102) 0.047 0.061 0.029 0.020 0.294 0.056 0.012 0.827 0.103 0.063 

Locus 36 : 
2 alleles
13.8% missing data
   4   (0.194) 0.063 0.024 0.155 0.412 0.063 0.161 0.344 0.207 0.193 0.194 
   2   (0.806) 0.937 0.976 0.845 0.588 0.937 0.839 0.656 0.793 0.807 0.806 

Locus 37 : 
2 alleles
2.9% missing data
   1   (0.094) 0.123 0.035 0.044 0.015 0.452 0.048 0.015 0.010 0.094 0.070 
   3   (0.906) 0.877 0.965 0.956 0.985 0.548 0.952 0.985 0.990 0.906 0.930 

Locus 38 : 
2 alleles
2.2% missing data
   1   (0.189) 0.248 0.210 0.446 0.079 0.356 0.145 0.028 0.030 0.189 0.150 
   3   (0.811) 0.752 0.790 0.554 0.921 0.644 0.855 0.972 0.970 0.811 0.850 

Locus 39 : 
2 alleles
2.2% missing data
   3   (0.893) 0.945 0.982 0.878 0.661 0.901 0.953 0.914 0.934 0.893 0.923 
   1   (0.107) 0.055 0.018 0.122 0.339 0.099 0.047 0.086 0.066 0.107 0.077 

Locus 40 : 
2 alleles
19.6% missing data
   1   (0.874) 0.940 0.775 0.703 0.979 0.953 0.913 0.980 0.981 0.873 0.903 
   2   (0.126) 0.060 0.225 0.297 0.021 0.047 0.087 0.020 0.019 0.127 0.097 

Locus 41 : 
2 alleles
1.4% missing data
   1   (0.729) 0.772 0.623 0.864 0.287 0.800 0.794 0.880 0.952 0.730 0.680 
   4   (0.271) 0.228 0.377 0.136 0.713 0.200 0.206 0.120 0.048 0.270 0.320 

Locus 42 : 
2 alleles
2.2% missing data
   2   (0.823) 0.938 0.807 0.889 0.937 0.880 0.859 0.986 0.783 0.824 0.794 
   4   (0.177) 0.062 0.193 0.111 0.063 0.120 0.141 0.014 0.217 0.176 0.206 

Locus 43 : 
2 alleles
13.8% missing data
   1   (0.127) 0.049 0.044 0.105 0.060 0.099 0.065 0.032 0.152 0.127 0.148 
   3   (0.873) 0.951 0.956 0.895 0.940 0.901 0.935 0.968 0.848 0.873 0.852 

Locus 44 : 
2 alleles
2.2% missing data
   3   (0.926) 0.943 0.960 0.990 0.260 0.880 0.887 0.998 0.997 0.926 0.984 
   1   (0.074) 0.057 0.040 0.010 0.740 0.120 0.113 0.002 0.003 0.074 0.016 

Locus 45 : 
2 alleles
8.0% missing data
   1   (0.903) 0.704 0.685 0.893 0.985 0.612 0.977 0.969 0.906 0.903 0.913 
   3   (0.097) 0.296 0.315 0.107 0.015 0.388 0.023 0.031 0.094 0.097 0.087 

Locus 46 : 
2 alleles
10.1% missing data
   2   (0.896) 0.941 0.920 0.965 0.985 0.935 0.809 0.995 0.906 0.896 0.950 
   4   (0.104) 0.059 0.080 0.035 0.015 0.065 0.191 0.005 0.094 0.104 0.050 

Locus 47 : 
2 alleles
10.9% missing data
   1   (0.333) 0.256 0.115 0.318 0.056 0.472 0.393 0.151 0.551 0.332 0.314 
   3   (0.667) 0.744 0.885 0.682 0.944 0.528 0.607 0.849 0.449 0.668 0.686 

Locus 48 : 
2 alleles
10.1% missing data
   2   (0.829) 0.785 0.660 0.900 0.971 0.763 0.833 0.962 0.054 0.829 0.900 
   3   (0.171) 0.215 0.340 0.100 0.029 0.237 0.167 0.038 0.946 0.171 0.100 

Locus 49 : 
2 alleles
6.5% missing data
   2   (0.862) 0.916 0.839 0.961 0.973 0.845 0.851 0.985 0.974 0.862 0.888 
   4   (0.138) 0.084 0.161 0.039 0.027 0.155 0.149 0.015 0.026 0.138 0.112 

Locus 50 : 
2 alleles
5.1% missing data
   2   (0.892) 0.823 0.933 0.912 0.940 0.931 0.951 0.956 0.973 0.892 0.891 
   1   (0.108) 0.177 0.067 0.088 0.060 0.069 0.049 0.044 0.027 0.108 0.109 

Locus 51 : 
2 alleles
12.3% missing data
   2   (0.832) 0.919 0.903 0.789 0.971 0.880 0.878 0.957 0.809 0.832 0.817 
   4   (0.168) 0.081 0.097 0.211 0.029 0.120 0.122 0.043 0.191 0.168 0.183 

Locus 52 : 
2 alleles
5.1% missing data
   1   (0.866) 0.942 0.574 0.972 0.979 0.877 0.711 0.993 0.991 0.866 0.935 
   3   (0.134) 0.058 0.426 0.028 0.021 0.123 0.289 0.007 0.009 0.134 0.065 

Locus 53 : 
2 alleles
5.8% missing data
   2   (0.620) 0.775 0.568 0.666 0.928 0.539 0.646 0.928 0.888 0.620 0.536 
   4   (0.380) 0.225 0.432 0.334 0.072 0.461 0.354 0.072 0.112 0.380 0.464 

Locus 54 : 
2 alleles
2.9% missing data
   3   (0.906) 0.972 0.815 0.971 0.983 0.968 0.958 0.992 0.026 0.905 0.941 
   1   (0.094) 0.028 0.185 0.029 0.017 0.032 0.042 0.008 0.974 0.095 0.059 

Locus 55 : 
2 alleles
4.3% missing data
   2   (0.909) 0.965 0.785 0.959 0.984 0.945 0.928 0.994 0.970 0.909 0.937 
   4   (0.091) 0.035 0.215 0.041 0.016 0.055 0.072 0.006 0.030 0.091 0.063 

Locus 56 : 
2 alleles
3.6% missing data
   2   (0.855) 0.902 0.809 0.896 0.972 0.872 0.746 0.989 0.971 0.855 0.921 
   4   (0.145) 0.098 0.191 0.104 0.028 0.128 0.254 0.011 0.029 0.145 0.079 

Locus 57 : 
2 alleles
13.8% missing data
   2   (0.884) 0.976 0.989 0.941 0.369 0.974 0.960 0.907 0.989 0.884 0.859 
   4   (0.116) 0.024 0.011 0.059 0.631 0.026 0.040 0.093 0.011 0.116 0.141 

Locus 58 : 
2 alleles
9.4% missing data
   3   (0.858) 0.918 0.892 0.924 0.242 0.713 0.893 0.989 0.957 0.859 0.900 
   1   (0.142) 0.082 0.108 0.076 0.758 0.287 0.107 0.011 0.043 0.141 0.100 

Locus 59 : 
2 alleles
4.3% missing data
   2   (0.756) 0.916 0.671 0.586 0.129 0.938 0.878 0.507 0.237 0.757 0.758 
   4   (0.244) 0.084 0.329 0.414 0.871 0.062 0.122 0.493 0.763 0.243 0.242 

Locus 60 : 
2 alleles
6.5% missing data
   2   (0.426) 0.583 0.376 0.398 0.077 0.610 0.557 0.129 0.915 0.425 0.326 
   4   (0.574) 0.417 0.624 0.602 0.923 0.390 0.443 0.871 0.085 0.575 0.674 

Locus 61 : 
2 alleles
5.1% missing data
   4   (0.280) 0.221 0.164 0.266 0.046 0.282 0.377 0.041 0.432 0.281 0.214 
   2   (0.720) 0.779 0.836 0.734 0.954 0.718 0.623 0.959 0.568 0.719 0.786 

Locus 62 : 
2 alleles
11.6% missing data
   1   (0.908) 0.957 0.894 0.898 0.983 0.952 0.939 0.991 0.842 0.908 0.935 
   3   (0.092) 0.043 0.106 0.102 0.017 0.048 0.061 0.009 0.158 0.092 0.065 

Locus 63 : 
2 alleles
9.4% missing data
   1   (0.300) 0.349 0.208 0.519 0.892 0.332 0.167 0.437 0.354 0.300 0.292 
   3   (0.700) 0.651 0.792 0.481 0.108 0.668 0.833 0.563 0.646 0.700 0.708 

Locus 64 : 
2 alleles
2.9% missing data
   3   (0.877) 0.821 0.831 0.951 0.963 0.607 0.873 0.987 0.990 0.878 0.923 
   4   (0.123) 0.179 0.169 0.049 0.037 0.393 0.127 0.013 0.010 0.122 0.077 

Locus 65 : 
2 alleles
4.3% missing data
   4   (0.869) 0.848 0.600 0.955 0.979 0.586 0.923 0.992 0.899 0.869 0.883 
   2   (0.131) 0.152 0.400 0.045 0.021 0.414 0.077 0.008 0.101 0.131 0.117 

Locus 66 : 
2 alleles
13.8% missing data
   2   (0.655) 0.703 0.524 0.803 0.719 0.504 0.727 0.712 0.901 0.655 0.619 
   4   (0.345) 0.297 0.476 0.197 0.281 0.496 0.273 0.288 0.099 0.345 0.381 

Locus 67 : 
2 alleles
13.0% missing data
   1   (0.176) 0.299 0.279 0.197 0.084 0.220 0.186 0.224 0.127 0.175 0.099 
   3   (0.824) 0.701 0.721 0.803 0.916 0.780 0.814 0.776 0.873 0.825 0.901 

Locus 68 : 
2 alleles
4.3% missing data
   3   (0.821) 0.873 0.905 0.919 0.964 0.823 0.874 0.971 0.043 0.821 0.833 
   1   (0.179) 0.127 0.095 0.081 0.036 0.177 0.126 0.029 0.957 0.179 0.167 

Locus 69 : 
2 alleles
11.6% missing data
   1   (0.779) 0.377 0.649 0.767 0.229 0.638 0.670 0.984 0.847 0.780 0.917 
   2   (0.221) 0.623 0.351 0.233 0.771 0.362 0.330 0.016 0.153 0.220 0.083 

Locus 70 : 
2 alleles
13.0% missing data
   2   (0.855) 0.803 0.853 0.853 0.932 0.775 0.850 0.981 0.860 0.855 0.902 
   4   (0.145) 0.197 0.147 0.147 0.068 0.225 0.150 0.019 0.140 0.145 0.098 

Locus 71 : 
2 alleles
14.5% missing data
   2   (0.924) 0.987 0.997 0.874 0.907 0.982 0.982 0.960 0.989 0.924 0.900 
   4   (0.076) 0.013 0.003 0.126 0.093 0.018 0.018 0.040 0.011 0.076 0.100 

Locus 72 : 
2 alleles
7.2% missing data
   2   (0.231) 0.132 0.260 0.164 0.040 0.157 0.244 0.034 0.183 0.232 0.231 
   3   (0.769) 0.868 0.740 0.836 0.960 0.843 0.756 0.966 0.817 0.768 0.769 

Locus 73 : 
2 alleles
14.5% missing data
   1   (0.874) 0.921 0.872 0.964 0.979 0.824 0.896 0.979 0.988 0.874 0.886 
   3   (0.126) 0.079 0.128 0.036 0.021 0.176 0.104 0.021 0.012 0.126 0.114 

Locus 74 : 
2 alleles
13.0% missing data
   1   (0.647) 0.660 0.704 0.730 0.816 0.805 0.701 0.192 0.664 0.647 0.631 
   4   (0.353) 0.340 0.296 0.270 0.184 0.195 0.299 0.808 0.336 0.353 0.369 

Locus 75 : 
2 alleles
13.8% missing data
   2   (0.811) 0.723 0.949 0.917 0.970 0.796 0.865 0.938 0.832 0.810 0.789 
   4   (0.189) 0.277 0.051 0.083 0.030 0.204 0.135 0.062 0.168 0.190 0.211 

Locus 76 : 
2 alleles
13.8% missing data
   1   (0.880) 0.893 0.982 0.598 0.982 0.608 0.926 0.987 0.910 0.880 0.917 
   3   (0.120) 0.107 0.018 0.402 0.018 0.392 0.074 0.013 0.090 0.120 0.083 

Locus 77 : 
2 alleles
13.0% missing data
   1   (0.393) 0.231 0.255 0.265 0.379 0.361 0.407 0.759 0.283 0.392 0.407 
   2   (0.607) 0.769 0.745 0.735 0.621 0.639 0.593 0.241 0.717 0.608 0.593 

Locus 78 : 
2 alleles
10.9% missing data
   2   (0.882) 0.945 0.878 0.951 0.982 0.901 0.850 0.991 0.917 0.882 0.926 
   4   (0.118) 0.055 0.122 0.049 0.018 0.099 0.150 0.009 0.083 0.118 0.074 

Locus 79 : 
2 alleles
13.8% missing data
   4   (0.243) 0.249 0.377 0.341 0.038 0.317 0.299 0.039 0.205 0.242 0.182 
   2   (0.757) 0.751 0.623 0.659 0.962 0.683 0.701 0.961 0.795 0.758 0.818 

Locus 80 : 
2 alleles
5.1% missing data
   2   (0.891) 0.919 0.913 0.951 0.952 0.893 0.932 0.965 0.927 0.891 0.909 
   4   (0.109) 0.081 0.087 0.049 0.048 0.107 0.068 0.035 0.073 0.109 0.091 

Locus 81 : 
2 alleles
14.5% missing data
   2   (0.850) 0.836 0.860 0.858 0.970 0.952 0.909 0.961 0.965 0.851 0.813 
   4   (0.150) 0.164 0.140 0.142 0.030 0.048 0.091 0.039 0.035 0.149 0.187 

Locus 82 : 
2 alleles
1.4% missing data
   1   (0.913) 0.927 0.897 0.956 0.983 0.759 0.949 0.989 0.961 0.914 0.933 
   3   (0.087) 0.073 0.103 0.044 0.017 0.241 0.051 0.011 0.039 0.086 0.067 

Locus 83 : 
2 alleles
4.3% missing data
   2   (0.311) 0.525 0.135 0.109 0.878 0.593 0.245 0.100 0.102 0.312 0.304 
   4   (0.689) 0.475 0.865 0.891 0.122 0.407 0.755 0.900 0.898 0.688 0.696 

Locus 84 : 
2 alleles
10.1% missing data
   3   (0.916) 0.891 0.964 0.963 0.987 0.926 0.920 0.995 0.908 0.916 0.959 
   1   (0.084) 0.109 0.036 0.037 0.013 0.074 0.080 0.005 0.092 0.084 0.041 

Locus 85 : 
2 alleles
11.6% missing data
   4   (0.768) 0.879 0.716 0.798 0.075 0.844 0.802 0.859 0.715 0.768 0.810 
   3   (0.232) 0.121 0.284 0.202 0.925 0.156 0.198 0.141 0.285 0.232 0.190 

Locus 86 : 
2 alleles
2.9% missing data
   2   (0.899) 0.954 0.976 0.641 0.983 0.954 0.956 0.982 0.852 0.899 0.913 
   1   (0.101) 0.046 0.024 0.359 0.017 0.046 0.044 0.018 0.148 0.101 0.087 

Locus 87 : 
2 alleles
12.3% missing data
   3   (0.842) 0.927 0.627 0.565 0.973 0.972 0.947 0.916 0.142 0.842 0.835 
   1   (0.158) 0.073 0.373 0.435 0.027 0.028 0.053 0.084 0.858 0.158 0.165 

Locus 88 : 
2 alleles
5.8% missing data
   4   (0.913) 0.991 0.999 0.901 0.945 0.995 0.992 0.083 0.964 0.914 0.808 
   2   (0.087) 0.009 0.001 0.099 0.055 0.005 0.008 0.917 0.036 0.086 0.192 

Locus 89 : 
2 alleles
5.8% missing data
   2   (0.269) 0.120 0.352 0.154 0.094 0.254 0.247 0.124 0.529 0.268 0.298 
   4   (0.731) 0.880 0.648 0.846 0.906 0.746 0.753 0.876 0.471 0.732 0.702 

Locus 90 : 
2 alleles
8.0% missing data
   4   (0.245) 0.392 0.216 0.186 0.102 0.249 0.303 0.029 0.024 0.244 0.222 
   2   (0.755) 0.608 0.784 0.814 0.898 0.751 0.697 0.971 0.976 0.756 0.778 

Locus 91 : 
2 alleles
3.6% missing data
   2   (0.869) 0.916 0.943 0.928 0.559 0.882 0.952 0.893 0.977 0.868 0.873 
   4   (0.131) 0.084 0.057 0.072 0.441 0.118 0.048 0.107 0.023 0.132 0.127 

Locus 92 : 
2 alleles
10.9% missing data
   4   (0.775) 0.817 0.482 0.854 0.959 0.788 0.836 0.970 0.873 0.775 0.743 
   3   (0.225) 0.183 0.518 0.146 0.041 0.212 0.164 0.030 0.127 0.225 0.257 

Locus 93 : 
2 alleles
4.3% missing data
   1   (0.872) 0.822 0.932 0.955 0.556 0.849 0.929 0.843 0.979 0.872 0.890 
   3   (0.128) 0.178 0.068 0.045 0.444 0.151 0.071 0.157 0.021 0.128 0.110 

Locus 94 : 
2 alleles
9.4% missing data
   2   (0.945) 0.994 1.000 0.931 0.992 0.996 0.995 0.860 0.934 0.945 0.870 
   1   (0.055) 0.006 0.000 0.069 0.008 0.004 0.005 0.140 0.066 0.055 0.130 

Locus 95 : 
2 alleles
2.9% missing data
   2   (0.848) 0.880 0.925 0.773 0.970 0.913 0.914 0.920 0.817 0.849 0.830 
   4   (0.152) 0.120 0.075 0.227 0.030 0.087 0.086 0.080 0.183 0.151 0.170 

Locus 96 : 
2 alleles
2.9% missing data
   3   (0.903) 0.942 0.849 0.937 0.980 0.905 0.965 0.983 0.990 0.903 0.881 
   2   (0.097) 0.058 0.151 0.063 0.020 0.095 0.035 0.017 0.010 0.097 0.119 

Locus 97 : 
2 alleles
1.4% missing data
   1   (0.943) 0.798 0.620 0.992 0.993 0.874 0.924 0.999 0.997 0.943 0.988 
   3   (0.057) 0.202 0.380 0.008 0.007 0.126 0.076 0.001 0.003 0.057 0.012 

Locus 98 : 
2 alleles
13.0% missing data
   4   (0.903) 0.970 0.968 0.944 0.871 0.968 0.930 0.984 0.405 0.903 0.938 
   3   (0.097) 0.030 0.032 0.056 0.129 0.032 0.070 0.016 0.595 0.097 0.062 

Locus 99 : 
2 alleles
4.3% missing data
   4   (0.908) 0.975 0.930 0.944 0.984 0.968 0.947 0.981 0.965 0.908 0.907 
   2   (0.092) 0.025 0.070 0.056 0.016 0.032 0.053 0.019 0.035 0.092 0.093 

Locus 100 : 
2 alleles
13.0% missing data
   1   (0.736) 0.921 0.909 0.689 0.126 0.912 0.811 0.508 0.927 0.735 0.731 
   3   (0.264) 0.079 0.091 0.311 0.874 0.088 0.189 0.492 0.073 0.265 0.269 

Locus 101 : 
2 alleles
10.9% missing data
   4   (0.892) 0.966 0.933 0.938 0.963 0.972 0.940 0.965 0.929 0.892 0.881 
   2   (0.108) 0.034 0.067 0.062 0.037 0.028 0.060 0.035 0.071 0.108 0.119 

Locus 102 : 
2 alleles
16.7% missing data
   3   (0.850) 0.922 0.884 0.749 0.936 0.897 0.873 0.984 0.885 0.848 0.903 
   1   (0.150) 0.078 0.116 0.251 0.064 0.103 0.127 0.016 0.115 0.152 0.097 

Locus 103 : 
2 alleles
5.1% missing data
   2   (0.711) 0.819 0.724 0.683 0.896 0.804 0.776 0.868 0.937 0.711 0.634 
   4   (0.289) 0.181 0.276 0.317 0.104 0.196 0.224 0.132 0.063 0.289 0.366 

Locus 104 : 
2 alleles
14.5% missing data
   2   (0.457) 0.293 0.440 0.572 0.087 0.452 0.397 0.136 0.954 0.457 0.520 
   4   (0.543) 0.707 0.560 0.428 0.913 0.548 0.603 0.864 0.046 0.543 0.480 

Locus 105 : 
2 alleles
8.0% missing data
   2   (0.447) 0.306 0.539 0.172 0.368 0.414 0.379 0.645 0.887 0.446 0.506 
   4   (0.553) 0.694 0.461 0.828 0.632 0.586 0.621 0.355 0.113 0.554 0.494 

Locus 106 : 
2 alleles
5.1% missing data
   4   (0.883) 0.911 0.956 0.942 0.966 0.937 0.924 0.987 0.973 0.884 0.858 
   3   (0.117) 0.089 0.044 0.058 0.034 0.063 0.076 0.013 0.027 0.116 0.142 

Locus 107 : 
2 alleles
13.0% missing data
   1   (0.841) 0.938 0.798 0.935 0.975 0.940 0.807 0.986 0.915 0.841 0.853 
   2   (0.159) 0.062 0.202 0.065 0.025 0.060 0.193 0.014 0.085 0.159 0.147 

Locus 108 : 
2 alleles
11.6% missing data
   1   (0.772) 0.807 0.827 0.874 0.422 0.817 0.748 0.929 0.967 0.771 0.822 
   3   (0.228) 0.193 0.173 0.126 0.578 0.183 0.252 0.071 0.033 0.229 0.178 

Locus 109 : 
2 alleles
5.1% missing data
   3   (0.767) 0.890 0.704 0.848 0.932 0.811 0.771 0.928 0.679 0.767 0.757 
   1   (0.233) 0.110 0.296 0.152 0.068 0.189 0.229 0.072 0.321 0.233 0.243 

Locus 110 : 
2 alleles
10.9% missing data
   1   (0.877) 0.863 0.973 0.965 0.959 0.692 0.921 0.987 0.932 0.877 0.878 
   3   (0.123) 0.137 0.027 0.035 0.041 0.308 0.079 0.013 0.068 0.123 0.122 

Locus 111 : 
2 alleles
13.8% missing data
   1   (0.452) 0.486 0.645 0.444 0.360 0.332 0.402 0.750 0.378 0.453 0.439 
   3   (0.548) 0.514 0.355 0.556 0.640 0.668 0.598 0.250 0.622 0.547 0.561 

Locus 112 : 
2 alleles
13.0% missing data
   2   (0.621) 0.494 0.617 0.425 0.931 0.735 0.629 0.924 0.923 0.620 0.587 
   4   (0.379) 0.506 0.383 0.575 0.069 0.265 0.371 0.076 0.077 0.380 0.413 

Locus 113 : 
2 alleles
3.6% missing data
   3   (0.885) 0.964 0.981 0.942 0.975 0.947 0.954 0.978 0.961 0.885 0.816 
   1   (0.115) 0.036 0.019 0.058 0.025 0.053 0.046 0.022 0.039 0.115 0.184 

Locus 114 : 
2 alleles
10.1% missing data
   4   (0.920) 0.897 0.713 0.989 0.990 0.876 0.876 0.998 0.997 0.918 0.977 
   2   (0.080) 0.103 0.287 0.011 0.010 0.124 0.124 0.002 0.003 0.082 0.023 

Locus 115 : 
2 alleles
13.8% missing data
   2   (0.683) 0.715 0.629 0.412 0.677 0.723 0.728 0.775 0.932 0.684 0.688 
   4   (0.317) 0.285 0.371 0.588 0.323 0.277 0.272 0.225 0.068 0.316 0.312 

Locus 116 : 
2 alleles
5.1% missing data
   1   (0.639) 0.677 0.536 0.670 0.938 0.779 0.675 0.834 0.426 0.639 0.591 
   3   (0.361) 0.323 0.464 0.330 0.062 0.221 0.325 0.166 0.574 0.361 0.409 

Locus 117 : 
2 alleles
2.9% missing data
   1   (0.725) 0.748 0.542 0.708 0.896 0.631 0.763 0.879 0.951 0.725 0.721 
   4   (0.275) 0.252 0.458 0.292 0.104 0.369 0.237 0.121 0.049 0.275 0.279 

Locus 118 : 
2 alleles
5.1% missing data
   2   (0.373) 0.248 0.477 0.409 0.145 0.273 0.461 0.077 0.050 0.373 0.371 
   4   (0.627) 0.752 0.523 0.591 0.855 0.727 0.539 0.923 0.950 0.627 0.629 

Locus 119 : 
2 alleles
6.5% missing data
   2   (0.619) 0.581 0.408 0.373 0.170 0.708 0.562 0.668 0.883 0.619 0.731 
   4   (0.381) 0.419 0.592 0.627 0.830 0.292 0.438 0.332 0.117 0.381 0.269 

Locus 120 : 
2 alleles
9.4% missing data
   3   (0.790) 0.882 0.809 0.711 0.965 0.787 0.853 0.874 0.779 0.790 0.793 
   4   (0.210) 0.118 0.191 0.289 0.035 0.213 0.147 0.126 0.221 0.210 0.207 

Locus 121 : 
2 alleles
13.8% missing data
   4   (0.893) 0.965 0.947 0.898 0.984 0.968 0.908 0.992 0.950 0.893 0.914 
   2   (0.107) 0.035 0.053 0.102 0.016 0.032 0.092 0.008 0.050 0.107 0.086 

Locus 122 : 
2 alleles
3.6% missing data
   3   (0.811) 0.743 0.811 0.847 0.666 0.910 0.883 0.653 0.740 0.811 0.844 
   2   (0.189) 0.257 0.189 0.153 0.334 0.090 0.117 0.347 0.260 0.189 0.156 

Locus 123 : 
2 alleles
13.0% missing data
   3   (0.914) 0.933 0.791 0.956 0.969 0.935 0.920 0.993 0.917 0.915 0.956 
   1   (0.086) 0.067 0.209 0.044 0.031 0.065 0.080 0.007 0.083 0.085 0.044 

Locus 124 : 
2 alleles
10.1% missing data
   1   (0.183) 0.109 0.412 0.068 0.409 0.256 0.171 0.053 0.045 0.183 0.139 
   3   (0.817) 0.891 0.588 0.932 0.591 0.744 0.829 0.947 0.955 0.817 0.861 

Locus 125 : 
2 alleles
5.1% missing data
   3   (0.797) 0.898 0.603 0.853 0.908 0.835 0.870 0.963 0.605 0.797 0.745 
   1   (0.203) 0.102 0.397 0.147 0.092 0.165 0.130 0.037 0.395 0.203 0.255 

Locus 126 : 
2 alleles
5.1% missing data
   1   (0.802) 0.930 0.714 0.769 0.969 0.903 0.815 0.973 0.358 0.802 0.815 
   3   (0.198) 0.070 0.286 0.231 0.031 0.097 0.185 0.027 0.642 0.198 0.185 

Locus 127 : 
2 alleles
13.8% missing data
   3   (0.698) 0.714 0.840 0.716 0.878 0.787 0.708 0.869 0.378 0.698 0.691 
   1   (0.302) 0.286 0.160 0.284 0.122 0.213 0.292 0.131 0.622 0.302 0.309 

Locus 128 : 
2 alleles
13.0% missing data
   1   (0.511) 0.591 0.492 0.254 0.330 0.544 0.474 0.694 0.917 0.512 0.523 
   3   (0.489) 0.409 0.508 0.746 0.670 0.456 0.526 0.306 0.083 0.488 0.477 

Locus 129 : 
2 alleles
8.0% missing data
   2   (0.833) 0.352 0.834 0.934 0.946 0.637 0.815 0.976 0.982 0.833 0.891 
   4   (0.167) 0.648 0.166 0.066 0.054 0.363 0.185 0.024 0.018 0.167 0.109 

Locus 130 : 
2 alleles
14.5% missing data
   3   (0.896) 0.885 0.707 0.943 0.978 0.925 0.953 0.983 0.990 0.895 0.904 
   1   (0.104) 0.115 0.293 0.057 0.022 0.075 0.047 0.017 0.010 0.105 0.096 

Locus 131 : 
2 alleles
18.1% missing data
   1   (0.914) 0.683 0.929 0.979 0.971 0.846 0.955 0.992 0.954 0.914 0.939 
   4   (0.086) 0.317 0.071 0.021 0.029 0.154 0.045 0.008 0.046 0.086 0.061 

Locus 132 : 
2 alleles
3.6% missing data
   2   (0.931) 0.963 0.895 0.990 0.991 0.866 0.912 0.997 0.997 0.932 0.972 
   4   (0.069) 0.037 0.105 0.010 0.009 0.134 0.088 0.003 0.003 0.068 0.028 

Locus 133 : 
2 alleles
5.8% missing data
   3   (0.785) 0.847 0.796 0.884 0.914 0.744 0.825 0.946 0.954 0.785 0.757 
   1   (0.215) 0.153 0.204 0.116 0.086 0.256 0.175 0.054 0.046 0.215 0.243 

Locus 134 : 
2 alleles
12.3% missing data
   2   (0.899) 0.873 0.960 0.970 0.985 0.791 0.898 0.993 0.927 0.899 0.936 
   4   (0.101) 0.127 0.040 0.030 0.015 0.209 0.102 0.007 0.073 0.101 0.064 

Locus 135 : 
2 alleles
5.1% missing data
   2   (0.861) 0.959 0.940 0.938 0.381 0.954 0.925 0.963 0.984 0.860 0.869 
   4   (0.139) 0.041 0.060 0.062 0.619 0.046 0.075 0.037 0.016 0.140 0.131 

Locus 136 : 
2 alleles
5.1% missing data
   2   (0.825) 0.930 0.961 0.916 0.830 0.829 0.900 0.873 0.795 0.825 0.752 
   1   (0.175) 0.070 0.039 0.084 0.170 0.171 0.100 0.127 0.205 0.175 0.248 

Locus 137 : 
2 alleles
12.3% missing data
   3   (0.888) 0.810 0.871 0.901 0.979 0.859 0.929 0.985 0.869 0.888 0.913 
   1   (0.112) 0.190 0.129 0.099 0.021 0.141 0.071 0.015 0.131 0.112 0.087 

Locus 138 : 
2 alleles
13.0% missing data
   2   (0.322) 0.429 0.274 0.507 0.315 0.329 0.407 0.259 0.205 0.321 0.241 
   4   (0.678) 0.571 0.726 0.493 0.685 0.671 0.593 0.741 0.795 0.679 0.759 

Locus 139 : 
2 alleles
11.6% missing data
   1   (0.891) 0.931 0.941 0.943 0.980 0.825 0.903 0.987 0.898 0.891 0.911 
   2   (0.109) 0.069 0.059 0.057 0.020 0.175 0.097 0.013 0.102 0.109 0.089 

Locus 140 : 
2 alleles
2.2% missing data
   3   (0.836) 0.935 0.877 0.854 0.612 0.940 0.875 0.667 0.969 0.837 0.862 
   1   (0.164) 0.065 0.123 0.146 0.388 0.060 0.125 0.333 0.031 0.163 0.138 

Locus 141 : 
2 alleles
5.1% missing data
   2   (0.896) 0.795 0.787 0.870 0.983 0.602 0.929 0.991 0.992 0.897 0.937 
   4   (0.104) 0.205 0.213 0.130 0.017 0.398 0.071 0.009 0.008 0.103 0.063 

Locus 142 : 
2 alleles
9.4% missing data
   1   (0.064) 0.061 0.035 0.012 0.009 0.162 0.162 0.002 0.023 0.064 0.015 
   3   (0.936) 0.939 0.965 0.988 0.991 0.838 0.838 0.998 0.977 0.936 0.985 

Locus 143 : 
2 alleles
4.3% missing data
   1   (0.397) 0.267 0.265 0.627 0.278 0.228 0.337 0.707 0.396 0.398 0.393 
   3   (0.603) 0.733 0.735 0.373 0.722 0.772 0.663 0.293 0.604 0.602 0.607 

Locus 144 : 
2 alleles
16.7% missing data
   2   (0.151) 0.083 0.345 0.226 0.026 0.235 0.092 0.023 0.102 0.151 0.152 
   4   (0.849) 0.917 0.655 0.774 0.974 0.765 0.908 0.977 0.898 0.849 0.848 

Locus 145 : 
2 alleles
16.7% missing data
   3   (0.871) 0.948 0.456 0.430 0.956 0.835 0.948 0.982 0.974 0.871 0.903 
   1   (0.129) 0.052 0.544 0.570 0.044 0.165 0.052 0.018 0.026 0.129 0.097 

Locus 146 : 
2 alleles
3.6% missing data
   4   (0.842) 0.940 0.759 0.885 0.974 0.893 0.894 0.961 0.933 0.842 0.806 
   2   (0.158) 0.060 0.241 0.115 0.026 0.107 0.106 0.039 0.067 0.158 0.194 

Locus 147 : 
2 alleles
12.3% missing data
   2   (0.455) 0.267 0.444 0.409 0.937 0.519 0.491 0.360 0.678 0.454 0.418 
   1   (0.545) 0.733 0.556 0.591 0.063 0.481 0.509 0.640 0.322 0.546 0.582 

Locus 148 : 
2 alleles
12.3% missing data
   4   (0.893) 0.890 0.965 0.806 0.493 0.756 0.946 0.962 0.880 0.894 0.948 
   2   (0.107) 0.110 0.035 0.194 0.507 0.244 0.054 0.038 0.120 0.106 0.052 

Locus 149 : 
2 alleles
3.6% missing data
   1   (0.865) 0.866 0.885 0.868 0.976 0.776 0.884 0.985 0.984 0.865 0.883 
   4   (0.135) 0.134 0.115 0.132 0.024 0.224 0.116 0.015 0.016 0.135 0.117 

Locus 150 : 
2 alleles
4.3% missing data
   1   (0.884) 0.954 0.860 0.932 0.981 0.914 0.931 0.963 0.986 0.884 0.889 
   3   (0.116) 0.046 0.140 0.068 0.019 0.086 0.069 0.037 0.014 0.116 0.111 

Locus 151 : 
2 alleles
7.2% missing data
   3   (0.898) 0.944 0.974 0.374 0.966 0.907 0.959 0.976 0.896 0.897 0.928 
   1   (0.102) 0.056 0.026 0.626 0.034 0.093 0.041 0.024 0.104 0.103 0.072 

Locus 152 : 
2 alleles
2.9% missing data
   4   (0.921) 0.967 0.988 0.981 0.980 0.913 0.926 0.996 0.979 0.920 0.950 
   3   (0.079) 0.033 0.012 0.019 0.020 0.087 0.074 0.004 0.021 0.080 0.050 

Locus 153 : 
2 alleles
13.0% missing data
   3   (0.902) 0.948 0.900 0.957 0.984 0.863 0.918 0.985 0.947 0.902 0.926 
   1   (0.098) 0.052 0.100 0.043 0.016 0.137 0.082 0.015 0.053 0.098 0.074 

Locus 154 : 
2 alleles
10.9% missing data
   1   (0.862) 0.885 0.934 0.938 0.870 0.803 0.829 0.985 0.853 0.862 0.912 
   4   (0.138) 0.115 0.066 0.062 0.130 0.197 0.171 0.015 0.147 0.138 0.088 

Locus 155 : 
2 alleles
5.1% missing data
   2   (0.459) 0.666 0.648 0.335 0.884 0.412 0.465 0.710 0.349 0.460 0.382 
   4   (0.541) 0.334 0.352 0.665 0.116 0.588 0.535 0.290 0.651 0.540 0.618 

Locus 156 : 
2 alleles
12.3% missing data
   1   (0.784) 0.885 0.917 0.892 0.904 0.717 0.771 0.972 0.830 0.784 0.777 
   3   (0.216) 0.115 0.083 0.108 0.096 0.283 0.229 0.028 0.170 0.216 0.223 

Locus 157 : 
2 alleles
6.5% missing data
   2   (0.796) 0.894 0.374 0.258 0.967 0.614 0.822 0.943 0.955 0.798 0.858 
   1   (0.204) 0.106 0.626 0.742 0.033 0.386 0.178 0.057 0.045 0.202 0.142 

Locus 158 : 
2 alleles
15.9% missing data
   2   (0.879) 0.639 0.828 0.963 0.976 0.629 0.828 0.993 0.926 0.880 0.946 
   3   (0.121) 0.361 0.172 0.037 0.024 0.371 0.172 0.007 0.074 0.120 0.054 

Locus 159 : 
2 alleles
5.1% missing data
   1   (0.234) 0.231 0.381 0.323 0.040 0.195 0.154 0.063 0.497 0.234 0.266 
   3   (0.766) 0.769 0.619 0.677 0.960 0.805 0.846 0.937 0.503 0.766 0.734 

Locus 160 : 
2 alleles
14.5% missing data
   3   (0.871) 0.900 0.892 0.963 0.845 0.820 0.917 0.977 0.907 0.871 0.876 
   1   (0.129) 0.100 0.108 0.037 0.155 0.180 0.083 0.023 0.093 0.129 0.124 

Locus 161 : 
2 alleles
13.0% missing data
   3   (0.632) 0.549 0.757 0.817 0.931 0.555 0.582 0.878 0.889 0.633 0.601 
   1   (0.368) 0.451 0.243 0.183 0.069 0.445 0.418 0.122 0.111 0.367 0.399 

Locus 162 : 
2 alleles
2.2% missing data
   2   (0.910) 0.965 0.659 0.924 0.984 0.958 0.941 0.989 0.880 0.911 0.935 
   4   (0.090) 0.035 0.341 0.076 0.016 0.042 0.059 0.011 0.120 0.089 0.065 

Locus 163 : 
2 alleles
1.4% missing data
   2   (0.923) 0.931 0.682 0.977 0.979 0.965 0.935 0.996 0.992 0.923 0.964 
   1   (0.077) 0.069 0.318 0.023 0.021 0.035 0.065 0.004 0.008 0.077 0.036 

Locus 164 : 
2 alleles
18.8% missing data
   3   (0.373) 0.475 0.399 0.313 0.044 0.586 0.311 0.521 0.409 0.373 0.386 
   1   (0.627) 0.525 0.601 0.687 0.956 0.414 0.689 0.479 0.591 0.627 0.614 

Locus 165 : 
2 alleles
11.6% missing data
   2   (0.743) 0.894 0.879 0.601 0.347 0.853 0.848 0.444 0.715 0.742 0.738 
   4   (0.257) 0.106 0.121 0.399 0.653 0.147 0.152 0.556 0.285 0.258 0.262 

Locus 166 : 
2 alleles
3.6% missing data
   4   (0.879) 0.869 0.994 0.924 0.966 0.835 0.962 0.974 0.975 0.879 0.792 
   2   (0.121) 0.131 0.006 0.076 0.034 0.165 0.038 0.026 0.025 0.121 0.208 

Locus 167 : 
2 alleles
2.2% missing data
   2   (0.941) 0.889 0.914 0.992 0.992 0.830 0.884 0.999 0.998 0.942 0.988 
   4   (0.059) 0.111 0.086 0.008 0.008 0.170 0.116 0.001 0.002 0.058 0.012 

Locus 168 : 
2 alleles
13.8% missing data
   2   (0.898) 0.940 0.998 0.685 0.977 0.912 0.977 0.914 0.918 0.897 0.870 
   4   (0.102) 0.060 0.002 0.315 0.023 0.088 0.023 0.086 0.082 0.103 0.130 

Locus 169 : 
2 alleles
4.3% missing data
   2   (0.888) 0.965 0.971 0.913 0.978 0.956 0.953 0.957 0.434 0.888 0.874 
   4   (0.112) 0.035 0.029 0.087 0.022 0.044 0.047 0.043 0.566 0.112 0.126 

Locus 170 : 
2 alleles
4.3% missing data
   1   (0.448) 0.607 0.662 0.246 0.091 0.401 0.427 0.131 0.051 0.449 0.533 
   2   (0.552) 0.393 0.338 0.754 0.909 0.599 0.573 0.869 0.949 0.551 0.467 

Locus 171 : 
2 alleles
2.9% missing data
   2   (0.749) 0.853 0.759 0.488 0.515 0.833 0.833 0.702 0.683 0.749 0.764 
   3   (0.251) 0.147 0.241 0.512 0.485 0.167 0.167 0.298 0.317 0.251 0.236 

Locus 172 : 
2 alleles
8.0% missing data
   2   (0.850) 0.778 0.888 0.885 0.976 0.856 0.802 0.985 0.968 0.849 0.910 
   4   (0.150) 0.222 0.112 0.115 0.024 0.144 0.198 0.015 0.032 0.151 0.090 

Locus 173 : 
2 alleles
5.1% missing data
   2   (0.709) 0.845 0.806 0.744 0.614 0.760 0.714 0.547 0.928 0.709 0.712 
   4   (0.291) 0.155 0.194 0.256 0.386 0.240 0.286 0.453 0.072 0.291 0.288 

Locus 174 : 
2 alleles
4.3% missing data
   4   (0.907) 0.939 0.844 0.967 0.985 0.965 0.931 0.992 0.989 0.907 0.921 
   2   (0.093) 0.061 0.156 0.033 0.015 0.035 0.069 0.008 0.011 0.093 0.079 

Locus 175 : 
2 alleles
13.0% missing data
   3   (0.930) 0.940 0.909 0.983 0.975 0.959 0.918 0.996 0.968 0.929 0.971 
   1   (0.070) 0.060 0.091 0.017 0.025 0.041 0.082 0.004 0.032 0.071 0.029 

Locus 176 : 
2 alleles
10.1% missing data
   1   (0.533) 0.631 0.545 0.762 0.089 0.533 0.638 0.230 0.511 0.531 0.507 
   3   (0.467) 0.369 0.455 0.238 0.911 0.467 0.362 0.770 0.489 0.469 0.493 

Locus 177 : 
2 alleles
4.3% missing data
   2   (0.735) 0.792 0.670 0.639 0.623 0.656 0.821 0.527 0.954 0.735 0.734 
   1   (0.265) 0.208 0.330 0.361 0.377 0.344 0.179 0.473 0.046 0.265 0.266 

Locus 178 : 
2 alleles
1.4% missing data
   1   (0.729) 0.503 0.774 0.873 0.433 0.592 0.806 0.725 0.895 0.729 0.745 
   4   (0.271) 0.497 0.226 0.127 0.567 0.408 0.194 0.275 0.105 0.271 0.255 

Locus 179 : 
2 alleles
10.9% missing data
   3   (0.893) 0.898 0.905 0.934 0.978 0.963 0.917 0.983 0.931 0.892 0.917 
   1   (0.107) 0.102 0.095 0.066 0.022 0.037 0.083 0.017 0.069 0.108 0.083 

Locus 180 : 
2 alleles
2.2% missing data
   1   (0.894) 0.956 0.971 0.961 0.983 0.891 0.890 0.987 0.965 0.895 0.914 
   4   (0.106) 0.044 0.029 0.039 0.017 0.109 0.110 0.013 0.035 0.105 0.086 

Locus 181 : 
2 alleles
15.9% missing data
   2   (0.883) 0.933 0.755 0.954 0.981 0.895 0.892 0.990 0.836 0.882 0.922 
   3   (0.117) 0.067 0.245 0.046 0.019 0.105 0.108 0.010 0.164 0.118 0.078 

Locus 182 : 
2 alleles
1.4% missing data
   1   (0.899) 0.952 0.975 0.961 0.964 0.933 0.907 0.962 0.884 0.899 0.932 
   3   (0.101) 0.048 0.025 0.039 0.036 0.067 0.093 0.038 0.116 0.101 0.068 

Locus 183 : 
2 alleles
10.1% missing data
   1   (0.878) 0.931 0.698 0.940 0.978 0.736 0.932 0.971 0.839 0.878 0.876 
   3   (0.122) 0.069 0.302 0.060 0.022 0.264 0.068 0.029 0.161 0.122 0.124 

Locus 184 : 
2 alleles
2.2% missing data
   4   (0.868) 0.922 0.936 0.956 0.979 0.755 0.733 0.992 0.884 0.868 0.934 
   2   (0.132) 0.078 0.064 0.044 0.021 0.245 0.267 0.008 0.116 0.132 0.066 

Locus 185 : 
2 alleles
12.3% missing data
   2   (0.827) 0.893 0.434 0.922 0.970 0.821 0.829 0.980 0.974 0.827 0.863 
   4   (0.173) 0.107 0.566 0.078 0.030 0.179 0.171 0.020 0.026 0.173 0.137 

Locus 186 : 
2 alleles
9.4% missing data
   2   (0.894) 0.963 0.918 0.936 0.979 0.955 0.959 0.962 0.850 0.894 0.860 
   4   (0.106) 0.037 0.082 0.064 0.021 0.045 0.041 0.038 0.150 0.106 0.140 

Locus 187 : 
2 alleles
9.4% missing data
   2   (0.861) 0.781 0.945 0.669 0.847 0.942 0.962 0.903 0.490 0.862 0.815 
   4   (0.139) 0.219 0.055 0.331 0.153 0.058 0.038 0.097 0.510 0.138 0.185 

Locus 188 : 
2 alleles
3.6% missing data
   3   (0.709) 0.749 0.770 0.628 0.905 0.849 0.790 0.672 0.662 0.710 0.640 
   4   (0.291) 0.251 0.230 0.372 0.095 0.151 0.210 0.328 0.338 0.290 0.360 

Locus 189 : 
2 alleles
5.1% missing data
   2   (0.799) 0.855 0.762 0.825 0.965 0.876 0.836 0.960 0.952 0.799 0.750 
   4   (0.201) 0.145 0.238 0.175 0.035 0.124 0.164 0.040 0.048 0.201 0.250 

Locus 190 : 
2 alleles
3.6% missing data
   2   (0.684) 0.675 0.874 0.857 0.411 0.852 0.632 0.871 0.332 0.684 0.714 
   4   (0.316) 0.325 0.126 0.143 0.589 0.148 0.368 0.129 0.668 0.316 0.286 

Locus 191 : 
2 alleles
4.3% missing data
   2   (0.912) 0.965 0.984 0.952 0.986 0.720 0.954 0.994 0.011 0.912 0.957 
   4   (0.088) 0.035 0.016 0.048 0.014 0.280 0.046 0.006 0.989 0.088 0.043 

Locus 192 : 
2 alleles
12.3% missing data
   1   (0.750) 0.766 0.659 0.907 0.243 0.533 0.814 0.938 0.938 0.749 0.761 
   3   (0.250) 0.234 0.341 0.093 0.757 0.467 0.186 0.062 0.062 0.251 0.239 

Locus 193 : 
2 alleles
8.0% missing data
   4   (0.522) 0.582 0.360 0.530 0.114 0.678 0.534 0.146 0.121 0.522 0.604 
   2   (0.478) 0.418 0.640 0.470 0.886 0.322 0.466 0.854 0.879 0.478 0.396 

Locus 194 : 
2 alleles
13.0% missing data
   1   (0.900) 0.454 0.938 0.978 0.984 0.958 0.950 0.992 0.993 0.900 0.903 
   4   (0.100) 0.546 0.062 0.022 0.016 0.042 0.050 0.008 0.007 0.100 0.097 

Locus 195 : 
2 alleles
4.3% missing data
   4   (0.887) 0.974 0.939 0.925 0.378 0.969 0.955 0.917 0.810 0.888 0.897 
   2   (0.113) 0.026 0.061 0.075 0.622 0.031 0.045 0.083 0.190 0.112 0.103 

Locus 196 : 
2 alleles
15.9% missing data
   3   (0.702) 0.811 0.633 0.802 0.949 0.868 0.759 0.863 0.410 0.702 0.630 
   1   (0.298) 0.189 0.367 0.198 0.051 0.132 0.241 0.137 0.590 0.298 0.370 

Locus 197 : 
2 alleles
13.0% missing data
   4   (0.707) 0.785 0.426 0.334 0.904 0.761 0.788 0.767 0.705 0.707 0.716 
   2   (0.293) 0.215 0.574 0.666 0.096 0.239 0.212 0.233 0.295 0.293 0.284 

Locus 198 : 
2 alleles
12.3% missing data
   1   (0.899) 0.961 0.748 0.955 0.985 0.937 0.914 0.981 0.870 0.899 0.932 
   4   (0.101) 0.039 0.252 0.045 0.015 0.063 0.086 0.019 0.130 0.101 0.068 

Locus 199 : 
2 alleles
13.0% missing data
   1   (0.766) 0.857 0.622 0.534 0.746 0.709 0.849 0.866 0.879 0.767 0.760 
   3   (0.234) 0.143 0.378 0.466 0.254 0.291 0.151 0.134 0.121 0.233 0.240 

Locus 200 : 
2 alleles
2.9% missing data
   4   (0.907) 0.936 0.915 0.979 0.986 0.908 0.858 0.997 0.012 0.907 0.973 
   2   (0.093) 0.064 0.085 0.021 0.014 0.092 0.142 0.003 0.988 0.093 0.027 

Locus 201 : 
2 alleles
3.6% missing data
   4   (0.220) 0.113 0.471 0.655 0.042 0.216 0.163 0.032 0.426 0.221 0.175 
   3   (0.780) 0.887 0.529 0.345 0.958 0.784 0.837 0.968 0.574 0.779 0.825 

Locus 202 : 
2 alleles
15.2% missing data
   1   (0.534) 0.371 0.372 0.729 0.771 0.517 0.420 0.911 0.350 0.534 0.585 
   3   (0.466) 0.629 0.628 0.271 0.229 0.483 0.580 0.089 0.650 0.466 0.415 

Locus 203 : 
2 alleles
14.5% missing data
   2   (0.658) 0.591 0.738 0.420 0.934 0.571 0.666 0.926 0.933 0.657 0.664 
   1   (0.342) 0.409 0.262 0.580 0.066 0.429 0.334 0.074 0.067 0.343 0.336 

Locus 204 : 
2 alleles
0.7% missing data
   4   (0.870) 0.959 0.508 0.891 0.478 0.893 0.928 0.949 0.982 0.870 0.902 
   1   (0.130) 0.041 0.492 0.109 0.522 0.107 0.072 0.051 0.018 0.130 0.098 

Locus 205 : 
2 alleles
2.9% missing data
   4   (0.084) 0.141 0.129 0.012 0.011 0.205 0.298 0.002 0.004 0.083 0.018 
   2   (0.916) 0.859 0.871 0.988 0.989 0.795 0.702 0.998 0.996 0.917 0.982 

Locus 206 : 
2 alleles
3.6% missing data
   4   (0.862) 0.891 0.939 0.950 0.122 0.695 0.884 0.988 0.948 0.862 0.916 
   2   (0.138) 0.109 0.061 0.050 0.878 0.305 0.116 0.012 0.052 0.138 0.084 

Locus 207 : 
2 alleles
13.8% missing data
   2   (0.928) 0.969 0.988 0.967 0.965 0.905 0.887 0.996 0.948 0.929 0.971 
   4   (0.072) 0.031 0.012 0.033 0.035 0.095 0.113 0.004 0.052 0.071 0.029 

Locus 208 : 
2 alleles
5.1% missing data
   3   (0.344) 0.238 0.283 0.174 0.112 0.172 0.401 0.175 0.227 0.345 0.371 
   4   (0.656) 0.762 0.717 0.826 0.888 0.828 0.599 0.825 0.773 0.655 0.629 

Locus 209 : 
2 alleles
16.7% missing data
   4   (0.717) 0.784 0.749 0.461 0.952 0.761 0.750 0.931 0.940 0.716 0.723 
   2   (0.283) 0.216 0.251 0.539 0.048 0.239 0.250 0.069 0.060 0.284 0.277 

Locus 210 : 
2 alleles
9.4% missing data
   1   (0.349) 0.216 0.383 0.361 0.086 0.205 0.308 0.530 0.291 0.351 0.349 
   3   (0.651) 0.784 0.617 0.639 0.914 0.795 0.692 0.470 0.709 0.649 0.651 

Locus 211 : 
2 alleles
11.6% missing data
   1   (0.910) 0.977 0.973 0.966 0.985 0.962 0.949 0.982 0.952 0.909 0.913 
   3   (0.090) 0.023 0.027 0.034 0.015 0.038 0.051 0.018 0.048 0.091 0.087 

Locus 212 : 
2 alleles
7.2% missing data
   3   (0.444) 0.398 0.610 0.127 0.731 0.377 0.562 0.057 0.437 0.444 0.428 
   4   (0.556) 0.602 0.390 0.873 0.269 0.623 0.438 0.943 0.563 0.556 0.572 

Locus 213 : 
2 alleles
3.6% missing data
   2   (0.546) 0.625 0.729 0.278 0.916 0.498 0.517 0.721 0.924 0.547 0.533 
   4   (0.454) 0.375 0.271 0.722 0.084 0.502 0.483 0.279 0.076 0.453 0.467 

Locus 214 : 
2 alleles
6.5% missing data
   1   (0.811) 0.920 0.833 0.599 0.556 0.890 0.867 0.776 0.896 0.812 0.832 
   3   (0.189) 0.080 0.167 0.401 0.444 0.110 0.133 0.224 0.104 0.188 0.168 

Locus 215 : 
2 alleles
5.8% missing data
   4   (0.870) 0.702 0.787 0.970 0.980 0.728 0.666 0.996 0.977 0.870 0.962 
   2   (0.130) 0.298 0.213 0.030 0.020 0.272 0.334 0.004 0.023 0.130 0.038 

Locus 216 : 
2 alleles
2.2% missing data
   2   (0.948) 0.952 0.985 0.992 0.993 0.932 0.896 0.999 0.998 0.948 0.989 
   4   (0.052) 0.048 0.015 0.008 0.007 0.068 0.104 0.001 0.002 0.052 0.011 

Locus 217 : 
2 alleles
4.3% missing data
   2   (0.767) 0.769 0.828 0.811 0.965 0.796 0.789 0.884 0.888 0.766 0.769 
   4   (0.233) 0.231 0.172 0.189 0.035 0.204 0.211 0.116 0.112 0.234 0.231 

Locus 218 : 
2 alleles
10.1% missing data
   2   (0.571) 0.535 0.579 0.583 0.920 0.505 0.560 0.854 0.424 0.571 0.541 
   4   (0.429) 0.465 0.421 0.417 0.080 0.495 0.440 0.146 0.576 0.429 0.459 

Locus 219 : 
2 alleles
14.5% missing data
   2   (0.774) 0.856 0.651 0.827 0.963 0.764 0.872 0.810 0.972 0.773 0.701 
   4   (0.226) 0.144 0.349 0.173 0.037 0.236 0.128 0.190 0.028 0.227 0.299 

Locus 220 : 
2 alleles
17.4% missing data
   4   (0.877) 0.908 0.649 0.974 0.979 0.855 0.642 0.996 0.979 0.877 0.963 
   3   (0.123) 0.092 0.351 0.026 0.021 0.145 0.358 0.004 0.021 0.123 0.037 

Locus 221 : 
2 alleles
2.9% missing data
   2   (0.092) 0.047 0.251 0.046 0.013 0.113 0.081 0.010 0.021 0.092 0.057 
   4   (0.908) 0.953 0.749 0.954 0.987 0.887 0.919 0.990 0.979 0.908 0.943 

Locus 222 : 
2 alleles
4.3% missing data
   2   (0.931) 0.965 0.467 0.986 0.989 0.882 0.966 0.996 0.991 0.930 0.964 
   4   (0.069) 0.035 0.533 0.014 0.011 0.118 0.034 0.004 0.009 0.070 0.036 

Locus 223 : 
2 alleles
13.0% missing data
   2   (0.879) 0.917 0.912 0.886 0.877 0.811 0.918 0.969 0.992 0.879 0.897 
   4   (0.121) 0.083 0.088 0.114 0.123 0.189 0.082 0.031 0.008 0.121 0.103 

Locus 224 : 
2 alleles
12.3% missing data
   1   (0.845) 0.950 0.929 0.674 0.973 0.944 0.946 0.960 0.807 0.844 0.781 
   3   (0.155) 0.050 0.071 0.326 0.027 0.056 0.054 0.040 0.193 0.156 0.219 

Locus 225 : 
2 alleles
10.9% missing data
   3   (0.700) 0.569 0.674 0.862 0.900 0.404 0.720 0.917 0.661 0.701 0.708 
   1   (0.300) 0.431 0.326 0.138 0.100 0.596 0.280 0.083 0.339 0.299 0.292 

Locus 226 : 
2 alleles
11.6% missing data
   3   (0.829) 0.938 0.933 0.937 0.971 0.892 0.830 0.973 0.847 0.829 0.799 
   1   (0.171) 0.062 0.067 0.063 0.029 0.108 0.170 0.027 0.153 0.171 0.201 

Locus 227 : 
2 alleles
6.5% missing data
   1   (0.833) 0.876 0.697 0.856 0.968 0.594 0.906 0.934 0.770 0.834 0.811 
   3   (0.167) 0.124 0.303 0.144 0.032 0.406 0.094 0.066 0.230 0.166 0.189 

Locus 228 : 
2 alleles
18.1% missing data
   2   (0.922) 0.928 0.989 0.953 0.986 0.698 0.969 0.991 0.960 0.922 0.923 
   4   (0.078) 0.072 0.011 0.047 0.014 0.302 0.031 0.009 0.040 0.078 0.077 

Locus 229 : 
2 alleles
3.6% missing data
   2   (0.766) 0.841 0.778 0.624 0.963 0.886 0.858 0.679 0.178 0.766 0.760 
   4   (0.234) 0.159 0.222 0.376 0.037 0.114 0.142 0.321 0.822 0.234 0.240 

Locus 230 : 
2 alleles
12.3% missing data
   4   (0.789) 0.912 0.916 0.820 0.963 0.738 0.897 0.923 0.956 0.790 0.646 
   2   (0.211) 0.088 0.084 0.180 0.037 0.262 0.103 0.077 0.044 0.210 0.354 

Locus 231 : 
2 alleles
2.2% missing data
   2   (0.671) 0.767 0.577 0.909 0.935 0.697 0.645 0.928 0.943 0.671 0.604 
   4   (0.329) 0.233 0.423 0.091 0.065 0.303 0.355 0.072 0.057 0.329 0.396 

Locus 232 : 
2 alleles
4.3% missing data
   3   (0.456) 0.583 0.542 0.381 0.519 0.493 0.387 0.448 0.527 0.454 0.491 
   4   (0.544) 0.417 0.458 0.619 0.481 0.507 0.613 0.552 0.473 0.546 0.509 

Locus 233 : 
2 alleles
7.2% missing data
   3   (0.866) 0.960 0.881 0.880 0.977 0.964 0.944 0.632 0.978 0.866 0.817 
   4   (0.134) 0.040 0.119 0.120 0.023 0.036 0.056 0.368 0.022 0.134 0.183 

Locus 234 : 
2 alleles
2.9% missing data
   4   (0.853) 0.946 0.457 0.946 0.958 0.910 0.868 0.984 0.982 0.853 0.873 
   2   (0.147) 0.054 0.543 0.054 0.042 0.090 0.132 0.016 0.018 0.147 0.127 

Locus 235 : 
2 alleles
6.5% missing data
   2   (0.676) 0.781 0.667 0.794 0.443 0.764 0.750 0.823 0.905 0.675 0.626 
   1   (0.324) 0.219 0.333 0.206 0.557 0.236 0.250 0.177 0.095 0.325 0.374 

Locus 236 : 
2 alleles
6.5% missing data
   4   (0.509) 0.551 0.661 0.226 0.911 0.734 0.466 0.731 0.882 0.509 0.475 
   1   (0.491) 0.449 0.339 0.774 0.089 0.266 0.534 0.269 0.118 0.491 0.525 

Locus 237 : 
2 alleles
3.6% missing data
   4   (0.727) 0.766 0.644 0.789 0.951 0.546 0.695 0.937 0.903 0.728 0.733 
   1   (0.273) 0.234 0.356 0.211 0.049 0.454 0.305 0.063 0.097 0.272 0.267 

Locus 238 : 
2 alleles
18.8% missing data
   1   (0.215) 0.143 0.361 0.120 0.069 0.212 0.191 0.038 0.157 0.216 0.221 
   3   (0.785) 0.857 0.639 0.880 0.931 0.788 0.809 0.962 0.843 0.784 0.779 

Locus 239 : 
2 alleles
4.3% missing data
   3   (0.884) 0.908 0.896 0.880 0.983 0.891 0.928 0.986 0.796 0.884 0.889 
   4   (0.116) 0.092 0.104 0.120 0.017 0.109 0.072 0.014 0.204 0.116 0.111 

Locus 240 : 
2 alleles
1.4% missing data
   2   (0.722) 0.881 0.889 0.483 0.964 0.769 0.824 0.443 0.831 0.723 0.645 
   3   (0.278) 0.119 0.111 0.517 0.036 0.231 0.176 0.557 0.169 0.277 0.355 

Locus 241 : 
2 alleles
8.7% missing data
   1   (0.865) 0.878 0.778 0.720 0.978 0.910 0.920 0.974 0.932 0.864 0.901 
   3   (0.135) 0.122 0.222 0.280 0.022 0.090 0.080 0.026 0.068 0.136 0.099 

Locus 242 : 
2 alleles
2.2% missing data
   3   (0.838) 0.778 0.953 0.821 0.975 0.889 0.881 0.834 0.887 0.838 0.843 
   1   (0.162) 0.222 0.047 0.179 0.025 0.111 0.119 0.166 0.113 0.162 0.157 

Locus 243 : 
2 alleles
10.9% missing data
   3   (0.448) 0.345 0.498 0.151 0.909 0.547 0.659 0.494 0.299 0.447 0.307 
   1   (0.552) 0.655 0.502 0.849 0.091 0.453 0.341 0.506 0.701 0.553 0.693 

Locus 244 : 
2 alleles
5.8% missing data
   2   (0.865) 0.896 0.895 0.945 0.973 0.841 0.847 0.988 0.983 0.865 0.907 
   4   (0.135) 0.104 0.105 0.055 0.027 0.159 0.153 0.012 0.017 0.135 0.093 

Locus 245 : 
2 alleles
2.9% missing data
   2   (0.834) 0.890 0.536 0.654 0.974 0.804 0.911 0.982 0.984 0.834 0.821 
   4   (0.166) 0.110 0.464 0.346 0.026 0.196 0.089 0.018 0.016 0.166 0.179 

Locus 246 : 
2 alleles
4.3% missing data
   4   (0.776) 0.838 0.883 0.926 0.639 0.780 0.823 0.904 0.757 0.776 0.744 
   2   (0.224) 0.162 0.117 0.074 0.361 0.220 0.177 0.096 0.243 0.224 0.256 

Locus 247 : 
2 alleles
14.5% missing data
   2   (0.658) 0.735 0.679 0.516 0.944 0.763 0.693 0.737 0.075 0.658 0.676 
   4   (0.342) 0.265 0.321 0.484 0.056 0.237 0.307 0.263 0.925 0.342 0.324 

Locus 248 : 
2 alleles
8.0% missing data
   2   (0.164) 0.090 0.391 0.112 0.489 0.112 0.092 0.210 0.416 0.164 0.137 
   3   (0.836) 0.910 0.609 0.888 0.511 0.888 0.908 0.790 0.584 0.836 0.863 

Locus 249 : 
2 alleles
13.8% missing data
   2   (0.942) 0.959 0.914 0.990 0.991 0.941 0.879 0.998 0.997 0.942 0.984 
   1   (0.058) 0.041 0.086 0.010 0.009 0.059 0.121 0.002 0.003 0.058 0.016 

Locus 250 : 
2 alleles
1.4% missing data
   2   (0.772) 0.816 0.810 0.886 0.711 0.796 0.829 0.792 0.114 0.772 0.802 
   3   (0.228) 0.184 0.190 0.114 0.289 0.204 0.171 0.208 0.886 0.228 0.198 

Locus 251 : 
2 alleles
5.1% missing data
   3   (0.379) 0.246 0.645 0.309 0.940 0.406 0.349 0.125 0.758 0.380 0.332 
   4   (0.621) 0.754 0.355 0.691 0.060 0.594 0.651 0.875 0.242 0.620 0.668 

Locus 252 : 
2 alleles
15.9% missing data
   2   (0.266) 0.213 0.146 0.280 0.213 0.291 0.257 0.172 0.079 0.265 0.280 
   4   (0.734) 0.787 0.854 0.720 0.787 0.709 0.743 0.828 0.921 0.735 0.720 

Locus 253 : 
2 alleles
15.2% missing data
   4   (0.868) 0.951 0.867 0.939 0.949 0.934 0.923 0.979 0.979 0.869 0.814 
   2   (0.132) 0.049 0.133 0.061 0.051 0.066 0.077 0.021 0.021 0.131 0.186 

Locus 254 : 
2 alleles
8.0% missing data
   1   (0.321) 0.181 0.537 0.155 0.106 0.233 0.366 0.128 0.132 0.321 0.343 
   2   (0.679) 0.819 0.463 0.845 0.894 0.767 0.634 0.872 0.868 0.679 0.657 

Locus 255 : 
2 alleles
16.7% missing data
   1   (0.664) 0.369 0.801 0.463 0.699 0.597 0.682 0.298 0.648 0.665 0.744 
   2   (0.336) 0.631 0.199 0.537 0.301 0.403 0.318 0.702 0.352 0.335 0.256 

Locus 256 : 
2 alleles
7.2% missing data
   1   (0.652) 0.777 0.670 0.595 0.088 0.807 0.748 0.597 0.971 0.652 0.612 
   2   (0.348) 0.223 0.330 0.405 0.912 0.193 0.252 0.403 0.029 0.348 0.388 

Locus 257 : 
2 alleles
10.9% missing data
   1   (0.917) 0.972 0.987 0.888 0.980 0.979 0.948 0.991 0.944 0.918 0.937 
   2   (0.083) 0.028 0.013 0.112 0.020 0.021 0.052 0.009 0.056 0.082 0.063 

Locus 258 : 
2 alleles
15.9% missing data
   3   (0.908) 0.950 0.963 0.825 0.908 0.953 0.972 0.967 0.984 0.908 0.889 
   1   (0.092) 0.050 0.037 0.175 0.092 0.047 0.028 0.033 0.016 0.092 0.111 

Locus 259 : 
2 alleles
10.9% missing data
   2   (0.846) 0.918 0.732 0.936 0.211 0.929 0.807 0.988 0.991 0.846 0.918 
   4   (0.154) 0.082 0.268 0.064 0.789 0.071 0.193 0.012 0.009 0.154 0.082 

Locus 260 : 
2 alleles
11.6% missing data
   1   (0.857) 0.823 0.554 0.946 0.969 0.787 0.869 0.985 0.429 0.858 0.917 
   3   (0.143) 0.177 0.446 0.054 0.031 0.213 0.131 0.015 0.571 0.142 0.083 

Locus 261 : 
2 alleles
15.9% missing data
   1   (0.487) 0.277 0.623 0.305 0.462 0.559 0.492 0.587 0.410 0.488 0.494 
   3   (0.513) 0.723 0.377 0.695 0.538 0.441 0.508 0.413 0.590 0.512 0.506 

Locus 262 : 
2 alleles
13.8% missing data
   4   (0.127) 0.054 0.137 0.140 0.024 0.137 0.135 0.013 0.170 0.126 0.086 
   2   (0.873) 0.946 0.863 0.860 0.976 0.863 0.865 0.987 0.830 0.874 0.914 

Locus 263 : 
2 alleles
1.4% missing data
   1   (0.897) 0.967 0.989 0.762 0.982 0.954 0.942 0.981 0.987 0.896 0.912 
   2   (0.103) 0.033 0.011 0.238 0.018 0.046 0.058 0.019 0.013 0.104 0.088 

Locus 264 : 
2 alleles
3.6% missing data
   2   (0.959) 0.996 1.000 0.975 0.995 0.997 0.996 0.568 0.949 0.959 0.956 
   4   (0.041) 0.004 0.000 0.025 0.005 0.003 0.004 0.432 0.051 0.041 0.044 

Locus 265 : 
2 alleles
7.2% missing data
   3   (0.691) 0.392 0.589 0.681 0.197 0.480 0.770 0.944 0.371 0.691 0.750 
   2   (0.309) 0.608 0.411 0.319 0.803 0.520 0.230 0.056 0.629 0.309 0.250 

Locus 266 : 
2 alleles
5.1% missing data
   2   (0.484) 0.235 0.390 0.345 0.772 0.398 0.502 0.766 0.026 0.484 0.516 
   4   (0.516) 0.765 0.610 0.655 0.228 0.602 0.498 0.234 0.974 0.516 0.484 

Locus 267 : 
2 alleles
2.9% missing data
   2   (0.915) 0.769 0.950 0.981 0.982 0.800 0.926 0.993 0.989 0.916 0.951 
   4   (0.085) 0.231 0.050 0.019 0.018 0.200 0.074 0.007 0.011 0.084 0.049 

Locus 268 : 
2 alleles
15.2% missing data
   1   (0.200) 0.111 0.035 0.071 0.075 0.302 0.215 0.033 0.035 0.200 0.216 
   3   (0.800) 0.889 0.965 0.929 0.925 0.698 0.785 0.967 0.965 0.800 0.784 

Locus 269 : 
2 alleles
4.3% missing data
   1   (0.894) 0.962 0.902 0.950 0.984 0.961 0.814 0.994 0.855 0.893 0.952 
   3   (0.106) 0.038 0.098 0.050 0.016 0.039 0.186 0.006 0.145 0.107 0.048 

Locus 270 : 
2 alleles
6.5% missing data
   4   (0.902) 0.938 0.896 0.895 0.982 0.917 0.950 0.975 0.824 0.902 0.915 
   1   (0.098) 0.062 0.104 0.105 0.018 0.083 0.050 0.025 0.176 0.098 0.085 

Locus 271 : 
2 alleles
2.2% missing data
   2   (0.877) 0.957 0.971 0.842 0.980 0.954 0.958 0.950 0.984 0.877 0.803 
   4   (0.123) 0.043 0.029 0.158 0.020 0.046 0.042 0.050 0.016 0.123 0.197 

Locus 272 : 
2 alleles
2.9% missing data
   4   (0.846) 0.914 0.913 0.928 0.938 0.827 0.875 0.976 0.966 0.847 0.825 
   2   (0.154) 0.086 0.087 0.072 0.062 0.173 0.125 0.024 0.034 0.153 0.175 

Locus 273 : 
2 alleles
1.4% missing data
   2   (0.862) 0.592 0.915 0.965 0.977 0.949 0.895 0.984 0.984 0.861 0.871 
   4   (0.138) 0.408 0.085 0.035 0.023 0.051 0.105 0.016 0.016 0.139 0.129 

Locus 274 : 
2 alleles
8.0% missing data
   1   (0.145) 0.096 0.163 0.120 0.066 0.128 0.121 0.041 0.020 0.145 0.132 
   3   (0.855) 0.904 0.837 0.880 0.934 0.872 0.879 0.959 0.980 0.855 0.868 

Locus 275 : 
2 alleles
2.9% missing data
   1   (0.606) 0.725 0.699 0.782 0.093 0.809 0.586 0.510 0.113 0.606 0.639 
   4   (0.394) 0.275 0.301 0.218 0.907 0.191 0.414 0.490 0.887 0.394 0.361 

Locus 276 : 
2 alleles
18.1% missing data
   2   (0.370) 0.387 0.592 0.631 0.152 0.440 0.315 0.103 0.659 0.371 0.330 
   3   (0.630) 0.613 0.408 0.369 0.848 0.560 0.685 0.897 0.341 0.629 0.670 

Locus 277 : 
2 alleles
10.9% missing data
   1   (0.903) 0.918 0.866 0.953 0.984 0.830 0.940 0.993 0.834 0.902 0.929 
   4   (0.097) 0.082 0.134 0.047 0.016 0.170 0.060 0.007 0.166 0.098 0.071 

Locus 278 : 
2 alleles
3.6% missing data
   3   (0.784) 0.895 0.477 0.900 0.966 0.796 0.787 0.981 0.969 0.784 0.767 
   1   (0.216) 0.105 0.523 0.100 0.034 0.204 0.213 0.019 0.031 0.216 0.233 

Locus 279 : 
2 alleles
3.6% missing data
   1   (0.873) 0.769 0.962 0.967 0.944 0.879 0.905 0.989 0.948 0.873 0.881 
   3   (0.127) 0.231 0.038 0.033 0.056 0.121 0.095 0.011 0.052 0.127 0.119 

Locus 280 : 
2 alleles
2.2% missing data
   3   (0.179) 0.083 0.155 0.427 0.038 0.149 0.113 0.145 0.061 0.178 0.186 
   4   (0.821) 0.917 0.845 0.573 0.962 0.851 0.887 0.855 0.939 0.822 0.814 

Locus 281 : 
2 alleles
14.5% missing data
   1   (0.733) 0.812 0.629 0.846 0.881 0.741 0.741 0.891 0.558 0.733 0.739 
   2   (0.267) 0.188 0.371 0.154 0.119 0.259 0.259 0.109 0.442 0.267 0.261 

Locus 282 : 
2 alleles
18.1% missing data
   3   (0.819) 0.864 0.848 0.916 0.787 0.911 0.850 0.960 0.979 0.819 0.791 
   4   (0.181) 0.136 0.152 0.084 0.213 0.089 0.150 0.040 0.021 0.181 0.209 

Locus 283 : 
2 alleles
5.1% missing data
   1   (0.892) 0.970 0.902 0.963 0.978 0.939 0.926 0.986 0.978 0.893 0.881 
   2   (0.108) 0.030 0.098 0.037 0.022 0.061 0.074 0.014 0.022 0.107 0.119 

Locus 284 : 
2 alleles
5.1% missing data
   1   (0.879) 0.896 0.942 0.958 0.436 0.903 0.880 0.978 0.989 0.879 0.941 
   2   (0.121) 0.104 0.058 0.042 0.564 0.097 0.120 0.022 0.011 0.121 0.059 

Locus 285 : 
2 alleles
10.9% missing data
   4   (0.903) 0.955 0.964 0.966 0.982 0.952 0.965 0.986 0.980 0.903 0.860 
   2   (0.097) 0.045 0.036 0.034 0.018 0.048 0.035 0.014 0.020 0.097 0.140 

Locus 286 : 
2 alleles
8.0% missing data
   4   (0.375) 0.286 0.564 0.550 0.117 0.374 0.278 0.410 0.108 0.376 0.405 
   2   (0.625) 0.714 0.436 0.450 0.883 0.626 0.722 0.590 0.892 0.624 0.595 

Locus 287 : 
2 alleles
14.5% missing data
   1   (0.386) 0.320 0.474 0.706 0.062 0.248 0.445 0.434 0.390 0.386 0.312 
   3   (0.614) 0.680 0.526 0.294 0.938 0.752 0.555 0.566 0.610 0.614 0.688 

Locus 288 : 
2 alleles
2.2% missing data
   2   (0.050) 0.043 0.051 0.008 0.007 0.087 0.104 0.001 0.008 0.050 0.010 
   3   (0.950) 0.957 0.949 0.992 0.993 0.913 0.896 0.999 0.992 0.950 0.990 

Locus 289 : 
2 alleles
15.9% missing data
   4   (0.920) 0.959 0.775 0.988 0.248 0.932 0.880 0.998 0.996 0.921 0.981 
   2   (0.080) 0.041 0.225 0.012 0.752 0.068 0.120 0.002 0.004 0.079 0.019 

Locus 290 : 
2 alleles
6.5% missing data
   2   (0.857) 0.968 0.990 0.927 0.978 0.952 0.942 0.854 0.923 0.858 0.738 
   4   (0.143) 0.032 0.010 0.073 0.022 0.048 0.058 0.146 0.077 0.142 0.262 

Locus 291 : 
2 alleles
18.1% missing data
   4   (0.895) 0.951 0.869 0.966 0.960 0.897 0.880 0.987 0.984 0.895 0.931 
   2   (0.105) 0.049 0.131 0.034 0.040 0.103 0.120 0.013 0.016 0.105 0.069 

Locus 292 : 
2 alleles
7.2% missing data
   2   (0.717) 0.856 0.663 0.854 0.943 0.779 0.604 0.942 0.435 0.717 0.776 
   4   (0.283) 0.144 0.337 0.146 0.057 0.221 0.396 0.058 0.565 0.283 0.224 

Locus 293 : 
2 alleles
3.6% missing data
   1   (0.921) 0.940 0.605 0.989 0.981 0.883 0.754 0.998 0.996 0.921 0.983 
   3   (0.079) 0.060 0.395 0.011 0.019 0.117 0.246 0.002 0.004 0.079 0.017 

Locus 294 : 
2 alleles
10.9% missing data
   2   (0.844) 0.914 0.803 0.953 0.614 0.880 0.919 0.835 0.857 0.844 0.837 
   1   (0.156) 0.086 0.197 0.047 0.386 0.120 0.081 0.165 0.143 0.156 0.163 

Locus 295 : 
2 alleles
5.1% missing data
   1   (0.796) 0.894 0.700 0.905 0.962 0.804 0.752 0.962 0.790 0.795 0.832 
   2   (0.204) 0.106 0.300 0.095 0.038 0.196 0.248 0.038 0.210 0.205 0.168 

Locus 296 : 
2 alleles
5.8% missing data
   1   (0.615) 0.627 0.564 0.481 0.828 0.783 0.818 0.061 0.133 0.614 0.538 
   3   (0.385) 0.373 0.436 0.519 0.172 0.217 0.182 0.939 0.867 0.386 0.462 

Locus 297 : 
2 alleles
4.3% missing data
   4   (0.920) 0.932 0.976 0.696 0.985 0.809 0.977 0.986 0.958 0.920 0.920 
   2   (0.080) 0.068 0.024 0.304 0.015 0.191 0.023 0.014 0.042 0.080 0.080 

Locus 298 : 
2 alleles
11.6% missing data
   2   (0.614) 0.502 0.690 0.596 0.937 0.589 0.722 0.770 0.528 0.613 0.526 
   4   (0.386) 0.498 0.310 0.404 0.063 0.411 0.278 0.230 0.472 0.387 0.474 

Locus 299 : 
2 alleles
8.0% missing data
   2   (0.218) 0.149 0.322 0.086 0.419 0.181 0.257 0.066 0.053 0.218 0.176 
   4   (0.782) 0.851 0.678 0.914 0.581 0.819 0.743 0.934 0.947 0.782 0.824 

Locus 300 : 
2 alleles
3.6% missing data
   2   (0.800) 0.867 0.811 0.917 0.956 0.897 0.797 0.979 0.889 0.799 0.784 
   4   (0.200) 0.133 0.189 0.083 0.044 0.103 0.203 0.021 0.111 0.201 0.216 

Locus 301 : 
2 alleles
5.8% missing data
   2   (0.506) 0.486 0.577 0.299 0.796 0.380 0.540 0.453 0.422 0.507 0.503 
   4   (0.494) 0.514 0.423 0.701 0.204 0.620 0.460 0.547 0.578 0.493 0.497 

Locus 302 : 
2 alleles
13.8% missing data
   4   (0.470) 0.426 0.340 0.676 0.797 0.339 0.503 0.639 0.328 0.470 0.414 
   3   (0.530) 0.574 0.660 0.324 0.203 0.661 0.497 0.361 0.672 0.530 0.586 

Locus 303 : 
2 alleles
6.5% missing data
   4   (0.892) 0.966 0.923 0.911 0.977 0.951 0.930 0.948 0.986 0.892 0.894 
   2   (0.108) 0.034 0.077 0.089 0.023 0.049 0.070 0.052 0.014 0.108 0.106 

Locus 304 : 
2 alleles
14.5% missing data
   3   (0.912) 0.979 0.976 0.920 0.987 0.938 0.954 0.992 0.753 0.911 0.923 
   1   (0.088) 0.021 0.024 0.080 0.013 0.062 0.046 0.008 0.247 0.089 0.077 

Locus 305 : 
2 alleles
2.2% missing data
   4   (0.827) 0.917 0.936 0.952 0.389 0.845 0.791 0.968 0.977 0.827 0.874 
   3   (0.173) 0.083 0.064 0.048 0.611 0.155 0.209 0.032 0.023 0.173 0.126 

Locus 306 : 
2 alleles
5.1% missing data
   2   (0.903) 0.967 0.922 0.926 0.982 0.988 0.961 0.982 0.952 0.904 0.864 
   3   (0.097) 0.033 0.078 0.074 0.018 0.012 0.039 0.018 0.048 0.096 0.136 

Locus 307 : 
2 alleles
13.0% missing data
   3   (0.746) 0.681 0.586 0.480 0.953 0.776 0.768 0.931 0.780 0.747 0.775 
   1   (0.254) 0.319 0.414 0.520 0.047 0.224 0.232 0.069 0.220 0.253 0.225 

Locus 308 : 
2 alleles
5.1% missing data
   3   (0.917) 0.905 0.704 0.610 0.976 0.972 0.959 0.987 0.951 0.917 0.960 
   1   (0.083) 0.095 0.296 0.390 0.024 0.028 0.041 0.013 0.049 0.083 0.040 

Locus 309 : 
2 alleles
2.2% missing data
   2   (0.778) 0.930 0.751 0.907 0.961 0.920 0.839 0.954 0.501 0.778 0.699 
   3   (0.222) 0.070 0.249 0.093 0.039 0.080 0.161 0.046 0.499 0.222 0.301 

Locus 310 : 
2 alleles
5.8% missing data
   4   (0.873) 0.859 0.899 0.913 0.972 0.902 0.941 0.851 0.972 0.873 0.857 
   2   (0.127) 0.141 0.101 0.087 0.028 0.098 0.059 0.149 0.028 0.127 0.143 

Locus 311 : 
2 alleles
15.2% missing data
   3   (0.824) 0.645 0.871 0.898 0.968 0.816 0.920 0.951 0.414 0.824 0.776 
   1   (0.176) 0.355 0.129 0.102 0.032 0.184 0.080 0.049 0.586 0.176 0.224 

Locus 312 : 
2 alleles
5.1% missing data
   2   (0.890) 0.519 0.931 0.965 0.977 0.734 0.923 0.993 0.879 0.890 0.925 
   3   (0.110) 0.481 0.069 0.035 0.023 0.266 0.077 0.007 0.121 0.110 0.075 

Locus 313 : 
2 alleles
2.2% missing data
   3   (0.103) 0.044 0.063 0.059 0.016 0.037 0.074 0.010 0.018 0.103 0.096 
   4   (0.897) 0.956 0.937 0.941 0.984 0.963 0.926 0.990 0.982 0.897 0.904 

Locus 314 : 
2 alleles
9.4% missing data
   2   (0.920) 0.930 0.940 0.981 0.987 0.854 0.937 0.995 0.945 0.920 0.956 
   4   (0.080) 0.070 0.060 0.019 0.013 0.146 0.063 0.005 0.055 0.080 0.044 

Locus 315 : 
2 alleles
2.2% missing data
   2   (0.624) 0.695 0.479 0.693 0.349 0.606 0.544 0.873 0.915 0.623 0.697 
   4   (0.376) 0.305 0.521 0.307 0.651 0.394 0.456 0.127 0.085 0.377 0.303 

Locus 316 : 
2 alleles
2.9% missing data
   1   (0.929) 0.891 0.700 0.983 0.986 0.792 0.939 0.997 0.995 0.929 0.975 
   3   (0.071) 0.109 0.300 0.017 0.014 0.208 0.061 0.003 0.005 0.071 0.025 

Locus 317 : 
2 alleles
5.8% missing data
   4   (0.905) 0.964 0.943 0.969 0.969 0.936 0.965 0.973 0.979 0.905 0.875 
   2   (0.095) 0.036 0.057 0.031 0.031 0.064 0.035 0.027 0.021 0.095 0.125 

Locus 318 : 
2 alleles
6.5% missing data
   2   (0.891) 0.819 0.813 0.976 0.532 0.850 0.919 0.982 0.976 0.892 0.940 
   4   (0.109) 0.181 0.187 0.024 0.468 0.150 0.081 0.018 0.024 0.108 0.060 

Locus 319 : 
2 alleles
4.3% missing data
   2   (0.602) 0.544 0.540 0.386 0.842 0.608 0.724 0.829 0.623 0.601 0.540 
   4   (0.398) 0.456 0.460 0.614 0.158 0.392 0.276 0.171 0.377 0.399 0.460 

Locus 320 : 
2 alleles
5.1% missing data
   2   (0.396) 0.434 0.469 0.435 0.783 0.251 0.448 0.067 0.417 0.396 0.367 
   4   (0.604) 0.566 0.531 0.565 0.217 0.749 0.552 0.933 0.583 0.604 0.633 

Locus 321 : 
2 alleles
10.9% missing data
   2   (0.819) 0.954 0.896 0.585 0.968 0.953 0.870 0.913 0.961 0.819 0.797 
   4   (0.181) 0.046 0.104 0.415 0.032 0.047 0.130 0.087 0.039 0.181 0.203 

Locus 322 : 
2 alleles
6.5% missing data
   1   (0.276) 0.171 0.247 0.174 0.043 0.392 0.213 0.198 0.574 0.275 0.330 
   3   (0.724) 0.829 0.753 0.826 0.957 0.608 0.787 0.802 0.426 0.725 0.670 

Locus 323 : 
2 alleles
18.8% missing data
   3   (0.918) 0.981 0.994 0.928 0.988 0.980 0.984 0.944 0.970 0.918 0.864 
   1   (0.082) 0.019 0.006 0.072 0.012 0.020 0.016 0.056 0.030 0.082 0.136 

Locus 324 : 
2 alleles
3.6% missing data
   3   (0.796) 0.852 0.638 0.927 0.317 0.844 0.758 0.978 0.030 0.797 0.892 
   1   (0.204) 0.148 0.362 0.073 0.683 0.156 0.242 0.022 0.970 0.203 0.108 

Locus 325 : 
2 alleles
14.5% missing data
   1   (0.847) 0.915 0.823 0.800 0.865 0.889 0.901 0.970 0.962 0.848 0.829 
   3   (0.153) 0.085 0.177 0.200 0.135 0.111 0.099 0.030 0.038 0.152 0.171 

Locus 326 : 
2 alleles
13.8% missing data
   4   (0.623) 0.473 0.383 0.702 0.133 0.734 0.703 0.172 0.609 0.623 0.667 
   2   (0.377) 0.527 0.617 0.298 0.867 0.266 0.297 0.828 0.391 0.377 0.333 

Locus 327 : 
2 alleles
5.8% missing data
   1   (0.168) 0.102 0.093 0.069 0.739 0.126 0.112 0.037 0.035 0.168 0.166 
   3   (0.832) 0.898 0.907 0.931 0.261 0.874 0.888 0.963 0.965 0.832 0.834 

Locus 328 : 
2 alleles
0.7% missing data
   4   (0.869) 0.860 0.982 0.952 0.979 0.956 0.922 0.989 0.978 0.869 0.811 
   2   (0.131) 0.140 0.018 0.048 0.021 0.044 0.078 0.011 0.022 0.131 0.189 

Locus 329 : 
2 alleles
5.1% missing data
   4   (0.349) 0.403 0.552 0.164 0.059 0.371 0.376 0.150 0.347 0.350 0.332 
   2   (0.651) 0.597 0.448 0.836 0.941 0.629 0.624 0.850 0.653 0.650 0.668 

Locus 330 : 
2 alleles
3.6% missing data
   3   (0.886) 0.983 0.986 0.940 0.984 0.987 0.973 0.970 0.950 0.885 0.741 
   1   (0.114) 0.017 0.014 0.060 0.016 0.013 0.027 0.030 0.050 0.115 0.259 

Locus 331 : 
2 alleles
15.2% missing data
   4   (0.889) 0.974 0.993 0.869 0.977 0.972 0.980 0.914 0.692 0.889 0.750 
   2   (0.111) 0.026 0.007 0.131 0.023 0.028 0.020 0.086 0.308 0.111 0.250 

Locus 332 : 
2 alleles
6.5% missing data
   1   (0.309) 0.242 0.245 0.491 0.043 0.375 0.201 0.444 0.792 0.310 0.317 
   3   (0.691) 0.758 0.755 0.509 0.957 0.625 0.799 0.556 0.208 0.690 0.683 

Locus 333 : 
2 alleles
5.1% missing data
   4   (0.916) 0.783 0.932 0.887 0.972 0.720 0.935 0.989 0.983 0.916 0.966 
   1   (0.084) 0.217 0.068 0.113 0.028 0.280 0.065 0.011 0.017 0.084 0.034 

Locus 334 : 
2 alleles
2.2% missing data
   1   (0.902) 0.955 0.904 0.835 0.982 0.927 0.943 0.860 0.982 0.902 0.938 
   3   (0.098) 0.045 0.096 0.165 0.018 0.073 0.057 0.140 0.018 0.098 0.062 

Locus 335 : 
2 alleles
15.9% missing data
   1   (0.891) 0.945 0.743 0.922 0.587 0.893 0.891 0.980 0.994 0.891 0.955 
   2   (0.109) 0.055 0.257 0.078 0.413 0.107 0.109 0.020 0.006 0.109 0.045 

Locus 336 : 
2 alleles
15.9% missing data
   4   (0.925) 0.957 0.485 0.962 0.975 0.837 0.960 0.993 0.937 0.925 0.959 
   1   (0.075) 0.043 0.515 0.038 0.025 0.163 0.040 0.007 0.063 0.075 0.041 

Locus 337 : 
2 alleles
13.0% missing data
   2   (0.538) 0.490 0.390 0.373 0.549 0.621 0.572 0.861 0.555 0.538 0.535 
   4   (0.462) 0.510 0.610 0.627 0.451 0.379 0.428 0.139 0.445 0.462 0.465 

Locus 338 : 
2 alleles
13.8% missing data
   3   (0.836) 0.862 0.959 0.798 0.856 0.867 0.916 0.911 0.984 0.836 0.802 
   1   (0.164) 0.138 0.041 0.202 0.144 0.133 0.084 0.089 0.016 0.164 0.198 

Locus 339 : 
2 alleles
5.1% missing data
   1   (0.666) 0.548 0.545 0.712 0.359 0.807 0.791 0.415 0.674 0.667 0.624 
   3   (0.334) 0.452 0.455 0.288 0.641 0.193 0.209 0.585 0.326 0.333 0.376 

Locus 340 : 
2 alleles
1.4% missing data
   4   (0.902) 0.817 0.980 0.957 0.982 0.895 0.943 0.992 0.736 0.902 0.922 
   2   (0.098) 0.183 0.020 0.043 0.018 0.105 0.057 0.008 0.264 0.098 0.078 

Locus 341 : 
2 alleles
13.0% missing data
   4   (0.886) 0.874 0.919 0.954 0.981 0.937 0.897 0.989 0.986 0.887 0.900 
   1   (0.114) 0.126 0.081 0.046 0.019 0.063 0.103 0.011 0.014 0.113 0.100 

Locus 342 : 
2 alleles
6.5% missing data
   2   (0.732) 0.757 0.648 0.790 0.269 0.619 0.809 0.898 0.965 0.733 0.713 
   3   (0.268) 0.243 0.352 0.210 0.731 0.381 0.191 0.102 0.035 0.267 0.287 

Locus 343 : 
2 alleles
10.1% missing data
   2   (0.823) 0.881 0.635 0.900 0.968 0.863 0.841 0.980 0.806 0.823 0.818 
   4   (0.177) 0.119 0.365 0.100 0.032 0.137 0.159 0.020 0.194 0.177 0.182 

Locus 344 : 
2 alleles
11.6% missing data
   1   (0.909) 0.940 0.950 0.947 0.984 0.768 0.956 0.984 0.872 0.909 0.901 
   3   (0.091) 0.060 0.050 0.053 0.016 0.232 0.044 0.016 0.128 0.091 0.099 

Locus 345 : 
2 alleles
15.9% missing data
   4   (0.828) 0.916 0.898 0.687 0.804 0.895 0.887 0.942 0.959 0.828 0.813 
   2   (0.172) 0.084 0.102 0.313 0.196 0.105 0.113 0.058 0.041 0.172 0.187 

Locus 346 : 
2 alleles
5.8% missing data
   2   (0.891) 0.899 0.868 0.945 0.892 0.903 0.918 0.982 0.985 0.890 0.928 
   4   (0.109) 0.101 0.132 0.055 0.108 0.097 0.082 0.018 0.015 0.110 0.072 

Locus 347 : 
2 alleles
5.8% missing data
   2   (0.907) 0.965 0.978 0.969 0.986 0.978 0.921 0.989 0.965 0.906 0.926 
   4   (0.093) 0.035 0.022 0.031 0.014 0.022 0.079 0.011 0.035 0.094 0.074 

Locus 348 : 
2 alleles
1.4% missing data
   3   (0.880) 0.865 0.932 0.699 0.980 0.906 0.882 0.971 0.978 0.881 0.939 
   2   (0.120) 0.135 0.068 0.301 0.020 0.094 0.118 0.029 0.022 0.119 0.061 

Locus 349 : 
2 alleles
4.3% missing data
   4   (0.922) 0.966 0.975 0.880 0.970 0.963 0.984 0.967 0.945 0.922 0.879 
   2   (0.078) 0.034 0.025 0.120 0.030 0.037 0.016 0.033 0.055 0.078 0.121 

Locus 350 : 
2 alleles
5.1% missing data
   1   (0.914) 0.917 0.900 0.963 0.971 0.786 0.903 0.996 0.971 0.914 0.961 
   3   (0.086) 0.083 0.100 0.037 0.029 0.214 0.097 0.004 0.029 0.086 0.039 

Locus 351 : 
2 alleles
14.5% missing data
   1   (0.573) 0.611 0.398 0.685 0.149 0.636 0.642 0.587 0.559 0.575 0.543 
   3   (0.427) 0.389 0.602 0.315 0.851 0.364 0.358 0.413 0.441 0.425 0.457 

Locus 352 : 
2 alleles
2.2% missing data
   3   (0.910) 0.868 0.974 0.966 0.984 0.927 0.930 0.993 0.981 0.910 0.940 
   1   (0.090) 0.132 0.026 0.034 0.016 0.073 0.070 0.007 0.019 0.090 0.060 

Locus 353 : 
2 alleles
2.2% missing data
   3   (0.862) 0.901 0.755 0.913 0.980 0.728 0.843 0.991 0.977 0.863 0.902 
   1   (0.138) 0.099 0.245 0.087 0.020 0.272 0.157 0.009 0.023 0.137 0.098 

Locus 354 : 
2 alleles
0.7% missing data
   2   (0.893) 0.963 0.929 0.951 0.984 0.956 0.885 0.993 0.993 0.892 0.926 
   4   (0.107) 0.037 0.071 0.049 0.016 0.044 0.115 0.007 0.007 0.108 0.074 

Locus 355 : 
2 alleles
13.8% missing data
   3   (0.888) 0.943 0.694 0.938 0.980 0.917 0.933 0.988 0.877 0.888 0.881 
   1   (0.112) 0.057 0.306 0.062 0.020 0.083 0.067 0.012 0.123 0.112 0.119 

Locus 356 : 
2 alleles
11.6% missing data
   2   (0.925) 0.911 0.952 0.983 0.930 0.814 0.944 0.995 0.957 0.926 0.956 
   4   (0.075) 0.089 0.048 0.017 0.070 0.186 0.056 0.005 0.043 0.074 0.044 

Locus 357 : 
2 alleles
3.6% missing data
   4   (0.870) 0.900 0.988 0.850 0.977 0.927 0.969 0.885 0.991 0.870 0.747 
   2   (0.130) 0.100 0.012 0.150 0.023 0.073 0.031 0.115 0.009 0.130 0.253 

Locus 358 : 
2 alleles
5.8% missing data
   2   (0.728) 0.801 0.590 0.748 0.881 0.762 0.842 0.880 0.803 0.728 0.631 
   4   (0.272) 0.199 0.410 0.252 0.119 0.238 0.158 0.120 0.197 0.272 0.369 

Locus 359 : 
2 alleles
1.4% missing data
   3   (0.915) 0.906 0.686 0.979 0.972 0.847 0.917 0.991 0.994 0.915 0.965 
   1   (0.085) 0.094 0.314 0.021 0.028 0.153 0.083 0.009 0.006 0.085 0.035 

Locus 360 : 
2 alleles
2.9% missing data
   3   (0.901) 0.948 0.875 0.969 0.983 0.724 0.932 0.959 0.959 0.902 0.924 
   1   (0.099) 0.052 0.125 0.031 0.017 0.276 0.068 0.041 0.041 0.098 0.076 

Locus 361 : 
2 alleles
5.1% missing data
   1   (0.378) 0.535 0.362 0.231 0.909 0.533 0.380 0.440 0.428 0.377 0.320 
   3   (0.622) 0.465 0.638 0.769 0.091 0.467 0.620 0.560 0.572 0.623 0.680 

Locus 362 : 
2 alleles
4.3% missing data
   1   (0.866) 0.818 0.856 0.931 0.444 0.736 0.948 0.970 0.984 0.866 0.868 
   2   (0.134) 0.182 0.144 0.069 0.556 0.264 0.052 0.030 0.016 0.134 0.132 

Locus 363 : 
2 alleles
4.3% missing data
   3   (0.910) 0.982 0.954 0.948 0.982 0.980 0.976 0.971 0.934 0.909 0.843 
   1   (0.090) 0.018 0.046 0.052 0.018 0.020 0.024 0.029 0.066 0.091 0.157 

Locus 364 : 
2 alleles
11.6% missing data
   2   (0.880) 0.967 0.983 0.907 0.847 0.964 0.932 0.921 0.963 0.879 0.880 
   4   (0.120) 0.033 0.017 0.093 0.153 0.036 0.068 0.079 0.037 0.121 0.120 

Locus 365 : 
2 alleles
2.9% missing data
   1   (0.813) 0.742 0.843 0.880 0.969 0.767 0.838 0.963 0.977 0.814 0.789 
   3   (0.187) 0.258 0.157 0.120 0.031 0.233 0.162 0.037 0.023 0.186 0.211 

Locus 366 : 
2 alleles
5.1% missing data
   4   (0.492) 0.369 0.574 0.269 0.615 0.521 0.482 0.347 0.521 0.493 0.525 
   2   (0.508) 0.631 0.426 0.731 0.385 0.479 0.518 0.653 0.479 0.507 0.475 

Locus 367 : 
2 alleles
9.4% missing data
   2   (0.924) 0.956 0.599 0.964 0.988 0.957 0.932 0.997 0.997 0.923 0.965 
   3   (0.076) 0.044 0.401 0.036 0.012 0.043 0.068 0.003 0.003 0.077 0.035 

Locus 368 : 
2 alleles
6.5% missing data
   2   (0.460) 0.439 0.730 0.456 0.893 0.503 0.452 0.842 0.049 0.460 0.405 
   4   (0.540) 0.561 0.270 0.544 0.107 0.497 0.548 0.158 0.951 0.540 0.595 

Locus 369 : 
2 alleles
5.8% missing data
   4   (0.905) 0.953 0.899 0.367 0.967 0.966 0.976 0.985 0.919 0.905 0.908 
   1   (0.095) 0.047 0.101 0.633 0.033 0.034 0.024 0.015 0.081 0.095 0.092 

Locus 370 : 
2 alleles
5.8% missing data
   2   (0.258) 0.124 0.183 0.145 0.040 0.196 0.220 0.051 0.035 0.258 0.346 
   4   (0.742) 0.876 0.817 0.855 0.960 0.804 0.780 0.949 0.965 0.742 0.654 

Locus 371 : 
2 alleles
1.4% missing data
   1   (0.859) 0.857 0.896 0.858 0.966 0.872 0.883 0.956 0.959 0.859 0.866 
   3   (0.141) 0.143 0.104 0.142 0.034 0.128 0.117 0.044 0.041 0.141 0.134 

Locus 372 : 
2 alleles
0.7% missing data
   1   (0.314) 0.245 0.171 0.147 0.060 0.330 0.371 0.071 0.039 0.314 0.345 
   3   (0.686) 0.755 0.829 0.853 0.940 0.670 0.629 0.929 0.961 0.686 0.655 

Locus 373 : 
2 alleles
2.2% missing data
   4   (0.935) 0.952 0.837 0.983 0.991 0.934 0.925 0.998 0.988 0.935 0.977 
   2   (0.065) 0.048 0.163 0.017 0.009 0.066 0.075 0.002 0.012 0.065 0.023 

Locus 374 : 
2 alleles
19.6% missing data
   2   (0.676) 0.478 0.516 0.740 0.831 0.585 0.596 0.590 0.719 0.677 0.771 
   4   (0.324) 0.522 0.484 0.260 0.169 0.415 0.404 0.410 0.281 0.323 0.229 

Locus 375 : 
2 alleles
15.9% missing data
   2   (0.908) 0.903 0.980 0.922 0.878 0.863 0.923 0.991 0.993 0.909 0.940 
   4   (0.092) 0.097 0.020 0.078 0.122 0.137 0.077 0.009 0.007 0.091 0.060 

Locus 376 : 
2 alleles
2.2% missing data
   2   (0.860) 0.928 0.951 0.652 0.976 0.835 0.948 0.871 0.071 0.861 0.867 
   3   (0.140) 0.072 0.049 0.348 0.024 0.165 0.052 0.129 0.929 0.139 0.133 

Locus 377 : 
2 alleles
4.3% missing data
   1   (0.603) 0.329 0.549 0.461 0.892 0.599 0.596 0.279 0.572 0.603 0.688 
   3   (0.397) 0.671 0.451 0.539 0.108 0.401 0.404 0.721 0.428 0.397 0.312 

Locus 378 : 
2 alleles
15.9% missing data
   2   (0.177) 0.280 0.342 0.069 0.028 0.229 0.352 0.012 0.013 0.177 0.083 
   4   (0.823) 0.720 0.658 0.931 0.972 0.771 0.648 0.988 0.987 0.823 0.917 

Locus 379 : 
2 alleles
14.5% missing data
   2   (0.656) 0.689 0.826 0.673 0.482 0.648 0.669 0.633 0.949 0.656 0.651 
   4   (0.344) 0.311 0.174 0.327 0.518 0.352 0.331 0.367 0.051 0.344 0.349 

Locus 380 : 
2 alleles
2.9% missing data
   2   (0.879) 0.963 0.895 0.914 0.982 0.943 0.950 0.922 0.978 0.879 0.830 
   4   (0.121) 0.037 0.105 0.086 0.018 0.057 0.050 0.078 0.022 0.121 0.170 

Locus 381 : 
2 alleles
7.2% missing data
   4   (0.865) 0.868 0.905 0.940 0.944 0.792 0.908 0.885 0.753 0.865 0.893 
   2   (0.135) 0.132 0.095 0.060 0.056 0.208 0.092 0.115 0.247 0.135 0.107 

Locus 382 : 
2 alleles
5.8% missing data
   4   (0.882) 0.890 0.870 0.922 0.374 0.852 0.947 0.926 0.979 0.882 0.908 
   2   (0.118) 0.110 0.130 0.078 0.626 0.148 0.053 0.074 0.021 0.118 0.092 

Locus 383 : 
2 alleles
14.5% missing data
   1   (0.275) 0.217 0.192 0.219 0.049 0.291 0.421 0.035 0.257 0.275 0.212 
   3   (0.725) 0.783 0.808 0.781 0.951 0.709 0.579 0.965 0.743 0.725 0.788 

Locus 384 : 
2 alleles
8.7% missing data
   1   (0.871) 0.914 0.893 0.833 0.960 0.887 0.900 0.958 0.988 0.872 0.877 
   3   (0.129) 0.086 0.107 0.167 0.040 0.113 0.100 0.042 0.012 0.128 0.123 

Locus 385 : 
2 alleles
10.9% missing data
   2   (0.889) 0.966 0.727 0.917 0.857 0.902 0.941 0.981 0.925 0.890 0.886 
   4   (0.111) 0.034 0.273 0.083 0.143 0.098 0.059 0.019 0.075 0.110 0.114 

Locus 386 : 
2 alleles
11.6% missing data
   2   (0.854) 0.932 0.750 0.868 0.878 0.925 0.908 0.970 0.982 0.854 0.830 
   1   (0.146) 0.068 0.250 0.132 0.122 0.075 0.092 0.030 0.018 0.146 0.170 

Locus 387 : 
2 alleles
7.2% missing data
   2   (0.798) 0.872 0.944 0.911 0.935 0.682 0.892 0.746 0.807 0.798 0.719 
   3   (0.202) 0.128 0.056 0.089 0.065 0.318 0.108 0.254 0.193 0.202 0.281 

Locus 388 : 
2 alleles
6.5% missing data
   3   (0.804) 0.816 0.571 0.848 0.530 0.781 0.854 0.870 0.879 0.803 0.850 
   1   (0.196) 0.184 0.429 0.152 0.470 0.219 0.146 0.130 0.121 0.197 0.150 

Locus 389 : 
2 alleles
4.3% missing data
   1   (0.788) 0.821 0.833 0.888 0.907 0.646 0.787 0.947 0.060 0.788 0.832 
   3   (0.212) 0.179 0.167 0.112 0.093 0.354 0.213 0.053 0.940 0.212 0.168 

Locus 390 : 
2 alleles
15.9% missing data
   1   (0.705) 0.634 0.768 0.738 0.693 0.506 0.630 0.807 0.919 0.706 0.769 
   3   (0.295) 0.366 0.232 0.262 0.307 0.494 0.370 0.193 0.081 0.294 0.231 

Locus 391 : 
2 alleles
4.3% missing data
   4   (0.728) 0.821 0.843 0.887 0.411 0.771 0.790 0.777 0.955 0.728 0.679 
   2   (0.272) 0.179 0.157 0.113 0.589 0.229 0.210 0.223 0.045 0.272 0.321 

Locus 392 : 
2 alleles
15.9% missing data
   3   (0.930) 0.985 0.999 0.929 0.846 0.973 0.989 0.950 0.635 0.930 0.899 
   1   (0.070) 0.015 0.001 0.071 0.154 0.027 0.011 0.050 0.365 0.070 0.101 

Locus 393 : 
2 alleles
15.2% missing data
   3   (0.883) 0.928 0.908 0.876 0.963 0.887 0.933 0.970 0.989 0.883 0.884 
   1   (0.117) 0.072 0.092 0.124 0.037 0.113 0.067 0.030 0.011 0.117 0.116 

Locus 394 : 
2 alleles
10.1% missing data
   2   (0.876) 0.909 0.736 0.950 0.977 0.818 0.932 0.977 0.842 0.877 0.860 
   4   (0.124) 0.091 0.264 0.050 0.023 0.182 0.068 0.023 0.158 0.123 0.140 

Locus 395 : 
2 alleles
11.6% missing data
   2   (0.322) 0.475 0.140 0.207 0.861 0.464 0.247 0.147 0.274 0.321 0.346 
   4   (0.678) 0.525 0.860 0.793 0.139 0.536 0.753 0.853 0.726 0.679 0.654 

Locus 396 : 
2 alleles
12.3% missing data
   3   (0.746) 0.829 0.931 0.735 0.204 0.869 0.881 0.942 0.803 0.745 0.655 
   1   (0.254) 0.171 0.069 0.265 0.796 0.131 0.119 0.058 0.197 0.255 0.345 

Locus 397 : 
2 alleles
6.5% missing data
   2   (0.490) 0.473 0.630 0.326 0.403 0.560 0.588 0.620 0.797 0.490 0.411 
   3   (0.510) 0.527 0.370 0.674 0.597 0.440 0.412 0.380 0.203 0.510 0.589 

Locus 398 : 
2 alleles
11.6% missing data
   2   (0.521) 0.296 0.592 0.678 0.915 0.382 0.432 0.841 0.452 0.521 0.537 
   4   (0.479) 0.704 0.408 0.322 0.085 0.618 0.568 0.159 0.548 0.479 0.463 

Locus 399 : 
2 alleles
2.9% missing data
   3   (0.910) 0.941 0.916 0.942 0.968 0.941 0.915 0.990 0.969 0.911 0.944 
   1   (0.090) 0.059 0.084 0.058 0.032 0.059 0.085 0.010 0.031 0.089 0.056 

Locus 400 : 
2 alleles
5.1% missing data
   1   (0.697) 0.547 0.719 0.555 0.946 0.770 0.745 0.909 0.780 0.696 0.682 
   3   (0.303) 0.453 0.281 0.445 0.054 0.230 0.255 0.091 0.220 0.304 0.318 

Locus 401 : 
2 alleles
13.0% missing data
   1   (0.839) 0.786 0.695 0.823 0.971 0.864 0.834 0.984 0.896 0.839 0.884 
   2   (0.161) 0.214 0.305 0.177 0.029 0.136 0.166 0.016 0.104 0.161 0.116 

Locus 402 : 
2 alleles
5.1% missing data
   2   (0.766) 0.743 0.826 0.885 0.469 0.725 0.900 0.779 0.733 0.766 0.687 
   4   (0.234) 0.257 0.174 0.115 0.531 0.275 0.100 0.221 0.267 0.234 0.313 

Locus 403 : 
2 alleles
3.6% missing data
   4   (0.825) 0.846 0.568 0.797 0.973 0.892 0.914 0.853 0.372 0.825 0.821 
   2   (0.175) 0.154 0.432 0.203 0.027 0.108 0.086 0.147 0.628 0.175 0.179 

Locus 404 : 
2 alleles
12.3% missing data
   2   (0.845) 0.929 0.950 0.821 0.586 0.899 0.901 0.805 0.796 0.846 0.862 
   4   (0.155) 0.071 0.050 0.179 0.414 0.101 0.099 0.195 0.204 0.154 0.138 

Locus 405 : 
2 alleles
2.2% missing data
   2   (0.735) 0.768 0.537 0.881 0.455 0.628 0.815 0.813 0.958 0.736 0.702 
   3   (0.265) 0.232 0.463 0.119 0.545 0.372 0.185 0.187 0.042 0.264 0.298 

Locus 406 : 
2 alleles
11.6% missing data
   2   (0.890) 0.965 0.989 0.883 0.969 0.966 0.963 0.958 0.882 0.889 0.844 
   4   (0.110) 0.035 0.011 0.117 0.031 0.034 0.037 0.042 0.118 0.111 0.156 

Locus 407 : 
2 alleles
3.6% missing data
   2   (0.828) 0.671 0.752 0.877 0.970 0.686 0.786 0.982 0.974 0.828 0.891 
   4   (0.172) 0.329 0.248 0.123 0.030 0.314 0.214 0.018 0.026 0.172 0.109 

Locus 408 : 
2 alleles
13.0% missing data
   2   (0.855) 0.933 0.634 0.927 0.976 0.813 0.935 0.965 0.857 0.855 0.806 
   4   (0.145) 0.067 0.366 0.073 0.024 0.187 0.065 0.035 0.143 0.145 0.194 

Locus 409 : 
2 alleles
2.2% missing data
   2   (0.103) 0.091 0.089 0.034 0.014 0.103 0.210 0.004 0.011 0.103 0.041 
   4   (0.897) 0.909 0.911 0.966 0.986 0.897 0.790 0.996 0.989 0.897 0.959 

Locus 410 : 
2 alleles
5.1% missing data
   2   (0.906) 0.957 0.981 0.895 0.986 0.855 0.959 0.983 0.974 0.906 0.898 
   4   (0.094) 0.043 0.019 0.105 0.014 0.145 0.041 0.017 0.026 0.094 0.102 

Locus 411 : 
2 alleles
18.1% missing data
   2   (0.855) 0.861 0.816 0.911 0.974 0.784 0.893 0.979 0.987 0.853 0.872 
   4   (0.145) 0.139 0.184 0.089 0.026 0.216 0.107 0.021 0.013 0.147 0.128 

Locus 412 : 
2 alleles
14.5% missing data
   1   (0.889) 0.929 0.927 0.940 0.804 0.881 0.873 0.987 0.975 0.889 0.939 
   2   (0.111) 0.071 0.073 0.060 0.196 0.119 0.127 0.013 0.025 0.111 0.061 

Locus 413 : 
2 alleles
14.5% missing data
   1   (0.944) 0.939 0.912 0.991 0.992 0.965 0.889 0.998 0.996 0.944 0.985 
   3   (0.056) 0.061 0.088 0.009 0.008 0.035 0.111 0.002 0.004 0.056 0.015 

Locus 414 : 
2 alleles
13.0% missing data
   4   (0.902) 0.949 0.670 0.973 0.971 0.932 0.907 0.993 0.961 0.902 0.941 
   2   (0.098) 0.051 0.330 0.027 0.029 0.068 0.093 0.007 0.039 0.098 0.059 

Locus 415 : 
2 alleles
3.6% missing data
   1   (0.133) 0.134 0.055 0.106 0.040 0.097 0.123 0.015 0.087 0.133 0.110 
   3   (0.867) 0.866 0.945 0.894 0.960 0.903 0.877 0.985 0.913 0.867 0.890 

Locus 416 : 
2 alleles
3.6% missing data
   3   (0.853) 0.940 0.806 0.868 0.975 0.885 0.851 0.980 0.981 0.852 0.885 
   1   (0.147) 0.060 0.194 0.132 0.025 0.115 0.149 0.020 0.019 0.148 0.115 

Locus 417 : 
2 alleles
10.1% missing data
   3   (0.905) 0.966 0.706 0.961 0.975 0.889 0.942 0.992 0.994 0.904 0.923 
   4   (0.095) 0.034 0.294 0.039 0.025 0.111 0.058 0.008 0.006 0.096 0.077 

Locus 418 : 
2 alleles
5.1% missing data
   2   (0.773) 0.783 0.772 0.931 0.952 0.709 0.808 0.961 0.864 0.773 0.732 
   4   (0.227) 0.217 0.228 0.069 0.048 0.291 0.192 0.039 0.136 0.227 0.268 

Locus 419 : 
2 alleles
2.9% missing data
   3   (0.726) 0.737 0.658 0.888 0.935 0.802 0.721 0.924 0.853 0.726 0.702 
   4   (0.274) 0.263 0.342 0.112 0.065 0.198 0.279 0.076 0.147 0.274 0.298 

Locus 420 : 
2 alleles
13.8% missing data
   1   (0.275) 0.427 0.194 0.545 0.262 0.332 0.193 0.137 0.586 0.275 0.249 
   4   (0.725) 0.573 0.806 0.455 0.738 0.668 0.807 0.863 0.414 0.725 0.751 

Locus 421 : 
2 alleles
11.6% missing data
   2   (0.936) 0.863 0.798 0.990 0.991 0.658 0.906 0.998 0.997 0.937 0.984 
   4   (0.064) 0.137 0.202 0.010 0.009 0.342 0.094 0.002 0.003 0.063 0.016 

Locus 422 : 
2 alleles
5.1% missing data
   2   (0.829) 0.881 0.573 0.865 0.106 0.846 0.866 0.966 0.943 0.828 0.894 
   4   (0.171) 0.119 0.427 0.135 0.894 0.154 0.134 0.034 0.057 0.172 0.106 

Locus 423 : 
2 alleles
14.5% missing data
   3   (0.656) 0.618 0.718 0.714 0.349 0.815 0.729 0.116 0.959 0.657 0.662 
   2   (0.344) 0.382 0.282 0.286 0.651 0.185 0.271 0.884 0.041 0.343 0.338 

Locus 424 : 
2 alleles
13.0% missing data
   2   (0.870) 0.878 0.954 0.636 0.978 0.901 0.935 0.980 0.931 0.869 0.887 
   4   (0.130) 0.122 0.046 0.364 0.022 0.099 0.065 0.020 0.069 0.131 0.113 

Locus 425 : 
2 alleles
2.9% missing data
   2   (0.877) 0.955 0.932 0.895 0.979 0.942 0.957 0.691 0.754 0.877 0.838 
   4   (0.123) 0.045 0.068 0.105 0.021 0.058 0.043 0.309 0.246 0.123 0.162 

Locus 426 : 
2 alleles
5.8% missing data
   3   (0.844) 0.689 0.664 0.930 0.974 0.770 0.757 0.990 0.931 0.844 0.915 
   2   (0.156) 0.311 0.336 0.070 0.026 0.230 0.243 0.010 0.069 0.156 0.085 

Locus 427 : 
2 alleles
18.8% missing data
   4   (0.887) 0.942 0.786 0.929 0.981 0.931 0.905 0.990 0.995 0.887 0.902 
   2   (0.113) 0.058 0.214 0.071 0.019 0.069 0.095 0.010 0.005 0.113 0.098 

Locus 428 : 
2 alleles
5.8% missing data
   2   (0.917) 0.952 0.901 0.969 0.986 0.950 0.972 0.969 0.992 0.917 0.897 
   4   (0.083) 0.048 0.099 0.031 0.014 0.050 0.028 0.031 0.008 0.083 0.103 

Locus 429 : 
2 alleles
15.2% missing data
   2   (0.727) 0.850 0.704 0.614 0.749 0.689 0.711 0.872 0.964 0.728 0.738 
   3   (0.273) 0.150 0.296 0.386 0.251 0.311 0.289 0.128 0.036 0.272 0.262 

Locus 430 : 
2 alleles
4.3% missing data
   4   (0.781) 0.884 0.730 0.848 0.463 0.803 0.819 0.870 0.901 0.781 0.796 
   2   (0.219) 0.116 0.270 0.152 0.537 0.197 0.181 0.130 0.099 0.219 0.204 

Locus 431 : 
2 alleles
2.9% missing data
   1   (0.337) 0.167 0.432 0.575 0.262 0.306 0.298 0.679 0.296 0.336 0.317 
   3   (0.663) 0.833 0.568 0.425 0.738 0.694 0.702 0.321 0.704 0.664 0.683 

Locus 432 : 
2 alleles
0.7% missing data
   1   (0.506) 0.466 0.393 0.538 0.930 0.581 0.482 0.397 0.062 0.507 0.511 
   4   (0.494) 0.534 0.607 0.462 0.070 0.419 0.518 0.603 0.938 0.493 0.489 

Locus 433 : 
2 alleles
13.8% missing data
   2   (0.828) 0.807 0.772 0.872 0.964 0.780 0.826 0.975 0.825 0.827 0.876 
   4   (0.172) 0.193 0.228 0.128 0.036 0.220 0.174 0.025 0.175 0.173 0.124 

Locus 434 : 
2 alleles
14.5% missing data
   3   (0.727) 0.746 0.731 0.858 0.261 0.740 0.788 0.907 0.735 0.726 0.719 
   2   (0.273) 0.254 0.269 0.142 0.739 0.260 0.212 0.093 0.265 0.274 0.281 

Locus 435 : 
2 alleles
3.6% missing data
   4   (0.804) 0.798 0.863 0.896 0.955 0.822 0.794 0.972 0.817 0.802 0.840 
   2   (0.196) 0.202 0.137 0.104 0.045 0.178 0.206 0.028 0.183 0.198 0.160 

Locus 436 : 
2 alleles
8.0% missing data
   4   (0.747) 0.849 0.646 0.771 0.955 0.728 0.776 0.966 0.249 0.747 0.736 
   2   (0.253) 0.151 0.354 0.229 0.045 0.272 0.224 0.034 0.751 0.253 0.264 

Locus 437 : 
2 alleles
2.9% missing data
   1   (0.907) 0.961 0.977 0.665 0.967 0.969 0.959 0.969 0.992 0.907 0.938 
   3   (0.093) 0.039 0.023 0.335 0.033 0.031 0.041 0.031 0.008 0.093 0.062 

Locus 438 : 
2 alleles
5.1% missing data
   2   (0.939) 0.951 0.949 0.991 0.984 0.945 0.857 0.998 0.986 0.938 0.987 
   4   (0.061) 0.049 0.051 0.009 0.016 0.055 0.143 0.002 0.014 0.062 0.013 

Locus 439 : 
2 alleles
2.2% missing data
   3   (0.908) 0.942 0.783 0.960 0.987 0.964 0.914 0.992 0.992 0.909 0.940 
   4   (0.092) 0.058 0.217 0.040 0.013 0.036 0.086 0.008 0.008 0.091 0.060 

Locus 440 : 
2 alleles
3.6% missing data
   3   (0.826) 0.889 0.915 0.944 0.936 0.736 0.775 0.982 0.969 0.827 0.838 
   1   (0.174) 0.111 0.085 0.056 0.064 0.264 0.225 0.018 0.031 0.173 0.162 

Locus 441 : 
2 alleles
1.4% missing data
   2   (0.870) 0.945 0.802 0.955 0.259 0.972 0.942 0.955 0.544 0.871 0.880 
   4   (0.130) 0.055 0.198 0.045 0.741 0.028 0.058 0.045 0.456 0.129 0.120 

Locus 442 : 
2 alleles
6.5% missing data
   3   (0.871) 0.936 0.969 0.955 0.979 0.903 0.809 0.991 0.991 0.870 0.915 
   1   (0.129) 0.064 0.031 0.045 0.021 0.097 0.191 0.009 0.009 0.130 0.085 

Locus 443 : 
2 alleles
2.2% missing data
   4   (0.676) 0.786 0.819 0.858 0.866 0.687 0.683 0.929 0.926 0.674 0.614 
   2   (0.324) 0.214 0.181 0.142 0.134 0.313 0.317 0.071 0.074 0.326 0.386 

Locus 444 : 
2 alleles
3.6% missing data
   3   (0.864) 0.898 0.925 0.949 0.944 0.918 0.893 0.974 0.293 0.863 0.898 
   2   (0.136) 0.102 0.075 0.051 0.056 0.082 0.107 0.026 0.707 0.137 0.102 

Locus 445 : 
2 alleles
13.8% missing data
   3   (0.442) 0.573 0.754 0.460 0.079 0.517 0.394 0.150 0.168 0.444 0.471 
   1   (0.558) 0.427 0.246 0.540 0.921 0.483 0.606 0.850 0.832 0.556 0.529 

Locus 446 : 
2 alleles
4.3% missing data
   1   (0.245) 0.484 0.168 0.169 0.051 0.222 0.251 0.043 0.181 0.245 0.239 
   3   (0.755) 0.516 0.832 0.831 0.949 0.778 0.749 0.957 0.819 0.755 0.761 

Locus 447 : 
2 alleles
5.1% missing data
   3   (0.692) 0.828 0.901 0.372 0.711 0.837 0.706 0.856 0.958 0.692 0.686 
   2   (0.308) 0.172 0.099 0.628 0.289 0.163 0.294 0.144 0.042 0.308 0.314 

Locus 448 : 
2 alleles
12.3% missing data
   1   (0.076) 0.159 0.060 0.031 0.023 0.281 0.082 0.005 0.025 0.076 0.027 
   3   (0.924) 0.841 0.940 0.969 0.977 0.719 0.918 0.995 0.975 0.924 0.973 

Locus 449 : 
2 alleles
5.1% missing data
   2   (0.403) 0.329 0.565 0.242 0.261 0.459 0.273 0.802 0.469 0.404 0.444 
   4   (0.597) 0.671 0.435 0.758 0.739 0.541 0.727 0.198 0.531 0.596 0.556 

Locus 450 : 
2 alleles
13.0% missing data
   2   (0.852) 0.935 0.943 0.635 0.983 0.900 0.923 0.432 0.981 0.853 0.856 
   4   (0.148) 0.065 0.057 0.365 0.017 0.100 0.077 0.568 0.019 0.147 0.144 

Locus 451 : 
2 alleles
2.9% missing data
   2   (0.804) 0.891 0.937 0.656 0.919 0.682 0.864 0.922 0.976 0.804 0.779 
   4   (0.196) 0.109 0.063 0.344 0.081 0.318 0.136 0.078 0.024 0.196 0.221 

Locus 452 : 
2 alleles
2.2% missing data
   2   (0.599) 0.523 0.465 0.307 0.626 0.797 0.635 0.796 0.905 0.599 0.590 
   4   (0.401) 0.477 0.535 0.693 0.374 0.203 0.365 0.204 0.095 0.401 0.410 

Locus 453 : 
2 alleles
8.0% missing data
   4   (0.347) 0.346 0.396 0.271 0.063 0.195 0.398 0.050 0.623 0.348 0.331 
   2   (0.653) 0.654 0.604 0.729 0.937 0.805 0.602 0.950 0.377 0.652 0.669 

Locus 454 : 
2 alleles
2.9% missing data
   4   (0.919) 0.975 0.734 0.972 0.985 0.966 0.935 0.995 0.966 0.919 0.953 
   2   (0.081) 0.025 0.266 0.028 0.015 0.034 0.065 0.005 0.034 0.081 0.047 

Locus 455 : 
2 alleles
11.6% missing data
   1   (0.908) 0.902 0.917 0.963 0.905 0.904 0.920 0.991 0.982 0.908 0.940 
   3   (0.092) 0.098 0.083 0.037 0.095 0.096 0.080 0.009 0.018 0.092 0.060 

Locus 456 : 
2 alleles
2.9% missing data
   4   (0.865) 0.824 0.880 0.728 0.955 0.851 0.929 0.943 0.948 0.864 0.889 
   2   (0.135) 0.176 0.120 0.272 0.045 0.149 0.071 0.057 0.052 0.136 0.111 

Locus 457 : 
2 alleles
11.6% missing data
   3   (0.901) 0.976 0.971 0.926 0.983 0.972 0.958 0.980 0.988 0.901 0.865 
   2   (0.099) 0.024 0.029 0.074 0.017 0.028 0.042 0.020 0.012 0.099 0.135 

Locus 458 : 
2 alleles
13.0% missing data
   1   (0.840) 0.936 0.888 0.920 0.435 0.869 0.861 0.950 0.891 0.839 0.876 
   3   (0.160) 0.064 0.112 0.080 0.565 0.131 0.139 0.050 0.109 0.161 0.124 

Locus 459 : 
2 alleles
12.3% missing data
   3   (0.940) 0.930 0.378 0.989 0.992 0.773 0.950 0.998 0.974 0.940 0.985 
   4   (0.060) 0.070 0.622 0.011 0.008 0.227 0.050 0.002 0.026 0.060 0.015 

Locus 460 : 
2 alleles
6.5% missing data
   1   (0.852) 0.938 0.528 0.889 0.838 0.922 0.922 0.864 0.930 0.852 0.846 
   3   (0.148) 0.062 0.472 0.111 0.162 0.078 0.078 0.136 0.070 0.148 0.154 

Locus 461 : 
2 alleles
7.2% missing data
   2   (0.784) 0.704 0.853 0.658 0.850 0.722 0.813 0.660 0.968 0.784 0.840 
   4   (0.216) 0.296 0.147 0.342 0.150 0.278 0.187 0.340 0.032 0.216 0.160 

Locus 462 : 
2 alleles
3.6% missing data
   2   (0.637) 0.680 0.510 0.791 0.930 0.720 0.662 0.943 0.193 0.636 0.584 
   4   (0.363) 0.320 0.490 0.209 0.070 0.280 0.338 0.057 0.807 0.364 0.416 

Locus 463 : 
2 alleles
8.0% missing data
   1   (0.666) 0.720 0.599 0.683 0.947 0.755 0.718 0.792 0.893 0.667 0.592 
   3   (0.334) 0.280 0.401 0.317 0.053 0.245 0.282 0.208 0.107 0.333 0.408 

Locus 464 : 
2 alleles
4.3% missing data
   3   (0.908) 0.965 0.810 0.644 0.984 0.970 0.953 0.989 0.988 0.908 0.940 
   1   (0.092) 0.035 0.190 0.356 0.016 0.030 0.047 0.011 0.012 0.092 0.060 

Locus 465 : 
2 alleles
15.9% missing data
   1   (0.914) 0.972 0.507 0.934 0.972 0.983 0.951 0.990 0.773 0.915 0.936 
   3   (0.086) 0.028 0.493 0.066 0.028 0.017 0.049 0.010 0.227 0.085 0.064 

Locus 466 : 
2 alleles
13.0% missing data
   3   (0.795) 0.856 0.759 0.927 0.913 0.768 0.801 0.947 0.949 0.795 0.787 
   1   (0.205) 0.144 0.241 0.073 0.087 0.232 0.199 0.053 0.051 0.205 0.213 

Locus 467 : 
2 alleles
11.6% missing data
   1   (0.829) 0.449 0.680 0.920 0.951 0.775 0.836 0.980 0.595 0.830 0.885 
   3   (0.171) 0.551 0.320 0.080 0.049 0.225 0.164 0.020 0.405 0.170 0.115 

Locus 468 : 
2 alleles
3.6% missing data
   1   (0.187) 0.279 0.408 0.150 0.031 0.403 0.153 0.038 0.338 0.187 0.146 
   3   (0.813) 0.721 0.592 0.850 0.969 0.597 0.847 0.962 0.662 0.813 0.854 

Locus 469 : 
2 alleles
5.8% missing data
   2   (0.910) 0.920 0.955 0.927 0.972 0.961 0.950 0.987 0.968 0.910 0.918 
   4   (0.090) 0.080 0.045 0.073 0.028 0.039 0.050 0.013 0.032 0.090 0.082 

Locus 470 : 
2 alleles
5.1% missing data
   2   (0.369) 0.317 0.328 0.278 0.734 0.376 0.360 0.454 0.061 0.369 0.348 
   4   (0.631) 0.683 0.672 0.722 0.266 0.624 0.640 0.546 0.939 0.631 0.652 

Locus 471 : 
2 alleles
5.8% missing data
   2   (0.533) 0.672 0.473 0.335 0.221 0.567 0.535 0.360 0.931 0.533 0.561 
   4   (0.467) 0.328 0.527 0.665 0.779 0.433 0.465 0.640 0.069 0.467 0.439 

Locus 472 : 
2 alleles
3.6% missing data
   3   (0.856) 0.882 0.939 0.906 0.973 0.793 0.863 0.979 0.954 0.857 0.866 
   4   (0.144) 0.118 0.061 0.094 0.027 0.207 0.137 0.021 0.046 0.143 0.134 

Locus 473 : 
2 alleles
2.9% missing data
   4   (0.878) 0.952 0.842 0.953 0.975 0.942 0.920 0.980 0.980 0.878 0.871 
   2   (0.122) 0.048 0.158 0.047 0.025 0.058 0.080 0.020 0.020 0.122 0.129 

Locus 474 : 
2 alleles
15.2% missing data
   1   (0.467) 0.696 0.482 0.336 0.466 0.632 0.492 0.453 0.472 0.467 0.421 
   3   (0.533) 0.304 0.518 0.664 0.534 0.368 0.508 0.547 0.528 0.533 0.579 

Locus 475 : 
2 alleles
11.6% missing data
   3   (0.873) 0.896 0.927 0.772 0.976 0.966 0.931 0.980 0.895 0.873 0.859 
   1   (0.127) 0.104 0.073 0.228 0.024 0.034 0.069 0.020 0.105 0.127 0.141 

Locus 476 : 
2 alleles
13.0% missing data
   4   (0.923) 0.831 0.772 0.985 0.990 0.884 0.828 0.998 0.969 0.923 0.981 
   2   (0.077) 0.169 0.228 0.015 0.010 0.116 0.172 0.002 0.031 0.077 0.019 

Locus 477 : 
2 alleles
15.2% missing data
   2   (0.215) 0.108 0.234 0.390 0.041 0.166 0.137 0.060 0.032 0.215 0.267 
   4   (0.785) 0.892 0.766 0.610 0.959 0.834 0.863 0.940 0.968 0.785 0.733 

Locus 478 : 
2 alleles
6.5% missing data
   4   (0.949) 0.962 0.898 0.992 0.993 0.925 0.896 0.999 0.997 0.949 0.989 
   2   (0.051) 0.038 0.102 0.008 0.007 0.075 0.104 0.001 0.003 0.051 0.011 

Locus 479 : 
2 alleles
11.6% missing data
   1   (0.858) 0.902 0.937 0.921 0.974 0.934 0.889 0.988 0.899 0.857 0.858 
   4   (0.142) 0.098 0.063 0.079 0.026 0.066 0.111 0.012 0.101 0.143 0.142 

Locus 480 : 
2 alleles
4.3% missing data
   1   (0.268) 0.210 0.187 0.110 0.628 0.332 0.492 0.035 0.974 0.268 0.122 
   3   (0.732) 0.790 0.813 0.890 0.372 0.668 0.508 0.965 0.026 0.732 0.878 

Locus 481 : 
2 alleles
2.2% missing data
   3   (0.883) 0.928 0.952 0.787 0.982 0.866 0.931 0.981 0.984 0.883 0.878 
   4   (0.117) 0.072 0.048 0.213 0.018 0.134 0.069 0.019 0.016 0.117 0.122 

Locus 482 : 
2 alleles
0.7% missing data
   2   (0.167) 0.061 0.076 0.441 0.031 0.115 0.096 0.049 0.038 0.167 0.188 
   4   (0.833) 0.939 0.924 0.559 0.969 0.885 0.904 0.951 0.962 0.833 0.812 

Locus 483 : 
2 alleles
13.0% missing data
   4   (0.736) 0.862 0.678 0.801 0.523 0.891 0.790 0.733 0.801 0.736 0.719 
   2   (0.264) 0.138 0.322 0.199 0.477 0.109 0.210 0.267 0.199 0.264 0.281 

Locus 484 : 
2 alleles
12.3% missing data
   3   (0.904) 0.970 0.927 0.968 0.969 0.963 0.930 0.987 0.901 0.903 0.924 
   1   (0.096) 0.030 0.073 0.032 0.031 0.037 0.070 0.013 0.099 0.097 0.076 

Locus 485 : 
2 alleles
13.0% missing data
   3   (0.843) 0.945 0.802 0.949 0.970 0.934 0.874 0.979 0.855 0.843 0.812 
   1   (0.157) 0.055 0.198 0.051 0.030 0.066 0.126 0.021 0.145 0.157 0.188 

Locus 486 : 
2 alleles
3.6% missing data
   4   (0.902) 0.963 0.962 0.934 0.204 0.890 0.942 0.988 0.927 0.903 0.942 
   2   (0.098) 0.037 0.038 0.066 0.796 0.110 0.058 0.012 0.073 0.097 0.058 

Locus 487 : 
2 alleles
2.9% missing data
   2   (0.163) 0.105 0.066 0.458 0.025 0.087 0.076 0.206 0.021 0.162 0.186 
   3   (0.837) 0.895 0.934 0.542 0.975 0.913 0.924 0.794 0.979 0.838 0.814 

Locus 488 : 
2 alleles
5.8% missing data
   2   (0.822) 0.903 0.729 0.851 0.971 0.882 0.816 0.979 0.902 0.821 0.841 
   4   (0.178) 0.097 0.271 0.149 0.029 0.118 0.184 0.021 0.098 0.179 0.159 

Locus 489 : 
2 alleles
12.3% missing data
   1   (0.476) 0.307 0.196 0.708 0.187 0.505 0.452 0.887 0.502 0.476 0.478 
   3   (0.524) 0.693 0.804 0.292 0.813 0.495 0.548 0.113 0.498 0.524 0.522 

Locus 490 : 
2 alleles
3.6% missing data
   2   (0.885) 0.953 0.958 0.910 0.978 0.938 0.937 0.980 0.909 0.884 0.870 
   4   (0.115) 0.047 0.042 0.090 0.022 0.062 0.063 0.020 0.091 0.116 0.130 

Locus 491 : 
2 alleles
5.1% missing data
   3   (0.069) 0.082 0.134 0.019 0.018 0.251 0.076 0.003 0.012 0.069 0.023 
   1   (0.931) 0.918 0.866 0.981 0.982 0.749 0.924 0.997 0.988 0.931 0.977 

Locus 492 : 
2 alleles
1.4% missing data
   1   (0.901) 0.921 0.825 0.963 0.981 0.827 0.952 0.992 0.941 0.900 0.914 
   3   (0.099) 0.079 0.175 0.037 0.019 0.173 0.048 0.008 0.059 0.100 0.086 

Locus 493 : 
2 alleles
10.9% missing data
   2   (0.857) 0.829 0.923 0.943 0.951 0.810 0.877 0.981 0.941 0.856 0.867 
   4   (0.143) 0.171 0.077 0.057 0.049 0.190 0.123 0.019 0.059 0.144 0.133 

Locus 494 : 
2 alleles
2.9% missing data
   4   (0.831) 0.817 0.970 0.501 0.972 0.539 0.924 0.937 0.972 0.831 0.812 
   3   (0.169) 0.183 0.030 0.499 0.028 0.461 0.076 0.063 0.028 0.169 0.188 

Locus 495 : 
2 alleles
14.5% missing data
   2   (0.808) 0.917 0.891 0.854 0.356 0.881 0.883 0.503 0.973 0.809 0.797 
   4   (0.192) 0.083 0.109 0.146 0.644 0.119 0.117 0.497 0.027 0.191 0.203 

Locus 496 : 
2 alleles
2.9% missing data
   4   (0.852) 0.898 0.758 0.817 0.976 0.919 0.902 0.978 0.708 0.851 0.870 
   2   (0.148) 0.102 0.242 0.183 0.024 0.081 0.098 0.022 0.292 0.149 0.130 

Locus 497 : 
2 alleles
4.3% missing data
   1   (0.849) 0.891 0.814 0.905 0.974 0.848 0.839 0.984 0.967 0.848 0.887 
   3   (0.151) 0.109 0.186 0.095 0.026 0.152 0.161 0.016 0.033 0.152 0.113 

Locus 498 : 
2 alleles
12.3% missing data
   3   (0.883) 0.926 0.932 0.715 0.982 0.840 0.901 0.984 0.916 0.883 0.933 
   2   (0.117) 0.074 0.068 0.285 0.018 0.160 0.099 0.016 0.084 0.117 0.067 

Locus 499 : 
2 alleles
4.3% missing data
   4   (0.908) 0.977 0.990 0.955 0.982 0.881 0.970 0.980 0.242 0.909 0.905 
   2   (0.092) 0.023 0.010 0.045 0.018 0.119 0.030 0.020 0.758 0.091 0.095 

Locus 500 : 
2 alleles
15.2% missing data
   1   (0.837) 0.920 0.958 0.931 0.971 0.741 0.889 0.969 0.970 0.837 0.773 
   3   (0.163) 0.080 0.042 0.069 0.029 0.259 0.111 0.031 0.030 0.163 0.227 

Locus 501 : 
2 alleles
1.4% missing data
   1   (0.688) 0.869 0.768 0.658 0.944 0.727 0.681 0.900 0.945 0.688 0.641 
   2   (0.312) 0.131 0.232 0.342 0.056 0.273 0.319 0.100 0.055 0.312 0.359 

Locus 502 : 
2 alleles
10.9% missing data
   2   (0.946) 0.979 0.989 0.990 0.993 0.924 0.906 0.998 0.978 0.946 0.987 
   4   (0.054) 0.021 0.011 0.010 0.007 0.076 0.094 0.002 0.022 0.054 0.013 

Locus 503 : 
2 alleles
16.7% missing data
   4   (0.811) 0.818 0.952 0.895 0.962 0.784 0.882 0.976 0.948 0.810 0.744 
   3   (0.189) 0.182 0.048 0.105 0.038 0.216 0.118 0.024 0.052 0.190 0.256 

Locus 504 : 
2 alleles
6.5% missing data
   1   (0.787) 0.869 0.960 0.933 0.912 0.751 0.779 0.950 0.948 0.787 0.746 
   3   (0.213) 0.131 0.040 0.067 0.088 0.249 0.221 0.050 0.052 0.213 0.254 

Locus 505 : 
2 alleles
11.6% missing data
   1   (0.397) 0.440 0.204 0.626 0.730 0.429 0.483 0.156 0.497 0.397 0.300 
   3   (0.603) 0.560 0.796 0.374 0.270 0.571 0.517 0.844 0.503 0.603 0.700 

Locus 506 : 
2 alleles
3.6% missing data
   4   (0.908) 0.820 0.931 0.973 0.986 0.936 0.933 0.993 0.965 0.908 0.934 
   2   (0.092) 0.180 0.069 0.027 0.014 0.064 0.067 0.007 0.035 0.092 0.066 

Locus 507 : 
2 alleles
5.8% missing data
   4   (0.620) 0.467 0.540 0.795 0.231 0.493 0.689 0.410 0.661 0.620 0.638 
   1   (0.380) 0.533 0.460 0.205 0.769 0.507 0.311 0.590 0.339 0.380 0.362 

Locus 508 : 
2 alleles
18.1% missing data
   3   (0.912) 0.965 0.935 0.921 0.986 0.962 0.895 0.996 0.947 0.912 0.954 
   4   (0.088) 0.035 0.065 0.079 0.014 0.038 0.105 0.004 0.053 0.088 0.046 

Locus 509 : 
2 alleles
17.4% missing data
   1   (0.832) 0.886 0.817 0.916 0.974 0.882 0.848 0.981 0.982 0.832 0.824 
   3   (0.168) 0.114 0.183 0.084 0.026 0.118 0.152 0.019 0.018 0.168 0.176 

Locus 510 : 
2 alleles
4.3% missing data
   1   (0.697) 0.812 0.536 0.415 0.948 0.848 0.746 0.958 0.930 0.696 0.663 
   4   (0.303) 0.188 0.464 0.585 0.052 0.152 0.254 0.042 0.070 0.304 0.337 

Locus 511 : 
2 alleles
15.9% missing data
   1   (0.893) 0.933 0.983 0.709 0.983 0.922 0.965 0.947 0.970 0.893 0.872 
   3   (0.107) 0.067 0.017 0.291 0.017 0.078 0.035 0.053 0.030 0.107 0.128 

Locus 512 : 
2 alleles
15.9% missing data
   3   (0.895) 0.944 0.927 0.939 0.356 0.945 0.945 0.970 0.993 0.894 0.935 
   1   (0.105) 0.056 0.073 0.061 0.644 0.055 0.055 0.030 0.007 0.106 0.065 

Locus 513 : 
2 alleles
3.6% missing data
   2   (0.761) 0.854 0.830 0.781 0.791 0.853 0.828 0.698 0.931 0.761 0.721 
   4   (0.239) 0.146 0.170 0.219 0.209 0.147 0.172 0.302 0.069 0.239 0.279 

Locus 514 : 
2 alleles
10.1% missing data
   1   (0.762) 0.869 0.480 0.910 0.957 0.691 0.810 0.973 0.936 0.762 0.721 
   3   (0.238) 0.131 0.520 0.090 0.043 0.309 0.190 0.027 0.064 0.238 0.279 

Locus 515 : 
2 alleles
3.6% missing data
   4   (0.870) 0.913 0.756 0.937 0.977 0.785 0.933 0.984 0.981 0.870 0.835 
   1   (0.130) 0.087 0.244 0.063 0.023 0.215 0.067 0.016 0.019 0.130 0.165 

Locus 516 : 
2 alleles
13.8% missing data
   2   (0.866) 0.760 0.906 0.914 0.981 0.891 0.869 0.989 0.970 0.866 0.898 
   4   (0.134) 0.240 0.094 0.086 0.019 0.109 0.131 0.011 0.030 0.134 0.102 

Locus 517 : 
2 alleles
3.6% missing data
   1   (0.745) 0.838 0.584 0.880 0.957 0.563 0.753 0.965 0.679 0.746 0.726 
   4   (0.255) 0.162 0.416 0.120 0.043 0.437 0.247 0.035 0.321 0.254 0.274 

Locus 518 : 
2 alleles
6.5% missing data
   4   (0.763) 0.893 0.522 0.796 0.954 0.802 0.799 0.926 0.953 0.763 0.728 
   3   (0.237) 0.107 0.478 0.204 0.046 0.198 0.201 0.074 0.047 0.237 0.272 

Locus 519 : 
2 alleles
2.9% missing data
   3   (0.707) 0.907 0.906 0.626 0.903 0.814 0.752 0.847 0.915 0.707 0.610 
   1   (0.293) 0.093 0.094 0.374 0.097 0.186 0.248 0.153 0.085 0.293 0.390 

Locus 520 : 
2 alleles
5.1% missing data
   3   (0.704) 0.935 0.947 0.577 0.186 0.919 0.892 0.085 0.987 0.704 0.550 
   4   (0.296) 0.065 0.053 0.423 0.814 0.081 0.108 0.915 0.013 0.296 0.450 

Locus 521 : 
2 alleles
3.6% missing data
   2   (0.881) 0.973 0.990 0.645 0.982 0.967 0.958 0.819 0.984 0.882 0.846 
   4   (0.119) 0.027 0.010 0.355 0.018 0.033 0.042 0.181 0.016 0.118 0.154 

Locus 522 : 
2 alleles
13.8% missing data
   2   (0.904) 0.888 0.732 0.972 0.987 0.864 0.857 0.996 0.939 0.904 0.966 
   4   (0.096) 0.112 0.268 0.028 0.013 0.136 0.143 0.004 0.061 0.096 0.034 

Locus 523 : 
2 alleles
7.2% missing data
   4   (0.867) 0.621 0.895 0.924 0.977 0.760 0.901 0.987 0.761 0.867 0.894 
   3   (0.133) 0.379 0.105 0.076 0.023 0.240 0.099 0.013 0.239 0.133 0.106 

Locus 524 : 
2 alleles
13.0% missing data
   1   (0.887) 0.957 0.958 0.905 0.981 0.958 0.948 0.981 0.981 0.886 0.869 
   3   (0.113) 0.043 0.042 0.095 0.019 0.042 0.052 0.019 0.019 0.114 0.131 

Locus 525 : 
2 alleles
8.0% missing data
   2   (0.912) 0.959 0.986 0.617 0.984 0.939 0.980 0.973 0.972 0.911 0.903 
   4   (0.088) 0.041 0.014 0.383 0.016 0.061 0.020 0.027 0.028 0.089 0.097 

Locus 526 : 
2 alleles
5.1% missing data
   2   (0.405) 0.509 0.508 0.206 0.489 0.446 0.403 0.410 0.447 0.404 0.399 
   3   (0.595) 0.491 0.492 0.794 0.511 0.554 0.597 0.590 0.553 0.596 0.601 

Locus 527 : 
2 alleles
5.1% missing data
   2   (0.845) 0.924 0.920 0.961 0.203 0.934 0.898 0.975 0.930 0.843 0.869 
   4   (0.155) 0.076 0.080 0.039 0.797 0.066 0.102 0.025 0.070 0.157 0.131 

Locus 528 : 
2 alleles
12.3% missing data
   4   (0.885) 0.863 0.955 0.680 0.975 0.648 0.912 0.974 0.844 0.886 0.945 
   1   (0.115) 0.137 0.045 0.320 0.025 0.352 0.088 0.026 0.156 0.114 0.055 

Locus 529 : 
2 alleles
12.3% missing data
   2   (0.879) 0.813 0.965 0.852 0.975 0.950 0.928 0.986 0.918 0.879 0.876 
   4   (0.121) 0.187 0.035 0.148 0.025 0.050 0.072 0.014 0.082 0.121 0.124 

Locus 530 : 
2 alleles
2.9% missing data
   1   (0.910) 0.966 0.939 0.925 0.985 0.880 0.915 0.994 0.979 0.910 0.942 
   4   (0.090) 0.034 0.061 0.075 0.015 0.120 0.085 0.006 0.021 0.090 0.058 

Locus 531 : 
2 alleles
4.3% missing data
   1   (0.760) 0.556 0.731 0.767 0.907 0.679 0.693 0.963 0.631 0.761 0.834 
   3   (0.240) 0.444 0.269 0.233 0.093 0.321 0.307 0.037 0.369 0.239 0.166 

Locus 532 : 
2 alleles
12.3% missing data
   1   (0.585) 0.388 0.270 0.763 0.918 0.317 0.378 0.954 0.887 0.585 0.703 
   4   (0.415) 0.612 0.730 0.237 0.082 0.683 0.622 0.046 0.113 0.415 0.297 

Locus 533 : 
2 alleles
5.1% missing data
   1   (0.877) 0.911 0.895 0.968 0.956 0.843 0.885 0.992 0.988 0.876 0.905 
   4   (0.123) 0.089 0.105 0.032 0.044 0.157 0.115 0.008 0.012 0.124 0.095 

Locus 534 : 
2 alleles
12.3% missing data
   2   (0.868) 0.547 0.830 0.964 0.963 0.799 0.866 0.986 0.972 0.868 0.913 
   4   (0.132) 0.453 0.170 0.036 0.037 0.201 0.134 0.014 0.028 0.132 0.087 

Locus 535 : 
2 alleles
17.4% missing data
   3   (0.675) 0.773 0.722 0.636 0.938 0.537 0.694 0.928 0.709 0.674 0.678 
   1   (0.325) 0.227 0.278 0.364 0.062 0.463 0.306 0.072 0.291 0.326 0.322 

Locus 536 : 
2 alleles
2.9% missing data
   1   (0.864) 0.942 0.906 0.914 0.959 0.929 0.894 0.955 0.969 0.864 0.862 
   3   (0.136) 0.058 0.094 0.086 0.041 0.071 0.106 0.045 0.031 0.136 0.138 

Locus 537 : 
2 alleles
3.6% missing data
   2   (0.450) 0.495 0.535 0.808 0.072 0.305 0.476 0.214 0.425 0.449 0.432 
   4   (0.550) 0.505 0.465 0.192 0.928 0.695 0.524 0.786 0.575 0.551 0.568 

Locus 538 : 
2 alleles
15.9% missing data
   3   (0.796) 0.874 0.926 0.900 0.958 0.710 0.882 0.944 0.666 0.795 0.719 
   1   (0.204) 0.126 0.074 0.100 0.042 0.290 0.118 0.056 0.334 0.205 0.281 

Locus 539 : 
2 alleles
13.8% missing data
   2   (0.786) 0.938 0.757 0.743 0.921 0.905 0.830 0.849 0.967 0.787 0.747 
   4   (0.214) 0.062 0.243 0.257 0.079 0.095 0.170 0.151 0.033 0.213 0.253 

Locus 540 : 
2 alleles
10.1% missing data
   2   (0.764) 0.740 0.572 0.857 0.360 0.856 0.864 0.906 0.935 0.764 0.703 
   4   (0.236) 0.260 0.428 0.143 0.640 0.144 0.136 0.094 0.065 0.236 0.297 

Locus 541 : 
2 alleles
11.6% missing data
   3   (0.608) 0.751 0.758 0.480 0.597 0.622 0.576 0.838 0.859 0.607 0.619 
   4   (0.392) 0.249 0.242 0.520 0.403 0.378 0.424 0.162 0.141 0.393 0.381 

Locus 542 : 
2 alleles
3.6% missing data
   1   (0.884) 0.976 0.985 0.842 0.983 0.974 0.976 0.955 0.101 0.883 0.858 
   3   (0.116) 0.024 0.015 0.158 0.017 0.026 0.024 0.045 0.899 0.117 0.142 

Locus 543 : 
2 alleles
10.1% missing data
   1   (0.928) 0.830 0.915 0.982 0.990 0.848 0.921 0.997 0.975 0.927 0.975 
   3   (0.072) 0.170 0.085 0.018 0.010 0.152 0.079 0.003 0.025 0.073 0.025 

Locus 544 : 
2 alleles
5.1% missing data
   1   (0.910) 0.973 0.942 0.973 0.976 0.981 0.947 0.988 0.988 0.910 0.910 
   3   (0.090) 0.027 0.058 0.027 0.024 0.019 0.053 0.012 0.012 0.090 0.090 

Locus 545 : 
2 alleles
2.9% missing data
   2   (0.839) 0.911 0.799 0.916 0.976 0.793 0.802 0.986 0.925 0.839 0.873 
   1   (0.161) 0.089 0.201 0.084 0.024 0.207 0.198 0.014 0.075 0.161 0.127 

Locus 546 : 
2 alleles
4.3% missing data
   2   (0.887) 0.931 0.782 0.963 0.834 0.908 0.910 0.985 0.988 0.886 0.913 
   4   (0.113) 0.069 0.218 0.037 0.166 0.092 0.090 0.015 0.012 0.114 0.087 

Locus 547 : 
2 alleles
5.8% missing data
   4   (0.754) 0.821 0.823 0.918 0.872 0.789 0.677 0.955 0.801 0.754 0.783 
   2   (0.246) 0.179 0.177 0.082 0.128 0.211 0.323 0.045 0.199 0.246 0.217 

Locus 548 : 
2 alleles
5.8% missing data
   3   (0.879) 0.894 0.964 0.954 0.978 0.942 0.938 0.956 0.982 0.878 0.854 
   1   (0.121) 0.106 0.036 0.046 0.022 0.058 0.062 0.044 0.018 0.122 0.146 

Locus 549 : 
2 alleles
2.9% missing data
   1   (0.118) 0.191 0.081 0.064 0.020 0.122 0.079 0.009 0.044 0.119 0.098 
   3   (0.882) 0.809 0.919 0.936 0.980 0.878 0.921 0.991 0.956 0.881 0.902 

Locus 550 : 
2 alleles
2.2% missing data
   1   (0.608) 0.708 0.722 0.373 0.926 0.680 0.622 0.849 0.447 0.607 0.603 
   4   (0.392) 0.292 0.278 0.627 0.074 0.320 0.378 0.151 0.553 0.393 0.397 

Locus 551 : 
2 alleles
2.9% missing data
   4   (0.899) 0.906 0.949 0.970 0.966 0.777 0.934 0.993 0.869 0.898 0.924 
   1   (0.101) 0.094 0.051 0.030 0.034 0.223 0.066 0.007 0.131 0.102 0.076 

Locus 552 : 
2 alleles
8.0% missing data
   2   (0.896) 0.845 0.820 0.949 0.983 0.871 0.841 0.995 0.992 0.896 0.956 
   4   (0.104) 0.155 0.180 0.051 0.017 0.129 0.159 0.005 0.008 0.104 0.044 

Locus 553 : 
2 alleles
10.1% missing data
   2   (0.817) 0.889 0.850 0.350 0.968 0.876 0.848 0.949 0.941 0.818 0.843 
   1   (0.183) 0.111 0.150 0.650 0.032 0.124 0.152 0.051 0.059 0.182 0.157 

Locus 554 : 
2 alleles
4.3% missing data
   1   (0.844) 0.910 0.905 0.752 0.972 0.862 0.935 0.914 0.984 0.844 0.759 
   3   (0.156) 0.090 0.095 0.248 0.028 0.138 0.065 0.086 0.016 0.156 0.241 

Locus 555 : 
2 alleles
11.6% missing data
   2   (0.866) 0.598 0.872 0.822 0.979 0.929 0.903 0.986 0.813 0.866 0.898 
   4   (0.134) 0.402 0.128 0.178 0.021 0.071 0.097 0.014 0.187 0.134 0.102 

Locus 556 : 
2 alleles
5.8% missing data
   4   (0.547) 0.816 0.597 0.167 0.865 0.700 0.805 0.059 0.404 0.547 0.374 
   2   (0.453) 0.184 0.403 0.833 0.135 0.300 0.195 0.941 0.596 0.453 0.626 

Locus 557 : 
2 alleles
14.5% missing data
   1   (0.823) 0.657 0.816 0.911 0.966 0.771 0.838 0.978 0.865 0.823 0.837 
   3   (0.177) 0.343 0.184 0.089 0.034 0.229 0.162 0.022 0.135 0.177 0.163 

Locus 558 : 
2 alleles
10.9% missing data
   1   (0.898) 0.966 0.991 0.905 0.789 0.943 0.955 0.723 0.931 0.898 0.925 
   2   (0.102) 0.034 0.009 0.095 0.211 0.057 0.045 0.277 0.069 0.102 0.075 

Locus 559 : 
2 alleles
2.2% missing data
   1   (0.913) 0.909 0.966 0.945 0.981 0.947 0.930 0.994 0.970 0.913 0.943 
   4   (0.087) 0.091 0.034 0.055 0.019 0.053 0.070 0.006 0.030 0.087 0.057 

Locus 560 : 
2 alleles
13.8% missing data
   2   (0.723) 0.697 0.482 0.459 0.598 0.645 0.833 0.609 0.534 0.723 0.760 
   4   (0.277) 0.303 0.518 0.541 0.402 0.355 0.167 0.391 0.466 0.277 0.240 

Locus 561 : 
2 alleles
5.8% missing data
   1   (0.500) 0.483 0.532 0.499 0.500 0.501 0.500 0.499 0.504 0.500 0.500 
   3   (0.500) 0.517 0.468 0.501 0.500 0.499 0.500 0.501 0.496 0.500 0.500 

Locus 562 : 
2 alleles
2.2% missing data
   2   (0.920) 0.914 0.982 0.947 0.983 0.927 0.959 0.991 0.988 0.920 0.944 
   4   (0.080) 0.086 0.018 0.053 0.017 0.073 0.041 0.009 0.012 0.080 0.056 

Locus 563 : 
2 alleles
1.4% missing data
   1   (0.886) 0.819 0.879 0.976 0.975 0.828 0.891 0.995 0.994 0.884 0.935 
   4   (0.114) 0.181 0.121 0.024 0.025 0.172 0.109 0.005 0.006 0.116 0.065 

Locus 564 : 
2 alleles
13.0% missing data
   4   (0.943) 0.919 0.980 0.991 0.992 0.850 0.910 0.998 0.997 0.944 0.985 
   3   (0.057) 0.081 0.020 0.009 0.008 0.150 0.090 0.002 0.003 0.056 0.015 

Locus 565 : 
2 alleles
1.4% missing data
   3   (0.892) 0.897 0.705 0.984 0.984 0.916 0.810 0.996 0.972 0.891 0.955 
   1   (0.108) 0.103 0.295 0.016 0.016 0.084 0.190 0.004 0.028 0.109 0.045 

Locus 566 : 
2 alleles
7.2% missing data
   1   (0.882) 0.916 0.852 0.955 0.965 0.850 0.929 0.986 0.947 0.881 0.881 
   3   (0.118) 0.084 0.148 0.045 0.035 0.150 0.071 0.014 0.053 0.119 0.119 

Locus 567 : 
2 alleles
10.9% missing data
   2   (0.706) 0.369 0.763 0.809 0.409 0.630 0.751 0.869 0.968 0.707 0.708 
   4   (0.294) 0.631 0.237 0.191 0.591 0.370 0.249 0.131 0.032 0.293 0.292 

Locus 568 : 
2 alleles
10.1% missing data
   3   (0.540) 0.658 0.654 0.420 0.363 0.486 0.585 0.695 0.462 0.540 0.532 
   4   (0.460) 0.342 0.346 0.580 0.637 0.514 0.415 0.305 0.538 0.460 0.468 

Locus 569 : 
2 alleles
12.3% missing data
   4   (0.845) 0.577 0.787 0.843 0.952 0.897 0.903 0.964 0.781 0.844 0.862 
   1   (0.155) 0.423 0.213 0.157 0.048 0.103 0.097 0.036 0.219 0.156 0.138 

Locus 570 : 
2 alleles
1.4% missing data
   2   (0.831) 0.888 0.919 0.937 0.263 0.900 0.909 0.959 0.957 0.831 0.812 
   3   (0.169) 0.112 0.081 0.063 0.737 0.100 0.091 0.041 0.043 0.169 0.188 

Locus 571 : 
2 alleles
16.7% missing data
   3   (0.913) 0.970 0.966 0.941 0.680 0.970 0.972 0.837 0.975 0.913 0.938 
   2   (0.087) 0.030 0.034 0.059 0.320 0.030 0.028 0.163 0.025 0.087 0.062 

Locus 572 : 
2 alleles
10.1% missing data
   2   (0.579) 0.551 0.598 0.459 0.487 0.549 0.713 0.868 0.823 0.579 0.466 
   1   (0.421) 0.449 0.402 0.541 0.513 0.451 0.287 0.132 0.177 0.421 0.534 

Locus 573 : 
2 alleles
13.8% missing data
   2   (0.770) 0.420 0.694 0.896 0.964 0.557 0.565 0.982 0.755 0.770 0.890 
   4   (0.230) 0.580 0.306 0.104 0.036 0.443 0.435 0.018 0.245 0.230 0.110 

Locus 574 : 
2 alleles
3.6% missing data
   3   (0.894) 0.770 0.969 0.885 0.984 0.931 0.962 0.981 0.904 0.893 0.874 
   1   (0.106) 0.230 0.031 0.115 0.016 0.069 0.038 0.019 0.096 0.107 0.126 

Locus 575 : 
2 alleles
12.3% missing data
   1   (0.894) 0.966 0.961 0.943 0.968 0.921 0.955 0.980 0.835 0.894 0.862 
   3   (0.106) 0.034 0.039 0.057 0.032 0.079 0.045 0.020 0.165 0.106 0.138 

Locus 576 : 
2 alleles
10.9% missing data
   1   (0.799) 0.713 0.708 0.933 0.310 0.831 0.785 0.974 0.978 0.799 0.852 
   4   (0.201) 0.287 0.292 0.067 0.690 0.169 0.215 0.026 0.022 0.201 0.148 

Locus 577 : 
2 alleles
4.3% missing data
   1   (0.908) 0.967 0.943 0.973 0.985 0.959 0.939 0.994 0.976 0.909 0.908 
   2   (0.092) 0.033 0.057 0.027 0.015 0.041 0.061 0.006 0.024 0.091 0.092 

Locus 578 : 
2 alleles
14.5% missing data
   2   (0.148) 0.053 0.295 0.052 0.029 0.100 0.118 0.029 0.011 0.148 0.165 
   4   (0.852) 0.947 0.705 0.948 0.971 0.900 0.882 0.971 0.989 0.852 0.835 

Locus 579 : 
2 alleles
15.2% missing data
   1   (0.901) 0.960 0.993 0.960 0.256 0.845 0.959 0.974 0.972 0.901 0.919 
   4   (0.099) 0.040 0.007 0.040 0.744 0.155 0.041 0.026 0.028 0.099 0.081 

Locus 580 : 
2 alleles
9.4% missing data
   2   (0.887) 0.975 0.985 0.691 0.980 0.972 0.970 0.943 0.783 0.887 0.854 
   4   (0.113) 0.025 0.015 0.309 0.020 0.028 0.030 0.057 0.217 0.113 0.146 

Locus 581 : 
2 alleles
5.1% missing data
   1   (0.808) 0.869 0.838 0.854 0.287 0.918 0.883 0.930 0.923 0.808 0.791 
   3   (0.192) 0.131 0.162 0.146 0.713 0.082 0.117 0.070 0.077 0.192 0.209 

Locus 582 : 
2 alleles
2.9% missing data
   3   (0.916) 0.963 0.899 0.975 0.978 0.958 0.967 0.991 0.991 0.916 0.901 
   1   (0.084) 0.037 0.101 0.025 0.022 0.042 0.033 0.009 0.009 0.084 0.099 

Locus 583 : 
2 alleles
4.3% missing data
   3   (0.096) 0.172 0.135 0.024 0.030 0.159 0.073 0.007 0.006 0.096 0.054 
   4   (0.904) 0.828 0.865 0.976 0.970 0.841 0.927 0.993 0.994 0.904 0.946 

Locus 584 : 
2 alleles
4.3% missing data
   3   (0.881) 0.969 0.993 0.821 0.293 0.969 0.969 0.700 0.970 0.882 0.859 
   2   (0.119) 0.031 0.007 0.179 0.707 0.031 0.031 0.300 0.030 0.118 0.141 

Locus 585 : 
2 alleles
6.5% missing data
   2   (0.344) 0.578 0.742 0.106 0.068 0.644 0.705 0.019 0.084 0.343 0.149 
   4   (0.656) 0.422 0.258 0.894 0.932 0.356 0.295 0.981 0.916 0.657 0.851 

Locus 586 : 
2 alleles
12.3% missing data
   1   (0.270) 0.137 0.238 0.181 0.046 0.325 0.240 0.131 0.365 0.270 0.315 
   3   (0.730) 0.863 0.762 0.819 0.954 0.675 0.760 0.869 0.635 0.730 0.685 

Locus 587 : 
2 alleles
1.4% missing data
   2   (0.847) 0.855 0.905 0.928 0.619 0.831 0.938 0.744 0.977 0.848 0.802 
   4   (0.153) 0.145 0.095 0.072 0.381 0.169 0.062 0.256 0.023 0.152 0.198 

Locus 588 : 
2 alleles
13.0% missing data
   2   (0.906) 0.984 0.951 0.603 0.985 0.979 0.967 0.966 0.935 0.907 0.912 
   1   (0.094) 0.016 0.049 0.397 0.015 0.021 0.033 0.034 0.065 0.093 0.088 

Locus 589 : 
2 alleles
16.7% missing data
   1   (0.680) 0.539 0.688 0.589 0.710 0.676 0.754 0.406 0.948 0.681 0.669 
   3   (0.320) 0.461 0.312 0.411 0.290 0.324 0.246 0.594 0.052 0.319 0.331 

Locus 590 : 
2 alleles
5.8% missing data
   3   (0.900) 0.974 0.891 0.945 0.986 0.966 0.950 0.986 0.684 0.899 0.906 
   2   (0.100) 0.026 0.109 0.055 0.014 0.034 0.050 0.014 0.316 0.101 0.094 

Locus 591 : 
2 alleles
1.4% missing data
   2   (0.902) 0.970 0.967 0.960 0.983 0.981 0.972 0.985 0.972 0.900 0.854 
   4   (0.098) 0.030 0.033 0.040 0.017 0.019 0.028 0.015 0.028 0.100 0.146 

Locus 592 : 
2 alleles
10.9% missing data
   4   (0.894) 0.905 0.612 0.963 0.976 0.885 0.902 0.992 0.966 0.894 0.935 
   2   (0.106) 0.095 0.388 0.037 0.024 0.115 0.098 0.008 0.034 0.106 0.065 

Locus 593 : 
2 alleles
13.8% missing data
   1   (0.835) 0.945 0.942 0.778 0.950 0.893 0.890 0.797 0.869 0.835 0.826 
   3   (0.165) 0.055 0.058 0.222 0.050 0.107 0.110 0.203 0.131 0.165 0.174 

Locus 594 : 
2 alleles
18.8% missing data
   1   (0.089) 0.062 0.268 0.030 0.021 0.060 0.118 0.004 0.021 0.089 0.040 
   4   (0.911) 0.938 0.732 0.970 0.979 0.940 0.882 0.996 0.979 0.911 0.960 

Locus 595 : 
2 alleles
10.1% missing data
   4   (0.880) 0.886 0.990 0.726 0.970 0.870 0.965 0.923 0.983 0.880 0.832 
   2   (0.120) 0.114 0.010 0.274 0.030 0.130 0.035 0.077 0.017 0.120 0.168 

Locus 596 : 
2 alleles
14.5% missing data
   2   (0.809) 0.868 0.709 0.950 0.251 0.854 0.906 0.948 0.052 0.809 0.821 
   4   (0.191) 0.132 0.291 0.050 0.749 0.146 0.094 0.052 0.948 0.191 0.179 

Locus 597 : 
2 alleles
12.3% missing data
   1   (0.272) 0.152 0.148 0.406 0.293 0.211 0.293 0.131 0.129 0.272 0.242 
   4   (0.728) 0.848 0.852 0.594 0.707 0.789 0.707 0.869 0.871 0.728 0.758 

Locus 598 : 
2 alleles
14.5% missing data
   1   (0.749) 0.730 0.628 0.613 0.365 0.720 0.877 0.866 0.110 0.750 0.762 
   3   (0.251) 0.270 0.372 0.387 0.635 0.280 0.123 0.134 0.890 0.250 0.238 

Locus 599 : 
2 alleles
13.0% missing data
   3   (0.642) 0.540 0.533 0.266 0.357 0.543 0.713 0.902 0.541 0.641 0.694 
   1   (0.358) 0.460 0.467 0.734 0.643 0.457 0.287 0.098 0.459 0.359 0.306 

Locus 600 : 
2 alleles
2.9% missing data
   3   (0.828) 0.859 0.596 0.926 0.507 0.848 0.872 0.913 0.966 0.828 0.857 
   4   (0.172) 0.141 0.404 0.074 0.493 0.152 0.128 0.087 0.034 0.172 0.143 

Locus 601 : 
2 alleles
14.5% missing data
   3   (0.207) 0.188 0.323 0.097 0.036 0.351 0.202 0.030 0.167 0.207 0.189 
   1   (0.793) 0.812 0.677 0.903 0.964 0.649 0.798 0.970 0.833 0.793 0.811 

Locus 602 : 
2 alleles
8.0% missing data
   1   (0.093) 0.128 0.150 0.024 0.776 0.086 0.127 0.004 0.008 0.093 0.026 
   3   (0.907) 0.872 0.850 0.976 0.224 0.914 0.873 0.996 0.992 0.907 0.974 

Locus 603 : 
2 alleles
5.1% missing data
   1   (0.811) 0.930 0.930 0.669 0.970 0.931 0.938 0.898 0.770 0.811 0.675 
   2   (0.189) 0.070 0.070 0.331 0.030 0.069 0.062 0.102 0.230 0.189 0.325 

Locus 604 : 
2 alleles
5.8% missing data
   3   (0.707) 0.836 0.853 0.730 0.393 0.814 0.769 0.778 0.962 0.707 0.660 
   1   (0.293) 0.164 0.147 0.270 0.607 0.186 0.231 0.222 0.038 0.293 0.340 

Locus 605 : 
2 alleles
7.2% missing data
   4   (0.838) 0.859 0.813 0.876 0.970 0.885 0.851 0.969 0.949 0.839 0.847 
   2   (0.162) 0.141 0.187 0.124 0.030 0.115 0.149 0.031 0.051 0.161 0.153 

Locus 606 : 
2 alleles
10.9% missing data
   1   (0.768) 0.758 0.924 0.875 0.701 0.875 0.788 0.455 0.848 0.769 0.783 
   2   (0.232) 0.242 0.076 0.125 0.299 0.125 0.212 0.545 0.152 0.231 0.217 

Locus 607 : 
2 alleles
5.1% missing data
   3   (0.815) 0.896 0.714 0.815 0.912 0.873 0.903 0.952 0.962 0.815 0.743 
   1   (0.185) 0.104 0.286 0.185 0.088 0.127 0.097 0.048 0.038 0.185 0.257 

Locus 608 : 
2 alleles
2.9% missing data
   3   (0.946) 0.932 0.828 0.993 0.987 0.906 0.905 0.999 0.996 0.946 0.988 
   4   (0.054) 0.068 0.172 0.007 0.013 0.094 0.095 0.001 0.004 0.054 0.012 

Locus 609 : 
2 alleles
6.5% missing data
   3   (0.909) 0.987 0.998 0.597 0.983 0.987 0.980 0.969 0.973 0.909 0.873 
   1   (0.091) 0.013 0.002 0.403 0.017 0.013 0.020 0.031 0.027 0.091 0.127 

Locus 610 : 
2 alleles
0.7% missing data
   1   (0.638) 0.485 0.338 0.791 0.489 0.649 0.593 0.615 0.962 0.639 0.682 
   3   (0.362) 0.515 0.662 0.209 0.511 0.351 0.407 0.385 0.038 0.361 0.318 

Locus 611 : 
2 alleles
3.6% missing data
   4   (0.810) 0.916 0.831 0.927 0.924 0.893 0.841 0.960 0.864 0.810 0.782 
   3   (0.190) 0.084 0.169 0.073 0.076 0.107 0.159 0.040 0.136 0.190 0.218 

Locus 612 : 
2 alleles
2.9% missing data
   2   (0.950) 0.969 0.847 0.992 0.993 0.958 0.917 0.999 0.998 0.950 0.989 
   4   (0.050) 0.031 0.153 0.008 0.007 0.042 0.083 0.001 0.002 0.050 0.011 

Locus 613 : 
2 alleles
8.0% missing data
   3   (0.076) 0.087 0.392 0.021 0.010 0.170 0.078 0.003 0.004 0.075 0.028 
   4   (0.924) 0.913 0.608 0.979 0.990 0.830 0.922 0.997 0.996 0.925 0.972 

Locus 614 : 
2 alleles
13.8% missing data
   3   (0.895) 0.964 0.960 0.845 0.976 0.981 0.970 0.902 0.909 0.895 0.847 
   1   (0.105) 0.036 0.040 0.155 0.024 0.019 0.030 0.098 0.091 0.105 0.153 

Locus 615 : 
2 alleles
2.9% missing data
   2   (0.798) 0.885 0.919 0.896 0.970 0.850 0.847 0.733 0.959 0.798 0.750 
   4   (0.202) 0.115 0.081 0.104 0.030 0.150 0.153 0.267 0.041 0.202 0.250 

Locus 616 : 
2 alleles
11.6% missing data
   3   (0.852) 0.648 0.877 0.804 0.975 0.788 0.912 0.948 0.971 0.853 0.866 
   4   (0.148) 0.352 0.123 0.196 0.025 0.212 0.088 0.052 0.029 0.147 0.134 

Locus 617 : 
2 alleles
0.7% missing data
   2   (0.913) 0.955 0.736 0.971 0.987 0.942 0.963 0.992 0.986 0.913 0.914 
   4   (0.087) 0.045 0.264 0.029 0.013 0.058 0.037 0.008 0.014 0.087 0.086 

Locus 618 : 
2 alleles
13.8% missing data
   1   (0.057) 0.089 0.056 0.010 0.045 0.058 0.105 0.002 0.003 0.056 0.015 
   3   (0.943) 0.911 0.944 0.990 0.955 0.942 0.895 0.998 0.997 0.944 0.985 

Locus 619 : 
2 alleles
0.7% missing data
   2   (0.838) 0.625 0.917 0.840 0.971 0.866 0.875 0.957 0.987 0.838 0.853 
   4   (0.162) 0.375 0.083 0.160 0.029 0.134 0.125 0.043 0.013 0.162 0.147 

Locus 620 : 
2 alleles
11.6% missing data
   1   (0.802) 0.829 0.967 0.918 0.964 0.659 0.828 0.968 0.955 0.802 0.760 
   4   (0.198) 0.171 0.033 0.082 0.036 0.341 0.172 0.032 0.045 0.198 0.240 

Locus 621 : 
2 alleles
15.2% missing data
   1   (0.879) 0.888 0.930 0.787 0.880 0.797 0.954 0.972 0.717 0.880 0.872 
   3   (0.121) 0.112 0.070 0.213 0.120 0.203 0.046 0.028 0.283 0.120 0.128 

Locus 622 : 
2 alleles
4.3% missing data
   3   (0.599) 0.487 0.376 0.709 0.816 0.587 0.644 0.891 0.537 0.599 0.547 
   1   (0.401) 0.513 0.624 0.291 0.184 0.413 0.356 0.109 0.463 0.401 0.453 

Locus 623 : 
2 alleles
6.5% missing data
   1   (0.899) 0.889 0.955 0.846 0.981 0.970 0.953 0.978 0.969 0.899 0.897 
   3   (0.101) 0.111 0.045 0.154 0.019 0.030 0.047 0.022 0.031 0.101 0.103 

Locus 624 : 
2 alleles
13.0% missing data
   3   (0.783) 0.809 0.847 0.659 0.806 0.807 0.814 0.755 0.668 0.783 0.832 
   4   (0.217) 0.191 0.153 0.341 0.194 0.193 0.186 0.245 0.332 0.217 0.168 

Locus 625 : 
2 alleles
11.6% missing data
   1   (0.775) 0.749 0.886 0.738 0.797 0.808 0.766 0.968 0.910 0.776 0.779 
   3   (0.225) 0.251 0.114 0.262 0.203 0.192 0.234 0.032 0.090 0.224 0.221 

Locus 626 : 
2 alleles
7.2% missing data
   1   (0.884) 0.945 0.824 0.961 0.948 0.893 0.932 0.988 0.965 0.884 0.866 
   2   (0.116) 0.055 0.176 0.039 0.052 0.107 0.068 0.012 0.035 0.116 0.134 

Locus 627 : 
2 alleles
16.7% missing data
   2   (0.290) 0.394 0.494 0.219 0.054 0.279 0.305 0.040 0.951 0.289 0.252 
   4   (0.710) 0.606 0.506 0.781 0.946 0.721 0.695 0.960 0.049 0.711 0.748 

Locus 628 : 
2 alleles
3.6% missing data
   1   (0.436) 0.395 0.709 0.359 0.151 0.401 0.480 0.098 0.977 0.437 0.394 
   3   (0.564) 0.605 0.291 0.641 0.849 0.599 0.520 0.902 0.023 0.563 0.606 

Locus 629 : 
2 alleles
10.9% missing data
   1   (0.869) 0.962 0.865 0.708 0.949 0.969 0.912 0.958 0.839 0.870 0.867 
   3   (0.131) 0.038 0.135 0.292 0.051 0.031 0.088 0.042 0.161 0.130 0.133 

Locus 630 : 
2 alleles
1.4% missing data
   2   (0.079) 0.053 0.086 0.045 0.013 0.032 0.046 0.006 0.040 0.079 0.058 
   4   (0.921) 0.947 0.914 0.955 0.987 0.968 0.954 0.994 0.960 0.921 0.942 

Locus 631 : 
2 alleles
15.2% missing data
   2   (0.848) 0.962 0.857 0.728 0.975 0.927 0.944 0.899 0.928 0.848 0.758 
   4   (0.152) 0.038 0.143 0.272 0.025 0.073 0.056 0.101 0.072 0.152 0.242 

Locus 632 : 
2 alleles
4.3% missing data
   4   (0.825) 0.753 0.865 0.943 0.969 0.572 0.763 0.985 0.903 0.826 0.878 
   1   (0.175) 0.247 0.135 0.057 0.031 0.428 0.237 0.015 0.097 0.174 0.122 

Locus 633 : 
2 alleles
6.5% missing data
   1   (0.901) 0.927 0.876 0.944 0.943 0.862 0.938 0.964 0.980 0.902 0.913 
   3   (0.099) 0.073 0.124 0.056 0.057 0.138 0.062 0.036 0.020 0.098 0.087 

Locus 634 : 
2 alleles
1.4% missing data
   4   (0.907) 0.962 0.925 0.829 0.682 0.949 0.967 0.935 0.751 0.908 0.949 
   2   (0.093) 0.038 0.075 0.171 0.318 0.051 0.033 0.065 0.249 0.092 0.051 

Locus 635 : 
2 alleles
11.6% missing data
   2   (0.123) 0.169 0.101 0.042 0.017 0.116 0.126 0.015 0.151 0.123 0.090 
   4   (0.877) 0.831 0.899 0.958 0.983 0.884 0.874 0.985 0.849 0.877 0.910 

Locus 636 : 
2 alleles
15.9% missing data
   1   (0.895) 0.941 0.977 0.942 0.979 0.840 0.894 0.983 0.969 0.895 0.926 
   3   (0.105) 0.059 0.023 0.058 0.021 0.160 0.106 0.017 0.031 0.105 0.074 

Locus 637 : 
2 alleles
10.9% missing data
   3   (0.887) 0.973 0.860 0.957 0.935 0.973 0.955 0.882 0.931 0.887 0.845 
   1   (0.113) 0.027 0.140 0.043 0.065 0.027 0.045 0.118 0.069 0.113 0.155 

Locus 638 : 
2 alleles
4.3% missing data
   4   (0.905) 0.941 0.458 0.975 0.987 0.718 0.826 0.996 0.990 0.905 0.972 
   2   (0.095) 0.059 0.542 0.025 0.013 0.282 0.174 0.004 0.010 0.095 0.028 

Locus 639 : 
2 alleles
10.9% missing data
   3   (0.738) 0.695 0.730 0.781 0.889 0.817 0.731 0.934 0.952 0.739 0.719 
   1   (0.262) 0.305 0.270 0.219 0.111 0.183 0.269 0.066 0.048 0.261 0.281 

Locus 640 : 
2 alleles
9.4% missing data
   2   (0.805) 0.908 0.965 0.822 0.965 0.830 0.887 0.948 0.688 0.805 0.732 
   1   (0.195) 0.092 0.035 0.178 0.035 0.170 0.113 0.052 0.312 0.195 0.268 

Locus 641 : 
2 alleles
6.5% missing data
   1   (0.904) 0.923 0.959 0.975 0.926 0.900 0.885 0.992 0.992 0.904 0.947 
   3   (0.096) 0.077 0.041 0.025 0.074 0.100 0.115 0.008 0.008 0.096 0.053 

Locus 642 : 
2 alleles
13.0% missing data
   1   (0.897) 0.890 0.896 0.972 0.984 0.794 0.906 0.994 0.993 0.897 0.937 
   4   (0.103) 0.110 0.104 0.028 0.016 0.206 0.094 0.006 0.007 0.103 0.063 

Locus 643 : 
2 alleles
1.4% missing data
   2   (0.664) 0.763 0.698 0.695 0.776 0.862 0.741 0.251 0.727 0.664 0.640 
   4   (0.336) 0.237 0.302 0.305 0.224 0.138 0.259 0.749 0.273 0.336 0.360 

Locus 644 : 
2 alleles
5.8% missing data
   3   (0.869) 0.925 0.956 0.756 0.979 0.952 0.933 0.974 0.987 0.869 0.874 
   4   (0.131) 0.075 0.044 0.244 0.021 0.048 0.067 0.026 0.013 0.131 0.126 

Locus 645 : 
2 alleles
2.2% missing data
   3   (0.893) 0.933 0.948 0.892 0.964 0.970 0.911 0.973 0.969 0.893 0.907 
   2   (0.107) 0.067 0.052 0.108 0.036 0.030 0.089 0.027 0.031 0.107 0.093 

Locus 646 : 
2 alleles
16.7% missing data
   3   (0.879) 0.975 0.964 0.874 0.945 0.983 0.946 0.842 0.926 0.879 0.846 
   2   (0.121) 0.025 0.036 0.126 0.055 0.017 0.054 0.158 0.074 0.121 0.154 

Locus 647 : 
2 alleles
1.4% missing data
   1   (0.838) 0.865 0.959 0.933 0.643 0.756 0.882 0.937 0.957 0.838 0.857 
   2   (0.162) 0.135 0.041 0.067 0.357 0.244 0.118 0.063 0.043 0.162 0.143 

Locus 648 : 
2 alleles
11.6% missing data
   4   (0.927) 0.953 0.922 0.966 0.984 0.893 0.900 0.997 0.975 0.928 0.972 
   2   (0.073) 0.047 0.078 0.034 0.016 0.107 0.100 0.003 0.025 0.072 0.028 

Locus 649 : 
2 alleles
8.7% missing data
   2   (0.324) 0.209 0.278 0.286 0.213 0.263 0.352 0.732 0.347 0.324 0.279 
   4   (0.676) 0.791 0.722 0.714 0.787 0.737 0.648 0.268 0.653 0.676 0.721 

Locus 650 : 
2 alleles
15.2% missing data
   2   (0.781) 0.824 0.815 0.824 0.298 0.868 0.900 0.903 0.046 0.781 0.769 
   3   (0.219) 0.176 0.185 0.176 0.702 0.132 0.100 0.097 0.954 0.219 0.231 

Locus 651 : 
2 alleles
9.4% missing data
   1   (0.114) 0.107 0.286 0.038 0.016 0.242 0.149 0.008 0.045 0.114 0.058 
   4   (0.886) 0.893 0.714 0.962 0.984 0.758 0.851 0.992 0.955 0.886 0.942 

Locus 652 : 
2 alleles
10.1% missing data
   2   (0.950) 0.952 0.915 0.990 0.993 0.899 0.930 0.999 0.977 0.950 0.988 
   4   (0.050) 0.048 0.085 0.010 0.007 0.101 0.070 0.001 0.023 0.050 0.012 

Locus 653 : 
2 alleles
13.0% missing data
   1   (0.883) 0.939 0.792 0.895 0.960 0.976 0.944 0.981 0.917 0.882 0.873 
   3   (0.117) 0.061 0.208 0.105 0.040 0.024 0.056 0.019 0.083 0.118 0.127 

Locus 654 : 
2 alleles
10.1% missing data
   3   (0.836) 0.892 0.826 0.776 0.975 0.904 0.875 0.972 0.854 0.835 0.856 
   1   (0.164) 0.108 0.174 0.224 0.025 0.096 0.125 0.028 0.146 0.165 0.144 

Locus 655 : 
2 alleles
1.4% missing data
   3   (0.947) 0.951 0.805 0.993 0.993 0.723 0.914 0.999 0.998 0.947 0.989 
   2   (0.053) 0.049 0.195 0.007 0.007 0.277 0.086 0.001 0.002 0.053 0.011 

Locus 656 : 
2 alleles
2.2% missing data
   3   (0.756) 0.406 0.564 0.879 0.062 0.657 0.792 0.964 0.965 0.757 0.812 
   4   (0.244) 0.594 0.436 0.121 0.938 0.343 0.208 0.036 0.035 0.243 0.188 

Locus 657 : 
2 alleles
13.8% missing data
   4   (0.616) 0.789 0.764 0.632 0.383 0.637 0.654 0.742 0.669 0.616 0.572 
   2   (0.384) 0.211 0.236 0.368 0.617 0.363 0.346 0.258 0.331 0.384 0.428 

Locus 658 : 
2 alleles
18.1% missing data
   4   (0.885) 0.907 0.897 0.898 0.978 0.673 0.950 0.974 0.982 0.885 0.884 
   2   (0.115) 0.093 0.103 0.102 0.022 0.327 0.050 0.026 0.018 0.115 0.116 

Locus 659 : 
2 alleles
5.1% missing data
   2   (0.830) 0.926 0.901 0.894 0.314 0.776 0.884 0.896 0.968 0.830 0.834 
   4   (0.170) 0.074 0.099 0.106 0.686 0.224 0.116 0.104 0.032 0.170 0.166 

Locus 660 : 
2 alleles
4.3% missing data
   4   (0.900) 0.935 0.959 0.762 0.981 0.947 0.907 0.984 0.971 0.900 0.951 
   2   (0.100) 0.065 0.041 0.238 0.019 0.053 0.093 0.016 0.029 0.100 0.049 

Locus 661 : 
2 alleles
13.8% missing data
   1   (0.845) 0.850 0.853 0.835 0.780 0.932 0.905 0.419 0.921 0.845 0.880 
   3   (0.155) 0.150 0.147 0.165 0.220 0.068 0.095 0.581 0.079 0.155 0.120 

Locus 662 : 
2 alleles
2.2% missing data
   2   (0.894) 0.525 0.959 0.894 0.442 0.826 0.963 0.970 0.993 0.894 0.934 
   4   (0.106) 0.475 0.041 0.106 0.558 0.174 0.037 0.030 0.007 0.106 0.066 

Locus 663 : 
2 alleles
2.9% missing data
   3   (0.893) 0.970 0.791 0.968 0.984 0.915 0.933 0.991 0.956 0.893 0.883 
   1   (0.107) 0.030 0.209 0.032 0.016 0.085 0.067 0.009 0.044 0.107 0.117 

Locus 664 : 
2 alleles
15.9% missing data
   2   (0.891) 0.671 0.914 0.948 0.985 0.920 0.863 0.991 0.961 0.891 0.939 
   4   (0.109) 0.329 0.086 0.052 0.015 0.080 0.137 0.009 0.039 0.109 0.061 

Locus 665 : 
2 alleles
5.8% missing data
   1   (0.843) 0.941 0.764 0.831 0.975 0.911 0.888 0.706 0.977 0.844 0.844 
   3   (0.157) 0.059 0.236 0.169 0.025 0.089 0.112 0.294 0.023 0.156 0.156 

Locus 666 : 
2 alleles
5.1% missing data
   2   (0.884) 0.900 0.937 0.950 0.958 0.812 0.927 0.983 0.983 0.884 0.885 
   4   (0.116) 0.100 0.063 0.050 0.042 0.188 0.073 0.017 0.017 0.116 0.115 

Locus 667 : 
2 alleles
2.9% missing data
   3   (0.860) 0.940 0.780 0.927 0.977 0.948 0.948 0.958 0.903 0.861 0.746 
   1   (0.140) 0.060 0.220 0.073 0.023 0.052 0.052 0.042 0.097 0.139 0.254 

Locus 668 : 
2 alleles
5.1% missing data
   2   (0.789) 0.813 0.793 0.886 0.960 0.842 0.841 0.882 0.466 0.790 0.777 
   4   (0.211) 0.187 0.207 0.114 0.040 0.158 0.159 0.118 0.534 0.210 0.223 

Locus 669 : 
2 alleles
5.8% missing data
   1   (0.693) 0.547 0.335 0.909 0.314 0.513 0.666 0.958 0.549 0.693 0.780 
   3   (0.307) 0.453 0.665 0.091 0.686 0.487 0.334 0.042 0.451 0.307 0.220 

Locus 670 : 
2 alleles
3.6% missing data
   1   (0.846) 0.863 0.823 0.934 0.973 0.699 0.784 0.990 0.933 0.846 0.906 
   3   (0.154) 0.137 0.177 0.066 0.027 0.301 0.216 0.010 0.067 0.154 0.094 

Locus 671 : 
2 alleles
12.3% missing data
   2   (0.747) 0.843 0.918 0.839 0.592 0.751 0.744 0.579 0.961 0.746 0.775 
   4   (0.253) 0.157 0.082 0.161 0.408 0.249 0.256 0.421 0.039 0.254 0.225 

Locus 672 : 
2 alleles
16.7% missing data
   3   (0.864) 0.937 0.817 0.927 0.860 0.839 0.926 0.984 0.307 0.864 0.872 
   4   (0.136) 0.063 0.183 0.073 0.140 0.161 0.074 0.016 0.693 0.136 0.128 

Locus 673 : 
2 alleles
3.6% missing data
   1   (0.248) 0.466 0.339 0.168 0.746 0.192 0.168 0.060 0.057 0.248 0.259 
   4   (0.752) 0.534 0.661 0.832 0.254 0.808 0.832 0.940 0.943 0.752 0.741 

Locus 674 : 
2 alleles
13.0% missing data
   2   (0.713) 0.710 0.720 0.870 0.384 0.615 0.697 0.937 0.634 0.713 0.770 
   4   (0.287) 0.290 0.280 0.130 0.616 0.385 0.303 0.063 0.366 0.287 0.230 

Locus 675 : 
2 alleles
2.9% missing data
   1   (0.896) 0.961 0.954 0.965 0.978 0.941 0.959 0.987 0.487 0.895 0.888 
   3   (0.104) 0.039 0.046 0.035 0.022 0.059 0.041 0.013 0.513 0.105 0.112 

Locus 676 : 
2 alleles
11.6% missing data
   1   (0.633) 0.647 0.813 0.822 0.289 0.503 0.630 0.810 0.610 0.633 0.637 
   3   (0.367) 0.353 0.187 0.178 0.711 0.497 0.370 0.190 0.390 0.367 0.363 

Locus 677 : 
2 alleles
1.4% missing data
   3   (0.792) 0.845 0.910 0.915 0.216 0.706 0.801 0.949 0.886 0.792 0.828 
   1   (0.208) 0.155 0.090 0.085 0.784 0.294 0.199 0.051 0.114 0.208 0.172 

Locus 678 : 
2 alleles
2.2% missing data
   2   (0.898) 0.968 0.997 0.915 0.399 0.905 0.976 0.954 0.955 0.898 0.866 
   4   (0.102) 0.032 0.003 0.085 0.601 0.095 0.024 0.046 0.045 0.102 0.134 

Locus 679 : 
2 alleles
9.4% missing data
   1   (0.527) 0.277 0.572 0.220 0.799 0.458 0.639 0.765 0.419 0.528 0.474 
   3   (0.473) 0.723 0.428 0.780 0.201 0.542 0.361 0.235 0.581 0.472 0.526 

Locus 680 : 
2 alleles
4.3% missing data
   4   (0.892) 0.968 0.981 0.878 0.980 0.963 0.961 0.974 0.954 0.892 0.841 
   2   (0.108) 0.032 0.019 0.122 0.020 0.037 0.039 0.026 0.046 0.108 0.159 

Locus 681 : 
2 alleles
13.0% missing data
   1   (0.497) 0.263 0.448 0.736 0.092 0.496 0.557 0.072 0.466 0.497 0.532 
   4   (0.503) 0.737 0.552 0.264 0.908 0.504 0.443 0.928 0.534 0.503 0.468 

Locus 682 : 
2 alleles
16.7% missing data
   1   (0.816) 0.817 0.819 0.927 0.805 0.728 0.759 0.966 0.983 0.816 0.866 
   3   (0.184) 0.183 0.181 0.073 0.195 0.272 0.241 0.034 0.017 0.184 0.134 

Locus 683 : 
2 alleles
11.6% missing data
   4   (0.859) 0.926 0.619 0.954 0.267 0.908 0.936 0.965 0.765 0.859 0.872 
   2   (0.141) 0.074 0.381 0.046 0.733 0.092 0.064 0.035 0.235 0.141 0.128 

Locus 684 : 
2 alleles
12.3% missing data
   2   (0.853) 0.852 0.969 0.892 0.849 0.859 0.905 0.954 0.969 0.854 0.842 
   4   (0.147) 0.148 0.031 0.108 0.151 0.141 0.095 0.046 0.031 0.146 0.158 

Locus 685 : 
2 alleles
17.4% missing data
   1   (0.426) 0.491 0.374 0.668 0.289 0.490 0.307 0.791 0.407 0.425 0.455 
   4   (0.574) 0.509 0.626 0.332 0.711 0.510 0.693 0.209 0.593 0.575 0.545 

Locus 686 : 
2 alleles
17.4% missing data
   3   (0.104) 0.080 0.054 0.142 0.016 0.201 0.063 0.019 0.014 0.103 0.097 
   4   (0.896) 0.920 0.946 0.858 0.984 0.799 0.937 0.981 0.986 0.897 0.903 

Locus 687 : 
2 alleles
18.1% missing data
   1   (0.057) 0.032 0.310 0.009 0.007 0.055 0.116 0.001 0.004 0.056 0.012 
   3   (0.943) 0.968 0.690 0.991 0.993 0.945 0.884 0.999 0.996 0.944 0.988 

Locus 688 : 
2 alleles
3.6% missing data
   1   (0.497) 0.373 0.309 0.464 0.842 0.660 0.563 0.546 0.165 0.495 0.487 
   4   (0.503) 0.627 0.691 0.536 0.158 0.340 0.437 0.454 0.835 0.505 0.513 

Locus 689 : 
2 alleles
2.2% missing data
   1   (0.098) 0.171 0.286 0.023 0.018 0.208 0.073 0.005 0.053 0.098 0.064 
   3   (0.902) 0.829 0.714 0.977 0.982 0.792 0.927 0.995 0.947 0.902 0.936 

Locus 690 : 
2 alleles
5.1% missing data
   4   (0.843) 0.899 0.738 0.943 0.973 0.802 0.842 0.984 0.869 0.843 0.864 
   1   (0.157) 0.101 0.262 0.057 0.027 0.198 0.158 0.016 0.131 0.157 0.136 

Locus 691 : 
2 alleles
10.1% missing data
   3   (0.775) 0.786 0.753 0.694 0.889 0.833 0.760 0.955 0.974 0.774 0.802 
   1   (0.225) 0.214 0.247 0.306 0.111 0.167 0.240 0.045 0.026 0.226 0.198 

Locus 692 : 
2 alleles
13.0% missing data
   2   (0.884) 0.795 0.855 0.905 0.903 0.700 0.937 0.986 0.978 0.884 0.911 
   3   (0.116) 0.205 0.145 0.095 0.097 0.300 0.063 0.014 0.022 0.116 0.089 

Locus 693 : 
2 alleles
1.4% missing data
   3   (0.210) 0.375 0.265 0.085 0.032 0.241 0.182 0.030 0.126 0.211 0.198 
   2   (0.790) 0.625 0.735 0.915 0.968 0.759 0.818 0.970 0.874 0.789 0.802 

Locus 694 : 
2 alleles
4.3% missing data
   4   (0.863) 0.917 0.756 0.871 0.459 0.865 0.869 0.946 0.967 0.864 0.930 
   2   (0.137) 0.083 0.244 0.129 0.541 0.135 0.131 0.054 0.033 0.136 0.070 

Locus 695 : 
2 alleles
12.3% missing data
   4   (0.928) 0.969 0.946 0.984 0.979 0.878 0.908 0.996 0.966 0.928 0.971 
   1   (0.072) 0.031 0.054 0.016 0.021 0.122 0.092 0.004 0.034 0.072 0.029 

Locus 696 : 
2 alleles
3.6% missing data
   2   (0.918) 0.972 0.943 0.970 0.958 0.968 0.929 0.995 0.992 0.917 0.948 
   4   (0.082) 0.028 0.057 0.030 0.042 0.032 0.071 0.005 0.008 0.083 0.052 

Locus 697 : 
2 alleles
10.9% missing data
   3   (0.745) 0.644 0.685 0.539 0.957 0.695 0.814 0.930 0.791 0.743 0.776 
   4   (0.255) 0.356 0.315 0.461 0.043 0.305 0.186 0.070 0.209 0.257 0.224 

Locus 698 : 
2 alleles
5.8% missing data
   3   (0.923) 0.897 0.585 0.986 0.989 0.811 0.927 0.997 0.994 0.923 0.972 
   1   (0.077) 0.103 0.415 0.014 0.011 0.189 0.073 0.003 0.006 0.077 0.028 

Locus 699 : 
2 alleles
10.9% missing data
   1   (0.133) 0.029 0.073 0.074 0.732 0.032 0.054 0.036 0.133 0.133 0.148 
   3   (0.867) 0.971 0.927 0.926 0.268 0.968 0.946 0.964 0.867 0.867 0.852 

Locus 700 : 
2 alleles
7.2% missing data
   2   (0.220) 0.098 0.062 0.070 0.537 0.146 0.174 0.138 0.020 0.221 0.239 
   3   (0.780) 0.902 0.938 0.930 0.463 0.854 0.826 0.862 0.980 0.779 0.761 

Locus 701 : 
2 alleles
1.4% missing data
   4   (0.123) 0.074 0.108 0.105 0.019 0.087 0.138 0.013 0.047 0.124 0.079 
   2   (0.877) 0.926 0.892 0.895 0.981 0.913 0.862 0.987 0.953 0.876 0.921 

Locus 702 : 
2 alleles
6.5% missing data
   1   (0.515) 0.574 0.579 0.292 0.725 0.671 0.550 0.168 0.091 0.514 0.566 
   3   (0.485) 0.426 0.421 0.708 0.275 0.329 0.450 0.832 0.909 0.486 0.434 

Locus 703 : 
2 alleles
1.4% missing data
   3   (0.869) 0.959 0.955 0.955 0.201 0.923 0.868 0.990 0.985 0.869 0.916 
   2   (0.131) 0.041 0.045 0.045 0.799 0.077 0.132 0.010 0.015 0.131 0.084 

Locus 704 : 
2 alleles
4.3% missing data
   3   (0.932) 0.993 0.999 0.862 0.978 0.996 0.994 0.967 0.986 0.933 0.791 
   2   (0.068) 0.007 0.001 0.138 0.022 0.004 0.006 0.033 0.014 0.067 0.209 

Locus 705 : 
2 alleles
6.5% missing data
   3   (0.716) 0.746 0.686 0.809 0.557 0.662 0.811 0.550 0.171 0.717 0.721 
   4   (0.284) 0.254 0.314 0.191 0.443 0.338 0.189 0.450 0.829 0.283 0.279 

Locus 706 : 
2 alleles
1.4% missing data
   3   (0.910) 0.959 0.862 0.973 0.983 0.969 0.952 0.975 0.988 0.910 0.907 
   4   (0.090) 0.041 0.138 0.027 0.017 0.031 0.048 0.025 0.012 0.090 0.093 

Locus 707 : 
2 alleles
9.4% missing data
   2   (0.664) 0.636 0.588 0.688 0.438 0.638 0.722 0.645 0.921 0.664 0.649 
   4   (0.336) 0.364 0.412 0.312 0.562 0.362 0.278 0.355 0.079 0.336 0.351 

Locus 708 : 
2 alleles
13.0% missing data
   1   (0.225) 0.341 0.077 0.432 0.488 0.482 0.125 0.179 0.204 0.224 0.228 
   3   (0.775) 0.659 0.923 0.568 0.512 0.518 0.875 0.821 0.796 0.776 0.772 

Locus 709 : 
2 alleles
15.9% missing data
   4   (0.887) 0.974 0.994 0.928 0.875 0.937 0.957 0.905 0.972 0.887 0.841 
   3   (0.113) 0.026 0.006 0.072 0.125 0.063 0.043 0.095 0.028 0.113 0.159 

Locus 710 : 
2 alleles
8.0% missing data
   2   (0.766) 0.775 0.749 0.677 0.964 0.783 0.851 0.863 0.960 0.765 0.739 
   4   (0.234) 0.225 0.251 0.323 0.036 0.217 0.149 0.137 0.040 0.235 0.261 

Locus 711 : 
2 alleles
12.3% missing data
   4   (0.906) 0.891 0.942 0.976 0.984 0.769 0.891 0.992 0.990 0.906 0.951 
   2   (0.094) 0.109 0.058 0.024 0.016 0.231 0.109 0.008 0.010 0.094 0.049 

Locus 712 : 
2 alleles
14.5% missing data
   1   (0.368) 0.510 0.415 0.366 0.117 0.587 0.376 0.188 0.447 0.367 0.339 
   3   (0.632) 0.490 0.585 0.634 0.883 0.413 0.624 0.812 0.553 0.633 0.661 

Locus 713 : 
2 alleles
5.8% missing data
   2   (0.787) 0.849 0.496 0.907 0.958 0.772 0.667 0.976 0.973 0.787 0.852 
   4   (0.213) 0.151 0.504 0.093 0.042 0.228 0.333 0.024 0.027 0.213 0.148 

Locus 714 : 
2 alleles
13.0% missing data
   3   (0.424) 0.478 0.749 0.446 0.888 0.480 0.331 0.848 0.033 0.423 0.386 
   1   (0.576) 0.522 0.251 0.554 0.112 0.520 0.669 0.152 0.967 0.577 0.614 

Locus 715 : 
2 alleles
3.6% missing data
   2   (0.856) 0.666 0.696 0.963 0.975 0.874 0.751 0.984 0.961 0.856 0.931 
   4   (0.144) 0.334 0.304 0.037 0.025 0.126 0.249 0.016 0.039 0.144 0.069 

Locus 716 : 
2 alleles
2.9% missing data
   2   (0.869) 0.835 0.746 0.852 0.978 0.936 0.922 0.953 0.931 0.869 0.876 
   4   (0.131) 0.165 0.254 0.148 0.022 0.064 0.078 0.047 0.069 0.131 0.124 

Locus 717 : 
2 alleles
3.6% missing data
   2   (0.878) 0.939 0.983 0.958 0.977 0.939 0.934 0.966 0.968 0.878 0.837 
   4   (0.122) 0.061 0.017 0.042 0.023 0.061 0.066 0.034 0.032 0.122 0.163 

Locus 718 : 
2 alleles
10.1% missing data
   3   (0.680) 0.848 0.668 0.555 0.321 0.718 0.712 0.841 0.839 0.681 0.668 
   4   (0.320) 0.152 0.332 0.445 0.679 0.282 0.288 0.159 0.161 0.319 0.332 

Locus 719 : 
2 alleles
4.3% missing data
   2   (0.138) 0.178 0.185 0.283 0.022 0.127 0.166 0.019 0.062 0.138 0.075 
   4   (0.862) 0.822 0.815 0.717 0.978 0.873 0.834 0.981 0.938 0.862 0.925 

Locus 720 : 
2 alleles
3.6% missing data
   3   (0.900) 0.945 0.796 0.979 0.987 0.933 0.897 0.992 0.991 0.900 0.919 
   4   (0.100) 0.055 0.204 0.021 0.013 0.067 0.103 0.008 0.009 0.100 0.081 

Locus 721 : 
2 alleles
13.0% missing data
   4   (0.845) 0.954 0.976 0.877 0.856 0.961 0.939 0.837 0.090 0.845 0.808 
   2   (0.155) 0.046 0.024 0.123 0.144 0.039 0.061 0.163 0.910 0.155 0.192 

Locus 722 : 
2 alleles
14.5% missing data
   3   (0.916) 0.872 0.966 0.949 0.985 0.724 0.946 0.989 0.985 0.916 0.945 
   4   (0.084) 0.128 0.034 0.051 0.015 0.276 0.054 0.011 0.015 0.084 0.055 

Locus 723 : 
2 alleles
2.9% missing data
   3   (0.914) 0.926 0.997 0.698 0.437 0.873 0.973 0.909 0.990 0.915 0.950 
   1   (0.086) 0.074 0.003 0.302 0.563 0.127 0.027 0.091 0.010 0.085 0.050 

Locus 724 : 
2 alleles
10.1% missing data
   1   (0.270) 0.334 0.497 0.101 0.046 0.489 0.457 0.017 0.062 0.271 0.166 
   3   (0.730) 0.666 0.503 0.899 0.954 0.511 0.543 0.983 0.938 0.729 0.834 

Locus 725 : 
2 alleles
13.8% missing data
   1   (0.774) 0.568 0.838 0.789 0.923 0.461 0.879 0.960 0.659 0.774 0.747 
   3   (0.226) 0.432 0.162 0.211 0.077 0.539 0.121 0.040 0.341 0.226 0.253 

Locus 726 : 
2 alleles
12.3% missing data
   3   (0.917) 0.883 0.929 0.949 0.909 0.925 0.924 0.994 0.994 0.917 0.956 
   1   (0.083) 0.117 0.071 0.051 0.091 0.075 0.076 0.006 0.006 0.083 0.044 

Locus 727 : 
2 alleles
11.6% missing data
   3   (0.700) 0.645 0.711 0.295 0.834 0.802 0.879 0.099 0.812 0.700 0.638 
   1   (0.300) 0.355 0.289 0.705 0.166 0.198 0.121 0.901 0.188 0.300 0.362 

Locus 728 : 
2 alleles
13.8% missing data
   4   (0.730) 0.829 0.679 0.788 0.770 0.741 0.836 0.612 0.203 0.729 0.717 
   3   (0.270) 0.171 0.321 0.212 0.230 0.259 0.164 0.388 0.797 0.271 0.283 

Locus 729 : 
2 alleles
17.4% missing data
   3   (0.898) 0.940 0.960 0.928 0.979 0.887 0.958 0.972 0.939 0.899 0.867 
   4   (0.102) 0.060 0.040 0.072 0.021 0.113 0.042 0.028 0.061 0.101 0.133 

Locus 730 : 
2 alleles
10.1% missing data
   3   (0.873) 0.948 0.434 0.956 0.977 0.872 0.910 0.988 0.946 0.872 0.890 
   1   (0.127) 0.052 0.566 0.044 0.023 0.128 0.090 0.012 0.054 0.128 0.110 

Locus 731 : 
2 alleles
5.1% missing data
   2   (0.641) 0.745 0.801 0.676 0.377 0.617 0.759 0.770 0.082 0.641 0.602 
   4   (0.359) 0.255 0.199 0.324 0.623 0.383 0.241 0.230 0.918 0.359 0.398 

Locus 732 : 
2 alleles
10.1% missing data
   4   (0.897) 0.896 0.739 0.961 0.984 0.681 0.933 0.990 0.927 0.897 0.927 
   1   (0.103) 0.104 0.261 0.039 0.016 0.319 0.067 0.010 0.073 0.103 0.073 

Locus 733 : 
2 alleles
2.2% missing data
   3   (0.702) 0.836 0.531 0.821 0.410 0.773 0.695 0.766 0.932 0.701 0.738 
   1   (0.298) 0.164 0.469 0.179 0.590 0.227 0.305 0.234 0.068 0.299 0.262 

Locus 734 : 
2 alleles
2.2% missing data
   3   (0.633) 0.857 0.808 0.819 0.950 0.753 0.645 0.492 0.975 0.632 0.543 
   1   (0.367) 0.143 0.192 0.181 0.050 0.247 0.355 0.508 0.025 0.368 0.457 

Locus 735 : 
2 alleles
11.6% missing data
   3   (0.891) 0.943 0.914 0.940 0.212 0.920 0.952 0.986 0.939 0.892 0.912 
   1   (0.109) 0.057 0.086 0.060 0.788 0.080 0.048 0.014 0.061 0.108 0.088 

Locus 736 : 
2 alleles
5.1% missing data
   2   (0.107) 0.060 0.076 0.207 0.554 0.092 0.102 0.013 0.030 0.107 0.035 
   4   (0.893) 0.940 0.924 0.793 0.446 0.908 0.898 0.987 0.970 0.893 0.965 

Locus 737 : 
2 alleles
13.8% missing data
   1   (0.508) 0.345 0.926 0.500 0.533 0.439 0.523 0.155 0.899 0.509 0.492 
   4   (0.492) 0.655 0.074 0.500 0.467 0.561 0.477 0.845 0.101 0.491 0.508 

Locus 738 : 
2 alleles
5.8% missing data
   4   (0.524) 0.357 0.673 0.554 0.902 0.489 0.504 0.924 0.391 0.524 0.476 
   2   (0.476) 0.643 0.327 0.446 0.098 0.511 0.496 0.076 0.609 0.476 0.524 

Locus 739 : 
2 alleles
10.9% missing data
   3   (0.907) 0.920 0.707 0.971 0.984 0.885 0.946 0.994 0.954 0.906 0.943 
   1   (0.093) 0.080 0.293 0.029 0.016 0.115 0.054 0.006 0.046 0.094 0.057 

Locus 740 : 
2 alleles
2.2% missing data
   2   (0.915) 0.959 0.929 0.980 0.986 0.950 0.885 0.996 0.994 0.915 0.961 
   4   (0.085) 0.041 0.071 0.020 0.014 0.050 0.115 0.004 0.006 0.085 0.039 

Locus 741 : 
2 alleles
5.8% missing data
   2   (0.832) 0.915 0.745 0.897 0.972 0.904 0.900 0.973 0.959 0.830 0.800 
   4   (0.168) 0.085 0.255 0.103 0.028 0.096 0.100 0.027 0.041 0.170 0.200 

Locus 742 : 
2 alleles
6.5% missing data
   4   (0.914) 0.980 0.995 0.902 0.981 0.970 0.981 0.984 0.994 0.915 0.835 
   2   (0.086) 0.020 0.005 0.098 0.019 0.030 0.019 0.016 0.006 0.085 0.165 

Locus 743 : 
2 alleles
2.9% missing data
   2   (0.166) 0.259 0.071 0.044 0.031 0.101 0.144 0.022 0.042 0.166 0.191 
   4   (0.834) 0.741 0.929 0.956 0.969 0.899 0.856 0.978 0.958 0.834 0.809 

Locus 744 : 
2 alleles
3.6% missing data
   1   (0.670) 0.824 0.804 0.833 0.945 0.844 0.804 0.864 0.422 0.670 0.470 
   3   (0.330) 0.176 0.196 0.167 0.055 0.156 0.196 0.136 0.578 0.330 0.530 

Locus 745 : 
2 alleles
4.3% missing data
   3   (0.837) 0.644 0.704 0.930 0.934 0.895 0.800 0.983 0.974 0.837 0.884 
   1   (0.163) 0.356 0.296 0.070 0.066 0.105 0.200 0.017 0.026 0.163 0.116 

Locus 746 : 
2 alleles
2.9% missing data
   3   (0.860) 0.784 0.663 0.886 0.958 0.850 0.863 0.986 0.936 0.860 0.908 
   1   (0.140) 0.216 0.337 0.114 0.042 0.150 0.137 0.014 0.064 0.140 0.092 

Locus 747 : 
2 alleles
2.9% missing data
   2   (0.074) 0.076 0.308 0.014 0.011 0.122 0.080 0.003 0.008 0.074 0.026 
   4   (0.926) 0.924 0.692 0.986 0.989 0.878 0.920 0.997 0.992 0.926 0.974 

Locus 748 : 
2 alleles
1.4% missing data
   2   (0.909) 0.940 0.989 0.908 0.983 0.945 0.942 0.991 0.992 0.910 0.923 
   4   (0.091) 0.060 0.011 0.092 0.017 0.055 0.058 0.009 0.008 0.090 0.077 

Locus 749 : 
2 alleles
8.0% missing data
   3   (0.265) 0.255 0.286 0.153 0.043 0.288 0.328 0.097 0.047 0.264 0.252 
   1   (0.735) 0.745 0.714 0.847 0.957 0.712 0.672 0.903 0.953 0.736 0.748 

Locus 750 : 
2 alleles
11.6% missing data
   3   (0.911) 0.962 0.853 0.942 0.983 0.930 0.934 0.989 0.952 0.910 0.944 
   1   (0.089) 0.038 0.147 0.058 0.017 0.070 0.066 0.011 0.048 0.090 0.056 

Locus 751 : 
2 alleles
13.8% missing data
   1   (0.243) 0.286 0.104 0.579 0.084 0.172 0.196 0.178 0.172 0.243 0.236 
   4   (0.757) 0.714 0.896 0.421 0.916 0.828 0.804 0.822 0.828 0.757 0.764 

Locus 752 : 
2 alleles
7.2% missing data
   3   (0.725) 0.757 0.464 0.734 0.952 0.713 0.666 0.966 0.237 0.725 0.790 
   4   (0.275) 0.243 0.536 0.266 0.048 0.287 0.334 0.034 0.763 0.275 0.210 

Locus 753 : 
2 alleles
3.6% missing data
   2   (0.798) 0.828 0.900 0.874 0.632 0.779 0.840 0.678 0.533 0.799 0.838 
   4   (0.202) 0.172 0.100 0.126 0.368 0.221 0.160 0.322 0.467 0.201 0.162 

Locus 754 : 
2 alleles
10.9% missing data
   1   (0.856) 0.719 0.852 0.722 0.970 0.713 0.873 0.985 0.979 0.856 0.917 
   3   (0.144) 0.281 0.148 0.278 0.030 0.287 0.127 0.015 0.021 0.144 0.083 

Locus 755 : 
2 alleles
2.2% missing data
   2   (0.768) 0.803 0.874 0.898 0.257 0.793 0.833 0.929 0.041 0.769 0.792 
   4   (0.232) 0.197 0.126 0.102 0.743 0.207 0.167 0.071 0.959 0.231 0.208 

Locus 756 : 
2 alleles
2.9% missing data
   4   (0.921) 0.991 0.998 0.964 0.989 0.993 0.989 0.929 0.134 0.921 0.889 
   2   (0.079) 0.009 0.002 0.036 0.011 0.007 0.011 0.071 0.866 0.079 0.111 

Locus 757 : 
2 alleles
5.8% missing data
   1   (0.579) 0.567 0.743 0.383 0.597 0.783 0.578 0.373 0.947 0.579 0.573 
   3   (0.421) 0.433 0.257 0.617 0.403 0.217 0.422 0.627 0.053 0.421 0.427 

Locus 758 : 
2 alleles
5.8% missing data
   4   (0.815) 0.799 0.776 0.741 0.926 0.889 0.812 0.943 0.954 0.816 0.853 
   1   (0.185) 0.201 0.224 0.259 0.074 0.111 0.188 0.057 0.046 0.184 0.147 

Locus 759 : 
2 alleles
14.5% missing data
   4   (0.555) 0.645 0.489 0.821 0.616 0.557 0.497 0.791 0.589 0.555 0.531 
   2   (0.445) 0.355 0.511 0.179 0.384 0.443 0.503 0.209 0.411 0.445 0.469 

Locus 760 : 
2 alleles
5.1% missing data
   2   (0.799) 0.587 0.629 0.851 0.962 0.886 0.856 0.959 0.943 0.799 0.777 
   3   (0.201) 0.413 0.371 0.149 0.038 0.114 0.144 0.041 0.057 0.201 0.223 

Locus 761 : 
2 alleles
10.1% missing data
   2   (0.879) 0.966 0.803 0.948 0.969 0.966 0.931 0.988 0.937 0.878 0.858 
   4   (0.121) 0.034 0.197 0.052 0.031 0.034 0.069 0.012 0.063 0.122 0.142 

Locus 762 : 
2 alleles
7.2% missing data
   1   (0.850) 0.879 0.978 0.921 0.972 0.770 0.816 0.987 0.837 0.849 0.891 
   2   (0.150) 0.121 0.022 0.079 0.028 0.230 0.184 0.013 0.163 0.151 0.109 

Locus 763 : 
2 alleles
3.6% missing data
   4   (0.892) 0.962 0.874 0.969 0.114 0.973 0.910 0.992 0.995 0.892 0.941 
   2   (0.108) 0.038 0.126 0.031 0.886 0.027 0.090 0.008 0.005 0.108 0.059 

Locus 764 : 
2 alleles
5.1% missing data
   2   (0.836) 0.786 0.872 0.885 0.967 0.857 0.892 0.969 0.926 0.836 0.801 
   4   (0.164) 0.214 0.128 0.115 0.033 0.143 0.108 0.031 0.074 0.164 0.199 

Locus 765 : 
2 alleles
17.4% missing data
   4   (0.513) 0.313 0.761 0.337 0.431 0.469 0.611 0.322 0.872 0.514 0.473 
   2   (0.487) 0.687 0.239 0.663 0.569 0.531 0.389 0.678 0.128 0.486 0.527 

Locus 766 : 
2 alleles
9.4% missing data
   2   (0.905) 0.940 0.723 0.962 0.987 0.961 0.904 0.991 0.948 0.905 0.941 
   4   (0.095) 0.060 0.277 0.038 0.013 0.039 0.096 0.009 0.052 0.095 0.059 

Locus 767 : 
2 alleles
5.1% missing data
   4   (0.381) 0.511 0.421 0.297 0.082 0.289 0.354 0.067 0.222 0.382 0.435 
   2   (0.619) 0.489 0.579 0.703 0.918 0.711 0.646 0.933 0.778 0.618 0.565 

Locus 768 : 
2 alleles
2.9% missing data
   2   (0.895) 0.970 0.795 0.941 0.979 0.948 0.936 0.989 0.972 0.894 0.899 
   1   (0.105) 0.030 0.205 0.059 0.021 0.052 0.064 0.011 0.028 0.106 0.101 

Locus 769 : 
2 alleles
3.6% missing data
   3   (0.738) 0.762 0.669 0.877 0.879 0.831 0.750 0.929 0.943 0.737 0.695 
   1   (0.262) 0.238 0.331 0.123 0.121 0.169 0.250 0.071 0.057 0.263 0.305 

Locus 770 : 
2 alleles
6.5% missing data
   1   (0.808) 0.871 0.762 0.778 0.924 0.839 0.772 0.965 0.979 0.806 0.872 
   3   (0.192) 0.129 0.238 0.222 0.076 0.161 0.228 0.035 0.021 0.194 0.128 

Locus 771 : 
2 alleles
7.2% missing data
   3   (0.903) 0.964 0.977 0.934 0.984 0.961 0.970 0.982 0.985 0.903 0.857 
   1   (0.097) 0.036 0.023 0.066 0.016 0.039 0.030 0.018 0.015 0.097 0.143 

Locus 772 : 
2 alleles
13.0% missing data
   2   (0.847) 0.852 0.876 0.935 0.975 0.872 0.853 0.985 0.831 0.847 0.850 
   4   (0.153) 0.148 0.124 0.065 0.025 0.128 0.147 0.015 0.169 0.153 0.150 

Locus 773 : 
2 alleles
15.9% missing data
   2   (0.398) 0.684 0.453 0.251 0.491 0.546 0.481 0.304 0.130 0.398 0.317 
   4   (0.602) 0.316 0.547 0.749 0.509 0.454 0.519 0.696 0.870 0.602 0.683 

Locus 774 : 
2 alleles
10.9% missing data
   3   (0.921) 0.860 0.871 0.980 0.989 0.910 0.915 0.996 0.974 0.921 0.967 
   1   (0.079) 0.140 0.129 0.020 0.011 0.090 0.085 0.004 0.026 0.079 0.033 

Locus 775 : 
2 alleles
15.9% missing data
   3   (0.918) 0.900 0.778 0.982 0.983 0.942 0.936 0.995 0.991 0.918 0.950 
   1   (0.082) 0.100 0.222 0.018 0.017 0.058 0.064 0.005 0.009 0.082 0.050 

Locus 776 : 
2 alleles
13.0% missing data
   4   (0.599) 0.686 0.465 0.669 0.928 0.575 0.461 0.944 0.781 0.599 0.642 
   2   (0.401) 0.314 0.535 0.331 0.072 0.425 0.539 0.056 0.219 0.401 0.358 

Locus 777 : 
2 alleles
6.5% missing data
   1   (0.457) 0.609 0.498 0.636 0.613 0.505 0.356 0.206 0.138 0.457 0.499 
   4   (0.543) 0.391 0.502 0.364 0.387 0.495 0.644 0.794 0.862 0.543 0.501 

Locus 778 : 
2 alleles
5.8% missing data
   1   (0.899) 0.908 0.938 0.938 0.982 0.753 0.970 0.984 0.939 0.898 0.869 
   4   (0.101) 0.092 0.062 0.062 0.018 0.247 0.030 0.016 0.061 0.102 0.131 

Locus 779 : 
2 alleles
13.0% missing data
   2   (0.320) 0.321 0.490 0.188 0.068 0.259 0.230 0.065 0.134 0.322 0.411 
   4   (0.680) 0.679 0.510 0.812 0.932 0.741 0.770 0.935 0.866 0.678 0.589 

Locus 780 : 
2 alleles
6.5% missing data
   1   (0.673) 0.724 0.611 0.837 0.896 0.565 0.716 0.627 0.627 0.673 0.640 
   3   (0.327) 0.276 0.389 0.163 0.104 0.435 0.284 0.373 0.373 0.327 0.360 

Locus 781 : 
2 alleles
5.8% missing data
   3   (0.692) 0.721 0.707 0.803 0.944 0.772 0.640 0.824 0.946 0.692 0.698 
   1   (0.308) 0.279 0.293 0.197 0.056 0.228 0.360 0.176 0.054 0.308 0.302 

Locus 782 : 
2 alleles
12.3% missing data
   3   (0.836) 0.939 0.955 0.913 0.972 0.921 0.948 0.738 0.967 0.836 0.690 
   1   (0.164) 0.061 0.045 0.087 0.028 0.079 0.052 0.262 0.033 0.164 0.310 

Locus 783 : 
2 alleles
14.5% missing data
   3   (0.855) 0.576 0.951 0.920 0.977 0.617 0.903 0.976 0.851 0.856 0.873 
   1   (0.145) 0.424 0.049 0.080 0.023 0.383 0.097 0.024 0.149 0.144 0.127 

Locus 784 : 
2 alleles
12.3% missing data
   4   (0.742) 0.735 0.487 0.919 0.132 0.769 0.805 0.934 0.461 0.741 0.771 
   3   (0.258) 0.265 0.513 0.081 0.868 0.231 0.195 0.066 0.539 0.259 0.229 

Locus 785 : 
2 alleles
1.4% missing data
   2   (0.665) 0.496 0.741 0.798 0.611 0.759 0.702 0.845 0.880 0.664 0.621 
   4   (0.335) 0.504 0.259 0.202 0.389 0.241 0.298 0.155 0.120 0.336 0.379 

Locus 786 : 
2 alleles
13.8% missing data
   3   (0.868) 0.866 0.923 0.930 0.978 0.912 0.894 0.991 0.974 0.867 0.883 
   1   (0.132) 0.134 0.077 0.070 0.022 0.088 0.106 0.009 0.026 0.133 0.117 

Locus 787 : 
2 alleles
5.8% missing data
   3   (0.921) 0.922 0.637 0.977 0.977 0.861 0.892 0.997 0.995 0.922 0.975 
   4   (0.079) 0.078 0.363 0.023 0.023 0.139 0.108 0.003 0.005 0.078 0.025 

Locus 788 : 
2 alleles
13.0% missing data
   1   (0.912) 0.926 0.829 0.972 0.986 0.884 0.950 0.993 0.930 0.911 0.935 
   2   (0.088) 0.074 0.171 0.028 0.014 0.116 0.050 0.007 0.070 0.089 0.065 

Locus 789 : 
2 alleles
1.4% missing data
   3   (0.863) 0.814 0.714 0.842 0.977 0.694 0.900 0.971 0.841 0.864 0.892 
   1   (0.137) 0.186 0.286 0.158 0.023 0.306 0.100 0.029 0.159 0.136 0.108 

Locus 790 : 
2 alleles
10.9% missing data
   3   (0.892) 0.944 0.879 0.940 0.979 0.862 0.855 0.992 0.880 0.892 0.941 
   1   (0.108) 0.056 0.121 0.060 0.021 0.138 0.145 0.008 0.120 0.108 0.059 

Locus 791 : 
2 alleles
4.3% missing data
   1   (0.696) 0.844 0.467 0.592 0.920 0.705 0.774 0.335 0.737 0.697 0.679 
   3   (0.304) 0.156 0.533 0.408 0.080 0.295 0.226 0.665 0.263 0.303 0.321 

Locus 792 : 
2 alleles
12.3% missing data
   1   (0.890) 0.966 0.966 0.910 0.980 0.954 0.906 0.993 0.930 0.890 0.911 
   3   (0.110) 0.034 0.034 0.090 0.020 0.046 0.094 0.007 0.070 0.110 0.089 

Locus 793 : 
2 alleles
0.0% missing data
   1   (0.069) 0.043 0.215 0.016 0.009 0.021 0.108 0.002 0.004 0.069 0.023 
   3   (0.931) 0.957 0.785 0.984 0.991 0.979 0.892 0.998 0.996 0.931 0.977 

Locus 794 : 
2 alleles
13.8% missing data
   2   (0.559) 0.343 0.382 0.521 0.534 0.678 0.567 0.465 0.094 0.559 0.610 
   4   (0.441) 0.657 0.618 0.479 0.466 0.322 0.433 0.535 0.906 0.441 0.390 

Locus 795 : 
2 alleles
0.7% missing data
   2   (0.846) 0.867 0.824 0.867 0.978 0.714 0.844 0.989 0.930 0.845 0.895 
   3   (0.154) 0.133 0.176 0.133 0.022 0.286 0.156 0.011 0.070 0.155 0.105 

Locus 796 : 
2 alleles
13.0% missing data
   1   (0.734) 0.872 0.873 0.664 0.756 0.816 0.813 0.404 0.677 0.733 0.725 
   2   (0.266) 0.128 0.127 0.336 0.244 0.184 0.187 0.596 0.323 0.267 0.275 

Locus 797 : 
2 alleles
5.1% missing data
   3   (0.880) 0.955 0.979 0.927 0.980 0.891 0.932 0.961 0.982 0.880 0.850 
   4   (0.120) 0.045 0.021 0.073 0.020 0.109 0.068 0.039 0.018 0.120 0.150 

Locus 798 : 
2 alleles
5.1% missing data
   3   (0.882) 0.838 0.944 0.838 0.979 0.811 0.923 0.986 0.988 0.881 0.924 
   1   (0.118) 0.162 0.056 0.162 0.021 0.189 0.077 0.014 0.012 0.119 0.076 

Locus 799 : 
2 alleles
11.6% missing data
   2   (0.859) 0.868 0.753 0.855 0.972 0.897 0.860 0.986 0.943 0.859 0.897 
   4   (0.141) 0.132 0.247 0.145 0.028 0.103 0.140 0.014 0.057 0.141 0.103 

Locus 800 : 
2 alleles
5.1% missing data
   3   (0.896) 0.941 0.995 0.932 0.980 0.715 0.942 0.989 0.975 0.896 0.900 
   1   (0.104) 0.059 0.005 0.068 0.020 0.285 0.058 0.011 0.025 0.104 0.100 

Locus 801 : 
2 alleles
0.0% missing data
   1   (0.902) 0.948 0.842 0.973 0.981 0.958 0.930 0.989 0.992 0.901 0.927 
   2   (0.098) 0.052 0.158 0.027 0.019 0.042 0.070 0.011 0.008 0.099 0.073 

Locus 802 : 
2 alleles
8.0% missing data
   1   (0.859) 0.951 0.848 0.959 0.255 0.918 0.931 0.976 0.578 0.859 0.877 
   3   (0.141) 0.049 0.152 0.041 0.745 0.082 0.069 0.024 0.422 0.141 0.123 

Locus 803 : 
2 alleles
11.6% missing data
   1   (0.894) 0.883 0.850 0.910 0.981 0.929 0.893 0.985 0.919 0.895 0.937 
   3   (0.106) 0.117 0.150 0.090 0.019 0.071 0.107 0.015 0.081 0.105 0.063 

Locus 804 : 
2 alleles
2.9% missing data
   3   (0.923) 0.987 0.997 0.901 0.987 0.980 0.989 0.878 0.971 0.924 0.836 
   4   (0.077) 0.013 0.003 0.099 0.013 0.020 0.011 0.122 0.029 0.076 0.164 

Locus 805 : 
2 alleles
12.3% missing data
   1   (0.775) 0.916 0.752 0.872 0.122 0.890 0.830 0.926 0.031 0.777 0.792 
   3   (0.225) 0.084 0.248 0.128 0.878 0.110 0.170 0.074 0.969 0.223 0.208 

Locus 806 : 
2 alleles
4.3% missing data
   1   (0.097) 0.086 0.062 0.039 0.015 0.118 0.041 0.007 0.011 0.096 0.119 
   2   (0.903) 0.914 0.938 0.961 0.985 0.882 0.959 0.993 0.989 0.904 0.881 

Locus 807 : 
2 alleles
3.6% missing data
   1   (0.713) 0.848 0.494 0.864 0.952 0.697 0.625 0.920 0.939 0.715 0.722 
   3   (0.287) 0.152 0.506 0.136 0.048 0.303 0.375 0.080 0.061 0.285 0.278 

Locus 808 : 
2 alleles
14.5% missing data
   4   (0.886) 0.933 0.979 0.937 0.099 0.691 0.958 0.834 0.843 0.886 0.922 
   2   (0.114) 0.067 0.021 0.063 0.901 0.309 0.042 0.166 0.157 0.114 0.078 

Locus 809 : 
2 alleles
4.3% missing data
   2   (0.866) 0.734 0.830 0.912 0.977 0.732 0.867 0.989 0.987 0.865 0.915 
   3   (0.134) 0.266 0.170 0.088 0.023 0.268 0.133 0.011 0.013 0.135 0.085 

Locus 810 : 
2 alleles
5.8% missing data
   3   (0.919) 0.990 0.998 0.937 0.977 0.991 0.989 0.949 0.964 0.919 0.780 
   2   (0.081) 0.010 0.002 0.063 0.023 0.009 0.011 0.051 0.036 0.081 0.220 

Locus 811 : 
2 alleles
14.5% missing data
   3   (0.592) 0.665 0.644 0.584 0.644 0.552 0.641 0.380 0.960 0.592 0.553 
   1   (0.408) 0.335 0.356 0.416 0.356 0.448 0.359 0.620 0.040 0.408 0.447 

Locus 812 : 
2 alleles
5.1% missing data
   3   (0.905) 0.973 0.996 0.928 0.124 0.934 0.977 0.975 0.993 0.906 0.901 
   1   (0.095) 0.027 0.004 0.072 0.876 0.066 0.023 0.025 0.007 0.094 0.099 

Locus 813 : 
2 alleles
10.9% missing data
   2   (0.910) 0.941 0.870 0.979 0.972 0.930 0.819 0.995 0.962 0.910 0.967 
   3   (0.090) 0.059 0.130 0.021 0.028 0.070 0.181 0.005 0.038 0.090 0.033 

Locus 814 : 
2 alleles
3.6% missing data
   1   (0.212) 0.437 0.045 0.202 0.412 0.101 0.131 0.420 0.038 0.213 0.206 
   4   (0.788) 0.563 0.955 0.798 0.588 0.899 0.869 0.580 0.962 0.787 0.794 

Locus 815 : 
2 alleles
2.9% missing data
   1   (0.844) 0.885 0.710 0.962 0.970 0.847 0.732 0.966 0.977 0.844 0.913 
   2   (0.156) 0.115 0.290 0.038 0.030 0.153 0.268 0.034 0.023 0.156 0.087 

Locus 816 : 
2 alleles
7.2% missing data
   2   (0.892) 0.956 0.971 0.959 0.978 0.908 0.893 0.993 0.986 0.891 0.921 
   1   (0.108) 0.044 0.029 0.041 0.022 0.092 0.107 0.007 0.014 0.109 0.079 

Locus 817 : 
2 alleles
13.0% missing data
   4   (0.636) 0.775 0.474 0.385 0.939 0.758 0.719 0.808 0.608 0.636 0.573 
   1   (0.364) 0.225 0.526 0.615 0.061 0.242 0.281 0.192 0.392 0.364 0.427 

Locus 818 : 
2 alleles
14.5% missing data
   1   (0.174) 0.114 0.093 0.335 0.025 0.198 0.234 0.045 0.120 0.174 0.106 
   2   (0.826) 0.886 0.907 0.665 0.975 0.802 0.766 0.955 0.880 0.826 0.894 

Locus 819 : 
2 alleles
12.3% missing data
   1   (0.868) 0.921 0.882 0.890 0.969 0.921 0.929 0.984 0.986 0.868 0.850 
   3   (0.132) 0.079 0.118 0.110 0.031 0.079 0.071 0.016 0.014 0.132 0.150 

Locus 820 : 
2 alleles
3.6% missing data
   3   (0.514) 0.390 0.374 0.476 0.112 0.406 0.669 0.106 0.977 0.513 0.506 
   1   (0.486) 0.610 0.626 0.524 0.888 0.594 0.331 0.894 0.023 0.487 0.494 

Locus 821 : 
2 alleles
3.6% missing data
   3   (0.793) 0.824 0.748 0.874 0.927 0.679 0.896 0.953 0.333 0.793 0.736 
   1   (0.207) 0.176 0.252 0.126 0.073 0.321 0.104 0.047 0.667 0.207 0.264 

Locus 822 : 
2 alleles
13.0% missing data
   2   (0.118) 0.045 0.010 0.689 0.044 0.059 0.046 0.031 0.018 0.119 0.106 
   4   (0.882) 0.955 0.990 0.311 0.956 0.941 0.954 0.969 0.982 0.881 0.894 

Locus 823 : 
2 alleles
12.3% missing data
   2   (0.920) 0.977 0.643 0.972 0.936 0.904 0.955 0.995 0.009 0.920 0.966 
   4   (0.080) 0.023 0.357 0.028 0.064 0.096 0.045 0.005 0.991 0.080 0.034 

Locus 824 : 
2 alleles
11.6% missing data
   2   (0.930) 0.947 0.913 0.986 0.991 0.943 0.806 0.998 0.979 0.930 0.983 
   3   (0.070) 0.053 0.087 0.014 0.009 0.057 0.194 0.002 0.021 0.070 0.017 

Locus 825 : 
2 alleles
1.4% missing data
   1   (0.872) 0.891 0.966 0.856 0.976 0.821 0.886 0.964 0.963 0.872 0.901 
   3   (0.128) 0.109 0.034 0.144 0.024 0.179 0.114 0.036 0.037 0.128 0.099 

Locus 826 : 
2 alleles
2.9% missing data
   2   (0.902) 0.954 0.932 0.970 0.983 0.948 0.944 0.988 0.987 0.902 0.898 
   1   (0.098) 0.046 0.068 0.030 0.017 0.052 0.056 0.012 0.013 0.098 0.102 

Locus 827 : 
2 alleles
5.1% missing data
   1   (0.890) 0.957 0.620 0.709 0.985 0.896 0.942 0.948 0.974 0.891 0.924 
   4   (0.110) 0.043 0.380 0.291 0.015 0.104 0.058 0.052 0.026 0.109 0.076 

Locus 828 : 
2 alleles
7.2% missing data
   4   (0.680) 0.688 0.748 0.726 0.511 0.591 0.720 0.607 0.646 0.680 0.695 
   3   (0.320) 0.312 0.252 0.274 0.489 0.409 0.280 0.393 0.354 0.320 0.305 

Locus 829 : 
2 alleles
10.9% missing data
   3   (0.814) 0.705 0.673 0.949 0.961 0.849 0.770 0.983 0.979 0.814 0.863 
   1   (0.186) 0.295 0.327 0.051 0.039 0.151 0.230 0.017 0.021 0.186 0.137 

Locus 830 : 
2 alleles
2.9% missing data
   2   (0.755) 0.852 0.485 0.721 0.961 0.613 0.771 0.960 0.912 0.756 0.759 
   3   (0.245) 0.148 0.515 0.279 0.039 0.387 0.229 0.040 0.088 0.244 0.241 

Locus 831 : 
2 alleles
1.4% missing data
   2   (0.917) 0.895 0.870 0.772 0.989 0.950 0.918 0.995 0.995 0.918 0.972 
   4   (0.083) 0.105 0.130 0.228 0.011 0.050 0.082 0.005 0.005 0.082 0.028 

Locus 832 : 
2 alleles
10.9% missing data
   2   (0.704) 0.837 0.565 0.781 0.700 0.731 0.734 0.410 0.683 0.703 0.738 
   4   (0.296) 0.163 0.435 0.219 0.300 0.269 0.266 0.590 0.317 0.297 0.262 

Locus 833 : 
2 alleles
15.2% missing data
   4   (0.888) 0.871 0.950 0.954 0.979 0.843 0.892 0.984 0.913 0.888 0.923 
   2   (0.112) 0.129 0.050 0.046 0.021 0.157 0.108 0.016 0.087 0.112 0.077 

Locus 834 : 
2 alleles
14.5% missing data
   2   (0.762) 0.692 0.477 0.921 0.961 0.770 0.708 0.973 0.825 0.762 0.783 
   4   (0.238) 0.308 0.523 0.079 0.039 0.230 0.292 0.027 0.175 0.238 0.217 

Locus 835 : 
2 alleles
10.9% missing data
   4   (0.903) 0.974 0.829 0.971 0.984 0.958 0.941 0.989 0.934 0.903 0.909 
   2   (0.097) 0.026 0.171 0.029 0.016 0.042 0.059 0.011 0.066 0.097 0.091 

Locus 836 : 
2 alleles
5.1% missing data
   2   (0.468) 0.477 0.397 0.216 0.561 0.352 0.528 0.382 0.933 0.468 0.439 
   4   (0.532) 0.523 0.603 0.784 0.439 0.648 0.472 0.618 0.067 0.532 0.561 

Locus 837 : 
2 alleles
7.2% missing data
   2   (0.877) 0.929 0.923 0.962 0.974 0.877 0.909 0.973 0.973 0.876 0.878 
   4   (0.123) 0.071 0.077 0.038 0.026 0.123 0.091 0.027 0.027 0.124 0.122 

Locus 838 : 
2 alleles
5.1% missing data
   1   (0.874) 0.959 0.937 0.847 0.976 0.978 0.968 0.747 0.980 0.874 0.767 
   2   (0.126) 0.041 0.063 0.153 0.024 0.022 0.032 0.253 0.020 0.126 0.233 

Locus 839 : 
2 alleles
5.1% missing data
   1   (0.861) 0.912 0.888 0.890 0.972 0.920 0.943 0.929 0.986 0.861 0.791 
   4   (0.139) 0.088 0.112 0.110 0.028 0.080 0.057 0.071 0.014 0.139 0.209 

Locus 840 : 
2 alleles
2.9% missing data
   3   (0.917) 0.846 0.689 0.986 0.989 0.836 0.766 0.998 0.996 0.917 0.982 
   1   (0.083) 0.154 0.311 0.014 0.011 0.164 0.234 0.002 0.004 0.083 0.018 

Locus 841 : 
2 alleles
10.9% missing data
   2   (0.907) 0.978 0.991 0.815 0.985 0.933 0.969 0.945 0.959 0.907 0.903 
   4   (0.093) 0.022 0.009 0.185 0.015 0.067 0.031 0.055 0.041 0.093 0.097 

Locus 842 : 
2 alleles
5.1% missing data
   2   (0.901) 0.970 0.898 0.948 0.981 0.980 0.939 0.982 0.959 0.901 0.904 
   4   (0.099) 0.030 0.102 0.052 0.019 0.020 0.061 0.018 0.041 0.099 0.096 

Locus 843 : 
2 alleles
12.3% missing data
   2   (0.801) 0.827 0.815 0.893 0.966 0.644 0.767 0.980 0.943 0.800 0.834 
   4   (0.199) 0.173 0.185 0.107 0.034 0.356 0.233 0.020 0.057 0.200 0.166 

Locus 844 : 
2 alleles
2.9% missing data
   3   (0.891) 0.969 0.985 0.952 0.536 0.922 0.963 0.930 0.940 0.889 0.901 
   1   (0.109) 0.031 0.015 0.048 0.464 0.078 0.037 0.070 0.060 0.111 0.099 

Locus 845 : 
2 alleles
13.8% missing data
   1   (0.819) 0.887 0.857 0.932 0.941 0.716 0.736 0.976 0.465 0.819 0.885 
   3   (0.181) 0.113 0.143 0.068 0.059 0.284 0.264 0.024 0.535 0.181 0.115 

Locus 846 : 
2 alleles
12.3% missing data
   1   (0.844) 0.788 0.850 0.953 0.256 0.855 0.901 0.960 0.974 0.844 0.856 
   4   (0.156) 0.212 0.150 0.047 0.744 0.145 0.099 0.040 0.026 0.156 0.144 

Locus 847 : 
2 alleles
4.3% missing data
   1   (0.758) 0.802 0.920 0.540 0.960 0.799 0.667 0.932 0.976 0.757 0.821 
   3   (0.242) 0.198 0.080 0.460 0.040 0.201 0.333 0.068 0.024 0.243 0.179 

Locus 848 : 
2 alleles
8.0% missing data
   1   (0.491) 0.416 0.258 0.421 0.441 0.428 0.553 0.630 0.526 0.490 0.471 
   3   (0.509) 0.584 0.742 0.579 0.559 0.572 0.447 0.370 0.474 0.510 0.529 

Locus 849 : 
2 alleles
8.7% missing data
   3   (0.942) 0.957 0.886 0.990 0.992 0.911 0.880 0.998 0.976 0.942 0.986 
   2   (0.058) 0.043 0.114 0.010 0.008 0.089 0.120 0.002 0.024 0.058 0.014 

Locus 850 : 
2 alleles
10.9% missing data
   1   (0.743) 0.873 0.681 0.910 0.383 0.740 0.817 0.805 0.097 0.744 0.739 
   3   (0.257) 0.127 0.319 0.090 0.617 0.260 0.183 0.195 0.903 0.256 0.261 

Locus 851 : 
2 alleles
5.8% missing data
   2   (0.898) 0.963 0.747 0.973 0.981 0.956 0.918 0.988 0.984 0.898 0.909 
   4   (0.102) 0.037 0.253 0.027 0.019 0.044 0.082 0.012 0.016 0.102 0.091 

Locus 852 : 
2 alleles
4.3% missing data
   4   (0.899) 0.936 0.757 0.972 0.983 0.891 0.950 0.989 0.979 0.900 0.888 
   2   (0.101) 0.064 0.243 0.028 0.017 0.109 0.050 0.011 0.021 0.100 0.112 

Locus 853 : 
2 alleles
2.9% missing data
   1   (0.238) 0.215 0.208 0.124 0.039 0.238 0.159 0.039 0.077 0.238 0.342 
   3   (0.762) 0.785 0.792 0.876 0.961 0.762 0.841 0.961 0.923 0.762 0.658 

Locus 854 : 
2 alleles
5.8% missing data
   1   (0.886) 0.907 0.918 0.855 0.983 0.902 0.908 0.986 0.988 0.886 0.930 
   3   (0.114) 0.093 0.082 0.145 0.017 0.098 0.092 0.014 0.012 0.114 0.070 

Locus 855 : 
2 alleles
10.9% missing data
   1   (0.129) 0.161 0.085 0.092 0.020 0.132 0.097 0.014 0.094 0.129 0.119 
   3   (0.871) 0.839 0.915 0.908 0.980 0.868 0.903 0.986 0.906 0.871 0.881 

Locus 856 : 
2 alleles
1.4% missing data
   1   (0.695) 0.826 0.567 0.894 0.950 0.516 0.572 0.971 0.932 0.695 0.714 
   3   (0.305) 0.174 0.433 0.106 0.050 0.484 0.428 0.029 0.068 0.305 0.286 

Locus 857 : 
2 alleles
3.6% missing data
   1   (0.199) 0.168 0.245 0.136 0.035 0.173 0.186 0.031 0.021 0.199 0.210 
   3   (0.801) 0.832 0.755 0.864 0.965 0.827 0.814 0.969 0.979 0.801 0.790 

Locus 858 : 
2 alleles
13.0% missing data
   3   (0.204) 0.434 0.091 0.110 0.039 0.243 0.186 0.038 0.080 0.204 0.216 
   4   (0.796) 0.566 0.909 0.890 0.961 0.757 0.814 0.962 0.920 0.796 0.784 

Locus 859 : 
2 alleles
12.3% missing data
   4   (0.873) 0.854 0.813 0.718 0.977 0.787 0.949 0.968 0.924 0.872 0.885 
   2   (0.127) 0.146 0.187 0.282 0.023 0.213 0.051 0.032 0.076 0.128 0.115 

Locus 860 : 
2 alleles
8.0% missing data
   3   (0.831) 0.839 0.901 0.870 0.968 0.653 0.847 0.966 0.914 0.832 0.842 
   1   (0.169) 0.161 0.099 0.130 0.032 0.347 0.153 0.034 0.086 0.168 0.158 

Locus 861 : 
2 alleles
5.1% missing data
   2   (0.165) 0.065 0.187 0.119 0.027 0.077 0.105 0.350 0.023 0.165 0.190 
   4   (0.835) 0.935 0.813 0.881 0.973 0.923 0.895 0.650 0.977 0.835 0.810 

Locus 862 : 
2 alleles
5.8% missing data
   4   (0.304) 0.129 0.319 0.239 0.749 0.213 0.356 0.061 0.042 0.304 0.280 
   1   (0.696) 0.871 0.681 0.761 0.251 0.787 0.644 0.939 0.958 0.696 0.720 

Locus 863 : 
2 alleles
4.3% missing data
   3   (0.931) 0.993 0.999 0.927 0.990 0.995 0.994 0.481 0.974 0.931 0.837 
   1   (0.069) 0.007 0.001 0.073 0.010 0.005 0.006 0.519 0.026 0.069 0.163 

Locus 864 : 
2 alleles
4.3% missing data
   4   (0.881) 0.914 0.760 0.693 0.983 0.959 0.879 0.989 0.970 0.881 0.942 
   3   (0.119) 0.086 0.240 0.307 0.017 0.041 0.121 0.011 0.030 0.119 0.058 

Locus 865 : 
2 alleles
1.4% missing data
   1   (0.151) 0.111 0.175 0.280 0.027 0.305 0.139 0.034 0.028 0.151 0.108 
   3   (0.849) 0.889 0.825 0.720 0.973 0.695 0.861 0.966 0.972 0.849 0.892 

Locus 866 : 
2 alleles
9.4% missing data
   2   (0.899) 0.939 0.971 0.891 0.983 0.982 0.975 0.954 0.915 0.898 0.848 
   1   (0.101) 0.061 0.029 0.109 0.017 0.018 0.025 0.046 0.085 0.102 0.152 

Locus 867 : 
2 alleles
2.2% missing data
   1   (0.090) 0.036 0.072 0.148 0.026 0.036 0.065 0.015 0.010 0.089 0.067 
   2   (0.910) 0.964 0.928 0.852 0.974 0.964 0.935 0.985 0.990 0.911 0.933 

Locus 868 : 
2 alleles
3.6% missing data
   3   (0.843) 0.920 0.975 0.895 0.860 0.927 0.934 0.651 0.982 0.843 0.806 
   4   (0.157) 0.080 0.025 0.105 0.140 0.073 0.066 0.349 0.018 0.157 0.194 

Locus 869 : 
2 alleles
4.3% missing data
   4   (0.884) 0.958 0.943 0.965 0.366 0.939 0.952 0.973 0.983 0.883 0.894 
   2   (0.116) 0.042 0.057 0.035 0.634 0.061 0.048 0.027 0.017 0.117 0.106 

Locus 870 : 
2 alleles
5.1% missing data
   2   (0.894) 0.941 0.905 0.781 0.984 0.797 0.931 0.984 0.813 0.894 0.927 
   4   (0.106) 0.059 0.095 0.219 0.016 0.203 0.069 0.016 0.187 0.106 0.073 

Locus 871 : 
2 alleles
14.5% missing data
   1   (0.653) 0.719 0.604 0.664 0.329 0.713 0.656 0.830 0.396 0.652 0.694 
   4   (0.347) 0.281 0.396 0.336 0.671 0.287 0.344 0.170 0.604 0.348 0.306 

Locus 872 : 
2 alleles
6.5% missing data
   4   (0.893) 0.969 0.879 0.780 0.638 0.969 0.957 0.812 0.962 0.894 0.914 
   2   (0.107) 0.031 0.121 0.220 0.362 0.031 0.043 0.188 0.038 0.106 0.086 

Locus 873 : 
2 alleles
12.3% missing data
   1   (0.882) 0.893 0.930 0.875 0.978 0.921 0.932 0.981 0.935 0.883 0.876 
   2   (0.118) 0.107 0.070 0.125 0.022 0.079 0.068 0.019 0.065 0.117 0.124 

Locus 874 : 
2 alleles
1.4% missing data
   1   (0.861) 0.824 0.672 0.858 0.978 0.729 0.917 0.977 0.950 0.861 0.880 
   3   (0.139) 0.176 0.328 0.142 0.022 0.271 0.083 0.023 0.050 0.139 0.120 

Locus 875 : 
2 alleles
8.7% missing data
   2   (0.878) 0.781 0.866 0.913 0.980 0.791 0.912 0.985 0.973 0.878 0.904 
   4   (0.122) 0.219 0.134 0.087 0.020 0.209 0.088 0.015 0.027 0.122 0.096 

Locus 876 : 
2 alleles
2.9% missing data
   3   (0.881) 0.939 0.958 0.772 0.983 0.917 0.967 0.889 0.991 0.881 0.832 
   1   (0.119) 0.061 0.042 0.228 0.017 0.083 0.033 0.111 0.009 0.119 0.168 

Locus 877 : 
2 alleles
0.7% missing data
   1   (0.055) 0.065 0.049 0.008 0.008 0.133 0.099 0.001 0.002 0.055 0.012 
   2   (0.945) 0.935 0.951 0.992 0.992 0.867 0.901 0.999 0.998 0.945 0.988 

Locus 878 : 
2 alleles
12.3% missing data
   3   (0.742) 0.825 0.889 0.761 0.593 0.744 0.679 0.697 0.950 0.743 0.794 
   2   (0.258) 0.175 0.111 0.239 0.407 0.256 0.321 0.303 0.050 0.257 0.206 

Locus 879 : 
2 alleles
2.9% missing data
   1   (0.907) 0.979 0.992 0.946 0.289 0.987 0.972 0.958 0.990 0.907 0.895 
   3   (0.093) 0.021 0.008 0.054 0.711 0.013 0.028 0.042 0.010 0.093 0.105 

Locus 880 : 
2 alleles
9.4% missing data
   1   (0.679) 0.807 0.488 0.305 0.935 0.709 0.761 0.917 0.355 0.679 0.664 
   4   (0.321) 0.193 0.512 0.695 0.065 0.291 0.239 0.083 0.645 0.321 0.336 

Locus 881 : 
2 alleles
13.0% missing data
   2   (0.919) 0.864 0.968 0.980 0.976 0.852 0.890 0.996 0.971 0.919 0.966 
   4   (0.081) 0.136 0.032 0.020 0.024 0.148 0.110 0.004 0.029 0.081 0.034 

Locus 882 : 
2 alleles
15.9% missing data
   3   (0.885) 0.923 0.814 0.934 0.907 0.869 0.855 0.992 0.992 0.885 0.933 
   1   (0.115) 0.077 0.186 0.066 0.093 0.131 0.145 0.008 0.008 0.115 0.067 

Locus 883 : 
2 alleles
2.9% missing data
   3   (0.908) 0.977 0.989 0.952 0.986 0.963 0.966 0.979 0.492 0.908 0.899 
   1   (0.092) 0.023 0.011 0.048 0.014 0.037 0.034 0.021 0.508 0.092 0.101 

Locus 884 : 
2 alleles
3.6% missing data
   1   (0.778) 0.942 0.889 0.894 0.387 0.919 0.834 0.845 0.961 0.778 0.726 
   3   (0.222) 0.058 0.111 0.106 0.613 0.081 0.166 0.155 0.039 0.222 0.274 

Locus 885 : 
2 alleles
13.0% missing data
   2   (0.883) 0.853 0.907 0.926 0.909 0.821 0.855 0.992 0.986 0.883 0.935 
   4   (0.117) 0.147 0.093 0.074 0.091 0.179 0.145 0.008 0.014 0.117 0.065 

Locus 886 : 
2 alleles
11.6% missing data
   2   (0.913) 0.971 0.780 0.798 0.988 0.908 0.947 0.988 0.979 0.914 0.942 
   4   (0.087) 0.029 0.220 0.202 0.012 0.092 0.053 0.012 0.021 0.086 0.058 

Locus 887 : 
2 alleles
13.0% missing data
   1   (0.919) 0.964 0.840 0.964 0.985 0.952 0.947 0.993 0.939 0.919 0.941 
   2   (0.081) 0.036 0.160 0.036 0.015 0.048 0.053 0.007 0.061 0.081 0.059 

Locus 888 : 
2 alleles
17.4% missing data
   1   (0.678) 0.755 0.828 0.743 0.876 0.655 0.812 0.757 0.447 0.677 0.568 
   3   (0.322) 0.245 0.172 0.257 0.124 0.345 0.188 0.243 0.553 0.323 0.432 

Locus 889 : 
2 alleles
3.6% missing data
   3   (0.874) 0.839 0.690 0.928 0.929 0.915 0.915 0.983 0.988 0.874 0.890 
   1   (0.126) 0.161 0.310 0.072 0.071 0.085 0.085 0.017 0.012 0.126 0.110 

Locus 890 : 
2 alleles
6.5% missing data
   4   (0.673) 0.526 0.772 0.449 0.925 0.477 0.739 0.444 0.953 0.674 0.687 
   2   (0.327) 0.474 0.228 0.551 0.075 0.523 0.261 0.556 0.047 0.326 0.313 

Locus 891 : 
2 alleles
5.8% missing data
   2   (0.477) 0.571 0.425 0.611 0.766 0.652 0.487 0.154 0.720 0.477 0.416 
   4   (0.523) 0.429 0.575 0.389 0.234 0.348 0.513 0.846 0.280 0.523 0.584 

Locus 892 : 
2 alleles
5.8% missing data
   2   (0.828) 0.927 0.926 0.893 0.973 0.911 0.892 0.889 0.589 0.828 0.787 
   1   (0.172) 0.073 0.074 0.107 0.027 0.089 0.108 0.111 0.411 0.172 0.213 

Locus 893 : 
2 alleles
13.8% missing data
   4   (0.721) 0.513 0.601 0.849 0.742 0.557 0.699 0.941 0.956 0.722 0.755 
   2   (0.279) 0.487 0.399 0.151 0.258 0.443 0.301 0.059 0.044 0.278 0.245 

Locus 894 : 
2 alleles
13.0% missing data
   3   (0.582) 0.609 0.563 0.774 0.602 0.558 0.523 0.357 0.138 0.583 0.644 
   4   (0.418) 0.391 0.437 0.226 0.398 0.442 0.477 0.643 0.862 0.417 0.356 

Locus 895 : 
2 alleles
3.6% missing data
   1   (0.947) 0.942 0.911 0.993 0.993 0.919 0.896 0.999 0.998 0.948 0.988 
   3   (0.053) 0.058 0.089 0.007 0.007 0.081 0.104 0.001 0.002 0.052 0.012 

Locus 896 : 
2 alleles
13.0% missing data
   2   (0.732) 0.790 0.861 0.775 0.216 0.650 0.734 0.950 0.964 0.731 0.769 
   3   (0.268) 0.210 0.139 0.225 0.784 0.350 0.266 0.050 0.036 0.269 0.231 

Locus 897 : 
2 alleles
15.2% missing data
   3   (0.775) 0.848 0.872 0.838 0.958 0.736 0.785 0.868 0.973 0.775 0.753 
   4   (0.225) 0.152 0.128 0.162 0.042 0.264 0.215 0.132 0.027 0.225 0.247 

Locus 898 : 
2 alleles
1.4% missing data
   1   (0.873) 0.942 0.933 0.560 0.970 0.922 0.953 0.841 0.984 0.874 0.856 
   3   (0.127) 0.058 0.067 0.440 0.030 0.078 0.047 0.159 0.016 0.126 0.144 

Locus 899 : 
2 alleles
13.8% missing data
   1   (0.863) 0.928 0.840 0.904 0.872 0.910 0.857 0.974 0.964 0.862 0.898 
   3   (0.137) 0.072 0.160 0.096 0.128 0.090 0.143 0.026 0.036 0.138 0.102 

Locus 900 : 
2 alleles
2.9% missing data
   3   (0.933) 0.927 0.960 0.988 0.990 0.919 0.893 0.998 0.992 0.933 0.976 
   1   (0.067) 0.073 0.040 0.012 0.010 0.081 0.107 0.002 0.008 0.067 0.024 

Locus 901 : 
2 alleles
4.3% missing data
   3   (0.883) 0.904 0.933 0.942 0.983 0.736 0.910 0.983 0.981 0.883 0.912 
   2   (0.117) 0.096 0.067 0.058 0.017 0.264 0.090 0.017 0.019 0.117 0.088 

Locus 902 : 
2 alleles
12.3% missing data
   4   (0.925) 0.959 0.830 0.984 0.989 0.948 0.904 0.996 0.956 0.925 0.969 
   1   (0.075) 0.041 0.170 0.016 0.011 0.052 0.096 0.004 0.044 0.075 0.031 

Locus 903 : 
2 alleles
13.0% missing data
   4   (0.629) 0.582 0.617 0.674 0.397 0.638 0.641 0.868 0.484 0.628 0.653 
   2   (0.371) 0.418 0.383 0.326 0.603 0.362 0.359 0.132 0.516 0.372 0.347 

Locus 904 : 
2 alleles
8.7% missing data
   4   (0.492) 0.429 0.430 0.535 0.738 0.524 0.484 0.576 0.487 0.492 0.446 
   2   (0.508) 0.571 0.570 0.465 0.262 0.476 0.516 0.424 0.513 0.508 0.554 

Locus 905 : 
2 alleles
6.5% missing data
   1   (0.889) 0.947 0.921 0.967 0.983 0.922 0.839 0.989 0.988 0.889 0.933 
   3   (0.111) 0.053 0.079 0.033 0.017 0.078 0.161 0.011 0.012 0.111 0.067 

Locus 906 : 
2 alleles
12.3% missing data
   2   (0.898) 0.963 0.991 0.947 0.416 0.940 0.965 0.956 0.920 0.897 0.912 
   4   (0.102) 0.037 0.009 0.053 0.584 0.060 0.035 0.044 0.080 0.103 0.088 

Locus 907 : 
2 alleles
1.4% missing data
   1   (0.908) 0.920 0.954 0.972 0.984 0.935 0.922 0.991 0.988 0.908 0.927 
   2   (0.092) 0.080 0.046 0.028 0.016 0.065 0.078 0.009 0.012 0.092 0.073 

Locus 908 : 
2 alleles
12.3% missing data
   3   (0.789) 0.819 0.863 0.810 0.826 0.804 0.782 0.926 0.969 0.789 0.803 
   1   (0.211) 0.181 0.137 0.190 0.174 0.196 0.218 0.074 0.031 0.211 0.197 

Locus 909 : 
2 alleles
3.6% missing data
   1   (0.729) 0.544 0.742 0.857 0.135 0.858 0.841 0.494 0.963 0.730 0.694 
   4   (0.271) 0.456 0.258 0.143 0.865 0.142 0.159 0.506 0.037 0.270 0.306 

Locus 910 : 
2 alleles
12.3% missing data
   4   (0.608) 0.380 0.465 0.635 0.611 0.734 0.638 0.332 0.699 0.609 0.627 
   1   (0.392) 0.620 0.535 0.365 0.389 0.266 0.362 0.668 0.301 0.391 0.373 

Locus 911 : 
2 alleles
15.9% missing data
   3   (0.877) 0.877 0.816 0.972 0.841 0.866 0.696 0.995 0.992 0.877 0.956 
   1   (0.123) 0.123 0.184 0.028 0.159 0.134 0.304 0.005 0.008 0.123 0.044 

Locus 912 : 
2 alleles
2.9% missing data
   1   (0.923) 0.886 0.906 0.982 0.239 0.872 0.935 0.996 0.933 0.923 0.978 
   3   (0.077) 0.114 0.094 0.018 0.761 0.128 0.065 0.004 0.067 0.077 0.022 

Locus 913 : 
2 alleles
18.8% missing data
   1   (0.840) 0.955 0.900 0.881 0.808 0.922 0.892 0.971 0.951 0.840 0.803 
   3   (0.160) 0.045 0.100 0.119 0.192 0.078 0.108 0.029 0.049 0.160 0.197 

Locus 914 : 
2 alleles
10.1% missing data
   3   (0.806) 0.856 0.772 0.719 0.967 0.621 0.803 0.973 0.883 0.806 0.855 
   1   (0.194) 0.144 0.228 0.281 0.033 0.379 0.197 0.027 0.117 0.194 0.145 

Locus 915 : 
2 alleles
5.1% missing data
   1   (0.829) 0.939 0.884 0.830 0.925 0.920 0.893 0.962 0.769 0.829 0.789 
   3   (0.171) 0.061 0.116 0.170 0.075 0.080 0.107 0.038 0.231 0.171 0.211 

Locus 916 : 
2 alleles
4.3% missing data
   2   (0.702) 0.808 0.832 0.283 0.945 0.732 0.758 0.797 0.929 0.702 0.676 
   4   (0.298) 0.192 0.168 0.717 0.055 0.268 0.242 0.203 0.071 0.298 0.324 

Locus 917 : 
2 alleles
1.4% missing data
   2   (0.783) 0.820 0.755 0.897 0.338 0.656 0.805 0.951 0.068 0.783 0.857 
   4   (0.217) 0.180 0.245 0.103 0.662 0.344 0.195 0.049 0.932 0.217 0.143 

Locus 918 : 
2 alleles
2.9% missing data
   2   (0.838) 0.902 0.918 0.943 0.972 0.932 0.910 0.967 0.065 0.839 0.811 
   4   (0.162) 0.098 0.082 0.057 0.028 0.068 0.090 0.033 0.935 0.161 0.189 

Locus 919 : 
2 alleles
2.9% missing data
   4   (0.641) 0.798 0.582 0.658 0.935 0.765 0.647 0.941 0.658 0.641 0.577 
   1   (0.359) 0.202 0.418 0.342 0.065 0.235 0.353 0.059 0.342 0.359 0.423 

Locus 920 : 
2 alleles
12.3% missing data
   3   (0.896) 0.932 0.944 0.948 0.983 0.951 0.947 0.981 0.957 0.895 0.896 
   1   (0.104) 0.068 0.056 0.052 0.017 0.049 0.053 0.019 0.043 0.105 0.104 

Locus 921 : 
2 alleles
13.0% missing data
   3   (0.816) 0.741 0.839 0.704 0.974 0.873 0.876 0.726 0.631 0.817 0.839 
   1   (0.184) 0.259 0.161 0.296 0.026 0.127 0.124 0.274 0.369 0.183 0.161 

Locus 922 : 
2 alleles
9.4% missing data
   2   (0.904) 0.937 0.871 0.977 0.985 0.910 0.899 0.992 0.994 0.904 0.938 
   4   (0.096) 0.063 0.129 0.023 0.015 0.090 0.101 0.008 0.006 0.096 0.062 

Locus 923 : 
2 alleles
5.1% missing data
   4   (0.698) 0.738 0.623 0.865 0.867 0.674 0.678 0.951 0.917 0.698 0.676 
   3   (0.302) 0.262 0.377 0.135 0.133 0.326 0.322 0.049 0.083 0.302 0.324 

Locus 924 : 
2 alleles
13.8% missing data
   3   (0.870) 0.957 0.943 0.940 0.890 0.826 0.876 0.986 0.935 0.871 0.881 
   1   (0.130) 0.043 0.057 0.060 0.110 0.174 0.124 0.014 0.065 0.129 0.119 

Locus 925 : 
2 alleles
2.9% missing data
   3   (0.787) 0.924 0.592 0.891 0.329 0.894 0.828 0.887 0.966 0.787 0.786 
   1   (0.213) 0.076 0.408 0.109 0.671 0.106 0.172 0.113 0.034 0.213 0.214 

Locus 926 : 
2 alleles
5.1% missing data
   4   (0.740) 0.741 0.711 0.847 0.956 0.698 0.789 0.943 0.939 0.740 0.656 
   2   (0.260) 0.259 0.289 0.153 0.044 0.302 0.211 0.057 0.061 0.260 0.344 

Locus 927 : 
2 alleles
8.0% missing data
   1   (0.454) 0.278 0.608 0.729 0.182 0.321 0.447 0.575 0.081 0.453 0.467 
   3   (0.546) 0.722 0.392 0.271 0.818 0.679 0.553 0.425 0.919 0.547 0.533 

Locus 928 : 
2 alleles
3.6% missing data
   3   (0.830) 0.840 0.411 0.928 0.213 0.831 0.819 0.984 0.975 0.830 0.910 
   4   (0.170) 0.160 0.589 0.072 0.787 0.169 0.181 0.016 0.025 0.170 0.090 

Locus 929 : 
2 alleles
1.4% missing data
   2   (0.881) 0.911 0.861 0.815 0.983 0.967 0.933 0.970 0.990 0.882 0.869 
   4   (0.119) 0.089 0.139 0.185 0.017 0.033 0.067 0.030 0.010 0.118 0.131 

Locus 930 : 
2 alleles
14.5% missing data
   3   (0.901) 0.682 0.970 0.961 0.289 0.931 0.972 0.964 0.985 0.901 0.915 
   4   (0.099) 0.318 0.030 0.039 0.711 0.069 0.028 0.036 0.015 0.099 0.085 

Locus 931 : 
2 alleles
2.9% missing data
   2   (0.895) 0.886 0.973 0.973 0.983 0.905 0.871 0.992 0.992 0.895 0.935 
   4   (0.105) 0.114 0.027 0.027 0.017 0.095 0.129 0.008 0.008 0.105 0.065 

Locus 932 : 
2 alleles
3.6% missing data
   1   (0.141) 0.078 0.231 0.067 0.642 0.076 0.144 0.016 0.013 0.141 0.086 
   3   (0.859) 0.922 0.769 0.933 0.358 0.924 0.856 0.984 0.987 0.859 0.914 

Locus 933 : 
2 alleles
12.3% missing data
   1   (0.838) 0.929 0.757 0.842 0.488 0.907 0.873 0.932 0.907 0.838 0.872 
   4   (0.162) 0.071 0.243 0.158 0.512 0.093 0.127 0.068 0.093 0.162 0.128 

Locus 934 : 
2 alleles
11.6% missing data
   2   (0.894) 0.949 0.997 0.786 0.855 0.989 0.982 0.620 0.980 0.895 0.805 
   3   (0.106) 0.051 0.003 0.214 0.145 0.011 0.018 0.380 0.020 0.105 0.195 

Locus 935 : 
2 alleles
10.1% missing data
   1   (0.566) 0.540 0.314 0.480 0.100 0.636 0.563 0.391 0.661 0.565 0.672 
   4   (0.434) 0.460 0.686 0.520 0.900 0.364 0.437 0.609 0.339 0.435 0.328 

Locus 936 : 
2 alleles
8.7% missing data
   2   (0.628) 0.681 0.610 0.541 0.767 0.737 0.715 0.170 0.111 0.628 0.644 
   3   (0.372) 0.319 0.390 0.459 0.233 0.263 0.285 0.830 0.889 0.372 0.356 

Locus 937 : 
2 alleles
12.3% missing data
   1   (0.926) 0.955 0.922 0.988 0.989 0.961 0.735 0.998 0.996 0.926 0.981 
   4   (0.074) 0.045 0.078 0.012 0.011 0.039 0.265 0.002 0.004 0.074 0.019 

Locus 938 : 
2 alleles
5.1% missing data
   1   (0.794) 0.546 0.944 0.860 0.443 0.872 0.860 0.923 0.769 0.795 0.792 
   4   (0.206) 0.454 0.056 0.140 0.557 0.128 0.140 0.077 0.231 0.205 0.208 

Locus 939 : 
2 alleles
5.1% missing data
   1   (0.715) 0.859 0.809 0.767 0.951 0.748 0.823 0.894 0.659 0.714 0.591 
   2   (0.285) 0.141 0.191 0.233 0.049 0.252 0.177 0.106 0.341 0.286 0.409 

Locus 940 : 
2 alleles
0.7% missing data
   3   (0.896) 0.966 0.904 0.958 0.978 0.934 0.936 0.988 0.987 0.896 0.879 
   1   (0.104) 0.034 0.096 0.042 0.022 0.066 0.064 0.012 0.013 0.104 0.121 

Locus 941 : 
2 alleles
6.5% missing data
   3   (0.468) 0.327 0.390 0.178 0.887 0.488 0.587 0.195 0.592 0.468 0.428 
   4   (0.532) 0.673 0.610 0.822 0.113 0.512 0.413 0.805 0.408 0.532 0.572 

Locus 942 : 
2 alleles
5.8% missing data
   2   (0.844) 0.869 0.868 0.844 0.465 0.913 0.866 0.934 0.860 0.844 0.898 
   4   (0.156) 0.131 0.132 0.156 0.535 0.087 0.134 0.066 0.140 0.156 0.102 

Locus 943 : 
2 alleles
3.6% missing data
   2   (0.909) 0.977 0.994 0.711 0.369 0.979 0.969 0.934 0.978 0.910 0.943 
   4   (0.091) 0.023 0.006 0.289 0.631 0.021 0.031 0.066 0.022 0.090 0.057 

Locus 944 : 
2 alleles
2.9% missing data
   4   (0.653) 0.580 0.788 0.830 0.931 0.404 0.686 0.853 0.922 0.654 0.572 
   1   (0.347) 0.420 0.212 0.170 0.069 0.596 0.314 0.147 0.078 0.346 0.428 

Locus 945 : 
2 alleles
3.6% missing data
   3   (0.874) 0.923 0.975 0.777 0.980 0.653 0.956 0.956 0.874 0.873 0.868 
   1   (0.126) 0.077 0.025 0.223 0.020 0.347 0.044 0.044 0.126 0.127 0.132 

Locus 946 : 
2 alleles
12.3% missing data
   2   (0.942) 0.994 0.999 0.956 0.991 0.996 0.995 0.984 0.993 0.942 0.806 
   1   (0.058) 0.006 0.001 0.044 0.009 0.004 0.005 0.016 0.007 0.058 0.194 

Locus 947 : 
2 alleles
3.6% missing data
   2   (0.880) 0.913 0.928 0.811 0.281 0.915 0.938 0.969 0.982 0.879 0.934 
   4   (0.120) 0.087 0.072 0.189 0.719 0.085 0.062 0.031 0.018 0.121 0.066 

Locus 948 : 
2 alleles
15.2% missing data
   3   (0.357) 0.190 0.638 0.399 0.142 0.365 0.344 0.160 0.509 0.357 0.350 
   4   (0.643) 0.810 0.362 0.601 0.858 0.635 0.656 0.840 0.491 0.643 0.650 

Locus 949 : 
2 alleles
5.1% missing data
   1   (0.797) 0.856 0.736 0.903 0.961 0.824 0.786 0.972 0.963 0.796 0.814 
   3   (0.203) 0.144 0.264 0.097 0.039 0.176 0.214 0.028 0.037 0.204 0.186 

Locus 950 : 
2 alleles
10.1% missing data
   1   (0.893) 0.920 0.840 0.976 0.984 0.894 0.717 0.995 0.892 0.893 0.963 
   3   (0.107) 0.080 0.160 0.024 0.016 0.106 0.283 0.005 0.108 0.107 0.037 

Locus 951 : 
2 alleles
2.2% missing data
   1   (0.892) 0.720 0.917 0.974 0.981 0.751 0.929 0.993 0.994 0.892 0.911 
   3   (0.108) 0.280 0.083 0.026 0.019 0.249 0.071 0.007 0.006 0.108 0.089 

Locus 952 : 
2 alleles
12.3% missing data
   1   (0.943) 0.941 0.879 0.990 0.992 0.855 0.907 0.998 0.977 0.943 0.986 
   3   (0.057) 0.059 0.121 0.010 0.008 0.145 0.093 0.002 0.023 0.057 0.014 

Locus 953 : 
2 alleles
3.6% missing data
   4   (0.743) 0.907 0.643 0.686 0.952 0.832 0.786 0.917 0.817 0.743 0.698 
   2   (0.257) 0.093 0.357 0.314 0.048 0.168 0.214 0.083 0.183 0.257 0.302 

Locus 954 : 
2 alleles
12.3% missing data
   1   (0.156) 0.213 0.295 0.064 0.023 0.319 0.334 0.007 0.082 0.156 0.062 
   2   (0.844) 0.787 0.705 0.936 0.977 0.681 0.666 0.993 0.918 0.844 0.938 

Locus 955 : 
2 alleles
2.9% missing data
   1   (0.308) 0.418 0.188 0.418 0.336 0.349 0.279 0.546 0.028 0.307 0.293 
   3   (0.692) 0.582 0.812 0.582 0.664 0.651 0.721 0.454 0.972 0.693 0.707 

Locus 956 : 
2 alleles
7.2% missing data
   2   (0.884) 0.924 0.765 0.959 0.891 0.949 0.910 0.988 0.896 0.884 0.908 
   4   (0.116) 0.076 0.235 0.041 0.109 0.051 0.090 0.012 0.104 0.116 0.092 

Locus 957 : 
2 alleles
4.3% missing data
   4   (0.896) 0.939 0.862 0.934 0.983 0.916 0.910 0.992 0.984 0.896 0.928 
   2   (0.104) 0.061 0.138 0.066 0.017 0.084 0.090 0.008 0.016 0.104 0.072 

Locus 958 : 
2 alleles
9.4% missing data
   3   (0.521) 0.465 0.456 0.581 0.914 0.413 0.392 0.917 0.351 0.522 0.545 
   1   (0.479) 0.535 0.544 0.419 0.086 0.587 0.608 0.083 0.649 0.478 0.455 

Locus 959 : 
2 alleles
1.4% missing data
   3   (0.923) 0.953 0.975 0.982 0.983 0.961 0.906 0.996 0.986 0.924 0.962 
   4   (0.077) 0.047 0.025 0.018 0.017 0.039 0.094 0.004 0.014 0.076 0.038 

Locus 960 : 
2 alleles
4.3% missing data
   3   (0.611) 0.458 0.786 0.331 0.927 0.485 0.585 0.864 0.936 0.612 0.632 
   1   (0.389) 0.542 0.214 0.669 0.073 0.515 0.415 0.136 0.064 0.388 0.368 

Locus 961 : 
2 alleles
6.5% missing data
   2   (0.827) 0.864 0.465 0.939 0.938 0.765 0.883 0.981 0.693 0.827 0.815 
   3   (0.173) 0.136 0.535 0.061 0.062 0.235 0.117 0.019 0.307 0.173 0.185 

Locus 962 : 
2 alleles
12.3% missing data
   3   (0.864) 0.689 0.868 0.962 0.154 0.800 0.956 0.921 0.981 0.865 0.837 
   1   (0.136) 0.311 0.132 0.038 0.846 0.200 0.044 0.079 0.019 0.135 0.163 

Locus 963 : 
2 alleles
5.8% missing data
   1   (0.612) 0.669 0.882 0.296 0.864 0.726 0.676 0.837 0.693 0.612 0.534 
   3   (0.388) 0.331 0.118 0.704 0.136 0.274 0.324 0.163 0.307 0.388 0.466 

Locus 964 : 
2 alleles
3.6% missing data
   3   (0.882) 0.838 0.954 0.737 0.962 0.776 0.930 0.982 0.994 0.882 0.913 
   4   (0.118) 0.162 0.046 0.263 0.038 0.224 0.070 0.018 0.006 0.118 0.087 

Locus 965 : 
2 alleles
7.2% missing data
   4   (0.367) 0.596 0.394 0.384 0.063 0.572 0.463 0.040 0.961 0.368 0.240 
   1   (0.633) 0.404 0.606 0.616 0.937 0.428 0.537 0.960 0.039 0.632 0.760 

Locus 966 : 
2 alleles
11.6% missing data
   3   (0.908) 0.982 0.888 0.894 0.985 0.969 0.967 0.980 0.424 0.908 0.916 
   1   (0.092) 0.018 0.112 0.106 0.015 0.031 0.033 0.020 0.576 0.092 0.084 

Locus 967 : 
2 alleles
3.6% missing data
   1   (0.346) 0.328 0.444 0.301 0.141 0.528 0.302 0.118 0.093 0.346 0.381 
   4   (0.654) 0.672 0.556 0.699 0.859 0.472 0.698 0.882 0.907 0.654 0.619 

Locus 968 : 
2 alleles
2.2% missing data
   3   (0.842) 0.671 0.792 0.898 0.311 0.716 0.914 0.915 0.974 0.843 0.875 
   1   (0.158) 0.329 0.208 0.102 0.689 0.284 0.086 0.085 0.026 0.157 0.125 

Locus 969 : 
2 alleles
8.0% missing data
   1   (0.919) 0.974 0.567 0.936 0.984 0.866 0.964 0.988 0.825 0.919 0.943 
   3   (0.081) 0.026 0.433 0.064 0.016 0.134 0.036 0.012 0.175 0.081 0.057 

Locus 970 : 
2 alleles
10.9% missing data
   1   (0.114) 0.124 0.478 0.048 0.020 0.201 0.112 0.008 0.090 0.114 0.061 
   2   (0.886) 0.876 0.522 0.952 0.980 0.799 0.888 0.992 0.910 0.886 0.939 

Locus 971 : 
2 alleles
13.0% missing data
   4   (0.889) 0.949 0.982 0.890 0.974 0.952 0.945 0.987 0.900 0.888 0.879 
   2   (0.111) 0.051 0.018 0.110 0.026 0.048 0.055 0.013 0.100 0.112 0.121 

Locus 972 : 
2 alleles
5.1% missing data
   4   (0.890) 0.956 0.980 0.962 0.223 0.899 0.957 0.971 0.970 0.890 0.896 
   3   (0.110) 0.044 0.020 0.038 0.777 0.101 0.043 0.029 0.030 0.110 0.104 

Locus 973 : 
2 alleles
12.3% missing data
   4   (0.814) 0.907 0.866 0.814 0.855 0.772 0.905 0.919 0.940 0.814 0.741 
   1   (0.186) 0.093 0.134 0.186 0.145 0.228 0.095 0.081 0.060 0.186 0.259 

Locus 974 : 
2 alleles
1.4% missing data
   2   (0.941) 0.885 0.953 0.992 0.993 0.888 0.883 0.999 0.998 0.942 0.988 
   3   (0.059) 0.115 0.047 0.008 0.007 0.112 0.117 0.001 0.002 0.058 0.012 

Locus 975 : 
2 alleles
9.4% missing data
   1   (0.886) 0.975 0.993 0.819 0.652 0.953 0.972 0.768 0.981 0.887 0.859 
   3   (0.114) 0.025 0.007 0.181 0.348 0.047 0.028 0.232 0.019 0.113 0.141 

Locus 976 : 
2 alleles
2.2% missing data
   2   (0.899) 0.976 0.989 0.888 0.981 0.946 0.962 0.960 0.978 0.898 0.861 
   4   (0.101) 0.024 0.011 0.112 0.019 0.054 0.038 0.040 0.022 0.102 0.139 

Locus 977 : 
2 alleles
1.4% missing data
   2   (0.800) 0.698 0.661 0.934 0.196 0.815 0.660 0.988 0.966 0.801 0.903 
   3   (0.200) 0.302 0.339 0.066 0.804 0.185 0.340 0.012 0.034 0.199 0.097 

Locus 978 : 
2 alleles
5.1% missing data
   4   (0.745) 0.805 0.810 0.625 0.954 0.727 0.843 0.903 0.951 0.744 0.675 
   2   (0.255) 0.195 0.190 0.375 0.046 0.273 0.157 0.097 0.049 0.256 0.325 

Locus 979 : 
2 alleles
15.2% missing data
   4   (0.781) 0.806 0.737 0.562 0.958 0.767 0.760 0.968 0.937 0.782 0.824 
   2   (0.219) 0.194 0.263 0.438 0.042 0.233 0.240 0.032 0.063 0.218 0.176 

Locus 980 : 
2 alleles
11.6% missing data
   2   (0.885) 0.892 0.982 0.948 0.976 0.920 0.938 0.951 0.939 0.885 0.876 
   4   (0.115) 0.108 0.018 0.052 0.024 0.080 0.062 0.049 0.061 0.115 0.124 

Locus 981 : 
2 alleles
4.3% missing data
   2   (0.154) 0.236 0.053 0.053 0.025 0.210 0.155 0.020 0.171 0.154 0.130 
   4   (0.846) 0.764 0.947 0.947 0.975 0.790 0.845 0.980 0.829 0.846 0.870 

Locus 982 : 
2 alleles
19.6% missing data
   2   (0.874) 0.969 0.925 0.872 0.978 0.974 0.953 0.918 0.976 0.874 0.785 
   1   (0.126) 0.031 0.075 0.128 0.022 0.026 0.047 0.082 0.024 0.126 0.215 

Locus 983 : 
2 alleles
2.2% missing data
   3   (0.894) 0.956 0.949 0.957 0.981 0.885 0.958 0.976 0.825 0.895 0.848 
   1   (0.106) 0.044 0.051 0.043 0.019 0.115 0.042 0.024 0.175 0.105 0.152 

Locus 984 : 
2 alleles
9.4% missing data
   4   (0.846) 0.867 0.964 0.899 0.974 0.881 0.855 0.956 0.961 0.845 0.872 
   1   (0.154) 0.133 0.036 0.101 0.026 0.119 0.145 0.044 0.039 0.155 0.128 

Locus 985 : 
2 alleles
3.6% missing data
   2   (0.151) 0.112 0.090 0.063 0.024 0.319 0.132 0.023 0.030 0.152 0.139 
   4   (0.849) 0.888 0.910 0.937 0.976 0.681 0.868 0.977 0.970 0.848 0.861 

Locus 986 : 
2 alleles
2.9% missing data
   1   (0.912) 0.939 0.841 0.984 0.988 0.949 0.843 0.995 0.993 0.912 0.962 
   2   (0.088) 0.061 0.159 0.016 0.012 0.051 0.157 0.005 0.007 0.088 0.038 

Locus 987 : 
2 alleles
10.1% missing data
   1   (0.898) 0.910 0.919 0.884 0.899 0.926 0.958 0.972 0.989 0.898 0.900 
   3   (0.102) 0.090 0.081 0.116 0.101 0.074 0.042 0.028 0.011 0.102 0.100 

Locus 988 : 
2 alleles
4.3% missing data
   1   (0.138) 0.226 0.279 0.034 0.021 0.377 0.228 0.006 0.024 0.138 0.059 
   4   (0.862) 0.774 0.721 0.966 0.979 0.623 0.772 0.994 0.976 0.862 0.941 

Locus 989 : 
2 alleles
2.9% missing data
   2   (0.746) 0.733 0.758 0.764 0.505 0.771 0.825 0.808 0.949 0.745 0.733 
   4   (0.254) 0.267 0.242 0.236 0.495 0.229 0.175 0.192 0.051 0.255 0.267 

Locus 990 : 
2 alleles
5.1% missing data
   1   (0.167) 0.095 0.086 0.193 0.672 0.119 0.105 0.082 0.049 0.167 0.150 
   3   (0.833) 0.905 0.914 0.807 0.328 0.881 0.895 0.918 0.951 0.833 0.850 

Locus 991 : 
2 alleles
15.9% missing data
   1   (0.952) 0.899 0.752 0.987 0.993 0.948 0.960 0.998 0.984 0.952 0.988 
   2   (0.048) 0.101 0.248 0.013 0.007 0.052 0.040 0.002 0.016 0.048 0.012 

Locus 992 : 
2 alleles
5.8% missing data
   1   (0.815) 0.864 0.833 0.807 0.966 0.894 0.803 0.972 0.820 0.816 0.828 
   3   (0.185) 0.136 0.167 0.193 0.034 0.106 0.197 0.028 0.180 0.184 0.172 

Locus 993 : 
2 alleles
0.7% missing data
   1   (0.919) 0.964 0.974 0.970 0.987 0.939 0.974 0.989 0.993 0.918 0.905 
   2   (0.081) 0.036 0.026 0.030 0.013 0.061 0.026 0.011 0.007 0.082 0.095 

Locus 994 : 
2 alleles
10.9% missing data
   1   (0.850) 0.944 0.976 0.769 0.879 0.794 0.955 0.858 0.963 0.849 0.757 
   3   (0.150) 0.056 0.024 0.231 0.121 0.206 0.045 0.142 0.037 0.151 0.243 

Locus 995 : 
2 alleles
5.8% missing data
   3   (0.729) 0.782 0.469 0.877 0.952 0.722 0.847 0.829 0.551 0.728 0.659 
   1   (0.271) 0.218 0.531 0.123 0.048 0.278 0.153 0.171 0.449 0.272 0.341 

Locus 996 : 
2 alleles
12.3% missing data
   1   (0.888) 0.877 0.876 0.961 0.899 0.836 0.869 0.992 0.982 0.888 0.936 
   4   (0.112) 0.123 0.124 0.039 0.101 0.164 0.131 0.008 0.018 0.112 0.064 

Locus 997 : 
2 alleles
9.4% missing data
   1   (0.223) 0.099 0.131 0.348 0.235 0.096 0.129 0.153 0.044 0.223 0.292 
   4   (0.777) 0.901 0.869 0.652 0.765 0.904 0.871 0.847 0.956 0.777 0.708 

Locus 998 : 
2 alleles
2.2% missing data
   4   (0.901) 0.968 0.963 0.952 0.983 0.960 0.947 0.977 0.977 0.901 0.882 
   3   (0.099) 0.032 0.037 0.048 0.017 0.040 0.053 0.023 0.023 0.099 0.118 

Locus 999 : 
2 alleles
18.1% missing data
   3   (0.776) 0.817 0.567 0.459 0.927 0.855 0.867 0.763 0.968 0.776 0.757 
   2   (0.224) 0.183 0.433 0.541 0.073 0.145 0.133 0.237 0.032 0.224 0.243 

Locus 1000 : 
2 alleles
10.9% missing data
   4   (0.871) 0.910 0.795 0.951 0.979 0.789 0.856 0.987 0.969 0.871 0.908 
   3   (0.129) 0.090 0.205 0.049 0.021 0.211 0.144 0.013 0.031 0.129 0.092 

Locus 1001 : 
2 alleles
5.1% missing data
   3   (0.690) 0.847 0.752 0.700 0.943 0.792 0.735 0.773 0.653 0.691 0.614 
   4   (0.310) 0.153 0.248 0.300 0.057 0.208 0.265 0.227 0.347 0.309 0.386 

Locus 1002 : 
2 alleles
2.2% missing data
   1   (0.840) 0.958 0.994 0.892 0.976 0.943 0.942 0.417 0.982 0.841 0.729 
   3   (0.160) 0.042 0.006 0.108 0.024 0.057 0.058 0.583 0.018 0.159 0.271 

Locus 1003 : 
2 alleles
7.2% missing data
   2   (0.800) 0.618 0.645 0.752 0.962 0.642 0.832 0.971 0.973 0.800 0.824 
   3   (0.200) 0.382 0.355 0.248 0.038 0.358 0.168 0.029 0.027 0.200 0.176 

Locus 1004 : 
2 alleles
11.6% missing data
   1   (0.323) 0.291 0.331 0.285 0.071 0.380 0.322 0.076 0.311 0.324 0.319 
   3   (0.677) 0.709 0.669 0.715 0.929 0.620 0.678 0.924 0.689 0.676 0.681 

Locus 1005 : 
2 alleles
2.9% missing data
   1   (0.838) 0.837 0.837 0.939 0.971 0.904 0.914 0.908 0.897 0.839 0.778 
   3   (0.162) 0.163 0.163 0.061 0.029 0.096 0.086 0.092 0.103 0.161 0.222 

Locus 1006 : 
2 alleles
4.3% missing data
   3   (0.905) 0.959 0.806 0.964 0.239 0.948 0.957 0.980 0.202 0.906 0.954 
   1   (0.095) 0.041 0.194 0.036 0.761 0.052 0.043 0.020 0.798 0.094 0.046 

Locus 1007 : 
2 alleles
4.3% missing data
   1   (0.081) 0.282 0.072 0.020 0.012 0.075 0.055 0.006 0.022 0.081 0.051 
   3   (0.919) 0.718 0.928 0.980 0.988 0.925 0.945 0.994 0.978 0.919 0.949 

Locus 1008 : 
2 alleles
3.6% missing data
   4   (0.930) 0.987 0.998 0.892 0.990 0.986 0.989 0.983 0.997 0.931 0.855 
   1   (0.070) 0.013 0.002 0.108 0.010 0.014 0.011 0.017 0.003 0.069 0.145 

Locus 1009 : 
2 alleles
5.1% missing data
   1   (0.826) 0.870 0.924 0.944 0.290 0.917 0.912 0.909 0.966 0.825 0.796 
   4   (0.174) 0.130 0.076 0.056 0.710 0.083 0.088 0.091 0.034 0.175 0.204 

Locus 1010 : 
2 alleles
6.5% missing data
   2   (0.727) 0.759 0.786 0.688 0.524 0.768 0.785 0.758 0.922 0.727 0.721 
   4   (0.273) 0.241 0.214 0.312 0.476 0.232 0.215 0.242 0.078 0.273 0.279 

Locus 1011 : 
2 alleles
12.3% missing data
   4   (0.869) 0.966 0.949 0.464 0.960 0.969 0.949 0.958 0.983 0.870 0.833 
   2   (0.131) 0.034 0.051 0.536 0.040 0.031 0.051 0.042 0.017 0.130 0.167 

Locus 1012 : 
2 alleles
19.6% missing data
   2   (0.865) 0.877 0.872 0.886 0.892 0.910 0.904 0.964 0.981 0.866 0.869 
   4   (0.135) 0.123 0.128 0.114 0.108 0.090 0.096 0.036 0.019 0.134 0.131 

Locus 1013 : 
2 alleles
10.9% missing data
   2   (0.699) 0.510 0.483 0.585 0.942 0.585 0.686 0.950 0.888 0.699 0.752 
   4   (0.301) 0.490 0.517 0.415 0.058 0.415 0.314 0.050 0.112 0.301 0.248 

Locus 1014 : 
2 alleles
2.9% missing data
   3   (0.908) 0.989 0.998 0.919 0.609 0.985 0.978 0.772 0.959 0.909 0.878 
   2   (0.092) 0.011 0.002 0.081 0.391 0.015 0.022 0.228 0.041 0.091 0.122 

Locus 1015 : 
2 alleles
11.6% missing data
   4   (0.900) 0.954 0.978 0.938 0.984 0.884 0.955 0.975 0.969 0.900 0.857 
   2   (0.100) 0.046 0.022 0.062 0.016 0.116 0.045 0.025 0.031 0.100 0.143 

Locus 1016 : 
2 alleles
10.1% missing data
   2   (0.869) 0.943 0.829 0.951 0.974 0.926 0.867 0.985 0.919 0.868 0.893 
   4   (0.131) 0.057 0.171 0.049 0.026 0.074 0.133 0.015 0.081 0.132 0.107 

Locus 1017 : 
2 alleles
3.6% missing data
   3   (0.794) 0.894 0.916 0.708 0.896 0.857 0.857 0.466 0.964 0.794 0.795 
   2   (0.206) 0.106 0.084 0.292 0.104 0.143 0.143 0.534 0.036 0.206 0.205 

Locus 1018 : 
2 alleles
4.3% missing data
   2   (0.472) 0.533 0.255 0.612 0.307 0.539 0.439 0.720 0.494 0.471 0.468 
   4   (0.528) 0.467 0.745 0.388 0.693 0.461 0.561 0.280 0.506 0.529 0.532 

Locus 1019 : 
2 alleles
12.3% missing data
   2   (0.851) 0.939 0.983 0.862 0.975 0.759 0.908 0.927 0.598 0.851 0.832 
   1   (0.149) 0.061 0.017 0.138 0.025 0.241 0.092 0.073 0.402 0.149 0.168 

Locus 1020 : 
2 alleles
15.9% missing data
   2   (0.762) 0.644 0.801 0.561 0.961 0.771 0.662 0.944 0.810 0.762 0.847 
   4   (0.238) 0.356 0.199 0.439 0.039 0.229 0.338 0.056 0.190 0.238 0.153 

Locus 1021 : 
2 alleles
2.2% missing data
   4   (0.910) 0.896 0.911 0.978 0.987 0.876 0.886 0.996 0.993 0.909 0.964 
   2   (0.090) 0.104 0.089 0.022 0.013 0.124 0.114 0.004 0.007 0.091 0.036 

Locus 1022 : 
2 alleles
15.2% missing data
   3   (0.915) 0.929 0.947 0.882 0.981 0.972 0.927 0.992 0.962 0.916 0.946 
   1   (0.085) 0.071 0.053 0.118 0.019 0.028 0.073 0.008 0.038 0.084 0.054 

Locus 1023 : 
2 alleles
9.4% missing data
   4   (0.662) 0.553 0.727 0.616 0.930 0.572 0.640 0.926 0.071 0.662 0.723 
   1   (0.338) 0.447 0.273 0.384 0.070 0.428 0.360 0.074 0.929 0.338 0.277 

Locus 1024 : 
2 alleles
8.0% missing data
   1   (0.921) 0.959 0.725 0.385 0.989 0.986 0.955 0.994 0.953 0.922 0.965 
   2   (0.079) 0.041 0.275 0.615 0.011 0.014 0.045 0.006 0.047 0.078 0.035 

Locus 1025 : 
2 alleles
5.1% missing data
   1   (0.890) 0.959 0.774 0.908 0.979 0.978 0.968 0.972 0.992 0.888 0.832 
   3   (0.110) 0.041 0.226 0.092 0.021 0.022 0.032 0.028 0.008 0.112 0.168 

Locus 1026 : 
2 alleles
4.3% missing data
   4   (0.897) 0.976 0.826 0.767 0.986 0.966 0.965 0.809 0.971 0.897 0.885 
   2   (0.103) 0.024 0.174 0.233 0.014 0.034 0.035 0.191 0.029 0.103 0.115 

Locus 1027 : 
2 alleles
13.8% missing data
   1   (0.740) 0.806 0.668 0.756 0.958 0.724 0.729 0.960 0.797 0.740 0.748 
   4   (0.260) 0.194 0.332 0.244 0.042 0.276 0.271 0.040 0.203 0.260 0.252 

Locus 1028 : 
2 alleles
1.4% missing data
   2   (0.890) 0.397 0.974 0.952 0.979 0.834 0.952 0.985 0.980 0.890 0.879 
   4   (0.110) 0.603 0.026 0.048 0.021 0.166 0.048 0.015 0.020 0.110 0.121 

Locus 1029 : 
2 alleles
2.2% missing data
   2   (0.474) 0.442 0.540 0.516 0.429 0.316 0.514 0.546 0.945 0.475 0.407 
   4   (0.526) 0.558 0.460 0.484 0.571 0.684 0.486 0.454 0.055 0.525 0.593 

Locus 1030 : 
2 alleles
11.6% missing data
   4   (0.901) 0.970 0.882 0.953 0.965 0.965 0.921 0.991 0.956 0.901 0.929 
   1   (0.099) 0.030 0.118 0.047 0.035 0.035 0.079 0.009 0.044 0.099 0.071 

Locus 1031 : 
2 alleles
0.7% missing data
   2   (0.920) 0.460 0.968 0.352 0.989 0.945 0.972 0.989 0.991 0.920 0.962 
   4   (0.080) 0.540 0.032 0.648 0.011 0.055 0.028 0.011 0.009 0.080 0.038 

Locus 1032 : 
2 alleles
5.8% missing data
   3   (0.776) 0.814 0.839 0.938 0.170 0.813 0.827 0.871 0.092 0.775 0.825 
   2   (0.224) 0.186 0.161 0.062 0.830 0.187 0.173 0.129 0.908 0.225 0.175 

Locus 1033 : 
2 alleles
3.6% missing data
   3   (0.926) 0.987 0.997 0.918 0.486 0.989 0.990 0.877 0.860 0.926 0.921 
   1   (0.074) 0.013 0.003 0.082 0.514 0.011 0.010 0.123 0.140 0.074 0.079 

Locus 1034 : 
2 alleles
12.3% missing data
   2   (0.866) 0.924 0.900 0.850 0.969 0.898 0.918 0.964 0.931 0.866 0.866 
   1   (0.134) 0.076 0.100 0.150 0.031 0.102 0.082 0.036 0.069 0.134 0.134 

Locus 1035 : 
2 alleles
0.7% missing data
   3   (0.886) 0.904 0.967 0.965 0.979 0.814 0.906 0.992 0.979 0.886 0.913 
   4   (0.114) 0.096 0.033 0.035 0.021 0.186 0.094 0.008 0.021 0.114 0.087 

Locus 1036 : 
2 alleles
5.1% missing data
   1   (0.865) 0.848 0.938 0.935 0.974 0.812 0.922 0.968 0.965 0.865 0.828 
   3   (0.135) 0.152 0.062 0.065 0.026 0.188 0.078 0.032 0.035 0.135 0.172 

Locus 1037 : 
2 alleles
12.3% missing data
   4   (0.828) 0.945 0.877 0.828 0.736 0.911 0.918 0.796 0.938 0.828 0.789 
   2   (0.172) 0.055 0.123 0.172 0.264 0.089 0.082 0.204 0.062 0.172 0.211 

Locus 1038 : 
2 alleles
5.8% missing data
   1   (0.648) 0.525 0.859 0.524 0.323 0.531 0.799 0.793 0.905 0.649 0.548 
   3   (0.352) 0.475 0.141 0.476 0.677 0.469 0.201 0.207 0.095 0.351 0.452 

Locus 1039 : 
2 alleles
6.5% missing data
   3   (0.803) 0.641 0.832 0.912 0.965 0.686 0.814 0.978 0.938 0.803 0.813 
   1   (0.197) 0.359 0.168 0.088 0.035 0.314 0.186 0.022 0.062 0.197 0.187 

Locus 1040 : 
2 alleles
2.9% missing data
   4   (0.856) 0.473 0.867 0.918 0.980 0.857 0.876 0.987 0.983 0.856 0.895 
   2   (0.144) 0.527 0.133 0.082 0.020 0.143 0.124 0.013 0.017 0.144 0.105 

Locus 1041 : 
2 alleles
1.4% missing data
   2   (0.884) 0.960 0.750 0.963 0.981 0.932 0.918 0.993 0.987 0.882 0.900 
   4   (0.116) 0.040 0.250 0.037 0.019 0.068 0.082 0.007 0.013 0.118 0.100 

Locus 1042 : 
2 alleles
1.4% missing data
   2   (0.867) 0.882 0.953 0.937 0.980 0.849 0.858 0.986 0.977 0.866 0.902 
   1   (0.133) 0.118 0.047 0.063 0.020 0.151 0.142 0.014 0.023 0.134 0.098 

Locus 1043 : 
2 alleles
2.2% missing data
   1   (0.891) 0.948 0.902 0.913 0.251 0.957 0.968 0.976 0.984 0.891 0.891 
   3   (0.109) 0.052 0.098 0.087 0.749 0.043 0.032 0.024 0.016 0.109 0.109 

Locus 1044 : 
2 alleles
1.4% missing data
   2   (0.601) 0.531 0.789 0.781 0.884 0.482 0.711 0.288 0.709 0.601 0.509 
   4   (0.399) 0.469 0.211 0.219 0.116 0.518 0.289 0.712 0.291 0.399 0.491 

Locus 1045 : 
2 alleles
17.4% missing data
   1   (0.877) 0.896 0.977 0.936 0.829 0.855 0.937 0.985 0.972 0.877 0.851 
   3   (0.123) 0.104 0.023 0.064 0.171 0.145 0.063 0.015 0.028 0.123 0.149 

Locus 1046 : 
2 alleles
18.1% missing data
   3   (0.873) 0.928 0.959 0.879 0.978 0.914 0.939 0.849 0.979 0.873 0.842 
   1   (0.127) 0.072 0.041 0.121 0.022 0.086 0.061 0.151 0.021 0.127 0.158 

Locus 1047 : 
2 alleles
3.6% missing data
   1   (0.290) 0.436 0.192 0.239 0.057 0.278 0.216 0.165 0.329 0.290 0.348 
   4   (0.710) 0.564 0.808 0.761 0.943 0.722 0.784 0.835 0.671 0.710 0.652 

Locus 1048 : 
2 alleles
15.2% missing data
   3   (0.874) 0.745 0.524 0.952 0.974 0.824 0.849 0.985 0.781 0.875 0.935 
   1   (0.126) 0.255 0.476 0.048 0.026 0.176 0.151 0.015 0.219 0.125 0.065 

Locus 1049 : 
2 alleles
2.2% missing data
   4   (0.923) 0.970 0.749 0.988 0.990 0.975 0.912 0.997 0.997 0.922 0.964 
   2   (0.077) 0.030 0.251 0.012 0.010 0.025 0.088 0.003 0.003 0.078 0.036 

Locus 1050 : 
2 alleles
0.0% missing data
   4   (0.898) 0.927 0.863 0.972 0.242 0.788 0.918 0.990 0.992 0.898 0.953 
   2   (0.102) 0.073 0.137 0.028 0.758 0.212 0.082 0.010 0.008 0.102 0.047 

Locus 1051 : 
2 alleles
4.3% missing data
   2   (0.907) 0.978 0.933 0.831 0.983 0.976 0.969 0.915 0.985 0.907 0.916 
   4   (0.093) 0.022 0.067 0.169 0.017 0.024 0.031 0.085 0.015 0.093 0.084 

Locus 1052 : 
2 alleles
13.8% missing data
   2   (0.408) 0.548 0.451 0.493 0.414 0.338 0.318 0.404 0.087 0.408 0.456 
   4   (0.592) 0.452 0.549 0.507 0.586 0.662 0.682 0.596 0.913 0.592 0.544 

Locus 1053 : 
2 alleles
7.2% missing data
   2   (0.814) 0.891 0.648 0.247 0.972 0.791 0.866 0.970 0.979 0.814 0.851 
   4   (0.186) 0.109 0.352 0.753 0.028 0.209 0.134 0.030 0.021 0.186 0.149 

Locus 1054 : 
2 alleles
2.2% missing data
   2   (0.895) 0.888 0.963 0.958 0.984 0.897 0.960 0.968 0.880 0.895 0.888 
   4   (0.105) 0.112 0.037 0.042 0.016 0.103 0.040 0.032 0.120 0.105 0.112 

Locus 1055 : 
2 alleles
11.6% missing data
   1   (0.925) 0.960 0.891 0.949 0.949 0.911 0.933 0.991 0.980 0.925 0.961 
   3   (0.075) 0.040 0.109 0.051 0.051 0.089 0.067 0.009 0.020 0.075 0.039 

Locus 1056 : 
2 alleles
13.0% missing data
   4   (0.909) 0.954 0.947 0.940 0.877 0.984 0.947 0.988 0.983 0.910 0.909 
   2   (0.091) 0.046 0.053 0.060 0.123 0.016 0.053 0.012 0.017 0.090 0.091 

Locus 1057 : 
2 alleles
3.6% missing data
   3   (0.909) 0.969 0.997 0.898 0.980 0.972 0.977 0.970 0.969 0.908 0.866 
   1   (0.091) 0.031 0.003 0.102 0.020 0.028 0.023 0.030 0.031 0.092 0.134 

Locus 1058 : 
2 alleles
12.3% missing data
   4   (0.299) 0.251 0.235 0.319 0.057 0.261 0.202 0.100 0.960 0.299 0.356 
   2   (0.701) 0.749 0.765 0.681 0.943 0.739 0.798 0.900 0.040 0.701 0.644 

Locus 1059 : 
2 alleles
15.2% missing data
   1   (0.722) 0.602 0.466 0.733 0.954 0.654 0.830 0.867 0.944 0.721 0.660 
   4   (0.278) 0.398 0.534 0.267 0.046 0.346 0.170 0.133 0.056 0.279 0.340 

Locus 1060 : 
2 alleles
12.3% missing data
   4   (0.906) 0.856 0.805 0.978 0.986 0.693 0.918 0.994 0.937 0.906 0.953 
   2   (0.094) 0.144 0.195 0.022 0.014 0.307 0.082 0.006 0.063 0.094 0.047 

Locus 1061 : 
2 alleles
10.9% missing data
   1   (0.100) 0.051 0.272 0.043 0.016 0.113 0.153 0.006 0.094 0.099 0.046 
   3   (0.900) 0.949 0.728 0.957 0.984 0.887 0.847 0.994 0.906 0.901 0.954 

Locus 1062 : 
2 alleles
17.4% missing data
   4   (0.746) 0.789 0.824 0.789 0.402 0.821 0.810 0.785 0.633 0.746 0.740 
   2   (0.254) 0.211 0.176 0.211 0.598 0.179 0.190 0.215 0.367 0.254 0.260 

Locus 1063 : 
2 alleles
11.6% missing data
   1   (0.917) 0.860 0.814 0.803 0.987 0.954 0.911 0.994 0.994 0.917 0.973 
   2   (0.083) 0.140 0.186 0.197 0.013 0.046 0.089 0.006 0.006 0.083 0.027 

Locus 1064 : 
2 alleles
13.8% missing data
   2   (0.868) 0.962 0.562 0.927 0.977 0.948 0.906 0.976 0.984 0.868 0.871 
   4   (0.132) 0.038 0.438 0.073 0.023 0.052 0.094 0.024 0.016 0.132 0.129 

Locus 1065 : 
2 alleles
2.2% missing data
   4   (0.826) 0.841 0.800 0.799 0.432 0.751 0.858 0.950 0.958 0.826 0.873 
   2   (0.174) 0.159 0.200 0.201 0.568 0.249 0.142 0.050 0.042 0.174 0.127 

Locus 1066 : 
2 alleles
2.9% missing data
   3   (0.927) 0.931 0.700 0.979 0.981 0.905 0.903 0.997 0.996 0.927 0.977 
   1   (0.073) 0.069 0.300 0.021 0.019 0.095 0.097 0.003 0.004 0.073 0.023 

Locus 1067 : 
2 alleles
10.1% missing data
   2   (0.944) 0.958 0.945 0.990 0.992 0.892 0.903 0.998 0.971 0.944 0.986 
   4   (0.056) 0.042 0.055 0.010 0.008 0.108 0.097 0.002 0.029 0.056 0.014 

Locus 1068 : 
2 alleles
4.3% missing data
   3   (0.904) 0.864 0.933 0.949 0.984 0.973 0.969 0.984 0.992 0.904 0.877 
   2   (0.096) 0.136 0.067 0.051 0.016 0.027 0.031 0.016 0.008 0.096 0.123 

Locus 1069 : 
2 alleles
5.1% missing data
   4   (0.694) 0.969 0.998 0.265 0.159 0.980 0.972 0.030 0.157 0.696 0.293 
   1   (0.306) 0.031 0.002 0.735 0.841 0.020 0.028 0.970 0.843 0.304 0.707 

Locus 1070 : 
2 alleles
13.0% missing data
   3   (0.894) 0.933 0.987 0.936 0.980 0.867 0.961 0.979 0.965 0.894 0.851 
   4   (0.106) 0.067 0.013 0.064 0.020 0.133 0.039 0.021 0.035 0.106 0.149 

Locus 1071 : 
2 alleles
9.4% missing data
   2   (0.663) 0.522 0.810 0.754 0.939 0.694 0.679 0.727 0.954 0.663 0.627 
   4   (0.337) 0.478 0.190 0.246 0.061 0.306 0.321 0.273 0.046 0.337 0.373 

Locus 1072 : 
2 alleles
1.4% missing data
   2   (0.874) 0.877 0.550 0.935 0.979 0.769 0.840 0.993 0.967 0.874 0.935 
   3   (0.126) 0.123 0.450 0.065 0.021 0.231 0.160 0.007 0.033 0.126 0.065 

Locus 1073 : 
2 alleles
3.6% missing data
   2   (0.915) 0.875 0.683 0.984 0.988 0.911 0.843 0.998 0.961 0.915 0.972 
   1   (0.085) 0.125 0.317 0.016 0.012 0.089 0.157 0.002 0.039 0.085 0.028 

Locus 1074 : 
2 alleles
4.3% missing data
   2   (0.102) 0.078 0.225 0.035 0.031 0.055 0.040 0.016 0.100 0.102 0.139 
   4   (0.898) 0.922 0.775 0.965 0.969 0.945 0.960 0.984 0.900 0.898 0.861 

Locus 1075 : 
2 alleles
20.3% missing data
   3   (0.884) 0.968 0.927 0.975 0.361 0.959 0.890 0.987 0.969 0.883 0.935 
   2   (0.116) 0.032 0.073 0.025 0.639 0.041 0.110 0.013 0.031 0.117 0.065 

Locus 1076 : 
2 alleles
2.9% missing data
   2   (0.829) 0.923 0.759 0.839 0.971 0.872 0.871 0.969 0.977 0.828 0.822 
   4   (0.171) 0.077 0.241 0.161 0.029 0.128 0.129 0.031 0.023 0.172 0.178 

Locus 1077 : 
2 alleles
4.3% missing data
   1   (0.867) 0.917 0.874 0.967 0.975 0.847 0.904 0.986 0.981 0.867 0.844 
   3   (0.133) 0.083 0.126 0.033 0.025 0.153 0.096 0.014 0.019 0.133 0.156 

Locus 1078 : 
2 alleles
5.1% missing data
   3   (0.894) 0.963 0.985 0.911 0.981 0.962 0.957 0.971 0.988 0.893 0.865 
   1   (0.106) 0.037 0.015 0.089 0.019 0.038 0.043 0.029 0.012 0.107 0.135 

Locus 1079 : 
2 alleles
14.5% missing data
   2   (0.662) 0.668 0.695 0.531 0.870 0.657 0.701 0.928 0.739 0.662 0.628 
   1   (0.338) 0.332 0.305 0.469 0.130 0.343 0.299 0.072 0.261 0.338 0.372 

Locus 1080 : 
2 alleles
15.2% missing data
   3   (0.728) 0.893 0.917 0.770 0.154 0.844 0.830 0.267 0.785 0.727 0.734 
   1   (0.272) 0.107 0.083 0.230 0.846 0.156 0.170 0.733 0.215 0.273 0.266 

Locus 1081 : 
2 alleles
12.3% missing data
   4   (0.903) 0.973 0.940 0.946 0.898 0.960 0.963 0.978 0.979 0.903 0.867 
   2   (0.097) 0.027 0.060 0.054 0.102 0.040 0.037 0.022 0.021 0.097 0.133 

Locus 1082 : 
2 alleles
3.6% missing data
   4   (0.897) 0.918 0.962 0.962 0.979 0.921 0.908 0.992 0.900 0.897 0.926 
   1   (0.103) 0.082 0.038 0.038 0.021 0.079 0.092 0.008 0.100 0.103 0.074 

Locus 1083 : 
2 alleles
4.3% missing data
   3   (0.868) 0.574 0.857 0.946 0.882 0.848 0.878 0.986 0.977 0.868 0.900 
   4   (0.132) 0.426 0.143 0.054 0.118 0.152 0.122 0.014 0.023 0.132 0.100 

Locus 1084 : 
2 alleles
5.1% missing data
   4   (0.848) 0.845 0.698 0.910 0.644 0.914 0.942 0.907 0.982 0.847 0.836 
   2   (0.152) 0.155 0.302 0.090 0.356 0.086 0.058 0.093 0.018 0.153 0.164 

Locus 1085 : 
2 alleles
1.4% missing data
   4   (0.909) 0.952 0.631 0.981 0.987 0.881 0.906 0.995 0.990 0.909 0.951 
   1   (0.091) 0.048 0.369 0.019 0.013 0.119 0.094 0.005 0.010 0.091 0.049 

Locus 1086 : 
2 alleles
13.8% missing data
   3   (0.069) 0.314 0.098 0.014 0.010 0.076 0.140 0.002 0.028 0.069 0.017 
   4   (0.931) 0.686 0.902 0.986 0.990 0.924 0.860 0.998 0.972 0.931 0.983 

Locus 1087 : 
2 alleles
12.3% missing data
   2   (0.143) 0.089 0.366 0.051 0.587 0.169 0.110 0.026 0.018 0.142 0.097 
   4   (0.857) 0.911 0.634 0.949 0.413 0.831 0.890 0.974 0.982 0.858 0.903 

Locus 1088 : 
2 alleles
5.8% missing data
   1   (0.880) 0.911 0.981 0.799 0.982 0.669 0.950 0.969 0.968 0.879 0.868 
   4   (0.120) 0.089 0.019 0.201 0.018 0.331 0.050 0.031 0.032 0.121 0.132 

Locus 1089 : 
2 alleles
17.4% missing data
   1   (0.681) 0.866 0.730 0.885 0.902 0.707 0.738 0.620 0.428 0.682 0.598 
   4   (0.319) 0.134 0.270 0.115 0.098 0.293 0.262 0.380 0.572 0.318 0.402 

Locus 1090 : 
2 alleles
8.7% missing data
   3   (0.875) 0.916 0.816 0.960 0.981 0.896 0.918 0.986 0.978 0.874 0.870 
   1   (0.125) 0.084 0.184 0.040 0.019 0.104 0.082 0.014 0.022 0.126 0.130 

Locus 1091 : 
2 alleles
17.4% missing data
   1   (0.858) 0.856 0.744 0.939 0.946 0.721 0.898 0.987 0.773 0.858 0.875 
   3   (0.142) 0.144 0.256 0.061 0.054 0.279 0.102 0.013 0.227 0.142 0.125 

Locus 1092 : 
2 alleles
19.6% missing data
   3   (0.869) 0.767 0.906 0.929 0.195 0.650 0.929 0.985 0.969 0.869 0.912 
   1   (0.131) 0.233 0.094 0.071 0.805 0.350 0.071 0.015 0.031 0.131 0.088 

Locus 1093 : 
2 alleles
13.8% missing data
   3   (0.831) 0.825 0.861 0.878 0.942 0.918 0.919 0.967 0.969 0.831 0.724 
   1   (0.169) 0.175 0.139 0.122 0.058 0.082 0.081 0.033 0.031 0.169 0.276 

Locus 1094 : 
2 alleles
8.7% missing data
   3   (0.945) 0.958 0.860 0.992 0.993 0.934 0.898 0.999 0.996 0.945 0.988 
   1   (0.055) 0.042 0.140 0.008 0.007 0.066 0.102 0.001 0.004 0.055 0.012 

Locus 1095 : 
2 alleles
3.6% missing data
   2   (0.774) 0.452 0.777 0.688 0.960 0.799 0.804 0.966 0.757 0.774 0.794 
   4   (0.226) 0.548 0.223 0.312 0.040 0.201 0.196 0.034 0.243 0.226 0.206 

Locus 1096 : 
2 alleles
13.8% missing data
   2   (0.759) 0.863 0.733 0.675 0.534 0.822 0.802 0.774 0.722 0.760 0.785 
   4   (0.241) 0.137 0.267 0.325 0.466 0.178 0.198 0.226 0.278 0.240 0.215 

Locus 1097 : 
2 alleles
3.6% missing data
   3   (0.742) 0.519 0.633 0.578 0.432 0.836 0.851 0.865 0.801 0.742 0.749 
   2   (0.258) 0.481 0.367 0.422 0.568 0.164 0.149 0.135 0.199 0.258 0.251 

Locus 1098 : 
2 alleles
3.6% missing data
   4   (0.887) 0.952 0.881 0.951 0.983 0.961 0.950 0.981 0.984 0.888 0.821 
   2   (0.113) 0.048 0.119 0.049 0.017 0.039 0.050 0.019 0.016 0.112 0.179 

Locus 1099 : 
2 alleles
13.0% missing data
   2   (0.910) 0.942 0.915 0.932 0.984 0.963 0.935 0.991 0.993 0.910 0.926 
   4   (0.090) 0.058 0.085 0.068 0.016 0.037 0.065 0.009 0.007 0.090 0.074 

Locus 1100 : 
2 alleles
7.2% missing data
   3   (0.900) 0.945 0.916 0.933 0.975 0.913 0.929 0.959 0.990 0.900 0.926 
   1   (0.100) 0.055 0.084 0.067 0.025 0.087 0.071 0.041 0.010 0.100 0.074 

Locus 1101 : 
2 alleles
10.1% missing data
   3   (0.942) 0.928 0.766 0.989 0.993 0.961 0.888 0.998 0.980 0.942 0.986 
   1   (0.058) 0.072 0.234 0.011 0.007 0.039 0.112 0.002 0.020 0.058 0.014 

Locus 1102 : 
2 alleles
14.5% missing data
   2   (0.083) 0.030 0.056 0.040 0.020 0.038 0.099 0.006 0.016 0.083 0.050 
   3   (0.917) 0.970 0.944 0.960 0.980 0.962 0.901 0.994 0.984 0.917 0.950 

Locus 1103 : 
2 alleles
4.3% missing data
   2   (0.877) 0.850 0.987 0.964 0.960 0.822 0.870 0.977 0.990 0.877 0.913 
   4   (0.123) 0.150 0.013 0.036 0.040 0.178 0.130 0.023 0.010 0.123 0.087 

Locus 1104 : 
2 alleles
14.5% missing data
   2   (0.870) 0.887 0.872 0.919 0.890 0.811 0.892 0.729 0.906 0.870 0.922 
   1   (0.130) 0.113 0.128 0.081 0.110 0.189 0.108 0.271 0.094 0.130 0.078 

Locus 1105 : 
2 alleles
11.6% missing data
   4   (0.909) 0.984 0.992 0.876 0.988 0.984 0.983 0.769 0.732 0.910 0.866 
   2   (0.091) 0.016 0.008 0.124 0.012 0.016 0.017 0.231 0.268 0.090 0.134 

Locus 1106 : 
2 alleles
18.8% missing data
   2   (0.805) 0.850 0.780 0.951 0.851 0.662 0.786 0.985 0.897 0.805 0.821 
   4   (0.195) 0.150 0.220 0.049 0.149 0.338 0.214 0.015 0.103 0.195 0.179 

Locus 1107 : 
2 alleles
12.3% missing data
   4   (0.942) 0.994 0.999 0.918 0.991 0.996 0.995 0.764 0.990 0.943 0.864 
   2   (0.058) 0.006 0.001 0.082 0.009 0.004 0.005 0.236 0.010 0.057 0.136 

Locus 1108 : 
2 alleles
3.6% missing data
   1   (0.108) 0.146 0.065 0.019 0.894 0.109 0.178 0.004 0.006 0.107 0.034 
   4   (0.892) 0.854 0.935 0.981 0.106 0.891 0.822 0.996 0.994 0.893 0.966 

Locus 1109 : 
2 alleles
2.9% missing data
   3   (0.906) 0.959 0.989 0.933 0.982 0.935 0.963 0.984 0.986 0.906 0.883 
   2   (0.094) 0.041 0.011 0.067 0.018 0.065 0.037 0.016 0.014 0.094 0.117 

Locus 1110 : 
2 alleles
5.8% missing data
   3   (0.824) 0.894 0.867 0.760 0.975 0.831 0.919 0.962 0.873 0.824 0.736 
   4   (0.176) 0.106 0.133 0.240 0.025 0.169 0.081 0.038 0.127 0.176 0.264 

Locus 1111 : 
2 alleles
7.2% missing data
   2   (0.138) 0.082 0.103 0.036 0.893 0.073 0.105 0.030 0.015 0.138 0.100 
   4   (0.862) 0.918 0.897 0.964 0.107 0.927 0.895 0.970 0.985 0.862 0.900 

Locus 1112 : 
2 alleles
2.9% missing data
   2   (0.888) 0.971 0.995 0.652 0.982 0.944 0.969 0.941 0.750 0.889 0.856 
   4   (0.112) 0.029 0.005 0.348 0.018 0.056 0.031 0.059 0.250 0.111 0.144 

Locus 1113 : 
2 alleles
2.9% missing data
   3   (0.900) 0.933 0.968 0.967 0.985 0.904 0.859 0.993 0.987 0.900 0.945 
   1   (0.100) 0.067 0.032 0.033 0.015 0.096 0.141 0.007 0.013 0.100 0.055 

Locus 1114 : 
2 alleles
4.3% missing data
   2   (0.843) 0.905 0.903 0.931 0.970 0.813 0.890 0.974 0.939 0.842 0.832 
   4   (0.157) 0.095 0.097 0.069 0.030 0.187 0.110 0.026 0.061 0.158 0.168 

Locus 1115 : 
2 alleles
10.9% missing data
   4   (0.869) 0.936 0.704 0.890 0.879 0.933 0.917 0.942 0.978 0.868 0.879 
   2   (0.131) 0.064 0.296 0.110 0.121 0.067 0.083 0.058 0.022 0.132 0.121 

Locus 1116 : 
2 alleles
12.3% missing data
   1   (0.856) 0.925 0.903 0.956 0.701 0.855 0.940 0.868 0.887 0.855 0.827 
   2   (0.144) 0.075 0.097 0.044 0.299 0.145 0.060 0.132 0.113 0.145 0.173 

Locus 1117 : 
2 alleles
13.0% missing data
   4   (0.918) 0.984 0.999 0.960 0.549 0.985 0.988 0.733 0.786 0.919 0.876 
   1   (0.082) 0.016 0.001 0.040 0.451 0.015 0.012 0.267 0.214 0.081 0.124 

Locus 1118 : 
2 alleles
13.0% missing data
   2   (0.290) 0.564 0.374 0.381 0.059 0.185 0.225 0.074 0.069 0.288 0.354 
   4   (0.710) 0.436 0.626 0.619 0.941 0.815 0.775 0.926 0.931 0.712 0.646 

Locus 1119 : 
2 alleles
6.5% missing data
   4   (0.840) 0.884 0.911 0.850 0.973 0.746 0.866 0.973 0.954 0.840 0.851 
   2   (0.160) 0.116 0.089 0.150 0.027 0.254 0.134 0.027 0.046 0.160 0.149 

Locus 1120 : 
2 alleles
3.6% missing data
   2   (0.940) 0.939 0.762 0.992 0.993 0.869 0.869 0.999 0.997 0.940 0.987 
   1   (0.060) 0.061 0.238 0.008 0.007 0.131 0.131 0.001 0.003 0.060 0.013 

Locus 1121 : 
2 alleles
8.7% missing data
   1   (0.840) 0.853 0.572 0.940 0.977 0.762 0.829 0.985 0.974 0.840 0.880 
   2   (0.160) 0.147 0.428 0.060 0.023 0.238 0.171 0.015 0.026 0.160 0.120 

Locus 1122 : 
2 alleles
11.6% missing data
   1   (0.759) 0.851 0.721 0.554 0.914 0.799 0.812 0.906 0.770 0.760 0.743 
   3   (0.241) 0.149 0.279 0.446 0.086 0.201 0.188 0.094 0.230 0.240 0.257 

Locus 1123 : 
2 alleles
4.3% missing data
   3   (0.853) 0.796 0.988 0.681 0.976 0.780 0.860 0.954 0.986 0.854 0.901 
   4   (0.147) 0.204 0.012 0.319 0.024 0.220 0.140 0.046 0.014 0.146 0.099 

Locus 1124 : 
2 alleles
16.7% missing data
   2   (0.852) 0.912 0.886 0.912 0.975 0.920 0.952 0.909 0.970 0.852 0.714 
   4   (0.148) 0.088 0.114 0.088 0.025 0.080 0.048 0.091 0.030 0.148 0.286 

Locus 1125 : 
2 alleles
5.8% missing data
   2   (0.892) 0.971 0.994 0.702 0.523 0.921 0.976 0.775 0.975 0.892 0.886 
   1   (0.108) 0.029 0.006 0.298 0.477 0.079 0.024 0.225 0.025 0.108 0.114 

Locus 1126 : 
2 alleles
9.4% missing data
   4   (0.919) 0.923 0.800 0.841 0.988 0.913 0.924 0.992 0.995 0.919 0.972 
   3   (0.081) 0.077 0.200 0.159 0.012 0.087 0.076 0.008 0.005 0.081 0.028 

Locus 1127 : 
2 alleles
3.6% missing data
   4   (0.814) 0.812 0.762 0.832 0.962 0.736 0.861 0.978 0.838 0.812 0.840 
   2   (0.186) 0.188 0.238 0.168 0.038 0.264 0.139 0.022 0.162 0.188 0.160 

Locus 1128 : 
2 alleles
5.1% missing data
   1   (0.307) 0.182 0.476 0.329 0.945 0.306 0.354 0.062 0.283 0.308 0.226 
   3   (0.693) 0.818 0.524 0.671 0.055 0.694 0.646 0.938 0.717 0.692 0.774 

Locus 1129 : 
2 alleles
15.2% missing data
   1   (0.707) 0.712 0.702 0.862 0.875 0.599 0.713 0.945 0.930 0.707 0.671 
   4   (0.293) 0.288 0.298 0.138 0.125 0.401 0.287 0.055 0.070 0.293 0.329 

Locus 1130 : 
2 alleles
5.8% missing data
   2   (0.874) 0.942 0.856 0.950 0.946 0.949 0.899 0.986 0.986 0.874 0.885 
   4   (0.126) 0.058 0.144 0.050 0.054 0.051 0.101 0.014 0.014 0.126 0.115 

Locus 1131 : 
2 alleles
2.9% missing data
   4   (0.199) 0.262 0.212 0.053 0.059 0.120 0.487 0.015 0.020 0.199 0.095 
   2   (0.801) 0.738 0.788 0.947 0.941 0.880 0.513 0.985 0.980 0.801 0.905 

Locus 1132 : 
2 alleles
2.9% missing data
   3   (0.935) 0.993 0.999 0.941 0.546 0.996 0.994 0.906 0.993 0.935 0.871 
   1   (0.065) 0.007 0.001 0.059 0.454 0.004 0.006 0.094 0.007 0.065 0.129 

Locus 1133 : 
2 alleles
2.9% missing data
   4   (0.905) 0.976 0.987 0.910 0.981 0.941 0.960 0.980 0.968 0.905 0.877 
   1   (0.095) 0.024 0.013 0.090 0.019 0.059 0.040 0.020 0.032 0.095 0.123 

Locus 1134 : 
2 alleles
13.8% missing data
   3   (0.794) 0.814 0.766 0.888 0.933 0.691 0.740 0.973 0.844 0.795 0.834 
   1   (0.206) 0.186 0.234 0.112 0.067 0.309 0.260 0.027 0.156 0.205 0.166 

Locus 1135 : 
2 alleles
3.6% missing data
   3   (0.796) 0.500 0.938 0.828 0.395 0.955 0.932 0.784 0.641 0.796 0.729 
   2   (0.204) 0.500 0.062 0.172 0.605 0.045 0.068 0.216 0.359 0.204 0.271 

Locus 1136 : 
2 alleles
2.9% missing data
   1   (0.923) 0.933 0.482 0.943 0.989 0.913 0.960 0.992 0.991 0.923 0.956 
   4   (0.077) 0.067 0.518 0.057 0.011 0.087 0.040 0.008 0.009 0.077 0.044 

Locus 1137 : 
2 alleles
10.9% missing data
   3   (0.891) 0.942 0.820 0.930 0.979 0.898 0.944 0.965 0.885 0.891 0.879 
   1   (0.109) 0.058 0.180 0.070 0.021 0.102 0.056 0.035 0.115 0.109 0.121 

Locus 1138 : 
2 alleles
5.8% missing data
   2   (0.715) 0.850 0.665 0.787 0.896 0.836 0.731 0.812 0.750 0.715 0.694 
   4   (0.285) 0.150 0.335 0.213 0.104 0.164 0.269 0.188 0.250 0.285 0.306 

Locus 1139 : 
2 alleles
10.1% missing data
   2   (0.902) 0.944 0.713 0.964 0.986 0.859 0.880 0.994 0.898 0.902 0.957 
   4   (0.098) 0.056 0.287 0.036 0.014 0.141 0.120 0.006 0.102 0.098 0.043 

Locus 1140 : 
2 alleles
6.5% missing data
   2   (0.457) 0.509 0.489 0.597 0.671 0.653 0.592 0.159 0.934 0.456 0.319 
   4   (0.543) 0.491 0.511 0.403 0.329 0.347 0.408 0.841 0.066 0.544 0.681 

Locus 1141 : 
2 alleles
2.9% missing data
   4   (0.829) 0.954 0.964 0.891 0.829 0.955 0.955 0.733 0.956 0.827 0.689 
   3   (0.171) 0.046 0.036 0.109 0.171 0.045 0.045 0.267 0.044 0.173 0.311 

Locus 1142 : 
2 alleles
12.3% missing data
   4   (0.806) 0.859 0.730 0.911 0.799 0.930 0.721 0.965 0.975 0.806 0.851 
   2   (0.194) 0.141 0.270 0.089 0.201 0.070 0.279 0.035 0.025 0.194 0.149 

Locus 1143 : 
2 alleles
4.3% missing data
   1   (0.868) 0.919 0.673 0.894 0.974 0.878 0.847 0.991 0.973 0.868 0.914 
   3   (0.132) 0.081 0.327 0.106 0.026 0.122 0.153 0.009 0.027 0.132 0.086 

Locus 1144 : 
2 alleles
8.0% missing data
   2   (0.909) 0.912 0.978 0.980 0.184 0.914 0.934 0.987 0.994 0.909 0.960 
   4   (0.091) 0.088 0.022 0.020 0.816 0.086 0.066 0.013 0.006 0.091 0.040 

Locus 1145 : 
2 alleles
5.1% missing data
   1   (0.181) 0.329 0.114 0.084 0.075 0.325 0.137 0.027 0.037 0.181 0.197 
   3   (0.819) 0.671 0.886 0.916 0.925 0.675 0.863 0.973 0.963 0.819 0.803 

Locus 1146 : 
2 alleles
10.9% missing data
   1   (0.912) 0.974 0.988 0.865 0.727 0.983 0.981 0.611 0.825 0.913 0.914 
   3   (0.088) 0.026 0.012 0.135 0.273 0.017 0.019 0.389 0.175 0.087 0.086 

Locus 1147 : 
2 alleles
2.9% missing data
   1   (0.909) 0.928 0.910 0.977 0.987 0.777 0.898 0.995 0.990 0.908 0.949 
   3   (0.091) 0.072 0.090 0.023 0.013 0.223 0.102 0.005 0.010 0.092 0.051 

Locus 1148 : 
2 alleles
3.6% missing data
   1   (0.902) 0.887 0.710 0.967 0.986 0.775 0.908 0.994 0.993 0.902 0.951 
   3   (0.098) 0.113 0.290 0.033 0.014 0.225 0.092 0.006 0.007 0.098 0.049 

Locus 1149 : 
2 alleles
15.2% missing data
   2   (0.474) 0.368 0.592 0.367 0.090 0.405 0.600 0.187 0.560 0.474 0.455 
   4   (0.526) 0.632 0.408 0.633 0.910 0.595 0.400 0.813 0.440 0.526 0.545 

Locus 1150 : 
2 alleles
4.3% missing data
   2   (0.924) 0.964 0.676 0.981 0.989 0.895 0.937 0.996 0.994 0.924 0.964 
   3   (0.076) 0.036 0.324 0.019 0.011 0.105 0.063 0.004 0.006 0.076 0.036 

Locus 1151 : 
2 alleles
15.2% missing data
   4   (0.953) 0.980 0.654 0.992 0.971 0.920 0.955 0.999 0.997 0.953 0.988 
   2   (0.047) 0.020 0.346 0.008 0.029 0.080 0.045 0.001 0.003 0.047 0.012 

Locus 1152 : 
2 alleles
13.0% missing data
   4   (0.899) 0.753 0.509 0.969 0.981 0.892 0.916 0.995 0.944 0.898 0.954 
   3   (0.101) 0.247 0.491 0.031 0.019 0.108 0.084 0.005 0.056 0.102 0.046 

Locus 1153 : 
2 alleles
13.8% missing data
   3   (0.894) 0.963 0.714 0.779 0.894 0.949 0.915 0.990 0.985 0.895 0.926 
   4   (0.106) 0.037 0.286 0.221 0.106 0.051 0.085 0.010 0.015 0.105 0.074 

Locus 1154 : 
2 alleles
6.5% missing data
   1   (0.924) 0.834 0.841 0.973 0.968 0.800 0.944 0.996 0.995 0.925 0.964 
   3   (0.076) 0.166 0.159 0.027 0.032 0.200 0.056 0.004 0.005 0.075 0.036 

Locus 1155 : 
2 alleles
13.8% missing data
   3   (0.799) 0.892 0.810 0.912 0.207 0.837 0.800 0.960 0.866 0.799 0.837 
   1   (0.201) 0.108 0.190 0.088 0.793 0.163 0.200 0.040 0.134 0.201 0.163 

Locus 1156 : 
2 alleles
10.9% missing data
   3   (0.795) 0.859 0.614 0.863 0.962 0.900 0.923 0.921 0.646 0.793 0.695 
   1   (0.205) 0.141 0.386 0.137 0.038 0.100 0.077 0.079 0.354 0.207 0.305 

Locus 1157 : 
2 alleles
6.5% missing data
   1   (0.845) 0.885 0.868 0.942 0.868 0.811 0.783 0.974 0.979 0.846 0.893 
   3   (0.155) 0.115 0.132 0.058 0.132 0.189 0.217 0.026 0.021 0.154 0.107 

Locus 1158 : 
2 alleles
1.4% missing data
   1   (0.777) 0.753 0.844 0.872 0.960 0.747 0.713 0.951 0.953 0.778 0.810 
   2   (0.223) 0.247 0.156 0.128 0.040 0.253 0.287 0.049 0.047 0.222 0.190 

Locus 1159 : 
2 alleles
5.1% missing data
   1   (0.759) 0.896 0.682 0.771 0.961 0.836 0.785 0.964 0.691 0.760 0.719 
   3   (0.241) 0.104 0.318 0.229 0.039 0.164 0.215 0.036 0.309 0.240 0.281 

Locus 1160 : 
2 alleles
7.2% missing data
   4   (0.848) 0.784 0.692 0.921 0.967 0.892 0.890 0.976 0.983 0.849 0.842 
   2   (0.152) 0.216 0.308 0.079 0.033 0.108 0.110 0.024 0.017 0.151 0.158 

Locus 1161 : 
2 alleles
21.0% missing data
   1   (0.677) 0.722 0.776 0.720 0.959 0.750 0.665 0.431 0.686 0.676 0.706 
   3   (0.323) 0.278 0.224 0.280 0.041 0.250 0.335 0.569 0.314 0.324 0.294 

Locus 1162 : 
2 alleles
3.6% missing data
   2   (0.165) 0.173 0.038 0.085 0.028 0.238 0.156 0.022 0.172 0.165 0.139 
   3   (0.835) 0.827 0.962 0.915 0.972 0.762 0.844 0.978 0.828 0.835 0.861 

Locus 1163 : 
2 alleles
17.4% missing data
   2   (0.925) 0.927 0.732 0.985 0.978 0.964 0.918 0.996 0.958 0.925 0.968 
   4   (0.075) 0.073 0.268 0.015 0.022 0.036 0.082 0.004 0.042 0.075 0.032 

Locus 1164 : 
2 alleles
5.8% missing data
   2   (0.590) 0.442 0.703 0.477 0.723 0.634 0.494 0.178 0.971 0.590 0.697 
   4   (0.410) 0.558 0.297 0.523 0.277 0.366 0.506 0.822 0.029 0.410 0.303 

Locus 1165 : 
2 alleles
5.1% missing data
   3   (0.753) 0.765 0.883 0.882 0.956 0.741 0.810 0.939 0.037 0.753 0.737 
   1   (0.247) 0.235 0.117 0.118 0.044 0.259 0.190 0.061 0.963 0.247 0.263 

Locus 1166 : 
2 alleles
5.8% missing data
   1   (0.836) 0.858 0.677 0.862 0.938 0.899 0.831 0.899 0.966 0.836 0.886 
   3   (0.164) 0.142 0.323 0.138 0.062 0.101 0.169 0.101 0.034 0.164 0.114 

Locus 1167 : 
2 alleles
3.6% missing data
   3   (0.887) 0.937 0.990 0.628 0.982 0.857 0.949 0.960 0.971 0.886 0.903 
   1   (0.113) 0.063 0.010 0.372 0.018 0.143 0.051 0.040 0.029 0.114 0.097 

Locus 1168 : 
2 alleles
9.4% missing data
   1   (0.885) 0.888 0.823 0.978 0.275 0.948 0.900 0.988 0.988 0.884 0.942 
   3   (0.115) 0.112 0.177 0.022 0.725 0.052 0.100 0.012 0.012 0.116 0.058 

Locus 1169 : 
2 alleles
12.3% missing data
   1   (0.897) 0.933 0.830 0.951 0.975 0.965 0.949 0.988 0.838 0.896 0.902 
   3   (0.103) 0.067 0.170 0.049 0.025 0.035 0.051 0.012 0.162 0.104 0.098 

Locus 1170 : 
2 alleles
5.8% missing data
   1   (0.888) 0.947 0.916 0.929 0.979 0.915 0.933 0.880 0.970 0.889 0.885 
   4   (0.112) 0.053 0.084 0.071 0.021 0.085 0.067 0.120 0.030 0.111 0.115 

Locus 1171 : 
2 alleles
5.8% missing data
   3   (0.402) 0.607 0.547 0.171 0.930 0.284 0.311 0.273 0.453 0.401 0.453 
   4   (0.598) 0.393 0.453 0.829 0.070 0.716 0.689 0.727 0.547 0.599 0.547 

Locus 1172 : 
2 alleles
13.8% missing data
   2   (0.917) 0.986 0.998 0.897 0.913 0.987 0.973 0.986 0.961 0.917 0.890 
   3   (0.083) 0.014 0.002 0.103 0.087 0.013 0.027 0.014 0.039 0.083 0.110 

Locus 1173 : 
2 alleles
3.6% missing data
   1   (0.604) 0.447 0.385 0.700 0.195 0.483 0.626 0.949 0.926 0.603 0.618 
   2   (0.396) 0.553 0.615 0.300 0.805 0.517 0.374 0.051 0.074 0.397 0.382 

Locus 1174 : 
2 alleles
13.0% missing data
   3   (0.865) 0.779 0.860 0.953 0.980 0.897 0.756 0.991 0.985 0.864 0.935 
   1   (0.135) 0.221 0.140 0.047 0.020 0.103 0.244 0.009 0.015 0.136 0.065 

Locus 1175 : 
2 alleles
2.2% missing data
   1   (0.842) 0.953 0.925 0.816 0.977 0.932 0.929 0.851 0.715 0.842 0.778 
   3   (0.158) 0.047 0.075 0.184 0.023 0.068 0.071 0.149 0.285 0.158 0.222 

Locus 1176 : 
2 alleles
7.2% missing data
   1   (0.871) 0.930 0.950 0.790 0.978 0.912 0.909 0.975 0.982 0.871 0.877 
   3   (0.129) 0.070 0.050 0.210 0.022 0.088 0.091 0.025 0.018 0.129 0.123 

Locus 1177 : 
2 alleles
13.0% missing data
   3   (0.919) 0.913 0.891 0.912 0.970 0.930 0.951 0.993 0.919 0.919 0.948 
   1   (0.081) 0.087 0.109 0.088 0.030 0.070 0.049 0.007 0.081 0.081 0.052 

Locus 1178 : 
2 alleles
2.9% missing data
   3   (0.868) 0.878 0.964 0.964 0.951 0.951 0.872 0.976 0.987 0.868 0.870 
   1   (0.132) 0.122 0.036 0.036 0.049 0.049 0.128 0.024 0.013 0.132 0.130 

Locus 1179 : 
2 alleles
10.9% missing data
   2   (0.825) 0.821 0.820 0.922 0.966 0.742 0.822 0.966 0.964 0.825 0.847 
   4   (0.175) 0.179 0.180 0.078 0.034 0.258 0.178 0.034 0.036 0.175 0.153 

Locus 1180 : 
2 alleles
7.2% missing data
   1   (0.191) 0.128 0.230 0.115 0.033 0.159 0.121 0.034 0.042 0.192 0.248 
   3   (0.809) 0.872 0.770 0.885 0.967 0.841 0.879 0.966 0.958 0.808 0.752 

Locus 1181 : 
2 alleles
11.6% missing data
   3   (0.921) 0.949 0.895 0.982 0.974 0.937 0.865 0.996 0.946 0.921 0.970 
   1   (0.079) 0.051 0.105 0.018 0.026 0.063 0.135 0.004 0.054 0.079 0.030 

Locus 1182 : 
2 alleles
11.6% missing data
   2   (0.887) 0.942 0.963 0.941 0.981 0.872 0.920 0.989 0.918 0.888 0.880 
   4   (0.113) 0.058 0.037 0.059 0.019 0.128 0.080 0.011 0.082 0.112 0.120 

Locus 1183 : 
2 alleles
2.9% missing data
   4   (0.906) 0.956 0.924 0.960 0.987 0.899 0.895 0.996 0.994 0.906 0.951 
   3   (0.094) 0.044 0.076 0.040 0.013 0.101 0.105 0.004 0.006 0.094 0.049 

Locus 1184 : 
2 alleles
10.9% missing data
   4   (0.723) 0.652 0.721 0.846 0.746 0.674 0.759 0.938 0.915 0.724 0.676 
   2   (0.277) 0.348 0.279 0.154 0.254 0.326 0.241 0.062 0.085 0.276 0.324 

Locus 1185 : 
2 alleles
13.8% missing data
   4   (0.911) 0.850 0.848 0.972 0.986 0.767 0.927 0.994 0.954 0.911 0.951 
   2   (0.089) 0.150 0.152 0.028 0.014 0.233 0.073 0.006 0.046 0.089 0.049 

Locus 1186 : 
2 alleles
0.7% missing data
   4   (0.836) 0.825 0.941 0.931 0.967 0.926 0.896 0.937 0.720 0.836 0.781 
   2   (0.164) 0.175 0.059 0.069 0.033 0.074 0.104 0.063 0.280 0.164 0.219 

Locus 1187 : 
2 alleles
12.3% missing data
   3   (0.870) 0.951 0.981 0.869 0.977 0.937 0.931 0.972 0.974 0.869 0.826 
   1   (0.130) 0.049 0.019 0.131 0.023 0.063 0.069 0.028 0.026 0.131 0.174 

Locus 1188 : 
2 alleles
11.6% missing data
   2   (0.864) 0.943 0.871 0.959 0.890 0.911 0.772 0.987 0.861 0.864 0.920 
   3   (0.136) 0.057 0.129 0.041 0.110 0.089 0.228 0.013 0.139 0.136 0.080 

Locus 1189 : 
2 alleles
5.1% missing data
   2   (0.790) 0.862 0.574 0.710 0.080 0.769 0.834 0.854 0.977 0.790 0.856 
   1   (0.210) 0.138 0.426 0.290 0.920 0.231 0.166 0.146 0.023 0.210 0.144 

Locus 1190 : 
2 alleles
13.8% missing data
   2   (0.569) 0.554 0.673 0.357 0.245 0.699 0.629 0.316 0.530 0.569 0.607 
   4   (0.431) 0.446 0.327 0.643 0.755 0.301 0.371 0.684 0.470 0.431 0.393 

Locus 1191 : 
2 alleles
5.8% missing data
   3   (0.895) 0.870 0.687 0.969 0.979 0.816 0.948 0.963 0.993 0.896 0.901 
   4   (0.105) 0.130 0.313 0.031 0.021 0.184 0.052 0.037 0.007 0.104 0.099 

Locus 1192 : 
2 alleles
3.6% missing data
   2   (0.912) 0.984 0.989 0.913 0.981 0.980 0.980 0.947 0.969 0.913 0.828 
   4   (0.088) 0.016 0.011 0.087 0.019 0.020 0.020 0.053 0.031 0.087 0.172 

Locus 1193 : 
2 alleles
2.9% missing data
   3   (0.874) 0.780 0.639 0.958 0.960 0.964 0.918 0.990 0.988 0.873 0.888 
   1   (0.126) 0.220 0.361 0.042 0.040 0.036 0.082 0.010 0.012 0.127 0.112 

Locus 1194 : 
2 alleles
2.9% missing data
   2   (0.122) 0.047 0.017 0.298 0.172 0.085 0.027 0.345 0.022 0.121 0.156 
   4   (0.878) 0.953 0.983 0.702 0.828 0.915 0.973 0.655 0.978 0.879 0.844 

Locus 1195 : 
2 alleles
14.5% missing data
   2   (0.867) 0.953 0.682 0.937 0.971 0.928 0.915 0.980 0.875 0.867 0.848 
   4   (0.133) 0.047 0.318 0.063 0.029 0.072 0.085 0.020 0.125 0.133 0.152 

Locus 1196 : 
2 alleles
13.0% missing data
   4   (0.589) 0.536 0.532 0.433 0.225 0.653 0.585 0.361 0.889 0.590 0.639 
   2   (0.411) 0.464 0.468 0.567 0.775 0.347 0.415 0.639 0.111 0.410 0.361 

Locus 1197 : 
2 alleles
3.6% missing data
   2   (0.893) 0.902 0.676 0.962 0.279 0.857 0.927 0.989 0.985 0.894 0.946 
   4   (0.107) 0.098 0.324 0.038 0.721 0.143 0.073 0.011 0.015 0.106 0.054 

Locus 1198 : 
2 alleles
4.3% missing data
   3   (0.949) 0.980 0.930 0.993 0.994 0.957 0.890 0.999 0.998 0.949 0.989 
   4   (0.051) 0.020 0.070 0.007 0.006 0.043 0.110 0.001 0.002 0.051 0.011 

Locus 1199 : 
2 alleles
5.8% missing data
   3   (0.774) 0.893 0.877 0.877 0.901 0.817 0.803 0.958 0.922 0.773 0.725 
   1   (0.226) 0.107 0.123 0.123 0.099 0.183 0.197 0.042 0.078 0.227 0.275 

Locus 1200 : 
2 alleles
5.1% missing data
   3   (0.507) 0.613 0.614 0.507 0.448 0.412 0.647 0.572 0.098 0.507 0.415 
   1   (0.493) 0.387 0.386 0.493 0.552 0.588 0.353 0.428 0.902 0.493 0.585 

Locus 1201 : 
2 alleles
2.9% missing data
   1   (0.809) 0.878 0.729 0.750 0.967 0.839 0.819 0.966 0.033 0.809 0.876 
   2   (0.191) 0.122 0.271 0.250 0.033 0.161 0.181 0.034 0.967 0.191 0.124 

Locus 1202 : 
2 alleles
5.8% missing data
   4   (0.553) 0.475 0.530 0.368 0.291 0.614 0.495 0.778 0.895 0.553 0.600 
   2   (0.447) 0.525 0.470 0.632 0.709 0.386 0.505 0.222 0.105 0.447 0.400 

Locus 1203 : 
2 alleles
3.6% missing data
   2   (0.911) 0.976 0.929 0.951 0.979 0.982 0.969 0.966 0.904 0.911 0.876 
   4   (0.089) 0.024 0.071 0.049 0.021 0.018 0.031 0.034 0.096 0.089 0.124 

Locus 1204 : 
2 alleles
0.7% missing data
   1   (0.828) 0.574 0.739 0.710 0.974 0.888 0.856 0.962 0.988 0.828 0.861 
   3   (0.172) 0.426 0.261 0.290 0.026 0.112 0.144 0.038 0.012 0.172 0.139 

Locus 1205 : 
2 alleles
1.4% missing data
   3   (0.883) 0.949 0.960 0.829 0.966 0.944 0.937 0.975 0.988 0.882 0.899 
   1   (0.117) 0.051 0.040 0.171 0.034 0.056 0.063 0.025 0.012 0.118 0.101 

Locus 1206 : 
2 alleles
2.9% missing data
   3   (0.941) 0.994 0.999 0.905 0.991 0.996 0.995 0.963 0.983 0.941 0.831 
   1   (0.059) 0.006 0.001 0.095 0.009 0.004 0.005 0.037 0.017 0.059 0.169 

Locus 1207 : 
2 alleles
5.8% missing data
   2   (0.810) 0.825 0.877 0.815 0.908 0.906 0.880 0.925 0.968 0.810 0.751 
   4   (0.190) 0.175 0.123 0.185 0.092 0.094 0.120 0.075 0.032 0.190 0.249 

Locus 1208 : 
2 alleles
3.6% missing data
   1   (0.836) 0.894 0.882 0.939 0.961 0.894 0.911 0.944 0.768 0.835 0.784 
   3   (0.164) 0.106 0.118 0.061 0.039 0.106 0.089 0.056 0.232 0.165 0.216 

Locus 1209 : 
2 alleles
10.1% missing data
   1   (0.894) 0.749 0.973 0.968 0.983 0.903 0.886 0.991 0.994 0.894 0.938 
   4   (0.106) 0.251 0.027 0.032 0.017 0.097 0.114 0.009 0.006 0.106 0.062 

Locus 1210 : 
2 alleles
3.6% missing data
   3   (0.891) 0.932 0.935 0.789 0.983 0.916 0.926 0.990 0.729 0.891 0.914 
   2   (0.109) 0.068 0.065 0.211 0.017 0.084 0.074 0.010 0.271 0.109 0.086 

Locus 1211 : 
2 alleles
4.3% missing data
   4   (0.816) 0.899 0.946 0.943 0.936 0.847 0.840 0.941 0.807 0.816 0.791 
   2   (0.184) 0.101 0.054 0.057 0.064 0.153 0.160 0.059 0.193 0.184 0.209 

Locus 1212 : 
2 alleles
12.3% missing data
   1   (0.879) 0.950 0.830 0.918 0.716 0.870 0.900 0.939 0.885 0.880 0.924 
   3   (0.121) 0.050 0.170 0.082 0.284 0.130 0.100 0.061 0.115 0.120 0.076 

Locus 1213 : 
2 alleles
0.7% missing data
   4   (0.910) 0.972 0.974 0.960 0.987 0.972 0.918 0.996 0.965 0.909 0.941 
   2   (0.090) 0.028 0.026 0.040 0.013 0.028 0.082 0.004 0.035 0.091 0.059 

Locus 1214 : 
2 alleles
5.1% missing data
   1   (0.894) 0.954 0.935 0.912 0.743 0.982 0.924 0.909 0.981 0.894 0.931 
   2   (0.106) 0.046 0.065 0.088 0.257 0.018 0.076 0.091 0.019 0.106 0.069 

Locus 1215 : 
2 alleles
5.1% missing data
   2   (0.800) 0.979 0.998 0.754 0.245 0.987 0.981 0.048 0.783 0.801 0.461 
   4   (0.200) 0.021 0.002 0.246 0.755 0.013 0.019 0.952 0.217 0.199 0.539 

Locus 1216 : 
2 alleles
4.3% missing data
   3   (0.903) 0.947 0.997 0.866 0.963 0.911 0.978 0.969 0.936 0.903 0.840 
   4   (0.097) 0.053 0.003 0.134 0.037 0.089 0.022 0.031 0.064 0.097 0.160 

Locus 1217 : 
2 alleles
5.1% missing data
   1   (0.779) 0.799 0.736 0.833 0.959 0.791 0.749 0.971 0.960 0.780 0.787 
   4   (0.221) 0.201 0.264 0.167 0.041 0.209 0.251 0.029 0.040 0.220 0.213 

Locus 1218 : 
2 alleles
5.1% missing data
   4   (0.572) 0.635 0.754 0.842 0.071 0.652 0.557 0.573 0.688 0.572 0.554 
   2   (0.428) 0.365 0.246 0.158 0.929 0.348 0.443 0.427 0.312 0.428 0.446 

Locus 1219 : 
2 alleles
2.9% missing data
   1   (0.873) 0.936 0.970 0.947 0.974 0.927 0.920 0.953 0.975 0.873 0.846 
   2   (0.127) 0.064 0.030 0.053 0.026 0.073 0.080 0.047 0.025 0.127 0.154 

Locus 1220 : 
2 alleles
13.0% missing data
   1   (0.879) 0.924 0.895 0.950 0.979 0.862 0.933 0.973 0.881 0.879 0.877 
   3   (0.121) 0.076 0.105 0.050 0.021 0.138 0.067 0.027 0.119 0.121 0.123 

Locus 1221 : 
2 alleles
4.3% missing data
   2   (0.913) 0.953 0.935 0.970 0.987 0.940 0.910 0.995 0.987 0.914 0.945 
   4   (0.087) 0.047 0.065 0.030 0.013 0.060 0.090 0.005 0.013 0.086 0.055 

Locus 1222 : 
2 alleles
13.0% missing data
   2   (0.373) 0.516 0.466 0.259 0.715 0.325 0.362 0.515 0.302 0.373 0.327 
   4   (0.627) 0.484 0.534 0.741 0.285 0.675 0.638 0.485 0.698 0.627 0.673 

Locus 1223 : 
2 alleles
1.4% missing data
   1   (0.849) 0.933 0.897 0.947 0.976 0.953 0.948 0.971 0.968 0.848 0.684 
   3   (0.151) 0.067 0.103 0.053 0.024 0.047 0.052 0.029 0.032 0.152 0.316 

Locus 1224 : 
2 alleles
2.9% missing data
   4   (0.883) 0.934 0.806 0.915 0.982 0.949 0.928 0.963 0.897 0.883 0.892 
   2   (0.117) 0.066 0.194 0.085 0.018 0.051 0.072 0.037 0.103 0.117 0.108 

Locus 1225 : 
2 alleles
12.3% missing data
   1   (0.875) 0.725 0.687 0.945 0.974 0.876 0.917 0.988 0.848 0.874 0.915 
   3   (0.125) 0.275 0.313 0.055 0.026 0.124 0.083 0.012 0.152 0.126 0.085 

Locus 1226 : 
2 alleles
3.6% missing data
   3   (0.878) 0.953 0.709 0.889 0.977 0.922 0.961 0.975 0.990 0.878 0.797 
   4   (0.122) 0.047 0.291 0.111 0.023 0.078 0.039 0.025 0.010 0.122 0.203 

Locus 1227 : 
2 alleles
14.5% missing data
   1   (0.335) 0.331 0.374 0.228 0.541 0.526 0.317 0.216 0.074 0.335 0.321 
   3   (0.665) 0.669 0.626 0.772 0.459 0.474 0.683 0.784 0.926 0.665 0.679 

Locus 1228 : 
2 alleles
10.9% missing data
   3   (0.949) 0.967 0.835 0.990 0.993 0.912 0.929 0.999 0.982 0.949 0.987 
   4   (0.051) 0.033 0.165 0.010 0.007 0.088 0.071 0.001 0.018 0.051 0.013 

Locus 1229 : 
2 alleles
3.6% missing data
   1   (0.827) 0.799 0.845 0.805 0.971 0.930 0.886 0.947 0.049 0.827 0.847 
   2   (0.173) 0.201 0.155 0.195 0.029 0.070 0.114 0.053 0.951 0.173 0.153 

Locus 1230 : 
2 alleles
11.6% missing data
   1   (0.677) 0.818 0.761 0.309 0.947 0.800 0.753 0.851 0.945 0.677 0.592 
   2   (0.323) 0.182 0.239 0.691 0.053 0.200 0.247 0.149 0.055 0.323 0.408 

Locus 1231 : 
2 alleles
3.6% missing data
   1   (0.574) 0.420 0.312 0.377 0.810 0.542 0.682 0.152 0.754 0.574 0.587 
   3   (0.426) 0.580 0.688 0.623 0.190 0.458 0.318 0.848 0.246 0.426 0.413 

Locus 1232 : 
2 alleles
13.0% missing data
   1   (0.153) 0.222 0.178 0.107 0.023 0.102 0.167 0.023 0.028 0.153 0.117 
   3   (0.847) 0.778 0.822 0.893 0.977 0.898 0.833 0.977 0.972 0.847 0.883 

Locus 1233 : 
2 alleles
3.6% missing data
   4   (0.895) 0.934 0.965 0.869 0.194 0.945 0.945 0.983 0.991 0.895 0.949 
   2   (0.105) 0.066 0.035 0.131 0.806 0.055 0.055 0.017 0.009 0.105 0.051 

Locus 1234 : 
2 alleles
4.3% missing data
   2   (0.276) 0.233 0.160 0.719 0.043 0.435 0.143 0.124 0.961 0.275 0.311 
   4   (0.724) 0.767 0.840 0.281 0.957 0.565 0.857 0.876 0.039 0.725 0.689 

Locus 1235 : 
2 alleles
10.9% missing data
   4   (0.897) 0.828 0.835 0.959 0.950 0.898 0.901 0.987 0.954 0.898 0.937 
   2   (0.103) 0.172 0.165 0.041 0.050 0.102 0.099 0.013 0.046 0.102 0.063 

Locus 1236 : 
2 alleles
11.6% missing data
   2   (0.120) 0.061 0.326 0.060 0.023 0.079 0.117 0.015 0.076 0.119 0.092 
   4   (0.880) 0.939 0.674 0.940 0.977 0.921 0.883 0.985 0.924 0.881 0.908 

Locus 1237 : 
2 alleles
13.0% missing data
   3   (0.912) 0.903 0.555 0.976 0.984 0.941 0.919 0.992 0.996 0.912 0.953 
   2   (0.088) 0.097 0.445 0.024 0.016 0.059 0.081 0.008 0.004 0.088 0.047 

Locus 1238 : 
2 alleles
4.3% missing data
   2   (0.721) 0.733 0.523 0.328 0.341 0.762 0.745 0.952 0.855 0.720 0.816 
   4   (0.279) 0.267 0.477 0.672 0.659 0.238 0.255 0.048 0.145 0.280 0.184 

Locus 1239 : 
2 alleles
2.9% missing data
   2   (0.864) 0.820 0.913 0.945 0.976 0.898 0.917 0.964 0.977 0.864 0.842 
   4   (0.136) 0.180 0.087 0.055 0.024 0.102 0.083 0.036 0.023 0.136 0.158 

Locus 1240 : 
2 alleles
2.9% missing data
   1   (0.886) 0.623 0.957 0.936 0.976 0.884 0.922 0.988 0.889 0.886 0.907 
   3   (0.114) 0.377 0.043 0.064 0.024 0.116 0.078 0.012 0.111 0.114 0.093 

Locus 1241 : 
2 alleles
5.8% missing data
   4   (0.631) 0.575 0.613 0.661 0.846 0.562 0.485 0.954 0.623 0.632 0.707 
   1   (0.369) 0.425 0.387 0.339 0.154 0.438 0.515 0.046 0.377 0.368 0.293 

Locus 1242 : 
2 alleles
5.8% missing data
   1   (0.929) 0.800 0.949 0.987 0.980 0.864 0.904 0.997 0.994 0.930 0.976 
   2   (0.071) 0.200 0.051 0.013 0.020 0.136 0.096 0.003 0.006 0.070 0.024 

Locus 1243 : 
2 alleles
3.6% missing data
   2   (0.195) 0.250 0.321 0.092 0.039 0.318 0.196 0.024 0.527 0.194 0.141 
   4   (0.805) 0.750 0.679 0.908 0.961 0.682 0.804 0.976 0.473 0.806 0.859 

Locus 1244 : 
2 alleles
2.2% missing data
   3   (0.861) 0.968 0.896 0.951 0.975 0.960 0.893 0.986 0.986 0.861 0.822 
   1   (0.139) 0.032 0.104 0.049 0.025 0.040 0.107 0.014 0.014 0.139 0.178 

Locus 1245 : 
2 alleles
10.1% missing data
   3   (0.156) 0.304 0.233 0.067 0.024 0.157 0.258 0.009 0.123 0.157 0.078 
   1   (0.844) 0.696 0.767 0.933 0.976 0.843 0.742 0.991 0.877 0.843 0.922 

Locus 1246 : 
2 alleles
13.8% missing data
   4   (0.887) 0.963 0.987 0.849 0.985 0.941 0.968 0.685 0.993 0.887 0.831 
   2   (0.113) 0.037 0.013 0.151 0.015 0.059 0.032 0.315 0.007 0.113 0.169 

Locus 1247 : 
2 alleles
4.3% missing data
   1   (0.775) 0.750 0.499 0.927 0.631 0.697 0.731 0.938 0.972 0.774 0.846 
   3   (0.225) 0.250 0.501 0.073 0.369 0.303 0.269 0.062 0.028 0.226 0.154 

Locus 1248 : 
2 alleles
10.9% missing data
   3   (0.799) 0.868 0.862 0.846 0.481 0.779 0.807 0.890 0.832 0.799 0.852 
   1   (0.201) 0.132 0.138 0.154 0.519 0.221 0.193 0.110 0.168 0.201 0.148 

Locus 1249 : 
2 alleles
6.5% missing data
   1   (0.791) 0.908 0.768 0.774 0.823 0.927 0.919 0.635 0.959 0.791 0.680 
   3   (0.209) 0.092 0.232 0.226 0.177 0.073 0.081 0.365 0.041 0.209 0.320 

Locus 1250 : 
2 alleles
4.3% missing data
   3   (0.902) 0.938 0.695 0.924 0.975 0.939 0.929 0.994 0.996 0.902 0.925 
   1   (0.098) 0.062 0.305 0.076 0.025 0.061 0.071 0.006 0.004 0.098 0.075 

Locus 1251 : 
2 alleles
19.6% missing data
   2   (0.635) 0.421 0.467 0.529 0.944 0.593 0.471 0.748 0.938 0.635 0.755 
   4   (0.365) 0.579 0.533 0.471 0.056 0.407 0.529 0.252 0.062 0.365 0.245 

Locus 1252 : 
2 alleles
13.0% missing data
   4   (0.852) 0.860 0.957 0.910 0.407 0.939 0.892 0.876 0.832 0.852 0.892 
   1   (0.148) 0.140 0.043 0.090 0.593 0.061 0.108 0.124 0.168 0.148 0.108 

Locus 1253 : 
2 alleles
11.6% missing data
   2   (0.848) 0.919 0.976 0.918 0.937 0.818 0.899 0.950 0.866 0.848 0.806 
   4   (0.152) 0.081 0.024 0.082 0.063 0.182 0.101 0.050 0.134 0.152 0.194 

Locus 1254 : 
2 alleles
1.4% missing data
   1   (0.932) 0.957 0.920 0.989 0.990 0.956 0.904 0.997 0.995 0.932 0.974 
   3   (0.068) 0.043 0.080 0.011 0.010 0.044 0.096 0.003 0.005 0.068 0.026 

Locus 1255 : 
2 alleles
10.1% missing data
   2   (0.426) 0.304 0.382 0.453 0.744 0.405 0.332 0.771 0.416 0.427 0.434 
   4   (0.574) 0.696 0.618 0.547 0.256 0.595 0.668 0.229 0.584 0.573 0.566 

Locus 1256 : 
2 alleles
5.1% missing data
   3   (0.760) 0.593 0.890 0.801 0.500 0.768 0.850 0.711 0.979 0.759 0.758 
   1   (0.240) 0.407 0.110 0.199 0.500 0.232 0.150 0.289 0.021 0.241 0.242 

Locus 1257 : 
2 alleles
2.9% missing data
   2   (0.581) 0.827 0.942 0.219 0.538 0.577 0.814 0.088 0.177 0.581 0.456 
   4   (0.419) 0.173 0.058 0.781 0.462 0.423 0.186 0.912 0.823 0.419 0.544 

Locus 1258 : 
2 alleles
12.3% missing data
   1   (0.887) 0.673 0.906 0.955 0.981 0.788 0.884 0.990 0.993 0.887 0.930 
   3   (0.113) 0.327 0.094 0.045 0.019 0.212 0.116 0.010 0.007 0.113 0.070 

Locus 1259 : 
2 alleles
14.5% missing data
   1   (0.113) 0.117 0.244 0.031 0.023 0.187 0.120 0.011 0.097 0.113 0.067 
   2   (0.887) 0.883 0.756 0.969 0.977 0.813 0.880 0.989 0.903 0.887 0.933 

Locus 1260 : 
2 alleles
2.2% missing data
   3   (0.899) 0.986 0.998 0.858 0.985 0.991 0.988 0.750 0.988 0.899 0.737 
   1   (0.101) 0.014 0.002 0.142 0.015 0.009 0.012 0.250 0.012 0.101 0.263 

Locus 1261 : 
2 alleles
13.0% missing data
   4   (0.800) 0.893 0.944 0.866 0.963 0.865 0.887 0.904 0.055 0.800 0.759 
   3   (0.200) 0.107 0.056 0.134 0.037 0.135 0.113 0.096 0.945 0.200 0.241 

Locus 1262 : 
2 alleles
15.9% missing data
   2   (0.789) 0.790 0.784 0.662 0.145 0.878 0.875 0.935 0.962 0.789 0.779 
   4   (0.211) 0.210 0.216 0.338 0.855 0.122 0.125 0.065 0.038 0.211 0.221 

Locus 1263 : 
2 alleles
15.2% missing data
   2   (0.884) 0.952 0.539 0.954 0.982 0.878 0.935 0.989 0.907 0.882 0.912 
   4   (0.116) 0.048 0.461 0.046 0.018 0.122 0.065 0.011 0.093 0.118 0.088 

Locus 1264 : 
2 alleles
8.7% missing data
   1   (0.813) 0.926 0.686 0.901 0.070 0.938 0.917 0.909 0.958 0.813 0.768 
   3   (0.187) 0.074 0.314 0.099 0.930 0.062 0.083 0.091 0.042 0.187 0.232 

Locus 1265 : 
2 alleles
15.9% missing data
   1   (0.604) 0.520 0.500 0.680 0.381 0.472 0.643 0.828 0.506 0.604 0.631 
   3   (0.396) 0.480 0.500 0.320 0.619 0.528 0.357 0.172 0.494 0.396 0.369 

Locus 1266 : 
2 alleles
8.0% missing data
   4   (0.478) 0.629 0.317 0.208 0.413 0.432 0.394 0.628 0.523 0.478 0.558 
   2   (0.522) 0.371 0.683 0.792 0.587 0.568 0.606 0.372 0.477 0.522 0.442 

Locus 1267 : 
2 alleles
0.7% missing data
   2   (0.910) 0.924 0.940 0.827 0.987 0.932 0.898 0.994 0.982 0.910 0.967 
   1   (0.090) 0.076 0.060 0.173 0.013 0.068 0.102 0.006 0.018 0.090 0.033 

Locus 1268 : 
2 alleles
3.6% missing data
   2   (0.899) 0.973 0.991 0.834 0.598 0.981 0.980 0.706 0.986 0.900 0.849 
   3   (0.101) 0.027 0.009 0.166 0.402 0.019 0.020 0.294 0.014 0.100 0.151 

Locus 1269 : 
2 alleles
3.6% missing data
   1   (0.900) 0.941 0.934 0.932 0.981 0.914 0.929 0.987 0.218 0.901 0.942 
   4   (0.100) 0.059 0.066 0.068 0.019 0.086 0.071 0.013 0.782 0.099 0.058 

Locus 1270 : 
2 alleles
12.3% missing data
   1   (0.757) 0.784 0.561 0.921 0.123 0.602 0.667 0.966 0.953 0.757 0.851 
   3   (0.243) 0.216 0.439 0.079 0.877 0.398 0.333 0.034 0.047 0.243 0.149 

Locus 1271 : 
2 alleles
7.2% missing data
   1   (0.135) 0.053 0.208 0.055 0.754 0.053 0.067 0.039 0.023 0.135 0.134 
   3   (0.865) 0.947 0.792 0.945 0.246 0.947 0.933 0.961 0.977 0.865 0.866 

Locus 1272 : 
2 alleles
1.4% missing data
   2   (0.795) 0.793 0.872 0.901 0.733 0.663 0.818 0.858 0.963 0.795 0.824 
   4   (0.205) 0.207 0.128 0.099 0.267 0.337 0.182 0.142 0.037 0.205 0.176 

Locus 1273 : 
2 alleles
9.4% missing data
   2   (0.146) 0.150 0.040 0.590 0.029 0.236 0.066 0.025 0.097 0.145 0.163 
   4   (0.854) 0.850 0.960 0.410 0.971 0.764 0.934 0.975 0.903 0.855 0.837 

Locus 1274 : 
2 alleles
4.3% missing data
   2   (0.862) 0.837 0.915 0.950 0.321 0.866 0.861 0.988 0.981 0.861 0.925 
   4   (0.138) 0.163 0.085 0.050 0.679 0.134 0.139 0.012 0.019 0.139 0.075 

Locus 1275 : 
2 alleles
5.1% missing data
   1   (0.926) 0.927 0.464 0.970 0.988 0.877 0.965 0.995 0.967 0.926 0.956 
   2   (0.074) 0.073 0.536 0.030 0.012 0.123 0.035 0.005 0.033 0.074 0.044 

Locus 1276 : 
2 alleles
5.8% missing data
   2   (0.557) 0.534 0.581 0.744 0.087 0.477 0.585 0.885 0.513 0.557 0.532 
   4   (0.443) 0.466 0.419 0.256 0.913 0.523 0.415 0.115 0.487 0.443 0.468 

Locus 1277 : 
2 alleles
16.7% missing data
   1   (0.807) 0.850 0.921 0.858 0.956 0.880 0.902 0.942 0.820 0.806 0.719 
   2   (0.193) 0.150 0.079 0.142 0.044 0.120 0.098 0.058 0.180 0.194 0.281 

Locus 1278 : 
2 alleles
11.6% missing data
   4   (0.864) 0.957 0.746 0.859 0.952 0.924 0.920 0.961 0.851 0.864 0.851 
   3   (0.136) 0.043 0.254 0.141 0.048 0.076 0.080 0.039 0.149 0.136 0.149 

Locus 1279 : 
2 alleles
5.1% missing data
   3   (0.590) 0.460 0.590 0.604 0.828 0.782 0.510 0.862 0.363 0.591 0.615 
   1   (0.410) 0.540 0.410 0.396 0.172 0.218 0.490 0.138 0.637 0.409 0.385 

Locus 1280 : 
2 alleles
13.0% missing data
   3   (0.897) 0.836 0.917 0.884 0.984 0.789 0.943 0.989 0.899 0.897 0.906 
   1   (0.103) 0.164 0.083 0.116 0.016 0.211 0.057 0.011 0.101 0.103 0.094 

Locus 1281 : 
2 alleles
16.7% missing data
   3   (0.902) 0.937 0.666 0.970 0.984 0.922 0.955 0.994 0.028 0.902 0.941 
   4   (0.098) 0.063 0.334 0.030 0.016 0.078 0.045 0.006 0.972 0.098 0.059 

Locus 1282 : 
2 alleles
1.4% missing data
   1   (0.905) 0.934 0.946 0.958 0.981 0.835 0.905 0.995 0.981 0.905 0.937 
   3   (0.095) 0.066 0.054 0.042 0.019 0.165 0.095 0.005 0.019 0.095 0.063 

Locus 1283 : 
2 alleles
3.6% missing data
   3   (0.730) 0.833 0.944 0.451 0.524 0.740 0.841 0.759 0.116 0.730 0.742 
   1   (0.270) 0.167 0.056 0.549 0.476 0.260 0.159 0.241 0.884 0.270 0.258 

Locus 1284 : 
2 alleles
13.8% missing data
   4   (0.905) 0.707 0.953 0.961 0.962 0.661 0.961 0.984 0.982 0.905 0.910 
   2   (0.095) 0.293 0.047 0.039 0.038 0.339 0.039 0.016 0.018 0.095 0.090 

Locus 1285 : 
2 alleles
5.8% missing data
   1   (0.835) 0.886 0.759 0.907 0.353 0.825 0.877 0.963 0.858 0.835 0.874 
   3   (0.165) 0.114 0.241 0.093 0.647 0.175 0.123 0.037 0.142 0.165 0.126 

Locus 1286 : 
2 alleles
2.9% missing data
   2   (0.892) 0.973 0.982 0.926 0.964 0.974 0.967 0.886 0.809 0.892 0.816 
   4   (0.108) 0.027 0.018 0.074 0.036 0.026 0.033 0.114 0.191 0.108 0.184 

Locus 1287 : 
2 alleles
3.6% missing data
   1   (0.122) 0.027 0.016 0.314 0.354 0.022 0.025 0.253 0.029 0.122 0.163 
   3   (0.878) 0.973 0.984 0.686 0.646 0.978 0.975 0.747 0.971 0.878 0.837 

Locus 1288 : 
2 alleles
0.7% missing data
   4   (0.940) 0.994 0.999 0.945 0.468 0.995 0.995 0.889 0.986 0.941 0.907 
   3   (0.060) 0.006 0.001 0.055 0.532 0.005 0.005 0.111 0.014 0.059 0.093 

Locus 1289 : 
2 alleles
5.8% missing data
   3   (0.824) 0.926 0.935 0.786 0.503 0.959 0.938 0.889 0.081 0.825 0.802 
   1   (0.176) 0.074 0.065 0.214 0.497 0.041 0.062 0.111 0.919 0.175 0.198 

Locus 1290 : 
2 alleles
13.8% missing data
   1   (0.852) 0.866 0.850 0.612 0.976 0.933 0.842 0.974 0.986 0.852 0.902 
   4   (0.148) 0.134 0.150 0.388 0.024 0.067 0.158 0.026 0.014 0.148 0.098 

Locus 1291 : 
2 alleles
5.8% missing data
   1   (0.800) 0.902 0.970 0.911 0.934 0.891 0.937 0.633 0.156 0.799 0.697 
   3   (0.200) 0.098 0.030 0.089 0.066 0.109 0.063 0.367 0.844 0.201 0.303 

Locus 1292 : 
2 alleles
3.6% missing data
   3   (0.903) 0.971 0.411 0.974 0.943 0.917 0.971 0.982 0.971 0.904 0.870 
   2   (0.097) 0.029 0.589 0.026 0.057 0.083 0.029 0.018 0.029 0.096 0.130 

Locus 1293 : 
2 alleles
9.4% missing data
   2   (0.891) 0.963 0.950 0.882 0.899 0.964 0.951 0.985 0.953 0.890 0.879 
   4   (0.109) 0.037 0.050 0.118 0.101 0.036 0.049 0.015 0.047 0.110 0.121 

Locus 1294 : 
2 alleles
4.3% missing data
   3   (0.920) 0.910 0.827 0.986 0.980 0.932 0.702 0.998 0.996 0.921 0.983 
   4   (0.080) 0.090 0.173 0.014 0.020 0.068 0.298 0.002 0.004 0.079 0.017 

Locus 1295 : 
2 alleles
13.8% missing data
   1   (0.453) 0.359 0.562 0.417 0.279 0.397 0.410 0.759 0.452 0.453 0.473 
   4   (0.547) 0.641 0.438 0.583 0.721 0.603 0.590 0.241 0.548 0.547 0.527 

Locus 1296 : 
2 alleles
4.3% missing data
   2   (0.860) 0.960 0.902 0.933 0.978 0.925 0.860 0.978 0.982 0.860 0.861 
   3   (0.140) 0.040 0.098 0.067 0.022 0.075 0.140 0.022 0.018 0.140 0.139 

Locus 1297 : 
2 alleles
2.9% missing data
   4   (0.812) 0.946 0.945 0.874 0.971 0.928 0.938 0.885 0.948 0.812 0.586 
   3   (0.188) 0.054 0.055 0.126 0.029 0.072 0.062 0.115 0.052 0.188 0.414 

Locus 1298 : 
2 alleles
3.6% missing data
   1   (0.109) 0.268 0.062 0.069 0.021 0.082 0.081 0.023 0.017 0.108 0.081 
   3   (0.891) 0.732 0.938 0.931 0.979 0.918 0.919 0.977 0.983 0.892 0.919 

Locus 1299 : 
2 alleles
3.6% missing data
   2   (0.890) 0.932 0.926 0.911 0.944 0.911 0.896 0.988 0.989 0.891 0.918 
   4   (0.110) 0.068 0.074 0.089 0.056 0.089 0.104 0.012 0.011 0.109 0.082 

Locus 1300 : 
2 alleles
5.1% missing data
   3   (0.875) 0.938 0.649 0.887 0.978 0.970 0.918 0.973 0.991 0.875 0.873 
   1   (0.125) 0.062 0.351 0.113 0.022 0.030 0.082 0.027 0.009 0.125 0.127 

Locus 1301 : 
2 alleles
5.8% missing data
   3   (0.459) 0.327 0.401 0.839 0.189 0.511 0.422 0.235 0.448 0.460 0.476 
   4   (0.541) 0.673 0.599 0.161 0.811 0.489 0.578 0.765 0.552 0.540 0.524 

Locus 1302 : 
2 alleles
5.1% missing data
   2   (0.580) 0.688 0.489 0.308 0.098 0.622 0.538 0.356 0.952 0.579 0.690 
   4   (0.420) 0.312 0.511 0.692 0.902 0.378 0.462 0.644 0.048 0.421 0.310 

Locus 1303 : 
2 alleles
15.9% missing data
   1   (0.708) 0.703 0.866 0.726 0.707 0.711 0.736 0.918 0.482 0.707 0.717 
   2   (0.292) 0.297 0.134 0.274 0.293 0.289 0.264 0.082 0.518 0.293 0.283 

Locus 1304 : 
2 alleles
1.4% missing data
   1   (0.910) 0.890 0.979 0.979 0.988 0.839 0.935 0.991 0.993 0.909 0.938 
   3   (0.090) 0.110 0.021 0.021 0.012 0.161 0.065 0.009 0.007 0.091 0.062 

Locus 1305 : 
2 alleles
10.1% missing data
   2   (0.648) 0.647 0.808 0.835 0.500 0.589 0.679 0.716 0.815 0.648 0.611 
   4   (0.352) 0.353 0.192 0.165 0.500 0.411 0.321 0.284 0.185 0.352 0.389 

Locus 1306 : 
2 alleles
12.3% missing data
   1   (0.884) 0.928 0.829 0.938 0.978 0.910 0.909 0.988 0.984 0.883 0.904 
   3   (0.116) 0.072 0.171 0.062 0.022 0.090 0.091 0.012 0.016 0.117 0.096 

Locus 1307 : 
2 alleles
3.6% missing data
   2   (0.915) 0.861 0.890 0.975 0.986 0.953 0.884 0.995 0.974 0.914 0.964 
   4   (0.085) 0.139 0.110 0.025 0.014 0.047 0.116 0.005 0.026 0.086 0.036 

Locus 1308 : 
2 alleles
13.8% missing data
   4   (0.819) 0.857 0.879 0.901 0.966 0.860 0.837 0.965 0.955 0.818 0.811 
   1   (0.181) 0.143 0.121 0.099 0.034 0.140 0.163 0.035 0.045 0.182 0.189 

Locus 1309 : 
2 alleles
10.9% missing data
   1   (0.803) 0.694 0.877 0.717 0.962 0.768 0.889 0.923 0.592 0.804 0.764 
   2   (0.197) 0.306 0.123 0.283 0.038 0.232 0.111 0.077 0.408 0.196 0.236 

Locus 1310 : 
2 alleles
10.1% missing data
   1   (0.890) 0.848 0.677 0.961 0.980 0.878 0.928 0.992 0.980 0.889 0.921 
   3   (0.110) 0.152 0.323 0.039 0.020 0.122 0.072 0.008 0.020 0.111 0.079 

Locus 1311 : 
2 alleles
10.9% missing data
   2   (0.193) 0.137 0.189 0.096 0.905 0.269 0.074 0.185 0.116 0.193 0.233 
   4   (0.807) 0.863 0.811 0.904 0.095 0.731 0.926 0.815 0.884 0.807 0.767 

Locus 1312 : 
2 alleles
8.0% missing data
   2   (0.932) 0.964 0.915 0.986 0.989 0.909 0.923 0.997 0.994 0.932 0.972 
   3   (0.068) 0.036 0.085 0.014 0.011 0.091 0.077 0.003 0.006 0.068 0.028 

Locus 1313 : 
2 alleles
4.3% missing data
   3   (0.822) 0.951 0.825 0.899 0.454 0.917 0.838 0.868 0.925 0.822 0.852 
   1   (0.178) 0.049 0.175 0.101 0.546 0.083 0.162 0.132 0.075 0.178 0.148 

Locus 1314 : 
2 alleles
13.0% missing data
   3   (0.269) 0.296 0.403 0.116 0.048 0.235 0.400 0.036 0.302 0.270 0.193 
   1   (0.731) 0.704 0.597 0.884 0.952 0.765 0.600 0.964 0.698 0.730 0.807 

Locus 1315 : 
2 alleles
8.0% missing data
   3   (0.880) 0.959 0.940 0.715 0.976 0.961 0.937 0.903 0.974 0.881 0.871 
   4   (0.120) 0.041 0.060 0.285 0.024 0.039 0.063 0.097 0.026 0.119 0.129 

Locus 1316 : 
2 alleles
12.3% missing data
   4   (0.843) 0.890 0.817 0.900 0.974 0.809 0.808 0.981 0.865 0.843 0.892 
   1   (0.157) 0.110 0.183 0.100 0.026 0.191 0.192 0.019 0.135 0.157 0.108 

Locus 1317 : 
2 alleles
13.0% missing data
   3   (0.878) 0.918 0.867 0.944 0.839 0.934 0.941 0.955 0.658 0.879 0.868 
   1   (0.122) 0.082 0.133 0.056 0.161 0.066 0.059 0.045 0.342 0.121 0.132 

Locus 1318 : 
2 alleles
3.6% missing data
   2   (0.914) 0.942 0.947 0.942 0.986 0.946 0.938 0.994 0.769 0.914 0.949 
   4   (0.086) 0.058 0.053 0.058 0.014 0.054 0.062 0.006 0.231 0.086 0.051 

Locus 1319 : 
2 alleles
4.3% missing data
   1   (0.326) 0.336 0.270 0.527 0.496 0.388 0.445 0.239 0.060 0.326 0.208 
   2   (0.674) 0.664 0.730 0.473 0.504 0.612 0.555 0.761 0.940 0.674 0.792 

Locus 1320 : 
2 alleles
15.2% missing data
   1   (0.619) 0.768 0.522 0.245 0.928 0.701 0.665 0.846 0.728 0.620 0.583 
   3   (0.381) 0.232 0.478 0.755 0.072 0.299 0.335 0.154 0.272 0.380 0.417 

Locus 1321 : 
2 alleles
15.2% missing data
   3   (0.860) 0.895 0.546 0.967 0.979 0.850 0.606 0.995 0.944 0.860 0.954 
   4   (0.140) 0.105 0.454 0.033 0.021 0.150 0.394 0.005 0.056 0.140 0.046 

Locus 1322 : 
2 alleles
3.6% missing data
   1   (0.559) 0.402 0.661 0.360 0.224 0.610 0.665 0.840 0.494 0.560 0.516 
   3   (0.441) 0.598 0.339 0.640 0.776 0.390 0.335 0.160 0.506 0.440 0.484 

Locus 1323 : 
2 alleles
9.4% missing data
   2   (0.862) 0.808 0.921 0.738 0.976 0.943 0.899 0.954 0.981 0.862 0.891 
   4   (0.138) 0.192 0.079 0.262 0.024 0.057 0.101 0.046 0.019 0.138 0.109 

Locus 1324 : 
2 alleles
6.5% missing data
   2   (0.473) 0.565 0.620 0.616 0.768 0.453 0.427 0.852 0.427 0.472 0.418 
   1   (0.527) 0.435 0.380 0.384 0.232 0.547 0.573 0.148 0.573 0.528 0.582 

Locus 1325 : 
2 alleles
6.5% missing data
   2   (0.231) 0.506 0.184 0.461 0.042 0.330 0.161 0.261 0.060 0.230 0.217 
   4   (0.769) 0.494 0.816 0.539 0.958 0.670 0.839 0.739 0.940 0.770 0.783 

Locus 1326 : 
2 alleles
13.0% missing data
   3   (0.853) 0.750 0.677 0.870 0.868 0.533 0.901 0.968 0.977 0.852 0.908 
   1   (0.147) 0.250 0.323 0.130 0.132 0.467 0.099 0.032 0.023 0.148 0.092 

Locus 1327 : 
2 alleles
10.9% missing data
   2   (0.929) 0.979 0.885 0.981 0.989 0.986 0.952 0.995 0.901 0.928 0.956 
   1   (0.071) 0.021 0.115 0.019 0.011 0.014 0.048 0.005 0.099 0.072 0.044 

Locus 1328 : 
2 alleles
5.8% missing data
   2   (0.537) 0.454 0.529 0.508 0.908 0.618 0.595 0.927 0.476 0.537 0.450 
   4   (0.463) 0.546 0.471 0.492 0.092 0.382 0.405 0.073 0.524 0.463 0.550 

Locus 1329 : 
2 alleles
2.2% missing data
   2   (0.891) 0.945 0.986 0.972 0.984 0.927 0.928 0.987 0.942 0.891 0.886 
   4   (0.109) 0.055 0.014 0.028 0.016 0.073 0.072 0.013 0.058 0.109 0.114 

Locus 1330 : 
2 alleles
11.6% missing data
   1   (0.883) 0.938 0.894 0.953 0.638 0.926 0.916 0.964 0.930 0.884 0.914 
   3   (0.117) 0.062 0.106 0.047 0.362 0.074 0.084 0.036 0.070 0.116 0.086 

Locus 1331 : 
2 alleles
11.6% missing data
   1   (0.837) 0.718 0.876 0.640 0.959 0.854 0.841 0.977 0.751 0.837 0.895 
   4   (0.163) 0.282 0.124 0.360 0.041 0.146 0.159 0.023 0.249 0.163 0.105 

Locus 1332 : 
2 alleles
13.0% missing data
   2   (0.888) 0.902 0.793 0.854 0.901 0.893 0.923 0.985 0.984 0.889 0.919 
   4   (0.112) 0.098 0.207 0.146 0.099 0.107 0.077 0.015 0.016 0.111 0.081 

Locus 1333 : 
2 alleles
15.9% missing data
   1   (0.079) 0.027 0.028 0.066 0.013 0.019 0.034 0.010 0.075 0.078 0.083 
   4   (0.921) 0.973 0.972 0.934 0.987 0.981 0.966 0.990 0.925 0.922 0.917 

Locus 1334 : 
2 alleles
1.4% missing data
   1   (0.886) 0.924 0.783 0.961 0.236 0.880 0.941 0.983 0.975 0.886 0.920 
   2   (0.114) 0.076 0.217 0.039 0.764 0.120 0.059 0.017 0.025 0.114 0.080 

Locus 1335 : 
2 alleles
12.3% missing data
   1   (0.945) 0.670 0.968 0.989 0.991 0.847 0.927 0.998 0.997 0.945 0.986 
   4   (0.055) 0.330 0.032 0.011 0.009 0.153 0.073 0.002 0.003 0.055 0.014 

Locus 1336 : 
2 alleles
5.1% missing data
   3   (0.863) 0.906 0.905 0.925 0.947 0.872 0.865 0.985 0.859 0.864 0.884 
   1   (0.137) 0.094 0.095 0.075 0.053 0.128 0.135 0.015 0.141 0.136 0.116 

Locus 1337 : 
2 alleles
17.4% missing data
   2   (0.919) 0.970 0.684 0.927 0.987 0.955 0.984 0.933 0.852 0.920 0.883 
   4   (0.081) 0.030 0.316 0.073 0.013 0.045 0.016 0.067 0.148 0.080 0.117 

Locus 1338 : 
2 alleles
5.1% missing data
   2   (0.903) 0.854 0.967 0.919 0.963 0.962 0.936 0.994 0.984 0.903 0.928 
   1   (0.097) 0.146 0.033 0.081 0.037 0.038 0.064 0.006 0.016 0.097 0.072 

Locus 1339 : 
2 alleles
1.4% missing data
   2   (0.902) 0.864 0.957 0.968 0.985 0.874 0.946 0.993 0.990 0.902 0.899 
   3   (0.098) 0.136 0.043 0.032 0.015 0.126 0.054 0.007 0.010 0.098 0.101 

Locus 1340 : 
2 alleles
2.2% missing data
   1   (0.859) 0.960 0.765 0.792 0.974 0.939 0.893 0.964 0.903 0.858 0.891 
   3   (0.141) 0.040 0.235 0.208 0.026 0.061 0.107 0.036 0.097 0.142 0.109 

Locus 1341 : 
2 alleles
4.3% missing data
   1   (0.898) 0.953 0.819 0.972 0.982 0.821 0.917 0.992 0.963 0.899 0.921 
   3   (0.102) 0.047 0.181 0.028 0.018 0.179 0.083 0.008 0.037 0.101 0.079 

Locus 1342 : 
2 alleles
1.4% missing data
   3   (0.893) 0.932 0.831 0.742 0.984 0.929 0.823 0.992 0.990 0.894 0.961 
   1   (0.107) 0.068 0.169 0.258 0.016 0.071 0.177 0.008 0.010 0.106 0.039 

Locus 1343 : 
2 alleles
10.9% missing data
   2   (0.824) 0.916 0.753 0.867 0.635 0.838 0.882 0.933 0.960 0.824 0.827 
   4   (0.176) 0.084 0.247 0.133 0.365 0.162 0.118 0.067 0.040 0.176 0.173 

Locus 1344 : 
2 alleles
3.6% missing data
   2   (0.882) 0.903 0.980 0.973 0.981 0.913 0.916 0.990 0.943 0.882 0.866 
   4   (0.118) 0.097 0.020 0.027 0.019 0.087 0.084 0.010 0.057 0.118 0.134 

Locus 1345 : 
2 alleles
10.9% missing data
   2   (0.478) 0.524 0.624 0.769 0.085 0.448 0.670 0.156 0.064 0.477 0.373 
   4   (0.522) 0.476 0.376 0.231 0.915 0.552 0.330 0.844 0.936 0.523 0.627 

Locus 1346 : 
2 alleles
10.9% missing data
   4   (0.873) 0.937 0.986 0.922 0.882 0.670 0.941 0.979 0.982 0.873 0.822 
   2   (0.127) 0.063 0.014 0.078 0.118 0.330 0.059 0.021 0.018 0.127 0.178 

Locus 1347 : 
2 alleles
0.0% missing data
   3   (0.713) 0.784 0.630 0.870 0.952 0.539 0.645 0.978 0.944 0.713 0.724 
   1   (0.287) 0.216 0.370 0.130 0.048 0.461 0.355 0.022 0.056 0.287 0.276 

Locus 1348 : 
2 alleles
4.3% missing data
   3   (0.911) 0.960 0.972 0.948 0.985 0.938 0.942 0.984 0.890 0.911 0.933 
   1   (0.089) 0.040 0.028 0.052 0.015 0.062 0.058 0.016 0.110 0.089 0.067 

Locus 1349 : 
2 alleles
13.8% missing data
   1   (0.540) 0.525 0.654 0.419 0.097 0.511 0.529 0.211 0.604 0.541 0.621 
   3   (0.460) 0.475 0.346 0.581 0.903 0.489 0.471 0.789 0.396 0.459 0.379 

Locus 1350 : 
2 alleles
10.9% missing data
   1   (0.930) 0.961 0.963 0.853 0.991 0.968 0.923 0.995 0.980 0.930 0.982 
   3   (0.070) 0.039 0.037 0.147 0.009 0.032 0.077 0.005 0.020 0.070 0.018 

Locus 1351 : 
2 alleles
17.4% missing data
   2   (0.640) 0.777 0.648 0.664 0.528 0.740 0.588 0.589 0.667 0.640 0.691 
   4   (0.360) 0.223 0.352 0.336 0.472 0.260 0.412 0.411 0.333 0.360 0.309 

Locus 1352 : 
2 alleles
14.5% missing data
   1   (0.532) 0.777 0.652 0.486 0.532 0.641 0.498 0.784 0.416 0.532 0.487 
   4   (0.468) 0.223 0.348 0.514 0.468 0.359 0.502 0.216 0.584 0.468 0.513 

Locus 1353 : 
2 alleles
12.3% missing data
   2   (0.883) 0.948 0.989 0.919 0.564 0.933 0.971 0.835 0.903 0.884 0.832 
   4   (0.117) 0.052 0.011 0.081 0.436 0.067 0.029 0.165 0.097 0.116 0.168 

Locus 1354 : 
2 alleles
4.3% missing data
   4   (0.921) 0.956 0.890 0.845 0.972 0.885 0.970 0.986 0.938 0.922 0.929 
   2   (0.079) 0.044 0.110 0.155 0.028 0.115 0.030 0.014 0.062 0.078 0.071 

Locus 1355 : 
2 alleles
10.9% missing data
   3   (0.439) 0.670 0.594 0.416 0.443 0.477 0.468 0.474 0.052 0.438 0.398 
   1   (0.561) 0.330 0.406 0.584 0.557 0.523 0.532 0.526 0.948 0.562 0.602 

Locus 1356 : 
2 alleles
6.5% missing data
   2   (0.828) 0.908 0.895 0.692 0.376 0.821 0.899 0.876 0.978 0.828 0.863 
   4   (0.172) 0.092 0.105 0.308 0.624 0.179 0.101 0.124 0.022 0.172 0.137 

Locus 1357 : 
2 alleles
7.2% missing data
   4   (0.762) 0.823 0.859 0.720 0.956 0.762 0.806 0.922 0.647 0.762 0.744 
   2   (0.238) 0.177 0.141 0.280 0.044 0.238 0.194 0.078 0.353 0.238 0.256 

Locus 1358 : 
2 alleles
4.3% missing data
   3   (0.872) 0.951 0.748 0.899 0.981 0.901 0.919 0.969 0.898 0.872 0.877 
   1   (0.128) 0.049 0.252 0.101 0.019 0.099 0.081 0.031 0.102 0.128 0.123 

Locus 1359 : 
2 alleles
5.8% missing data
   3   (0.486) 0.751 0.906 0.155 0.189 0.805 0.832 0.027 0.061 0.487 0.244 
   1   (0.514) 0.249 0.094 0.845 0.811 0.195 0.168 0.973 0.939 0.513 0.756 

Locus 1360 : 
2 alleles
5.1% missing data
   1   (0.297) 0.382 0.163 0.597 0.052 0.388 0.234 0.052 0.348 0.297 0.308 
   3   (0.703) 0.618 0.837 0.403 0.948 0.612 0.766 0.948 0.652 0.703 0.692 

Locus 1361 : 
2 alleles
5.1% missing data
   1   (0.129) 0.203 0.219 0.086 0.019 0.153 0.079 0.028 0.011 0.129 0.121 
   3   (0.871) 0.797 0.781 0.914 0.981 0.847 0.921 0.972 0.989 0.871 0.879 

Locus 1362 : 
2 alleles
12.3% missing data
   4   (0.806) 0.872 0.952 0.676 0.910 0.816 0.844 0.916 0.752 0.807 0.807 
   1   (0.194) 0.128 0.048 0.324 0.090 0.184 0.156 0.084 0.248 0.193 0.193 

Locus 1363 : 
2 alleles
2.9% missing data
   3   (0.869) 0.911 0.914 0.957 0.221 0.830 0.912 0.984 0.889 0.869 0.903 
   1   (0.131) 0.089 0.086 0.043 0.779 0.170 0.088 0.016 0.111 0.131 0.097 

Locus 1364 : 
2 alleles
13.8% missing data
   4   (0.909) 0.969 0.980 0.920 0.986 0.985 0.978 0.981 0.979 0.909 0.855 
   2   (0.091) 0.031 0.020 0.080 0.014 0.015 0.022 0.019 0.021 0.091 0.145 

Locus 1365 : 
2 alleles
14.5% missing data
   2   (0.169) 0.154 0.134 0.147 0.028 0.313 0.260 0.011 0.109 0.169 0.098 
   3   (0.831) 0.846 0.866 0.853 0.972 0.687 0.740 0.989 0.891 0.831 0.902 

Locus 1366 : 
2 alleles
10.9% missing data
   2   (0.399) 0.492 0.296 0.211 0.074 0.316 0.451 0.039 0.395 0.400 0.435 
   4   (0.601) 0.508 0.704 0.789 0.926 0.684 0.549 0.961 0.605 0.600 0.565 

Locus 1367 : 
2 alleles
0.7% missing data
   1   (0.893) 0.967 0.753 0.956 0.980 0.966 0.932 0.992 0.218 0.892 0.930 
   3   (0.107) 0.033 0.247 0.044 0.020 0.034 0.068 0.008 0.782 0.108 0.070 

Locus 1368 : 
2 alleles
10.1% missing data
   2   (0.649) 0.494 0.315 0.864 0.942 0.653 0.627 0.951 0.964 0.648 0.621 
   4   (0.351) 0.506 0.685 0.136 0.058 0.347 0.373 0.049 0.036 0.352 0.379 

Locus 1369 : 
2 alleles
4.3% missing data
   1   (0.467) 0.667 0.577 0.438 0.899 0.530 0.381 0.777 0.561 0.466 0.444 
   3   (0.533) 0.333 0.423 0.562 0.101 0.470 0.619 0.223 0.439 0.534 0.556 

Locus 1370 : 
2 alleles
14.5% missing data
   3   (0.894) 0.943 0.968 0.965 0.396 0.787 0.851 0.990 0.957 0.895 0.961 
   1   (0.106) 0.057 0.032 0.035 0.604 0.213 0.149 0.010 0.043 0.105 0.039 

Locus 1371 : 
2 alleles
12.3% missing data
   1   (0.132) 0.062 0.173 0.085 0.025 0.098 0.104 0.018 0.097 0.134 0.101 
   3   (0.868) 0.938 0.827 0.915 0.975 0.902 0.896 0.982 0.903 0.866 0.899 

Locus 1372 : 
2 alleles
3.6% missing data
   1   (0.837) 0.897 0.730 0.855 0.570 0.856 0.888 0.854 0.950 0.837 0.876 
   4   (0.163) 0.103 0.270 0.145 0.430 0.144 0.112 0.146 0.050 0.163 0.124 

Locus 1373 : 
2 alleles
5.8% missing data
   3   (0.835) 0.896 0.846 0.770 0.967 0.909 0.882 0.958 0.954 0.835 0.821 
   4   (0.165) 0.104 0.154 0.230 0.033 0.091 0.118 0.042 0.046 0.165 0.179 

Locus 1374 : 
2 alleles
4.3% missing data
   3   (0.879) 0.910 0.609 0.929 0.980 0.810 0.889 0.989 0.974 0.879 0.916 
   1   (0.121) 0.090 0.391 0.071 0.020 0.190 0.111 0.011 0.026 0.121 0.084 

Locus 1375 : 
2 alleles
3.6% missing data
   1   (0.820) 0.876 0.793 0.891 0.969 0.843 0.806 0.962 0.960 0.820 0.844 
   2   (0.180) 0.124 0.207 0.109 0.031 0.157 0.194 0.038 0.040 0.180 0.156 

Locus 1376 : 
2 alleles
1.4% missing data
   2   (0.934) 0.915 0.875 0.970 0.990 0.735 0.930 0.997 0.975 0.934 0.980 
   4   (0.066) 0.085 0.125 0.030 0.010 0.265 0.070 0.003 0.025 0.066 0.020 

Locus 1377 : 
2 alleles
1.4% missing data
   2   (0.898) 0.885 0.982 0.936 0.975 0.952 0.950 0.975 0.993 0.898 0.889 
   3   (0.102) 0.115 0.018 0.064 0.025 0.048 0.050 0.025 0.007 0.102 0.111 

Locus 1378 : 
2 alleles
10.1% missing data
   1   (0.716) 0.855 0.845 0.847 0.681 0.797 0.775 0.863 0.945 0.716 0.624 
   3   (0.284) 0.145 0.155 0.153 0.319 0.203 0.225 0.137 0.055 0.284 0.376 

Locus 1379 : 
2 alleles
16.7% missing data
   3   (0.569) 0.887 0.892 0.194 0.855 0.853 0.904 0.038 0.121 0.568 0.268 
   1   (0.431) 0.113 0.108 0.806 0.145 0.147 0.096 0.962 0.879 0.432 0.732 

Locus 1380 : 
2 alleles
3.6% missing data
   3   (0.792) 0.818 0.822 0.932 0.960 0.775 0.814 0.922 0.796 0.792 0.766 
   1   (0.208) 0.182 0.178 0.068 0.040 0.225 0.186 0.078 0.204 0.208 0.234 

Locus 1381 : 
2 alleles
10.9% missing data
   1   (0.861) 0.675 0.753 0.960 0.976 0.786 0.740 0.994 0.929 0.861 0.942 
   4   (0.139) 0.325 0.247 0.040 0.024 0.214 0.260 0.006 0.071 0.139 0.058 

Locus 1382 : 
2 alleles
7.2% missing data
   3   (0.852) 0.552 0.892 0.925 0.508 0.827 0.933 0.919 0.429 0.852 0.893 
   1   (0.148) 0.448 0.108 0.075 0.492 0.173 0.067 0.081 0.571 0.148 0.107 

Locus 1383 : 
2 alleles
15.2% missing data
   3   (0.909) 0.959 0.888 0.920 0.916 0.955 0.972 0.927 0.909 0.909 0.900 
   4   (0.091) 0.041 0.112 0.080 0.084 0.045 0.028 0.073 0.091 0.091 0.100 

Locus 1384 : 
2 alleles
13.0% missing data
   2   (0.852) 0.827 0.741 0.899 0.978 0.718 0.885 0.967 0.755 0.853 0.884 
   1   (0.148) 0.173 0.259 0.101 0.022 0.282 0.115 0.033 0.245 0.147 0.116 

Locus 1385 : 
2 alleles
2.9% missing data
   2   (0.728) 0.852 0.888 0.634 0.947 0.750 0.768 0.946 0.957 0.728 0.674 
   4   (0.272) 0.148 0.112 0.366 0.053 0.250 0.232 0.054 0.043 0.272 0.326 

Locus 1386 : 
2 alleles
14.5% missing data
   2   (0.870) 0.891 0.898 0.936 0.977 0.779 0.933 0.983 0.858 0.870 0.843 
   4   (0.130) 0.109 0.102 0.064 0.023 0.221 0.067 0.017 0.142 0.130 0.157 

Locus 1387 : 
2 alleles
4.3% missing data
   1   (0.715) 0.719 0.790 0.654 0.299 0.636 0.789 0.537 0.187 0.715 0.788 
   3   (0.285) 0.281 0.210 0.346 0.701 0.364 0.211 0.463 0.813 0.285 0.212 

Locus 1388 : 
2 alleles
15.2% missing data
   1   (0.244) 0.273 0.623 0.110 0.380 0.237 0.232 0.287 0.311 0.245 0.170 
   3   (0.756) 0.727 0.377 0.890 0.620 0.763 0.768 0.713 0.689 0.755 0.830 

Locus 1389 : 
2 alleles
4.3% missing data
   4   (0.846) 0.687 0.866 0.930 0.311 0.936 0.924 0.939 0.313 0.846 0.877 
   1   (0.154) 0.313 0.134 0.070 0.689 0.064 0.076 0.061 0.687 0.154 0.123 

Locus 1390 : 
2 alleles
12.3% missing data
   2   (0.869) 0.957 0.972 0.862 0.841 0.943 0.930 0.782 0.932 0.869 0.848 
   4   (0.131) 0.043 0.028 0.138 0.159 0.057 0.070 0.218 0.068 0.131 0.152 

Locus 1391 : 
2 alleles
6.5% missing data
   2   (0.102) 0.033 0.183 0.113 0.019 0.071 0.051 0.016 0.012 0.102 0.109 
   4   (0.898) 0.967 0.817 0.887 0.981 0.929 0.949 0.984 0.988 0.898 0.891 

Locus 1392 : 
2 alleles
10.9% missing data
   1   (0.179) 0.253 0.197 0.097 0.029 0.157 0.156 0.015 0.953 0.179 0.133 
   2   (0.821) 0.747 0.803 0.903 0.971 0.843 0.844 0.985 0.047 0.821 0.867 

Locus 1393 : 
2 alleles
3.6% missing data
   1   (0.905) 0.962 0.976 0.724 0.984 0.967 0.956 0.982 0.980 0.905 0.913 
   3   (0.095) 0.038 0.024 0.276 0.016 0.033 0.044 0.018 0.020 0.095 0.087 

Locus 1394 : 
2 alleles
14.5% missing data
   3   (0.886) 0.950 0.987 0.926 0.854 0.866 0.960 0.920 0.696 0.887 0.849 
   4   (0.114) 0.050 0.013 0.074 0.146 0.134 0.040 0.080 0.304 0.113 0.151 

Locus 1395 : 
2 alleles
13.0% missing data
   2   (0.889) 0.936 0.860 0.922 0.977 0.908 0.947 0.965 0.852 0.889 0.891 
   3   (0.111) 0.064 0.140 0.078 0.023 0.092 0.053 0.035 0.148 0.111 0.109 

Locus 1396 : 
2 alleles
12.3% missing data
   3   (0.870) 0.966 0.983 0.941 0.120 0.930 0.930 0.966 0.876 0.871 0.877 
   1   (0.130) 0.034 0.017 0.059 0.880 0.070 0.070 0.034 0.124 0.129 0.123 

Locus 1397 : 
2 alleles
15.9% missing data
   2   (0.881) 0.921 0.909 0.956 0.978 0.943 0.907 0.985 0.980 0.881 0.882 
   4   (0.119) 0.079 0.091 0.044 0.022 0.057 0.093 0.015 0.020 0.119 0.118 

Locus 1398 : 
2 alleles
2.2% missing data
   1   (0.946) 0.973 0.794 0.993 0.986 0.966 0.893 0.999 0.997 0.947 0.989 
   2   (0.054) 0.027 0.206 0.007 0.014 0.034 0.107 0.001 0.003 0.053 0.011 

Locus 1399 : 
2 alleles
3.6% missing data
   1   (0.885) 0.941 0.941 0.956 0.979 0.721 0.923 0.990 0.972 0.885 0.879 
   4   (0.115) 0.059 0.059 0.044 0.021 0.279 0.077 0.010 0.028 0.115 0.121 

Locus 1400 : 
2 alleles
3.6% missing data
   4   (0.844) 0.930 0.859 0.820 0.968 0.818 0.918 0.961 0.789 0.844 0.807 
   2   (0.156) 0.070 0.141 0.180 0.032 0.182 0.082 0.039 0.211 0.156 0.193 

Locus 1401 : 
2 alleles
15.2% missing data
   4   (0.820) 0.825 0.725 0.898 0.969 0.559 0.861 0.974 0.834 0.820 0.837 
   3   (0.180) 0.175 0.275 0.102 0.031 0.441 0.139 0.026 0.166 0.180 0.163 

Locus 1402 : 
2 alleles
14.5% missing data
   2   (0.829) 0.925 0.780 0.880 0.836 0.949 0.897 0.938 0.971 0.828 0.790 
   1   (0.171) 0.075 0.220 0.120 0.164 0.051 0.103 0.062 0.029 0.172 0.210 

Locus 1403 : 
2 alleles
1.4% missing data
   3   (0.921) 0.892 0.754 0.976 0.989 0.855 0.928 0.997 0.977 0.921 0.963 
   4   (0.079) 0.108 0.246 0.024 0.011 0.145 0.072 0.003 0.023 0.079 0.037 

Locus 1404 : 
2 alleles
4.3% missing data
   1   (0.652) 0.723 0.513 0.382 0.944 0.800 0.758 0.784 0.448 0.652 0.593 
   4   (0.348) 0.277 0.487 0.618 0.056 0.200 0.242 0.216 0.552 0.348 0.407 

Locus 1405 : 
2 alleles
13.8% missing data
   4   (0.439) 0.545 0.768 0.479 0.531 0.385 0.436 0.398 0.902 0.438 0.380 
   3   (0.561) 0.455 0.232 0.521 0.469 0.615 0.564 0.602 0.098 0.562 0.620 

Locus 1406 : 
2 alleles
2.9% missing data
   1   (0.849) 0.953 0.844 0.878 0.933 0.919 0.937 0.974 0.033 0.848 0.826 
   3   (0.151) 0.047 0.156 0.122 0.067 0.081 0.063 0.026 0.967 0.152 0.174 

Locus 1407 : 
2 alleles
3.6% missing data
   1   (0.878) 0.955 0.946 0.937 0.975 0.868 0.952 0.978 0.758 0.878 0.810 
   2   (0.122) 0.045 0.054 0.063 0.025 0.132 0.048 0.022 0.242 0.122 0.190 

Locus 1408 : 
2 alleles
13.0% missing data
   1   (0.547) 0.545 0.590 0.609 0.691 0.475 0.513 0.668 0.067 0.547 0.578 
   3   (0.453) 0.455 0.410 0.391 0.309 0.525 0.487 0.332 0.933 0.453 0.422 

Locus 1409 : 
2 alleles
7.2% missing data
   3   (0.896) 0.935 0.730 0.922 0.979 0.945 0.900 0.992 0.985 0.895 0.940 
   2   (0.104) 0.065 0.270 0.078 0.021 0.055 0.100 0.008 0.015 0.105 0.060 

Locus 1410 : 
2 alleles
13.0% missing data
   2   (0.762) 0.851 0.821 0.662 0.919 0.868 0.860 0.470 0.821 0.763 0.702 
   1   (0.238) 0.149 0.179 0.338 0.081 0.132 0.140 0.530 0.179 0.237 0.298 

Locus 1411 : 
2 alleles
5.8% missing data
   1   (0.454) 0.602 0.370 0.545 0.734 0.606 0.436 0.138 0.454 0.453 0.446 
   2   (0.546) 0.398 0.630 0.455 0.266 0.394 0.564 0.862 0.546 0.547 0.554 

Locus 1412 : 
2 alleles
2.9% missing data
   1   (0.415) 0.657 0.730 0.185 0.917 0.527 0.596 0.078 0.072 0.414 0.287 
   3   (0.585) 0.343 0.270 0.815 0.083 0.473 0.404 0.922 0.928 0.586 0.713 

Locus 1413 : 
2 alleles
7.2% missing data
   1   (0.880) 0.946 0.970 0.881 0.980 0.880 0.941 0.986 0.975 0.880 0.838 
   3   (0.120) 0.054 0.030 0.119 0.020 0.120 0.059 0.014 0.025 0.120 0.162 

Locus 1414 : 
2 alleles
9.4% missing data
   2   (0.801) 0.916 0.843 0.843 0.963 0.922 0.924 0.838 0.538 0.801 0.665 
   3   (0.199) 0.084 0.157 0.157 0.037 0.078 0.076 0.162 0.462 0.199 0.335 

Locus 1415 : 
2 alleles
6.5% missing data
   1   (0.835) 0.899 0.819 0.884 0.972 0.905 0.857 0.952 0.945 0.835 0.840 
   4   (0.165) 0.101 0.181 0.116 0.028 0.095 0.143 0.048 0.055 0.165 0.160 

Locus 1416 : 
2 alleles
3.6% missing data
   3   (0.691) 0.747 0.499 0.769 0.941 0.650 0.717 0.942 0.731 0.691 0.662 
   1   (0.309) 0.253 0.501 0.231 0.059 0.350 0.283 0.058 0.269 0.309 0.338 

Locus 1417 : 
2 alleles
13.0% missing data
   2   (0.844) 0.830 0.488 0.941 0.974 0.811 0.903 0.980 0.884 0.843 0.858 
   4   (0.156) 0.170 0.512 0.059 0.026 0.189 0.097 0.020 0.116 0.157 0.142 

Locus 1418 : 
2 alleles
5.1% missing data
   2   (0.880) 0.953 0.957 0.846 0.979 0.904 0.952 0.975 0.967 0.879 0.853 
   3   (0.120) 0.047 0.043 0.154 0.021 0.096 0.048 0.025 0.033 0.121 0.147 

Locus 1419 : 
2 alleles
13.0% missing data
   3   (0.830) 0.941 0.914 0.862 0.843 0.915 0.925 0.247 0.987 0.830 0.806 
   1   (0.170) 0.059 0.086 0.138 0.157 0.085 0.075 0.753 0.013 0.170 0.194 

Locus 1420 : 
2 alleles
4.3% missing data
   3   (0.879) 0.948 0.955 0.949 0.981 0.932 0.919 0.980 0.831 0.879 0.865 
   1   (0.121) 0.052 0.045 0.051 0.019 0.068 0.081 0.020 0.169 0.121 0.135 

Locus 1421 : 
2 alleles
12.3% missing data
   1   (0.378) 0.327 0.554 0.615 0.539 0.506 0.378 0.284 0.081 0.378 0.304 
   3   (0.622) 0.673 0.446 0.385 0.461 0.494 0.622 0.716 0.919 0.622 0.696 

Locus 1422 : 
2 alleles
10.1% missing data
   1   (0.079) 0.056 0.076 0.017 0.016 0.114 0.124 0.004 0.015 0.079 0.032 
   3   (0.921) 0.944 0.924 0.983 0.984 0.886 0.876 0.996 0.985 0.921 0.968 

Locus 1423 : 
2 alleles
12.3% missing data
   3   (0.701) 0.879 0.557 0.781 0.636 0.861 0.701 0.833 0.700 0.701 0.695 
   1   (0.299) 0.121 0.443 0.219 0.364 0.139 0.299 0.167 0.300 0.299 0.305 

Locus 1424 : 
2 alleles
12.3% missing data
   4   (0.853) 0.903 0.952 0.836 0.977 0.916 0.905 0.859 0.837 0.853 0.833 
   2   (0.147) 0.097 0.048 0.164 0.023 0.084 0.095 0.141 0.163 0.147 0.167 

Locus 1425 : 
2 alleles
5.8% missing data
   4   (0.654) 0.815 0.797 0.665 0.602 0.844 0.815 0.467 0.958 0.654 0.494 
   2   (0.346) 0.185 0.203 0.335 0.398 0.156 0.185 0.533 0.042 0.346 0.506 

Locus 1426 : 
2 alleles
8.7% missing data
   2   (0.914) 0.935 0.929 0.974 0.235 0.966 0.920 0.996 0.945 0.914 0.970 
   3   (0.086) 0.065 0.071 0.026 0.765 0.034 0.080 0.004 0.055 0.086 0.030 

Locus 1427 : 
2 alleles
17.4% missing data
   2   (0.640) 0.485 0.554 0.577 0.642 0.756 0.661 0.891 0.508 0.640 0.651 
   3   (0.360) 0.515 0.446 0.423 0.358 0.244 0.339 0.109 0.492 0.360 0.349 

Locus 1428 : 
2 alleles
3.6% missing data
   1   (0.892) 0.972 0.996 0.962 0.955 0.956 0.950 0.981 0.987 0.892 0.842 
   3   (0.108) 0.028 0.004 0.038 0.045 0.044 0.050 0.019 0.013 0.108 0.158 

Locus 1429 : 
2 alleles
19.6% missing data
   1   (0.895) 0.954 0.857 0.920 0.985 0.933 0.899 0.983 0.946 0.895 0.926 
   4   (0.105) 0.046 0.143 0.080 0.015 0.067 0.101 0.017 0.054 0.105 0.074 

Locus 1430 : 
2 alleles
3.6% missing data
   1   (0.810) 0.919 0.957 0.919 0.361 0.909 0.881 0.823 0.631 0.811 0.776 
   2   (0.190) 0.081 0.043 0.081 0.639 0.091 0.119 0.177 0.369 0.189 0.224 

Locus 1431 : 
2 alleles
6.5% missing data
   3   (0.826) 0.703 0.764 0.903 0.974 0.813 0.907 0.747 0.385 0.827 0.822 
   2   (0.174) 0.297 0.236 0.097 0.026 0.187 0.093 0.253 0.615 0.173 0.178 

Locus 1432 : 
2 alleles
7.2% missing data
   1   (0.508) 0.359 0.587 0.405 0.807 0.730 0.463 0.637 0.167 0.508 0.540 
   3   (0.492) 0.641 0.413 0.595 0.193 0.270 0.537 0.363 0.833 0.492 0.460 

Locus 1433 : 
2 alleles
7.2% missing data
   3   (0.822) 0.923 0.860 0.568 0.968 0.906 0.828 0.983 0.966 0.822 0.848 
   1   (0.178) 0.077 0.140 0.432 0.032 0.094 0.172 0.017 0.034 0.178 0.152 

Locus 1434 : 
2 alleles
12.3% missing data
   1   (0.907) 0.855 0.901 0.958 0.916 0.973 0.960 0.987 0.310 0.907 0.937 
   3   (0.093) 0.145 0.099 0.042 0.084 0.027 0.040 0.013 0.690 0.093 0.063 

Locus 1435 : 
2 alleles
5.1% missing data
   1   (0.875) 0.955 0.823 0.923 0.978 0.931 0.935 0.980 0.883 0.875 0.849 
   3   (0.125) 0.045 0.177 0.077 0.022 0.069 0.065 0.020 0.117 0.125 0.151 

Locus 1436 : 
2 alleles
12.3% missing data
   4   (0.907) 0.934 0.788 0.601 0.986 0.836 0.947 0.992 0.976 0.907 0.957 
   2   (0.093) 0.066 0.212 0.399 0.014 0.164 0.053 0.008 0.024 0.093 0.043 

Locus 1437 : 
2 alleles
2.9% missing data
   1   (0.908) 0.720 0.781 0.979 0.988 0.947 0.922 0.995 0.959 0.908 0.951 
   3   (0.092) 0.280 0.219 0.021 0.012 0.053 0.078 0.005 0.041 0.092 0.049 

Locus 1438 : 
2 alleles
10.1% missing data
   2   (0.725) 0.553 0.718 0.867 0.246 0.678 0.733 0.944 0.940 0.725 0.774 
   4   (0.275) 0.447 0.282 0.133 0.754 0.322 0.267 0.056 0.060 0.275 0.226 

Locus 1439 : 
2 alleles
3.6% missing data
   1   (0.903) 0.907 0.910 0.904 0.982 0.932 0.951 0.992 0.956 0.903 0.905 
   3   (0.097) 0.093 0.090 0.096 0.018 0.068 0.049 0.008 0.044 0.097 0.095 

Locus 1440 : 
2 alleles
5.1% missing data
   3   (0.845) 0.640 0.973 0.619 0.974 0.956 0.957 0.916 0.347 0.845 0.793 
   1   (0.155) 0.360 0.027 0.381 0.026 0.044 0.043 0.084 0.653 0.155 0.207 

Locus 1441 : 
2 alleles
4.3% missing data
   1   (0.608) 0.736 0.598 0.602 0.369 0.773 0.671 0.724 0.492 0.608 0.567 
   4   (0.392) 0.264 0.402 0.398 0.631 0.227 0.329 0.276 0.508 0.392 0.433 

Locus 1442 : 
2 alleles
13.0% missing data
   4   (0.763) 0.778 0.572 0.837 0.965 0.544 0.862 0.835 0.705 0.762 0.745 
   2   (0.237) 0.222 0.428 0.163 0.035 0.456 0.138 0.165 0.295 0.238 0.255 

Locus 1443 : 
2 alleles
17.4% missing data
   1   (0.882) 0.959 0.990 0.663 0.872 0.974 0.967 0.907 0.986 0.883 0.822 
   4   (0.118) 0.041 0.010 0.337 0.128 0.026 0.033 0.093 0.014 0.117 0.178 

Locus 1444 : 
2 alleles
13.0% missing data
   2   (0.909) 0.973 0.926 0.962 0.982 0.947 0.927 0.987 0.966 0.910 0.920 
   4   (0.091) 0.027 0.074 0.038 0.018 0.053 0.073 0.013 0.034 0.090 0.080 

Locus 1445 : 
2 alleles
13.0% missing data
   2   (0.746) 0.903 0.537 0.894 0.740 0.816 0.800 0.899 0.673 0.745 0.717 
   1   (0.254) 0.097 0.463 0.106 0.260 0.184 0.200 0.101 0.327 0.255 0.283 

Locus 1446 : 
2 alleles
17.4% missing data
   2   (0.896) 0.988 0.999 0.795 0.876 0.993 0.990 0.280 0.890 0.897 0.759 
   3   (0.104) 0.012 0.001 0.205 0.124 0.007 0.010 0.720 0.110 0.103 0.241 

Locus 1447 : 
2 alleles
10.1% missing data
   2   (0.329) 0.339 0.151 0.217 0.123 0.211 0.336 0.087 0.041 0.328 0.403 
   4   (0.671) 0.661 0.849 0.783 0.877 0.789 0.664 0.913 0.959 0.672 0.597 

Locus 1448 : 
2 alleles
5.1% missing data
   1   (0.900) 0.913 0.793 0.971 0.983 0.969 0.940 0.990 0.991 0.899 0.917 
   4   (0.100) 0.087 0.207 0.029 0.017 0.031 0.060 0.010 0.009 0.101 0.083 

Locus 1449 : 
2 alleles
10.9% missing data
   3   (0.903) 0.925 0.936 0.973 0.969 0.928 0.951 0.989 0.992 0.902 0.905 
   4   (0.097) 0.075 0.064 0.027 0.031 0.072 0.049 0.011 0.008 0.098 0.095 

Locus 1450 : 
2 alleles
10.9% missing data
   1   (0.570) 0.399 0.445 0.264 0.861 0.450 0.531 0.674 0.916 0.570 0.623 
   3   (0.430) 0.601 0.555 0.736 0.139 0.550 0.469 0.326 0.084 0.430 0.377 

Locus 1451 : 
2 alleles
14.5% missing data
   4   (0.854) 0.908 0.877 0.918 0.226 0.913 0.909 0.959 0.788 0.855 0.872 
   1   (0.146) 0.092 0.123 0.082 0.774 0.087 0.091 0.041 0.212 0.145 0.128 

Locus 1452 : 
2 alleles
4.3% missing data
   1   (0.498) 0.501 0.594 0.542 0.231 0.582 0.501 0.098 0.427 0.500 0.523 
   3   (0.502) 0.499 0.406 0.458 0.769 0.418 0.499 0.902 0.573 0.500 0.477 

Locus 1453 : 
2 alleles
5.8% missing data
   3   (0.550) 0.698 0.562 0.782 0.118 0.687 0.770 0.159 0.090 0.550 0.409 
   1   (0.450) 0.302 0.438 0.218 0.882 0.313 0.230 0.841 0.910 0.450 0.591 

Locus 1454 : 
2 alleles
13.0% missing data
   2   (0.840) 0.909 0.873 0.719 0.845 0.883 0.922 0.931 0.487 0.841 0.829 
   4   (0.160) 0.091 0.127 0.281 0.155 0.117 0.078 0.069 0.513 0.159 0.171 

Locus 1455 : 
2 alleles
0.7% missing data
   1   (0.910) 0.934 0.608 0.985 0.265 0.942 0.949 0.996 0.996 0.908 0.966 
   3   (0.090) 0.066 0.392 0.015 0.735 0.058 0.051 0.004 0.004 0.092 0.034 

Locus 1456 : 
2 alleles
2.9% missing data
   2   (0.893) 0.938 0.963 0.967 0.956 0.937 0.935 0.989 0.987 0.892 0.887 
   4   (0.107) 0.062 0.037 0.033 0.044 0.063 0.065 0.011 0.013 0.108 0.113 

Locus 1457 : 
2 alleles
13.8% missing data
   2   (0.918) 0.956 0.849 0.933 0.986 0.955 0.947 0.991 0.930 0.919 0.944 
   4   (0.082) 0.044 0.151 0.067 0.014 0.045 0.053 0.009 0.070 0.081 0.056 

Locus 1458 : 
2 alleles
5.1% missing data
   3   (0.920) 0.971 0.741 0.970 0.989 0.941 0.905 0.995 0.985 0.920 0.964 
   1   (0.080) 0.029 0.259 0.030 0.011 0.059 0.095 0.005 0.015 0.080 0.036 

Locus 1459 : 
2 alleles
13.0% missing data
   4   (0.907) 0.898 0.965 0.966 0.985 0.620 0.935 0.993 0.935 0.907 0.940 
   2   (0.093) 0.102 0.035 0.034 0.015 0.380 0.065 0.007 0.065 0.093 0.060 

Locus 1460 : 
2 alleles
12.3% missing data
   2   (0.084) 0.013 0.002 0.081 0.176 0.011 0.012 0.563 0.161 0.084 0.122 
   4   (0.916) 0.987 0.998 0.919 0.824 0.989 0.988 0.437 0.839 0.916 0.878 

Locus 1461 : 
2 alleles
2.2% missing data
   2   (0.154) 0.212 0.122 0.135 0.308 0.127 0.103 0.249 0.026 0.155 0.098 
   4   (0.846) 0.788 0.878 0.865 0.692 0.873 0.897 0.751 0.974 0.845 0.902 

Locus 1462 : 
2 alleles
18.1% missing data
   3   (0.854) 0.890 0.955 0.953 0.946 0.844 0.857 0.982 0.973 0.854 0.867 
   1   (0.146) 0.110 0.045 0.047 0.054 0.156 0.143 0.018 0.027 0.146 0.133 

Locus 1463 : 
2 alleles
10.1% missing data
   2   (0.111) 0.239 0.133 0.021 0.015 0.097 0.413 0.003 0.038 0.111 0.027 
   3   (0.889) 0.761 0.867 0.979 0.985 0.903 0.587 0.997 0.962 0.889 0.973 

Locus 1464 : 
2 alleles
16.7% missing data
   1   (0.837) 0.925 0.750 0.781 0.973 0.869 0.946 0.892 0.881 0.837 0.734 
   3   (0.163) 0.075 0.250 0.219 0.027 0.131 0.054 0.108 0.119 0.163 0.266 

Locus 1465 : 
2 alleles
2.2% missing data
   2   (0.873) 0.924 0.957 0.769 0.980 0.806 0.889 0.973 0.920 0.873 0.917 
   4   (0.127) 0.076 0.043 0.231 0.020 0.194 0.111 0.027 0.080 0.127 0.083 

Locus 1466 : 
2 alleles
10.9% missing data
   2   (0.779) 0.861 0.743 0.798 0.912 0.809 0.841 0.847 0.927 0.778 0.751 
   4   (0.221) 0.139 0.257 0.202 0.088 0.191 0.159 0.153 0.073 0.222 0.249 

Locus 1467 : 
2 alleles
2.9% missing data
   1   (0.871) 0.938 0.776 0.934 0.978 0.957 0.916 0.986 0.939 0.870 0.860 
   2   (0.129) 0.062 0.224 0.066 0.022 0.043 0.084 0.014 0.061 0.130 0.140 

Locus 1468 : 
2 alleles
5.8% missing data
   2   (0.103) 0.034 0.013 0.051 0.668 0.164 0.034 0.063 0.232 0.103 0.102 
   4   (0.897) 0.966 0.987 0.949 0.332 0.836 0.966 0.937 0.768 0.897 0.898 

Locus 1469 : 
2 alleles
13.8% missing data
   4   (0.608) 0.794 0.501 0.776 0.454 0.758 0.649 0.723 0.556 0.608 0.541 
   2   (0.392) 0.206 0.499 0.224 0.546 0.242 0.351 0.277 0.444 0.392 0.459 

Locus 1470 : 
2 alleles
2.9% missing data
   2   (0.881) 0.956 0.788 0.512 0.979 0.964 0.954 0.967 0.973 0.882 0.853 
   4   (0.119) 0.044 0.212 0.488 0.021 0.036 0.046 0.033 0.027 0.118 0.147 

Locus 1471 : 
2 alleles
2.9% missing data
   1   (0.883) 0.882 0.947 0.967 0.979 0.778 0.879 0.993 0.991 0.883 0.918 
   3   (0.117) 0.118 0.053 0.033 0.021 0.222 0.121 0.007 0.009 0.117 0.082 

Locus 1472 : 
2 alleles
7.2% missing data
   3   (0.711) 0.873 0.581 0.698 0.253 0.737 0.750 0.914 0.285 0.713 0.733 
   1   (0.289) 0.127 0.419 0.302 0.747 0.263 0.250 0.086 0.715 0.287 0.267 

Locus 1473 : 
2 alleles
5.8% missing data
   1   (0.735) 0.843 0.703 0.790 0.482 0.732 0.772 0.847 0.420 0.735 0.775 
   3   (0.265) 0.157 0.297 0.210 0.518 0.268 0.228 0.153 0.580 0.265 0.225 

Locus 1474 : 
2 alleles
10.9% missing data
   2   (0.874) 0.946 0.743 0.953 0.418 0.953 0.906 0.968 0.986 0.874 0.917 
   4   (0.126) 0.054 0.257 0.047 0.582 0.047 0.094 0.032 0.014 0.126 0.083 

Locus 1475 : 
2 alleles
2.9% missing data
   3   (0.945) 0.970 0.733 0.993 0.993 0.944 0.879 0.999 0.987 0.945 0.988 
   1   (0.055) 0.030 0.267 0.007 0.007 0.056 0.121 0.001 0.013 0.055 0.012 

Locus 1476 : 
2 alleles
2.2% missing data
   2   (0.817) 0.877 0.483 0.917 0.971 0.729 0.798 0.964 0.821 0.816 0.870 
   4   (0.183) 0.123 0.517 0.083 0.029 0.271 0.202 0.036 0.179 0.184 0.130 

Locus 1477 : 
2 alleles
9.4% missing data
   4   (0.941) 0.966 0.786 0.989 0.991 0.965 0.895 0.998 0.983 0.941 0.986 
   2   (0.059) 0.034 0.214 0.011 0.009 0.035 0.105 0.002 0.017 0.059 0.014 

Locus 1478 : 
2 alleles
12.3% missing data
   3   (0.788) 0.906 0.608 0.917 0.923 0.833 0.694 0.973 0.129 0.788 0.860 
   1   (0.212) 0.094 0.392 0.083 0.077 0.167 0.306 0.027 0.871 0.212 0.140 

Locus 1479 : 
2 alleles
12.3% missing data
   1   (0.819) 0.918 0.918 0.780 0.971 0.860 0.865 0.957 0.768 0.819 0.793 
   3   (0.181) 0.082 0.082 0.220 0.029 0.140 0.135 0.043 0.232 0.181 0.207 

Locus 1480 : 
2 alleles
13.8% missing data
   2   (0.918) 0.981 0.994 0.927 0.864 0.989 0.978 0.772 0.994 0.919 0.921 
   4   (0.082) 0.019 0.006 0.073 0.136 0.011 0.022 0.228 0.006 0.081 0.079 

Locus 1481 : 
2 alleles
18.8% missing data
   1   (0.123) 0.088 0.074 0.117 0.020 0.262 0.106 0.015 0.179 0.123 0.084 
   3   (0.877) 0.912 0.926 0.883 0.980 0.738 0.894 0.985 0.821 0.877 0.916 

Locus 1482 : 
2 alleles
16.7% missing data
   3   (0.638) 0.648 0.336 0.567 0.132 0.738 0.711 0.268 0.726 0.638 0.696 
   1   (0.362) 0.352 0.664 0.433 0.868 0.262 0.289 0.732 0.274 0.362 0.304 

Locus 1483 : 
2 alleles
11.6% missing data
   4   (0.893) 0.939 0.899 0.959 0.979 0.832 0.859 0.993 0.903 0.893 0.940 
   2   (0.107) 0.061 0.101 0.041 0.021 0.168 0.141 0.007 0.097 0.107 0.060 

Locus 1484 : 
2 alleles
0.7% missing data
   3   (0.858) 0.948 0.929 0.959 0.951 0.916 0.884 0.978 0.980 0.858 0.825 
   1   (0.142) 0.052 0.071 0.041 0.049 0.084 0.116 0.022 0.020 0.142 0.175 

Locus 1485 : 
2 alleles
13.0% missing data
   4   (0.410) 0.199 0.306 0.487 0.845 0.320 0.477 0.256 0.489 0.410 0.356 
   2   (0.590) 0.801 0.694 0.513 0.155 0.680 0.523 0.744 0.511 0.590 0.644 

Locus 1486 : 
2 alleles
11.6% missing data
   1   (0.911) 0.965 0.906 0.923 0.987 0.947 0.929 0.988 0.890 0.912 0.934 
   2   (0.089) 0.035 0.094 0.077 0.013 0.053 0.071 0.012 0.110 0.088 0.066 

Locus 1487 : 
2 alleles
3.6% missing data
   2   (0.845) 0.855 0.933 0.911 0.975 0.835 0.835 0.973 0.970 0.845 0.858 
   3   (0.155) 0.145 0.067 0.089 0.025 0.165 0.165 0.027 0.030 0.155 0.142 

Locus 1488 : 
2 alleles
10.9% missing data
   1   (0.220) 0.208 0.229 0.135 0.041 0.192 0.210 0.025 0.643 0.220 0.207 
   3   (0.780) 0.792 0.771 0.865 0.959 0.808 0.790 0.975 0.357 0.780 0.793 

Locus 1489 : 
2 alleles
5.1% missing data
   1   (0.892) 0.940 0.981 0.612 0.983 0.934 0.971 0.769 0.994 0.892 0.886 
   3   (0.108) 0.060 0.019 0.388 0.017 0.066 0.029 0.231 0.006 0.108 0.114 

Locus 1490 : 
2 alleles
10.9% missing data
   4   (0.910) 0.893 0.687 0.983 0.988 0.792 0.943 0.994 0.994 0.910 0.937 
   1   (0.090) 0.107 0.313 0.017 0.012 0.208 0.057 0.006 0.006 0.090 0.063 

Locus 1491 : 
2 alleles
11.6% missing data
   1   (0.827) 0.912 0.934 0.864 0.973 0.899 0.825 0.963 0.972 0.827 0.819 
   4   (0.173) 0.088 0.066 0.136 0.027 0.101 0.175 0.037 0.028 0.173 0.181 

Locus 1492 : 
2 alleles
2.9% missing data
   4   (0.730) 0.755 0.786 0.874 0.893 0.735 0.722 0.884 0.967 0.730 0.713 
   2   (0.270) 0.245 0.214 0.126 0.107 0.265 0.278 0.116 0.033 0.270 0.287 

Locus 1493 : 
2 alleles
9.4% missing data
   1   (0.921) 0.937 0.839 0.973 0.986 0.951 0.931 0.995 0.960 0.922 0.957 
   3   (0.079) 0.063 0.161 0.027 0.014 0.049 0.069 0.005 0.040 0.078 0.043 

Locus 1494 : 
2 alleles
15.9% missing data
   4   (0.906) 0.943 0.973 0.623 0.984 0.804 0.958 0.972 0.971 0.906 0.930 
   2   (0.094) 0.057 0.027 0.377 0.016 0.196 0.042 0.028 0.029 0.094 0.070 

Locus 1495 : 
2 alleles
14.5% missing data
   1   (0.821) 0.517 0.589 0.920 0.790 0.816 0.876 0.958 0.962 0.821 0.837 
   3   (0.179) 0.483 0.411 0.080 0.210 0.184 0.124 0.042 0.038 0.179 0.163 

Locus 1496 : 
2 alleles
4.3% missing data
   3   (0.752) 0.460 0.920 0.484 0.919 0.559 0.858 0.916 0.039 0.752 0.771 
   1   (0.248) 0.540 0.080 0.516 0.081 0.441 0.142 0.084 0.961 0.248 0.229 

Locus 1497 : 
2 alleles
3.6% missing data
   2   (0.858) 0.703 0.813 0.948 0.973 0.784 0.736 0.992 0.879 0.859 0.933 
   4   (0.142) 0.297 0.187 0.052 0.027 0.216 0.264 0.008 0.121 0.141 0.067 

Locus 1498 : 
2 alleles
11.6% missing data
   2   (0.900) 0.949 0.988 0.940 0.982 0.966 0.951 0.961 0.892 0.900 0.893 
   4   (0.100) 0.051 0.012 0.060 0.018 0.034 0.049 0.039 0.108 0.100 0.107 

Locus 1499 : 
2 alleles
13.0% missing data
   4   (0.868) 0.928 0.993 0.872 0.973 0.885 0.950 0.934 0.952 0.868 0.792 
   2   (0.132) 0.072 0.007 0.128 0.027 0.115 0.050 0.066 0.048 0.132 0.208 

Locus 1500 : 
2 alleles
5.1% missing data
   1   (0.172) 0.073 0.310 0.073 0.052 0.100 0.244 0.019 0.851 0.173 0.092 
   3   (0.828) 0.927 0.690 0.927 0.948 0.900 0.756 0.981 0.149 0.827 0.908 

Locus 1501 : 
2 alleles
1.4% missing data
   1   (0.870) 0.918 0.612 0.948 0.977 0.861 0.899 0.966 0.976 0.871 0.884 
   2   (0.130) 0.082 0.388 0.052 0.023 0.139 0.101 0.034 0.024 0.129 0.116 

Locus 1502 : 
2 alleles
10.9% missing data
   4   (0.834) 0.925 0.896 0.775 0.971 0.943 0.888 0.879 0.884 0.834 0.824 
   1   (0.166) 0.075 0.104 0.225 0.029 0.057 0.112 0.121 0.116 0.166 0.176 

Locus 1503 : 
2 alleles
2.2% missing data
   1   (0.901) 0.936 0.977 0.841 0.984 0.963 0.957 0.968 0.536 0.901 0.920 
   3   (0.099) 0.064 0.023 0.159 0.016 0.037 0.043 0.032 0.464 0.099 0.080 

Locus 1504 : 
2 alleles
3.6% missing data
   1   (0.890) 0.922 0.899 0.971 0.984 0.866 0.868 0.995 0.926 0.889 0.934 
   3   (0.110) 0.078 0.101 0.029 0.016 0.134 0.132 0.005 0.074 0.111 0.066 

Locus 1505 : 
2 alleles
10.1% missing data
   1   (0.424) 0.345 0.406 0.434 0.152 0.409 0.541 0.667 0.041 0.423 0.353 
   4   (0.576) 0.655 0.594 0.566 0.848 0.591 0.459 0.333 0.959 0.577 0.647 

Locus 1506 : 
2 alleles
1.4% missing data
   1   (0.553) 0.771 0.420 0.316 0.808 0.735 0.702 0.123 0.129 0.554 0.484 
   4   (0.447) 0.229 0.580 0.684 0.192 0.265 0.298 0.877 0.871 0.446 0.516 

Locus 1507 : 
2 alleles
2.9% missing data
   4   (0.849) 0.915 0.977 0.925 0.978 0.805 0.860 0.979 0.948 0.850 0.834 
   3   (0.151) 0.085 0.023 0.075 0.022 0.195 0.140 0.021 0.052 0.150 0.166 

Locus 1508 : 
2 alleles
10.9% missing data
   1   (0.885) 0.911 0.854 0.954 0.978 0.854 0.947 0.978 0.976 0.885 0.849 
   3   (0.115) 0.089 0.146 0.046 0.022 0.146 0.053 0.022 0.024 0.115 0.151 

Locus 1509 : 
2 alleles
10.9% missing data
   1   (0.270) 0.303 0.414 0.297 0.275 0.281 0.187 0.358 0.265 0.270 0.273 
   3   (0.730) 0.697 0.586 0.703 0.725 0.719 0.813 0.642 0.735 0.730 0.727 

Locus 1510 : 
2 alleles
12.3% missing data
   4   (0.894) 0.950 0.947 0.928 0.876 0.956 0.950 0.974 0.986 0.894 0.868 
   3   (0.106) 0.050 0.053 0.072 0.124 0.044 0.050 0.026 0.014 0.106 0.132 

Locus 1511 : 
2 alleles
0.7% missing data
   1   (0.942) 0.976 0.970 0.992 0.993 0.961 0.822 0.999 0.997 0.942 0.988 
   2   (0.058) 0.024 0.030 0.008 0.007 0.039 0.178 0.001 0.003 0.058 0.012 

Locus 1512 : 
2 alleles
3.6% missing data
   2   (0.764) 0.839 0.673 0.821 0.972 0.764 0.851 0.382 0.141 0.764 0.783 
   3   (0.236) 0.161 0.327 0.179 0.028 0.236 0.149 0.618 0.859 0.236 0.217 

Locus 1513 : 
2 alleles
13.0% missing data
   4   (0.877) 0.868 0.840 0.959 0.982 0.832 0.807 0.993 0.776 0.877 0.939 
   2   (0.123) 0.132 0.160 0.041 0.018 0.168 0.193 0.007 0.224 0.123 0.061 

Locus 1514 : 
2 alleles
1.4% missing data
   2   (0.870) 0.930 0.936 0.934 0.976 0.911 0.893 0.982 0.991 0.870 0.864 
   3   (0.130) 0.070 0.064 0.066 0.024 0.089 0.107 0.018 0.009 0.130 0.136 

Locus 1515 : 
2 alleles
2.9% missing data
   4   (0.797) 0.541 0.931 0.672 0.465 0.699 0.895 0.881 0.779 0.797 0.832 
   2   (0.203) 0.459 0.069 0.328 0.535 0.301 0.105 0.119 0.221 0.203 0.168 

Locus 1516 : 
2 alleles
12.3% missing data
   4   (0.701) 0.702 0.745 0.827 0.947 0.720 0.650 0.934 0.726 0.701 0.696 
   1   (0.299) 0.298 0.255 0.173 0.053 0.280 0.350 0.066 0.274 0.299 0.304 

Locus 1517 : 
2 alleles
5.8% missing data
   1   (0.370) 0.371 0.520 0.562 0.076 0.368 0.476 0.046 0.047 0.370 0.297 
   4   (0.630) 0.629 0.480 0.438 0.924 0.632 0.524 0.954 0.953 0.630 0.703 

Locus 1518 : 
2 alleles
15.2% missing data
   4   (0.650) 0.572 0.724 0.833 0.941 0.420 0.633 0.951 0.627 0.649 0.632 
   2   (0.350) 0.428 0.276 0.167 0.059 0.580 0.367 0.049 0.373 0.351 0.368 

Locus 1519 : 
2 alleles
17.4% missing data
   2   (0.738) 0.812 0.660 0.772 0.737 0.615 0.725 0.961 0.912 0.739 0.742 
   4   (0.262) 0.188 0.340 0.228 0.263 0.385 0.275 0.039 0.088 0.261 0.258 

Locus 1520 : 
2 alleles
2.2% missing data
   1   (0.152) 0.049 0.048 0.117 0.054 0.048 0.105 0.049 0.023 0.153 0.178 
   3   (0.848) 0.951 0.952 0.883 0.946 0.952 0.895 0.951 0.977 0.847 0.822 

Locus 1521 : 
2 alleles
12.3% missing data
   1   (0.097) 0.077 0.267 0.199 0.089 0.096 0.056 0.012 0.014 0.098 0.057 
   3   (0.903) 0.923 0.733 0.801 0.911 0.904 0.944 0.988 0.986 0.902 0.943 

Locus 1522 : 
2 alleles
2.9% missing data
   2   (0.908) 0.955 0.834 0.986 0.973 0.889 0.917 0.996 0.994 0.907 0.949 
   3   (0.092) 0.045 0.166 0.014 0.027 0.111 0.083 0.004 0.006 0.093 0.051 

Locus 1523 : 
2 alleles
10.9% missing data
   2   (0.911) 0.963 0.966 0.973 0.988 0.951 0.871 0.993 0.964 0.911 0.953 
   4   (0.089) 0.037 0.034 0.027 0.012 0.049 0.129 0.007 0.036 0.089 0.047 

Locus 1524 : 
2 alleles
15.9% missing data
   4   (0.701) 0.561 0.548 0.648 0.715 0.810 0.707 0.857 0.964 0.701 0.731 
   2   (0.299) 0.439 0.452 0.352 0.285 0.190 0.293 0.143 0.036 0.299 0.269 

Locus 1525 : 
2 alleles
4.3% missing data
   4   (0.876) 0.959 0.934 0.946 0.954 0.960 0.896 0.992 0.988 0.875 0.885 
   1   (0.124) 0.041 0.066 0.054 0.046 0.040 0.104 0.008 0.012 0.125 0.115 

Locus 1526 : 
2 alleles
13.0% missing data
   2   (0.696) 0.687 0.645 0.824 0.726 0.561 0.452 0.972 0.766 0.696 0.829 
   4   (0.304) 0.313 0.355 0.176 0.274 0.439 0.548 0.028 0.234 0.304 0.171 

Locus 1527 : 
2 alleles
7.2% missing data
   3   (0.892) 0.921 0.945 0.976 0.138 0.879 0.936 0.989 0.939 0.893 0.921 
   1   (0.108) 0.079 0.055 0.024 0.862 0.121 0.064 0.011 0.061 0.107 0.079 

Locus 1528 : 
2 alleles
3.6% missing data
   1   (0.673) 0.782 0.902 0.733 0.944 0.759 0.787 0.842 0.376 0.672 0.545 
   4   (0.327) 0.218 0.098 0.267 0.056 0.241 0.213 0.158 0.624 0.328 0.455 

Locus 1529 : 
2 alleles
15.2% missing data
   4   (0.651) 0.520 0.611 0.548 0.628 0.660 0.713 0.731 0.947 0.651 0.645 
   2   (0.349) 0.480 0.389 0.452 0.372 0.340 0.287 0.269 0.053 0.349 0.355 

Locus 1530 : 
2 alleles
6.5% missing data
   2   (0.831) 0.689 0.897 0.935 0.970 0.600 0.889 0.982 0.956 0.831 0.810 
   4   (0.169) 0.311 0.103 0.065 0.030 0.400 0.111 0.018 0.044 0.169 0.190 

Locus 1531 : 
2 alleles
5.1% missing data
   1   (0.856) 0.727 0.875 0.715 0.272 0.709 0.919 0.961 0.950 0.856 0.914 
   3   (0.144) 0.273 0.125 0.285 0.728 0.291 0.081 0.039 0.050 0.144 0.086 

Locus 1532 : 
2 alleles
18.1% missing data
   1   (0.897) 0.975 0.898 0.893 0.981 0.977 0.953 0.982 0.937 0.897 0.882 
   3   (0.103) 0.025 0.102 0.107 0.019 0.023 0.047 0.018 0.063 0.103 0.118 

Locus 1533 : 
2 alleles
0.7% missing data
   2   (0.919) 0.904 0.843 0.981 0.989 0.913 0.822 0.997 0.978 0.919 0.976 
   4   (0.081) 0.096 0.157 0.019 0.011 0.087 0.178 0.003 0.022 0.081 0.024 

Locus 1534 : 
2 alleles
1.4% missing data
   2   (0.812) 0.835 0.903 0.864 0.386 0.885 0.896 0.861 0.973 0.812 0.777 
   4   (0.188) 0.165 0.097 0.136 0.614 0.115 0.104 0.139 0.027 0.188 0.223 

Locus 1535 : 
2 alleles
2.9% missing data
   4   (0.906) 0.951 0.886 0.976 0.983 0.896 0.821 0.995 0.942 0.906 0.961 
   2   (0.094) 0.049 0.114 0.024 0.017 0.104 0.179 0.005 0.058 0.094 0.039 

Locus 1536 : 
2 alleles
3.6% missing data
   4   (0.912) 0.965 0.983 0.952 0.967 0.878 0.964 0.987 0.989 0.912 0.907 
   3   (0.088) 0.035 0.017 0.048 0.033 0.122 0.036 0.013 0.011 0.088 0.093 

Locus 1537 : 
2 alleles
1.4% missing data
   2   (0.946) 0.942 0.664 0.993 0.993 0.916 0.914 0.999 0.997 0.946 0.988 
   1   (0.054) 0.058 0.336 0.007 0.007 0.084 0.086 0.001 0.003 0.054 0.012 

Locus 1538 : 
2 alleles
3.6% missing data
   2   (0.175) 0.311 0.071 0.254 0.063 0.070 0.115 0.029 0.027 0.174 0.207 
   3   (0.825) 0.689 0.929 0.746 0.937 0.930 0.885 0.971 0.973 0.826 0.793 

Locus 1539 : 
2 alleles
13.0% missing data
   1   (0.843) 0.945 0.950 0.855 0.306 0.849 0.913 0.918 0.874 0.843 0.842 
   3   (0.157) 0.055 0.050 0.145 0.694 0.151 0.087 0.082 0.126 0.157 0.158 

Locus 1540 : 
2 alleles
2.2% missing data
   2   (0.895) 0.965 0.982 0.951 0.984 0.983 0.961 0.977 0.692 0.895 0.867 
   4   (0.105) 0.035 0.018 0.049 0.016 0.017 0.039 0.023 0.308 0.105 0.133 

Locus 1541 : 
2 alleles
2.2% missing data
   1   (0.744) 0.568 0.886 0.800 0.407 0.693 0.785 0.920 0.960 0.744 0.750 
   4   (0.256) 0.432 0.114 0.200 0.593 0.307 0.215 0.080 0.040 0.256 0.250 

Locus 1542 : 
2 alleles
14.5% missing data
   2   (0.835) 0.927 0.678 0.701 0.975 0.854 0.934 0.704 0.696 0.835 0.821 
   4   (0.165) 0.073 0.322 0.299 0.025 0.146 0.066 0.296 0.304 0.165 0.179 

Locus 1543 : 
2 alleles
4.3% missing data
   3   (0.834) 0.879 0.971 0.938 0.944 0.775 0.841 0.968 0.964 0.833 0.850 
   1   (0.166) 0.121 0.029 0.062 0.056 0.225 0.159 0.032 0.036 0.167 0.150 

Locus 1544 : 
2 alleles
7.2% missing data
   1   (0.854) 0.844 0.785 0.562 0.938 0.921 0.944 0.967 0.927 0.854 0.840 
   3   (0.146) 0.156 0.215 0.438 0.062 0.079 0.056 0.033 0.073 0.146 0.160 

Locus 1545 : 
2 alleles
4.3% missing data
   1   (0.784) 0.904 0.897 0.755 0.411 0.871 0.837 0.812 0.841 0.784 0.788 
   2   (0.216) 0.096 0.103 0.245 0.589 0.129 0.163 0.188 0.159 0.216 0.212 

Locus 1546 : 
2 alleles
11.6% missing data
   4   (0.937) 0.958 0.885 0.985 0.990 0.960 0.852 0.998 0.980 0.937 0.984 
   2   (0.063) 0.042 0.115 0.015 0.010 0.040 0.148 0.002 0.020 0.063 0.016 

Locus 1547 : 
2 alleles
5.1% missing data
   4   (0.872) 0.909 0.938 0.743 0.971 0.938 0.933 0.923 0.944 0.871 0.881 
   1   (0.128) 0.091 0.062 0.257 0.029 0.062 0.067 0.077 0.056 0.129 0.119 

Locus 1548 : 
2 alleles
13.0% missing data
   1   (0.863) 0.884 0.878 0.649 0.976 0.906 0.894 0.982 0.936 0.862 0.898 
   2   (0.137) 0.116 0.122 0.351 0.024 0.094 0.106 0.018 0.064 0.138 0.102 

Locus 1549 : 
2 alleles
13.0% missing data
   1   (0.937) 0.825 0.880 0.989 0.961 0.923 0.889 0.998 0.997 0.937 0.984 
   4   (0.063) 0.175 0.120 0.011 0.039 0.077 0.111 0.002 0.003 0.063 0.016 

Locus 1550 : 
2 alleles
5.1% missing data
   2   (0.788) 0.754 0.549 0.910 0.965 0.597 0.780 0.981 0.973 0.787 0.817 
   3   (0.212) 0.246 0.451 0.090 0.035 0.403 0.220 0.019 0.027 0.213 0.183 

Locus 1551 : 
2 alleles
14.5% missing data
   1   (0.791) 0.922 0.964 0.288 0.970 0.926 0.939 0.688 0.811 0.791 0.669 
   3   (0.209) 0.078 0.036 0.712 0.030 0.074 0.061 0.312 0.189 0.209 0.331 

Locus 1552 : 
2 alleles
3.6% missing data
   1   (0.882) 0.968 0.948 0.939 0.949 0.942 0.912 0.986 0.834 0.882 0.877 
   3   (0.118) 0.032 0.052 0.061 0.051 0.058 0.088 0.014 0.166 0.118 0.123 

Locus 1553 : 
2 alleles
1.4% missing data
   4   (0.909) 0.933 0.941 0.887 0.983 0.792 0.979 0.977 0.974 0.909 0.847 
   2   (0.091) 0.067 0.059 0.113 0.017 0.208 0.021 0.023 0.026 0.091 0.153 

Locus 1554 : 
2 alleles
11.6% missing data
   1   (0.768) 0.887 0.865 0.696 0.118 0.910 0.882 0.934 0.507 0.768 0.738 
   3   (0.232) 0.113 0.135 0.304 0.882 0.090 0.118 0.066 0.493 0.232 0.262 

Locus 1555 : 
2 alleles
10.1% missing data
   2   (0.314) 0.213 0.332 0.197 0.055 0.244 0.360 0.100 0.460 0.315 0.314 
   4   (0.686) 0.787 0.668 0.803 0.945 0.756 0.640 0.900 0.540 0.685 0.686 

Locus 1556 : 
2 alleles
4.3% missing data
   3   (0.769) 0.759 0.837 0.825 0.959 0.557 0.851 0.962 0.878 0.768 0.720 
   1   (0.231) 0.241 0.163 0.175 0.041 0.443 0.149 0.038 0.122 0.232 0.280 

Locus 1557 : 
2 alleles
2.9% missing data
   2   (0.434) 0.654 0.398 0.204 0.084 0.705 0.464 0.054 0.969 0.433 0.426 
   3   (0.566) 0.346 0.602 0.796 0.916 0.295 0.536 0.946 0.031 0.567 0.574 

Locus 1558 : 
2 alleles
15.2% missing data
   4   (0.165) 0.146 0.048 0.088 0.154 0.126 0.098 0.018 0.716 0.165 0.176 
   2   (0.835) 0.854 0.952 0.912 0.846 0.874 0.902 0.982 0.284 0.835 0.824 

Locus 1559 : 
2 alleles
5.1% missing data
   1   (0.783) 0.910 0.643 0.490 0.552 0.822 0.858 0.663 0.955 0.784 0.809 
   4   (0.217) 0.090 0.357 0.510 0.448 0.178 0.142 0.337 0.045 0.216 0.191 

Locus 1560 : 
2 alleles
10.9% missing data
   1   (0.899) 0.878 0.967 0.958 0.917 0.762 0.939 0.989 0.991 0.900 0.909 
   4   (0.101) 0.122 0.033 0.042 0.083 0.238 0.061 0.011 0.009 0.100 0.091 

Locus 1561 : 
2 alleles
2.9% missing data
   3   (0.847) 0.887 0.974 0.836 0.972 0.787 0.944 0.945 0.495 0.847 0.798 
   1   (0.153) 0.113 0.026 0.164 0.028 0.213 0.056 0.055 0.505 0.153 0.202 

Locus 1562 : 
2 alleles
15.2% missing data
   2   (0.919) 0.951 0.857 0.801 0.986 0.932 0.949 0.986 0.989 0.920 0.961 
   4   (0.081) 0.049 0.143 0.199 0.014 0.068 0.051 0.014 0.011 0.080 0.039 

Locus 1563 : 
2 alleles
15.9% missing data
   1   (0.591) 0.681 0.508 0.387 0.928 0.527 0.647 0.850 0.554 0.591 0.547 
   4   (0.409) 0.319 0.492 0.613 0.072 0.473 0.353 0.150 0.446 0.409 0.453 

Locus 1564 : 
2 alleles
12.3% missing data
   2   (0.839) 0.969 0.998 0.907 0.254 0.945 0.970 0.129 0.827 0.840 0.715 
   4   (0.161) 0.031 0.002 0.093 0.746 0.055 0.030 0.871 0.173 0.160 0.285 

Locus 1565 : 
2 alleles
2.9% missing data
   3   (0.809) 0.889 0.890 0.933 0.947 0.805 0.825 0.934 0.972 0.808 0.794 
   1   (0.191) 0.111 0.110 0.067 0.053 0.195 0.175 0.066 0.028 0.192 0.206 

Locus 1566 : 
2 alleles
13.8% missing data
   2   (0.891) 0.917 0.960 0.954 0.982 0.917 0.948 0.968 0.888 0.892 0.859 
   4   (0.109) 0.083 0.040 0.046 0.018 0.083 0.052 0.032 0.112 0.108 0.141 

Locus 1567 : 
2 alleles
5.8% missing data
   2   (0.890) 0.959 0.697 0.786 0.981 0.888 0.927 0.992 0.737 0.891 0.922 
   4   (0.110) 0.041 0.303 0.214 0.019 0.112 0.073 0.008 0.263 0.109 0.078 

Locus 1568 : 
2 alleles
11.6% missing data
   1   (0.764) 0.830 0.551 0.835 0.964 0.810 0.832 0.823 0.738 0.764 0.728 
   3   (0.236) 0.170 0.449 0.165 0.036 0.190 0.168 0.177 0.262 0.236 0.272 

Locus 1569 : 
2 alleles
3.6% missing data
   2   (0.608) 0.695 0.720 0.764 0.143 0.646 0.611 0.744 0.688 0.609 0.577 
   4   (0.392) 0.305 0.280 0.236 0.857 0.354 0.389 0.256 0.312 0.391 0.423 

Locus 1570 : 
2 alleles
16.7% missing data
   1   (0.390) 0.523 0.757 0.331 0.315 0.471 0.379 0.098 0.697 0.391 0.357 
   4   (0.610) 0.477 0.243 0.669 0.685 0.529 0.621 0.902 0.303 0.609 0.643 

Locus 1571 : 
2 alleles
10.9% missing data
   3   (0.869) 0.874 0.946 0.946 0.958 0.752 0.919 0.974 0.823 0.870 0.857 
   2   (0.131) 0.126 0.054 0.054 0.042 0.248 0.081 0.026 0.177 0.130 0.143 

Locus 1572 : 
2 alleles
12.3% missing data
   1   (0.125) 0.071 0.217 0.177 0.103 0.127 0.081 0.035 0.017 0.126 0.101 
   3   (0.875) 0.929 0.783 0.823 0.897 0.873 0.919 0.965 0.983 0.874 0.899 

Locus 1573 : 
2 alleles
13.8% missing data
   1   (0.589) 0.515 0.473 0.325 0.928 0.503 0.655 0.823 0.885 0.590 0.522 
   3   (0.411) 0.485 0.527 0.675 0.072 0.497 0.345 0.177 0.115 0.410 0.478 

Locus 1574 : 
2 alleles
11.6% missing data
   2   (0.573) 0.533 0.419 0.728 0.913 0.517 0.486 0.960 0.666 0.571 0.582 
   4   (0.427) 0.467 0.581 0.272 0.087 0.483 0.514 0.040 0.334 0.429 0.418 

Locus 1575 : 
2 alleles
18.1% missing data
   3   (0.928) 0.992 0.999 0.903 0.988 0.994 0.993 0.130 0.956 0.928 0.884 
   1   (0.072) 0.008 0.001 0.097 0.012 0.006 0.007 0.870 0.044 0.072 0.116 

Locus 1576 : 
2 alleles
3.6% missing data
   3   (0.923) 0.935 0.766 0.984 0.982 0.952 0.925 0.995 0.981 0.922 0.966 
   1   (0.077) 0.065 0.234 0.016 0.018 0.048 0.075 0.005 0.019 0.078 0.034 

Locus 1577 : 
2 alleles
9.4% missing data
   2   (0.905) 0.934 0.942 0.973 0.986 0.839 0.925 0.993 0.975 0.905 0.921 
   4   (0.095) 0.066 0.058 0.027 0.014 0.161 0.075 0.007 0.025 0.095 0.079 

Locus 1578 : 
2 alleles
11.6% missing data
   1   (0.707) 0.429 0.748 0.447 0.952 0.735 0.751 0.707 0.637 0.707 0.741 
   3   (0.293) 0.571 0.252 0.553 0.048 0.265 0.249 0.293 0.363 0.293 0.259 

Locus 1579 : 
2 alleles
11.6% missing data
   3   (0.883) 0.959 0.957 0.904 0.221 0.924 0.959 0.984 0.925 0.883 0.890 
   1   (0.117) 0.041 0.043 0.096 0.779 0.076 0.041 0.016 0.075 0.117 0.110 

Locus 1580 : 
2 alleles
8.7% missing data
   2   (0.905) 0.944 0.789 0.954 0.985 0.952 0.929 0.993 0.879 0.905 0.931 
   4   (0.095) 0.056 0.211 0.046 0.015 0.048 0.071 0.007 0.121 0.095 0.069 

Locus 1581 : 
2 alleles
14.5% missing data
   2   (0.852) 0.798 0.909 0.854 0.773 0.944 0.911 0.565 0.445 0.853 0.903 
   4   (0.148) 0.202 0.091 0.146 0.227 0.056 0.089 0.435 0.555 0.147 0.097 

Locus 1582 : 
2 alleles
5.8% missing data
   4   (0.878) 0.947 0.943 0.877 0.980 0.892 0.945 0.914 0.838 0.878 0.853 
   1   (0.122) 0.053 0.057 0.123 0.020 0.108 0.055 0.086 0.162 0.122 0.147 

Locus 1583 : 
2 alleles
1.4% missing data
   2   (0.910) 0.961 0.968 0.957 0.986 0.961 0.904 0.989 0.922 0.911 0.944 
   3   (0.090) 0.039 0.032 0.043 0.014 0.039 0.096 0.011 0.078 0.089 0.056 

Locus 1584 : 
2 alleles
2.2% missing data
   1   (0.699) 0.756 0.794 0.878 0.766 0.632 0.594 0.704 0.581 0.701 0.752 
   2   (0.301) 0.244 0.206 0.122 0.234 0.368 0.406 0.296 0.419 0.299 0.248 

Locus 1585 : 
2 alleles
3.6% missing data
   1   (0.894) 0.869 0.985 0.911 0.984 0.982 0.959 0.976 0.761 0.894 0.883 
   3   (0.106) 0.131 0.015 0.089 0.016 0.018 0.041 0.024 0.239 0.106 0.117 

Locus 1586 : 
2 alleles
13.0% missing data
   2   (0.326) 0.664 0.650 0.364 0.056 0.636 0.333 0.049 0.071 0.327 0.249 
   3   (0.674) 0.336 0.350 0.636 0.944 0.364 0.667 0.951 0.929 0.673 0.751 

Locus 1587 : 
2 alleles
4.3% missing data
   3   (0.245) 0.316 0.337 0.218 0.751 0.478 0.194 0.097 0.064 0.245 0.222 
   4   (0.755) 0.684 0.663 0.782 0.249 0.522 0.806 0.903 0.936 0.755 0.778 

Locus 1588 : 
2 alleles
5.1% missing data
   1   (0.949) 0.977 0.962 0.992 0.993 0.960 0.890 0.999 0.997 0.950 0.989 
   3   (0.051) 0.023 0.038 0.008 0.007 0.040 0.110 0.001 0.003 0.050 0.011 

Locus 1589 : 
2 alleles
3.6% missing data
   3   (0.796) 0.927 0.732 0.925 0.238 0.873 0.808 0.964 0.975 0.797 0.796 
   2   (0.204) 0.073 0.268 0.075 0.762 0.127 0.192 0.036 0.025 0.203 0.204 

Locus 1590 : 
2 alleles
4.3% missing data
   4   (0.921) 0.909 0.982 0.911 0.987 0.918 0.959 0.990 0.921 0.921 0.949 
   2   (0.079) 0.091 0.018 0.089 0.013 0.082 0.041 0.010 0.079 0.079 0.051 

Locus 1591 : 
2 alleles
6.5% missing data
   1   (0.854) 0.883 0.905 0.881 0.208 0.880 0.958 0.967 0.939 0.855 0.791 
   4   (0.146) 0.117 0.095 0.119 0.792 0.120 0.042 0.033 0.061 0.145 0.209 

Locus 1592 : 
2 alleles
5.1% missing data
   4   (0.864) 0.881 0.720 0.598 0.976 0.803 0.908 0.979 0.988 0.863 0.915 
   2   (0.136) 0.119 0.280 0.402 0.024 0.197 0.092 0.021 0.012 0.137 0.085 

Locus 1593 : 
2 alleles
2.2% missing data
   3   (0.894) 0.892 0.884 0.962 0.225 0.844 0.906 0.994 0.996 0.894 0.953 
   1   (0.106) 0.108 0.116 0.038 0.775 0.156 0.094 0.006 0.004 0.106 0.047 

Locus 1594 : 
2 alleles
12.3% missing data
   2   (0.625) 0.668 0.592 0.833 0.293 0.609 0.580 0.836 0.605 0.625 0.643 
   4   (0.375) 0.332 0.408 0.167 0.707 0.391 0.420 0.164 0.395 0.375 0.357 

Locus 1595 : 
2 alleles
3.6% missing data
   2   (0.848) 0.739 0.810 0.917 0.975 0.643 0.853 0.990 0.936 0.846 0.910 
   3   (0.152) 0.261 0.190 0.083 0.025 0.357 0.147 0.010 0.064 0.154 0.090 

Locus 1596 : 
2 alleles
14.5% missing data
   2   (0.818) 0.912 0.789 0.920 0.066 0.863 0.839 0.963 0.731 0.817 0.875 
   4   (0.182) 0.088 0.211 0.080 0.934 0.137 0.161 0.037 0.269 0.183 0.125 

Locus 1597 : 
2 alleles
18.1% missing data
   2   (0.793) 0.895 0.892 0.918 0.116 0.879 0.889 0.669 0.147 0.793 0.807 
   3   (0.207) 0.105 0.108 0.082 0.884 0.121 0.111 0.331 0.853 0.207 0.193 

Locus 1598 : 
2 alleles
4.3% missing data
   1   (0.900) 0.929 0.909 0.979 0.447 0.938 0.918 0.984 0.994 0.901 0.949 
   3   (0.100) 0.071 0.091 0.021 0.553 0.062 0.082 0.016 0.006 0.099 0.051 

Locus 1599 : 
2 alleles
5.1% missing data
   1   (0.261) 0.149 0.118 0.576 0.044 0.208 0.218 0.087 0.038 0.260 0.298 
   3   (0.739) 0.851 0.882 0.424 0.956 0.792 0.782 0.913 0.962 0.740 0.702 

Locus 1600 : 
2 alleles
4.3% missing data
   1   (0.761) 0.748 0.854 0.885 0.233 0.747 0.821 0.944 0.945 0.759 0.778 
   3   (0.239) 0.252 0.146 0.115 0.767 0.253 0.179 0.056 0.055 0.241 0.222 

Locus 1601 : 
2 alleles
4.3% missing data
   2   (0.909) 0.980 0.987 0.964 0.964 0.982 0.963 0.974 0.980 0.910 0.861 
   3   (0.091) 0.020 0.013 0.036 0.036 0.018 0.037 0.026 0.020 0.090 0.139 

Locus 1602 : 
2 alleles
3.6% missing data
   1   (0.098) 0.047 0.060 0.040 0.785 0.047 0.064 0.009 0.051 0.098 0.054 
   3   (0.902) 0.953 0.940 0.960 0.215 0.953 0.936 0.991 0.949 0.902 0.946 

Locus 1603 : 
2 alleles
2.9% missing data
   1   (0.872) 0.960 0.952 0.938 0.972 0.926 0.928 0.979 0.907 0.871 0.829 
   3   (0.128) 0.040 0.048 0.062 0.028 0.074 0.072 0.021 0.093 0.129 0.171 

Locus 1604 : 
2 alleles
2.2% missing data
   1   (0.208) 0.096 0.127 0.116 0.043 0.185 0.290 0.033 0.026 0.208 0.186 
   3   (0.792) 0.904 0.873 0.884 0.957 0.815 0.710 0.967 0.974 0.792 0.814 

Locus 1605 : 
2 alleles
15.9% missing data
   4   (0.890) 0.828 0.905 0.972 0.984 0.906 0.732 0.995 0.954 0.891 0.960 
   2   (0.110) 0.172 0.095 0.028 0.016 0.094 0.268 0.005 0.046 0.109 0.040 

Locus 1606 : 
2 alleles
13.8% missing data
   2   (0.129) 0.088 0.023 0.076 0.336 0.052 0.037 0.398 0.010 0.129 0.172 
   3   (0.871) 0.912 0.977 0.924 0.664 0.948 0.963 0.602 0.990 0.871 0.828 

Locus 1607 : 
2 alleles
18.8% missing data
   2   (0.250) 0.231 0.241 0.233 0.490 0.241 0.182 0.343 0.151 0.250 0.233 
   4   (0.750) 0.769 0.759 0.767 0.510 0.759 0.818 0.657 0.849 0.750 0.767 

Locus 1608 : 
2 alleles
15.2% missing data
   2   (0.848) 0.824 0.979 0.926 0.689 0.838 0.935 0.651 0.959 0.848 0.826 
   4   (0.152) 0.176 0.021 0.074 0.311 0.162 0.065 0.349 0.041 0.152 0.174 

Locus 1609 : 
2 alleles
14.5% missing data
   4   (0.861) 0.814 0.790 0.555 0.876 0.781 0.903 0.975 0.979 0.862 0.914 
   2   (0.139) 0.186 0.210 0.445 0.124 0.219 0.097 0.025 0.021 0.138 0.086 

Locus 1610 : 
2 alleles
4.3% missing data
   1   (0.853) 0.907 0.932 0.916 0.120 0.888 0.925 0.960 0.848 0.853 0.857 
   4   (0.147) 0.093 0.068 0.084 0.880 0.112 0.075 0.040 0.152 0.147 0.143 

Locus 1611 : 
2 alleles
8.0% missing data
   4   (0.909) 0.934 0.931 0.976 0.986 0.861 0.947 0.994 0.994 0.909 0.920 
   2   (0.091) 0.066 0.069 0.024 0.014 0.139 0.053 0.006 0.006 0.091 0.080 

Locus 1612 : 
2 alleles
2.9% missing data
   1   (0.895) 0.670 0.970 0.813 0.985 0.954 0.957 0.972 0.927 0.896 0.892 
   3   (0.105) 0.330 0.030 0.187 0.015 0.046 0.043 0.028 0.073 0.104 0.108 

Locus 1613 : 
2 alleles
3.6% missing data
   1   (0.828) 0.703 0.830 0.809 0.969 0.658 0.880 0.972 0.927 0.829 0.833 
   3   (0.172) 0.297 0.170 0.191 0.031 0.342 0.120 0.028 0.073 0.171 0.167 

Locus 1614 : 
2 alleles
4.3% missing data
   3   (0.836) 0.889 0.865 0.921 0.975 0.884 0.862 0.953 0.974 0.835 0.852 
   1   (0.164) 0.111 0.135 0.079 0.025 0.116 0.138 0.047 0.026 0.165 0.148 

Locus 1615 : 
2 alleles
15.2% missing data
   1   (0.848) 0.749 0.788 0.958 0.944 0.654 0.851 0.990 0.987 0.847 0.895 
   2   (0.152) 0.251 0.212 0.042 0.056 0.346 0.149 0.010 0.013 0.153 0.105 

Locus 1616 : 
2 alleles
5.1% missing data
   1   (0.900) 0.935 0.947 0.938 0.947 0.902 0.937 0.983 0.978 0.900 0.905 
   3   (0.100) 0.065 0.053 0.062 0.053 0.098 0.063 0.017 0.022 0.100 0.095 

Locus 1617 : 
2 alleles
14.5% missing data
   3   (0.682) 0.829 0.663 0.698 0.670 0.830 0.742 0.424 0.915 0.683 0.634 
   1   (0.318) 0.171 0.337 0.302 0.330 0.170 0.258 0.576 0.085 0.317 0.366 

Locus 1618 : 
2 alleles
9.4% missing data
   2   (0.877) 0.934 0.846 0.932 0.958 0.883 0.930 0.979 0.949 0.877 0.857 
   1   (0.123) 0.066 0.154 0.068 0.042 0.117 0.070 0.021 0.051 0.123 0.143 

Locus 1619 : 
2 alleles
10.9% missing data
   1   (0.329) 0.155 0.537 0.301 0.138 0.238 0.239 0.123 0.509 0.330 0.402 
   3   (0.671) 0.845 0.463 0.699 0.862 0.762 0.761 0.877 0.491 0.670 0.598 

Locus 1620 : 
2 alleles
1.4% missing data
   1   (0.813) 0.653 0.818 0.931 0.967 0.882 0.831 0.972 0.981 0.813 0.792 
   4   (0.187) 0.347 0.182 0.069 0.033 0.118 0.169 0.028 0.019 0.187 0.208 

Locus 1621 : 
2 alleles
7.2% missing data
   1   (0.890) 0.954 0.878 0.951 0.984 0.907 0.943 0.981 0.971 0.890 0.855 
   3   (0.110) 0.046 0.122 0.049 0.016 0.093 0.057 0.019 0.029 0.110 0.145 

Locus 1622 : 
2 alleles
5.8% missing data
   1   (0.470) 0.427 0.532 0.267 0.548 0.527 0.464 0.458 0.427 0.469 0.507 
   4   (0.530) 0.573 0.468 0.733 0.452 0.473 0.536 0.542 0.573 0.531 0.493 

Locus 1623 : 
2 alleles
15.9% missing data
   1   (0.109) 0.053 0.183 0.037 0.096 0.151 0.131 0.006 0.006 0.109 0.066 
   3   (0.891) 0.947 0.817 0.963 0.904 0.849 0.869 0.994 0.994 0.891 0.934 

Locus 1624 : 
2 alleles
18.1% missing data
   4   (0.743) 0.836 0.652 0.916 0.957 0.832 0.660 0.957 0.911 0.742 0.764 
   2   (0.257) 0.164 0.348 0.084 0.043 0.168 0.340 0.043 0.089 0.258 0.236 

Locus 1625 : 
2 alleles
10.9% missing data
   1   (0.130) 0.069 0.201 0.059 0.038 0.123 0.145 0.015 0.107 0.130 0.087 
   3   (0.870) 0.931 0.799 0.941 0.962 0.877 0.855 0.985 0.893 0.870 0.913 

Locus 1626 : 
2 alleles
3.6% missing data
   4   (0.877) 0.965 0.996 0.946 0.719 0.938 0.971 0.860 0.990 0.878 0.758 
   3   (0.123) 0.035 0.004 0.054 0.281 0.062 0.029 0.140 0.010 0.122 0.242 

Locus 1627 : 
2 alleles
2.9% missing data
   2   (0.875) 0.815 0.975 0.954 0.980 0.931 0.892 0.985 0.987 0.874 0.899 
   4   (0.125) 0.185 0.025 0.046 0.020 0.069 0.108 0.015 0.013 0.126 0.101 

Locus 1628 : 
2 alleles
10.9% missing data
   4   (0.868) 0.958 0.986 0.885 0.833 0.969 0.952 0.956 0.956 0.868 0.782 
   2   (0.132) 0.042 0.014 0.115 0.167 0.031 0.048 0.044 0.044 0.132 0.218 

Locus 1629 : 
2 alleles
0.7% missing data
   1   (0.878) 0.967 0.977 0.896 0.256 0.969 0.916 0.974 0.985 0.879 0.904 
   3   (0.122) 0.033 0.023 0.104 0.744 0.031 0.084 0.026 0.015 0.121 0.096 

Locus 1630 : 
2 alleles
4.3% missing data
   2   (0.636) 0.412 0.669 0.541 0.693 0.575 0.616 0.784 0.969 0.636 0.687 
   4   (0.364) 0.588 0.331 0.459 0.307 0.425 0.384 0.216 0.031 0.364 0.313 

Locus 1631 : 
2 alleles
5.1% missing data
   3   (0.771) 0.845 0.914 0.848 0.183 0.677 0.664 0.841 0.967 0.772 0.866 
   1   (0.229) 0.155 0.086 0.152 0.817 0.323 0.336 0.159 0.033 0.228 0.134 

Locus 1632 : 
2 alleles
3.6% missing data
   1   (0.783) 0.805 0.782 0.883 0.965 0.783 0.748 0.972 0.022 0.784 0.835 
   3   (0.217) 0.195 0.218 0.117 0.035 0.217 0.252 0.028 0.978 0.216 0.165 

Locus 1633 : 
2 alleles
4.3% missing data
   1   (0.316) 0.199 0.191 0.357 0.732 0.318 0.266 0.110 0.509 0.317 0.303 
   3   (0.684) 0.801 0.809 0.643 0.268 0.682 0.734 0.890 0.491 0.683 0.697 

Locus 1634 : 
2 alleles
15.2% missing data
   2   (0.443) 0.500 0.436 0.441 0.689 0.441 0.540 0.222 0.075 0.444 0.375 
   4   (0.557) 0.500 0.564 0.559 0.311 0.559 0.460 0.778 0.925 0.556 0.625 

Locus 1635 : 
2 alleles
10.1% missing data
   3   (0.842) 0.903 0.918 0.870 0.974 0.788 0.926 0.951 0.850 0.841 0.780 
   2   (0.158) 0.097 0.082 0.130 0.026 0.212 0.074 0.049 0.150 0.159 0.220 

Locus 1636 : 
2 alleles
2.9% missing data
   1   (0.821) 0.806 0.837 0.593 0.971 0.914 0.933 0.850 0.653 0.821 0.762 
   3   (0.179) 0.194 0.163 0.407 0.029 0.086 0.067 0.150 0.347 0.179 0.238 

Locus 1637 : 
2 alleles
6.5% missing data
   1   (0.727) 0.643 0.403 0.854 0.584 0.527 0.755 0.942 0.904 0.727 0.765 
   2   (0.273) 0.357 0.597 0.146 0.416 0.473 0.245 0.058 0.096 0.273 0.235 

Locus 1638 : 
2 alleles
9.4% missing data
   3   (0.933) 0.917 0.983 0.981 0.986 0.726 0.928 0.997 0.980 0.933 0.975 
   4   (0.067) 0.083 0.017 0.019 0.014 0.274 0.072 0.003 0.020 0.067 0.025 

Locus 1639 : 
2 alleles
2.9% missing data
   1   (0.906) 0.875 0.971 0.962 0.987 0.955 0.903 0.993 0.200 0.907 0.955 
   3   (0.094) 0.125 0.029 0.038 0.013 0.045 0.097 0.007 0.800 0.093 0.045 

Locus 1640 : 
2 alleles
7.2% missing data
   1   (0.761) 0.860 0.909 0.436 0.954 0.864 0.850 0.930 0.769 0.761 0.720 
   4   (0.239) 0.140 0.091 0.564 0.046 0.136 0.150 0.070 0.231 0.239 0.280 

Locus 1641 : 
2 alleles
3.6% missing data
   2   (0.706) 0.762 0.697 0.811 0.385 0.703 0.770 0.875 0.943 0.705 0.677 
   4   (0.294) 0.238 0.303 0.189 0.615 0.297 0.230 0.125 0.057 0.295 0.323 

Locus 1642 : 
2 alleles
13.0% missing data
   4   (0.707) 0.803 0.624 0.527 0.933 0.750 0.727 0.917 0.654 0.708 0.699 
   3   (0.293) 0.197 0.376 0.473 0.067 0.250 0.273 0.083 0.346 0.292 0.301 

Locus 1643 : 
2 alleles
4.3% missing data
   2   (0.914) 0.956 0.812 0.976 0.940 0.922 0.917 0.991 0.594 0.914 0.959 
   4   (0.086) 0.044 0.188 0.024 0.060 0.078 0.083 0.009 0.406 0.086 0.041 

Locus 1644 : 
2 alleles
3.6% missing data
   2   (0.505) 0.681 0.432 0.707 0.085 0.502 0.477 0.321 0.605 0.505 0.524 
   4   (0.495) 0.319 0.568 0.293 0.915 0.498 0.523 0.679 0.395 0.495 0.476 

Locus 1645 : 
2 alleles
3.6% missing data
   1   (0.834) 0.902 0.938 0.802 0.945 0.882 0.836 0.943 0.855 0.833 0.869 
   2   (0.166) 0.098 0.062 0.198 0.055 0.118 0.164 0.057 0.145 0.167 0.131 

Locus 1646 : 
2 alleles
8.0% missing data
   1   (0.108) 0.125 0.182 0.031 0.047 0.054 0.068 0.010 0.006 0.109 0.099 
   2   (0.892) 0.875 0.818 0.969 0.953 0.946 0.932 0.990 0.994 0.891 0.901 

Locus 1647 : 
2 alleles
9.4% missing data
   1   (0.682) 0.658 0.772 0.571 0.866 0.433 0.739 0.935 0.923 0.681 0.655 
   3   (0.318) 0.342 0.228 0.429 0.134 0.567 0.261 0.065 0.077 0.319 0.345 

Locus 1648 : 
2 alleles
4.3% missing data
   2   (0.919) 0.911 0.915 0.977 0.988 0.951 0.905 0.996 0.995 0.918 0.964 
   4   (0.081) 0.089 0.085 0.023 0.012 0.049 0.095 0.004 0.005 0.082 0.036 

Locus 1649 : 
2 alleles
15.2% missing data
   4   (0.884) 0.930 0.943 0.945 0.982 0.897 0.869 0.992 0.836 0.884 0.922 
   2   (0.116) 0.070 0.057 0.055 0.018 0.103 0.131 0.008 0.164 0.116 0.078 

Locus 1650 : 
2 alleles
6.5% missing data
   4   (0.219) 0.260 0.269 0.071 0.041 0.111 0.221 0.030 0.025 0.220 0.240 
   2   (0.781) 0.740 0.731 0.929 0.959 0.889 0.779 0.970 0.975 0.780 0.760 

Locus 1651 : 
2 alleles
0.7% missing data
   1   (0.763) 0.833 0.673 0.710 0.960 0.827 0.772 0.883 0.899 0.764 0.755 
   4   (0.237) 0.167 0.327 0.290 0.040 0.173 0.228 0.117 0.101 0.236 0.245 

Locus 1652 : 
2 alleles
1.4% missing data
   3   (0.906) 0.954 0.981 0.971 0.983 0.900 0.951 0.993 0.977 0.906 0.898 
   2   (0.094) 0.046 0.019 0.029 0.017 0.100 0.049 0.007 0.023 0.094 0.102 

Locus 1653 : 
2 alleles
5.1% missing data
   3   (0.594) 0.724 0.769 0.755 0.263 0.642 0.705 0.197 0.971 0.593 0.520 
   1   (0.406) 0.276 0.231 0.245 0.737 0.358 0.295 0.803 0.029 0.407 0.480 

Locus 1654 : 
2 alleles
15.2% missing data
   3   (0.769) 0.918 0.707 0.804 0.764 0.898 0.818 0.836 0.966 0.769 0.716 
   1   (0.231) 0.082 0.293 0.196 0.236 0.102 0.182 0.164 0.034 0.231 0.284 

Locus 1655 : 
2 alleles
2.9% missing data
   4   (0.890) 0.749 0.947 0.966 0.936 0.934 0.890 0.992 0.974 0.890 0.924 
   3   (0.110) 0.251 0.053 0.034 0.064 0.066 0.110 0.008 0.026 0.110 0.076 

Locus 1656 : 
2 alleles
2.9% missing data
   2   (0.896) 0.943 0.980 0.805 0.987 0.970 0.977 0.544 0.380 0.896 0.908 
   3   (0.104) 0.057 0.020 0.195 0.013 0.030 0.023 0.456 0.620 0.104 0.092 

Locus 1657 : 
2 alleles
10.1% missing data
   2   (0.914) 0.934 0.747 0.976 0.977 0.910 0.843 0.996 0.951 0.915 0.968 
   4   (0.086) 0.066 0.253 0.024 0.023 0.090 0.157 0.004 0.049 0.085 0.032 

Locus 1658 : 
2 alleles
4.3% missing data
   3   (0.910) 0.985 0.985 0.880 0.405 0.983 0.974 0.912 0.967 0.911 0.917 
   1   (0.090) 0.015 0.015 0.120 0.595 0.017 0.026 0.088 0.033 0.089 0.083 

Locus 1659 : 
2 alleles
13.8% missing data
   2   (0.900) 0.942 0.981 0.972 0.985 0.812 0.923 0.993 0.918 0.900 0.921 
   4   (0.100) 0.058 0.019 0.028 0.015 0.188 0.077 0.007 0.082 0.100 0.079 

Locus 1660 : 
2 alleles
13.8% missing data
   3   (0.215) 0.170 0.241 0.106 0.039 0.245 0.292 0.024 0.195 0.215 0.176 
   1   (0.785) 0.830 0.759 0.894 0.961 0.755 0.708 0.976 0.805 0.785 0.824 

Locus 1661 : 
2 alleles
5.1% missing data
   2   (0.152) 0.120 0.124 0.093 0.023 0.149 0.100 0.053 0.030 0.153 0.153 
   4   (0.848) 0.880 0.876 0.907 0.977 0.851 0.900 0.947 0.970 0.847 0.847 

Locus 1662 : 
2 alleles
2.9% missing data
   4   (0.802) 0.919 0.936 0.732 0.971 0.938 0.896 0.927 0.849 0.803 0.684 
   2   (0.198) 0.081 0.064 0.268 0.029 0.062 0.104 0.073 0.151 0.197 0.316 

Locus 1663 : 
2 alleles
1.4% missing data
   4   (0.887) 0.934 0.969 0.945 0.979 0.958 0.956 0.959 0.991 0.886 0.828 
   2   (0.113) 0.066 0.031 0.055 0.021 0.042 0.044 0.041 0.009 0.114 0.172 

Locus 1664 : 
2 alleles
2.2% missing data
   3   (0.915) 0.968 0.763 0.978 0.986 0.918 0.919 0.995 0.987 0.915 0.951 
   1   (0.085) 0.032 0.237 0.022 0.014 0.082 0.081 0.005 0.013 0.085 0.049 

Locus 1665 : 
2 alleles
5.8% missing data
   2   (0.723) 0.843 0.699 0.864 0.540 0.881 0.773 0.609 0.950 0.724 0.667 
   4   (0.277) 0.157 0.301 0.136 0.460 0.119 0.227 0.391 0.050 0.276 0.333 

Locus 1666 : 
2 alleles
3.6% missing data
   3   (0.878) 0.894 0.959 0.793 0.977 0.827 0.910 0.982 0.717 0.878 0.914 
   4   (0.122) 0.106 0.041 0.207 0.023 0.173 0.090 0.018 0.283 0.122 0.086 

Locus 1667 : 
2 alleles
4.3% missing data
   2   (0.909) 0.980 0.935 0.861 0.919 0.986 0.960 0.963 0.954 0.909 0.902 
   4   (0.091) 0.020 0.065 0.139 0.081 0.014 0.040 0.037 0.046 0.091 0.098 

Locus 1668 : 
2 alleles
3.6% missing data
   1   (0.910) 0.975 0.963 0.973 0.985 0.947 0.911 0.995 0.986 0.910 0.934 
   4   (0.090) 0.025 0.037 0.027 0.015 0.053 0.089 0.005 0.014 0.090 0.066 

Locus 1669 : 
2 alleles
2.2% missing data
   4   (0.897) 0.803 0.957 0.913 0.985 0.873 0.941 0.985 0.903 0.897 0.913 
   1   (0.103) 0.197 0.043 0.087 0.015 0.127 0.059 0.015 0.097 0.103 0.087 

Locus 1670 : 
2 alleles
5.8% missing data
   2   (0.490) 0.625 0.733 0.332 0.100 0.386 0.640 0.146 0.121 0.490 0.462 
   4   (0.510) 0.375 0.267 0.668 0.900 0.614 0.360 0.854 0.879 0.510 0.538 

Locus 1671 : 
2 alleles
13.8% missing data
   2   (0.927) 0.951 0.976 0.976 0.988 0.931 0.890 0.996 0.994 0.927 0.971 
   4   (0.073) 0.049 0.024 0.024 0.012 0.069 0.110 0.004 0.006 0.073 0.029 

Locus 1672 : 
2 alleles
1.4% missing data
   2   (0.661) 0.694 0.739 0.836 0.212 0.667 0.702 0.954 0.526 0.662 0.615 
   4   (0.339) 0.306 0.261 0.164 0.788 0.333 0.298 0.046 0.474 0.338 0.385 

Locus 1673 : 
2 alleles
2.2% missing data
   1   (0.671) 0.536 0.598 0.820 0.939 0.636 0.599 0.951 0.922 0.669 0.707 
   3   (0.329) 0.464 0.402 0.180 0.061 0.364 0.401 0.049 0.078 0.331 0.293 

Locus 1674 : 
2 alleles
10.9% missing data
   4   (0.910) 0.962 0.988 0.932 0.983 0.682 0.967 0.983 0.858 0.911 0.895 
   2   (0.090) 0.038 0.012 0.068 0.017 0.318 0.033 0.017 0.142 0.089 0.105 

Locus 1675 : 
2 alleles
7.2% missing data
   2   (0.605) 0.710 0.539 0.315 0.241 0.617 0.601 0.504 0.957 0.605 0.671 
   4   (0.395) 0.290 0.461 0.685 0.759 0.383 0.399 0.496 0.043 0.395 0.329 

Locus 1676 : 
2 alleles
14.5% missing data
   3   (0.350) 0.291 0.383 0.157 0.886 0.568 0.443 0.074 0.082 0.349 0.303 
   4   (0.650) 0.709 0.617 0.843 0.114 0.432 0.557 0.926 0.918 0.651 0.697 

Locus 1677 : 
2 alleles
6.5% missing data
   1   (0.856) 0.855 0.805 0.904 0.975 0.951 0.940 0.968 0.978 0.855 0.795 
   3   (0.144) 0.145 0.195 0.096 0.025 0.049 0.060 0.032 0.022 0.145 0.205 

Locus 1678 : 
2 alleles
10.1% missing data
   3   (0.748) 0.786 0.837 0.835 0.810 0.840 0.831 0.223 0.276 0.747 0.774 
   1   (0.252) 0.214 0.163 0.165 0.190 0.160 0.169 0.777 0.724 0.253 0.226 

Locus 1679 : 
2 alleles
2.9% missing data
   3   (0.953) 0.995 1.000 0.983 0.994 0.997 0.996 0.566 0.915 0.953 0.938 
   4   (0.047) 0.005 0.000 0.017 0.006 0.003 0.004 0.434 0.085 0.047 0.062 

Locus 1680 : 
2 alleles
2.9% missing data
   3   (0.892) 0.956 0.943 0.862 0.983 0.933 0.908 0.987 0.971 0.892 0.911 
   1   (0.108) 0.044 0.057 0.138 0.017 0.067 0.092 0.013 0.029 0.108 0.089 

Locus 1681 : 
2 alleles
10.9% missing data
   4   (0.948) 0.978 0.523 0.987 0.993 0.903 0.956 0.998 0.965 0.948 0.987 
   2   (0.052) 0.022 0.477 0.013 0.007 0.097 0.044 0.002 0.035 0.052 0.013 

Locus 1682 : 
2 alleles
3.6% missing data
   3   (0.948) 0.951 0.867 0.992 0.993 0.933 0.909 0.999 0.998 0.948 0.989 
   2   (0.052) 0.049 0.133 0.008 0.007 0.067 0.091 0.001 0.002 0.052 0.011 

Locus 1683 : 
2 alleles
0.7% missing data
   3   (0.947) 0.971 0.787 0.993 0.993 0.961 0.895 0.999 0.998 0.948 0.989 
   1   (0.053) 0.029 0.213 0.007 0.007 0.039 0.105 0.001 0.002 0.052 0.011 

Locus 1684 : 
2 alleles
5.1% missing data
   1   (0.909) 0.975 0.975 0.898 0.985 0.971 0.974 0.966 0.955 0.909 0.858 
   4   (0.091) 0.025 0.025 0.102 0.015 0.029 0.026 0.034 0.045 0.091 0.142 

Locus 1685 : 
2 alleles
15.9% missing data
   1   (0.923) 0.976 0.903 0.982 0.983 0.990 0.960 0.989 0.943 0.923 0.925 
   3   (0.077) 0.024 0.097 0.018 0.017 0.010 0.040 0.011 0.057 0.077 0.075 

Locus 1686 : 
2 alleles
13.0% missing data
   3   (0.899) 0.929 0.938 0.969 0.387 0.816 0.937 0.981 0.969 0.900 0.939 
   1   (0.101) 0.071 0.062 0.031 0.613 0.184 0.063 0.019 0.031 0.100 0.061 

Locus 1687 : 
2 alleles
3.6% missing data
   1   (0.875) 0.964 0.968 0.930 0.426 0.937 0.954 0.950 0.983 0.876 0.838 
   3   (0.125) 0.036 0.032 0.070 0.574 0.063 0.046 0.050 0.017 0.124 0.162 

Locus 1688 : 
2 alleles
1.4% missing data
   1   (0.910) 0.934 0.993 0.871 0.983 0.965 0.972 0.988 0.949 0.911 0.869 
   2   (0.090) 0.066 0.007 0.129 0.017 0.035 0.028 0.012 0.051 0.089 0.131 

Locus 1689 : 
2 alleles
7.2% missing data
   3   (0.748) 0.896 0.749 0.848 0.295 0.891 0.834 0.891 0.441 0.747 0.717 
   4   (0.252) 0.104 0.251 0.152 0.705 0.109 0.166 0.109 0.559 0.253 0.283 

Locus 1690 : 
2 alleles
3.6% missing data
   1   (0.879) 0.806 0.904 0.909 0.972 0.616 0.912 0.992 0.978 0.880 0.911 
   3   (0.121) 0.194 0.096 0.091 0.028 0.384 0.088 0.008 0.022 0.120 0.089 

Locus 1691 : 
2 alleles
5.8% missing data
   3   (0.850) 0.900 0.686 0.924 0.973 0.932 0.814 0.970 0.977 0.850 0.885 
   1   (0.150) 0.100 0.314 0.076 0.027 0.068 0.186 0.030 0.023 0.150 0.115 

Locus 1692 : 
2 alleles
3.6% missing data
   4   (0.925) 0.930 0.629 0.982 0.981 0.814 0.913 0.997 0.975 0.925 0.975 
   3   (0.075) 0.070 0.371 0.018 0.019 0.186 0.087 0.003 0.025 0.075 0.025 

Locus 1693 : 
2 alleles
10.9% missing data
   3   (0.905) 0.974 0.904 0.973 0.981 0.940 0.922 0.991 0.957 0.904 0.926 
   4   (0.095) 0.026 0.096 0.027 0.019 0.060 0.078 0.009 0.043 0.096 0.074 

Locus 1694 : 
2 alleles
6.5% missing data
   1   (0.885) 0.896 0.964 0.944 0.406 0.946 0.932 0.974 0.985 0.883 0.929 
   3   (0.115) 0.104 0.036 0.056 0.594 0.054 0.068 0.026 0.015 0.117 0.071 

Locus 1695 : 
2 alleles
5.8% missing data
   1   (0.869) 0.886 0.715 0.955 0.956 0.902 0.900 0.986 0.983 0.869 0.877 
   3   (0.131) 0.114 0.285 0.045 0.044 0.098 0.100 0.014 0.017 0.131 0.123 

Locus 1696 : 
2 alleles
2.9% missing data
   4   (0.913) 0.984 0.993 0.971 0.986 0.976 0.967 0.990 0.970 0.913 0.874 
   2   (0.087) 0.016 0.007 0.029 0.014 0.024 0.033 0.010 0.030 0.087 0.126 

Locus 1697 : 
2 alleles
5.1% missing data
   2   (0.150) 0.114 0.100 0.042 0.025 0.180 0.140 0.018 0.015 0.151 0.147 
   3   (0.850) 0.886 0.900 0.958 0.975 0.820 0.860 0.982 0.985 0.849 0.853 

Locus 1698 : 
2 alleles
10.9% missing data
   1   (0.734) 0.777 0.679 0.633 0.335 0.782 0.705 0.840 0.937 0.734 0.812 
   3   (0.266) 0.223 0.321 0.367 0.665 0.218 0.295 0.160 0.063 0.266 0.188 

Locus 1699 : 
2 alleles
11.6% missing data
   1   (0.862) 0.811 0.865 0.881 0.975 0.765 0.869 0.982 0.972 0.862 0.896 
   3   (0.138) 0.189 0.135 0.119 0.025 0.235 0.131 0.018 0.028 0.138 0.104 

Locus 1700 : 
2 alleles
1.4% missing data
   3   (0.926) 0.847 0.821 0.987 0.989 0.863 0.905 0.997 0.995 0.926 0.975 
   1   (0.074) 0.153 0.179 0.013 0.011 0.137 0.095 0.003 0.005 0.074 0.025 

Locus 1701 : 
2 alleles
9.4% missing data
   3   (0.910) 0.963 0.988 0.900 0.363 0.984 0.982 0.732 0.989 0.911 0.905 
   1   (0.090) 0.037 0.012 0.100 0.637 0.016 0.018 0.268 0.011 0.089 0.095 

Locus 1702 : 
2 alleles
4.3% missing data
   4   (0.621) 0.696 0.723 0.625 0.378 0.691 0.693 0.727 0.959 0.620 0.576 
   1   (0.379) 0.304 0.277 0.375 0.622 0.309 0.307 0.273 0.041 0.380 0.424 

Locus 1703 : 
2 alleles
18.1% missing data
   4   (0.751) 0.585 0.624 0.934 0.890 0.712 0.703 0.980 0.952 0.750 0.781 
   2   (0.249) 0.415 0.376 0.066 0.110 0.288 0.297 0.020 0.048 0.250 0.219 

Locus 1704 : 
2 alleles
13.0% missing data
   2   (0.888) 0.863 0.899 0.921 0.984 0.897 0.925 0.986 0.933 0.886 0.912 
   4   (0.112) 0.137 0.101 0.079 0.016 0.103 0.075 0.014 0.067 0.114 0.088 

Locus 1705 : 
2 alleles
1.4% missing data
   3   (0.899) 0.966 0.965 0.761 0.982 0.939 0.949 0.983 0.928 0.900 0.904 
   4   (0.101) 0.034 0.035 0.239 0.018 0.061 0.051 0.017 0.072 0.100 0.096 

Locus 1706 : 
2 alleles
10.1% missing data
   2   (0.892) 0.920 0.933 0.967 0.246 0.913 0.935 0.986 0.916 0.893 0.927 
   4   (0.108) 0.080 0.067 0.033 0.754 0.087 0.065 0.014 0.084 0.107 0.073 

Locus 1707 : 
2 alleles
11.6% missing data
   4   (0.795) 0.457 0.885 0.873 0.968 0.833 0.854 0.946 0.676 0.794 0.787 
   3   (0.205) 0.543 0.115 0.127 0.032 0.167 0.146 0.054 0.324 0.206 0.213 

Locus 1708 : 
2 alleles
4.3% missing data
   4   (0.846) 0.755 0.921 0.956 0.927 0.879 0.886 0.984 0.965 0.846 0.807 
   3   (0.154) 0.245 0.079 0.044 0.073 0.121 0.114 0.016 0.035 0.154 0.193 

Locus 1709 : 
2 alleles
7.2% missing data
   3   (0.915) 0.954 0.935 0.978 0.976 0.792 0.930 0.995 0.975 0.915 0.951 
   1   (0.085) 0.046 0.065 0.022 0.024 0.208 0.070 0.005 0.025 0.085 0.049 

Locus 1710 : 
2 alleles
4.3% missing data
   1   (0.887) 0.872 0.954 0.970 0.980 0.813 0.869 0.993 0.993 0.886 0.928 
   3   (0.113) 0.128 0.046 0.030 0.020 0.187 0.131 0.007 0.007 0.114 0.072 

Locus 1711 : 
2 alleles
2.9% missing data
   2   (0.802) 0.902 0.455 0.875 0.966 0.834 0.870 0.979 0.936 0.802 0.753 
   4   (0.198) 0.098 0.545 0.125 0.034 0.166 0.130 0.021 0.064 0.198 0.247 

Locus 1712 : 
2 alleles
1.4% missing data
   1   (0.745) 0.844 0.899 0.663 0.952 0.560 0.840 0.902 0.596 0.746 0.666 
   3   (0.255) 0.156 0.101 0.337 0.048 0.440 0.160 0.098 0.404 0.254 0.334 

Locus 1713 : 
2 alleles
14.5% missing data
   3   (0.868) 0.966 0.952 0.803 0.821 0.954 0.958 0.423 0.828 0.869 0.837 
   4   (0.132) 0.034 0.048 0.197 0.179 0.046 0.042 0.577 0.172 0.131 0.163 

Locus 1714 : 
2 alleles
5.8% missing data
   2   (0.572) 0.348 0.675 0.673 0.276 0.520 0.561 0.825 0.851 0.572 0.580 
   4   (0.428) 0.652 0.325 0.327 0.724 0.480 0.439 0.175 0.149 0.428 0.420 

Locus 1715 : 
2 alleles
13.8% missing data
   3   (0.897) 0.946 0.793 0.913 0.982 0.876 0.949 0.979 0.982 0.897 0.888 
   2   (0.103) 0.054 0.207 0.087 0.018 0.124 0.051 0.021 0.018 0.103 0.112 

Locus 1716 : 
2 alleles
5.1% missing data
   1   (0.854) 0.957 0.937 0.924 0.978 0.929 0.898 0.974 0.025 0.853 0.874 
   3   (0.146) 0.043 0.063 0.076 0.022 0.071 0.102 0.026 0.975 0.147 0.126 

Locus 1717 : 
2 alleles
2.9% missing data
   3   (0.753) 0.592 0.829 0.725 0.598 0.677 0.866 0.577 0.977 0.752 0.748 
   1   (0.247) 0.408 0.171 0.275 0.402 0.323 0.134 0.423 0.023 0.248 0.252 

Locus 1718 : 
2 alleles
5.1% missing data
   2   (0.856) 0.945 0.845 0.873 0.951 0.918 0.919 0.981 0.977 0.855 0.826 
   4   (0.144) 0.055 0.155 0.127 0.049 0.082 0.081 0.019 0.023 0.145 0.174 

Locus 1719 : 
2 alleles
2.9% missing data
   1   (0.919) 0.923 0.903 0.976 0.988 0.913 0.905 0.996 0.996 0.919 0.963 
   3   (0.081) 0.077 0.097 0.024 0.012 0.087 0.095 0.004 0.004 0.081 0.037 

Locus 1720 : 
2 alleles
11.6% missing data
   2   (0.914) 0.833 0.929 0.899 0.987 0.862 0.947 0.986 0.865 0.913 0.950 
   3   (0.086) 0.167 0.071 0.101 0.013 0.138 0.053 0.014 0.135 0.087 0.050 

Locus 1721 : 
2 alleles
2.9% missing data
   1   (0.894) 0.965 0.961 0.963 0.984 0.955 0.935 0.986 0.976 0.893 0.886 
   3   (0.106) 0.035 0.039 0.037 0.016 0.045 0.065 0.014 0.024 0.107 0.114 

Locus 1722 : 
2 alleles
3.6% missing data
   2   (0.869) 0.842 0.903 0.824 0.979 0.825 0.867 0.980 0.980 0.869 0.917 
   1   (0.131) 0.158 0.097 0.176 0.021 0.175 0.133 0.020 0.020 0.131 0.083 

Locus 1723 : 
2 alleles
2.2% missing data
   1   (0.105) 0.036 0.095 0.028 0.016 0.059 0.111 0.010 0.013 0.105 0.079 
   2   (0.895) 0.964 0.905 0.972 0.984 0.941 0.889 0.990 0.987 0.895 0.921 

Locus 1724 : 
2 alleles
15.2% missing data
   2   (0.460) 0.387 0.479 0.643 0.840 0.361 0.401 0.368 0.463 0.460 0.471 
   4   (0.540) 0.613 0.521 0.357 0.160 0.639 0.599 0.632 0.537 0.540 0.529 

Locus 1725 : 
2 alleles
1.4% missing data
   3   (0.876) 0.964 0.987 0.429 0.520 0.977 0.975 0.739 0.989 0.877 0.849 
   4   (0.124) 0.036 0.013 0.571 0.480 0.023 0.025 0.261 0.011 0.123 0.151 

Locus 1726 : 
2 alleles
5.1% missing data
   4   (0.904) 0.966 0.892 0.931 0.984 0.938 0.943 0.989 0.957 0.905 0.905 
   2   (0.096) 0.034 0.108 0.069 0.016 0.062 0.057 0.011 0.043 0.095 0.095 

Locus 1727 : 
2 alleles
8.0% missing data
   2   (0.850) 0.869 0.657 0.910 0.262 0.928 0.899 0.961 0.963 0.850 0.896 
   3   (0.150) 0.131 0.343 0.090 0.738 0.072 0.101 0.039 0.037 0.150 0.104 

Locus 1728 : 
2 alleles
10.1% missing data
   3   (0.791) 0.748 0.718 0.819 0.268 0.885 0.757 0.961 0.990 0.791 0.861 
   1   (0.209) 0.252 0.282 0.181 0.732 0.115 0.243 0.039 0.010 0.209 0.139 

Locus 1729 : 
2 alleles
13.8% missing data
   1   (0.858) 0.934 0.835 0.874 0.928 0.895 0.926 0.889 0.966 0.858 0.833 
   4   (0.142) 0.066 0.165 0.126 0.072 0.105 0.074 0.111 0.034 0.142 0.167 

Locus 1730 : 
2 alleles
4.3% missing data
   3   (0.867) 0.966 0.853 0.849 0.980 0.955 0.901 0.966 0.971 0.866 0.880 
   4   (0.133) 0.034 0.147 0.151 0.020 0.045 0.099 0.034 0.029 0.134 0.120 

Locus 1731 : 
2 alleles
15.2% missing data
   3   (0.701) 0.576 0.683 0.583 0.725 0.685 0.699 0.784 0.723 0.701 0.760 
   1   (0.299) 0.424 0.317 0.417 0.275 0.315 0.301 0.216 0.277 0.299 0.240 

Locus 1732 : 
2 alleles
4.3% missing data
   1   (0.905) 0.951 0.982 0.918 0.967 0.965 0.957 0.957 0.916 0.905 0.910 
   3   (0.095) 0.049 0.018 0.082 0.033 0.035 0.043 0.043 0.084 0.095 0.090 

Locus 1733 : 
2 alleles
3.6% missing data
   2   (0.789) 0.779 0.812 0.941 0.960 0.829 0.778 0.966 0.955 0.789 0.765 
   4   (0.211) 0.221 0.188 0.059 0.040 0.171 0.222 0.034 0.045 0.211 0.235 

Locus 1734 : 
2 alleles
3.6% missing data
   1   (0.151) 0.149 0.340 0.078 0.023 0.126 0.131 0.017 0.015 0.152 0.133 
   3   (0.849) 0.851 0.660 0.922 0.977 0.874 0.869 0.983 0.985 0.848 0.867 

Locus 1735 : 
2 alleles
14.5% missing data
   4   (0.534) 0.596 0.811 0.286 0.786 0.479 0.430 0.738 0.668 0.535 0.571 
   1   (0.466) 0.404 0.189 0.714 0.214 0.521 0.570 0.262 0.332 0.465 0.429 

Locus 1736 : 
2 alleles
7.2% missing data
   1   (0.834) 0.930 0.785 0.958 0.333 0.838 0.850 0.980 0.983 0.835 0.854 
   2   (0.166) 0.070 0.215 0.042 0.667 0.162 0.150 0.020 0.017 0.165 0.146 

Locus 1737 : 
2 alleles
15.2% missing data
   4   (0.504) 0.567 0.592 0.699 0.537 0.673 0.424 0.863 0.573 0.503 0.469 
   2   (0.496) 0.433 0.408 0.301 0.463 0.327 0.576 0.137 0.427 0.497 0.531 

Locus 1738 : 
2 alleles
5.1% missing data
   1   (0.902) 0.939 0.937 0.953 0.982 0.959 0.939 0.984 0.967 0.903 0.891 
   3   (0.098) 0.061 0.063 0.047 0.018 0.041 0.061 0.016 0.033 0.097 0.109 

Locus 1739 : 
2 alleles
2.2% missing data
   2   (0.920) 0.963 0.901 0.968 0.986 0.957 0.939 0.994 0.987 0.920 0.952 
   4   (0.080) 0.037 0.099 0.032 0.014 0.043 0.061 0.006 0.013 0.080 0.048 

Locus 1740 : 
2 alleles
3.6% missing data
   2   (0.909) 0.953 0.942 0.754 0.966 0.974 0.951 0.973 0.985 0.909 0.934 
   4   (0.091) 0.047 0.058 0.246 0.034 0.026 0.049 0.027 0.015 0.091 0.066 

Locus 1741 : 
2 alleles
16.7% missing data
   4   (0.851) 0.711 0.790 0.947 0.977 0.795 0.886 0.982 0.973 0.851 0.869 
   2   (0.149) 0.289 0.210 0.053 0.023 0.205 0.114 0.018 0.027 0.149 0.131 

Locus 1742 : 
2 alleles
10.9% missing data
   2   (0.869) 0.941 0.912 0.900 0.979 0.884 0.939 0.912 0.834 0.870 0.833 
   4   (0.131) 0.059 0.088 0.100 0.021 0.116 0.061 0.088 0.166 0.130 0.167 

Locus 1743 : 
2 alleles
1.4% missing data
   3   (0.897) 0.945 0.937 0.974 0.985 0.970 0.951 0.991 0.988 0.896 0.870 
   2   (0.103) 0.055 0.063 0.026 0.015 0.030 0.049 0.009 0.012 0.104 0.130 

Locus 1744 : 
2 alleles
3.6% missing data
   4   (0.087) 0.042 0.067 0.022 0.029 0.045 0.104 0.007 0.008 0.087 0.050 
   2   (0.913) 0.958 0.933 0.978 0.971 0.955 0.896 0.993 0.992 0.913 0.950 

Locus 1745 : 
2 alleles
3.6% missing data
   2   (0.915) 0.972 0.975 0.872 0.985 0.978 0.969 0.884 0.936 0.916 0.907 
   4   (0.085) 0.028 0.025 0.128 0.015 0.022 0.031 0.116 0.064 0.084 0.093 

Locus 1746 : 
2 alleles
10.1% missing data
   4   (0.912) 0.933 0.967 0.952 0.984 0.979 0.971 0.975 0.980 0.913 0.874 
   2   (0.088) 0.067 0.033 0.048 0.016 0.021 0.029 0.025 0.020 0.087 0.126 

Locus 1747 : 
2 alleles
2.9% missing data
   1   (0.744) 0.868 0.566 0.915 0.960 0.783 0.745 0.939 0.444 0.745 0.724 
   4   (0.256) 0.132 0.434 0.085 0.040 0.217 0.255 0.061 0.556 0.255 0.276 

Locus 1748 : 
2 alleles
6.5% missing data
   1   (0.836) 0.917 0.929 0.948 0.976 0.888 0.792 0.978 0.974 0.836 0.843 
   3   (0.164) 0.083 0.071 0.052 0.024 0.112 0.208 0.022 0.026 0.164 0.157 

Locus 1749 : 
2 alleles
3.6% missing data
   3   (0.894) 0.935 0.924 0.874 0.969 0.962 0.913 0.990 0.917 0.895 0.912 
   1   (0.106) 0.065 0.076 0.126 0.031 0.038 0.087 0.010 0.083 0.105 0.088 

Locus 1750 : 
2 alleles
5.8% missing data
   1   (0.914) 0.899 0.990 0.965 0.972 0.932 0.954 0.981 0.961 0.914 0.930 
   3   (0.086) 0.101 0.010 0.035 0.028 0.068 0.046 0.019 0.039 0.086 0.070 

Locus 1751 : 
2 alleles
4.3% missing data
   1   (0.604) 0.341 0.622 0.657 0.829 0.522 0.614 0.492 0.070 0.604 0.662 
   4   (0.396) 0.659 0.378 0.343 0.171 0.478 0.386 0.508 0.930 0.396 0.338 

Locus 1752 : 
2 alleles
3.6% missing data
   1   (0.859) 0.940 0.827 0.946 0.118 0.926 0.954 0.973 0.942 0.859 0.822 
   3   (0.141) 0.060 0.173 0.054 0.882 0.074 0.046 0.027 0.058 0.141 0.178 

Locus 1753 : 
2 alleles
11.6% missing data
   1   (0.514) 0.390 0.393 0.785 0.243 0.420 0.338 0.921 0.549 0.515 0.604 
   3   (0.486) 0.610 0.607 0.215 0.757 0.580 0.662 0.079 0.451 0.485 0.396 

Locus 1754 : 
2 alleles
15.2% missing data
   1   (0.468) 0.330 0.778 0.459 0.079 0.506 0.472 0.246 0.625 0.468 0.498 
   4   (0.532) 0.670 0.222 0.541 0.921 0.494 0.528 0.754 0.375 0.532 0.502 

Locus 1755 : 
2 alleles
8.7% missing data
   2   (0.637) 0.603 0.282 0.684 0.879 0.659 0.684 0.598 0.061 0.638 0.654 
   4   (0.363) 0.397 0.718 0.316 0.121 0.341 0.316 0.402 0.939 0.362 0.346 

Locus 1756 : 
2 alleles
3.6% missing data
   2   (0.745) 0.793 0.608 0.816 0.923 0.586 0.877 0.595 0.917 0.746 0.642 
   4   (0.255) 0.207 0.392 0.184 0.077 0.414 0.123 0.405 0.083 0.254 0.358 

Locus 1757 : 
2 alleles
10.9% missing data
   3   (0.911) 0.884 0.928 0.959 0.983 0.521 0.942 0.990 0.825 0.912 0.947 
   2   (0.089) 0.116 0.072 0.041 0.017 0.479 0.058 0.010 0.175 0.088 0.053 

Locus 1758 : 
2 alleles
1.4% missing data
   4   (0.836) 0.621 0.833 0.770 0.972 0.904 0.899 0.959 0.990 0.836 0.842 
   1   (0.164) 0.379 0.167 0.230 0.028 0.096 0.101 0.041 0.010 0.164 0.158 

Locus 1759 : 
2 alleles
10.1% missing data
   4   (0.805) 0.901 0.937 0.943 0.252 0.866 0.809 0.961 0.326 0.806 0.844 
   2   (0.195) 0.099 0.063 0.057 0.748 0.134 0.191 0.039 0.674 0.194 0.156 

Locus 1760 : 
2 alleles
13.0% missing data
   2   (0.646) 0.832 0.744 0.728 0.418 0.730 0.612 0.835 0.537 0.646 0.653 
   3   (0.354) 0.168 0.256 0.272 0.582 0.270 0.388 0.165 0.463 0.354 0.347 

Locus 1761 : 
2 alleles
13.0% missing data
   4   (0.788) 0.912 0.844 0.848 0.925 0.768 0.823 0.922 0.754 0.788 0.744 
   2   (0.212) 0.088 0.156 0.152 0.075 0.232 0.177 0.078 0.246 0.212 0.256 

Locus 1762 : 
2 alleles
2.2% missing data
   3   (0.736) 0.728 0.899 0.671 0.207 0.888 0.789 0.733 0.707 0.736 0.758 
   1   (0.264) 0.272 0.101 0.329 0.793 0.112 0.211 0.267 0.293 0.264 0.242 

Locus 1763 : 
2 alleles
5.1% missing data
   2   (0.368) 0.314 0.163 0.370 0.557 0.520 0.331 0.336 0.382 0.368 0.370 
   1   (0.632) 0.686 0.837 0.630 0.443 0.480 0.669 0.664 0.618 0.632 0.630 

Locus 1764 : 
2 alleles
2.2% missing data
   3   (0.863) 0.932 0.810 0.947 0.975 0.956 0.888 0.958 0.991 0.863 0.858 
   1   (0.137) 0.068 0.190 0.053 0.025 0.044 0.112 0.042 0.009 0.137 0.142 

Locus 1765 : 
2 alleles
5.1% missing data
   3   (0.695) 0.813 0.831 0.751 0.943 0.691 0.697 0.895 0.923 0.695 0.642 
   1   (0.305) 0.187 0.169 0.249 0.057 0.309 0.303 0.105 0.077 0.305 0.358 

Locus 1766 : 
2 alleles
2.2% missing data
   3   (0.609) 0.588 0.677 0.715 0.091 0.655 0.579 0.917 0.929 0.609 0.606 
   4   (0.391) 0.412 0.323 0.285 0.909 0.345 0.421 0.083 0.071 0.391 0.394 

Locus 1767 : 
2 alleles
11.6% missing data
   2   (0.875) 0.848 0.952 0.935 0.839 0.877 0.907 0.986 0.952 0.875 0.881 
   4   (0.125) 0.152 0.048 0.065 0.161 0.123 0.093 0.014 0.048 0.125 0.119 

Locus 1768 : 
2 alleles
2.2% missing data
   4   (0.890) 0.892 0.879 0.973 0.981 0.908 0.941 0.968 0.980 0.889 0.897 
   2   (0.110) 0.108 0.121 0.027 0.019 0.092 0.059 0.032 0.020 0.111 0.103 

Locus 1769 : 
2 alleles
2.9% missing data
   2   (0.907) 0.958 0.934 0.971 0.516 0.933 0.909 0.992 0.964 0.907 0.963 
   3   (0.093) 0.042 0.066 0.029 0.484 0.067 0.091 0.008 0.036 0.093 0.037 

Locus 1770 : 
2 alleles
6.5% missing data
   4   (0.900) 0.683 0.981 0.979 0.982 0.762 0.902 0.994 0.986 0.901 0.943 
   2   (0.100) 0.317 0.019 0.021 0.018 0.238 0.098 0.006 0.014 0.099 0.057 

Locus 1771 : 
2 alleles
10.1% missing data
   1   (0.136) 0.065 0.057 0.065 0.023 0.094 0.094 0.025 0.087 0.136 0.161 
   4   (0.864) 0.935 0.943 0.935 0.977 0.906 0.906 0.975 0.913 0.864 0.839 

Locus 1772 : 
2 alleles
3.6% missing data
   2   (0.917) 0.967 0.858 0.974 0.987 0.956 0.879 0.996 0.984 0.917 0.961 
   3   (0.083) 0.033 0.142 0.026 0.013 0.044 0.121 0.004 0.016 0.083 0.039 

Locus 1773 : 
2 alleles
1.4% missing data
   1   (0.843) 0.876 0.950 0.951 0.283 0.963 0.932 0.966 0.971 0.842 0.798 
   3   (0.157) 0.124 0.050 0.049 0.717 0.037 0.068 0.034 0.029 0.158 0.202 

Locus 1774 : 
2 alleles
5.8% missing data
   4   (0.932) 0.952 0.980 0.986 0.980 0.907 0.904 0.997 0.996 0.932 0.975 
   3   (0.068) 0.048 0.020 0.014 0.020 0.093 0.096 0.003 0.004 0.068 0.025 

Locus 1775 : 
2 alleles
4.3% missing data
   1   (0.541) 0.532 0.499 0.453 0.941 0.540 0.513 0.451 0.640 0.542 0.552 
   4   (0.459) 0.468 0.501 0.547 0.059 0.460 0.487 0.549 0.360 0.458 0.448 

Locus 1776 : 
2 alleles
2.9% missing data
   1   (0.913) 0.977 0.888 0.932 0.988 0.983 0.911 0.994 0.996 0.914 0.942 
   3   (0.087) 0.023 0.112 0.068 0.012 0.017 0.089 0.006 0.004 0.086 0.058 

Locus 1777 : 
2 alleles
5.1% missing data
   3   (0.908) 0.730 0.973 0.962 0.980 0.813 0.940 0.991 0.991 0.908 0.935 
   2   (0.092) 0.270 0.027 0.038 0.020 0.187 0.060 0.009 0.009 0.092 0.065 

Locus 1778 : 
2 alleles
2.2% missing data
   3   (0.933) 0.902 0.702 0.983 0.987 0.970 0.919 0.998 0.998 0.933 0.977 
   2   (0.067) 0.098 0.298 0.017 0.013 0.030 0.081 0.002 0.002 0.067 0.023 

Locus 1779 : 
2 alleles
11.6% missing data
   3   (0.855) 0.933 0.857 0.842 0.969 0.956 0.932 0.969 0.869 0.855 0.791 
   1   (0.145) 0.067 0.143 0.158 0.031 0.044 0.068 0.031 0.131 0.145 0.209 

Locus 1780 : 
2 alleles
4.3% missing data
   4   (0.887) 0.834 0.968 0.826 0.966 0.775 0.944 0.986 0.985 0.885 0.920 
   2   (0.113) 0.166 0.032 0.174 0.034 0.225 0.056 0.014 0.015 0.115 0.080 

Locus 1781 : 
2 alleles
9.4% missing data
   3   (0.480) 0.363 0.235 0.690 0.354 0.508 0.454 0.685 0.467 0.480 0.498 
   1   (0.520) 0.637 0.765 0.310 0.646 0.492 0.546 0.315 0.533 0.520 0.502 

Locus 1782 : 
2 alleles
1.4% missing data
   4   (0.930) 0.833 0.938 0.980 0.989 0.823 0.924 0.997 0.987 0.929 0.978 
   1   (0.070) 0.167 0.062 0.020 0.011 0.177 0.076 0.003 0.013 0.071 0.022 

Locus 1783 : 
2 alleles
2.9% missing data
   4   (0.892) 0.930 0.976 0.960 0.071 0.957 0.972 0.970 0.968 0.892 0.876 
   2   (0.108) 0.070 0.024 0.040 0.929 0.043 0.028 0.030 0.032 0.108 0.124 

Locus 1784 : 
2 alleles
7.2% missing data
   1   (0.624) 0.740 0.514 0.452 0.924 0.690 0.654 0.911 0.870 0.624 0.571 
   3   (0.376) 0.260 0.486 0.548 0.076 0.310 0.346 0.089 0.130 0.376 0.429 

Locus 1785 : 
2 alleles
13.8% missing data
   4   (0.535) 0.306 0.700 0.553 0.794 0.450 0.456 0.893 0.289 0.534 0.583 
   3   (0.465) 0.694 0.300 0.447 0.206 0.550 0.544 0.107 0.711 0.466 0.417 

Locus 1786 : 
2 alleles
3.6% missing data
   4   (0.244) 0.230 0.257 0.232 0.328 0.179 0.174 0.129 0.175 0.245 0.239 
   2   (0.756) 0.770 0.743 0.768 0.672 0.821 0.826 0.871 0.825 0.755 0.761 

Locus 1787 : 
2 alleles
2.2% missing data
   1   (0.916) 0.617 0.968 0.982 0.988 0.947 0.917 0.997 0.996 0.915 0.965 
   3   (0.084) 0.383 0.032 0.018 0.012 0.053 0.083 0.003 0.004 0.085 0.035 

Locus 1788 : 
2 alleles
6.5% missing data
   1   (0.698) 0.744 0.836 0.803 0.655 0.695 0.692 0.829 0.943 0.698 0.683 
   3   (0.302) 0.256 0.164 0.197 0.345 0.305 0.308 0.171 0.057 0.302 0.317 

Locus 1789 : 
2 alleles
9.4% missing data
   4   (0.888) 0.952 0.928 0.944 0.980 0.935 0.959 0.968 0.881 0.888 0.839 
   3   (0.112) 0.048 0.072 0.056 0.020 0.065 0.041 0.032 0.119 0.112 0.161 

Locus 1790 : 
2 alleles
15.9% missing data
   3   (0.915) 0.982 0.997 0.950 0.944 0.986 0.985 0.152 0.947 0.915 0.895 
   1   (0.085) 0.018 0.003 0.050 0.056 0.014 0.015 0.848 0.053 0.085 0.105 

Locus 1791 : 
2 alleles
2.2% missing data
   4   (0.889) 0.939 0.935 0.974 0.982 0.856 0.918 0.991 0.979 0.889 0.894 
   2   (0.111) 0.061 0.065 0.026 0.018 0.144 0.082 0.009 0.021 0.111 0.106 

Locus 1792 : 
2 alleles
6.5% missing data
   2   (0.880) 0.867 0.945 0.958 0.981 0.878 0.925 0.965 0.919 0.880 0.883 
   1   (0.120) 0.133 0.055 0.042 0.019 0.122 0.075 0.035 0.081 0.120 0.117 

Locus 1793 : 
2 alleles
2.9% missing data
   1   (0.764) 0.818 0.644 0.886 0.960 0.763 0.756 0.968 0.570 0.763 0.788 
   4   (0.236) 0.182 0.356 0.114 0.040 0.237 0.244 0.032 0.430 0.237 0.212 

Locus 1794 : 
2 alleles
1.4% missing data
   2   (0.907) 0.911 0.970 0.968 0.986 0.876 0.896 0.995 0.960 0.907 0.950 
   4   (0.093) 0.089 0.030 0.032 0.014 0.124 0.104 0.005 0.040 0.093 0.050 

Locus 1795 : 
2 alleles
11.6% missing data
   2   (0.888) 0.978 0.987 0.944 0.632 0.920 0.970 0.920 0.951 0.888 0.844 
   3   (0.112) 0.022 0.013 0.056 0.368 0.080 0.030 0.080 0.049 0.112 0.156 

Locus 1796 : 
2 alleles
2.9% missing data
   1   (0.761) 0.817 0.771 0.861 0.959 0.837 0.739 0.861 0.940 0.760 0.766 
   2   (0.239) 0.183 0.229 0.139 0.041 0.163 0.261 0.139 0.060 0.240 0.234 

Locus 1797 : 
2 alleles
0.7% missing data
   2   (0.877) 0.930 0.803 0.759 0.978 0.925 0.902 0.982 0.983 0.877 0.916 
   4   (0.123) 0.070 0.197 0.241 0.022 0.075 0.098 0.018 0.017 0.123 0.084 

Locus 1798 : 
2 alleles
8.0% missing data
   3   (0.897) 0.882 0.876 0.971 0.982 0.755 0.931 0.993 0.975 0.896 0.920 
   1   (0.103) 0.118 0.124 0.029 0.018 0.245 0.069 0.007 0.025 0.104 0.080 

Locus 1799 : 
2 alleles
11.6% missing data
   4   (0.872) 0.963 0.901 0.964 0.385 0.905 0.882 0.979 0.983 0.872 0.918 
   2   (0.128) 0.037 0.099 0.036 0.615 0.095 0.118 0.021 0.017 0.128 0.082 

Locus 1800 : 
2 alleles
4.3% missing data
   2   (0.637) 0.560 0.587 0.758 0.486 0.628 0.757 0.744 0.950 0.636 0.577 
   1   (0.363) 0.440 0.413 0.242 0.514 0.372 0.243 0.256 0.050 0.364 0.423 

Locus 1801 : 
2 alleles
6.5% missing data
   2   (0.920) 0.881 0.960 0.948 0.974 0.617 0.922 0.995 0.993 0.920 0.968 
   3   (0.080) 0.119 0.040 0.052 0.026 0.383 0.078 0.005 0.007 0.080 0.032 

Locus 1802 : 
2 alleles
12.3% missing data
   4   (0.792) 0.847 0.710 0.910 0.963 0.835 0.847 0.905 0.907 0.791 0.752 
   2   (0.208) 0.153 0.290 0.090 0.037 0.165 0.153 0.095 0.093 0.209 0.248 

Locus 1803 : 
2 alleles
4.3% missing data
   4   (0.910) 0.978 0.993 0.930 0.984 0.982 0.974 0.938 0.663 0.911 0.873 
   2   (0.090) 0.022 0.007 0.070 0.016 0.018 0.026 0.062 0.337 0.089 0.127 

Locus 1804 : 
2 alleles
10.1% missing data
   3   (0.739) 0.747 0.677 0.911 0.952 0.837 0.767 0.967 0.035 0.738 0.742 
   4   (0.261) 0.253 0.323 0.089 0.048 0.163 0.233 0.033 0.965 0.262 0.258 

Locus 1805 : 
2 alleles
11.6% missing data
   3   (0.895) 0.911 0.804 0.838 0.983 0.818 0.924 0.993 0.906 0.896 0.933 
   1   (0.105) 0.089 0.196 0.162 0.017 0.182 0.076 0.007 0.094 0.104 0.067 

Locus 1806 : 
2 alleles
11.6% missing data
   1   (0.856) 0.759 0.896 0.943 0.978 0.911 0.867 0.982 0.822 0.856 0.864 
   3   (0.144) 0.241 0.104 0.057 0.022 0.089 0.133 0.018 0.178 0.144 0.136 

Locus 1807 : 
2 alleles
15.2% missing data
   1   (0.915) 0.981 0.985 0.958 0.986 0.984 0.978 0.977 0.979 0.915 0.851 
   3   (0.085) 0.019 0.015 0.042 0.014 0.016 0.022 0.023 0.021 0.085 0.149 

Locus 1808 : 
2 alleles
4.3% missing data
   2   (0.260) 0.129 0.187 0.436 0.043 0.162 0.295 0.061 0.182 0.260 0.234 
   4   (0.740) 0.871 0.813 0.564 0.957 0.838 0.705 0.939 0.818 0.740 0.766 

Locus 1809 : 
2 alleles
3.6% missing data
   4   (0.719) 0.640 0.858 0.881 0.564 0.749 0.752 0.561 0.624 0.719 0.722 
   2   (0.281) 0.360 0.142 0.119 0.436 0.251 0.248 0.439 0.376 0.281 0.278 

Locus 1810 : 
2 alleles
8.0% missing data
   1   (0.727) 0.735 0.832 0.788 0.950 0.608 0.810 0.862 0.966 0.727 0.636 
   3   (0.273) 0.265 0.168 0.212 0.050 0.392 0.190 0.138 0.034 0.273 0.364 

Locus 1811 : 
2 alleles
2.9% missing data
   3   (0.908) 0.954 0.689 0.947 0.981 0.960 0.928 0.991 0.994 0.908 0.938 
   2   (0.092) 0.046 0.311 0.053 0.019 0.040 0.072 0.009 0.006 0.092 0.062 

Locus 1812 : 
2 alleles
10.1% missing data
   2   (0.905) 0.972 0.997 0.913 0.856 0.953 0.967 0.936 0.979 0.905 0.869 
   1   (0.095) 0.028 0.003 0.087 0.144 0.047 0.033 0.064 0.021 0.095 0.131 

Locus 1813 : 
2 alleles
2.9% missing data
   1   (0.645) 0.721 0.668 0.836 0.867 0.528 0.621 0.842 0.923 0.645 0.608 
   4   (0.355) 0.279 0.332 0.164 0.133 0.472 0.379 0.158 0.077 0.355 0.392 

Locus 1814 : 
2 alleles
2.9% missing data
   1   (0.823) 0.938 0.970 0.889 0.288 0.918 0.889 0.928 0.419 0.824 0.820 
   3   (0.177) 0.062 0.030 0.111 0.712 0.082 0.111 0.072 0.581 0.176 0.180 

Locus 1815 : 
2 alleles
13.0% missing data
   1   (0.596) 0.659 0.541 0.763 0.928 0.746 0.665 0.847 0.488 0.595 0.493 
   4   (0.404) 0.341 0.459 0.237 0.072 0.254 0.335 0.153 0.512 0.405 0.507 

Locus 1816 : 
2 alleles
3.6% missing data
   2   (0.810) 0.892 0.528 0.843 0.927 0.798 0.874 0.919 0.878 0.810 0.778 
   4   (0.190) 0.108 0.472 0.157 0.073 0.202 0.126 0.081 0.122 0.190 0.222 

Locus 1817 : 
2 alleles
2.9% missing data
   1   (0.797) 0.844 0.924 0.710 0.969 0.621 0.881 0.925 0.759 0.798 0.753 
   4   (0.203) 0.156 0.076 0.290 0.031 0.379 0.119 0.075 0.241 0.202 0.247 

Locus 1818 : 
2 alleles
2.2% missing data
   1   (0.814) 0.817 0.930 0.827 0.968 0.697 0.905 0.953 0.062 0.814 0.804 
   3   (0.186) 0.183 0.070 0.173 0.032 0.303 0.095 0.047 0.938 0.186 0.196 

Locus 1819 : 
2 alleles
15.9% missing data
   3   (0.910) 0.931 0.961 0.973 0.983 0.962 0.933 0.992 0.993 0.910 0.931 
   1   (0.090) 0.069 0.039 0.027 0.017 0.038 0.067 0.008 0.007 0.090 0.069 

Locus 1820 : 
2 alleles
11.6% missing data
   1   (0.540) 0.506 0.466 0.699 0.793 0.411 0.475 0.909 0.886 0.540 0.506 
   3   (0.460) 0.494 0.534 0.301 0.207 0.589 0.525 0.091 0.114 0.460 0.494 

Locus 1821 : 
2 alleles
5.8% missing data
   2   (0.793) 0.688 0.901 0.873 0.965 0.827 0.843 0.958 0.051 0.794 0.799 
   4   (0.207) 0.312 0.099 0.127 0.035 0.173 0.157 0.042 0.949 0.206 0.201 

Locus 1822 : 
2 alleles
15.2% missing data
   2   (0.442) 0.578 0.605 0.413 0.059 0.589 0.429 0.586 0.520 0.441 0.430 
   3   (0.558) 0.422 0.395 0.587 0.941 0.411 0.571 0.414 0.480 0.559 0.570 

Locus 1823 : 
2 alleles
0.7% missing data
   3   (0.948) 0.974 0.968 0.993 0.993 0.970 0.868 0.999 0.998 0.948 0.989 
   1   (0.052) 0.026 0.032 0.007 0.007 0.030 0.132 0.001 0.002 0.052 0.011 

Locus 1824 : 
2 alleles
10.9% missing data
   1   (0.186) 0.099 0.163 0.146 0.066 0.117 0.153 0.071 0.061 0.186 0.204 
   2   (0.814) 0.901 0.837 0.854 0.934 0.883 0.847 0.929 0.939 0.814 0.796 

Locus 1825 : 
2 alleles
14.5% missing data
   4   (0.429) 0.557 0.525 0.490 0.076 0.569 0.491 0.071 0.756 0.429 0.389 
   2   (0.571) 0.443 0.475 0.510 0.924 0.431 0.509 0.929 0.244 0.571 0.611 

Locus 1826 : 
2 alleles
13.0% missing data
   2   (0.715) 0.579 0.874 0.405 0.217 0.699 0.769 0.946 0.714 0.714 0.774 
   4   (0.285) 0.421 0.126 0.595 0.783 0.301 0.231 0.054 0.286 0.286 0.226 

Locus 1827 : 
2 alleles
3.6% missing data
   1   (0.843) 0.828 0.939 0.912 0.974 0.685 0.863 0.975 0.937 0.844 0.838 
   3   (0.157) 0.172 0.061 0.088 0.026 0.315 0.137 0.025 0.063 0.156 0.162 

Locus 1828 : 
2 alleles
4.3% missing data
   3   (0.904) 0.924 0.981 0.963 0.888 0.872 0.974 0.361 0.890 0.904 0.916 
   1   (0.096) 0.076 0.019 0.037 0.112 0.128 0.026 0.639 0.110 0.096 0.084 

Locus 1829 : 
2 alleles
11.6% missing data
   3   (0.898) 0.541 0.867 0.943 0.985 0.949 0.907 0.991 0.961 0.898 0.944 
   4   (0.102) 0.459 0.133 0.057 0.015 0.051 0.093 0.009 0.039 0.102 0.056 

Locus 1830 : 
2 alleles
2.9% missing data
   3   (0.938) 0.952 0.831 0.991 0.992 0.938 0.833 0.999 0.998 0.938 0.987 
   1   (0.062) 0.048 0.169 0.009 0.008 0.062 0.167 0.001 0.002 0.062 0.013 

Locus 1831 : 
2 alleles
5.1% missing data
   1   (0.878) 0.946 0.796 0.951 0.978 0.873 0.934 0.986 0.921 0.878 0.854 
   2   (0.122) 0.054 0.204 0.049 0.022 0.127 0.066 0.014 0.079 0.122 0.146 

Locus 1832 : 
2 alleles
8.0% missing data
   4   (0.801) 0.902 0.841 0.766 0.970 0.827 0.824 0.977 0.777 0.801 0.782 
   2   (0.199) 0.098 0.159 0.234 0.030 0.173 0.176 0.023 0.223 0.199 0.218 

Locus 1833 : 
2 alleles
10.9% missing data
   2   (0.878) 0.964 0.978 0.699 0.981 0.924 0.927 0.946 0.980 0.878 0.887 
   4   (0.122) 0.036 0.022 0.301 0.019 0.076 0.073 0.054 0.020 0.122 0.113 

Locus 1834 : 
2 alleles
13.0% missing data
   1   (0.906) 0.972 0.968 0.933 0.982 0.952 0.972 0.977 0.763 0.906 0.878 
   3   (0.094) 0.028 0.032 0.067 0.018 0.048 0.028 0.023 0.237 0.094 0.122 

Locus 1835 : 
2 alleles
10.9% missing data
   3   (0.895) 0.962 0.982 0.970 0.982 0.920 0.932 0.968 0.986 0.895 0.886 
   1   (0.105) 0.038 0.018 0.030 0.018 0.080 0.068 0.032 0.014 0.105 0.114 

Locus 1836 : 
2 alleles
2.2% missing data
   1   (0.894) 0.950 0.980 0.970 0.985 0.935 0.944 0.988 0.991 0.892 0.884 
   3   (0.106) 0.050 0.020 0.030 0.015 0.065 0.056 0.012 0.009 0.108 0.116 

Locus 1837 : 
2 alleles
5.1% missing data
   2   (0.808) 0.931 0.821 0.670 0.940 0.888 0.858 0.944 0.966 0.808 0.796 
   4   (0.192) 0.069 0.179 0.330 0.060 0.112 0.142 0.056 0.034 0.192 0.204 

Locus 1838 : 
2 alleles
5.8% missing data
   4   (0.901) 0.966 0.985 0.959 0.271 0.973 0.973 0.969 0.976 0.902 0.876 
   1   (0.099) 0.034 0.015 0.041 0.729 0.027 0.027 0.031 0.024 0.098 0.124 

Locus 1839 : 
2 alleles
3.6% missing data
   1   (0.848) 0.848 0.710 0.906 0.965 0.768 0.813 0.985 0.983 0.848 0.898 
   4   (0.152) 0.152 0.290 0.094 0.035 0.232 0.187 0.015 0.017 0.152 0.102 

Locus 1840 : 
2 alleles
5.1% missing data
   4   (0.854) 0.863 0.831 0.908 0.340 0.831 0.887 0.909 0.981 0.855 0.902 
   1   (0.146) 0.137 0.169 0.092 0.660 0.169 0.113 0.091 0.019 0.145 0.098 

Locus 1841 : 
2 alleles
2.9% missing data
   3   (0.907) 0.937 0.978 0.965 0.987 0.644 0.956 0.981 0.988 0.907 0.903 
   1   (0.093) 0.063 0.022 0.035 0.013 0.356 0.044 0.019 0.012 0.093 0.097 

Locus 1842 : 
2 alleles
12.3% missing data
   1   (0.766) 0.775 0.827 0.692 0.715 0.629 0.871 0.842 0.954 0.766 0.715 
   3   (0.234) 0.225 0.173 0.308 0.285 0.371 0.129 0.158 0.046 0.234 0.285 

Locus 1843 : 
2 alleles
4.3% missing data
   1   (0.902) 0.766 0.783 0.954 0.235 0.928 0.935 0.990 0.989 0.902 0.961 
   4   (0.098) 0.234 0.217 0.046 0.765 0.072 0.065 0.010 0.011 0.098 0.039 

Locus 1844 : 
2 alleles
2.2% missing data
   4   (0.901) 0.969 0.942 0.957 0.978 0.948 0.942 0.988 0.989 0.900 0.902 
   2   (0.099) 0.031 0.058 0.043 0.022 0.052 0.058 0.012 0.011 0.100 0.098 

Locus 1845 : 
2 alleles
13.0% missing data
   4   (0.878) 0.964 0.965 0.897 0.846 0.925 0.888 0.983 0.985 0.878 0.893 
   2   (0.122) 0.036 0.035 0.103 0.154 0.075 0.112 0.017 0.015 0.122 0.107 

Locus 1846 : 
2 alleles
4.3% missing data
   2   (0.928) 0.928 0.736 0.982 0.988 0.774 0.916 0.997 0.983 0.929 0.975 
   3   (0.072) 0.072 0.264 0.018 0.012 0.226 0.084 0.003 0.017 0.071 0.025 

Locus 1847 : 
2 alleles
1.4% missing data
   2   (0.885) 0.856 0.750 0.969 0.224 0.953 0.936 0.986 0.980 0.885 0.918 
   4   (0.115) 0.144 0.250 0.031 0.776 0.047 0.064 0.014 0.020 0.115 0.082 

Locus 1848 : 
2 alleles
3.6% missing data
   4   (0.903) 0.912 0.957 0.972 0.984 0.834 0.915 0.994 0.964 0.902 0.935 
   3   (0.097) 0.088 0.043 0.028 0.016 0.166 0.085 0.006 0.036 0.098 0.065 

Locus 1849 : 
2 alleles
3.6% missing data
   1   (0.768) 0.651 0.557 0.862 0.963 0.699 0.800 0.951 0.956 0.768 0.771 
   4   (0.232) 0.349 0.443 0.138 0.037 0.301 0.200 0.049 0.044 0.232 0.229 

Locus 1850 : 
2 alleles
2.2% missing data
   2   (0.174) 0.118 0.094 0.193 0.029 0.148 0.122 0.267 0.038 0.173 0.183 
   4   (0.826) 0.882 0.906 0.807 0.971 0.852 0.878 0.733 0.962 0.827 0.817 

Locus 1851 : 
2 alleles
4.3% missing data
   4   (0.912) 0.979 0.998 0.964 0.120 0.973 0.973 0.987 0.986 0.913 0.917 
   1   (0.088) 0.021 0.002 0.036 0.880 0.027 0.027 0.013 0.014 0.087 0.083 

Locus 1852 : 
2 alleles
3.6% missing data
   4   (0.888) 0.935 0.929 0.783 0.982 0.905 0.911 0.962 0.981 0.888 0.923 
   2   (0.112) 0.065 0.071 0.217 0.018 0.095 0.089 0.038 0.019 0.112 0.077 

Locus 1853 : 
2 alleles
11.6% missing data
   3   (0.881) 0.954 0.921 0.950 0.977 0.936 0.896 0.978 0.879 0.881 0.894 
   1   (0.119) 0.046 0.079 0.050 0.023 0.064 0.104 0.022 0.121 0.119 0.106 

Locus 1854 : 
2 alleles
10.9% missing data
   2   (0.910) 0.967 0.957 0.975 0.984 0.835 0.954 0.986 0.749 0.910 0.918 
   3   (0.090) 0.033 0.043 0.025 0.016 0.165 0.046 0.014 0.251 0.090 0.082 

Locus 1855 : 
2 alleles
8.7% missing data
   1   (0.539) 0.709 0.522 0.693 0.516 0.532 0.606 0.506 0.885 0.539 0.439 
   4   (0.461) 0.291 0.478 0.307 0.484 0.468 0.394 0.494 0.115 0.461 0.561 

Locus 1856 : 
2 alleles
8.7% missing data
   3   (0.763) 0.687 0.842 0.779 0.958 0.588 0.781 0.971 0.346 0.763 0.795 
   1   (0.237) 0.313 0.158 0.221 0.042 0.412 0.219 0.029 0.654 0.237 0.205 

Locus 1857 : 
2 alleles
13.8% missing data
   4   (0.079) 0.062 0.142 0.037 0.017 0.053 0.130 0.004 0.029 0.079 0.031 
   2   (0.921) 0.938 0.858 0.963 0.983 0.947 0.870 0.996 0.971 0.921 0.969 

Locus 1858 : 
2 alleles
11.6% missing data
   2   (0.897) 0.940 0.706 0.872 0.973 0.962 0.933 0.918 0.991 0.898 0.933 
   4   (0.103) 0.060 0.294 0.128 0.027 0.038 0.067 0.082 0.009 0.102 0.067 

Locus 1859 : 
2 alleles
8.7% missing data
   2   (0.908) 0.604 0.834 0.986 0.987 0.773 0.775 0.998 0.994 0.908 0.979 
   1   (0.092) 0.396 0.166 0.014 0.013 0.227 0.225 0.002 0.006 0.092 0.021 

Locus 1860 : 
2 alleles
9.4% missing data
   2   (0.750) 0.854 0.808 0.916 0.532 0.655 0.765 0.619 0.934 0.751 0.752 
   3   (0.250) 0.146 0.192 0.084 0.468 0.345 0.235 0.381 0.066 0.249 0.248 

Locus 1861 : 
2 alleles
3.6% missing data
   2   (0.689) 0.513 0.717 0.700 0.944 0.355 0.657 0.966 0.600 0.688 0.756 
   4   (0.311) 0.487 0.283 0.300 0.056 0.645 0.343 0.034 0.400 0.312 0.244 

Locus 1862 : 
2 alleles
1.4% missing data
   4   (0.921) 0.781 0.807 0.960 0.988 0.721 0.922 0.996 0.953 0.921 0.972 
   2   (0.079) 0.219 0.193 0.040 0.012 0.279 0.078 0.004 0.047 0.079 0.028 

Locus 1863 : 
2 alleles
13.8% missing data
   2   (0.263) 0.169 0.184 0.353 0.089 0.225 0.253 0.326 0.077 0.263 0.249 
   4   (0.737) 0.831 0.816 0.647 0.911 0.775 0.747 0.674 0.923 0.737 0.751 

Locus 1864 : 
2 alleles
4.3% missing data
   3   (0.780) 0.667 0.832 0.747 0.321 0.716 0.820 0.896 0.734 0.781 0.833 
   1   (0.220) 0.333 0.168 0.253 0.679 0.284 0.180 0.104 0.266 0.219 0.167 

Locus 1865 : 
2 alleles
1.4% missing data
   3   (0.946) 0.994 0.999 0.964 0.990 0.996 0.995 0.972 0.954 0.946 0.861 
   1   (0.054) 0.006 0.001 0.036 0.010 0.004 0.005 0.028 0.046 0.054 0.139 

Locus 1866 : 
2 alleles
13.8% missing data
   4   (0.907) 0.841 0.987 0.933 0.986 0.899 0.942 0.992 0.980 0.907 0.920 
   2   (0.093) 0.159 0.013 0.067 0.014 0.101 0.058 0.008 0.020 0.093 0.080 

Locus 1867 : 
2 alleles
12.3% missing data
   1   (0.628) 0.388 0.514 0.770 0.940 0.469 0.714 0.635 0.575 0.628 0.597 
   3   (0.372) 0.612 0.486 0.230 0.060 0.531 0.286 0.365 0.425 0.372 0.403 

Locus 1868 : 
2 alleles
13.8% missing data
   1   (0.296) 0.205 0.252 0.250 0.281 0.275 0.286 0.093 0.062 0.296 0.319 
   3   (0.704) 0.795 0.748 0.750 0.719 0.725 0.714 0.907 0.938 0.704 0.681 

Locus 1869 : 
2 alleles
2.2% missing data
   3   (0.868) 0.940 0.655 0.955 0.979 0.862 0.887 0.988 0.987 0.868 0.884 
   1   (0.132) 0.060 0.345 0.045 0.021 0.138 0.113 0.012 0.013 0.132 0.116 

Locus 1870 : 
2 alleles
3.6% missing data
   4   (0.677) 0.793 0.706 0.775 0.876 0.776 0.771 0.817 0.951 0.675 0.571 
   2   (0.323) 0.207 0.294 0.225 0.124 0.224 0.229 0.183 0.049 0.325 0.429 

Locus 1871 : 
2 alleles
11.6% missing data
   3   (0.852) 0.837 0.660 0.947 0.978 0.616 0.803 0.989 0.838 0.852 0.919 
   1   (0.148) 0.163 0.340 0.053 0.022 0.384 0.197 0.011 0.162 0.148 0.081 

Locus 1872 : 
2 alleles
4.3% missing data
   4   (0.484) 0.571 0.584 0.488 0.206 0.654 0.752 0.047 0.375 0.484 0.317 
   1   (0.516) 0.429 0.416 0.512 0.794 0.346 0.248 0.953 0.625 0.516 0.683 

Locus 1873 : 
2 alleles
5.8% missing data
   4   (0.914) 0.911 0.770 0.944 0.979 0.961 0.944 0.996 0.993 0.913 0.949 
   1   (0.086) 0.089 0.230 0.056 0.021 0.039 0.056 0.004 0.007 0.087 0.051 

Locus 1874 : 
2 alleles
13.0% missing data
   2   (0.631) 0.781 0.519 0.740 0.343 0.702 0.669 0.784 0.437 0.631 0.620 
   1   (0.369) 0.219 0.481 0.260 0.657 0.298 0.331 0.216 0.563 0.369 0.380 

Locus 1875 : 
2 alleles
5.8% missing data
   2   (0.501) 0.701 0.656 0.251 0.661 0.517 0.521 0.678 0.374 0.501 0.466 
   3   (0.499) 0.299 0.344 0.749 0.339 0.483 0.479 0.322 0.626 0.499 0.534 

Locus 1876 : 
2 alleles
13.8% missing data
   2   (0.852) 0.908 0.886 0.797 0.851 0.859 0.898 0.977 0.861 0.852 0.862 
   4   (0.148) 0.092 0.114 0.203 0.149 0.141 0.102 0.023 0.139 0.148 0.138 

Locus 1877 : 
2 alleles
2.2% missing data
   1   (0.872) 0.727 0.934 0.947 0.977 0.740 0.884 0.987 0.910 0.871 0.915 
   3   (0.128) 0.273 0.066 0.053 0.023 0.260 0.116 0.013 0.090 0.129 0.085 

Locus 1878 : 
2 alleles
15.9% missing data
   2   (0.907) 0.977 0.942 0.960 0.971 0.971 0.966 0.841 0.974 0.908 0.875 
   4   (0.093) 0.023 0.058 0.040 0.029 0.029 0.034 0.159 0.026 0.092 0.125 

Locus 1879 : 
2 alleles
0.0% missing data
   4   (0.920) 0.924 0.944 0.980 0.988 0.859 0.908 0.996 0.991 0.920 0.964 
   2   (0.080) 0.076 0.056 0.020 0.012 0.141 0.092 0.004 0.009 0.080 0.036 

Locus 1880 : 
2 alleles
9.4% missing data
   2   (0.740) 0.715 0.709 0.876 0.629 0.758 0.807 0.603 0.690 0.740 0.728 
   4   (0.260) 0.285 0.291 0.124 0.371 0.242 0.193 0.397 0.310 0.260 0.272 

Locus 1881 : 
2 alleles
10.9% missing data
   4   (0.885) 0.950 0.917 0.961 0.957 0.946 0.900 0.977 0.983 0.885 0.894 
   2   (0.115) 0.050 0.083 0.039 0.043 0.054 0.100 0.023 0.017 0.115 0.106 

Locus 1882 : 
2 alleles
0.7% missing data
   2   (0.949) 0.982 0.894 0.993 0.993 0.950 0.882 0.999 0.997 0.950 0.989 
   4   (0.051) 0.018 0.106 0.007 0.007 0.050 0.118 0.001 0.003 0.050 0.011 

Locus 1883 : 
2 alleles
12.3% missing data
   2   (0.683) 0.729 0.520 0.787 0.624 0.618 0.776 0.442 0.660 0.683 0.660 
   4   (0.317) 0.271 0.480 0.213 0.376 0.382 0.224 0.558 0.340 0.317 0.340 

Locus 1884 : 
2 alleles
2.9% missing data
   4   (0.928) 0.984 0.995 0.980 0.988 0.987 0.984 0.837 0.959 0.927 0.919 
   1   (0.072) 0.016 0.005 0.020 0.012 0.013 0.016 0.163 0.041 0.073 0.081 

Locus 1885 : 
2 alleles
12.3% missing data
   4   (0.931) 0.957 0.981 0.980 0.954 0.953 0.913 0.997 0.996 0.931 0.970 
   2   (0.069) 0.043 0.019 0.020 0.046 0.047 0.087 0.003 0.004 0.069 0.030 

Locus 1886 : 
2 alleles
3.6% missing data
   3   (0.858) 0.945 0.938 0.604 0.974 0.957 0.960 0.791 0.787 0.858 0.799 
   4   (0.142) 0.055 0.062 0.396 0.026 0.043 0.040 0.209 0.213 0.142 0.201 

Locus 1887 : 
2 alleles
7.2% missing data
   1   (0.510) 0.500 0.507 0.542 0.608 0.501 0.500 0.374 0.512 0.510 0.520 
   3   (0.490) 0.500 0.493 0.458 0.392 0.499 0.500 0.626 0.488 0.490 0.480 

Locus 1888 : 
2 alleles
10.9% missing data
   4   (0.807) 0.897 0.773 0.927 0.965 0.824 0.790 0.973 0.976 0.807 0.802 
   2   (0.193) 0.103 0.227 0.073 0.035 0.176 0.210 0.027 0.024 0.193 0.198 

Locus 1889 : 
2 alleles
15.2% missing data
   1   (0.907) 0.985 0.997 0.903 0.883 0.991 0.989 0.823 0.987 0.907 0.769 
   2   (0.093) 0.015 0.003 0.097 0.117 0.009 0.011 0.177 0.013 0.093 0.231 

Locus 1890 : 
2 alleles
2.2% missing data
   1   (0.912) 0.906 0.763 0.983 0.986 0.885 0.890 0.996 0.979 0.911 0.964 
   2   (0.088) 0.094 0.237 0.017 0.014 0.115 0.110 0.004 0.021 0.089 0.036 

Locus 1891 : 
2 alleles
11.6% missing data
   1   (0.827) 0.825 0.935 0.935 0.634 0.828 0.864 0.938 0.849 0.826 0.857 
   3   (0.173) 0.175 0.065 0.065 0.366 0.172 0.136 0.062 0.151 0.174 0.143 

Locus 1892 : 
2 alleles
5.1% missing data
   2   (0.609) 0.470 0.426 0.847 0.457 0.585 0.527 0.952 0.027 0.608 0.690 
   4   (0.391) 0.530 0.574 0.153 0.543 0.415 0.473 0.048 0.973 0.392 0.310 

Locus 1893 : 
2 alleles
2.9% missing data
   1   (0.897) 0.882 0.689 0.930 0.446 0.914 0.943 0.977 0.992 0.897 0.948 
   4   (0.103) 0.118 0.311 0.070 0.554 0.086 0.057 0.023 0.008 0.103 0.052 

Locus 1894 : 
2 alleles
2.2% missing data
   1   (0.941) 0.880 0.767 0.992 0.993 0.865 0.889 0.999 0.997 0.941 0.987 
   3   (0.059) 0.120 0.233 0.008 0.007 0.135 0.111 0.001 0.003 0.059 0.013 

Locus 1895 : 
2 alleles
10.9% missing data
   1   (0.230) 0.272 0.303 0.126 0.936 0.319 0.299 0.063 0.153 0.229 0.138 
   3   (0.770) 0.728 0.697 0.874 0.064 0.681 0.701 0.937 0.847 0.771 0.862 

Locus 1896 : 
2 alleles
1.4% missing data
   3   (0.898) 0.975 0.995 0.955 0.285 0.982 0.977 0.934 0.990 0.897 0.885 
   1   (0.102) 0.025 0.005 0.045 0.715 0.018 0.023 0.066 0.010 0.103 0.115 

Locus 1897 : 
2 alleles
8.7% missing data
   1   (0.564) 0.580 0.329 0.375 0.908 0.480 0.574 0.893 0.907 0.564 0.543 
   3   (0.436) 0.420 0.671 0.625 0.092 0.520 0.426 0.107 0.093 0.436 0.457 

Locus 1898 : 
2 alleles
12.3% missing data
   2   (0.679) 0.798 0.886 0.734 0.122 0.786 0.806 0.292 0.682 0.679 0.634 
   4   (0.321) 0.202 0.114 0.266 0.878 0.214 0.194 0.708 0.318 0.321 0.366 

Locus 1899 : 
2 alleles
5.1% missing data
   1   (0.587) 0.500 0.627 0.550 0.643 0.637 0.602 0.384 0.728 0.587 0.612 
   2   (0.413) 0.500 0.373 0.450 0.357 0.363 0.398 0.616 0.272 0.413 0.388 

Locus 1900 : 
2 alleles
17.4% missing data
   2   (0.234) 0.071 0.087 0.117 0.038 0.141 0.133 0.151 0.331 0.234 0.387 
   3   (0.766) 0.929 0.913 0.883 0.962 0.859 0.867 0.849 0.669 0.766 0.613 

Locus 1901 : 
2 alleles
2.2% missing data
   3   (0.900) 0.908 0.954 0.952 0.982 0.936 0.911 0.996 0.983 0.899 0.942 
   2   (0.100) 0.092 0.046 0.048 0.018 0.064 0.089 0.004 0.017 0.101 0.058 

Locus 1902 : 
2 alleles
15.9% missing data
   2   (0.826) 0.852 0.772 0.865 0.970 0.871 0.860 0.983 0.837 0.825 0.825 
   4   (0.174) 0.148 0.228 0.135 0.030 0.129 0.140 0.017 0.163 0.175 0.175 

Locus 1903 : 
2 alleles
2.9% missing data
   3   (0.903) 0.880 0.803 0.984 0.985 0.664 0.795 0.997 0.992 0.903 0.970 
   1   (0.097) 0.120 0.197 0.016 0.015 0.336 0.205 0.003 0.008 0.097 0.030 

Locus 1904 : 
2 alleles
15.2% missing data
   2   (0.682) 0.858 0.878 0.494 0.566 0.811 0.635 0.557 0.677 0.682 0.728 
   4   (0.318) 0.142 0.122 0.506 0.434 0.189 0.365 0.443 0.323 0.318 0.272 

Locus 1905 : 
2 alleles
8.7% missing data
   2   (0.416) 0.290 0.483 0.285 0.069 0.277 0.386 0.214 0.277 0.417 0.502 
   4   (0.584) 0.710 0.517 0.715 0.931 0.723 0.614 0.786 0.723 0.583 0.498 

Locus 1906 : 
2 alleles
13.0% missing data
   2   (0.912) 0.946 0.936 0.980 0.970 0.920 0.882 0.994 0.959 0.912 0.953 
   1   (0.088) 0.054 0.064 0.020 0.030 0.080 0.118 0.006 0.041 0.088 0.047 

Locus 1907 : 
2 alleles
4.3% missing data
   4   (0.804) 0.826 0.856 0.923 0.966 0.815 0.789 0.970 0.980 0.802 0.828 
   1   (0.196) 0.174 0.144 0.077 0.034 0.185 0.211 0.030 0.020 0.198 0.172 

Locus 1908 : 
2 alleles
10.9% missing data
   4   (0.900) 0.923 0.819 0.957 0.985 0.880 0.931 0.990 0.895 0.900 0.928 
   1   (0.100) 0.077 0.181 0.043 0.015 0.120 0.069 0.010 0.105 0.100 0.072 

Locus 1909 : 
2 alleles
7.2% missing data
   1   (0.693) 0.781 0.885 0.660 0.861 0.742 0.698 0.387 0.159 0.693 0.745 
   3   (0.307) 0.219 0.115 0.340 0.139 0.258 0.302 0.613 0.841 0.307 0.255 

Locus 1910 : 
2 alleles
3.6% missing data
   2   (0.850) 0.944 0.775 0.941 0.975 0.859 0.910 0.977 0.973 0.850 0.792 
   4   (0.150) 0.056 0.225 0.059 0.025 0.141 0.090 0.023 0.027 0.150 0.208 

Locus 1911 : 
2 alleles
12.3% missing data
   4   (0.761) 0.653 0.785 0.876 0.957 0.774 0.811 0.973 0.022 0.760 0.776 
   2   (0.239) 0.347 0.215 0.124 0.043 0.226 0.189 0.027 0.978 0.240 0.224 

Locus 1912 : 
2 alleles
10.1% missing data
   1   (0.063) 0.037 0.244 0.011 0.008 0.069 0.108 0.002 0.026 0.063 0.015 
   3   (0.937) 0.963 0.756 0.989 0.992 0.931 0.892 0.998 0.974 0.937 0.985 

Locus 1913 : 
2 alleles
2.2% missing data
   4   (0.752) 0.855 0.677 0.800 0.948 0.832 0.711 0.975 0.977 0.751 0.764 
   2   (0.248) 0.145 0.323 0.200 0.052 0.168 0.289 0.025 0.023 0.249 0.236 

Locus 1914 : 
2 alleles
10.9% missing data
   3   (0.933) 0.926 0.470 0.989 0.991 0.897 0.934 0.998 0.993 0.933 0.979 
   4   (0.067) 0.074 0.530 0.011 0.009 0.103 0.066 0.002 0.007 0.067 0.021 

Locus 1915 : 
2 alleles
13.8% missing data
   3   (0.858) 0.890 0.586 0.683 0.939 0.824 0.948 0.971 0.908 0.858 0.832 
   1   (0.142) 0.110 0.414 0.317 0.061 0.176 0.052 0.029 0.092 0.142 0.168 

Locus 1916 : 
2 alleles
6.5% missing data
   3   (0.903) 0.926 0.925 0.920 0.980 0.946 0.947 0.986 0.977 0.903 0.896 
   4   (0.097) 0.074 0.075 0.080 0.020 0.054 0.053 0.014 0.023 0.097 0.104 

Locus 1917 : 
2 alleles
4.3% missing data
   1   (0.827) 0.860 0.869 0.884 0.966 0.820 0.791 0.962 0.954 0.826 0.877 
   3   (0.173) 0.140 0.131 0.116 0.034 0.180 0.209 0.038 0.046 0.174 0.123 

Locus 1918 : 
2 alleles
12.3% missing data
   4   (0.776) 0.790 0.941 0.815 0.686 0.804 0.885 0.495 0.977 0.776 0.724 
   2   (0.224) 0.210 0.059 0.185 0.314 0.196 0.115 0.505 0.023 0.224 0.276 

Locus 1919 : 
2 alleles
8.0% missing data
   1   (0.737) 0.694 0.763 0.896 0.958 0.615 0.808 0.939 0.074 0.738 0.701 
   3   (0.263) 0.306 0.237 0.104 0.042 0.385 0.192 0.061 0.926 0.262 0.299 

Locus 1920 : 
2 alleles
3.6% missing data
   3   (0.844) 0.858 0.817 0.820 0.970 0.872 0.843 0.983 0.839 0.844 0.885 
   2   (0.156) 0.142 0.183 0.180 0.030 0.128 0.157 0.017 0.161 0.156 0.115 

Locus 1921 : 
2 alleles
3.6% missing data
   2   (0.836) 0.897 0.731 0.924 0.382 0.739 0.915 0.965 0.971 0.836 0.834 
   4   (0.164) 0.103 0.269 0.076 0.618 0.261 0.085 0.035 0.029 0.164 0.166 

Locus 1922 : 
2 alleles
4.3% missing data
   4   (0.754) 0.755 0.649 0.898 0.541 0.708 0.819 0.770 0.773 0.754 0.749 
   1   (0.246) 0.245 0.351 0.102 0.459 0.292 0.181 0.230 0.227 0.246 0.251 

Locus 1923 : 
2 alleles
9.4% missing data
   2   (0.458) 0.555 0.474 0.425 0.236 0.612 0.465 0.467 0.451 0.458 0.425 
   4   (0.542) 0.445 0.526 0.575 0.764 0.388 0.535 0.533 0.549 0.542 0.575 

Locus 1924 : 
2 alleles
12.3% missing data
   2   (0.830) 0.924 0.690 0.900 0.972 0.802 0.900 0.972 0.978 0.831 0.767 
   3   (0.170) 0.076 0.310 0.100 0.028 0.198 0.100 0.028 0.022 0.169 0.233 

Locus 1925 : 
2 alleles
13.8% missing data
   4   (0.899) 0.969 0.982 0.950 0.966 0.930 0.962 0.960 0.860 0.899 0.860 
   2   (0.101) 0.031 0.018 0.050 0.034 0.070 0.038 0.040 0.140 0.101 0.140 

Locus 1926 : 
2 alleles
6.5% missing data
   1   (0.902) 0.933 0.769 0.818 0.986 0.880 0.922 0.988 0.989 0.902 0.955 
   3   (0.098) 0.067 0.231 0.182 0.014 0.120 0.078 0.012 0.011 0.098 0.045 

Locus 1927 : 
2 alleles
4.3% missing data
   2   (0.897) 0.948 0.952 0.969 0.577 0.935 0.966 0.845 0.989 0.897 0.889 
   3   (0.103) 0.052 0.048 0.031 0.423 0.065 0.034 0.155 0.011 0.103 0.111 

Locus 1928 : 
2 alleles
10.1% missing data
   4   (0.784) 0.927 0.837 0.822 0.958 0.907 0.852 0.888 0.749 0.783 0.721 
   2   (0.216) 0.073 0.163 0.178 0.042 0.093 0.148 0.112 0.251 0.217 0.279 

Locus 1929 : 
2 alleles
5.1% missing data
   1   (0.921) 0.979 0.996 0.967 0.987 0.985 0.984 0.988 0.985 0.920 0.858 
   4   (0.079) 0.021 0.004 0.033 0.013 0.015 0.016 0.012 0.015 0.080 0.142 

Locus 1930 : 
2 alleles
5.1% missing data
   3   (0.892) 0.914 0.944 0.955 0.983 0.889 0.923 0.992 0.986 0.891 0.906 
   4   (0.108) 0.086 0.056 0.045 0.017 0.111 0.077 0.008 0.014 0.109 0.094 

Locus 1931 : 
2 alleles
11.6% missing data
   4   (0.914) 0.968 0.409 0.981 0.987 0.978 0.921 0.993 0.980 0.913 0.955 
   2   (0.086) 0.032 0.591 0.019 0.013 0.022 0.079 0.007 0.020 0.087 0.045 

Locus 1932 : 
2 alleles
2.9% missing data
   2   (0.754) 0.591 0.532 0.828 0.961 0.789 0.648 0.984 0.856 0.754 0.826 
   1   (0.246) 0.409 0.468 0.172 0.039 0.211 0.352 0.016 0.144 0.246 0.174 

Locus 1933 : 
2 alleles
15.9% missing data
   3   (0.585) 0.647 0.753 0.660 0.567 0.658 0.557 0.783 0.913 0.585 0.541 
   4   (0.415) 0.353 0.247 0.340 0.433 0.342 0.443 0.217 0.087 0.415 0.459 

Locus 1934 : 
2 alleles
3.6% missing data
   2   (0.098) 0.041 0.022 0.022 0.016 0.318 0.047 0.009 0.035 0.099 0.104 
   4   (0.902) 0.959 0.978 0.978 0.984 0.682 0.953 0.991 0.965 0.901 0.896 

Locus 1935 : 
2 alleles
10.9% missing data
   4   (0.834) 0.923 0.933 0.781 0.973 0.897 0.941 0.873 0.980 0.835 0.711 
   2   (0.166) 0.077 0.067 0.219 0.027 0.103 0.059 0.127 0.020 0.165 0.289 

Locus 1936 : 
2 alleles
10.9% missing data
   1   (0.940) 0.789 0.830 0.990 0.992 0.877 0.917 0.998 0.982 0.941 0.985 
   2   (0.060) 0.211 0.170 0.010 0.008 0.123 0.083 0.002 0.018 0.059 0.015 

Locus 1937 : 
2 alleles
2.9% missing data
   1   (0.835) 0.780 0.617 0.917 0.972 0.670 0.871 0.979 0.943 0.836 0.848 
   3   (0.165) 0.220 0.383 0.083 0.028 0.330 0.129 0.021 0.057 0.164 0.152 

Locus 1938 : 
2 alleles
5.1% missing data
   4   (0.930) 0.986 0.998 0.945 0.987 0.988 0.989 0.970 0.869 0.930 0.854 
   2   (0.070) 0.014 0.002 0.055 0.013 0.012 0.011 0.030 0.131 0.070 0.146 

Locus 1939 : 
2 alleles
1.4% missing data
   2   (0.098) 0.221 0.125 0.041 0.015 0.092 0.167 0.007 0.012 0.098 0.038 
   4   (0.902) 0.779 0.875 0.959 0.985 0.908 0.833 0.993 0.988 0.902 0.962 

Locus 1940 : 
2 alleles
2.2% missing data
   1   (0.917) 0.942 0.966 0.983 0.986 0.905 0.941 0.993 0.951 0.918 0.939 
   3   (0.083) 0.058 0.034 0.017 0.014 0.095 0.059 0.007 0.049 0.082 0.061 

Locus 1941 : 
2 alleles
5.1% missing data
   2   (0.902) 0.917 0.852 0.957 0.983 0.863 0.939 0.990 0.978 0.901 0.927 
   4   (0.098) 0.083 0.148 0.043 0.017 0.137 0.061 0.010 0.022 0.099 0.073 

Locus 1942 : 
2 alleles
4.3% missing data
   3   (0.901) 0.952 0.885 0.938 0.983 0.884 0.918 0.993 0.991 0.901 0.923 
   2   (0.099) 0.048 0.115 0.062 0.017 0.116 0.082 0.007 0.009 0.099 0.077 

Locus 1943 : 
2 alleles
2.2% missing data
   1   (0.858) 0.939 0.968 0.663 0.939 0.933 0.883 0.976 0.981 0.858 0.888 
   3   (0.142) 0.061 0.032 0.337 0.061 0.067 0.117 0.024 0.019 0.142 0.112 

Locus 1944 : 
2 alleles
6.5% missing data
   3   (0.787) 0.835 0.829 0.880 0.974 0.910 0.860 0.518 0.985 0.787 0.722 
   1   (0.213) 0.165 0.171 0.120 0.026 0.090 0.140 0.482 0.015 0.213 0.278 

Locus 1945 : 
2 alleles
8.7% missing data
   1   (0.408) 0.366 0.483 0.416 0.386 0.353 0.406 0.601 0.381 0.409 0.363 
   3   (0.592) 0.634 0.517 0.584 0.614 0.647 0.594 0.399 0.619 0.591 0.637 

Locus 1946 : 
2 alleles
10.9% missing data
   3   (0.879) 0.907 0.955 0.915 0.962 0.762 0.894 0.984 0.835 0.880 0.901 
   2   (0.121) 0.093 0.045 0.085 0.038 0.238 0.106 0.016 0.165 0.120 0.099 

Locus 1947 : 
2 alleles
13.0% missing data
   3   (0.906) 0.966 0.876 0.952 0.985 0.960 0.895 0.992 0.928 0.906 0.942 
   1   (0.094) 0.034 0.124 0.048 0.015 0.040 0.105 0.008 0.072 0.094 0.058 

Locus 1948 : 
2 alleles
0.7% missing data
   3   (0.813) 0.861 0.701 0.869 0.794 0.785 0.858 0.798 0.980 0.813 0.840 
   4   (0.187) 0.139 0.299 0.131 0.206 0.215 0.142 0.202 0.020 0.187 0.160 

Locus 1949 : 
2 alleles
15.2% missing data
   4   (0.800) 0.544 0.735 0.844 0.934 0.899 0.888 0.961 0.841 0.800 0.754 
   2   (0.200) 0.456 0.265 0.156 0.066 0.101 0.112 0.039 0.159 0.200 0.246 

Locus 1950 : 
2 alleles
0.0% missing data
   1   (0.909) 0.971 0.920 0.947 0.983 0.962 0.959 0.952 0.961 0.909 0.901 
   3   (0.091) 0.029 0.080 0.053 0.017 0.038 0.041 0.048 0.039 0.091 0.099 

Locus 1951 : 
2 alleles
11.6% missing data
   1   (0.751) 0.846 0.923 0.916 0.388 0.777 0.772 0.922 0.637 0.751 0.750 
   4   (0.249) 0.154 0.077 0.084 0.612 0.223 0.228 0.078 0.363 0.249 0.250 

Locus 1952 : 
2 alleles
12.3% missing data
   3   (0.151) 0.061 0.077 0.066 0.030 0.124 0.148 0.027 0.091 0.152 0.138 
   4   (0.849) 0.939 0.923 0.934 0.970 0.876 0.852 0.973 0.909 0.848 0.862 

Locus 1953 : 
2 alleles
2.9% missing data
   3   (0.910) 0.962 0.967 0.976 0.986 0.915 0.965 0.987 0.981 0.910 0.875 
   2   (0.090) 0.038 0.033 0.024 0.014 0.085 0.035 0.013 0.019 0.090 0.125 

Locus 1954 : 
2 alleles
13.0% missing data
   1   (0.693) 0.762 0.712 0.710 0.484 0.737 0.785 0.677 0.633 0.692 0.666 
   3   (0.307) 0.238 0.288 0.290 0.516 0.263 0.215 0.323 0.367 0.308 0.334 

Locus 1955 : 
2 alleles
16.7% missing data
   1   (0.863) 0.949 0.776 0.948 0.697 0.900 0.922 0.922 0.876 0.863 0.867 
   4   (0.137) 0.051 0.224 0.052 0.303 0.100 0.078 0.078 0.124 0.137 0.133 

Locus 1956 : 
2 alleles
8.7% missing data
   2   (0.894) 0.928 0.819 0.937 0.865 0.909 0.945 0.781 0.948 0.894 0.932 
   4   (0.106) 0.072 0.181 0.063 0.135 0.091 0.055 0.219 0.052 0.106 0.068 

Locus 1957 : 
2 alleles
12.3% missing data
   2   (0.885) 0.939 0.844 0.894 0.955 0.978 0.940 0.987 0.987 0.885 0.864 
   4   (0.115) 0.061 0.156 0.106 0.045 0.022 0.060 0.013 0.013 0.115 0.136 

Locus 1958 : 
2 alleles
5.8% missing data
   1   (0.141) 0.078 0.145 0.082 0.022 0.081 0.052 0.043 0.035 0.141 0.253 
   4   (0.859) 0.922 0.855 0.918 0.978 0.919 0.948 0.957 0.965 0.859 0.747 

Locus 1959 : 
2 alleles
6.5% missing data
   2   (0.902) 0.955 0.918 0.974 0.964 0.942 0.867 0.994 0.989 0.902 0.945 
   4   (0.098) 0.045 0.082 0.026 0.036 0.058 0.133 0.006 0.011 0.098 0.055 

Locus 1960 : 
2 alleles
12.3% missing data
   2   (0.819) 0.707 0.774 0.879 0.252 0.722 0.896 0.963 0.815 0.820 0.845 
   4   (0.181) 0.293 0.226 0.121 0.748 0.278 0.104 0.037 0.185 0.180 0.155 

Locus 1961 : 
2 alleles
2.9% missing data
[truncated: 161,814 more chars]
