# Supplementary material for: Population genomic response to geographic gradients by widespread and endemic fishes of the Arabian Peninsula
Source: Ecol Evol. 2020 Apr 12;10(10):4314–30. doi: 10.1002/ece3.6199 (PMC7246217; doi:10.1002/ece3.6199)
Supplement: Supplementary file 6 — Appendix S1 [file ECE3-10-4314-s006.zip › Appendix S1, STRUCTURE and PCA Plots, Dryad/STRUCTURE/C. austriacus & C. melapterus/results_job_T50_q]

 C_aust_RS25  1 0.0765 0.0387 0.0212 0.0003 0.0746 0.7670 0.0059 0.0016 0.0106 0.0035 
 C_aust_RS25  1 0.1267 0.0496 0.0025 0.0009 0.0819 0.7261 0.0048 0.0005 0.0052 0.0017 
 C_aust_RS26  1 0.1620 0.0230 0.0074 0.0004 0.1346 0.6624 0.0023 0.0006 0.0058 0.0016 
 C_aust_RS26  1 0.0752 0.0292 0.0053 0.0002 0.0804 0.7835 0.0018 0.0020 0.0127 0.0096 
 C_aust_RS26  1 0.0493 0.0193 0.0053 0.0004 0.0805 0.8204 0.0023 0.0011 0.0133 0.0082 
 C_aust_RS26  1 0.0772 0.0549 0.0033 0.0002 0.0683 0.7807 0.0042 0.0012 0.0073 0.0028 
 C_aust_RS26  1 0.1122 0.0678 0.0025 0.0004 0.1320 0.6685 0.0014 0.0011 0.0097 0.0044 
 C_aust_RS26  1 0.1035 0.0261 0.0101 0.0002 0.0689 0.7519 0.0082 0.0011 0.0199 0.0101 
 C_aust_RS26  1 0.0884 0.0804 0.0040 0.0002 0.0617 0.7496 0.0010 0.0009 0.0094 0.0044 
 C_aust_RS26  1 0.0527 0.0737 0.0052 0.0004 0.1038 0.7475 0.0020 0.0022 0.0084 0.0042 
 C_aust_RS26  1 0.0691 0.0109 0.0054 0.0004 0.1166 0.7771 0.0010 0.0007 0.0134 0.0053 
 C_aust_RS26  1 0.0557 0.0210 0.0050 0.0003 0.0605 0.8378 0.0021 0.0066 0.0072 0.0038 
 C_aust_RS27  2 0.1253 0.0507 0.0023 0.0022 0.0652 0.7365 0.0011 0.0011 0.0145 0.0011 
 C_aust_RS27  2 0.0621 0.0249 0.0034 0.0063 0.0563 0.8175 0.0024 0.0007 0.0248 0.0017 
 C_aust_RS27  2 0.0411 0.0360 0.0261 0.0018 0.0383 0.8227 0.0048 0.0012 0.0250 0.0029 
 C_aust_RS27  2 0.0541 0.0408 0.0050 0.0026 0.0525 0.7485 0.0025 0.0017 0.0836 0.0085 
 C_aust_RS27  2 0.0961 0.0424 0.0133 0.0055 0.0699 0.6662 0.0093 0.0007 0.0882 0.0083 
 C_aust_RS27  2 0.0803 0.0346 0.0024 0.0022 0.0774 0.7804 0.0014 0.0003 0.0193 0.0016 
 C_aust_RS27  2 0.0933 0.0166 0.0047 0.0016 0.0507 0.8198 0.0018 0.0004 0.0101 0.0010 
 C_aust_RS27  2 0.1207 0.0357 0.0449 0.0018 0.0554 0.6938 0.0109 0.0022 0.0324 0.0022 
 C_aust_RS27  2 0.0747 0.0170 0.0064 0.0137 0.0655 0.7874 0.0115 0.0004 0.0216 0.0018 
 C_aust_RS27  2 0.1006 0.0566 0.0081 0.0019 0.1043 0.6795 0.0035 0.0010 0.0423 0.0021 
 C_aust_RS27  2 0.0782 0.0408 0.0050 0.0079 0.0550 0.7629 0.0045 0.0007 0.0410 0.0039 
 C_aust_RS27  2 0.0772 0.0675 0.0036 0.0012 0.1164 0.7067 0.0015 0.0026 0.0217 0.0015 
 C_aust_RS46  4 0.0576 0.0449 0.0061 0.0025 0.0566 0.8101 0.0035 0.0006 0.0112 0.0069 
 C_aust_RS48  4 0.0299 0.0556 0.0043 0.0003 0.0822 0.8210 0.0019 0.0007 0.0029 0.0012 
 C_aust_RS51  4 0.0530 0.0295 0.0077 0.0007 0.0562 0.8324 0.0091 0.0007 0.0078 0.0029 
 C_aust_RS53  4 0.0926 0.0609 0.0120 0.0004 0.1019 0.7162 0.0007 0.0029 0.0096 0.0027 
 C_aust_RS54  4 0.0550 0.0492 0.0021 0.0007 0.0462 0.8351 0.0012 0.0016 0.0077 0.0013 
 C_aust_RS55  4 0.0551 0.0166 0.0151 0.0004 0.0221 0.8808 0.0027 0.0014 0.0046 0.0013 
 C_aust_RS57  4 0.0258 0.0175 0.0022 0.0028 0.0265 0.9161 0.0009 0.0030 0.0041 0.0011 
 C_aust_RS58  4 0.0480 0.0764 0.0038 0.0004 0.0606 0.8027 0.0015 0.0010 0.0044 0.0011 
 C_aust_RS59  4 0.1219 0.0250 0.0147 0.0049 0.0754 0.7344 0.0093 0.0021 0.0097 0.0028 
 C_aust_RS97  4 0.0296 0.0525 0.0036 0.0004 0.0405 0.8544 0.0035 0.0013 0.0104 0.0037 
 C_aust_RS98  4 0.0437 0.0514 0.0021 0.0008 0.0659 0.8282 0.0008 0.0006 0.0052 0.0014 
 C_aust_RS52  9 0.0444 0.0304 0.0022 0.0002 0.0733 0.8250 0.0000 0.0126 0.0114 0.0004 
 C_aust_RS53  9 0.0902 0.0049 0.0008 0.0005 0.0809 0.7944 0.0002 0.0157 0.0118 0.0006 
 C_aust_RS53  9 0.0140 0.0138 0.0017 0.0002 0.0529 0.9090 0.0001 0.0053 0.0028 0.0002 
 C_aust_RS53  9 0.0462 0.0082 0.0004 0.0004 0.0554 0.8744 0.0000 0.0092 0.0055 0.0004 
 C_aust_RS53  9 0.1740 0.0357 0.0060 0.0004 0.1496 0.6208 0.0001 0.0095 0.0037 0.0002 
 C_aust_RS53  9 0.0997 0.1120 0.0022 0.0001 0.1097 0.6337 0.0001 0.0343 0.0080 0.0003 
 C_aust_RS53  9 0.1029 0.0033 0.0009 0.0110 0.0677 0.7884 0.0000 0.0104 0.0148 0.0007 
 C_aust_RS53  9 0.0408 0.0150 0.0004 0.0001 0.0521 0.8809 0.0000 0.0063 0.0040 0.0005 
 C_aust_RS53  9 0.0898 0.0090 0.0009 0.0005 0.0978 0.7842 0.0000 0.0112 0.0063 0.0003 
 C_aust_RS53  9 0.0598 0.0374 0.0006 0.0001 0.0834 0.7960 0.0001 0.0139 0.0082 0.0005 
 C_aust_RS53  9 0.0207 0.0104 0.0004 0.0001 0.0442 0.9071 0.0000 0.0124 0.0039 0.0007 
 C_aust_RS53  9 0.0704 0.0380 0.0005 0.0002 0.0663 0.8025 0.0000 0.0078 0.0135 0.0007 
 C_aust_RS14 10 0.0231 0.0098 0.0036 0.0002 0.0403 0.8817 0.0010 0.0013 0.0342 0.0048 
 C_aust_RS14 10 0.0279 0.0187 0.0020 0.0002 0.0396 0.8172 0.0009 0.0019 0.0796 0.0119 
 C_aust_RS14 10 0.0287 0.0329 0.0016 0.0004 0.0518 0.8199 0.0005 0.0014 0.0570 0.0057 
 C_aust_RS14 10 0.0323 0.0902 0.0043 0.0003 0.0821 0.7307 0.0010 0.0037 0.0491 0.0064 
 C_aust_RS15 10 0.0424 0.0452 0.0016 0.0007 0.0586 0.7961 0.0005 0.0068 0.0429 0.0052 
 C_aust_RS17 10 0.1151 0.0611 0.0028 0.0002 0.0534 0.6339 0.0008 0.0019 0.1142 0.0166 
 C_aust_RS26 10 0.0299 0.0207 0.0011 0.0003 0.0463 0.8094 0.0013 0.0048 0.0711 0.0152 
 C_aust_RS26 10 0.0604 0.0898 0.0015 0.0002 0.0643 0.7469 0.0006 0.0033 0.0285 0.0046 
 C_aust_RS26 10 0.0776 0.0321 0.0059 0.0003 0.0643 0.7123 0.0012 0.0042 0.0907 0.0114 
 C_aust_RS27 10 0.1044 0.0101 0.0006 0.0003 0.0411 0.7985 0.0004 0.0010 0.0390 0.0047 
 C_aust_RS27 10 0.0185 0.0621 0.0009 0.0005 0.0287 0.8625 0.0005 0.0024 0.0216 0.0023 
 C_aust_RS27 10 0.0230 0.0304 0.0008 0.0006 0.0293 0.8589 0.0006 0.0021 0.0479 0.0065 
 C_aust_RS35 20 0.1065 0.0310 0.0039 0.0008 0.0944 0.7468 0.0016 0.0014 0.0105 0.0031 
 C_aust_RS36 20 0.0644 0.0217 0.0036 0.0005 0.0863 0.8037 0.0054 0.0021 0.0095 0.0029 
 C_aust_RS36 20 0.1244 0.0297 0.0043 0.0009 0.0687 0.7449 0.0078 0.0008 0.0138 0.0048 
 C_aust_RS37 20 0.0790 0.0210 0.0076 0.0011 0.0708 0.7930 0.0026 0.0011 0.0194 0.0044 
 C_aust_RS37 20 0.0639 0.0440 0.0200 0.0005 0.0706 0.7623 0.0022 0.0015 0.0268 0.0082 
 C_aust_RS37 20 0.0817 0.0266 0.0029 0.0017 0.0743 0.7868 0.0032 0.0063 0.0133 0.0033 
 C_aust_RS37 20 0.1067 0.0662 0.0042 0.0073 0.0520 0.7396 0.0023 0.0010 0.0171 0.0036 
 C_aust_RS37 20 0.1351 0.0175 0.0051 0.0006 0.0605 0.7590 0.0044 0.0018 0.0126 0.0035 
 C_aust_RS37 20 0.1170 0.0244 0.0075 0.0008 0.0786 0.7356 0.0035 0.0013 0.0251 0.0061 
 C_aust_RS37 20 0.0856 0.0296 0.0059 0.0027 0.0858 0.7629 0.0020 0.0020 0.0187 0.0049 
 C_aust_RS37 20 0.0996 0.0538 0.0056 0.0006 0.1028 0.7045 0.0024 0.0033 0.0217 0.0058 
 C_aust_RS37 20 0.0909 0.0185 0.0148 0.0005 0.0587 0.7769 0.0015 0.0007 0.0304 0.0071 
  C_aust_A1b 22 0.0473 0.0319 0.0019 0.0004 0.0396 0.8718 0.0009 0.0029 0.0024 0.0008 
   C_aust_A2 22 0.0892 0.0368 0.0464 0.0023 0.0662 0.7358 0.0029 0.0018 0.0139 0.0048 
   C_aust_A3 22 0.3128 0.0099 0.0166 0.0004 0.0141 0.6288 0.0121 0.0021 0.0019 0.0013 
   C_aust_A4 22 0.0589 0.0549 0.0048 0.0004 0.0285 0.8415 0.0036 0.0023 0.0029 0.0022 
   C_aust_A5 22 0.0279 0.0127 0.0037 0.0006 0.0113 0.9333 0.0045 0.0013 0.0030 0.0018 
   C_aust_A6 22 0.0739 0.0390 0.0025 0.0024 0.0379 0.8367 0.0017 0.0013 0.0032 0.0013 
   C_aust_A7 22 0.0545 0.0429 0.0075 0.0011 0.0160 0.8696 0.0026 0.0010 0.0036 0.0010 
 C_melap_RS4 12 0.0042 0.0004 0.0507 0.0156 0.0028 0.0042 0.2928 0.0363 0.0110 0.5819 
 C_melap_RS4 12 0.0010 0.0002 0.1023 0.0021 0.0059 0.0011 0.2721 0.0226 0.0033 0.5894 
 C_melap_RS4 12 0.0042 0.0004 0.1061 0.0124 0.0041 0.0045 0.3090 0.0649 0.0102 0.4841 
 C_melap_RS4 12 0.0017 0.0004 0.0752 0.0084 0.0019 0.0020 0.3476 0.0406 0.0040 0.5183 
 C_melap_RS4 12 0.0032 0.0009 0.0982 0.0065 0.0114 0.0068 0.3680 0.0189 0.0103 0.4758 
 C_melap_RS4 12 0.0026 0.0003 0.2157 0.0033 0.0057 0.0041 0.3916 0.0069 0.0062 0.3637 
 C_melap_RS4 12 0.0028 0.0005 0.1684 0.0033 0.0021 0.0036 0.3767 0.0141 0.0038 0.4248 
 C_melap_RS4 12 0.0008 0.0002 0.0367 0.0028 0.0008 0.0011 0.2588 0.5810 0.0018 0.1160 
 C_melap_RS4 12 0.0070 0.0003 0.0983 0.0079 0.0142 0.0063 0.2960 0.0523 0.0085 0.5091 
 C_melap_RS4 12 0.0016 0.0004 0.1892 0.0069 0.0028 0.0019 0.4571 0.0086 0.0039 0.3277 
 C_melap_RS4 12 0.0022 0.0009 0.1435 0.0055 0.0026 0.0021 0.1854 0.0836 0.0082 0.5659 
 C_melap_RS4 12 0.0015 0.0012 0.2178 0.0062 0.0028 0.0019 0.3012 0.0122 0.0066 0.4488 
 C_melap_RS4 13 0.0001 0.0000 0.0008 0.5523 0.0000 0.0001 0.4432 0.0001 0.0002 0.0032 
 C_melap_RS4 13 0.0001 0.0001 0.0016 0.5627 0.0001 0.0001 0.4268 0.0002 0.0004 0.0079 
 C_melap_RS4 13 0.0005 0.0001 0.0097 0.0035 0.0001 0.0004 0.2792 0.0018 0.0021 0.7025 
 C_melap_RS4 13 0.0004 0.0028 0.0556 0.0166 0.0002 0.0009 0.2157 0.0008 0.0353 0.6716 
 C_melap_RS4 13 0.0004 0.0005 0.2611 0.0041 0.0011 0.0003 0.1921 0.0021 0.0028 0.5355 
 C_melap_RS4 13 0.0012 0.0004 0.0170 0.0025 0.0003 0.0007 0.1488 0.0007 0.1805 0.6479 
 C_melap_RS4 13 0.0005 0.0001 0.0101 0.0045 0.0004 0.0006 0.2424 0.0019 0.0031 0.7365 
 C_melap_RS4 13 0.0025 0.0005 0.0076 0.0015 0.0052 0.0013 0.2773 0.0018 0.0257 0.6768 
 C_melap_RS4 13 0.0013 0.0003 0.0192 0.0026 0.0009 0.0017 0.3063 0.0004 0.0045 0.6629 
 C_melap_RS4 13 0.0003 0.0002 0.1160 0.0009 0.0004 0.0004 0.1771 0.0019 0.0023 0.7005 
 C_melap_RS4 13 0.0045 0.0002 0.6172 0.0015 0.0003 0.0006 0.3447 0.0008 0.0019 0.0283 
 C_melap_RS4 13 0.0010 0.0003 0.0133 0.0043 0.0008 0.0006 0.2648 0.0154 0.0044 0.6952 
 C_melap_RS1 14 0.0042 0.0023 0.1481 0.0025 0.0015 0.0053 0.3749 0.0052 0.0025 0.4536 
 C_melap_RS1 14 0.0017 0.0027 0.0526 0.0034 0.0026 0.0036 0.6077 0.0155 0.0019 0.3083 
 C_melap_RS1 14 0.0037 0.0009 0.0638 0.0115 0.0033 0.0038 0.2839 0.0059 0.0033 0.6199 
 C_melap_RS1 14 0.0027 0.0014 0.0458 0.0419 0.0019 0.0043 0.2707 0.0095 0.0046 0.6174 
 C_melap_RS1 14 0.0029 0.0063 0.1149 0.0172 0.0026 0.0037 0.2691 0.0031 0.0033 0.5769 
 C_melap_RS1 14 0.0051 0.0010 0.0387 0.0035 0.0053 0.0109 0.3418 0.0089 0.0043 0.5805 
 C_melap_RS1 14 0.0025 0.0013 0.0343 0.0259 0.0015 0.0026 0.4845 0.0069 0.0018 0.4388 
 C_melap_RS1 14 0.0022 0.0011 0.0683 0.0203 0.0018 0.0031 0.2649 0.0087 0.0027 0.6269 
 C_melap_RS1 14 0.0041 0.0009 0.0549 0.0060 0.0013 0.0048 0.3025 0.0044 0.0025 0.6186 
 C_melap_RS1 14 0.0018 0.0011 0.1661 0.0257 0.0014 0.0030 0.2333 0.0071 0.0035 0.5569 
 C_melap_RS1 14 0.0013 0.0013 0.0690 0.0057 0.0016 0.0024 0.2649 0.0075 0.0029 0.6432 
 C_melap_RS1 14 0.0107 0.0007 0.1022 0.0035 0.0011 0.0035 0.4507 0.0057 0.0017 0.4201 
 C_melap_RS4 16 0.0040 0.0008 0.0462 0.0042 0.0039 0.0033 0.2596 0.0134 0.0275 0.6370 
 C_melap_RS4 16 0.0021 0.0012 0.0650 0.0022 0.0027 0.0028 0.2773 0.0110 0.0219 0.6138 
 C_melap_RS4 16 0.0034 0.0006 0.0866 0.0032 0.0018 0.0013 0.2228 0.0250 0.0169 0.6384 
 C_melap_RS4 16 0.0028 0.0153 0.0620 0.0038 0.0038 0.0031 0.1948 0.0028 0.0456 0.6660 
 C_melap_RS4 16 0.0041 0.0029 0.0239 0.0066 0.0041 0.0032 0.2596 0.0076 0.0465 0.6414 
 C_melap_RS4 16 0.0025 0.0009 0.0894 0.0041 0.0016 0.0019 0.3204 0.0110 0.0165 0.5516 
 C_melap_RS4 16 0.0026 0.0008 0.0802 0.0018 0.0019 0.0029 0.3176 0.0071 0.0308 0.5541 
 C_melap_RS4 16 0.0026 0.0024 0.0828 0.0021 0.0033 0.0041 0.2761 0.0167 0.0270 0.5829 
 C_melap_RS4 16 0.0073 0.0012 0.0541 0.0012 0.0040 0.0027 0.2913 0.0069 0.0244 0.6069 
 C_melap_RS4 16 0.0234 0.0025 0.0944 0.0043 0.0072 0.0092 0.3608 0.0131 0.0420 0.4432 
 C_melap_RS4 16 0.0052 0.0027 0.0395 0.0007 0.0024 0.0033 0.4435 0.0063 0.0140 0.4825 
 C_melap_RS4 16 0.0090 0.0017 0.1301 0.0019 0.0025 0.0034 0.2690 0.0063 0.0254 0.5506 
 C_melap_RS5 19 0.0026 0.0006 0.0867 0.0053 0.0044 0.0028 0.2314 0.0553 0.0057 0.6051 
 C_melap_RS5 19 0.0090 0.0007 0.0631 0.0220 0.0045 0.0055 0.2526 0.0203 0.0106 0.6116 
 C_melap_RS5 19 0.0045 0.0008 0.0536 0.0046 0.0048 0.0035 0.1781 0.0263 0.0089 0.7150 
 C_melap_RS5 19 0.0034 0.0007 0.0947 0.0056 0.0061 0.0029 0.2040 0.0313 0.0103 0.6409 
 C_melap_RS5 19 0.0023 0.0006 0.0818 0.0086 0.0054 0.0028 0.3240 0.0291 0.0058 0.5395 
 C_melap_RS5 19 0.0024 0.0004 0.0640 0.0111 0.0043 0.0033 0.3483 0.0206 0.0066 0.5390 
 C_melap_RS5 19 0.0038 0.0010 0.0526 0.0052 0.0042 0.0044 0.2272 0.0342 0.0084 0.6589 
 C_melap_RS5 19 0.0098 0.0014 0.1075 0.0038 0.0186 0.0066 0.3345 0.0581 0.0069 0.4528 
 C_melap_RS5 19 0.0027 0.0005 0.0687 0.0038 0.0091 0.0034 0.2390 0.0219 0.0081 0.6429 
 C_melap_RS5 19 0.0031 0.0009 0.1044 0.0034 0.0077 0.0039 0.2872 0.0513 0.0070 0.5311 
 C_melap_RS5 19 0.0058 0.0022 0.0403 0.0082 0.0107 0.0104 0.2461 0.0256 0.0130 0.6378 
 C_melap_RS5 19 0.0038 0.0004 0.0549 0.0056 0.0032 0.0028 0.2856 0.0280 0.0053 0.6105 
