# Supplementary material for: Population genomic response to geographic gradients by widespread and endemic fishes of the Arabian Peninsula
Source: Ecol Evol. 2020 Apr 12;10(10):4314–30. doi: 10.1002/ece3.6199 (PMC7246217; doi:10.1002/ece3.6199)
Supplement: Supplementary file 6 — Appendix S1 [file ECE3-10-4314-s006.zip › Appendix S1, STRUCTURE and PCA Plots, Dryad/STRUCTURE/C. austriacus & C. melapterus/results_job_T51_f]

----------------------------------------------------
STRUCTURE by Pritchard, Stephens and Donnelly (2000)
     and Falush, Stephens and Pritchard (2003)
       Code by Pritchard, Falush and Hubisz
             Version 2.3.4 (Jul 2012)
----------------------------------------------------


Command line arguments:   /home/compartido2/pablo_saenz/Structure/structure_kernel_src/structure -m parameter_job_T51 
Input File:    /home/compartido2/pablo_saenz/joey/structure/C_aus_x_C_mel/data_job_T51

Run parameters:
   138 individuals
   2782 loci
   11 populations assumed
   200000 Burn-in period
   300000 Reps
LOCPRIOR model used


--------------------------------------------
Proportion of membership of each pre-defined
 population in each of the 11 clusters

Given    Inferred Clusters                                                               Number of
 Pop       1      2      3      4      5      6      7      8      9     10     11      Individuals

  1:     0.008  0.001  0.720  0.000  0.004  0.004  0.119  0.003  0.048  0.091  0.003       12
  2:     0.003  0.001  0.724  0.003  0.006  0.003  0.086  0.007  0.039  0.124  0.005       12
  4:     0.004  0.001  0.776  0.002  0.001  0.002  0.039  0.004  0.060  0.098  0.013       11
  9:     0.005  0.002  0.793  0.002  0.001  0.002  0.095  0.002  0.027  0.069  0.003       12
 10:     0.004  0.005  0.757  0.000  0.004  0.014  0.053  0.001  0.050  0.110  0.002       12
 12:     0.014  0.078  0.003  0.007  0.067  0.413  0.011  0.367  0.001  0.004  0.033       12
 13:     0.003  0.002  0.001  0.091  0.024  0.504  0.003  0.313  0.001  0.001  0.057       12
 14:     0.069  0.003  0.002  0.014  0.027  0.503  0.001  0.359  0.002  0.005  0.015       12
 16:     0.009  0.014  0.003  0.006  0.029  0.562  0.005  0.315  0.004  0.008  0.046       12
 19:     0.011  0.034  0.003  0.007  0.029  0.577  0.004  0.293  0.001  0.004  0.036       12
 20:     0.014  0.002  0.757  0.000  0.001  0.002  0.114  0.004  0.028  0.076  0.002       12
 22:     0.008  0.002  0.804  0.001  0.001  0.002  0.027  0.005  0.038  0.092  0.020        7
--------------------------------------------

Allele-freq. divergence among pops (Net nucleotide distance),
computed using point estimates of P.

      1       2       3       4       5       6       7       8       9      10      11      
 1      -    0.0662  0.0338  0.1073  0.0419  0.0292  0.0293  0.0432  0.0635  0.0310  0.0488  
 2   0.0662     -    0.0492  0.1201  0.0553  0.0427  0.0453  0.0620  0.0777  0.0466  0.0630  
 3   0.0338  0.0492     -    0.0878  0.0247  0.0114  0.0051  0.0315  0.0344  0.0067  0.0300  
 4   0.1073  0.1201  0.0878     -    0.0998  0.0835  0.0826  0.0919  0.1167  0.0841  0.1079  
 5   0.0419  0.0553  0.0247  0.0998     -    0.0154  0.0195  0.0338  0.0492  0.0208  0.0342  
 6   0.0292  0.0427  0.0114  0.0835  0.0154     -    0.0069  0.0229  0.0384  0.0088  0.0248  
 7   0.0293  0.0453  0.0051  0.0826  0.0195  0.0069     -    0.0288  0.0344  0.0056  0.0262  
 8   0.0432  0.0620  0.0315  0.0919  0.0338  0.0229  0.0288     -    0.0659  0.0305  0.0393  
 9   0.0635  0.0777  0.0344  0.1167  0.0492  0.0384  0.0344  0.0659     -    0.0355  0.0570  
10   0.0310  0.0466  0.0067  0.0841  0.0208  0.0088  0.0056  0.0305  0.0355     -    0.0283  
11   0.0488  0.0630  0.0300  0.1079  0.0342  0.0248  0.0262  0.0393  0.0570  0.0283     -    

Average distances (expected heterozygosity) between individuals in same cluster:
cluster  1  : 0.1980 
cluster  2  : 0.1690 
cluster  3  : 0.2300 
cluster  4  : 0.1364 
cluster  5  : 0.2403 
cluster  6  : 0.2638 
cluster  7  : 0.2604 
cluster  8  : 0.1381 
cluster  9  : 0.2301 
cluster 10  : 0.2546 
cluster 11  : 0.2106 

--------------------------------------------
Estimated Ln Prob of Data   = -279783.6
Mean value of ln likelihood = -263136.1
Variance of ln likelihood   = 33295.0
Mean value of alpha         = 1.3804

Mean value of alpha_local for each location:
	location  1:  0.1378  0.0402  13.3418  0.0228  0.1172  0.1061  2.4411  0.0807  0.9048  2.2554  0.0715
	location  2:  0.0493  0.0367  8.8422  0.0806  0.1227  0.0595  1.2518  0.1267  0.7087  1.6888  0.1198
	location  4:  0.1255  0.0534  18.6784  0.0674  0.0550  0.0913  1.0181  0.1330  1.4028  2.6724  0.4001
	location  9:  0.0378  0.0399  6.6994  0.0308  0.0250  0.0399  0.9511  0.0490  0.2915  0.7008  0.0583
	location 10:  0.0854  0.1334  9.4207  0.0224  0.0864  0.2439  0.6897  0.0369  0.6558  1.4212  0.0474
	location 12:  0.2046  0.5176  0.0661  0.1203  0.8384  4.1095  0.1683  3.9870  0.0278  0.0673  0.4125
	location 13:  0.0238  0.0210  0.0174  0.1526  0.0640  0.6786  0.0224  0.7963  0.0182  0.0203  0.0903
	location 14:  0.6017  0.0779  0.0463  0.2743  0.3726  5.9454  0.0316  4.8843  0.0469  0.0800  0.1866
	location 16:  0.2344  0.3890  0.0958  0.1602  0.5777  11.5503  0.1312  6.6581  0.0970  0.1865  1.1018
	location 19:  0.4117  1.3733  0.1310  0.2442  0.9186  19.6234  0.1751  10.2775  0.0623  0.1606  1.3575
	location 20:  0.4037  0.0578  11.3636  0.0183  0.0364  0.0429  1.5730  0.1147  0.5297  1.1070  0.0517
	location 22:  0.1329  0.0757  6.0249  0.0264  0.0335  0.0489  0.1807  0.1004  0.4292  0.9162  0.2365

Mean value of Fst_1         = 0.9777
Mean value of Fst_2         = 0.9479
Mean value of Fst_3         = 0.0866
Mean value of Fst_4         = 0.9413
Mean value of Fst_5         = 0.9072
Mean value of Fst_6         = 0.0552
Mean value of Fst_7         = 0.2486
Mean value of Fst_8         = 0.5176
Mean value of Fst_9         = 0.9598
Mean value of Fst_10         = 0.2674
Mean value of Fst_11         = 0.6340

Mean value of r = 0.1878

Inferred ancestry of individuals:
        Label (%Miss) Pop:  Inferred clusters
  1 C_aust_RS25    (1)    1 :  0.005 0.001 0.715 0.000 0.007 0.003 0.085 0.005 0.091 0.075 0.011 
  2 C_aust_RS25    (2)    1 :  0.005 0.000 0.764 0.001 0.002 0.001 0.113 0.004 0.016 0.092 0.001 
  3 C_aust_RS26    (1)    1 :  0.017 0.000 0.665 0.000 0.002 0.001 0.203 0.001 0.030 0.077 0.004 
  4 C_aust_RS26    (0)    1 :  0.003 0.001 0.751 0.000 0.005 0.007 0.113 0.002 0.056 0.061 0.002 
  5 C_aust_RS26    (1)    1 :  0.011 0.001 0.749 0.000 0.002 0.007 0.127 0.002 0.048 0.051 0.002 
  6 C_aust_RS26    (1)    1 :  0.004 0.001 0.743 0.000 0.003 0.002 0.089 0.002 0.018 0.137 0.001 
  7 C_aust_RS26    (0)    1 :  0.012 0.001 0.666 0.000 0.002 0.003 0.161 0.002 0.080 0.073 0.001 
  8 C_aust_RS26    (0)    1 :  0.007 0.001 0.727 0.000 0.005 0.007 0.119 0.008 0.013 0.110 0.003 
  9 C_aust_RS26    (1)    1 :  0.002 0.001 0.699 0.000 0.004 0.003 0.071 0.001 0.034 0.184 0.001 
 10 C_aust_RS26    (0)    1 :  0.003 0.001 0.667 0.000 0.007 0.003 0.092 0.002 0.157 0.067 0.001 
 11 C_aust_RS26    (2)    1 :  0.020 0.000 0.708 0.000 0.003 0.003 0.171 0.001 0.014 0.077 0.002 
 12 C_aust_RS26    (0)    1 :  0.003 0.005 0.792 0.000 0.003 0.003 0.086 0.002 0.021 0.083 0.001 
 13 C_aust_RS27    (4)    2 :  0.006 0.001 0.715 0.002 0.003 0.001 0.049 0.001 0.062 0.158 0.002 
 14 C_aust_RS27    (1)    2 :  0.001 0.001 0.797 0.004 0.003 0.002 0.087 0.003 0.033 0.068 0.001 
 15 C_aust_RS27    (1)    2 :  0.001 0.001 0.792 0.001 0.005 0.004 0.048 0.009 0.026 0.101 0.012 
 16 C_aust_RS27    (2)    2 :  0.002 0.002 0.687 0.002 0.016 0.010 0.063 0.004 0.073 0.139 0.002 
 17 C_aust_RS27    (4)    2 :  0.003 0.001 0.619 0.003 0.014 0.009 0.129 0.016 0.045 0.155 0.006 
 18 C_aust_RS27    (1)    2 :  0.002 0.000 0.752 0.001 0.002 0.001 0.104 0.002 0.020 0.114 0.001 
 19 C_aust_RS27   (10)    2 :  0.001 0.000 0.885 0.001 0.001 0.001 0.052 0.002 0.017 0.033 0.007 
 20 C_aust_RS27    (2)    2 :  0.002 0.002 0.626 0.001 0.015 0.002 0.057 0.014 0.012 0.250 0.018 
 21 C_aust_RS27    (4)    2 :  0.003 0.000 0.771 0.010 0.002 0.002 0.101 0.015 0.017 0.076 0.004 
 22 C_aust_RS27    (1)    2 :  0.011 0.001 0.603 0.001 0.003 0.001 0.125 0.003 0.038 0.209 0.004 
 23 C_aust_RS27    (1)    2 :  0.001 0.001 0.768 0.004 0.003 0.004 0.100 0.008 0.026 0.083 0.003 
 24 C_aust_RS27    (0)    2 :  0.008 0.001 0.672 0.001 0.007 0.001 0.112 0.002 0.094 0.100 0.002 
 25 C_aust_RS46    (5)    4 :  0.003 0.001 0.747 0.002 0.002 0.004 0.044 0.005 0.038 0.147 0.008 
 26 C_aust_RS48    (8)    4 :  0.002 0.001 0.729 0.000 0.001 0.001 0.020 0.004 0.174 0.059 0.009 
 27 C_aust_RS51    (4)    4 :  0.005 0.001 0.801 0.001 0.002 0.003 0.040 0.011 0.042 0.080 0.015 
 28 C_aust_RS53    (1)    4 :  0.009 0.002 0.701 0.001 0.001 0.003 0.068 0.001 0.082 0.110 0.022 
 29 C_aust_RS54    (2)    4 :  0.002 0.001 0.765 0.001 0.001 0.002 0.038 0.002 0.037 0.147 0.005 
 30 C_aust_RS55   (14)    4 :  0.004 0.002 0.862 0.000 0.001 0.002 0.024 0.004 0.012 0.068 0.021 
 31 C_aust_RS57    (3)    4 :  0.002 0.002 0.869 0.003 0.001 0.002 0.027 0.001 0.027 0.060 0.007 
 32 C_aust_RS58    (1)    4 :  0.002 0.001 0.761 0.001 0.001 0.001 0.027 0.002 0.079 0.114 0.011 
 33 C_aust_RS59    (2)    4 :  0.008 0.001 0.745 0.006 0.001 0.003 0.067 0.009 0.037 0.095 0.027 
 34 C_aust_RS97    (2)    4 :  0.007 0.001 0.770 0.001 0.002 0.003 0.034 0.004 0.049 0.123 0.006 
 35 C_aust_RS98    (1)    4 :  0.002 0.001 0.783 0.001 0.001 0.002 0.045 0.002 0.085 0.072 0.007 
 36 C_aust_RS52    (2)    9 :  0.001 0.001 0.751 0.000 0.001 0.002 0.082 0.001 0.054 0.105 0.001 
 37 C_aust_RS53    (4)    9 :  0.002 0.001 0.787 0.001 0.001 0.003 0.129 0.005 0.011 0.058 0.001 
 38 C_aust_RS53    (6)    9 :  0.001 0.001 0.873 0.000 0.001 0.001 0.032 0.003 0.061 0.022 0.004 
 39 C_aust_RS53    (3)    9 :  0.001 0.001 0.831 0.001 0.000 0.001 0.083 0.001 0.018 0.062 0.001 
 40 C_aust_RS53    (9)    9 :  0.042 0.001 0.586 0.001 0.001 0.001 0.125 0.002 0.005 0.234 0.003 
 41 C_aust_RS53    (4)    9 :  0.002 0.009 0.686 0.000 0.001 0.001 0.132 0.002 0.086 0.069 0.011 
 42 C_aust_RS53    (4)    9 :  0.002 0.001 0.821 0.015 0.001 0.004 0.118 0.002 0.004 0.031 0.003 
 43 C_aust_RS53    (3)    9 :  0.001 0.001 0.849 0.000 0.001 0.001 0.066 0.002 0.005 0.074 0.001 
 44 C_aust_RS53    (8)    9 :  0.002 0.001 0.826 0.001 0.002 0.002 0.108 0.001 0.004 0.052 0.002 
 45 C_aust_RS53    (2)    9 :  0.001 0.001 0.781 0.000 0.001 0.001 0.131 0.002 0.041 0.039 0.001 
 46 C_aust_RS53    (6)    9 :  0.001 0.001 0.884 0.000 0.002 0.001 0.041 0.002 0.022 0.044 0.001 
 47 C_aust_RS53    (2)    9 :  0.000 0.001 0.837 0.001 0.001 0.003 0.099 0.001 0.013 0.042 0.002 
 48 C_aust_RS14    (2)   10 :  0.012 0.003 0.806 0.000 0.007 0.009 0.043 0.001 0.062 0.055 0.002 
 49 C_aust_RS14    (3)   10 :  0.003 0.003 0.802 0.000 0.005 0.026 0.067 0.001 0.016 0.078 0.001 
 50 C_aust_RS14    (1)   10 :  0.001 0.002 0.745 0.000 0.003 0.011 0.049 0.001 0.115 0.071 0.002 
 51 C_aust_RS14    (1)   10 :  0.002 0.006 0.695 0.000 0.004 0.009 0.060 0.001 0.151 0.065 0.006 
 52 C_aust_RS15    (1)   10 :  0.003 0.012 0.761 0.001 0.003 0.008 0.042 0.001 0.032 0.137 0.001 
 53 C_aust_RS17    (1)   10 :  0.009 0.003 0.597 0.000 0.005 0.023 0.061 0.001 0.013 0.286 0.001 
 54 C_aust_RS26    (3)   10 :  0.004 0.008 0.764 0.000 0.005 0.032 0.057 0.001 0.015 0.111 0.001 
 55 C_aust_RS26    (1)   10 :  0.002 0.007 0.749 0.000 0.003 0.008 0.042 0.001 0.092 0.094 0.002 
 56 C_aust_RS26    (1)   10 :  0.004 0.007 0.662 0.000 0.004 0.019 0.097 0.001 0.036 0.164 0.006 
 57 C_aust_RS27    (0)   10 :  0.001 0.002 0.824 0.000 0.002 0.009 0.070 0.000 0.010 0.081 0.000 
 58 C_aust_RS27    (8)   10 :  0.003 0.005 0.882 0.000 0.005 0.004 0.018 0.001 0.029 0.052 0.002 
 59 C_aust_RS27    (1)   10 :  0.004 0.003 0.803 0.001 0.002 0.011 0.026 0.001 0.030 0.119 0.001 
 60 C_aust_RS35    (1)   20 :  0.009 0.001 0.759 0.000 0.001 0.001 0.145 0.002 0.022 0.060 0.001 
 61 C_aust_RS36   (11)   20 :  0.034 0.002 0.790 0.000 0.000 0.001 0.119 0.004 0.014 0.035 0.001 
 62 C_aust_RS36    (4)   20 :  0.014 0.001 0.766 0.000 0.001 0.001 0.106 0.009 0.020 0.082 0.001 
 63 C_aust_RS37    (2)   20 :  0.018 0.001 0.759 0.000 0.001 0.002 0.099 0.003 0.037 0.075 0.004 
 64 C_aust_RS37    (1)   20 :  0.008 0.001 0.719 0.000 0.002 0.003 0.096 0.005 0.084 0.077 0.005 
 65 C_aust_RS37    (1)   20 :  0.010 0.005 0.770 0.000 0.000 0.001 0.092 0.004 0.009 0.108 0.001 
 66 C_aust_RS37    (2)   20 :  0.005 0.001 0.768 0.003 0.001 0.001 0.071 0.003 0.009 0.138 0.001 
 67 C_aust_RS37    (1)   20 :  0.013 0.002 0.799 0.000 0.001 0.001 0.107 0.005 0.009 0.061 0.002 
 68 C_aust_RS37    (1)   20 :  0.010 0.001 0.728 0.000 0.001 0.002 0.156 0.004 0.033 0.061 0.003 
 69 C_aust_RS37    (0)   20 :  0.015 0.002 0.758 0.001 0.001 0.002 0.125 0.002 0.011 0.082 0.003 
 70 C_aust_RS37    (0)   20 :  0.021 0.003 0.686 0.000 0.001 0.002 0.160 0.002 0.051 0.073 0.001 
 71 C_aust_RS37    (0)   20 :  0.008 0.001 0.783 0.000 0.005 0.004 0.097 0.002 0.033 0.065 0.002 
 72 C_aust_A1b    (6)   22 :  0.004 0.004 0.790 0.000 0.001 0.001 0.010 0.001 0.080 0.104 0.004 
 73 C_aust_A2    (4)   22 :  0.012 0.002 0.665 0.002 0.003 0.004 0.054 0.005 0.066 0.146 0.041 
 74 C_aust_A3   (21)   22 :  0.002 0.003 0.791 0.000 0.001 0.001 0.074 0.015 0.009 0.037 0.067 
 75 C_aust_A4    (7)   22 :  0.016 0.002 0.778 0.000 0.001 0.002 0.012 0.003 0.041 0.134 0.011 
 76 C_aust_A5   (13)   22 :  0.004 0.001 0.907 0.000 0.001 0.002 0.005 0.008 0.015 0.051 0.006 
 77 C_aust_A6    (8)   22 :  0.012 0.002 0.849 0.002 0.001 0.001 0.022 0.002 0.044 0.059 0.007 
 78 C_aust_A7    (2)   22 :  0.002 0.001 0.846 0.001 0.001 0.001 0.009 0.003 0.012 0.115 0.009 
 79 C_melap_RS4   (19)   12 :  0.039 0.034 0.003 0.011 0.040 0.533 0.006 0.314 0.000 0.007 0.012 
 80 C_melap_RS4   (20)   12 :  0.004 0.024 0.001 0.003 0.047 0.576 0.004 0.314 0.000 0.002 0.024 
 81 C_melap_RS4   (19)   12 :  0.008 0.062 0.003 0.011 0.056 0.458 0.022 0.346 0.001 0.007 0.027 
 82 C_melap_RS4   (27)   12 :  0.005 0.032 0.002 0.009 0.100 0.428 0.008 0.406 0.001 0.003 0.007 
 83 C_melap_RS4   (20)   12 :  0.029 0.017 0.007 0.007 0.056 0.431 0.010 0.420 0.006 0.007 0.010 
 84 C_melap_RS4   (22)   12 :  0.015 0.007 0.004 0.005 0.117 0.325 0.018 0.451 0.000 0.008 0.049 
 85 C_melap_RS4   (24)   12 :  0.021 0.013 0.005 0.004 0.124 0.353 0.011 0.449 0.000 0.004 0.016 
 86 C_melap_RS4   (34)   12 :  0.003 0.596 0.001 0.003 0.013 0.099 0.002 0.267 0.000 0.001 0.014 
 87 C_melap_RS4   (20)   12 :  0.004 0.050 0.007 0.007 0.039 0.485 0.030 0.349 0.001 0.005 0.023 
 88 C_melap_RS4   (29)   12 :  0.010 0.008 0.002 0.007 0.075 0.282 0.006 0.514 0.000 0.003 0.093 
 89 C_melap_RS4   (22)   12 :  0.029 0.082 0.002 0.006 0.061 0.545 0.009 0.211 0.001 0.003 0.051 
 90 C_melap_RS4   (23)   12 :  0.005 0.012 0.002 0.008 0.076 0.440 0.012 0.367 0.001 0.003 0.074 
 91 C_melap_RS4   (29)   13 :  0.000 0.000 0.000 0.510 0.000 0.003 0.000 0.485 0.000 0.000 0.000 
 92 C_melap_RS4    (7)   13 :  0.001 0.000 0.000 0.516 0.001 0.012 0.000 0.468 0.000 0.000 0.001 
 93 C_melap_RS4   (12)   13 :  0.002 0.002 0.000 0.008 0.010 0.666 0.001 0.308 0.000 0.000 0.002 
 94 C_melap_RS4   (14)   13 :  0.002 0.001 0.001 0.017 0.020 0.691 0.002 0.254 0.001 0.005 0.007 
 95 C_melap_RS4   (11)   13 :  0.004 0.003 0.000 0.006 0.160 0.492 0.001 0.261 0.003 0.001 0.069 
 96 C_melap_RS4   (15)   13 :  0.004 0.001 0.001 0.004 0.018 0.804 0.003 0.153 0.001 0.004 0.006 
 97 C_melap_RS4    (9)   13 :  0.001 0.001 0.000 0.008 0.003 0.709 0.001 0.273 0.000 0.001 0.003 
 98 C_melap_RS4    (8)   13 :  0.000 0.002 0.002 0.004 0.004 0.644 0.020 0.320 0.001 0.003 0.002 
 99 C_melap_RS4    (8)   13 :  0.014 0.000 0.002 0.006 0.006 0.637 0.003 0.326 0.000 0.001 0.004 
100 C_melap_RS4    (8)   13 :  0.003 0.003 0.000 0.002 0.062 0.695 0.001 0.220 0.001 0.001 0.014 
101 C_melap_RS4   (23)   13 :  0.002 0.001 0.000 0.004 0.003 0.028 0.002 0.390 0.000 0.000 0.569 
102 C_melap_RS4    (7)   13 :  0.002 0.006 0.001 0.008 0.002 0.672 0.002 0.299 0.003 0.001 0.005 
103 C_melap_RS1   (23)   14 :  0.057 0.002 0.003 0.003 0.085 0.409 0.002 0.397 0.004 0.003 0.036 
104 C_melap_RS1   (41)   14 :  0.494 0.002 0.001 0.005 0.007 0.114 0.000 0.371 0.001 0.002 0.004 
105 C_melap_RS1   (14)   14 :  0.021 0.004 0.001 0.011 0.020 0.611 0.002 0.313 0.003 0.005 0.009 
106 C_melap_RS1   (13)   14 :  0.038 0.003 0.002 0.043 0.023 0.593 0.001 0.287 0.001 0.004 0.004 
107 C_melap_RS1   (12)   14 :  0.016 0.001 0.001 0.017 0.048 0.567 0.001 0.315 0.001 0.018 0.015 
108 C_melap_RS1   (13)   14 :  0.045 0.004 0.006 0.004 0.020 0.517 0.002 0.382 0.006 0.010 0.003 
109 C_melap_RS1   (18)   14 :  0.017 0.003 0.001 0.024 0.005 0.400 0.001 0.540 0.001 0.003 0.006 
110 C_melap_RS1   (14)   14 :  0.049 0.005 0.001 0.020 0.026 0.603 0.001 0.282 0.002 0.003 0.008 
111 C_melap_RS1   (12)   14 :  0.021 0.002 0.002 0.009 0.010 0.599 0.002 0.342 0.000 0.004 0.010 
112 C_melap_RS1   (13)   14 :  0.009 0.004 0.001 0.023 0.026 0.598 0.001 0.284 0.001 0.003 0.050 
113 C_melap_RS1   (12)   14 :  0.013 0.005 0.001 0.007 0.040 0.616 0.001 0.309 0.001 0.002 0.007 
114 C_melap_RS1   (24)   14 :  0.047 0.002 0.001 0.005 0.013 0.409 0.001 0.485 0.002 0.002 0.032 
115 C_melap_RS4    (3)   16 :  0.013 0.016 0.003 0.007 0.016 0.625 0.005 0.275 0.001 0.006 0.033 
116 C_melap_RS4    (4)   16 :  0.004 0.015 0.002 0.005 0.027 0.600 0.004 0.306 0.001 0.008 0.028 
117 C_melap_RS4   (13)   16 :  0.005 0.036 0.001 0.006 0.028 0.608 0.003 0.250 0.001 0.007 0.056 
118 C_melap_RS4   (10)   16 :  0.005 0.004 0.002 0.006 0.038 0.659 0.007 0.219 0.014 0.006 0.039 
119 C_melap_RS4    (3)   16 :  0.008 0.012 0.003 0.011 0.034 0.627 0.008 0.269 0.002 0.009 0.017 
120 C_melap_RS4    (5)   16 :  0.005 0.013 0.001 0.007 0.019 0.551 0.004 0.360 0.002 0.003 0.034 
121 C_melap_RS4    (3)   16 :  0.032 0.011 0.002 0.005 0.019 0.535 0.003 0.323 0.001 0.008 0.061 
122 C_melap_RS4    (2)   16 :  0.005 0.022 0.003 0.005 0.045 0.558 0.003 0.310 0.010 0.007 0.032 
123 C_melap_RS4    (6)   16 :  0.007 0.008 0.002 0.004 0.037 0.570 0.006 0.308 0.003 0.006 0.048 
124 C_melap_RS4    (8)   16 :  0.010 0.015 0.007 0.006 0.031 0.421 0.011 0.384 0.005 0.019 0.091 
125 C_melap_RS4   (16)   16 :  0.012 0.008 0.002 0.002 0.022 0.452 0.004 0.460 0.004 0.006 0.029 
126 C_melap_RS4    (4)   16 :  0.004 0.009 0.003 0.004 0.031 0.540 0.005 0.311 0.002 0.007 0.084 
127 C_melap_RS5    (2)   19 :  0.009 0.058 0.002 0.005 0.021 0.574 0.003 0.267 0.001 0.002 0.057 
128 C_melap_RS5    (2)   19 :  0.016 0.021 0.003 0.018 0.016 0.608 0.006 0.273 0.001 0.005 0.033 
129 C_melap_RS5   (14)   19 :  0.008 0.029 0.002 0.005 0.042 0.682 0.004 0.202 0.002 0.003 0.021 
130 C_melap_RS5   (11)   19 :  0.010 0.032 0.002 0.006 0.040 0.612 0.004 0.233 0.001 0.008 0.052 
131 C_melap_RS5    (2)   19 :  0.017 0.032 0.002 0.008 0.038 0.512 0.003 0.352 0.001 0.002 0.032 
132 C_melap_RS5    (6)   19 :  0.005 0.021 0.002 0.011 0.013 0.528 0.003 0.384 0.000 0.002 0.030 
133 C_melap_RS5    (3)   19 :  0.007 0.031 0.003 0.005 0.040 0.618 0.004 0.266 0.004 0.003 0.019 
134 C_melap_RS5    (8)   19 :  0.022 0.051 0.004 0.005 0.072 0.428 0.008 0.358 0.001 0.006 0.043 
135 C_melap_RS5    (2)   19 :  0.016 0.025 0.002 0.004 0.014 0.622 0.004 0.265 0.001 0.003 0.043 
136 C_melap_RS5    (4)   19 :  0.008 0.049 0.002 0.004 0.019 0.527 0.005 0.320 0.001 0.004 0.061 
137 C_melap_RS5    (2)   19 :  0.011 0.031 0.007 0.007 0.013 0.622 0.006 0.270 0.002 0.010 0.021 
138 C_melap_RS5    (7)   19 :  0.007 0.033 0.002 0.006 0.015 0.587 0.003 0.320 0.001 0.003 0.024 


Estimated Allele Frequencies in each cluster
First column gives estimated ancestral frequencies


Locus 1 : 
2 alleles
14.5% missing data
   1   (0.892) 0.978 0.790 0.894 0.990 0.962 0.950 0.890 0.991 0.761 0.916 0.441 
   3   (0.108) 0.022 0.210 0.106 0.010 0.038 0.050 0.110 0.009 0.239 0.084 0.559 

Locus 2 : 
2 alleles
14.5% missing data
   2   (0.461) 0.490 0.923 0.433 0.052 0.492 0.488 0.447 0.157 0.394 0.557 0.437 
   4   (0.539) 0.510 0.077 0.567 0.948 0.508 0.512 0.553 0.843 0.606 0.443 0.563 

Locus 3 : 
2 alleles
5.1% missing data
   1   (0.896) 0.897 0.992 0.849 0.988 0.982 0.935 0.944 0.984 0.888 0.914 0.973 
   4   (0.104) 0.103 0.008 0.151 0.012 0.018 0.065 0.056 0.016 0.112 0.086 0.027 

Locus 4 : 
2 alleles
10.1% missing data
   1   (0.113) 0.023 0.399 0.038 0.010 0.406 0.092 0.066 0.029 0.014 0.054 0.773 
   4   (0.887) 0.977 0.601 0.962 0.990 0.594 0.908 0.934 0.971 0.986 0.946 0.227 

Locus 5 : 
2 alleles
2.2% missing data
   2   (0.894) 0.991 0.980 0.947 0.852 0.816 0.917 0.922 0.790 0.988 0.916 0.956 
   4   (0.106) 0.009 0.020 0.053 0.148 0.184 0.083 0.078 0.210 0.012 0.084 0.044 

Locus 6 : 
2 alleles
5.1% missing data
   3   (0.894) 0.894 0.993 0.891 0.260 0.969 0.952 0.928 0.977 0.904 0.899 0.956 
   2   (0.106) 0.106 0.007 0.109 0.740 0.031 0.048 0.072 0.023 0.096 0.101 0.044 

Locus 7 : 
2 alleles
10.1% missing data
   1   (0.588) 0.871 0.564 0.385 0.084 0.881 0.701 0.466 0.949 0.298 0.676 0.577 
   3   (0.412) 0.129 0.436 0.615 0.916 0.119 0.299 0.534 0.051 0.702 0.324 0.423 

Locus 8 : 
2 alleles
15.9% missing data
   2   (0.787) 0.811 0.751 0.852 0.248 0.589 0.817 0.780 0.612 0.955 0.879 0.894 
   4   (0.213) 0.189 0.249 0.148 0.752 0.411 0.183 0.220 0.388 0.045 0.121 0.106 

Locus 9 : 
2 alleles
2.2% missing data
   3   (0.906) 0.987 0.914 0.950 0.993 0.855 0.909 0.917 0.984 0.988 0.953 0.936 
   1   (0.094) 0.013 0.086 0.050 0.007 0.145 0.091 0.083 0.016 0.012 0.047 0.064 

Locus 10 : 
2 alleles
7.2% missing data
   1   (0.543) 0.864 0.481 0.714 0.229 0.320 0.454 0.527 0.537 0.159 0.610 0.711 
   3   (0.457) 0.136 0.519 0.286 0.771 0.680 0.546 0.473 0.463 0.841 0.390 0.289 

Locus 11 : 
2 alleles
6.5% missing data
   4   (0.738) 0.830 0.073 0.783 0.039 0.739 0.766 0.845 0.717 0.791 0.811 0.885 
   1   (0.262) 0.170 0.927 0.217 0.961 0.261 0.234 0.155 0.283 0.209 0.189 0.115 

Locus 12 : 
2 alleles
5.8% missing data
   1   (0.288) 0.150 0.087 0.395 0.028 0.617 0.229 0.336 0.040 0.377 0.337 0.200 
   3   (0.712) 0.850 0.913 0.605 0.972 0.383 0.771 0.664 0.960 0.623 0.663 0.800 

Locus 13 : 
2 alleles
1.4% missing data
   3   (0.897) 0.913 0.990 0.969 0.991 0.846 0.856 0.926 0.958 0.993 0.925 0.938 
   4   (0.103) 0.087 0.010 0.031 0.009 0.154 0.144 0.074 0.042 0.007 0.075 0.062 

Locus 14 : 
2 alleles
18.1% missing data
   1   (0.868) 0.899 0.842 0.932 0.988 0.904 0.905 0.888 0.980 0.950 0.810 0.190 
   4   (0.132) 0.101 0.158 0.068 0.012 0.096 0.095 0.112 0.020 0.050 0.190 0.810 

Locus 15 : 
2 alleles
14.5% missing data
   2   (0.120) 0.020 0.016 0.066 0.735 0.235 0.088 0.086 0.030 0.130 0.147 0.071 
   4   (0.880) 0.980 0.984 0.934 0.265 0.765 0.912 0.914 0.970 0.870 0.853 0.929 

Locus 16 : 
2 alleles
19.6% missing data
   1   (0.905) 0.978 0.978 0.918 0.992 0.977 0.939 0.923 0.995 0.793 0.832 0.975 
   4   (0.095) 0.022 0.022 0.082 0.008 0.023 0.061 0.077 0.005 0.207 0.168 0.025 

Locus 17 : 
2 alleles
9.4% missing data
   1   (0.909) 0.943 0.992 0.973 0.558 0.961 0.908 0.946 0.878 0.992 0.966 0.944 
   3   (0.091) 0.057 0.008 0.027 0.442 0.039 0.092 0.054 0.122 0.008 0.034 0.056 

Locus 18 : 
2 alleles
6.5% missing data
   4   (0.775) 0.919 0.959 0.833 0.615 0.541 0.767 0.746 0.865 0.939 0.840 0.803 
   2   (0.225) 0.081 0.041 0.167 0.385 0.459 0.233 0.254 0.135 0.061 0.160 0.197 

Locus 19 : 
2 alleles
2.2% missing data
   2   (0.876) 0.961 0.902 0.912 0.989 0.782 0.880 0.887 0.977 0.838 0.910 0.969 
   1   (0.124) 0.039 0.098 0.088 0.011 0.218 0.120 0.113 0.023 0.162 0.090 0.031 

Locus 20 : 
2 alleles
17.4% missing data
   1   (0.925) 0.995 0.996 0.853 0.945 0.993 0.979 0.911 0.998 0.632 0.894 0.980 
   3   (0.075) 0.005 0.004 0.147 0.055 0.007 0.021 0.089 0.002 0.368 0.106 0.020 

Locus 21 : 
2 alleles
17.4% missing data
   3   (0.262) 0.143 0.038 0.228 0.029 0.555 0.282 0.196 0.066 0.654 0.347 0.100 
   4   (0.738) 0.857 0.962 0.772 0.971 0.445 0.718 0.804 0.934 0.346 0.653 0.900 

Locus 22 : 
2 alleles
3.6% missing data
   2   (0.139) 0.260 0.041 0.050 0.164 0.156 0.127 0.215 0.239 0.202 0.107 0.078 
   4   (0.861) 0.740 0.959 0.950 0.836 0.844 0.873 0.785 0.761 0.798 0.893 0.922 

Locus 23 : 
2 alleles
4.3% missing data
   2   (0.888) 0.973 0.984 0.936 0.987 0.970 0.864 0.829 0.987 0.992 0.948 0.966 
   1   (0.112) 0.027 0.016 0.064 0.013 0.030 0.136 0.171 0.013 0.008 0.052 0.034 

Locus 24 : 
2 alleles
12.3% missing data
   4   (0.727) 0.736 0.595 0.764 0.344 0.720 0.766 0.679 0.787 0.787 0.767 0.805 
   2   (0.273) 0.264 0.405 0.236 0.656 0.280 0.234 0.321 0.213 0.213 0.233 0.195 

Locus 25 : 
2 alleles
6.5% missing data
   2   (0.392) 0.831 0.331 0.325 0.284 0.248 0.438 0.413 0.641 0.232 0.265 0.161 
   4   (0.608) 0.169 0.669 0.675 0.716 0.752 0.562 0.587 0.359 0.768 0.735 0.839 

Locus 26 : 
2 alleles
8.0% missing data
   1   (0.856) 0.859 0.985 0.785 0.983 0.964 0.905 0.774 0.973 0.963 0.893 0.963 
   3   (0.144) 0.141 0.015 0.215 0.017 0.036 0.095 0.226 0.027 0.037 0.107 0.037 

Locus 27 : 
2 alleles
10.1% missing data
   2   (0.303) 0.137 0.037 0.236 0.173 0.315 0.321 0.374 0.385 0.056 0.320 0.350 
   3   (0.697) 0.863 0.963 0.764 0.827 0.685 0.679 0.626 0.615 0.944 0.680 0.650 

Locus 28 : 
2 alleles
3.6% missing data
   2   (0.370) 0.125 0.070 0.352 0.119 0.541 0.434 0.315 0.204 0.565 0.277 0.347 
   3   (0.630) 0.875 0.930 0.648 0.881 0.459 0.566 0.685 0.796 0.435 0.723 0.653 

Locus 29 : 
2 alleles
13.8% missing data
   4   (0.253) 0.205 0.251 0.290 0.025 0.555 0.227 0.260 0.038 0.376 0.194 0.205 
   2   (0.747) 0.795 0.749 0.710 0.975 0.445 0.773 0.740 0.962 0.624 0.806 0.795 

Locus 30 : 
2 alleles
10.9% missing data
   3   (0.845) 0.190 0.866 0.950 0.923 0.894 0.796 0.910 0.865 0.799 0.874 0.930 
   1   (0.155) 0.810 0.134 0.050 0.077 0.106 0.204 0.090 0.135 0.201 0.126 0.070 

Locus 31 : 
2 alleles
12.3% missing data
   2   (0.928) 0.984 0.952 0.924 0.995 0.980 0.970 0.939 0.996 0.781 0.934 0.966 
   4   (0.072) 0.016 0.048 0.076 0.005 0.020 0.030 0.061 0.004 0.219 0.066 0.034 

Locus 32 : 
2 alleles
8.0% missing data
   3   (0.792) 0.695 0.765 0.904 0.455 0.932 0.770 0.716 0.717 0.973 0.906 0.676 
   1   (0.208) 0.305 0.235 0.096 0.545 0.068 0.230 0.284 0.283 0.027 0.094 0.324 

Locus 33 : 
2 alleles
6.5% missing data
   4   (0.890) 0.967 0.986 0.951 0.978 0.976 0.885 0.843 0.991 0.452 0.936 0.943 
   2   (0.110) 0.033 0.014 0.049 0.022 0.024 0.115 0.157 0.009 0.548 0.064 0.057 

Locus 34 : 
2 alleles
5.1% missing data
   3   (0.775) 0.956 0.818 0.717 0.976 0.918 0.803 0.753 0.974 0.810 0.702 0.883 
   1   (0.225) 0.044 0.182 0.283 0.024 0.082 0.197 0.247 0.026 0.190 0.298 0.117 

Locus 35 : 
2 alleles
2.2% missing data
   2   (0.895) 0.866 0.294 0.944 0.988 0.929 0.927 0.833 0.985 0.921 0.953 0.969 
   4   (0.105) 0.134 0.706 0.056 0.012 0.071 0.073 0.167 0.015 0.079 0.047 0.031 

Locus 36 : 
2 alleles
13.8% missing data
   4   (0.188) 0.044 0.174 0.152 0.406 0.162 0.182 0.105 0.367 0.140 0.111 0.171 
   2   (0.812) 0.956 0.826 0.848 0.594 0.838 0.818 0.895 0.633 0.860 0.889 0.829 

Locus 37 : 
2 alleles
2.9% missing data
   1   (0.097) 0.199 0.012 0.042 0.007 0.068 0.072 0.269 0.016 0.028 0.103 0.024 
   3   (0.903) 0.801 0.988 0.958 0.993 0.932 0.928 0.731 0.984 0.972 0.897 0.976 

Locus 38 : 
2 alleles
2.2% missing data
   1   (0.198) 0.121 0.034 0.140 0.085 0.131 0.168 0.228 0.036 0.320 0.248 0.630 
   3   (0.802) 0.879 0.966 0.860 0.915 0.869 0.832 0.772 0.964 0.680 0.752 0.370 

Locus 39 : 
2 alleles
2.2% missing data
   3   (0.900) 0.953 0.959 0.957 0.676 0.807 0.930 0.889 0.889 0.977 0.937 0.948 
   1   (0.100) 0.047 0.041 0.043 0.324 0.193 0.070 0.111 0.111 0.023 0.063 0.052 

Locus 40 : 
2 alleles
19.6% missing data
   1   (0.873) 0.968 0.973 0.920 0.988 0.484 0.894 0.911 0.973 0.950 0.812 0.865 
   2   (0.127) 0.032 0.027 0.080 0.012 0.516 0.106 0.089 0.027 0.050 0.188 0.135 

Locus 41 : 
2 alleles
1.4% missing data
   1   (0.733) 0.950 0.956 0.793 0.238 0.840 0.685 0.777 0.852 0.543 0.827 0.841 
   4   (0.267) 0.050 0.044 0.207 0.762 0.160 0.315 0.223 0.148 0.457 0.173 0.159 

Locus 42 : 
2 alleles
2.2% missing data
   2   (0.826) 0.978 0.768 0.888 0.946 0.615 0.796 0.889 0.984 0.225 0.905 0.937 
   4   (0.174) 0.022 0.232 0.112 0.054 0.385 0.204 0.111 0.016 0.775 0.095 0.063 

Locus 43 : 
2 alleles
13.8% missing data
   1   (0.126) 0.074 0.107 0.059 0.054 0.279 0.153 0.102 0.033 0.086 0.091 0.040 
   3   (0.874) 0.926 0.893 0.941 0.946 0.721 0.847 0.898 0.967 0.914 0.909 0.960 

Locus 44 : 
2 alleles
2.2% missing data
   3   (0.923) 0.972 0.996 0.890 0.078 0.994 0.983 0.908 0.998 0.972 0.910 0.989 
   1   (0.077) 0.028 0.004 0.110 0.922 0.006 0.017 0.092 0.002 0.028 0.090 0.011 

Locus 45 : 
2 alleles
8.0% missing data
   1   (0.892) 0.803 0.957 0.966 0.991 0.850 0.904 0.685 0.971 0.846 0.923 0.859 
   3   (0.108) 0.197 0.043 0.034 0.009 0.150 0.096 0.315 0.029 0.154 0.077 0.141 

Locus 46 : 
2 alleles
10.1% missing data
   2   (0.896) 0.951 0.916 0.807 0.992 0.912 0.948 0.922 0.994 0.927 0.895 0.977 
   4   (0.104) 0.049 0.084 0.193 0.008 0.088 0.052 0.078 0.006 0.073 0.105 0.023 

Locus 47 : 
2 alleles
10.9% missing data
   1   (0.340) 0.260 0.541 0.395 0.035 0.137 0.323 0.374 0.161 0.113 0.288 0.421 
   3   (0.660) 0.740 0.459 0.605 0.965 0.863 0.677 0.626 0.839 0.887 0.712 0.579 

Locus 48 : 
2 alleles
10.1% missing data
   2   (0.823) 0.069 0.070 0.843 0.982 0.682 0.910 0.822 0.978 0.915 0.665 0.953 
   3   (0.177) 0.931 0.930 0.157 0.018 0.318 0.090 0.178 0.022 0.085 0.335 0.047 

Locus 49 : 
2 alleles
6.5% missing data
   2   (0.861) 0.975 0.968 0.858 0.984 0.974 0.882 0.887 0.984 0.599 0.867 0.953 
   4   (0.139) 0.025 0.032 0.142 0.016 0.026 0.118 0.113 0.016 0.401 0.133 0.047 

Locus 50 : 
2 alleles
5.1% missing data
   2   (0.883) 0.455 0.972 0.953 0.941 0.953 0.895 0.899 0.965 0.949 0.814 0.916 
   1   (0.117) 0.545 0.028 0.047 0.059 0.047 0.105 0.101 0.035 0.051 0.186 0.084 

Locus 51 : 
2 alleles
12.3% missing data
   2   (0.828) 0.956 0.781 0.887 0.983 0.762 0.810 0.870 0.940 0.953 0.798 0.860 
   4   (0.172) 0.044 0.219 0.113 0.017 0.238 0.190 0.130 0.060 0.047 0.202 0.140 

Locus 52 : 
2 alleles
5.1% missing data
   1   (0.868) 0.878 0.990 0.707 0.988 0.977 0.934 0.911 0.992 0.490 0.897 0.976 
   3   (0.132) 0.122 0.010 0.293 0.012 0.023 0.066 0.089 0.008 0.510 0.103 0.024 

Locus 53 : 
2 alleles
5.8% missing data
   2   (0.610) 0.671 0.902 0.662 0.954 0.776 0.525 0.608 0.916 0.354 0.649 0.545 
   4   (0.390) 0.329 0.098 0.338 0.046 0.224 0.475 0.392 0.084 0.646 0.351 0.455 

Locus 54 : 
2 alleles
2.9% missing data
   3   (0.906) 0.990 0.034 0.957 0.990 0.958 0.936 0.943 0.991 0.952 0.918 0.971 
   1   (0.094) 0.010 0.966 0.043 0.010 0.042 0.064 0.057 0.009 0.048 0.082 0.029 

Locus 55 : 
2 alleles
4.3% missing data
   2   (0.910) 0.992 0.983 0.934 0.991 0.984 0.931 0.936 0.993 0.671 0.927 0.961 
   4   (0.090) 0.008 0.017 0.066 0.009 0.016 0.069 0.064 0.007 0.329 0.073 0.039 

Locus 56 : 
2 alleles
3.6% missing data
   2   (0.858) 0.969 0.967 0.739 0.984 0.925 0.913 0.880 0.986 0.949 0.848 0.907 
   4   (0.142) 0.031 0.033 0.261 0.016 0.075 0.087 0.120 0.014 0.051 0.152 0.093 

Locus 57 : 
2 alleles
13.8% missing data
   2   (0.883) 0.937 0.987 0.963 0.242 0.937 0.852 0.945 0.916 0.987 0.942 0.956 
   4   (0.117) 0.063 0.013 0.037 0.758 0.063 0.148 0.055 0.084 0.013 0.058 0.044 

Locus 58 : 
2 alleles
9.4% missing data
   3   (0.857) 0.921 0.944 0.902 0.084 0.828 0.898 0.847 0.988 0.882 0.837 0.909 
   1   (0.143) 0.079 0.056 0.098 0.916 0.172 0.102 0.153 0.012 0.118 0.163 0.091 

Locus 59 : 
2 alleles
4.3% missing data
   2   (0.761) 0.798 0.304 0.878 0.089 0.714 0.773 0.877 0.481 0.878 0.817 0.516 
   4   (0.239) 0.202 0.696 0.122 0.911 0.286 0.227 0.123 0.519 0.122 0.183 0.484 

Locus 60 : 
2 alleles
6.5% missing data
   2   (0.438) 0.584 0.913 0.569 0.052 0.296 0.345 0.539 0.121 0.631 0.395 0.470 
   4   (0.562) 0.416 0.087 0.431 0.948 0.704 0.655 0.461 0.879 0.369 0.605 0.530 

Locus 61 : 
2 alleles
5.1% missing data
   4   (0.284) 0.224 0.439 0.365 0.028 0.202 0.224 0.335 0.048 0.294 0.253 0.382 
   2   (0.716) 0.776 0.561 0.635 0.972 0.798 0.776 0.665 0.952 0.706 0.747 0.618 

Locus 62 : 
2 alleles
11.6% missing data
   1   (0.910) 0.977 0.865 0.939 0.990 0.718 0.935 0.947 0.989 0.887 0.935 0.936 
   3   (0.090) 0.023 0.135 0.061 0.010 0.282 0.065 0.053 0.011 0.113 0.065 0.064 

Locus 63 : 
2 alleles
9.4% missing data
   1   (0.287) 0.088 0.309 0.177 0.926 0.191 0.278 0.269 0.504 0.142 0.241 0.650 
   3   (0.713) 0.912 0.691 0.823 0.074 0.809 0.722 0.731 0.496 0.858 0.759 0.350 

Locus 64 : 
2 alleles
2.9% missing data
   3   (0.875) 0.897 0.992 0.875 0.971 0.979 0.918 0.835 0.986 0.643 0.866 0.942 
   4   (0.125) 0.103 0.008 0.125 0.029 0.021 0.082 0.165 0.014 0.357 0.134 0.058 

Locus 65 : 
2 alleles
4.3% missing data
   4   (0.864) 0.912 0.888 0.907 0.988 0.943 0.874 0.691 0.990 0.814 0.912 0.947 
   2   (0.136) 0.088 0.112 0.093 0.012 0.057 0.126 0.309 0.010 0.186 0.088 0.053 

Locus 66 : 
2 alleles
13.8% missing data
   2   (0.643) 0.548 0.913 0.738 0.701 0.531 0.618 0.538 0.731 0.790 0.513 0.874 
   4   (0.357) 0.452 0.087 0.262 0.299 0.469 0.382 0.462 0.269 0.210 0.487 0.126 

Locus 67 : 
2 alleles
13.0% missing data
   1   (0.198) 0.844 0.113 0.192 0.098 0.070 0.116 0.263 0.095 0.292 0.177 0.399 
   3   (0.802) 0.156 0.887 0.808 0.902 0.930 0.884 0.737 0.905 0.708 0.823 0.601 

Locus 68 : 
2 alleles
4.3% missing data
   3   (0.822) 0.918 0.051 0.873 0.979 0.960 0.821 0.840 0.970 0.915 0.874 0.889 
   1   (0.178) 0.082 0.949 0.127 0.021 0.040 0.179 0.160 0.030 0.085 0.126 0.111 

Locus 69 : 
2 alleles
11.6% missing data
   1   (0.785) 0.927 0.853 0.635 0.083 0.921 0.914 0.720 0.983 0.852 0.609 0.542 
   2   (0.215) 0.073 0.147 0.365 0.917 0.079 0.086 0.280 0.017 0.148 0.391 0.458 

Locus 70 : 
2 alleles
13.0% missing data
   2   (0.857) 0.870 0.923 0.849 0.931 0.614 0.903 0.849 0.979 0.618 0.903 0.900 
   4   (0.143) 0.130 0.077 0.151 0.069 0.386 0.097 0.151 0.021 0.382 0.097 0.100 

Locus 71 : 
2 alleles
14.5% missing data
   2   (0.920) 0.637 0.988 0.984 0.896 0.908 0.899 0.963 0.959 0.998 0.966 0.908 
   4   (0.080) 0.363 0.012 0.016 0.104 0.092 0.101 0.037 0.041 0.002 0.034 0.092 

Locus 72 : 
2 alleles
7.2% missing data
   2   (0.232) 0.063 0.227 0.212 0.022 0.325 0.233 0.146 0.040 0.677 0.262 0.161 
   3   (0.768) 0.937 0.773 0.788 0.978 0.675 0.767 0.854 0.960 0.323 0.738 0.839 

Locus 73 : 
2 alleles
14.5% missing data
   1   (0.875) 0.916 0.984 0.899 0.989 0.965 0.882 0.889 0.977 0.853 0.881 0.973 
   3   (0.125) 0.084 0.016 0.101 0.011 0.035 0.118 0.111 0.023 0.147 0.119 0.027 

Locus 74 : 
2 alleles
13.0% missing data
   1   (0.646) 0.593 0.616 0.707 0.836 0.778 0.642 0.692 0.233 0.891 0.594 0.633 
   4   (0.354) 0.407 0.384 0.293 0.164 0.222 0.358 0.308 0.767 0.109 0.406 0.367 

Locus 75 : 
2 alleles
13.8% missing data
   2   (0.811) 0.935 0.781 0.862 0.983 0.896 0.786 0.797 0.937 0.880 0.819 0.897 
   4   (0.189) 0.065 0.219 0.138 0.017 0.104 0.214 0.203 0.063 0.120 0.181 0.103 

Locus 76 : 
2 alleles
13.8% missing data
   1   (0.873) 0.868 0.882 0.932 0.989 0.386 0.910 0.711 0.983 0.957 0.921 0.761 
   3   (0.127) 0.132 0.118 0.068 0.011 0.614 0.090 0.289 0.017 0.043 0.079 0.239 

Locus 77 : 
2 alleles
13.0% missing data
   1   (0.415) 0.845 0.347 0.390 0.414 0.258 0.436 0.320 0.628 0.357 0.364 0.315 
   2   (0.585) 0.155 0.653 0.610 0.586 0.742 0.564 0.680 0.372 0.643 0.636 0.685 

Locus 78 : 
2 alleles
10.9% missing data
   2   (0.882) 0.884 0.925 0.852 0.991 0.904 0.921 0.896 0.990 0.846 0.922 0.962 
   4   (0.118) 0.116 0.075 0.148 0.009 0.096 0.079 0.104 0.010 0.154 0.078 0.038 

Locus 79 : 
2 alleles
13.8% missing data
   4   (0.253) 0.182 0.223 0.276 0.021 0.158 0.193 0.256 0.046 0.786 0.262 0.482 
   2   (0.747) 0.818 0.777 0.724 0.979 0.842 0.807 0.744 0.954 0.214 0.738 0.518 

Locus 80 : 
2 alleles
5.1% missing data
   2   (0.888) 0.468 0.950 0.941 0.964 0.960 0.914 0.895 0.972 0.989 0.820 0.961 
   4   (0.112) 0.532 0.050 0.059 0.036 0.040 0.086 0.105 0.028 0.011 0.180 0.039 

Locus 81 : 
2 alleles
14.5% missing data
   2   (0.853) 0.899 0.963 0.899 0.984 0.506 0.829 0.911 0.953 0.984 0.897 0.926 
   4   (0.147) 0.101 0.037 0.101 0.016 0.494 0.171 0.089 0.047 0.016 0.103 0.074 

Locus 82 : 
2 alleles
1.4% missing data
   1   (0.909) 0.884 0.961 0.949 0.990 0.965 0.930 0.899 0.988 0.915 0.904 0.946 
   3   (0.091) 0.116 0.039 0.051 0.010 0.035 0.070 0.101 0.012 0.085 0.096 0.054 

Locus 83 : 
2 alleles
4.3% missing data
   2   (0.315) 0.263 0.090 0.246 0.951 0.291 0.303 0.503 0.095 0.235 0.333 0.118 
   4   (0.685) 0.737 0.910 0.754 0.049 0.709 0.697 0.497 0.905 0.765 0.667 0.882 

Locus 84 : 
2 alleles
10.1% missing data
   3   (0.918) 0.892 0.910 0.924 0.994 0.886 0.959 0.932 0.995 0.942 0.902 0.963 
   1   (0.082) 0.108 0.090 0.076 0.006 0.114 0.041 0.068 0.005 0.058 0.098 0.037 

Locus 85 : 
2 alleles
11.6% missing data
   4   (0.781) 0.967 0.735 0.798 0.043 0.675 0.829 0.841 0.798 0.810 0.816 0.876 
   3   (0.219) 0.033 0.265 0.202 0.957 0.325 0.171 0.159 0.202 0.190 0.184 0.124 

Locus 86 : 
2 alleles
2.9% missing data
   2   (0.893) 0.938 0.770 0.958 0.990 0.873 0.904 0.933 0.977 0.991 0.939 0.516 
   1   (0.107) 0.062 0.230 0.042 0.010 0.127 0.096 0.067 0.023 0.009 0.061 0.484 

Locus 87 : 
2 alleles
12.3% missing data
   3   (0.840) 0.883 0.124 0.957 0.984 0.759 0.824 0.938 0.902 0.975 0.644 0.497 
   1   (0.160) 0.117 0.876 0.043 0.016 0.241 0.176 0.062 0.098 0.025 0.356 0.503 

Locus 88 : 
2 alleles
5.8% missing data
   4   (0.920) 0.943 0.959 0.993 0.952 0.894 0.851 0.981 0.092 0.999 0.983 0.928 
   2   (0.080) 0.057 0.041 0.007 0.048 0.106 0.149 0.019 0.908 0.001 0.017 0.072 

Locus 89 : 
2 alleles
5.8% missing data
   2   (0.280) 0.350 0.489 0.216 0.081 0.331 0.295 0.244 0.127 0.638 0.289 0.101 
   4   (0.720) 0.650 0.511 0.784 0.919 0.669 0.705 0.756 0.873 0.362 0.711 0.899 

Locus 90 : 
2 alleles
8.0% missing data
   4   (0.242) 0.083 0.023 0.317 0.088 0.150 0.228 0.274 0.038 0.394 0.149 0.254 
   2   (0.758) 0.917 0.977 0.683 0.912 0.850 0.772 0.726 0.962 0.606 0.851 0.746 

Locus 91 : 
2 alleles
3.6% missing data
   2   (0.875) 0.860 0.978 0.961 0.521 0.917 0.880 0.885 0.881 0.898 0.846 0.945 
   4   (0.125) 0.140 0.022 0.039 0.479 0.083 0.120 0.115 0.119 0.102 0.154 0.055 

Locus 92 : 
2 alleles
10.9% missing data
   4   (0.776) 0.951 0.864 0.831 0.975 0.687 0.735 0.747 0.964 0.660 0.789 0.920 
   3   (0.224) 0.049 0.136 0.169 0.025 0.313 0.265 0.253 0.036 0.340 0.211 0.080 

Locus 93 : 
2 alleles
4.3% missing data
   1   (0.851) 0.152 0.980 0.926 0.257 0.961 0.877 0.820 0.947 0.982 0.923 0.949 
   3   (0.149) 0.848 0.020 0.074 0.743 0.039 0.123 0.180 0.053 0.018 0.077 0.051 

Locus 94 : 
2 alleles
9.4% missing data
   2   (0.943) 0.911 0.914 0.995 0.996 0.937 0.875 0.987 0.852 0.999 0.988 0.959 
   1   (0.057) 0.089 0.086 0.005 0.004 0.063 0.125 0.013 0.148 0.001 0.012 0.041 

Locus 95 : 
2 alleles
2.9% missing data
   2   (0.849) 0.883 0.833 0.921 0.983 0.530 0.839 0.897 0.895 0.832 0.862 0.918 
   4   (0.151) 0.117 0.167 0.079 0.017 0.470 0.161 0.103 0.105 0.168 0.138 0.082 

Locus 96 : 
2 alleles
2.9% missing data
   3   (0.901) 0.911 0.985 0.966 0.988 0.960 0.876 0.891 0.982 0.968 0.925 0.946 
   2   (0.099) 0.089 0.015 0.034 0.012 0.040 0.124 0.109 0.018 0.032 0.075 0.054 

Locus 97 : 
2 alleles
1.4% missing data
   1   (0.947) 0.995 0.997 0.899 0.997 0.996 0.988 0.912 0.999 0.827 0.954 0.989 
   3   (0.053) 0.005 0.003 0.101 0.003 0.004 0.012 0.088 0.001 0.173 0.046 0.011 

Locus 98 : 
2 alleles
13.0% missing data
   4   (0.901) 0.916 0.413 0.936 0.861 0.958 0.933 0.944 0.983 0.847 0.948 0.949 
   3   (0.099) 0.084 0.587 0.064 0.139 0.042 0.067 0.056 0.017 0.153 0.052 0.051 

Locus 99 : 
2 alleles
4.3% missing data
   4   (0.908) 0.984 0.962 0.950 0.991 0.844 0.906 0.956 0.977 0.939 0.934 0.967 
   2   (0.092) 0.016 0.038 0.050 0.009 0.156 0.094 0.044 0.023 0.061 0.066 0.033 

Locus 100 : 
2 alleles
13.0% missing data
   1   (0.736) 0.748 0.921 0.828 0.073 0.690 0.723 0.836 0.552 0.855 0.782 0.701 
   3   (0.264) 0.252 0.079 0.172 0.927 0.310 0.277 0.164 0.448 0.145 0.218 0.299 

Locus 101 : 
2 alleles
10.9% missing data
   4   (0.893) 0.968 0.923 0.947 0.969 0.948 0.876 0.955 0.960 0.963 0.888 0.940 
   2   (0.107) 0.032 0.077 0.053 0.031 0.052 0.124 0.045 0.040 0.037 0.112 0.060 

Locus 102 : 
2 alleles
16.7% missing data
   3   (0.854) 0.979 0.903 0.880 0.943 0.932 0.891 0.856 0.980 0.839 0.874 0.607 
   1   (0.146) 0.021 0.097 0.120 0.057 0.068 0.109 0.144 0.020 0.161 0.126 0.393 

Locus 103 : 
2 alleles
5.1% missing data
   2   (0.710) 0.776 0.936 0.785 0.921 0.410 0.644 0.714 0.836 0.816 0.764 0.831 
   4   (0.290) 0.224 0.064 0.215 0.079 0.590 0.356 0.286 0.164 0.184 0.236 0.169 

Locus 104 : 
2 alleles
14.5% missing data
   2   (0.466) 0.129 0.946 0.363 0.051 0.572 0.524 0.490 0.194 0.455 0.534 0.587 
   4   (0.534) 0.871 0.054 0.637 0.949 0.428 0.476 0.510 0.806 0.545 0.466 0.413 

Locus 105 : 
2 alleles
8.0% missing data
   2   (0.446) 0.407 0.874 0.366 0.360 0.383 0.495 0.394 0.619 0.790 0.390 0.118 
   4   (0.554) 0.593 0.126 0.634 0.640 0.617 0.505 0.606 0.381 0.210 0.610 0.882 

Locus 106 : 
2 alleles
5.1% missing data
   4   (0.877) 0.944 0.963 0.926 0.969 0.926 0.852 0.888 0.985 0.964 0.907 0.949 
   3   (0.123) 0.056 0.037 0.074 0.031 0.074 0.148 0.112 0.015 0.036 0.093 0.051 

Locus 107 : 
2 alleles
13.0% missing data
   1   (0.840) 0.972 0.901 0.819 0.985 0.898 0.849 0.912 0.983 0.836 0.792 0.941 
   2   (0.160) 0.028 0.099 0.181 0.015 0.102 0.151 0.088 0.017 0.164 0.208 0.059 

Locus 108 : 
2 alleles
11.6% missing data
   1   (0.778) 0.957 0.966 0.754 0.356 0.900 0.817 0.769 0.913 0.696 0.829 0.878 
   3   (0.222) 0.043 0.034 0.246 0.644 0.100 0.183 0.231 0.087 0.304 0.171 0.122 

Locus 109 : 
2 alleles
5.1% missing data
   3   (0.759) 0.855 0.598 0.793 0.941 0.830 0.761 0.831 0.938 0.379 0.795 0.630 
   1   (0.241) 0.145 0.402 0.207 0.059 0.170 0.239 0.169 0.062 0.621 0.205 0.370 

Locus 110 : 
2 alleles
10.9% missing data
   1   (0.877) 0.973 0.926 0.916 0.963 0.963 0.871 0.854 0.985 0.988 0.908 0.972 
   3   (0.123) 0.027 0.074 0.084 0.037 0.037 0.129 0.146 0.015 0.012 0.092 0.028 

Locus 111 : 
2 alleles
13.8% missing data
   1   (0.432) 0.068 0.366 0.404 0.277 0.478 0.428 0.445 0.784 0.764 0.380 0.343 
   3   (0.568) 0.932 0.634 0.596 0.723 0.522 0.572 0.555 0.216 0.236 0.620 0.657 

Locus 112 : 
2 alleles
13.0% missing data
   2   (0.620) 0.659 0.927 0.623 0.956 0.832 0.561 0.669 0.922 0.531 0.667 0.197 
   4   (0.380) 0.341 0.073 0.377 0.044 0.168 0.439 0.331 0.078 0.469 0.333 0.803 

Locus 113 : 
2 alleles
3.6% missing data
   3   (0.884) 0.797 0.956 0.958 0.984 0.866 0.819 0.933 0.975 0.956 0.939 0.957 
   1   (0.116) 0.203 0.044 0.042 0.016 0.134 0.181 0.067 0.025 0.044 0.061 0.043 

Locus 114 : 
2 alleles
10.1% missing data
   4   (0.920) 0.985 0.996 0.870 0.994 0.993 0.971 0.925 0.998 0.909 0.845 0.987 
   2   (0.080) 0.015 0.004 0.130 0.006 0.007 0.029 0.075 0.002 0.091 0.155 0.013 

Locus 115 : 
2 alleles
13.8% missing data
   2   (0.690) 0.715 0.942 0.732 0.690 0.311 0.700 0.753 0.711 0.561 0.656 0.660 
   4   (0.310) 0.285 0.058 0.268 0.310 0.689 0.300 0.247 0.289 0.439 0.344 0.340 

Locus 116 : 
2 alleles
5.1% missing data
   1   (0.629) 0.679 0.474 0.686 0.962 0.806 0.585 0.703 0.833 0.630 0.546 0.461 
   3   (0.371) 0.321 0.526 0.314 0.038 0.194 0.415 0.297 0.167 0.370 0.454 0.539 

Locus 117 : 
2 alleles
2.9% missing data
   1   (0.724) 0.734 0.946 0.768 0.916 0.384 0.727 0.731 0.868 0.551 0.652 0.882 
   4   (0.276) 0.266 0.054 0.232 0.084 0.616 0.273 0.269 0.132 0.449 0.348 0.118 

Locus 118 : 
2 alleles
5.1% missing data
   2   (0.368) 0.094 0.067 0.458 0.119 0.277 0.379 0.308 0.104 0.727 0.266 0.513 
   4   (0.632) 0.906 0.933 0.542 0.881 0.723 0.621 0.692 0.896 0.273 0.734 0.487 

Locus 119 : 
2 alleles
6.5% missing data
   2   (0.615) 0.652 0.884 0.569 0.122 0.671 0.719 0.655 0.668 0.405 0.513 0.225 
   4   (0.385) 0.348 0.116 0.431 0.878 0.329 0.281 0.345 0.332 0.595 0.487 0.775 

Locus 120 : 
2 alleles
9.4% missing data
   3   (0.774) 0.139 0.730 0.882 0.978 0.802 0.789 0.778 0.929 0.492 0.751 0.586 
   4   (0.226) 0.861 0.270 0.118 0.022 0.198 0.211 0.222 0.071 0.508 0.249 0.414 

Locus 121 : 
2 alleles
13.8% missing data
   4   (0.895) 0.986 0.952 0.909 0.991 0.854 0.906 0.939 0.991 0.989 0.922 0.917 
   2   (0.105) 0.014 0.048 0.091 0.009 0.146 0.094 0.061 0.009 0.011 0.078 0.083 

Locus 122 : 
2 alleles
3.6% missing data
   3   (0.821) 0.970 0.767 0.881 0.684 0.947 0.847 0.837 0.650 0.624 0.892 0.804 
   2   (0.179) 0.030 0.233 0.119 0.316 0.053 0.153 0.163 0.350 0.376 0.108 0.196 

Locus 123 : 
2 alleles
13.0% missing data
   3   (0.913) 0.918 0.907 0.920 0.977 0.983 0.954 0.914 0.993 0.938 0.876 0.944 
   1   (0.087) 0.082 0.093 0.080 0.023 0.017 0.046 0.086 0.007 0.062 0.124 0.056 

Locus 124 : 
2 alleles
10.1% missing data
   1   (0.185) 0.185 0.045 0.160 0.487 0.072 0.141 0.211 0.059 0.704 0.123 0.050 
   3   (0.815) 0.815 0.955 0.840 0.513 0.928 0.859 0.789 0.941 0.296 0.877 0.950 

Locus 125 : 
2 alleles
5.1% missing data
   3   (0.796) 0.948 0.580 0.869 0.919 0.831 0.739 0.843 0.955 0.538 0.892 0.846 
   1   (0.204) 0.052 0.420 0.131 0.081 0.169 0.261 0.157 0.045 0.462 0.108 0.154 

Locus 126 : 
2 alleles
5.1% missing data
   1   (0.801) 0.951 0.295 0.826 0.984 0.637 0.814 0.887 0.964 0.781 0.785 0.823 
   3   (0.199) 0.049 0.705 0.174 0.016 0.363 0.186 0.113 0.036 0.219 0.215 0.177 

Locus 127 : 
2 alleles
13.8% missing data
   3   (0.702) 0.837 0.421 0.702 0.903 0.454 0.700 0.760 0.848 0.930 0.688 0.805 
   1   (0.298) 0.163 0.579 0.298 0.097 0.546 0.300 0.240 0.152 0.070 0.312 0.195 

Locus 128 : 
2 alleles
13.0% missing data
   1   (0.525) 0.863 0.917 0.472 0.392 0.436 0.540 0.569 0.598 0.584 0.532 0.186 
   3   (0.475) 0.137 0.083 0.528 0.608 0.564 0.460 0.431 0.402 0.416 0.468 0.814 

Locus 129 : 
2 alleles
8.0% missing data
   2   (0.834) 0.734 0.982 0.760 0.953 0.922 0.889 0.731 0.975 0.902 0.867 0.906 
   4   (0.166) 0.266 0.018 0.240 0.047 0.078 0.111 0.269 0.025 0.098 0.133 0.094 

Locus 130 : 
2 alleles
14.5% missing data
   3   (0.896) 0.877 0.986 0.962 0.987 0.920 0.900 0.895 0.981 0.992 0.679 0.971 
   1   (0.104) 0.123 0.014 0.038 0.013 0.080 0.100 0.105 0.019 0.008 0.321 0.029 

Locus 131 : 
2 alleles
18.1% missing data
   1   (0.912) 0.984 0.937 0.937 0.976 0.912 0.938 0.865 0.992 0.996 0.914 0.963 
   4   (0.088) 0.016 0.063 0.063 0.024 0.088 0.062 0.135 0.008 0.004 0.086 0.037 

Locus 132 : 
2 alleles
3.6% missing data
   2   (0.931) 0.994 0.996 0.920 0.994 0.993 0.970 0.938 0.997 0.737 0.949 0.990 
   4   (0.069) 0.006 0.004 0.080 0.006 0.007 0.030 0.062 0.003 0.263 0.051 0.010 

Locus 133 : 
2 alleles
5.8% missing data
   3   (0.778) 0.417 0.955 0.837 0.923 0.790 0.762 0.756 0.949 0.733 0.794 0.923 
   1   (0.222) 0.583 0.045 0.163 0.077 0.210 0.238 0.244 0.051 0.267 0.206 0.077 

Locus 134 : 
2 alleles
12.3% missing data
   2   (0.896) 0.976 0.936 0.903 0.992 0.956 0.932 0.774 0.992 0.978 0.925 0.970 
   4   (0.104) 0.024 0.064 0.097 0.008 0.044 0.068 0.226 0.008 0.022 0.075 0.030 

Locus 135 : 
2 alleles
5.1% missing data
   2   (0.869) 0.987 0.983 0.925 0.284 0.929 0.861 0.924 0.959 0.936 0.934 0.952 
   4   (0.131) 0.013 0.017 0.075 0.716 0.071 0.139 0.076 0.041 0.064 0.066 0.048 

Locus 136 : 
2 alleles
5.1% missing data
   2   (0.822) 0.958 0.781 0.904 0.823 0.920 0.752 0.860 0.864 0.965 0.890 0.899 
   1   (0.178) 0.042 0.219 0.096 0.177 0.080 0.248 0.140 0.136 0.035 0.110 0.101 

Locus 137 : 
2 alleles
12.3% missing data
   3   (0.887) 0.912 0.927 0.924 0.987 0.899 0.909 0.864 0.983 0.856 0.881 0.911 
   1   (0.113) 0.088 0.073 0.076 0.013 0.101 0.091 0.136 0.017 0.144 0.119 0.089 

Locus 138 : 
2 alleles
13.0% missing data
   2   (0.327) 0.250 0.206 0.430 0.335 0.149 0.261 0.294 0.208 0.135 0.303 0.768 
   4   (0.673) 0.750 0.794 0.570 0.665 0.851 0.739 0.706 0.792 0.865 0.697 0.232 

Locus 139 : 
2 alleles
11.6% missing data
   1   (0.889) 0.938 0.903 0.907 0.987 0.930 0.909 0.909 0.985 0.845 0.923 0.926 
   2   (0.111) 0.062 0.097 0.093 0.013 0.070 0.091 0.091 0.015 0.155 0.077 0.074 

Locus 140 : 
2 alleles
2.2% missing data
   3   (0.845) 0.977 0.979 0.879 0.652 0.945 0.876 0.885 0.641 0.903 0.897 0.842 
   1   (0.155) 0.023 0.021 0.121 0.348 0.055 0.124 0.115 0.359 0.097 0.103 0.158 

Locus 141 : 
2 alleles
5.1% missing data
   2   (0.888) 0.849 0.992 0.922 0.990 0.772 0.929 0.806 0.988 0.947 0.787 0.930 
   4   (0.112) 0.151 0.008 0.078 0.010 0.228 0.071 0.194 0.012 0.053 0.213 0.070 

Locus 142 : 
2 alleles
9.4% missing data
   1   (0.063) 0.006 0.021 0.168 0.005 0.010 0.016 0.099 0.002 0.042 0.037 0.012 
   3   (0.937) 0.994 0.979 0.832 0.995 0.990 0.984 0.901 0.998 0.958 0.963 0.988 

Locus 143 : 
2 alleles
4.3% missing data
   1   (0.421) 0.756 0.451 0.311 0.368 0.506 0.423 0.319 0.594 0.389 0.454 0.718 
   3   (0.579) 0.244 0.549 0.689 0.632 0.494 0.577 0.681 0.406 0.611 0.546 0.282 

Locus 144 : 
2 alleles
16.7% missing data
   2   (0.154) 0.169 0.104 0.079 0.015 0.431 0.155 0.145 0.027 0.649 0.139 0.094 
   4   (0.846) 0.831 0.896 0.921 0.985 0.569 0.845 0.855 0.973 0.351 0.861 0.906 

Locus 145 : 
2 alleles
16.7% missing data
   3   (0.875) 0.925 0.976 0.968 0.964 0.863 0.888 0.893 0.976 0.057 0.910 0.235 
   1   (0.125) 0.075 0.024 0.032 0.036 0.137 0.112 0.107 0.024 0.943 0.090 0.765 

Locus 146 : 
2 alleles
3.6% missing data
   4   (0.840) 0.905 0.915 0.893 0.986 0.761 0.807 0.868 0.950 0.924 0.879 0.927 
   2   (0.160) 0.095 0.085 0.107 0.014 0.239 0.193 0.132 0.050 0.076 0.121 0.073 

Locus 147 : 
2 alleles
12.3% missing data
   2   (0.435) 0.148 0.574 0.474 0.960 0.371 0.386 0.425 0.481 0.503 0.438 0.308 
   1   (0.565) 0.852 0.426 0.526 0.040 0.629 0.614 0.575 0.519 0.497 0.562 0.692 

Locus 148 : 
2 alleles
12.3% missing data
   4   (0.893) 0.959 0.903 0.945 0.400 0.967 0.947 0.877 0.954 0.996 0.913 0.684 
   2   (0.107) 0.041 0.097 0.055 0.600 0.033 0.053 0.123 0.046 0.004 0.087 0.316 

Locus 149 : 
2 alleles
3.6% missing data
   1   (0.863) 0.969 0.984 0.893 0.986 0.713 0.880 0.840 0.982 0.642 0.905 0.905 
   4   (0.137) 0.031 0.016 0.107 0.014 0.287 0.120 0.160 0.018 0.358 0.095 0.095 

Locus 150 : 
2 alleles
4.3% missing data
   1   (0.888) 0.833 0.984 0.943 0.990 0.921 0.887 0.917 0.961 0.676 0.926 0.953 
   3   (0.112) 0.167 0.016 0.057 0.010 0.079 0.113 0.083 0.039 0.324 0.074 0.047 

Locus 151 : 
2 alleles
7.2% missing data
   3   (0.885) 0.730 0.867 0.963 0.969 0.743 0.911 0.868 0.969 0.980 0.940 0.233 
   1   (0.115) 0.270 0.133 0.037 0.031 0.257 0.089 0.132 0.031 0.020 0.060 0.767 

Locus 152 : 
2 alleles
2.9% missing data
   4   (0.921) 0.942 0.981 0.924 0.985 0.985 0.946 0.952 0.995 0.996 0.958 0.983 
   3   (0.079) 0.058 0.019 0.076 0.015 0.015 0.054 0.048 0.005 0.004 0.042 0.017 

Locus 153 : 
2 alleles
13.0% missing data
   3   (0.900) 0.911 0.953 0.923 0.991 0.976 0.922 0.890 0.984 0.783 0.950 0.950 
   1   (0.100) 0.089 0.047 0.077 0.009 0.024 0.078 0.110 0.016 0.217 0.050 0.050 

Locus 154 : 
2 alleles
10.9% missing data
   1   (0.864) 0.958 0.844 0.828 0.874 0.910 0.911 0.847 0.984 0.935 0.885 0.903 
   4   (0.136) 0.042 0.156 0.172 0.126 0.090 0.089 0.153 0.016 0.065 0.115 0.097 

Locus 155 : 
2 alleles
5.1% missing data
   2   (0.484) 0.857 0.405 0.471 0.953 0.138 0.432 0.470 0.503 0.863 0.449 0.694 
   4   (0.516) 0.143 0.595 0.529 0.047 0.862 0.568 0.530 0.497 0.137 0.551 0.306 

Locus 156 : 
2 alleles
12.3% missing data
   1   (0.781) 0.823 0.807 0.783 0.914 0.811 0.771 0.754 0.968 0.786 0.837 0.933 
   3   (0.219) 0.177 0.193 0.217 0.086 0.189 0.229 0.246 0.032 0.214 0.163 0.067 

Locus 157 : 
2 alleles
6.5% missing data
   2   (0.779) 0.894 0.957 0.837 0.981 0.441 0.839 0.714 0.903 0.123 0.856 0.238 
   1   (0.221) 0.106 0.043 0.163 0.019 0.559 0.161 0.286 0.097 0.877 0.144 0.762 

Locus 158 : 
2 alleles
15.9% missing data
   2   (0.883) 0.965 0.938 0.800 0.984 0.922 0.943 0.770 0.992 0.810 0.924 0.972 
   3   (0.117) 0.035 0.062 0.200 0.016 0.078 0.057 0.230 0.008 0.190 0.076 0.028 

Locus 159 : 
2 alleles
5.1% missing data
   1   (0.241) 0.195 0.600 0.140 0.025 0.139 0.270 0.159 0.063 0.813 0.177 0.533 
   3   (0.759) 0.805 0.400 0.860 0.975 0.861 0.730 0.841 0.937 0.187 0.823 0.467 

Locus 160 : 
2 alleles
14.5% missing data
   3   (0.870) 0.892 0.899 0.918 0.845 0.968 0.868 0.845 0.980 0.987 0.890 0.967 
   1   (0.130) 0.108 0.101 0.082 0.155 0.032 0.132 0.155 0.020 0.013 0.110 0.033 

Locus 161 : 
2 alleles
13.0% missing data
   3   (0.634) 0.571 0.909 0.556 0.956 0.667 0.599 0.619 0.873 0.912 0.684 0.837 
   1   (0.366) 0.429 0.091 0.444 0.044 0.333 0.401 0.381 0.127 0.088 0.316 0.163 

Locus 162 : 
2 alleles
2.2% missing data
   2   (0.909) 0.971 0.888 0.931 0.991 0.964 0.931 0.942 0.988 0.896 0.945 0.885 
   4   (0.091) 0.029 0.112 0.069 0.009 0.036 0.069 0.058 0.012 0.104 0.055 0.115 

Locus 163 : 
2 alleles
1.4% missing data
   2   (0.925) 0.995 0.988 0.954 0.984 0.978 0.963 0.955 0.996 0.986 0.614 0.976 
   1   (0.075) 0.005 0.012 0.046 0.016 0.022 0.037 0.045 0.004 0.014 0.386 0.024 

Locus 164 : 
2 alleles
18.8% missing data
   3   (0.414) 0.917 0.544 0.297 0.029 0.429 0.424 0.495 0.343 0.533 0.474 0.457 
   1   (0.586) 0.083 0.456 0.703 0.971 0.571 0.576 0.505 0.657 0.467 0.526 0.543 

Locus 165 : 
2 alleles
11.6% missing data
   2   (0.754) 0.729 0.685 0.851 0.335 0.583 0.752 0.821 0.429 0.943 0.835 0.745 
   4   (0.246) 0.271 0.315 0.149 0.665 0.417 0.248 0.179 0.571 0.057 0.165 0.255 

Locus 166 : 
2 alleles
3.6% missing data
   4   (0.875) 0.866 0.975 0.960 0.972 0.940 0.781 0.896 0.975 0.997 0.920 0.940 
   2   (0.125) 0.134 0.025 0.040 0.028 0.060 0.219 0.104 0.025 0.003 0.080 0.060 

Locus 167 : 
2 alleles
2.2% missing data
   2   (0.939) 0.989 0.997 0.878 0.996 0.995 0.986 0.898 0.999 0.789 0.932 0.989 
   4   (0.061) 0.011 0.003 0.122 0.004 0.005 0.014 0.102 0.001 0.211 0.068 0.011 

Locus 168 : 
2 alleles
13.8% missing data
   2   (0.898) 0.906 0.933 0.977 0.985 0.922 0.862 0.931 0.882 0.998 0.961 0.703 
   4   (0.102) 0.094 0.067 0.023 0.015 0.078 0.138 0.069 0.118 0.002 0.039 0.297 

Locus 169 : 
2 alleles
4.3% missing data
   2   (0.887) 0.964 0.445 0.954 0.986 0.935 0.867 0.936 0.948 0.988 0.948 0.930 
   4   (0.113) 0.036 0.555 0.046 0.014 0.065 0.133 0.064 0.052 0.012 0.052 0.070 

Locus 170 : 
2 alleles
4.3% missing data
   1   (0.455) 0.165 0.072 0.412 0.061 0.234 0.529 0.452 0.159 0.915 0.572 0.464 
   2   (0.545) 0.835 0.928 0.588 0.939 0.766 0.471 0.548 0.841 0.085 0.428 0.536 

Locus 171 : 
2 alleles
2.9% missing data
   2   (0.742) 0.712 0.645 0.862 0.483 0.649 0.757 0.797 0.701 0.358 0.765 0.462 
   3   (0.258) 0.288 0.355 0.138 0.517 0.351 0.243 0.203 0.299 0.642 0.235 0.538 

Locus 172 : 
2 alleles
8.0% missing data
   2   (0.855) 0.904 0.967 0.792 0.988 0.952 0.907 0.856 0.985 0.957 0.850 0.749 
   4   (0.145) 0.096 0.033 0.208 0.012 0.048 0.093 0.144 0.015 0.043 0.150 0.251 

Locus 173 : 
2 alleles
5.1% missing data
   2   (0.691) 0.575 0.922 0.728 0.531 0.849 0.696 0.748 0.627 0.828 0.680 0.563 
   4   (0.309) 0.425 0.078 0.272 0.469 0.151 0.304 0.252 0.373 0.172 0.320 0.437 

Locus 174 : 
2 alleles
4.3% missing data
   4   (0.906) 0.989 0.987 0.931 0.991 0.986 0.915 0.952 0.990 0.988 0.886 0.967 
   2   (0.094) 0.011 0.013 0.069 0.009 0.014 0.085 0.048 0.010 0.012 0.114 0.033 

Locus 175 : 
2 alleles
13.0% missing data
   3   (0.929) 0.957 0.961 0.915 0.980 0.971 0.969 0.940 0.996 0.929 0.945 0.980 
   1   (0.071) 0.043 0.039 0.085 0.020 0.029 0.031 0.060 0.004 0.071 0.055 0.020 

Locus 176 : 
2 alleles
10.1% missing data
   1   (0.554) 0.906 0.543 0.650 0.063 0.643 0.528 0.539 0.187 0.597 0.512 0.851 
   3   (0.446) 0.094 0.457 0.350 0.937 0.357 0.472 0.461 0.813 0.403 0.488 0.149 

Locus 177 : 
2 alleles
4.3% missing data
   2   (0.756) 0.949 0.969 0.819 0.749 0.728 0.771 0.723 0.421 0.817 0.756 0.736 
   1   (0.244) 0.051 0.031 0.181 0.251 0.272 0.229 0.277 0.579 0.183 0.244 0.264 

Locus 178 : 
2 alleles
1.4% missing data
   1   (0.715) 0.531 0.885 0.797 0.324 0.825 0.732 0.609 0.778 0.836 0.647 0.852 
   4   (0.285) 0.469 0.115 0.203 0.676 0.175 0.268 0.391 0.222 0.164 0.353 0.148 

Locus 179 : 
2 alleles
10.9% missing data
   3   (0.895) 0.947 0.919 0.916 0.987 0.952 0.910 0.935 0.982 0.964 0.890 0.936 
   1   (0.105) 0.053 0.081 0.084 0.013 0.048 0.090 0.065 0.018 0.036 0.110 0.064 

Locus 180 : 
2 alleles
2.2% missing data
   1   (0.892) 0.936 0.970 0.890 0.989 0.964 0.911 0.917 0.988 0.976 0.938 0.917 
   4   (0.108) 0.064 0.030 0.110 0.011 0.036 0.089 0.083 0.012 0.024 0.062 0.083 

Locus 181 : 
2 alleles
15.9% missing data
   2   (0.885) 0.940 0.821 0.890 0.991 0.945 0.919 0.874 0.989 0.914 0.866 0.948 
   3   (0.115) 0.060 0.179 0.110 0.009 0.055 0.081 0.126 0.011 0.086 0.134 0.052 

Locus 182 : 
2 alleles
1.4% missing data
   1   (0.898) 0.148 0.945 0.912 0.975 0.954 0.944 0.916 0.985 0.958 0.941 0.967 
   3   (0.102) 0.852 0.055 0.088 0.025 0.046 0.056 0.084 0.015 0.042 0.059 0.033 

Locus 183 : 
2 alleles
10.1% missing data
   1   (0.874) 0.787 0.853 0.929 0.985 0.900 0.877 0.880 0.972 0.810 0.891 0.955 
   3   (0.126) 0.213 0.147 0.071 0.015 0.100 0.123 0.120 0.028 0.190 0.109 0.045 

Locus 184 : 
2 alleles
2.2% missing data
   4   (0.867) 0.973 0.877 0.730 0.988 0.978 0.929 0.822 0.991 0.976 0.894 0.955 
   2   (0.133) 0.027 0.123 0.270 0.012 0.022 0.071 0.178 0.009 0.024 0.106 0.045 

Locus 185 : 
2 alleles
12.3% missing data
   2   (0.825) 0.828 0.967 0.851 0.983 0.894 0.857 0.832 0.977 0.262 0.752 0.946 
   4   (0.175) 0.172 0.033 0.149 0.017 0.106 0.143 0.168 0.023 0.738 0.248 0.054 

Locus 186 : 
2 alleles
9.4% missing data
   2   (0.894) 0.976 0.821 0.964 0.989 0.828 0.864 0.934 0.949 0.920 0.916 0.967 
   4   (0.106) 0.024 0.179 0.036 0.011 0.172 0.136 0.066 0.051 0.080 0.084 0.033 

Locus 187 : 
2 alleles
9.4% missing data
   2   (0.856) 0.966 0.476 0.962 0.840 0.699 0.818 0.902 0.866 0.904 0.898 0.668 
   4   (0.144) 0.034 0.524 0.038 0.160 0.301 0.182 0.098 0.134 0.096 0.102 0.332 

Locus 188 : 
2 alleles
3.6% missing data
   3   (0.711) 0.793 0.695 0.806 0.930 0.452 0.660 0.814 0.635 0.365 0.779 0.714 
   4   (0.289) 0.207 0.305 0.194 0.070 0.548 0.340 0.186 0.365 0.635 0.221 0.286 

Locus 189 : 
2 alleles
5.1% missing data
   2   (0.794) 0.794 0.954 0.844 0.980 0.736 0.749 0.851 0.947 0.548 0.857 0.849 
   4   (0.206) 0.206 0.046 0.156 0.020 0.264 0.251 0.149 0.053 0.452 0.143 0.151 

Locus 190 : 
2 alleles
3.6% missing data
   2   (0.684) 0.607 0.297 0.622 0.309 0.810 0.707 0.765 0.888 0.940 0.749 0.830 
   4   (0.316) 0.393 0.703 0.378 0.691 0.190 0.293 0.235 0.112 0.060 0.251 0.170 

Locus 191 : 
2 alleles
4.3% missing data
   2   (0.912) 0.978 0.019 0.956 0.993 0.926 0.954 0.845 0.993 0.968 0.945 0.963 
   4   (0.088) 0.022 0.981 0.044 0.007 0.074 0.046 0.155 0.007 0.032 0.055 0.037 

Locus 192 : 
2 alleles
12.3% missing data
   1   (0.746) 0.712 0.943 0.812 0.131 0.869 0.751 0.598 0.937 0.703 0.799 0.925 
   3   (0.254) 0.288 0.057 0.188 0.869 0.131 0.249 0.402 0.063 0.297 0.201 0.075 

Locus 193 : 
2 alleles
8.0% missing data
   4   (0.519) 0.190 0.089 0.539 0.072 0.509 0.604 0.614 0.218 0.634 0.415 0.533 
   2   (0.481) 0.810 0.911 0.461 0.928 0.491 0.396 0.386 0.782 0.366 0.585 0.467 

Locus 194 : 
2 alleles
13.0% missing data
   1   (0.893) 0.948 0.992 0.916 0.989 0.987 0.898 0.857 0.991 0.969 0.901 0.965 
   4   (0.107) 0.052 0.008 0.084 0.011 0.013 0.102 0.143 0.009 0.031 0.099 0.035 

Locus 195 : 
2 alleles
4.3% missing data
   4   (0.892) 0.918 0.802 0.961 0.289 0.696 0.910 0.950 0.915 0.863 0.937 0.940 
   2   (0.108) 0.082 0.198 0.039 0.711 0.304 0.090 0.050 0.085 0.137 0.063 0.060 

Locus 196 : 
2 alleles
15.9% missing data
   3   (0.702) 0.750 0.390 0.767 0.972 0.628 0.645 0.803 0.833 0.857 0.649 0.849 
   1   (0.298) 0.250 0.610 0.233 0.028 0.372 0.355 0.197 0.167 0.143 0.351 0.151 

Locus 197 : 
2 alleles
13.0% missing data
   4   (0.696) 0.531 0.687 0.791 0.918 0.582 0.707 0.743 0.761 0.534 0.676 0.236 
   2   (0.304) 0.469 0.313 0.209 0.082 0.418 0.293 0.257 0.239 0.466 0.324 0.764 

Locus 198 : 
2 alleles
12.3% missing data
   1   (0.899) 0.894 0.906 0.916 0.992 0.898 0.932 0.919 0.980 0.712 0.932 0.958 
   4   (0.101) 0.106 0.094 0.084 0.008 0.102 0.068 0.081 0.020 0.288 0.068 0.042 

Locus 199 : 
2 alleles
13.0% missing data
   1   (0.758) 0.694 0.868 0.876 0.717 0.614 0.747 0.768 0.839 0.365 0.709 0.694 
   3   (0.242) 0.306 0.132 0.124 0.283 0.386 0.253 0.232 0.161 0.635 0.291 0.306 

Locus 200 : 
2 alleles
2.9% missing data
   4   (0.905) 0.953 0.020 0.860 0.993 0.984 0.970 0.908 0.996 0.979 0.873 0.977 
   2   (0.095) 0.047 0.980 0.140 0.007 0.016 0.030 0.092 0.004 0.021 0.127 0.023 

Locus 201 : 
2 alleles
3.6% missing data
   4   (0.230) 0.060 0.477 0.157 0.027 0.495 0.201 0.214 0.044 0.534 0.176 0.743 
   3   (0.770) 0.940 0.523 0.843 0.973 0.505 0.799 0.786 0.956 0.466 0.824 0.257 

Locus 202 : 
2 alleles
15.2% missing data
   1   (0.534) 0.769 0.347 0.404 0.805 0.625 0.573 0.486 0.895 0.563 0.406 0.780 
   3   (0.466) 0.231 0.653 0.596 0.195 0.375 0.427 0.514 0.105 0.437 0.594 0.220 

Locus 203 : 
2 alleles
14.5% missing data
   2   (0.660) 0.696 0.930 0.658 0.960 0.277 0.653 0.608 0.903 0.837 0.670 0.635 
   1   (0.340) 0.304 0.070 0.342 0.040 0.723 0.347 0.392 0.097 0.163 0.330 0.365 

Locus 204 : 
2 alleles
0.7% missing data
   4   (0.875) 0.934 0.985 0.952 0.349 0.609 0.911 0.938 0.947 0.095 0.908 0.937 
   1   (0.125) 0.066 0.015 0.048 0.651 0.391 0.089 0.062 0.053 0.905 0.092 0.063 

Locus 205 : 
2 alleles
2.9% missing data
   4   (0.083) 0.035 0.004 0.309 0.006 0.007 0.018 0.112 0.002 0.114 0.131 0.013 
   2   (0.917) 0.965 0.996 0.691 0.994 0.993 0.982 0.888 0.998 0.886 0.869 0.987 

Locus 206 : 
2 alleles
3.6% missing data
   4   (0.861) 0.970 0.944 0.887 0.046 0.978 0.910 0.809 0.986 0.867 0.907 0.922 
   2   (0.139) 0.030 0.056 0.113 0.954 0.022 0.090 0.191 0.014 0.133 0.093 0.078 

Locus 207 : 
2 alleles
13.8% missing data
   2   (0.927) 0.966 0.969 0.885 0.965 0.980 0.968 0.946 0.995 0.982 0.959 0.973 
   4   (0.073) 0.034 0.031 0.115 0.035 0.020 0.032 0.054 0.005 0.018 0.041 0.027 

Locus 208 : 
2 alleles
5.1% missing data
   3   (0.345) 0.316 0.257 0.387 0.093 0.244 0.377 0.240 0.167 0.621 0.311 0.179 
   4   (0.655) 0.684 0.743 0.613 0.907 0.756 0.623 0.760 0.833 0.379 0.689 0.821 

Locus 209 : 
2 alleles
16.7% missing data
   4   (0.716) 0.710 0.946 0.759 0.973 0.481 0.710 0.719 0.902 0.654 0.761 0.516 
   2   (0.284) 0.290 0.054 0.241 0.027 0.519 0.290 0.281 0.098 0.346 0.239 0.484 

Locus 210 : 
2 alleles
9.4% missing data
   1   (0.362) 0.324 0.391 0.292 0.075 0.301 0.378 0.304 0.424 0.374 0.424 0.514 
   3   (0.638) 0.676 0.609 0.708 0.925 0.699 0.622 0.696 0.576 0.626 0.576 0.486 

Locus 211 : 
2 alleles
11.6% missing data
   1   (0.911) 0.923 0.935 0.955 0.992 0.968 0.911 0.938 0.982 0.865 0.950 0.970 
   3   (0.089) 0.077 0.065 0.045 0.008 0.032 0.089 0.062 0.018 0.135 0.050 0.030 

Locus 212 : 
2 alleles
7.2% missing data
   3   (0.439) 0.068 0.396 0.568 0.812 0.117 0.444 0.447 0.069 0.823 0.321 0.138 
   4   (0.561) 0.932 0.604 0.432 0.188 0.883 0.556 0.553 0.931 0.177 0.679 0.862 

Locus 213 : 
2 alleles
3.6% missing data
   2   (0.546) 0.598 0.933 0.525 0.956 0.434 0.550 0.490 0.641 0.777 0.526 0.262 
   4   (0.454) 0.402 0.067 0.475 0.044 0.566 0.450 0.510 0.359 0.223 0.474 0.738 

Locus 214 : 
2 alleles
6.5% missing data
   1   (0.817) 0.851 0.934 0.871 0.622 0.802 0.843 0.849 0.708 0.805 0.898 0.652 
   3   (0.183) 0.149 0.066 0.129 0.378 0.198 0.157 0.151 0.292 0.195 0.102 0.348 

Locus 215 : 
2 alleles
5.8% missing data
   4   (0.878) 0.964 0.975 0.642 0.990 0.976 0.962 0.792 0.996 0.839 0.826 0.972 
   2   (0.122) 0.036 0.025 0.358 0.010 0.024 0.038 0.208 0.004 0.161 0.174 0.028 

Locus 216 : 
2 alleles
2.2% missing data
   2   (0.948) 0.987 0.997 0.898 0.996 0.995 0.988 0.936 0.999 0.914 0.949 0.992 
   4   (0.052) 0.013 0.003 0.102 0.004 0.005 0.012 0.064 0.001 0.086 0.051 0.008 

Locus 217 : 
2 alleles
4.3% missing data
   2   (0.773) 0.870 0.909 0.794 0.981 0.523 0.775 0.789 0.874 0.849 0.744 0.896 
   4   (0.227) 0.130 0.091 0.206 0.019 0.477 0.225 0.211 0.126 0.151 0.256 0.104 

Locus 218 : 
2 alleles
10.1% missing data
   2   (0.571) 0.419 0.431 0.540 0.951 0.430 0.538 0.583 0.833 0.759 0.623 0.726 
   4   (0.429) 0.581 0.569 0.460 0.049 0.570 0.462 0.417 0.167 0.241 0.377 0.274 

Locus 219 : 
2 alleles
14.5% missing data
   2   (0.777) 0.922 0.971 0.881 0.981 0.780 0.708 0.795 0.775 0.767 0.725 0.867 
   4   (0.223) 0.078 0.029 0.119 0.019 0.220 0.292 0.205 0.225 0.233 0.275 0.133 

Locus 220 : 
2 alleles
17.4% missing data
   4   (0.877) 0.981 0.978 0.644 0.989 0.980 0.960 0.855 0.995 0.840 0.747 0.976 
   3   (0.123) 0.019 0.022 0.356 0.011 0.020 0.040 0.145 0.005 0.160 0.253 0.024 

Locus 221 : 
2 alleles
2.9% missing data
   2   (0.093) 0.070 0.022 0.055 0.007 0.026 0.057 0.052 0.011 0.828 0.076 0.078 
   4   (0.907) 0.930 0.978 0.945 0.993 0.974 0.943 0.948 0.989 0.172 0.924 0.922 

Locus 222 : 
2 alleles
4.3% missing data
   2   (0.934) 0.970 0.989 0.974 0.994 0.980 0.962 0.922 0.996 0.284 0.956 0.984 
   4   (0.066) 0.030 0.011 0.026 0.006 0.020 0.038 0.078 0.004 0.716 0.044 0.016 

Locus 223 : 
2 alleles
13.0% missing data
   2   (0.879) 0.974 0.990 0.918 0.871 0.926 0.890 0.858 0.958 0.942 0.923 0.922 
   4   (0.121) 0.026 0.010 0.082 0.129 0.074 0.110 0.142 0.042 0.058 0.077 0.078 

Locus 224 : 
2 alleles
12.3% missing data
   1   (0.850) 0.890 0.786 0.955 0.984 0.746 0.767 0.906 0.952 0.885 0.858 0.766 
   3   (0.150) 0.110 0.214 0.045 0.016 0.254 0.233 0.094 0.048 0.115 0.142 0.234 

Locus 225 : 
2 alleles
10.9% missing data
   3   (0.689) 0.572 0.682 0.721 0.913 0.814 0.698 0.514 0.920 0.588 0.667 0.877 
   1   (0.311) 0.428 0.318 0.279 0.087 0.186 0.302 0.486 0.080 0.412 0.333 0.123 

Locus 226 : 
2 alleles
11.6% missing data
   3   (0.826) 0.882 0.815 0.832 0.982 0.852 0.798 0.875 0.970 0.889 0.904 0.946 
   1   (0.174) 0.118 0.185 0.168 0.018 0.148 0.202 0.125 0.030 0.111 0.096 0.054 

Locus 227 : 
2 alleles
6.5% missing data
   1   (0.829) 0.958 0.790 0.909 0.981 0.773 0.813 0.773 0.914 0.505 0.907 0.859 
   3   (0.171) 0.042 0.210 0.091 0.019 0.227 0.187 0.227 0.086 0.495 0.093 0.141 

Locus 228 : 
2 alleles
18.1% missing data
   2   (0.919) 0.904 0.969 0.965 0.992 0.895 0.923 0.913 0.990 0.987 0.956 0.928 
   4   (0.081) 0.096 0.031 0.035 0.008 0.105 0.077 0.087 0.010 0.013 0.044 0.072 

Locus 229 : 
2 alleles
3.6% missing data
   2   (0.767) 0.751 0.202 0.872 0.981 0.787 0.763 0.819 0.645 0.510 0.866 0.643 
   4   (0.233) 0.249 0.798 0.128 0.019 0.213 0.237 0.181 0.355 0.490 0.134 0.357 

Locus 230 : 
2 alleles
12.3% missing data
   4   (0.783) 0.724 0.951 0.908 0.979 0.558 0.651 0.782 0.913 0.903 0.868 0.906 
   2   (0.217) 0.276 0.049 0.092 0.021 0.442 0.349 0.218 0.087 0.097 0.132 0.094 

Locus 231 : 
2 alleles
2.2% missing data
   2   (0.660) 0.679 0.947 0.662 0.957 0.921 0.598 0.693 0.922 0.669 0.539 0.899 
   4   (0.340) 0.321 0.053 0.338 0.043 0.079 0.402 0.307 0.078 0.331 0.461 0.101 

Locus 232 : 
2 alleles
4.3% missing data
   3   (0.462) 0.496 0.531 0.395 0.525 0.262 0.495 0.474 0.448 0.489 0.484 0.471 
   4   (0.538) 0.504 0.469 0.605 0.475 0.738 0.505 0.526 0.552 0.511 0.516 0.529 

Locus 233 : 
2 alleles
7.2% missing data
   3   (0.853) 0.509 0.977 0.949 0.985 0.721 0.799 0.935 0.723 0.934 0.892 0.955 
   4   (0.147) 0.491 0.023 0.051 0.015 0.279 0.201 0.065 0.277 0.066 0.108 0.045 

Locus 234 : 
2 alleles
2.9% missing data
   4   (0.853) 0.938 0.978 0.881 0.966 0.959 0.868 0.923 0.984 0.377 0.825 0.857 
   2   (0.147) 0.062 0.022 0.119 0.034 0.041 0.132 0.077 0.016 0.623 0.175 0.143 

Locus 235 : 
2 alleles
6.5% missing data
   2   (0.679) 0.704 0.886 0.768 0.415 0.660 0.634 0.727 0.805 0.529 0.660 0.844 
   1   (0.321) 0.296 0.114 0.232 0.585 0.340 0.366 0.273 0.195 0.471 0.340 0.156 

Locus 236 : 
2 alleles
6.5% missing data
   4   (0.537) 0.896 0.925 0.464 0.961 0.266 0.518 0.633 0.574 0.640 0.558 0.260 
   1   (0.463) 0.104 0.075 0.536 0.039 0.734 0.482 0.367 0.426 0.360 0.442 0.740 

Locus 237 : 
2 alleles
3.6% missing data
   4   (0.726) 0.883 0.913 0.685 0.972 0.591 0.739 0.669 0.917 0.747 0.758 0.807 
   1   (0.274) 0.117 0.087 0.315 0.028 0.409 0.261 0.331 0.083 0.253 0.242 0.193 

Locus 238 : 
2 alleles
18.8% missing data
   1   (0.214) 0.038 0.193 0.187 0.057 0.158 0.229 0.206 0.048 0.208 0.271 0.088 
   3   (0.786) 0.962 0.807 0.813 0.943 0.842 0.771 0.794 0.952 0.792 0.729 0.912 

Locus 239 : 
2 alleles
4.3% missing data
   3   (0.884) 0.924 0.792 0.939 0.991 0.611 0.899 0.888 0.986 0.692 0.919 0.931 
   4   (0.116) 0.076 0.208 0.061 0.009 0.389 0.101 0.112 0.014 0.308 0.081 0.069 

Locus 240 : 
2 alleles
1.4% missing data
   2   (0.737) 0.923 0.822 0.827 0.988 0.508 0.679 0.825 0.345 0.899 0.841 0.642 
   3   (0.263) 0.077 0.178 0.173 0.012 0.492 0.321 0.175 0.655 0.101 0.159 0.358 

Locus 241 : 
2 alleles
8.7% missing data
   1   (0.864) 0.968 0.916 0.925 0.988 0.921 0.891 0.870 0.969 0.836 0.830 0.576 
   3   (0.136) 0.032 0.084 0.075 0.012 0.079 0.109 0.130 0.031 0.164 0.170 0.424 

Locus 242 : 
2 alleles
2.2% missing data
   3   (0.835) 0.746 0.847 0.878 0.987 0.823 0.844 0.870 0.835 0.989 0.873 0.814 
   1   (0.165) 0.254 0.153 0.122 0.013 0.177 0.156 0.130 0.165 0.011 0.127 0.186 

Locus 243 : 
2 alleles
10.9% missing data
   3   (0.473) 0.904 0.328 0.638 0.969 0.231 0.346 0.447 0.322 0.745 0.558 0.145 
   1   (0.527) 0.096 0.672 0.362 0.031 0.769 0.654 0.553 0.678 0.255 0.442 0.855 

Locus 244 : 
2 alleles
5.8% missing data
   2   (0.867) 0.968 0.981 0.857 0.984 0.851 0.903 0.849 0.986 0.723 0.882 0.951 
   4   (0.133) 0.032 0.019 0.143 0.016 0.149 0.097 0.151 0.014 0.277 0.118 0.049 

Locus 245 : 
2 alleles
2.9% missing data
   2   (0.830) 0.966 0.982 0.916 0.984 0.470 0.815 0.803 0.977 0.375 0.865 0.769 
   4   (0.170) 0.034 0.018 0.084 0.016 0.530 0.185 0.197 0.023 0.625 0.135 0.231 

Locus 246 : 
2 alleles
4.3% missing data
   4   (0.769) 0.765 0.719 0.828 0.570 0.902 0.748 0.782 0.893 0.948 0.791 0.918 
   2   (0.231) 0.235 0.281 0.172 0.430 0.098 0.252 0.218 0.107 0.052 0.209 0.082 

Locus 247 : 
2 alleles
14.5% missing data
   2   (0.646) 0.637 0.060 0.696 0.966 0.785 0.649 0.682 0.808 0.625 0.694 0.255 
   4   (0.354) 0.363 0.940 0.304 0.034 0.215 0.351 0.318 0.192 0.375 0.306 0.745 

Locus 248 : 
2 alleles
8.0% missing data
   2   (0.157) 0.042 0.342 0.086 0.478 0.170 0.124 0.119 0.239 0.526 0.102 0.074 
   3   (0.843) 0.958 0.658 0.914 0.522 0.830 0.876 0.881 0.761 0.474 0.898 0.926 

Locus 249 : 
2 alleles
13.8% missing data
   2   (0.941) 0.973 0.996 0.880 0.995 0.994 0.982 0.960 0.998 0.954 0.918 0.990 
   1   (0.059) 0.027 0.004 0.120 0.005 0.006 0.018 0.040 0.002 0.046 0.082 0.010 

Locus 250 : 
2 alleles
1.4% missing data
   2   (0.777) 0.951 0.137 0.832 0.708 0.850 0.809 0.775 0.772 0.771 0.798 0.912 
   3   (0.223) 0.049 0.863 0.168 0.292 0.150 0.191 0.225 0.228 0.229 0.202 0.088 

Locus 251 : 
2 alleles
5.1% missing data
   3   (0.387) 0.472 0.769 0.339 0.981 0.261 0.342 0.409 0.119 0.427 0.469 0.388 
   4   (0.613) 0.528 0.231 0.661 0.019 0.739 0.658 0.591 0.881 0.573 0.531 0.612 

Locus 252 : 
2 alleles
15.9% missing data
   2   (0.265) 0.059 0.073 0.254 0.226 0.295 0.271 0.245 0.205 0.373 0.174 0.343 
   4   (0.735) 0.941 0.927 0.746 0.774 0.705 0.729 0.755 0.795 0.627 0.826 0.657 

Locus 253 : 
2 alleles
15.2% missing data
   4   (0.866) 0.899 0.976 0.929 0.956 0.906 0.810 0.919 0.974 0.992 0.867 0.959 
   2   (0.134) 0.101 0.024 0.071 0.044 0.094 0.190 0.081 0.026 0.008 0.133 0.041 

Locus 254 : 
2 alleles
8.0% missing data
   1   (0.322) 0.314 0.127 0.352 0.087 0.231 0.344 0.231 0.131 0.835 0.269 0.142 
   2   (0.678) 0.686 0.873 0.648 0.913 0.769 0.656 0.769 0.869 0.165 0.731 0.858 

Locus 255 : 
2 alleles
16.7% missing data
   1   (0.656) 0.302 0.695 0.654 0.684 0.382 0.738 0.602 0.368 0.865 0.672 0.523 
   2   (0.344) 0.698 0.305 0.346 0.316 0.618 0.262 0.398 0.632 0.135 0.328 0.477 

Locus 256 : 
2 alleles
7.2% missing data
   1   (0.672) 0.952 0.975 0.760 0.060 0.556 0.646 0.735 0.491 0.665 0.684 0.728 
   2   (0.328) 0.048 0.025 0.240 0.940 0.444 0.354 0.265 0.509 0.335 0.316 0.272 

Locus 257 : 
2 alleles
10.9% missing data
   1   (0.918) 0.943 0.941 0.948 0.986 0.660 0.940 0.961 0.990 0.982 0.950 0.936 
   2   (0.082) 0.057 0.059 0.052 0.014 0.340 0.060 0.039 0.010 0.018 0.050 0.064 

Locus 258 : 
2 alleles
15.9% missing data
   3   (0.906) 0.968 0.978 0.975 0.895 0.913 0.885 0.943 0.958 0.948 0.927 0.774 
   1   (0.094) 0.032 0.022 0.025 0.105 0.087 0.115 0.057 0.042 0.052 0.073 0.226 

Locus 259 : 
2 alleles
10.9% missing data
   2   (0.853) 0.889 0.986 0.799 0.076 0.906 0.911 0.920 0.987 0.808 0.888 0.951 
   4   (0.147) 0.111 0.014 0.201 0.924 0.094 0.089 0.080 0.013 0.192 0.112 0.049 

Locus 260 : 
2 alleles
11.6% missing data
   1   (0.851) 0.892 0.461 0.865 0.981 0.968 0.911 0.762 0.983 0.805 0.748 0.939 
   3   (0.149) 0.108 0.539 0.135 0.019 0.032 0.089 0.238 0.017 0.195 0.252 0.061 

Locus 261 : 
2 alleles
15.9% missing data
   1   (0.492) 0.502 0.428 0.471 0.485 0.409 0.503 0.490 0.547 0.525 0.591 0.231 
   3   (0.508) 0.498 0.572 0.529 0.515 0.591 0.497 0.510 0.453 0.475 0.409 0.769 

Locus 262 : 
2 alleles
13.8% missing data
   4   (0.130) 0.072 0.137 0.101 0.013 0.222 0.091 0.094 0.016 0.716 0.127 0.090 
   2   (0.870) 0.928 0.863 0.899 0.987 0.778 0.909 0.906 0.984 0.284 0.873 0.910 

Locus 263 : 
2 alleles
1.4% missing data
   1   (0.898) 0.976 0.980 0.947 0.989 0.510 0.907 0.918 0.975 0.978 0.924 0.937 
   2   (0.102) 0.024 0.020 0.053 0.011 0.490 0.093 0.082 0.025 0.022 0.076 0.063 

Locus 264 : 
2 alleles
3.6% missing data
   2   (0.942) 0.459 0.908 0.995 0.997 0.891 0.928 0.986 0.725 0.999 0.988 0.983 
   4   (0.058) 0.541 0.092 0.005 0.003 0.109 0.072 0.014 0.275 0.001 0.012 0.017 

Locus 265 : 
2 alleles
7.2% missing data
   3   (0.684) 0.699 0.333 0.763 0.100 0.706 0.737 0.590 0.936 0.903 0.442 0.694 
   2   (0.316) 0.301 0.667 0.237 0.900 0.294 0.263 0.410 0.064 0.097 0.558 0.306 

Locus 266 : 
2 alleles
5.1% missing data
   2   (0.477) 0.376 0.032 0.489 0.806 0.212 0.513 0.364 0.755 0.547 0.431 0.334 
   4   (0.523) 0.624 0.968 0.511 0.194 0.788 0.487 0.636 0.245 0.453 0.569 0.666 

Locus 267 : 
2 alleles
2.9% missing data
   2   (0.916) 0.611 0.994 0.911 0.988 0.984 0.958 0.879 0.994 0.990 0.932 0.987 
   4   (0.084) 0.389 0.006 0.089 0.012 0.016 0.042 0.121 0.006 0.010 0.068 0.013 

Locus 268 : 
2 alleles
15.2% missing data
   1   (0.206) 0.222 0.041 0.203 0.068 0.119 0.219 0.239 0.035 0.116 0.161 0.082 
   3   (0.794) 0.778 0.959 0.797 0.932 0.881 0.781 0.761 0.965 0.884 0.839 0.918 

Locus 269 : 
2 alleles
4.3% missing data
   1   (0.897) 0.965 0.868 0.816 0.992 0.957 0.951 0.943 0.993 0.951 0.873 0.903 
   3   (0.103) 0.035 0.132 0.184 0.008 0.043 0.049 0.057 0.007 0.049 0.127 0.097 

Locus 270 : 
2 alleles
6.5% missing data
   4   (0.906) 0.961 0.900 0.949 0.990 0.609 0.923 0.918 0.968 0.930 0.942 0.961 
   1   (0.094) 0.039 0.100 0.051 0.010 0.391 0.077 0.082 0.032 0.070 0.058 0.039 

Locus 271 : 
2 alleles
2.2% missing data
   2   (0.874) 0.804 0.978 0.963 0.988 0.738 0.808 0.915 0.941 0.990 0.901 0.874 
   4   (0.126) 0.196 0.022 0.037 0.012 0.262 0.192 0.085 0.059 0.010 0.099 0.126 

Locus 272 : 
2 alleles
2.9% missing data
   4   (0.845) 0.955 0.954 0.878 0.948 0.954 0.819 0.843 0.970 0.839 0.908 0.929 
   2   (0.155) 0.045 0.046 0.122 0.052 0.046 0.181 0.157 0.030 0.161 0.092 0.071 

Locus 273 : 
2 alleles
1.4% missing data
   2   (0.865) 0.975 0.982 0.875 0.988 0.972 0.864 0.855 0.980 0.955 0.884 0.942 
   4   (0.135) 0.025 0.018 0.125 0.012 0.028 0.136 0.145 0.020 0.045 0.116 0.058 

Locus 274 : 
2 alleles
8.0% missing data
   1   (0.144) 0.275 0.020 0.081 0.053 0.287 0.126 0.165 0.038 0.745 0.092 0.049 
   3   (0.856) 0.725 0.980 0.919 0.947 0.713 0.874 0.835 0.962 0.255 0.908 0.951 

Locus 275 : 
2 alleles
2.9% missing data
   1   (0.582) 0.191 0.077 0.588 0.032 0.549 0.597 0.713 0.675 0.844 0.582 0.840 
   4   (0.418) 0.809 0.923 0.412 0.968 0.451 0.403 0.287 0.325 0.156 0.418 0.160 

Locus 276 : 
2 alleles
18.1% missing data
   2   (0.374) 0.151 0.610 0.322 0.133 0.461 0.352 0.461 0.140 0.393 0.431 0.632 
   3   (0.626) 0.849 0.390 0.678 0.867 0.539 0.648 0.539 0.860 0.607 0.569 0.368 

Locus 277 : 
2 alleles
10.9% missing data
   1   (0.903) 0.937 0.813 0.945 0.992 0.873 0.929 0.884 0.993 0.980 0.828 0.951 
   4   (0.097) 0.063 0.187 0.055 0.008 0.127 0.071 0.116 0.007 0.020 0.172 0.049 

Locus 278 : 
2 alleles
3.6% missing data
   3   (0.782) 0.973 0.961 0.802 0.980 0.924 0.756 0.831 0.978 0.236 0.802 0.847 
   1   (0.218) 0.027 0.039 0.198 0.020 0.076 0.244 0.169 0.022 0.764 0.198 0.153 

Locus 279 : 
2 alleles
3.6% missing data
   1   (0.872) 0.951 0.957 0.894 0.940 0.982 0.876 0.868 0.987 0.936 0.884 0.962 
   3   (0.128) 0.049 0.043 0.106 0.060 0.018 0.124 0.132 0.013 0.064 0.116 0.038 

Locus 280 : 
2 alleles
2.2% missing data
   3   (0.187) 0.426 0.045 0.094 0.023 0.594 0.178 0.163 0.166 0.316 0.212 0.191 
   4   (0.813) 0.574 0.955 0.906 0.977 0.406 0.822 0.837 0.834 0.684 0.788 0.809 

Locus 281 : 
2 alleles
14.5% missing data
   1   (0.726) 0.734 0.568 0.757 0.882 0.829 0.732 0.752 0.895 0.649 0.632 0.859 
   2   (0.274) 0.266 0.432 0.243 0.118 0.171 0.268 0.248 0.105 0.351 0.368 0.141 

Locus 282 : 
2 alleles
18.1% missing data
   3   (0.819) 0.959 0.973 0.844 0.789 0.920 0.785 0.859 0.954 0.953 0.850 0.912 
   4   (0.181) 0.041 0.027 0.156 0.211 0.080 0.215 0.141 0.046 0.047 0.150 0.088 

Locus 283 : 
2 alleles
5.1% missing data
   1   (0.890) 0.894 0.983 0.933 0.987 0.967 0.878 0.938 0.985 0.850 0.921 0.963 
   2   (0.110) 0.106 0.017 0.067 0.013 0.033 0.122 0.062 0.015 0.150 0.079 0.037 

Locus 284 : 
2 alleles
5.1% missing data
   1   (0.881) 0.884 0.990 0.883 0.280 0.978 0.936 0.904 0.976 0.961 0.891 0.939 
   2   (0.119) 0.116 0.010 0.117 0.720 0.022 0.064 0.096 0.024 0.039 0.109 0.061 

Locus 285 : 
2 alleles
10.9% missing data
   4   (0.903) 0.914 0.979 0.971 0.990 0.903 0.860 0.930 0.986 0.959 0.904 0.966 
   2   (0.097) 0.086 0.021 0.029 0.010 0.097 0.140 0.070 0.014 0.041 0.096 0.034 

Locus 286 : 
2 alleles
8.0% missing data
   4   (0.375) 0.433 0.111 0.240 0.083 0.660 0.392 0.411 0.449 0.584 0.520 0.397 
   2   (0.625) 0.567 0.889 0.760 0.917 0.340 0.608 0.589 0.551 0.416 0.480 0.603 

Locus 287 : 
2 alleles
14.5% missing data
   1   (0.418) 0.841 0.416 0.422 0.046 0.474 0.362 0.336 0.287 0.572 0.507 0.814 
   3   (0.582) 0.159 0.584 0.578 0.954 0.526 0.638 0.664 0.713 0.428 0.493 0.186 

Locus 288 : 
2 alleles
2.2% missing data
   2   (0.050) 0.003 0.009 0.105 0.003 0.004 0.011 0.054 0.001 0.073 0.040 0.011 
   3   (0.950) 0.997 0.991 0.895 0.997 0.996 0.989 0.946 0.999 0.927 0.960 0.989 

Locus 289 : 
2 alleles
15.9% missing data
   4   (0.917) 0.995 0.995 0.893 0.074 0.993 0.979 0.938 0.998 0.668 0.884 0.986 
   2   (0.083) 0.005 0.005 0.107 0.926 0.007 0.021 0.062 0.002 0.332 0.116 0.014 

Locus 290 : 
2 alleles
6.5% missing data
   2   (0.851) 0.606 0.946 0.944 0.988 0.848 0.760 0.923 0.831 0.981 0.940 0.943 
   4   (0.149) 0.394 0.054 0.056 0.012 0.152 0.240 0.077 0.169 0.019 0.060 0.057 

Locus 291 : 
2 alleles
18.1% missing data
   4   (0.894) 0.905 0.986 0.881 0.964 0.962 0.928 0.915 0.985 0.879 0.912 0.977 
   2   (0.106) 0.095 0.014 0.119 0.036 0.038 0.072 0.085 0.015 0.121 0.088 0.023 

Locus 292 : 
2 alleles
7.2% missing data
   2   (0.713) 0.580 0.468 0.618 0.966 0.910 0.765 0.760 0.945 0.457 0.700 0.889 
   4   (0.287) 0.420 0.532 0.382 0.034 0.090 0.235 0.240 0.055 0.543 0.300 0.111 

Locus 293 : 
2 alleles
3.6% missing data
   1   (0.921) 0.992 0.995 0.748 0.985 0.993 0.982 0.923 0.998 0.500 0.919 0.987 
   3   (0.079) 0.008 0.005 0.252 0.015 0.007 0.018 0.077 0.002 0.500 0.081 0.013 

Locus 294 : 
2 alleles
10.9% missing data
   2   (0.845) 0.966 0.813 0.921 0.548 0.855 0.842 0.858 0.838 0.789 0.914 0.954 
   1   (0.155) 0.034 0.187 0.079 0.452 0.145 0.158 0.142 0.162 0.211 0.086 0.046 

Locus 295 : 
2 alleles
5.1% missing data
   1   (0.791) 0.798 0.799 0.773 0.979 0.885 0.828 0.814 0.961 0.568 0.726 0.891 
   2   (0.209) 0.202 0.201 0.227 0.021 0.115 0.172 0.186 0.039 0.432 0.274 0.109 

Locus 296 : 
2 alleles
5.8% missing data
   1   (0.617) 0.306 0.165 0.832 0.879 0.579 0.564 0.674 0.079 0.359 0.689 0.355 
   3   (0.383) 0.694 0.835 0.168 0.121 0.421 0.436 0.326 0.921 0.641 0.311 0.645 

Locus 297 : 
2 alleles
4.3% missing data
   4   (0.915) 0.891 0.946 0.976 0.991 0.583 0.913 0.927 0.981 0.963 0.957 0.832 
   2   (0.085) 0.109 0.054 0.024 0.009 0.417 0.087 0.073 0.019 0.037 0.043 0.168 

Locus 298 : 
2 alleles
11.6% missing data
   2   (0.620) 0.645 0.507 0.704 0.966 0.297 0.532 0.626 0.742 0.769 0.701 0.782 
   4   (0.380) 0.355 0.493 0.296 0.034 0.703 0.468 0.374 0.258 0.231 0.299 0.218 

Locus 299 : 
2 alleles
8.0% missing data
   2   (0.220) 0.601 0.042 0.260 0.534 0.049 0.175 0.171 0.055 0.285 0.169 0.106 
   4   (0.780) 0.399 0.958 0.740 0.466 0.951 0.825 0.829 0.945 0.715 0.831 0.894 

Locus 300 : 
2 alleles
3.6% missing data
   2   (0.801) 0.971 0.908 0.812 0.970 0.805 0.781 0.876 0.974 0.748 0.741 0.926 
   4   (0.199) 0.029 0.092 0.188 0.030 0.195 0.219 0.124 0.026 0.252 0.259 0.074 

Locus 301 : 
2 alleles
5.8% missing data
   2   (0.529) 0.922 0.533 0.526 0.903 0.473 0.538 0.432 0.328 0.483 0.653 0.246 
   4   (0.471) 0.078 0.467 0.474 0.097 0.527 0.462 0.568 0.672 0.517 0.347 0.754 

Locus 302 : 
2 alleles
13.8% missing data
   4   (0.456) 0.426 0.332 0.513 0.822 0.519 0.397 0.424 0.667 0.460 0.304 0.693 
   3   (0.544) 0.574 0.668 0.487 0.178 0.481 0.603 0.576 0.333 0.540 0.696 0.307 

Locus 303 : 
2 alleles
6.5% missing data
   4   (0.889) 0.898 0.984 0.934 0.983 0.828 0.895 0.920 0.955 0.973 0.925 0.888 
   2   (0.111) 0.102 0.016 0.066 0.017 0.172 0.105 0.080 0.045 0.027 0.075 0.112 

Locus 304 : 
2 alleles
14.5% missing data
   3   (0.913) 0.986 0.764 0.960 0.994 0.858 0.923 0.946 0.991 0.878 0.938 0.888 
   1   (0.087) 0.014 0.236 0.040 0.006 0.142 0.077 0.054 0.009 0.122 0.062 0.112 

Locus 305 : 
2 alleles
2.2% missing data
   4   (0.826) 0.956 0.973 0.797 0.251 0.970 0.869 0.859 0.966 0.838 0.867 0.930 
   3   (0.174) 0.044 0.027 0.203 0.749 0.030 0.131 0.141 0.034 0.162 0.133 0.070 

Locus 306 : 
2 alleles
5.1% missing data
   2   (0.902) 0.921 0.947 0.964 0.990 0.847 0.864 0.965 0.978 0.988 0.922 0.935 
   3   (0.098) 0.079 0.053 0.036 0.010 0.153 0.136 0.035 0.022 0.012 0.078 0.065 

Locus 307 : 
2 alleles
13.0% missing data
   3   (0.737) 0.698 0.787 0.759 0.972 0.676 0.764 0.770 0.903 0.414 0.769 0.431 
   1   (0.263) 0.302 0.213 0.241 0.028 0.324 0.236 0.230 0.097 0.586 0.231 0.569 

Locus 308 : 
2 alleles
5.1% missing data
   3   (0.910) 0.986 0.940 0.962 0.979 0.990 0.950 0.953 0.989 0.988 0.776 0.315 
   1   (0.090) 0.014 0.060 0.038 0.021 0.010 0.050 0.047 0.011 0.012 0.224 0.685 

Locus 309 : 
2 alleles
2.2% missing data
   2   (0.778) 0.956 0.423 0.866 0.976 0.849 0.695 0.898 0.949 0.388 0.808 0.925 
   3   (0.222) 0.044 0.577 0.134 0.024 0.151 0.305 0.102 0.051 0.612 0.192 0.075 

Locus 310 : 
2 alleles
5.8% missing data
   4   (0.863) 0.523 0.975 0.938 0.978 0.910 0.857 0.879 0.877 0.894 0.898 0.896 
   2   (0.137) 0.477 0.025 0.062 0.022 0.090 0.143 0.121 0.123 0.106 0.102 0.104 

Locus 311 : 
2 alleles
15.2% missing data
   3   (0.818) 0.832 0.412 0.905 0.979 0.916 0.772 0.785 0.944 0.927 0.891 0.885 
   1   (0.182) 0.168 0.588 0.095 0.021 0.084 0.228 0.215 0.056 0.073 0.109 0.115 

Locus 312 : 
2 alleles
5.1% missing data
   2   (0.888) 0.972 0.856 0.895 0.986 0.980 0.921 0.845 0.992 0.913 0.885 0.901 
   3   (0.112) 0.028 0.144 0.105 0.014 0.020 0.079 0.155 0.008 0.087 0.115 0.099 

Locus 313 : 
2 alleles
2.2% missing data
   3   (0.102) 0.018 0.019 0.072 0.009 0.157 0.098 0.072 0.012 0.069 0.065 0.040 
   4   (0.898) 0.982 0.981 0.928 0.991 0.843 0.902 0.928 0.988 0.931 0.935 0.960 

Locus 314 : 
2 alleles
9.4% missing data
   2   (0.920) 0.972 0.938 0.946 0.994 0.961 0.955 0.819 0.994 0.942 0.915 0.984 
   4   (0.080) 0.028 0.062 0.054 0.006 0.039 0.045 0.181 0.006 0.058 0.085 0.016 

Locus 315 : 
2 alleles
2.2% missing data
   2   (0.618) 0.419 0.917 0.550 0.264 0.847 0.684 0.615 0.883 0.332 0.586 0.578 
   4   (0.382) 0.581 0.083 0.450 0.736 0.153 0.316 0.385 0.117 0.668 0.414 0.422 

Locus 316 : 
2 alleles
2.9% missing data
   1   (0.926) 0.985 0.996 0.930 0.992 0.989 0.972 0.819 0.997 0.803 0.905 0.987 
   3   (0.074) 0.015 0.004 0.070 0.008 0.011 0.028 0.181 0.003 0.197 0.095 0.013 

Locus 317 : 
2 alleles
5.8% missing data
   4   (0.905) 0.229 0.985 0.972 0.974 0.967 0.895 0.943 0.984 0.981 0.923 0.974 
   2   (0.095) 0.771 0.015 0.028 0.026 0.033 0.105 0.057 0.016 0.019 0.077 0.026 

Locus 318 : 
2 alleles
6.5% missing data
   2   (0.890) 0.875 0.980 0.919 0.382 0.983 0.937 0.917 0.980 0.728 0.887 0.972 
   4   (0.110) 0.125 0.020 0.081 0.618 0.017 0.063 0.083 0.020 0.272 0.113 0.028 

Locus 319 : 
2 alleles
4.3% missing data
   2   (0.593) 0.694 0.552 0.733 0.857 0.706 0.516 0.594 0.828 0.374 0.581 0.206 
   4   (0.407) 0.306 0.448 0.267 0.143 0.294 0.484 0.406 0.172 0.626 0.419 0.794 

Locus 320 : 
2 alleles
5.1% missing data
   2   (0.394) 0.190 0.419 0.456 0.874 0.414 0.382 0.331 0.082 0.620 0.275 0.482 
   4   (0.606) 0.810 0.581 0.544 0.126 0.586 0.618 0.669 0.918 0.380 0.725 0.518 

Locus 321 : 
2 alleles
10.9% missing data
   2   (0.810) 0.525 0.947 0.875 0.980 0.833 0.792 0.898 0.903 0.903 0.884 0.496 
   4   (0.190) 0.475 0.053 0.125 0.020 0.167 0.208 0.102 0.097 0.097 0.116 0.504 

Locus 322 : 
2 alleles
6.5% missing data
   1   (0.285) 0.395 0.522 0.221 0.025 0.084 0.341 0.317 0.181 0.150 0.136 0.296 
   3   (0.715) 0.605 0.478 0.779 0.975 0.916 0.659 0.683 0.819 0.850 0.864 0.704 

Locus 323 : 
2 alleles
18.8% missing data
   3   (0.917) 0.577 0.977 0.986 0.993 0.877 0.863 0.968 0.957 0.994 0.962 0.948 
   1   (0.083) 0.423 0.023 0.014 0.007 0.123 0.137 0.032 0.043 0.006 0.038 0.052 

Locus 324 : 
2 alleles
3.6% missing data
   3   (0.793) 0.961 0.036 0.766 0.188 0.951 0.884 0.820 0.975 0.826 0.648 0.925 
   1   (0.207) 0.039 0.964 0.234 0.812 0.049 0.116 0.180 0.025 0.174 0.352 0.075 

Locus 325 : 
2 alleles
14.5% missing data
   1   (0.846) 0.955 0.953 0.901 0.852 0.695 0.830 0.900 0.964 0.940 0.855 0.783 
   3   (0.154) 0.045 0.047 0.099 0.148 0.305 0.170 0.100 0.036 0.060 0.145 0.217 

Locus 326 : 
2 alleles
13.8% missing data
   4   (0.620) 0.244 0.589 0.694 0.089 0.644 0.672 0.687 0.246 0.331 0.642 0.611 
   2   (0.380) 0.756 0.411 0.306 0.911 0.356 0.328 0.313 0.754 0.669 0.358 0.389 

Locus 327 : 
2 alleles
5.8% missing data
   1   (0.168) 0.035 0.035 0.101 0.867 0.068 0.171 0.115 0.042 0.236 0.169 0.089 
   3   (0.832) 0.965 0.965 0.899 0.133 0.932 0.829 0.885 0.958 0.764 0.831 0.911 

Locus 328 : 
2 alleles
0.7% missing data
   4   (0.870) 0.987 0.974 0.915 0.989 0.949 0.802 0.921 0.987 0.995 0.945 0.933 
   2   (0.130) 0.013 0.026 0.085 0.011 0.051 0.198 0.079 0.013 0.005 0.055 0.067 

Locus 329 : 
2 alleles
5.1% missing data
   4   (0.361) 0.481 0.374 0.357 0.035 0.310 0.339 0.397 0.130 0.767 0.472 0.150 
   2   (0.639) 0.519 0.626 0.643 0.965 0.690 0.661 0.603 0.870 0.233 0.528 0.850 

Locus 330 : 
2 alleles
3.6% missing data
   3   (0.889) 0.992 0.928 0.976 0.992 0.851 0.741 0.962 0.959 0.995 0.939 0.956 
   1   (0.111) 0.008 0.072 0.024 0.008 0.149 0.259 0.038 0.041 0.005 0.061 0.044 

Locus 331 : 
2 alleles
15.2% missing data
   4   (0.889) 0.946 0.690 0.982 0.989 0.784 0.762 0.940 0.872 0.995 0.963 0.938 
   2   (0.111) 0.054 0.310 0.018 0.011 0.216 0.238 0.060 0.128 0.005 0.037 0.062 

Locus 332 : 
2 alleles
6.5% missing data
   1   (0.319) 0.518 0.814 0.185 0.022 0.474 0.327 0.344 0.420 0.440 0.285 0.423 
   3   (0.681) 0.482 0.186 0.815 0.978 0.526 0.673 0.656 0.580 0.560 0.715 0.577 

Locus 333 : 
2 alleles
5.1% missing data
   4   (0.915) 0.886 0.987 0.931 0.980 0.716 0.967 0.819 0.989 0.946 0.882 0.918 
   1   (0.085) 0.114 0.013 0.069 0.020 0.284 0.033 0.181 0.011 0.054 0.118 0.082 

Locus 334 : 
2 alleles
2.2% missing data
   1   (0.899) 0.150 0.988 0.954 0.987 0.543 0.944 0.922 0.956 0.698 0.933 0.942 
   3   (0.101) 0.850 0.012 0.046 0.013 0.457 0.056 0.078 0.044 0.302 0.067 0.058 

Locus 335 : 
2 alleles
15.9% missing data
   1   (0.895) 0.935 0.993 0.892 0.421 0.785 0.955 0.916 0.974 0.707 0.930 0.952 
   2   (0.105) 0.065 0.007 0.108 0.579 0.215 0.045 0.084 0.026 0.293 0.070 0.048 

Locus 336 : 
2 alleles
15.9% missing data
   4   (0.922) 0.953 0.928 0.959 0.981 0.942 0.957 0.871 0.992 0.437 0.963 0.968 
   1   (0.078) 0.047 0.072 0.041 0.019 0.058 0.043 0.129 0.008 0.563 0.037 0.032 

Locus 337 : 
2 alleles
13.0% missing data
   2   (0.549) 0.844 0.519 0.575 0.614 0.358 0.539 0.596 0.779 0.495 0.445 0.415 
   4   (0.451) 0.156 0.481 0.425 0.386 0.642 0.461 0.404 0.221 0.505 0.555 0.585 

Locus 338 : 
2 alleles
13.8% missing data
   3   (0.832) 0.939 0.975 0.920 0.849 0.848 0.796 0.782 0.902 0.968 0.870 0.786 
   1   (0.168) 0.061 0.025 0.080 0.151 0.152 0.204 0.218 0.098 0.032 0.130 0.214 

Locus 339 : 
2 alleles
5.1% missing data
   1   (0.692) 0.969 0.702 0.782 0.432 0.462 0.674 0.739 0.333 0.468 0.733 0.839 
   3   (0.308) 0.031 0.298 0.218 0.568 0.538 0.326 0.261 0.667 0.532 0.267 0.161 

Locus 340 : 
2 alleles
1.4% missing data
   4   (0.901) 0.985 0.822 0.940 0.990 0.930 0.918 0.847 0.991 0.960 0.937 0.926 
   2   (0.099) 0.015 0.178 0.060 0.010 0.070 0.082 0.153 0.009 0.040 0.063 0.074 

Locus 341 : 
2 alleles
13.0% missing data
   4   (0.886) 0.941 0.983 0.890 0.989 0.963 0.896 0.887 0.987 0.958 0.940 0.945 
   1   (0.114) 0.059 0.017 0.110 0.011 0.037 0.104 0.113 0.013 0.042 0.060 0.055 

Locus 342 : 
2 alleles
6.5% missing data
   2   (0.729) 0.857 0.963 0.809 0.190 0.817 0.705 0.693 0.883 0.810 0.719 0.814 
   3   (0.271) 0.143 0.037 0.191 0.810 0.183 0.295 0.307 0.117 0.190 0.281 0.186 

Locus 343 : 
2 alleles
10.1% missing data
   2   (0.823) 0.978 0.829 0.831 0.981 0.826 0.812 0.837 0.974 0.822 0.864 0.938 
   4   (0.177) 0.022 0.171 0.169 0.019 0.174 0.188 0.163 0.026 0.178 0.136 0.062 

Locus 344 : 
2 alleles
11.6% missing data
   1   (0.904) 0.938 0.882 0.955 0.990 0.927 0.899 0.906 0.983 0.990 0.940 0.934 
   3   (0.096) 0.062 0.118 0.045 0.010 0.073 0.101 0.094 0.017 0.010 0.060 0.066 

Locus 345 : 
2 alleles
15.9% missing data
   4   (0.830) 0.949 0.967 0.890 0.796 0.553 0.812 0.870 0.912 0.971 0.857 0.872 
   2   (0.170) 0.051 0.033 0.110 0.204 0.447 0.188 0.130 0.088 0.029 0.143 0.128 

Locus 346 : 
2 alleles
5.8% missing data
   2   (0.893) 0.886 0.986 0.923 0.891 0.876 0.929 0.876 0.980 0.738 0.909 0.958 
   4   (0.107) 0.114 0.014 0.077 0.109 0.124 0.071 0.124 0.020 0.262 0.091 0.042 

Locus 347 : 
2 alleles
5.8% missing data
   2   (0.908) 0.916 0.960 0.927 0.992 0.986 0.924 0.955 0.989 0.904 0.931 0.955 
   4   (0.092) 0.084 0.040 0.073 0.008 0.014 0.076 0.045 0.011 0.096 0.069 0.045 

Locus 348 : 
2 alleles
1.4% missing data
   3   (0.878) 0.966 0.972 0.882 0.988 0.844 0.935 0.890 0.960 0.942 0.872 0.570 
   2   (0.122) 0.034 0.028 0.118 0.012 0.156 0.065 0.110 0.040 0.058 0.128 0.430 

Locus 349 : 
2 alleles
4.3% missing data
   4   (0.920) 0.957 0.957 0.987 0.975 0.910 0.869 0.958 0.955 0.998 0.933 0.957 
   2   (0.080) 0.043 0.043 0.013 0.025 0.090 0.131 0.042 0.045 0.002 0.067 0.043 

Locus 350 : 
2 alleles
5.1% missing data
   1   (0.911) 0.882 0.979 0.902 0.976 0.972 0.959 0.849 0.995 0.913 0.920 0.960 
   3   (0.089) 0.118 0.021 0.098 0.024 0.028 0.041 0.151 0.005 0.087 0.080 0.040 

Locus 351 : 
2 alleles
14.5% missing data
   1   (0.592) 0.906 0.613 0.648 0.140 0.593 0.583 0.600 0.477 0.177 0.627 0.814 
   3   (0.408) 0.094 0.387 0.352 0.860 0.407 0.417 0.400 0.523 0.823 0.373 0.186 

Locus 352 : 
2 alleles
2.2% missing data
   3   (0.908) 0.871 0.978 0.931 0.992 0.944 0.939 0.894 0.992 0.944 0.915 0.966 
   1   (0.092) 0.129 0.022 0.069 0.008 0.056 0.061 0.106 0.008 0.056 0.085 0.034 

Locus 353 : 
2 alleles
2.2% missing data
   3   (0.862) 0.975 0.977 0.848 0.990 0.813 0.899 0.845 0.989 0.665 0.875 0.931 
   1   (0.138) 0.025 0.023 0.152 0.010 0.187 0.101 0.155 0.011 0.335 0.125 0.069 

Locus 354 : 
2 alleles
0.7% missing data
   2   (0.894) 0.892 0.989 0.894 0.990 0.933 0.924 0.936 0.991 0.843 0.891 0.946 
   4   (0.106) 0.108 0.011 0.106 0.010 0.067 0.076 0.064 0.009 0.157 0.109 0.054 

Locus 355 : 
2 alleles
13.8% missing data
   3   (0.886) 0.982 0.890 0.935 0.987 0.933 0.874 0.931 0.986 0.591 0.920 0.945 
   1   (0.114) 0.018 0.110 0.065 0.013 0.067 0.126 0.069 0.014 0.409 0.080 0.055 

Locus 356 : 
2 alleles
11.6% missing data
   2   (0.924) 0.989 0.963 0.937 0.917 0.986 0.954 0.905 0.994 0.982 0.965 0.979 
   4   (0.076) 0.011 0.037 0.063 0.083 0.014 0.046 0.095 0.006 0.018 0.035 0.021 

Locus 357 : 
2 alleles
3.6% missing data
   4   (0.867) 0.844 0.988 0.972 0.988 0.869 0.754 0.862 0.859 0.995 0.926 0.891 
   2   (0.133) 0.156 0.012 0.028 0.012 0.131 0.246 0.138 0.141 0.005 0.074 0.109 

Locus 358 : 
2 alleles
5.8% missing data
   2   (0.728) 0.876 0.764 0.836 0.906 0.780 0.641 0.724 0.825 0.708 0.768 0.773 
   4   (0.272) 0.124 0.236 0.164 0.094 0.220 0.359 0.276 0.175 0.292 0.232 0.227 

Locus 359 : 
2 alleles
1.4% missing data
   3   (0.915) 0.434 0.995 0.921 0.976 0.992 0.971 0.899 0.993 0.946 0.784 0.985 
   1   (0.085) 0.566 0.005 0.079 0.024 0.008 0.029 0.101 0.007 0.054 0.216 0.015 

Locus 360 : 
2 alleles
2.9% missing data
   3   (0.897) 0.118 0.986 0.940 0.992 0.985 0.938 0.797 0.984 0.855 0.954 0.980 
   1   (0.103) 0.882 0.014 0.060 0.008 0.015 0.062 0.203 0.016 0.145 0.046 0.020 

Locus 361 : 
2 alleles
5.1% missing data
   1   (0.365) 0.143 0.385 0.399 0.944 0.190 0.303 0.474 0.478 0.484 0.244 0.294 
   3   (0.635) 0.857 0.615 0.601 0.056 0.810 0.697 0.526 0.522 0.516 0.756 0.706 

Locus 362 : 
2 alleles
4.3% missing data
   1   (0.863) 0.869 0.978 0.947 0.296 0.831 0.864 0.870 0.968 0.907 0.859 0.926 
   2   (0.137) 0.131 0.022 0.053 0.704 0.169 0.136 0.130 0.032 0.093 0.141 0.074 

Locus 363 : 
2 alleles
4.3% missing data
   3   (0.910) 0.977 0.882 0.977 0.988 0.870 0.848 0.969 0.965 0.988 0.948 0.948 
   1   (0.090) 0.023 0.118 0.023 0.012 0.130 0.152 0.031 0.035 0.012 0.052 0.052 

Locus 364 : 
2 alleles
11.6% missing data
   2   (0.879) 0.457 0.978 0.935 0.839 0.926 0.886 0.922 0.942 0.975 0.935 0.901 
   4   (0.121) 0.543 0.022 0.065 0.161 0.074 0.114 0.078 0.058 0.025 0.065 0.099 

Locus 365 : 
2 alleles
2.9% missing data
   1   (0.809) 0.895 0.977 0.829 0.980 0.751 0.788 0.823 0.954 0.936 0.832 0.897 
   3   (0.191) 0.105 0.023 0.171 0.020 0.249 0.212 0.177 0.046 0.064 0.168 0.103 

Locus 366 : 
2 alleles
5.1% missing data
   4   (0.503) 0.451 0.525 0.459 0.684 0.203 0.546 0.495 0.314 0.716 0.534 0.381 
   2   (0.497) 0.549 0.475 0.541 0.316 0.797 0.454 0.505 0.686 0.284 0.466 0.619 

Locus 367 : 
2 alleles
9.4% missing data
   2   (0.924) 0.991 0.996 0.927 0.993 0.917 0.961 0.947 0.996 0.962 0.841 0.966 
   3   (0.076) 0.009 0.004 0.073 0.007 0.083 0.039 0.053 0.004 0.038 0.159 0.034 

Locus 368 : 
2 alleles
6.5% missing data
   2   (0.462) 0.732 0.040 0.449 0.929 0.583 0.395 0.448 0.796 0.592 0.529 0.427 
   4   (0.538) 0.268 0.960 0.551 0.071 0.417 0.605 0.552 0.204 0.408 0.471 0.573 

Locus 369 : 
2 alleles
5.8% missing data
   4   (0.901) 0.984 0.925 0.977 0.970 0.821 0.888 0.946 0.981 0.959 0.950 0.167 
   1   (0.099) 0.016 0.075 0.023 0.030 0.179 0.112 0.054 0.019 0.041 0.050 0.833 

Locus 370 : 
2 alleles
5.8% missing data
   2   (0.257) 0.074 0.036 0.210 0.023 0.166 0.354 0.213 0.066 0.415 0.173 0.119 
   4   (0.743) 0.926 0.964 0.790 0.977 0.834 0.646 0.787 0.934 0.585 0.827 0.881 

Locus 371 : 
2 alleles
1.4% missing data
   1   (0.859) 0.678 0.971 0.876 0.977 0.660 0.873 0.899 0.956 0.980 0.900 0.944 
   3   (0.141) 0.322 0.029 0.124 0.023 0.340 0.127 0.101 0.044 0.020 0.100 0.056 

Locus 372 : 
2 alleles
0.7% missing data
   1   (0.315) 0.118 0.055 0.367 0.037 0.145 0.353 0.326 0.091 0.427 0.230 0.122 
   3   (0.685) 0.882 0.945 0.633 0.963 0.855 0.647 0.674 0.909 0.573 0.770 0.878 

Locus 373 : 
2 alleles
2.2% missing data
   4   (0.934) 0.991 0.990 0.940 0.995 0.989 0.975 0.948 0.998 0.984 0.747 0.979 
   2   (0.066) 0.009 0.010 0.060 0.005 0.011 0.025 0.052 0.002 0.016 0.253 0.021 

Locus 374 : 
2 alleles
19.6% missing data
   2   (0.666) 0.578 0.720 0.592 0.839 0.790 0.766 0.623 0.626 0.528 0.532 0.675 
   4   (0.334) 0.422 0.280 0.408 0.161 0.210 0.234 0.377 0.374 0.472 0.468 0.325 

Locus 375 : 
2 alleles
15.9% missing data
   2   (0.907) 0.960 0.993 0.919 0.849 0.954 0.934 0.925 0.989 0.954 0.939 0.915 
   4   (0.093) 0.040 0.007 0.081 0.151 0.046 0.066 0.075 0.011 0.046 0.061 0.085 

Locus 376 : 
2 alleles
2.2% missing data
   2   (0.858) 0.944 0.111 0.945 0.986 0.870 0.866 0.880 0.829 0.968 0.949 0.635 
   3   (0.142) 0.056 0.889 0.055 0.014 0.130 0.134 0.120 0.171 0.032 0.051 0.365 

Locus 377 : 
2 alleles
4.3% missing data
   1   (0.608) 0.576 0.575 0.568 0.927 0.722 0.685 0.544 0.320 0.710 0.621 0.302 
   3   (0.392) 0.424 0.425 0.432 0.073 0.278 0.315 0.456 0.680 0.290 0.379 0.698 

Locus 378 : 
2 alleles
15.9% missing data
   2   (0.177) 0.187 0.017 0.349 0.015 0.088 0.088 0.214 0.014 0.612 0.193 0.071 
   4   (0.823) 0.813 0.983 0.651 0.985 0.912 0.912 0.786 0.986 0.388 0.807 0.929 

Locus 379 : 
2 alleles
14.5% missing data
   2   (0.646) 0.583 0.936 0.673 0.394 0.845 0.633 0.619 0.677 0.736 0.750 0.569 
   4   (0.354) 0.417 0.064 0.327 0.606 0.155 0.367 0.381 0.323 0.264 0.250 0.431 

Locus 380 : 
2 alleles
2.9% missing data
   2   (0.880) 0.981 0.975 0.952 0.991 0.856 0.836 0.926 0.903 0.986 0.910 0.925 
   4   (0.120) 0.019 0.025 0.048 0.009 0.144 0.164 0.074 0.097 0.014 0.090 0.075 

Locus 381 : 
2 alleles
7.2% missing data
   4   (0.864) 0.831 0.804 0.907 0.957 0.919 0.897 0.795 0.878 0.962 0.879 0.960 
   2   (0.136) 0.169 0.196 0.093 0.043 0.081 0.103 0.205 0.122 0.038 0.121 0.040 

Locus 382 : 
2 alleles
5.8% missing data
   4   (0.883) 0.891 0.982 0.956 0.286 0.892 0.914 0.922 0.915 0.985 0.760 0.902 
   2   (0.117) 0.109 0.018 0.044 0.714 0.108 0.086 0.078 0.085 0.015 0.240 0.098 

Locus 383 : 
2 alleles
14.5% missing data
   1   (0.270) 0.154 0.219 0.423 0.031 0.235 0.223 0.243 0.043 0.382 0.225 0.194 
   3   (0.730) 0.846 0.781 0.577 0.969 0.765 0.777 0.757 0.957 0.618 0.775 0.806 

Locus 384 : 
2 alleles
8.7% missing data
   1   (0.867) 0.800 0.985 0.903 0.965 0.626 0.881 0.897 0.958 0.857 0.911 0.883 
   3   (0.133) 0.200 0.015 0.097 0.035 0.374 0.119 0.103 0.042 0.143 0.089 0.117 

Locus 385 : 
2 alleles
10.9% missing data
   2   (0.890) 0.501 0.932 0.965 0.830 0.953 0.895 0.946 0.982 0.198 0.942 0.903 
   4   (0.110) 0.499 0.068 0.035 0.170 0.047 0.105 0.054 0.018 0.802 0.058 0.097 

Locus 386 : 
2 alleles
11.6% missing data
   2   (0.852) 0.867 0.980 0.926 0.868 0.895 0.831 0.928 0.971 0.394 0.897 0.762 
   1   (0.148) 0.133 0.020 0.074 0.132 0.105 0.169 0.072 0.029 0.606 0.103 0.238 

Locus 387 : 
2 alleles
7.2% missing data
   2   (0.795) 0.782 0.811 0.894 0.943 0.810 0.724 0.790 0.752 0.920 0.879 0.935 
   3   (0.205) 0.218 0.189 0.106 0.057 0.190 0.276 0.210 0.248 0.080 0.121 0.065 

Locus 388 : 
2 alleles
6.5% missing data
   3   (0.808) 0.851 0.863 0.865 0.499 0.844 0.855 0.840 0.856 0.855 0.605 0.808 
   1   (0.192) 0.149 0.137 0.135 0.501 0.156 0.145 0.160 0.144 0.145 0.395 0.192 

Locus 389 : 
2 alleles
4.3% missing data
   1   (0.783) 0.781 0.058 0.786 0.909 0.845 0.828 0.741 0.947 0.935 0.811 0.902 
   3   (0.217) 0.219 0.942 0.214 0.091 0.155 0.172 0.259 0.053 0.065 0.189 0.098 

Locus 390 : 
2 alleles
15.9% missing data
   1   (0.699) 0.746 0.933 0.619 0.696 0.756 0.762 0.597 0.820 0.883 0.712 0.654 
   3   (0.301) 0.254 0.067 0.381 0.304 0.244 0.238 0.403 0.180 0.117 0.288 0.346 

Locus 391 : 
2 alleles
4.3% missing data
   4   (0.738) 0.952 0.959 0.791 0.414 0.861 0.692 0.777 0.736 0.888 0.805 0.883 
   2   (0.262) 0.048 0.041 0.209 0.586 0.139 0.308 0.223 0.264 0.112 0.195 0.117 

Locus 392 : 
2 alleles
15.9% missing data
   3   (0.928) 0.988 0.762 0.989 0.782 0.958 0.894 0.968 0.935 0.999 0.981 0.927 
   1   (0.072) 0.012 0.238 0.011 0.218 0.042 0.106 0.032 0.065 0.001 0.019 0.073 

Locus 393 : 
2 alleles
15.2% missing data
   3   (0.881) 0.904 0.987 0.941 0.969 0.840 0.880 0.879 0.962 0.891 0.888 0.917 
   1   (0.119) 0.096 0.013 0.059 0.031 0.160 0.120 0.121 0.038 0.109 0.112 0.083 

Locus 394 : 
2 alleles
10.1% missing data
   2   (0.873) 0.955 0.820 0.941 0.988 0.878 0.860 0.909 0.973 0.663 0.839 0.949 
   4   (0.127) 0.045 0.180 0.059 0.012 0.122 0.140 0.091 0.027 0.337 0.161 0.051 

Locus 395 : 
2 alleles
11.6% missing data
   2   (0.323) 0.331 0.288 0.259 0.922 0.181 0.351 0.325 0.148 0.098 0.318 0.237 
   4   (0.677) 0.669 0.712 0.741 0.078 0.819 0.649 0.675 0.852 0.902 0.682 0.763 

Locus 396 : 
2 alleles
12.3% missing data
   3   (0.750) 0.935 0.786 0.891 0.139 0.415 0.658 0.740 0.915 0.918 0.818 0.898 
   1   (0.250) 0.065 0.214 0.109 0.861 0.585 0.342 0.260 0.085 0.082 0.182 0.102 

Locus 397 : 
2 alleles
6.5% missing data
   2   (0.518) 0.896 0.827 0.580 0.564 0.612 0.449 0.478 0.469 0.953 0.513 0.248 
   3   (0.482) 0.104 0.173 0.420 0.436 0.388 0.551 0.522 0.531 0.047 0.487 0.752 

Locus 398 : 
2 alleles
11.6% missing data
   2   (0.511) 0.111 0.508 0.407 0.939 0.758 0.518 0.395 0.890 0.560 0.602 0.558 
   4   (0.489) 0.889 0.492 0.593 0.061 0.242 0.482 0.605 0.110 0.440 0.398 0.442 

Locus 399 : 
2 alleles
2.9% missing data
   3   (0.911) 0.964 0.965 0.913 0.974 0.919 0.946 0.938 0.990 0.971 0.942 0.849 
   1   (0.089) 0.036 0.035 0.087 0.026 0.081 0.054 0.062 0.010 0.029 0.058 0.151 

Locus 400 : 
2 alleles
5.1% missing data
   1   (0.700) 0.755 0.742 0.736 0.969 0.349 0.687 0.692 0.880 0.915 0.662 0.688 
   3   (0.300) 0.245 0.258 0.264 0.031 0.651 0.313 0.308 0.120 0.085 0.338 0.312 

Locus 401 : 
2 alleles
13.0% missing data
   1   (0.837) 0.882 0.881 0.831 0.983 0.677 0.880 0.838 0.981 0.821 0.758 0.889 
   2   (0.163) 0.118 0.119 0.169 0.017 0.323 0.120 0.162 0.019 0.179 0.242 0.111 

Locus 402 : 
2 alleles
5.1% missing data
   2   (0.757) 0.455 0.710 0.901 0.387 0.802 0.686 0.735 0.807 0.891 0.823 0.882 
   4   (0.243) 0.545 0.290 0.099 0.613 0.198 0.314 0.265 0.193 0.109 0.177 0.118 

Locus 403 : 
2 alleles
3.6% missing data
   4   (0.816) 0.436 0.338 0.916 0.984 0.782 0.821 0.860 0.887 0.453 0.893 0.728 
   2   (0.184) 0.564 0.662 0.084 0.016 0.218 0.179 0.140 0.113 0.547 0.107 0.272 

Locus 404 : 
2 alleles
12.3% missing data
   2   (0.845) 0.859 0.787 0.904 0.567 0.786 0.863 0.881 0.802 0.941 0.905 0.875 
   4   (0.155) 0.141 0.213 0.096 0.433 0.214 0.137 0.119 0.198 0.059 0.095 0.125 

Locus 405 : 
2 alleles
2.2% missing data
   2   (0.721) 0.461 0.962 0.811 0.363 0.898 0.695 0.682 0.834 0.672 0.742 0.891 
   3   (0.279) 0.539 0.038 0.189 0.637 0.102 0.305 0.318 0.166 0.328 0.258 0.109 

Locus 406 : 
2 alleles
11.6% missing data
   2   (0.891) 0.848 0.902 0.967 0.981 0.636 0.850 0.914 0.959 0.992 0.949 0.957 
   4   (0.109) 0.152 0.098 0.033 0.019 0.364 0.150 0.086 0.041 0.008 0.051 0.043 

Locus 407 : 
2 alleles
3.6% missing data
   2   (0.831) 0.913 0.975 0.767 0.984 0.853 0.889 0.760 0.980 0.778 0.851 0.815 
   4   (0.169) 0.087 0.025 0.233 0.016 0.147 0.111 0.240 0.020 0.222 0.149 0.185 

Locus 408 : 
2 alleles
13.0% missing data
   2   (0.854) 0.869 0.863 0.941 0.986 0.859 0.805 0.843 0.961 0.607 0.890 0.955 
   4   (0.146) 0.131 0.137 0.059 0.014 0.141 0.195 0.157 0.039 0.393 0.110 0.045 

Locus 409 : 
2 alleles
2.2% missing data
   2   (0.103) 0.014 0.012 0.213 0.007 0.028 0.043 0.098 0.005 0.122 0.114 0.080 
   4   (0.897) 0.986 0.988 0.787 0.993 0.972 0.957 0.902 0.995 0.878 0.886 0.920 

Locus 410 : 
2 alleles
5.1% missing data
   2   (0.904) 0.928 0.973 0.964 0.992 0.930 0.901 0.892 0.982 0.977 0.945 0.763 
   4   (0.096) 0.072 0.027 0.036 0.008 0.070 0.099 0.108 0.018 0.023 0.055 0.237 

Locus 411 : 
2 alleles
18.1% missing data
   2   (0.857) 0.860 0.984 0.897 0.985 0.890 0.865 0.816 0.977 0.762 0.881 0.941 
   4   (0.143) 0.140 0.016 0.103 0.015 0.110 0.135 0.184 0.023 0.238 0.119 0.059 

Locus 412 : 
2 alleles
14.5% missing data
   1   (0.890) 0.944 0.983 0.877 0.811 0.960 0.935 0.880 0.984 0.854 0.908 0.946 
   2   (0.110) 0.056 0.017 0.123 0.189 0.040 0.065 0.120 0.016 0.146 0.092 0.054 

Locus 413 : 
2 alleles
14.5% missing data
   1   (0.945) 0.974 0.996 0.882 0.995 0.994 0.984 0.961 0.998 0.968 0.947 0.990 
   3   (0.055) 0.026 0.004 0.118 0.005 0.006 0.016 0.039 0.002 0.032 0.053 0.010 

Locus 414 : 
2 alleles
13.0% missing data
   4   (0.901) 0.963 0.952 0.923 0.977 0.949 0.939 0.924 0.993 0.498 0.876 0.971 
   2   (0.099) 0.037 0.048 0.077 0.023 0.051 0.061 0.076 0.007 0.502 0.124 0.029 

Locus 415 : 
2 alleles
3.6% missing data
   1   (0.130) 0.059 0.100 0.126 0.031 0.292 0.108 0.108 0.018 0.015 0.114 0.062 
   3   (0.870) 0.941 0.900 0.874 0.969 0.708 0.892 0.892 0.982 0.985 0.886 0.938 

Locus 416 : 
2 alleles
3.6% missing data
   3   (0.857) 0.960 0.978 0.851 0.985 0.724 0.885 0.860 0.978 0.911 0.889 0.889 
   1   (0.143) 0.040 0.022 0.149 0.015 0.276 0.115 0.140 0.022 0.089 0.111 0.111 

Locus 417 : 
2 alleles
10.1% missing data
   3   (0.912) 0.989 0.992 0.970 0.982 0.907 0.923 0.926 0.991 0.129 0.948 0.978 
   4   (0.088) 0.011 0.008 0.030 0.018 0.093 0.077 0.074 0.009 0.871 0.052 0.022 

Locus 418 : 
2 alleles
5.1% missing data
   2   (0.771) 0.910 0.855 0.811 0.971 0.927 0.722 0.707 0.955 0.723 0.834 0.933 
   4   (0.229) 0.090 0.145 0.189 0.029 0.073 0.278 0.293 0.045 0.277 0.166 0.067 

Locus 419 : 
2 alleles
2.9% missing data
   3   (0.721) 0.525 0.842 0.725 0.956 0.878 0.695 0.758 0.928 0.736 0.669 0.915 
   4   (0.279) 0.475 0.158 0.275 0.044 0.122 0.305 0.242 0.072 0.264 0.331 0.085 

Locus 420 : 
2 alleles
13.8% missing data
   1   (0.274) 0.115 0.498 0.194 0.258 0.688 0.247 0.345 0.186 0.419 0.214 0.422 
   4   (0.726) 0.885 0.502 0.806 0.742 0.312 0.753 0.655 0.814 0.581 0.786 0.578 

Locus 421 : 
2 alleles
11.6% missing data
   2   (0.941) 0.965 0.997 0.882 0.995 0.994 0.984 0.873 0.998 0.970 0.966 0.991 
   4   (0.059) 0.035 0.003 0.118 0.005 0.006 0.016 0.127 0.002 0.030 0.034 0.009 

Locus 422 : 
2 alleles
5.1% missing data
   2   (0.831) 0.935 0.933 0.896 0.040 0.817 0.890 0.859 0.959 0.708 0.543 0.923 
   4   (0.169) 0.065 0.067 0.104 0.960 0.183 0.110 0.141 0.041 0.292 0.457 0.077 

Locus 423 : 
2 alleles
14.5% missing data
   3   (0.662) 0.476 0.962 0.730 0.320 0.708 0.678 0.744 0.157 0.661 0.690 0.675 
   2   (0.338) 0.524 0.038 0.270 0.680 0.292 0.322 0.256 0.843 0.339 0.310 0.325 

Locus 424 : 
2 alleles
13.0% missing data
   2   (0.869) 0.915 0.938 0.933 0.987 0.933 0.872 0.897 0.980 0.940 0.921 0.454 
   4   (0.131) 0.085 0.062 0.067 0.013 0.067 0.128 0.103 0.020 0.060 0.079 0.546 

Locus 425 : 
2 alleles
2.9% missing data
   2   (0.874) 0.836 0.790 0.958 0.988 0.952 0.839 0.919 0.708 0.966 0.937 0.850 
   4   (0.126) 0.164 0.210 0.042 0.012 0.048 0.161 0.081 0.292 0.034 0.063 0.150 

Locus 426 : 
2 alleles
5.8% missing data
   3   (0.848) 0.941 0.922 0.736 0.986 0.957 0.913 0.826 0.989 0.845 0.817 0.839 
   2   (0.152) 0.059 0.078 0.264 0.014 0.043 0.087 0.174 0.011 0.155 0.183 0.161 

Locus 427 : 
2 alleles
18.8% missing data
   4   (0.887) 0.914 0.992 0.920 0.989 0.741 0.905 0.929 0.989 0.846 0.784 0.956 
   2   (0.113) 0.086 0.008 0.080 0.011 0.259 0.095 0.071 0.011 0.154 0.216 0.044 

Locus 428 : 
2 alleles
5.8% missing data
   2   (0.916) 0.981 0.988 0.973 0.992 0.938 0.899 0.927 0.957 0.976 0.946 0.977 
   4   (0.084) 0.019 0.012 0.027 0.008 0.062 0.101 0.073 0.043 0.024 0.054 0.023 

Locus 429 : 
2 alleles
15.2% missing data
   2   (0.722) 0.441 0.955 0.721 0.731 0.697 0.729 0.799 0.874 0.591 0.785 0.658 
   3   (0.278) 0.559 0.045 0.279 0.269 0.303 0.271 0.201 0.126 0.409 0.215 0.342 

Locus 430 : 
2 alleles
4.3% missing data
   4   (0.783) 0.864 0.892 0.828 0.421 0.855 0.797 0.805 0.850 0.896 0.733 0.907 
   2   (0.217) 0.136 0.108 0.172 0.579 0.145 0.203 0.195 0.150 0.104 0.267 0.093 

Locus 431 : 
2 alleles
2.9% missing data
   1   (0.357) 0.737 0.308 0.289 0.331 0.415 0.345 0.280 0.581 0.596 0.228 0.614 
   3   (0.643) 0.263 0.692 0.711 0.669 0.585 0.655 0.720 0.419 0.404 0.772 0.386 

Locus 432 : 
2 alleles
0.7% missing data
   1   (0.487) 0.176 0.061 0.472 0.959 0.591 0.495 0.500 0.467 0.677 0.457 0.507 
   4   (0.513) 0.824 0.939 0.528 0.041 0.409 0.505 0.500 0.533 0.323 0.543 0.493 

Locus 433 : 
2 alleles
13.8% missing data
   2   (0.828) 0.947 0.806 0.823 0.980 0.764 0.871 0.706 0.968 0.910 0.827 0.934 
   4   (0.172) 0.053 0.194 0.177 0.020 0.236 0.129 0.294 0.032 0.090 0.173 0.066 

Locus 434 : 
2 alleles
14.5% missing data
   3   (0.727) 0.959 0.766 0.789 0.178 0.751 0.714 0.694 0.893 0.918 0.685 0.881 
   2   (0.273) 0.041 0.234 0.211 0.822 0.249 0.286 0.306 0.107 0.082 0.315 0.119 

Locus 435 : 
2 alleles
3.6% missing data
   4   (0.807) 0.922 0.832 0.803 0.973 0.865 0.834 0.794 0.967 0.972 0.666 0.906 
   2   (0.193) 0.078 0.168 0.197 0.027 0.135 0.166 0.206 0.033 0.028 0.334 0.094 

Locus 436 : 
2 alleles
8.0% missing data
   4   (0.742) 0.863 0.241 0.789 0.972 0.729 0.729 0.808 0.959 0.920 0.616 0.753 
   2   (0.258) 0.137 0.759 0.211 0.028 0.271 0.271 0.192 0.041 0.080 0.384 0.247 

Locus 437 : 
2 alleles
2.9% missing data
   1   (0.905) 0.965 0.992 0.962 0.972 0.958 0.928 0.933 0.958 0.944 0.933 0.559 
   3   (0.095) 0.035 0.008 0.038 0.028 0.042 0.072 0.067 0.042 0.056 0.067 0.441 

Locus 438 : 
2 alleles
5.1% missing data
   2   (0.940) 0.986 0.986 0.856 0.987 0.994 0.986 0.922 0.998 0.937 0.936 0.991 
   4   (0.060) 0.014 0.014 0.144 0.013 0.006 0.014 0.078 0.002 0.063 0.064 0.009 

Locus 439 : 
2 alleles
2.2% missing data
   3   (0.906) 0.895 0.989 0.916 0.993 0.953 0.937 0.936 0.991 0.970 0.845 0.973 
   4   (0.094) 0.105 0.011 0.084 0.007 0.047 0.063 0.064 0.009 0.030 0.155 0.027 

Locus 440 : 
2 alleles
3.6% missing data
   3   (0.823) 0.856 0.972 0.772 0.943 0.964 0.832 0.825 0.980 0.901 0.877 0.937 
   1   (0.177) 0.144 0.028 0.228 0.057 0.036 0.168 0.175 0.020 0.099 0.123 0.063 

Locus 441 : 
2 alleles
1.4% missing data
   2   (0.865) 0.904 0.511 0.938 0.139 0.916 0.877 0.926 0.957 0.976 0.898 0.964 
   4   (0.135) 0.096 0.489 0.062 0.861 0.084 0.123 0.074 0.043 0.024 0.102 0.036 

Locus 442 : 
2 alleles
6.5% missing data
   3   (0.870) 0.980 0.989 0.821 0.987 0.910 0.911 0.871 0.990 0.796 0.885 0.959 
   1   (0.130) 0.020 0.011 0.179 0.013 0.090 0.089 0.129 0.010 0.204 0.115 0.041 

Locus 443 : 
2 alleles
2.2% missing data
   4   (0.677) 0.876 0.920 0.694 0.887 0.849 0.605 0.671 0.912 0.876 0.632 0.880 
   2   (0.323) 0.124 0.080 0.306 0.113 0.151 0.395 0.329 0.088 0.124 0.368 0.120 

Locus 444 : 
2 alleles
3.6% missing data
   3   (0.864) 0.975 0.288 0.897 0.956 0.965 0.893 0.888 0.973 0.909 0.864 0.951 
   2   (0.136) 0.025 0.712 0.103 0.044 0.035 0.107 0.112 0.027 0.091 0.136 0.049 

Locus 445 : 
2 alleles
13.8% missing data
   3   (0.440) 0.315 0.149 0.379 0.046 0.562 0.473 0.464 0.178 0.887 0.580 0.451 
   1   (0.560) 0.685 0.851 0.621 0.954 0.438 0.527 0.536 0.822 0.113 0.420 0.549 

Locus 446 : 
2 alleles
4.3% missing data
   1   (0.239) 0.066 0.184 0.280 0.029 0.126 0.246 0.234 0.051 0.278 0.142 0.296 
   3   (0.761) 0.934 0.816 0.720 0.971 0.874 0.754 0.766 0.949 0.722 0.858 0.704 

Locus 447 : 
2 alleles
5.1% missing data
   3   (0.688) 0.697 0.950 0.719 0.700 0.335 0.690 0.748 0.801 0.886 0.698 0.493 
   2   (0.312) 0.303 0.050 0.281 0.300 0.665 0.310 0.252 0.199 0.114 0.302 0.507 

Locus 448 : 
2 alleles
12.3% missing data
   1   (0.080) 0.168 0.026 0.080 0.020 0.018 0.030 0.124 0.005 0.171 0.111 0.066 
   3   (0.920) 0.832 0.974 0.920 0.980 0.982 0.970 0.876 0.995 0.829 0.889 0.934 

Locus 449 : 
2 alleles
5.1% missing data
   2   (0.404) 0.543 0.434 0.247 0.254 0.497 0.437 0.403 0.748 0.642 0.524 0.145 
   4   (0.596) 0.457 0.566 0.753 0.746 0.503 0.563 0.597 0.252 0.358 0.476 0.855 

Locus 450 : 
2 alleles
13.0% missing data
   2   (0.844) 0.691 0.977 0.928 0.993 0.884 0.851 0.882 0.475 0.987 0.904 0.523 
   4   (0.156) 0.309 0.023 0.072 0.007 0.116 0.149 0.118 0.525 0.013 0.096 0.477 

Locus 451 : 
2 alleles
2.9% missing data
   2   (0.797) 0.697 0.977 0.871 0.932 0.613 0.774 0.753 0.892 0.901 0.857 0.828 
   4   (0.203) 0.303 0.023 0.129 0.068 0.387 0.226 0.247 0.108 0.099 0.143 0.172 

Locus 452 : 
2 alleles
2.2% missing data
   2   (0.615) 0.900 0.899 0.634 0.720 0.540 0.613 0.686 0.684 0.706 0.477 0.232 
   4   (0.385) 0.100 0.101 0.366 0.280 0.460 0.387 0.314 0.316 0.294 0.523 0.768 

Locus 453 : 
2 alleles
8.0% missing data
   4   (0.344) 0.234 0.641 0.403 0.038 0.223 0.345 0.297 0.053 0.364 0.331 0.341 
   2   (0.656) 0.766 0.359 0.597 0.962 0.777 0.655 0.703 0.947 0.636 0.669 0.659 

Locus 454 : 
2 alleles
2.9% missing data
   4   (0.921) 0.993 0.960 0.932 0.993 0.957 0.952 0.948 0.995 0.854 0.944 0.951 
   2   (0.079) 0.007 0.040 0.068 0.007 0.043 0.048 0.052 0.005 0.146 0.056 0.049 

Locus 455 : 
2 alleles
11.6% missing data
   1   (0.907) 0.991 0.980 0.929 0.894 0.978 0.937 0.937 0.990 0.636 0.931 0.937 
   3   (0.093) 0.009 0.020 0.071 0.106 0.022 0.063 0.063 0.010 0.364 0.069 0.063 

Locus 456 : 
2 alleles
2.9% missing data
   4   (0.868) 0.913 0.959 0.936 0.967 0.555 0.892 0.874 0.920 0.852 0.785 0.890 
   2   (0.132) 0.087 0.041 0.064 0.033 0.445 0.108 0.126 0.080 0.148 0.215 0.110 

Locus 457 : 
2 alleles
11.6% missing data
   3   (0.902) 0.982 0.981 0.960 0.990 0.928 0.857 0.949 0.976 0.981 0.941 0.962 
   2   (0.098) 0.018 0.019 0.040 0.010 0.072 0.143 0.051 0.024 0.019 0.059 0.038 

Locus 458 : 
2 alleles
13.0% missing data
   1   (0.842) 0.974 0.875 0.868 0.352 0.841 0.878 0.864 0.938 0.934 0.859 0.929 
   3   (0.158) 0.026 0.125 0.132 0.648 0.159 0.122 0.136 0.062 0.066 0.141 0.071 

Locus 459 : 
2 alleles
12.3% missing data
   3   (0.936) 0.973 0.976 0.945 0.996 0.989 0.983 0.858 0.998 0.296 0.925 0.988 
   4   (0.064) 0.027 0.024 0.055 0.004 0.011 0.017 0.142 0.002 0.704 0.075 0.012 

Locus 460 : 
2 alleles
6.5% missing data
   1   (0.839) 0.187 0.919 0.914 0.828 0.707 0.840 0.889 0.936 0.790 0.880 0.952 
   3   (0.161) 0.813 0.081 0.086 0.172 0.293 0.160 0.111 0.064 0.210 0.120 0.048 

Locus 461 : 
2 alleles
7.2% missing data
   2   (0.753) 0.169 0.957 0.800 0.676 0.849 0.797 0.764 0.827 0.876 0.835 0.324 
   4   (0.247) 0.831 0.043 0.200 0.324 0.151 0.203 0.236 0.173 0.124 0.165 0.676 

Locus 462 : 
2 alleles
3.6% missing data
   2   (0.633) 0.595 0.159 0.671 0.960 0.652 0.585 0.665 0.938 0.366 0.656 0.820 
   4   (0.367) 0.405 0.841 0.329 0.040 0.348 0.415 0.335 0.062 0.634 0.344 0.180 

Locus 463 : 
2 alleles
8.0% missing data
   1   (0.656) 0.709 0.879 0.728 0.970 0.618 0.582 0.737 0.805 0.717 0.561 0.674 
   3   (0.344) 0.291 0.121 0.272 0.030 0.382 0.418 0.263 0.195 0.283 0.439 0.326 

Locus 464 : 
2 alleles
4.3% missing data
   3   (0.904) 0.984 0.979 0.958 0.990 0.978 0.932 0.953 0.991 0.976 0.871 0.318 
   1   (0.096) 0.016 0.021 0.042 0.010 0.022 0.068 0.047 0.009 0.024 0.129 0.682 

Locus 465 : 
2 alleles
15.9% missing data
   1   (0.912) 0.933 0.756 0.946 0.975 0.910 0.938 0.970 0.990 0.822 0.872 0.854 
   3   (0.088) 0.067 0.244 0.054 0.025 0.090 0.062 0.030 0.010 0.178 0.128 0.146 

Locus 466 : 
2 alleles
13.0% missing data
   3   (0.793) 0.793 0.959 0.803 0.919 0.946 0.778 0.749 0.947 0.783 0.866 0.927 
   1   (0.207) 0.207 0.041 0.197 0.081 0.054 0.222 0.251 0.053 0.217 0.134 0.073 

Locus 467 : 
2 alleles
11.6% missing data
   1   (0.831) 0.901 0.626 0.799 0.963 0.859 0.883 0.747 0.976 0.795 0.848 0.894 
   3   (0.169) 0.099 0.374 0.201 0.037 0.141 0.117 0.253 0.024 0.205 0.152 0.106 

Locus 468 : 
2 alleles
3.6% missing data
   1   (0.192) 0.172 0.351 0.167 0.019 0.139 0.150 0.302 0.042 0.272 0.182 0.170 
   3   (0.808) 0.828 0.649 0.833 0.981 0.861 0.850 0.698 0.958 0.728 0.818 0.830 

Locus 469 : 
2 alleles
5.8% missing data
   2   (0.910) 0.983 0.958 0.950 0.979 0.863 0.920 0.942 0.986 0.965 0.941 0.873 
   4   (0.090) 0.017 0.042 0.050 0.021 0.137 0.080 0.058 0.014 0.035 0.059 0.127 

Locus 470 : 
2 alleles
5.1% missing data
   2   (0.402) 0.875 0.074 0.367 0.903 0.490 0.407 0.442 0.261 0.197 0.315 0.228 
   4   (0.598) 0.125 0.926 0.633 0.097 0.510 0.593 0.558 0.739 0.803 0.685 0.772 

Locus 471 : 
2 alleles
5.8% missing data
   2   (0.515) 0.187 0.914 0.549 0.167 0.572 0.542 0.547 0.427 0.438 0.511 0.215 
   4   (0.485) 0.813 0.086 0.451 0.833 0.428 0.458 0.453 0.573 0.562 0.489 0.785 

Locus 472 : 
2 alleles
3.6% missing data
   3   (0.853) 0.975 0.959 0.866 0.984 0.737 0.868 0.803 0.972 0.961 0.897 0.943 
   4   (0.147) 0.025 0.041 0.134 0.016 0.263 0.132 0.197 0.028 0.039 0.103 0.057 

Locus 473 : 
2 alleles
2.9% missing data
   4   (0.880) 0.965 0.981 0.931 0.985 0.901 0.869 0.922 0.976 0.796 0.855 0.966 
   2   (0.120) 0.035 0.019 0.069 0.015 0.099 0.131 0.078 0.024 0.204 0.145 0.034 

Locus 474 : 
2 alleles
15.2% missing data
   1   (0.476) 0.406 0.470 0.498 0.486 0.329 0.443 0.561 0.403 0.223 0.641 0.414 
   3   (0.524) 0.594 0.530 0.502 0.514 0.671 0.557 0.439 0.597 0.777 0.359 0.586 

Locus 475 : 
2 alleles
11.6% missing data
   3   (0.870) 0.975 0.853 0.935 0.986 0.819 0.845 0.915 0.973 0.957 0.869 0.834 
   1   (0.130) 0.025 0.147 0.065 0.014 0.181 0.155 0.085 0.027 0.043 0.131 0.166 

Locus 476 : 
2 alleles
13.0% missing data
   4   (0.924) 0.992 0.973 0.817 0.995 0.984 0.980 0.890 0.998 0.968 0.837 0.985 
   2   (0.076) 0.008 0.027 0.183 0.005 0.016 0.020 0.110 0.002 0.032 0.163 0.015 

Locus 477 : 
2 alleles
15.2% missing data
   2   (0.216) 0.065 0.038 0.129 0.023 0.313 0.276 0.178 0.095 0.366 0.127 0.373 
   4   (0.784) 0.935 0.962 0.871 0.977 0.687 0.724 0.822 0.905 0.634 0.873 0.627 

Locus 478 : 
2 alleles
6.5% missing data
   4   (0.945) 0.997 0.997 0.918 0.996 0.995 0.987 0.963 0.999 0.579 0.909 0.985 
   2   (0.055) 0.003 0.003 0.082 0.004 0.005 0.013 0.037 0.001 0.421 0.091 0.015 

Locus 479 : 
2 alleles
11.6% missing data
   1   (0.861) 0.978 0.895 0.894 0.985 0.808 0.852 0.912 0.987 0.948 0.839 0.948 
   4   (0.139) 0.022 0.105 0.106 0.015 0.192 0.148 0.088 0.013 0.052 0.161 0.052 

Locus 480 : 
2 alleles
4.3% missing data
   1   (0.270) 0.219 0.966 0.495 0.741 0.174 0.126 0.329 0.040 0.269 0.247 0.092 
   3   (0.730) 0.781 0.034 0.505 0.259 0.826 0.874 0.671 0.960 0.731 0.753 0.908 

Locus 481 : 
2 alleles
2.2% missing data
   3   (0.881) 0.959 0.985 0.931 0.990 0.535 0.878 0.904 0.977 0.992 0.919 0.910 
   4   (0.119) 0.041 0.015 0.069 0.010 0.465 0.122 0.096 0.023 0.008 0.081 0.090 

Locus 482 : 
2 alleles
0.7% missing data
   2   (0.169) 0.029 0.046 0.083 0.021 0.097 0.201 0.152 0.065 0.235 0.091 0.593 
   4   (0.831) 0.971 0.954 0.917 0.979 0.903 0.799 0.848 0.935 0.765 0.909 0.407 

Locus 483 : 
2 alleles
13.0% missing data
   4   (0.751) 0.956 0.787 0.815 0.567 0.546 0.753 0.845 0.679 0.564 0.683 0.895 
   2   (0.249) 0.044 0.213 0.185 0.433 0.454 0.247 0.155 0.321 0.436 0.317 0.105 

Locus 484 : 
2 alleles
12.3% missing data
   3   (0.907) 0.985 0.867 0.936 0.977 0.932 0.923 0.949 0.984 0.852 0.919 0.975 
   1   (0.093) 0.015 0.133 0.064 0.023 0.068 0.077 0.051 0.016 0.148 0.081 0.025 

Locus 485 : 
2 alleles
13.0% missing data
   3   (0.841) 0.968 0.829 0.884 0.982 0.959 0.806 0.891 0.974 0.680 0.889 0.949 
   1   (0.159) 0.032 0.171 0.116 0.018 0.041 0.194 0.109 0.026 0.320 0.111 0.051 

Locus 486 : 
2 alleles
3.6% missing data
   4   (0.900) 0.988 0.933 0.943 0.090 0.927 0.934 0.935 0.984 0.977 0.934 0.967 
   2   (0.100) 0.012 0.067 0.057 0.910 0.073 0.066 0.065 0.016 0.023 0.066 0.033 

Locus 487 : 
2 alleles
2.9% missing data
   2   (0.166) 0.344 0.025 0.072 0.013 0.560 0.176 0.114 0.248 0.026 0.159 0.229 
   3   (0.834) 0.656 0.975 0.928 0.987 0.440 0.824 0.886 0.752 0.974 0.841 0.771 

Locus 488 : 
2 alleles
5.8% missing data
   2   (0.825) 0.932 0.884 0.817 0.985 0.843 0.837 0.850 0.974 0.839 0.834 0.859 
   4   (0.175) 0.068 0.116 0.183 0.015 0.157 0.163 0.150 0.026 0.161 0.166 0.141 

Locus 489 : 
2 alleles
12.3% missing data
   1   (0.484) 0.855 0.461 0.435 0.150 0.661 0.471 0.473 0.851 0.333 0.398 0.715 
   3   (0.516) 0.145 0.539 0.565 0.850 0.339 0.529 0.527 0.149 0.667 0.602 0.285 

Locus 490 : 
2 alleles
3.6% missing data
   2   (0.885) 0.856 0.899 0.943 0.988 0.680 0.876 0.897 0.979 0.970 0.930 0.969 
   4   (0.115) 0.144 0.101 0.057 0.012 0.320 0.124 0.103 0.021 0.030 0.070 0.031 

Locus 491 : 
2 alleles
5.1% missing data
   3   (0.071) 0.063 0.015 0.070 0.014 0.009 0.026 0.103 0.003 0.148 0.131 0.023 
   1   (0.929) 0.937 0.985 0.930 0.986 0.991 0.974 0.897 0.997 0.852 0.869 0.977 

Locus 492 : 
2 alleles
1.4% missing data
   1   (0.902) 0.986 0.925 0.956 0.991 0.972 0.909 0.851 0.990 0.993 0.857 0.968 
   3   (0.098) 0.014 0.075 0.044 0.009 0.028 0.091 0.149 0.010 0.007 0.143 0.032 

Locus 493 : 
2 alleles
10.9% missing data
   2   (0.854) 0.971 0.937 0.881 0.959 0.909 0.864 0.827 0.979 0.930 0.836 0.933 
   4   (0.146) 0.029 0.063 0.119 0.041 0.091 0.136 0.173 0.021 0.070 0.164 0.067 

Locus 494 : 
2 alleles
2.9% missing data
   4   (0.818) 0.698 0.969 0.923 0.983 0.844 0.797 0.722 0.911 0.982 0.853 0.418 
   3   (0.182) 0.302 0.031 0.077 0.017 0.156 0.203 0.278 0.089 0.018 0.147 0.582 

Locus 495 : 
2 alleles
14.5% missing data
   2   (0.810) 0.885 0.969 0.888 0.295 0.752 0.807 0.880 0.527 0.917 0.856 0.913 
   4   (0.190) 0.115 0.031 0.112 0.705 0.248 0.193 0.120 0.473 0.083 0.144 0.087 

Locus 496 : 
2 alleles
2.9% missing data
   4   (0.851) 0.777 0.689 0.907 0.987 0.893 0.870 0.882 0.977 0.777 0.843 0.726 
   2   (0.149) 0.223 0.311 0.093 0.013 0.107 0.130 0.118 0.023 0.223 0.157 0.274 

Locus 497 : 
2 alleles
4.3% missing data
   1   (0.850) 0.892 0.966 0.847 0.984 0.807 0.880 0.872 0.983 0.708 0.831 0.935 
   3   (0.150) 0.108 0.034 0.153 0.016 0.193 0.120 0.128 0.017 0.292 0.169 0.065 

Locus 498 : 
2 alleles
12.3% missing data
   3   (0.879) 0.956 0.915 0.907 0.989 0.933 0.926 0.860 0.980 0.963 0.882 0.559 
   2   (0.121) 0.044 0.085 0.093 0.011 0.067 0.074 0.140 0.020 0.037 0.118 0.441 

Locus 499 : 
2 alleles
4.3% missing data
   4   (0.907) 0.981 0.427 0.969 0.988 0.664 0.909 0.928 0.975 0.995 0.965 0.976 
   2   (0.093) 0.019 0.573 0.031 0.012 0.336 0.091 0.072 0.025 0.005 0.035 0.024 

Locus 500 : 
2 alleles
15.2% missing data
   1   (0.832) 0.880 0.970 0.894 0.979 0.956 0.762 0.832 0.968 0.974 0.880 0.937 
   3   (0.168) 0.120 0.030 0.106 0.021 0.044 0.238 0.168 0.032 0.026 0.120 0.063 

Locus 501 : 
2 alleles
1.4% missing data
   1   (0.672) 0.169 0.948 0.701 0.961 0.869 0.629 0.732 0.928 0.754 0.681 0.555 
   2   (0.328) 0.831 0.052 0.299 0.039 0.131 0.371 0.268 0.072 0.246 0.319 0.445 

Locus 502 : 
2 alleles
10.9% missing data
   2   (0.948) 0.983 0.983 0.906 0.996 0.989 0.986 0.943 0.998 0.967 0.964 0.991 
   4   (0.052) 0.017 0.017 0.094 0.004 0.011 0.014 0.057 0.002 0.033 0.036 0.009 

Locus 503 : 
2 alleles
16.7% missing data
   4   (0.815) 0.938 0.957 0.881 0.977 0.941 0.726 0.829 0.973 0.982 0.866 0.887 
   3   (0.185) 0.062 0.043 0.119 0.023 0.059 0.274 0.171 0.027 0.018 0.134 0.113 

Locus 504 : 
2 alleles
6.5% missing data
   1   (0.790) 0.940 0.951 0.773 0.926 0.857 0.741 0.837 0.942 0.936 0.886 0.946 
   3   (0.210) 0.060 0.049 0.227 0.074 0.143 0.259 0.163 0.058 0.064 0.114 0.054 

Locus 505 : 
2 alleles
11.6% missing data
   1   (0.400) 0.384 0.482 0.489 0.803 0.212 0.313 0.427 0.164 0.059 0.422 0.793 
   3   (0.600) 0.616 0.518 0.511 0.197 0.788 0.687 0.573 0.836 0.941 0.578 0.207 

Locus 506 : 
2 alleles
3.6% missing data
   4   (0.908) 0.990 0.946 0.926 0.992 0.970 0.931 0.902 0.993 0.947 0.924 0.959 
   2   (0.092) 0.010 0.054 0.074 0.008 0.030 0.069 0.098 0.007 0.053 0.076 0.041 

Locus 507 : 
2 alleles
5.8% missing data
   4   (0.613) 0.487 0.628 0.668 0.178 0.781 0.630 0.508 0.479 0.608 0.691 0.755 
   1   (0.387) 0.513 0.372 0.332 0.822 0.219 0.370 0.492 0.521 0.392 0.309 0.245 

Locus 508 : 
2 alleles
18.1% missing data
   3   (0.915) 0.989 0.928 0.897 0.993 0.773 0.955 0.952 0.995 0.966 0.922 0.928 
   4   (0.085) 0.011 0.072 0.103 0.007 0.227 0.045 0.048 0.005 0.034 0.078 0.072 

Locus 509 : 
2 alleles
17.4% missing data
   1   (0.834) 0.961 0.976 0.848 0.987 0.850 0.819 0.829 0.977 0.930 0.865 0.942 
   3   (0.166) 0.039 0.024 0.152 0.013 0.150 0.181 0.171 0.023 0.070 0.135 0.058 

Locus 510 : 
2 alleles
4.3% missing data
   1   (0.701) 0.958 0.907 0.755 0.971 0.843 0.631 0.798 0.950 0.273 0.810 0.206 
   4   (0.299) 0.042 0.093 0.245 0.029 0.157 0.369 0.202 0.050 0.727 0.190 0.794 

Locus 511 : 
2 alleles
15.9% missing data
   1   (0.890) 0.936 0.969 0.966 0.990 0.404 0.877 0.902 0.933 0.988 0.924 0.896 
   3   (0.110) 0.064 0.031 0.034 0.010 0.596 0.123 0.098 0.067 0.012 0.076 0.104 

Locus 512 : 
2 alleles
15.9% missing data
   3   (0.897) 0.921 0.992 0.950 0.275 0.892 0.930 0.885 0.963 0.929 0.929 0.965 
   1   (0.103) 0.079 0.008 0.050 0.725 0.108 0.070 0.115 0.037 0.071 0.071 0.035 

Locus 513 : 
2 alleles
3.6% missing data
   2   (0.763) 0.863 0.926 0.835 0.817 0.715 0.730 0.833 0.676 0.953 0.746 0.848 
   4   (0.237) 0.137 0.074 0.165 0.183 0.285 0.270 0.167 0.324 0.047 0.254 0.152 

Locus 514 : 
2 alleles
10.1% missing data
   1   (0.759) 0.715 0.926 0.823 0.975 0.827 0.716 0.750 0.971 0.656 0.661 0.928 
   3   (0.241) 0.285 0.074 0.177 0.025 0.173 0.284 0.250 0.029 0.344 0.339 0.072 

Locus 515 : 
2 alleles
3.6% missing data
   4   (0.866) 0.765 0.978 0.938 0.987 0.941 0.828 0.879 0.983 0.849 0.832 0.955 
   1   (0.134) 0.235 0.022 0.062 0.013 0.059 0.172 0.121 0.017 0.151 0.168 0.045 

Locus 516 : 
2 alleles
13.8% missing data
   2   (0.872) 0.888 0.974 0.856 0.990 0.793 0.898 0.860 0.987 0.978 0.907 0.940 
   4   (0.128) 0.112 0.026 0.144 0.010 0.207 0.102 0.140 0.013 0.022 0.093 0.060 

Locus 517 : 
2 alleles
3.6% missing data
   1   (0.733) 0.530 0.672 0.772 0.974 0.870 0.722 0.645 0.960 0.203 0.834 0.906 
   4   (0.267) 0.470 0.328 0.228 0.026 0.130 0.278 0.355 0.040 0.797 0.166 0.094 

Locus 518 : 
2 alleles
6.5% missing data
   4   (0.764) 0.896 0.950 0.797 0.972 0.773 0.721 0.792 0.911 0.582 0.833 0.841 
   3   (0.236) 0.104 0.050 0.203 0.028 0.227 0.279 0.208 0.089 0.418 0.167 0.159 

Locus 519 : 
2 alleles
2.9% missing data
   3   (0.705) 0.650 0.928 0.768 0.925 0.329 0.624 0.797 0.803 0.686 0.826 0.820 
   1   (0.295) 0.350 0.072 0.232 0.075 0.671 0.376 0.203 0.197 0.314 0.174 0.180 

Locus 520 : 
2 alleles
5.1% missing data
   3   (0.716) 0.774 0.982 0.899 0.148 0.769 0.568 0.874 0.094 0.933 0.871 0.516 
   4   (0.284) 0.226 0.018 0.101 0.852 0.231 0.432 0.126 0.906 0.067 0.129 0.484 

Locus 521 : 
2 alleles
3.6% missing data
   2   (0.879) 0.719 0.983 0.962 0.991 0.832 0.854 0.932 0.781 0.984 0.964 0.658 
   4   (0.121) 0.281 0.017 0.038 0.009 0.168 0.146 0.068 0.219 0.016 0.036 0.342 

Locus 522 : 
2 alleles
13.8% missing data
   2   (0.904) 0.979 0.944 0.856 0.993 0.977 0.963 0.864 0.995 0.853 0.829 0.963 
   4   (0.096) 0.021 0.056 0.144 0.007 0.023 0.037 0.136 0.005 0.147 0.171 0.037 

Locus 523 : 
2 alleles
7.2% missing data
   4   (0.864) 0.943 0.767 0.884 0.987 0.958 0.887 0.753 0.985 0.841 0.913 0.931 
   3   (0.136) 0.057 0.233 0.116 0.013 0.042 0.113 0.247 0.015 0.159 0.087 0.069 

Locus 524 : 
2 alleles
13.0% missing data
   1   (0.892) 0.908 0.983 0.951 0.990 0.924 0.859 0.937 0.981 0.963 0.925 0.911 
   3   (0.108) 0.092 0.017 0.049 0.010 0.076 0.141 0.063 0.019 0.037 0.075 0.089 

Locus 525 : 
2 alleles
8.0% missing data
   2   (0.909) 0.972 0.959 0.980 0.991 0.726 0.882 0.932 0.950 0.992 0.943 0.816 
   4   (0.091) 0.028 0.041 0.020 0.009 0.274 0.118 0.068 0.050 0.008 0.057 0.184 

Locus 526 : 
2 alleles
5.1% missing data
   2   (0.412) 0.474 0.468 0.405 0.535 0.193 0.405 0.396 0.385 0.353 0.522 0.179 
   3   (0.588) 0.526 0.532 0.595 0.465 0.807 0.595 0.604 0.615 0.647 0.478 0.821 

Locus 527 : 
2 alleles
5.1% missing data
   2   (0.852) 0.951 0.919 0.897 0.082 0.969 0.861 0.910 0.976 0.963 0.882 0.957 
   4   (0.148) 0.049 0.081 0.103 0.918 0.031 0.139 0.090 0.024 0.037 0.118 0.043 

Locus 528 : 
2 alleles
12.3% missing data
   4   (0.877) 0.808 0.856 0.913 0.984 0.886 0.937 0.760 0.963 0.992 0.873 0.596 
   1   (0.123) 0.192 0.144 0.087 0.016 0.114 0.063 0.240 0.037 0.008 0.127 0.404 

Locus 529 : 
2 alleles
12.3% missing data
   2   (0.881) 0.978 0.866 0.918 0.986 0.651 0.877 0.905 0.982 0.987 0.929 0.932 
   4   (0.119) 0.022 0.134 0.082 0.014 0.349 0.123 0.095 0.018 0.013 0.071 0.068 

Locus 530 : 
2 alleles
2.9% missing data
   1   (0.908) 0.931 0.985 0.920 0.991 0.849 0.938 0.916 0.992 0.918 0.935 0.951 
   4   (0.092) 0.069 0.015 0.080 0.009 0.151 0.062 0.084 0.008 0.082 0.065 0.049 

Locus 531 : 
2 alleles
4.3% missing data
   1   (0.756) 0.817 0.631 0.671 0.924 0.789 0.824 0.685 0.957 0.957 0.696 0.780 
   3   (0.244) 0.183 0.369 0.329 0.076 0.211 0.176 0.315 0.043 0.043 0.304 0.220 

Locus 532 : 
2 alleles
12.3% missing data
   1   (0.582) 0.540 0.891 0.365 0.944 0.832 0.695 0.455 0.951 0.345 0.443 0.634 
   4   (0.418) 0.460 0.109 0.635 0.056 0.168 0.305 0.545 0.049 0.655 0.557 0.366 

Locus 533 : 
2 alleles
5.1% missing data
   1   (0.879) 0.970 0.989 0.890 0.966 0.954 0.897 0.869 0.991 0.913 0.888 0.977 
   4   (0.121) 0.030 0.011 0.110 0.034 0.046 0.103 0.131 0.009 0.087 0.112 0.023 

Locus 534 : 
2 alleles
12.3% missing data
   2   (0.870) 0.875 0.980 0.838 0.969 0.982 0.910 0.784 0.985 0.850 0.915 0.954 
   4   (0.130) 0.125 0.020 0.162 0.031 0.018 0.090 0.216 0.015 0.150 0.085 0.046 

Locus 535 : 
2 alleles
17.4% missing data
   3   (0.669) 0.819 0.695 0.720 0.963 0.587 0.664 0.590 0.916 0.566 0.590 0.645 
   1   (0.331) 0.181 0.305 0.280 0.037 0.413 0.336 0.410 0.084 0.434 0.410 0.355 

Locus 536 : 
2 alleles
2.9% missing data
   1   (0.863) 0.910 0.964 0.914 0.967 0.792 0.866 0.927 0.959 0.628 0.853 0.912 
   3   (0.137) 0.090 0.036 0.086 0.033 0.208 0.134 0.073 0.041 0.372 0.147 0.088 

Locus 537 : 
2 alleles
3.6% missing data
   2   (0.457) 0.399 0.471 0.472 0.041 0.667 0.437 0.403 0.254 0.553 0.496 0.870 
   4   (0.543) 0.601 0.529 0.528 0.959 0.333 0.563 0.597 0.746 0.447 0.504 0.130 

Locus 538 : 
2 alleles
15.9% missing data
   3   (0.796) 0.941 0.662 0.888 0.975 0.698 0.724 0.774 0.928 0.946 0.849 0.936 
   1   (0.204) 0.059 0.338 0.112 0.025 0.302 0.276 0.226 0.072 0.054 0.151 0.064 

Locus 539 : 
2 alleles
13.8% missing data
   2   (0.785) 0.780 0.968 0.858 0.933 0.584 0.759 0.882 0.828 0.367 0.830 0.813 
   4   (0.215) 0.220 0.032 0.142 0.067 0.416 0.241 0.118 0.172 0.633 0.170 0.187 

Locus 540 : 
2 alleles
10.1% missing data
   2   (0.760) 0.940 0.943 0.871 0.274 0.811 0.697 0.830 0.900 0.570 0.722 0.822 
   4   (0.240) 0.060 0.057 0.129 0.726 0.189 0.303 0.170 0.100 0.430 0.278 0.178 

Locus 541 : 
2 alleles
11.6% missing data
   3   (0.610) 0.707 0.865 0.585 0.595 0.490 0.616 0.614 0.807 0.724 0.633 0.500 
   4   (0.390) 0.293 0.135 0.415 0.405 0.510 0.384 0.386 0.193 0.276 0.367 0.500 

Locus 542 : 
2 alleles
3.6% missing data
   1   (0.889) 0.958 0.080 0.979 0.992 0.776 0.849 0.943 0.958 0.985 0.938 0.885 
   3   (0.111) 0.042 0.920 0.021 0.008 0.224 0.151 0.057 0.042 0.015 0.062 0.115 

Locus 543 : 
2 alleles
10.1% missing data
   1   (0.927) 0.973 0.976 0.908 0.995 0.987 0.969 0.901 0.997 0.985 0.953 0.972 
   3   (0.073) 0.027 0.024 0.092 0.005 0.013 0.031 0.099 0.003 0.015 0.047 0.028 

Locus 544 : 
2 alleles
5.1% missing data
   1   (0.910) 0.832 0.988 0.952 0.980 0.984 0.911 0.959 0.988 0.985 0.908 0.964 
   3   (0.090) 0.168 0.012 0.048 0.020 0.016 0.089 0.041 0.012 0.015 0.092 0.036 

Locus 545 : 
2 alleles
2.9% missing data
   2   (0.835) 0.941 0.912 0.816 0.987 0.921 0.865 0.820 0.983 0.552 0.873 0.920 
   1   (0.165) 0.059 0.088 0.184 0.013 0.079 0.135 0.180 0.017 0.448 0.127 0.080 

Locus 546 : 
2 alleles
4.3% missing data
   2   (0.886) 0.716 0.988 0.916 0.814 0.972 0.915 0.921 0.987 0.938 0.805 0.958 
   4   (0.114) 0.284 0.012 0.084 0.186 0.028 0.085 0.079 0.013 0.062 0.195 0.042 

Locus 547 : 
2 alleles
5.8% missing data
   4   (0.756) 0.935 0.785 0.678 0.896 0.922 0.777 0.747 0.948 0.799 0.775 0.921 
   2   (0.244) 0.065 0.215 0.322 0.104 0.078 0.223 0.253 0.052 0.201 0.225 0.079 

Locus 548 : 
2 alleles
5.8% missing data
   3   (0.877) 0.754 0.982 0.942 0.986 0.948 0.852 0.889 0.959 0.984 0.901 0.954 
   1   (0.123) 0.246 0.018 0.058 0.014 0.052 0.148 0.111 0.041 0.016 0.099 0.046 

Locus 549 : 
2 alleles
2.9% missing data
   1   (0.114) 0.059 0.057 0.086 0.010 0.029 0.106 0.127 0.010 0.038 0.095 0.066 
   3   (0.886) 0.941 0.943 0.914 0.990 0.971 0.894 0.873 0.990 0.962 0.905 0.934 

Locus 550 : 
2 alleles
2.2% missing data
   1   (0.612) 0.568 0.446 0.622 0.959 0.479 0.600 0.659 0.799 0.754 0.643 0.448 
   4   (0.388) 0.432 0.554 0.378 0.041 0.521 0.400 0.341 0.201 0.246 0.357 0.552 

Locus 551 : 
2 alleles
2.9% missing data
   4   (0.899) 0.970 0.853 0.935 0.966 0.973 0.921 0.850 0.991 0.982 0.913 0.966 
   1   (0.101) 0.030 0.147 0.065 0.034 0.027 0.079 0.150 0.009 0.018 0.087 0.034 

Locus 552 : 
2 alleles
8.0% missing data
   2   (0.894) 0.954 0.990 0.844 0.990 0.933 0.952 0.872 0.994 0.854 0.813 0.953 
   4   (0.106) 0.046 0.010 0.156 0.010 0.067 0.048 0.128 0.006 0.146 0.187 0.047 

Locus 553 : 
2 alleles
10.1% missing data
   2   (0.799) 0.408 0.918 0.852 0.980 0.658 0.831 0.840 0.943 0.869 0.863 0.225 
   1   (0.201) 0.592 0.082 0.148 0.020 0.342 0.169 0.160 0.057 0.131 0.137 0.775 

Locus 554 : 
2 alleles
4.3% missing data
   1   (0.835) 0.828 0.979 0.937 0.982 0.890 0.750 0.833 0.923 0.988 0.908 0.652 
   3   (0.165) 0.172 0.021 0.063 0.018 0.110 0.250 0.167 0.077 0.012 0.092 0.348 

Locus 555 : 
2 alleles
11.6% missing data
   2   (0.868) 0.982 0.792 0.884 0.990 0.840 0.898 0.855 0.984 0.846 0.910 0.688 
   4   (0.132) 0.018 0.208 0.116 0.010 0.160 0.102 0.145 0.016 0.154 0.090 0.312 

Locus 556 : 
2 alleles
5.8% missing data
   4   (0.549) 0.619 0.408 0.814 0.941 0.259 0.379 0.646 0.062 0.579 0.753 0.161 
   2   (0.451) 0.381 0.592 0.186 0.059 0.741 0.621 0.354 0.938 0.421 0.247 0.839 

Locus 557 : 
2 alleles
14.5% missing data
   1   (0.823) 0.947 0.868 0.818 0.977 0.890 0.833 0.784 0.973 0.949 0.821 0.912 
   3   (0.177) 0.053 0.132 0.182 0.023 0.110 0.167 0.216 0.027 0.051 0.179 0.088 

Locus 558 : 
2 alleles
10.9% missing data
   1   (0.879) 0.232 0.916 0.957 0.516 0.846 0.901 0.936 0.872 0.969 0.944 0.896 
   2   (0.121) 0.768 0.084 0.043 0.484 0.154 0.099 0.064 0.128 0.031 0.056 0.104 

Locus 559 : 
2 alleles
2.2% missing data
   1   (0.913) 0.985 0.964 0.926 0.989 0.920 0.938 0.927 0.993 0.987 0.954 0.958 
   4   (0.087) 0.015 0.036 0.074 0.011 0.080 0.062 0.073 0.007 0.013 0.046 0.042 

Locus 560 : 
2 alleles
13.8% missing data
   2   (0.712) 0.624 0.494 0.840 0.570 0.814 0.744 0.726 0.631 0.613 0.584 0.305 
   4   (0.288) 0.376 0.506 0.160 0.430 0.186 0.256 0.274 0.369 0.387 0.416 0.695 

Locus 561 : 
2 alleles
5.8% missing data
   1   (0.498) 0.500 0.489 0.502 0.491 0.505 0.497 0.501 0.506 0.457 0.500 0.497 
   3   (0.502) 0.500 0.511 0.498 0.509 0.495 0.503 0.499 0.494 0.543 0.500 0.503 

Locus 562 : 
2 alleles
2.2% missing data
   2   (0.921) 0.917 0.984 0.960 0.992 0.870 0.947 0.880 0.991 0.966 0.954 0.929 
   4   (0.079) 0.083 0.016 0.040 0.008 0.130 0.053 0.120 0.009 0.034 0.046 0.071 

Locus 563 : 
2 alleles
1.4% missing data
   1   (0.889) 0.986 0.993 0.888 0.985 0.984 0.927 0.758 0.995 0.960 0.903 0.980 
   4   (0.111) 0.014 0.007 0.112 0.015 0.016 0.073 0.242 0.005 0.040 0.097 0.020 

Locus 564 : 
2 alleles
13.0% missing data
   4   (0.943) 0.972 0.997 0.912 0.996 0.995 0.984 0.839 0.998 0.991 0.964 0.991 
   3   (0.057) 0.028 0.003 0.088 0.004 0.005 0.016 0.161 0.002 0.009 0.036 0.009 

Locus 565 : 
2 alleles
1.4% missing data
   3   (0.892) 0.991 0.969 0.821 0.990 0.986 0.952 0.912 0.995 0.922 0.698 0.982 
   1   (0.108) 0.009 0.031 0.179 0.010 0.014 0.048 0.088 0.005 0.078 0.302 0.018 

Locus 566 : 
2 alleles
7.2% missing data
   1   (0.884) 0.926 0.968 0.932 0.979 0.945 0.876 0.850 0.985 0.820 0.935 0.959 
   3   (0.116) 0.074 0.032 0.068 0.021 0.055 0.124 0.150 0.015 0.180 0.065 0.041 

Locus 567 : 
2 alleles
10.9% missing data
   2   (0.713) 0.849 0.966 0.712 0.365 0.686 0.716 0.648 0.840 0.759 0.819 0.796 
   4   (0.287) 0.151 0.034 0.288 0.635 0.314 0.284 0.352 0.160 0.241 0.181 0.204 

Locus 568 : 
2 alleles
10.1% missing data
   3   (0.530) 0.414 0.438 0.611 0.302 0.490 0.515 0.525 0.705 0.364 0.570 0.394 
   4   (0.470) 0.586 0.562 0.389 0.698 0.510 0.485 0.475 0.295 0.636 0.430 0.606 

Locus 569 : 
2 alleles
12.3% missing data
   4   (0.842) 0.918 0.756 0.885 0.962 0.875 0.861 0.842 0.957 0.920 0.788 0.728 
   1   (0.158) 0.082 0.244 0.115 0.038 0.125 0.139 0.158 0.043 0.080 0.212 0.272 

Locus 570 : 
2 alleles
1.4% missing data
   2   (0.834) 0.902 0.952 0.909 0.135 0.864 0.813 0.880 0.956 0.976 0.872 0.935 
   3   (0.166) 0.098 0.048 0.091 0.865 0.136 0.187 0.120 0.044 0.024 0.128 0.065 

Locus 571 : 
2 alleles
16.7% missing data
   3   (0.914) 0.742 0.982 0.976 0.600 0.763 0.944 0.951 0.864 0.971 0.926 0.966 
   2   (0.086) 0.258 0.018 0.024 0.400 0.237 0.056 0.049 0.136 0.029 0.074 0.034 

Locus 572 : 
2 alleles
10.1% missing data
   2   (0.588) 0.861 0.859 0.703 0.497 0.414 0.472 0.577 0.782 0.777 0.619 0.606 
   1   (0.412) 0.139 0.141 0.297 0.503 0.586 0.528 0.423 0.218 0.223 0.381 0.394 

Locus 573 : 
2 alleles
13.8% missing data
   2   (0.774) 0.893 0.736 0.530 0.980 0.862 0.887 0.648 0.979 0.660 0.742 0.877 
   4   (0.226) 0.107 0.264 0.470 0.020 0.138 0.113 0.352 0.021 0.340 0.258 0.123 

Locus 574 : 
2 alleles
3.6% missing data
   3   (0.890) 0.862 0.885 0.961 0.991 0.880 0.876 0.890 0.980 0.971 0.908 0.786 
   1   (0.110) 0.138 0.115 0.039 0.009 0.120 0.124 0.110 0.020 0.029 0.092 0.214 

Locus 575 : 
2 alleles
12.3% missing data
   1   (0.892) 0.933 0.799 0.960 0.975 0.941 0.859 0.928 0.979 0.985 0.923 0.915 
   3   (0.108) 0.067 0.201 0.040 0.025 0.059 0.141 0.072 0.021 0.015 0.077 0.085 

Locus 576 : 
2 alleles
10.9% missing data
   1   (0.798) 0.859 0.974 0.785 0.191 0.934 0.847 0.813 0.970 0.950 0.668 0.937 
   4   (0.202) 0.141 0.026 0.215 0.809 0.066 0.153 0.187 0.030 0.050 0.332 0.063 

Locus 577 : 
2 alleles
4.3% missing data
   1   (0.907) 0.987 0.968 0.943 0.992 0.929 0.908 0.945 0.993 0.977 0.924 0.952 
   2   (0.093) 0.013 0.032 0.057 0.008 0.071 0.092 0.055 0.007 0.023 0.076 0.048 

Locus 578 : 
2 alleles
14.5% missing data
   2   (0.149) 0.096 0.015 0.095 0.018 0.069 0.169 0.081 0.030 0.699 0.129 0.049 
   4   (0.851) 0.904 0.985 0.905 0.982 0.931 0.831 0.919 0.970 0.301 0.871 0.951 

Locus 579 : 
2 alleles
15.2% missing data
   1   (0.899) 0.877 0.980 0.959 0.113 0.958 0.910 0.934 0.976 0.996 0.964 0.962 
   4   (0.101) 0.123 0.020 0.041 0.887 0.042 0.090 0.066 0.024 0.004 0.036 0.038 

Locus 580 : 
2 alleles
9.4% missing data
   2   (0.886) 0.792 0.757 0.972 0.989 0.914 0.854 0.938 0.936 0.975 0.947 0.571 
   4   (0.114) 0.208 0.243 0.028 0.011 0.086 0.146 0.062 0.064 0.025 0.053 0.429 

Locus 581 : 
2 alleles
5.1% missing data
   1   (0.809) 0.777 0.914 0.885 0.186 0.830 0.794 0.848 0.925 0.753 0.899 0.838 
   3   (0.191) 0.223 0.086 0.115 0.814 0.170 0.206 0.152 0.075 0.247 0.101 0.162 

Locus 582 : 
2 alleles
2.9% missing data
   3   (0.915) 0.946 0.987 0.971 0.984 0.973 0.898 0.935 0.991 0.853 0.932 0.972 
   1   (0.085) 0.054 0.013 0.029 0.016 0.027 0.102 0.065 0.009 0.147 0.068 0.028 

Locus 583 : 
2 alleles
4.3% missing data
   3   (0.097) 0.038 0.007 0.071 0.021 0.021 0.059 0.193 0.008 0.124 0.142 0.022 
   4   (0.903) 0.962 0.993 0.929 0.979 0.979 0.941 0.807 0.992 0.876 0.858 0.978 

Locus 584 : 
2 alleles
4.3% missing data
   3   (0.884) 0.935 0.970 0.972 0.237 0.939 0.869 0.946 0.692 0.995 0.955 0.778 
   2   (0.116) 0.065 0.030 0.028 0.763 0.061 0.131 0.054 0.308 0.005 0.045 0.222 

Locus 585 : 
2 alleles
6.5% missing data
   2   (0.349) 0.146 0.078 0.709 0.047 0.096 0.160 0.549 0.022 0.825 0.599 0.104 
   4   (0.651) 0.854 0.922 0.291 0.953 0.904 0.840 0.451 0.978 0.175 0.401 0.896 

Locus 586 : 
2 alleles
12.3% missing data
   1   (0.273) 0.096 0.369 0.230 0.025 0.196 0.316 0.236 0.151 0.197 0.256 0.188 
   3   (0.727) 0.904 0.631 0.770 0.975 0.804 0.684 0.764 0.849 0.803 0.744 0.812 

Locus 587 : 
2 alleles
1.4% missing data
   2   (0.853) 0.970 0.975 0.934 0.663 0.882 0.830 0.890 0.697 0.990 0.897 0.906 
   4   (0.147) 0.030 0.025 0.066 0.337 0.118 0.170 0.110 0.303 0.010 0.103 0.094 

Locus 588 : 
2 alleles
13.0% missing data
   2   (0.904) 0.952 0.932 0.971 0.991 0.738 0.907 0.965 0.948 0.920 0.951 0.540 
   1   (0.096) 0.048 0.068 0.029 0.009 0.262 0.093 0.035 0.052 0.080 0.049 0.460 

Locus 589 : 
2 alleles
16.7% missing data
   1   (0.670) 0.724 0.948 0.740 0.671 0.821 0.653 0.601 0.478 0.702 0.794 0.311 
   3   (0.330) 0.276 0.052 0.260 0.329 0.179 0.347 0.399 0.522 0.298 0.206 0.689 

Locus 590 : 
2 alleles
5.8% missing data
   3   (0.902) 0.991 0.579 0.959 0.992 0.962 0.903 0.946 0.985 0.765 0.929 0.945 
   2   (0.098) 0.009 0.421 0.041 0.008 0.038 0.097 0.054 0.015 0.235 0.071 0.055 

Locus 591 : 
2 alleles
1.4% missing data
   2   (0.907) 0.975 0.950 0.976 0.990 0.937 0.853 0.942 0.984 0.979 0.905 0.947 
   4   (0.093) 0.025 0.050 0.024 0.010 0.063 0.147 0.058 0.016 0.021 0.095 0.053 

Locus 592 : 
2 alleles
10.9% missing data
   4   (0.892) 0.866 0.969 0.903 0.986 0.955 0.934 0.901 0.991 0.731 0.782 0.961 
   2   (0.108) 0.134 0.031 0.097 0.014 0.045 0.066 0.099 0.009 0.269 0.218 0.039 

Locus 593 : 
2 alleles
13.8% missing data
   1   (0.815) 0.203 0.885 0.904 0.951 0.843 0.804 0.835 0.890 0.876 0.902 0.703 
   3   (0.185) 0.797 0.115 0.096 0.049 0.157 0.196 0.165 0.110 0.124 0.098 0.297 

Locus 594 : 
2 alleles
18.8% missing data
   1   (0.090) 0.031 0.024 0.109 0.015 0.012 0.045 0.062 0.005 0.272 0.152 0.022 
   4   (0.910) 0.969 0.976 0.891 0.985 0.988 0.955 0.938 0.995 0.728 0.848 0.978 

Locus 595 : 
2 alleles
10.1% missing data
   4   (0.875) 0.592 0.983 0.964 0.970 0.930 0.831 0.893 0.914 0.986 0.958 0.623 
   2   (0.125) 0.408 0.017 0.036 0.030 0.070 0.169 0.107 0.086 0.014 0.042 0.377 

Locus 596 : 
2 alleles
14.5% missing data
   2   (0.806) 0.846 0.057 0.911 0.104 0.949 0.814 0.825 0.958 0.564 0.865 0.943 
   4   (0.194) 0.154 0.943 0.089 0.896 0.051 0.186 0.175 0.042 0.436 0.135 0.057 

Locus 597 : 
2 alleles
12.3% missing data
   1   (0.279) 0.262 0.107 0.266 0.300 0.461 0.254 0.283 0.139 0.415 0.255 0.268 
   4   (0.721) 0.738 0.893 0.734 0.700 0.539 0.746 0.717 0.861 0.585 0.745 0.732 

Locus 598 : 
2 alleles
14.5% missing data
   1   (0.750) 0.889 0.129 0.876 0.324 0.882 0.752 0.715 0.828 0.641 0.816 0.548 
   3   (0.250) 0.111 0.871 0.124 0.676 0.118 0.248 0.285 0.172 0.359 0.184 0.452 

Locus 599 : 
2 alleles
13.0% missing data
   3   (0.646) 0.893 0.594 0.708 0.319 0.554 0.678 0.645 0.858 0.514 0.617 0.172 
   1   (0.354) 0.107 0.406 0.292 0.681 0.446 0.322 0.355 0.142 0.486 0.383 0.828 

Locus 600 : 
2 alleles
2.9% missing data
   3   (0.829) 0.965 0.972 0.868 0.450 0.879 0.860 0.845 0.898 0.655 0.841 0.936 
   4   (0.171) 0.035 0.028 0.132 0.550 0.121 0.140 0.155 0.102 0.345 0.159 0.064 

Locus 601 : 
2 alleles
14.5% missing data
   3   (0.211) 0.116 0.210 0.195 0.021 0.134 0.195 0.279 0.034 0.343 0.236 0.087 
   1   (0.789) 0.884 0.790 0.805 0.979 0.866 0.805 0.721 0.966 0.657 0.764 0.913 

Locus 602 : 
2 alleles
8.0% missing data
   1   (0.098) 0.049 0.009 0.120 0.927 0.009 0.030 0.091 0.004 0.090 0.214 0.045 
   3   (0.902) 0.951 0.991 0.880 0.073 0.991 0.970 0.909 0.996 0.910 0.786 0.955 

Locus 603 : 
2 alleles
5.1% missing data
   1   (0.813) 0.944 0.738 0.944 0.984 0.632 0.678 0.891 0.851 0.914 0.865 0.780 
   2   (0.187) 0.056 0.262 0.056 0.016 0.368 0.322 0.109 0.149 0.086 0.135 0.220 

Locus 604 : 
2 alleles
5.8% missing data
   3   (0.712) 0.772 0.955 0.770 0.348 0.717 0.662 0.768 0.767 0.935 0.798 0.727 
   1   (0.288) 0.228 0.045 0.230 0.652 0.283 0.338 0.232 0.233 0.065 0.202 0.273 

Locus 605 : 
2 alleles
7.2% missing data
   4   (0.841) 0.936 0.959 0.854 0.983 0.742 0.846 0.837 0.962 0.712 0.917 0.931 
   2   (0.159) 0.064 0.041 0.146 0.017 0.258 0.154 0.163 0.038 0.288 0.083 0.069 

Locus 606 : 
2 alleles
10.9% missing data
   1   (0.772) 0.803 0.842 0.778 0.671 0.807 0.784 0.813 0.508 0.910 0.860 0.887 
   2   (0.228) 0.197 0.158 0.222 0.329 0.193 0.216 0.187 0.492 0.090 0.140 0.113 

Locus 607 : 
2 alleles
5.1% missing data
   3   (0.820) 0.733 0.966 0.931 0.930 0.622 0.752 0.872 0.941 0.205 0.861 0.934 
   1   (0.180) 0.267 0.034 0.069 0.070 0.378 0.248 0.128 0.059 0.795 0.139 0.066 

Locus 608 : 
2 alleles
2.9% missing data
   3   (0.945) 0.990 0.997 0.907 0.988 0.996 0.987 0.922 0.999 0.936 0.897 0.992 
   4   (0.055) 0.010 0.003 0.093 0.012 0.004 0.013 0.078 0.001 0.064 0.103 0.008 

Locus 609 : 
2 alleles
6.5% missing data
   3   (0.906) 0.967 0.981 0.982 0.989 0.732 0.861 0.965 0.942 0.992 0.968 0.622 
   1   (0.094) 0.033 0.019 0.018 0.011 0.268 0.139 0.035 0.058 0.008 0.032 0.378 

Locus 610 : 
2 alleles
0.7% missing data
   1   (0.653) 0.898 0.966 0.571 0.527 0.755 0.707 0.676 0.579 0.681 0.552 0.684 
   3   (0.347) 0.102 0.034 0.429 0.473 0.245 0.293 0.324 0.421 0.319 0.448 0.316 

Locus 611 : 
2 alleles
3.6% missing data
   4   (0.806) 0.467 0.892 0.848 0.931 0.946 0.774 0.860 0.968 0.932 0.826 0.932 
   3   (0.194) 0.533 0.108 0.152 0.069 0.054 0.226 0.140 0.032 0.068 0.174 0.068 

Locus 612 : 
2 alleles
2.9% missing data
   2   (0.949) 0.996 0.998 0.922 0.996 0.996 0.988 0.950 0.999 0.814 0.931 0.987 
   4   (0.051) 0.004 0.002 0.078 0.004 0.004 0.012 0.050 0.001 0.186 0.069 0.013 

Locus 613 : 
2 alleles
8.0% missing data
   3   (0.079) 0.030 0.006 0.083 0.005 0.016 0.031 0.085 0.003 0.590 0.074 0.018 
   4   (0.921) 0.970 0.994 0.917 0.995 0.984 0.969 0.915 0.997 0.410 0.926 0.982 

Locus 614 : 
2 alleles
13.8% missing data
   3   (0.897) 0.953 0.902 0.972 0.986 0.951 0.845 0.950 0.892 0.995 0.925 0.855 
   1   (0.103) 0.047 0.098 0.028 0.014 0.049 0.155 0.050 0.108 0.005 0.075 0.145 

Locus 615 : 
2 alleles
2.9% missing data
   2   (0.789) 0.761 0.957 0.852 0.981 0.773 0.739 0.856 0.789 0.857 0.858 0.868 
   4   (0.211) 0.239 0.043 0.148 0.019 0.227 0.261 0.144 0.211 0.143 0.142 0.132 

Locus 616 : 
2 alleles
11.6% missing data
   3   (0.846) 0.840 0.969 0.899 0.985 0.928 0.864 0.754 0.947 0.945 0.913 0.613 
   4   (0.154) 0.160 0.031 0.101 0.015 0.072 0.136 0.246 0.053 0.055 0.087 0.387 

Locus 617 : 
2 alleles
0.7% missing data
   2   (0.914) 0.954 0.987 0.968 0.993 0.936 0.915 0.931 0.992 0.716 0.909 0.955 
   4   (0.086) 0.046 0.013 0.032 0.007 0.064 0.085 0.069 0.008 0.284 0.091 0.045 

Locus 618 : 
2 alleles
13.8% missing data
   1   (0.058) 0.030 0.003 0.110 0.048 0.006 0.016 0.059 0.002 0.021 0.051 0.012 
   3   (0.942) 0.970 0.997 0.890 0.952 0.994 0.984 0.941 0.998 0.979 0.949 0.988 

Locus 619 : 
2 alleles
0.7% missing data
   2   (0.839) 0.921 0.984 0.864 0.983 0.889 0.842 0.829 0.945 0.952 0.821 0.889 
   4   (0.161) 0.079 0.016 0.136 0.017 0.111 0.158 0.171 0.055 0.048 0.179 0.111 

Locus 620 : 
2 alleles
11.6% missing data
   1   (0.797) 0.834 0.952 0.829 0.978 0.902 0.755 0.714 0.964 0.980 0.866 0.905 
   4   (0.203) 0.166 0.048 0.171 0.022 0.098 0.245 0.286 0.036 0.020 0.134 0.095 

Locus 621 : 
2 alleles
15.2% missing data
   1   (0.876) 0.739 0.747 0.956 0.884 0.574 0.874 0.830 0.971 0.964 0.919 0.890 
   3   (0.124) 0.261 0.253 0.044 0.116 0.426 0.126 0.170 0.029 0.036 0.081 0.110 

Locus 622 : 
2 alleles
4.3% missing data
   3   (0.609) 0.901 0.578 0.629 0.864 0.551 0.556 0.578 0.838 0.204 0.717 0.744 
   1   (0.391) 0.099 0.422 0.371 0.136 0.449 0.444 0.422 0.162 0.796 0.283 0.256 

Locus 623 : 
2 alleles
6.5% missing data
   1   (0.899) 0.974 0.953 0.953 0.989 0.821 0.895 0.932 0.966 0.969 0.921 0.854 
   3   (0.101) 0.026 0.047 0.047 0.011 0.179 0.105 0.068 0.034 0.031 0.079 0.146 

Locus 624 : 
2 alleles
13.0% missing data
   3   (0.778) 0.772 0.706 0.826 0.807 0.402 0.831 0.757 0.782 0.858 0.735 0.766 
   4   (0.222) 0.228 0.294 0.174 0.193 0.598 0.169 0.243 0.218 0.142 0.265 0.234 

Locus 625 : 
2 alleles
11.6% missing data
   1   (0.776) 0.911 0.917 0.757 0.787 0.769 0.768 0.836 0.963 0.929 0.812 0.663 
   3   (0.224) 0.089 0.083 0.243 0.213 0.231 0.232 0.164 0.037 0.071 0.188 0.337 

Locus 626 : 
2 alleles
7.2% missing data
   1   (0.883) 0.941 0.971 0.931 0.951 0.951 0.861 0.872 0.987 0.935 0.938 0.971 
   2   (0.117) 0.059 0.029 0.069 0.049 0.049 0.139 0.128 0.013 0.065 0.062 0.029 

Locus 627 : 
2 alleles
16.7% missing data
   2   (0.299) 0.271 0.947 0.307 0.033 0.417 0.254 0.280 0.047 0.321 0.447 0.169 
   4   (0.701) 0.729 0.053 0.693 0.967 0.583 0.746 0.720 0.953 0.679 0.553 0.831 

Locus 628 : 
2 alleles
3.6% missing data
   1   (0.438) 0.324 0.973 0.469 0.128 0.423 0.409 0.389 0.095 0.619 0.591 0.396 
   3   (0.562) 0.676 0.027 0.531 0.872 0.577 0.591 0.611 0.905 0.381 0.409 0.604 

Locus 629 : 
2 alleles
10.9% missing data
   1   (0.865) 0.975 0.856 0.918 0.954 0.857 0.853 0.942 0.945 0.938 0.872 0.744 
   3   (0.135) 0.025 0.144 0.082 0.046 0.143 0.147 0.058 0.055 0.062 0.128 0.256 

Locus 630 : 
2 alleles
1.4% missing data
   2   (0.080) 0.007 0.046 0.041 0.006 0.037 0.060 0.053 0.007 0.024 0.130 0.059 
   4   (0.920) 0.993 0.954 0.959 0.994 0.963 0.940 0.947 0.993 0.976 0.870 0.941 

Locus 631 : 
2 alleles
15.2% missing data
   2   (0.848) 0.796 0.917 0.947 0.986 0.627 0.772 0.904 0.846 0.826 0.924 0.886 
   4   (0.152) 0.204 0.083 0.053 0.014 0.373 0.228 0.096 0.154 0.174 0.076 0.114 

Locus 632 : 
2 alleles
4.3% missing data
   4   (0.813) 0.676 0.907 0.771 0.981 0.934 0.873 0.670 0.984 0.878 0.725 0.948 
   1   (0.187) 0.324 0.093 0.229 0.019 0.066 0.127 0.330 0.016 0.122 0.275 0.052 

Locus 633 : 
2 alleles
6.5% missing data
   1   (0.899) 0.858 0.988 0.935 0.948 0.961 0.912 0.898 0.962 0.972 0.947 0.963 
   3   (0.101) 0.142 0.012 0.065 0.052 0.039 0.088 0.102 0.038 0.028 0.053 0.037 

Locus 634 : 
2 alleles
1.4% missing data
   4   (0.906) 0.985 0.689 0.969 0.590 0.988 0.946 0.943 0.936 0.924 0.946 0.674 
   2   (0.094) 0.015 0.311 0.031 0.410 0.012 0.054 0.057 0.064 0.076 0.054 0.326 

Locus 635 : 
2 alleles
11.6% missing data
   2   (0.123) 0.095 0.138 0.127 0.010 0.046 0.092 0.091 0.016 0.183 0.136 0.052 
   4   (0.877) 0.905 0.862 0.873 0.990 0.954 0.908 0.909 0.984 0.817 0.864 0.948 

Locus 636 : 
2 alleles
15.9% missing data
   1   (0.892) 0.919 0.976 0.903 0.988 0.974 0.922 0.854 0.982 0.976 0.905 0.927 
   3   (0.108) 0.081 0.024 0.097 0.012 0.026 0.078 0.146 0.018 0.024 0.095 0.073 

Locus 637 : 
2 alleles
10.9% missing data
   3   (0.890) 0.905 0.926 0.964 0.945 0.938 0.845 0.957 0.883 0.765 0.921 0.971 
   1   (0.110) 0.095 0.074 0.036 0.055 0.062 0.155 0.043 0.117 0.235 0.079 0.029 

Locus 638 : 
2 alleles
4.3% missing data
   4   (0.901) 0.984 0.990 0.839 0.993 0.984 0.969 0.894 0.996 0.059 0.875 0.969 
   2   (0.099) 0.016 0.010 0.161 0.007 0.016 0.031 0.106 0.004 0.941 0.125 0.031 

Locus 639 : 
2 alleles
10.9% missing data
   3   (0.743) 0.919 0.954 0.711 0.909 0.812 0.714 0.771 0.906 0.737 0.803 0.857 
   1   (0.257) 0.081 0.046 0.289 0.091 0.188 0.286 0.229 0.094 0.263 0.197 0.143 

Locus 640 : 
2 alleles
9.4% missing data
   2   (0.805) 0.761 0.624 0.891 0.980 0.740 0.731 0.869 0.942 0.906 0.875 0.863 
   1   (0.195) 0.239 0.376 0.109 0.020 0.260 0.269 0.131 0.058 0.094 0.125 0.137 

Locus 641 : 
2 alleles
6.5% missing data
   1   (0.905) 0.843 0.991 0.883 0.917 0.984 0.947 0.923 0.991 0.949 0.917 0.968 
   3   (0.095) 0.157 0.009 0.117 0.083 0.016 0.053 0.077 0.009 0.051 0.083 0.032 

Locus 642 : 
2 alleles
13.0% missing data
   1   (0.896) 0.880 0.992 0.908 0.991 0.977 0.930 0.882 0.993 0.808 0.893 0.965 
   4   (0.104) 0.120 0.008 0.092 0.009 0.023 0.070 0.118 0.007 0.192 0.107 0.035 

Locus 643 : 
2 alleles
1.4% missing data
   2   (0.682) 0.783 0.703 0.748 0.840 0.569 0.664 0.770 0.243 0.719 0.686 0.842 
   4   (0.318) 0.217 0.297 0.252 0.160 0.431 0.336 0.230 0.757 0.281 0.314 0.158 

Locus 644 : 
2 alleles
5.8% missing data
   3   (0.872) 0.976 0.982 0.944 0.988 0.949 0.865 0.908 0.969 0.826 0.878 0.603 
   4   (0.128) 0.024 0.018 0.056 0.012 0.051 0.135 0.092 0.031 0.174 0.122 0.397 

Locus 645 : 
2 alleles
2.2% missing data
   3   (0.894) 0.968 0.966 0.908 0.972 0.849 0.905 0.946 0.970 0.992 0.944 0.888 
   2   (0.106) 0.032 0.034 0.092 0.028 0.151 0.095 0.054 0.030 0.008 0.056 0.112 

Locus 646 : 
2 alleles
16.7% missing data
   3   (0.882) 0.877 0.897 0.946 0.956 0.891 0.840 0.953 0.842 0.987 0.958 0.908 
   2   (0.118) 0.123 0.103 0.054 0.044 0.109 0.160 0.047 0.158 0.013 0.042 0.092 

Locus 647 : 
2 alleles
1.4% missing data
   1   (0.839) 0.822 0.960 0.883 0.566 0.925 0.856 0.800 0.925 0.927 0.904 0.950 
   2   (0.161) 0.178 0.040 0.117 0.434 0.075 0.144 0.200 0.075 0.073 0.096 0.050 

Locus 648 : 
2 alleles
11.6% missing data
   4   (0.926) 0.989 0.972 0.898 0.990 0.975 0.969 0.924 0.996 0.981 0.930 0.976 
   2   (0.074) 0.011 0.028 0.102 0.010 0.025 0.031 0.076 0.004 0.019 0.070 0.024 

Locus 649 : 
2 alleles
8.7% missing data
   2   (0.311) 0.213 0.324 0.352 0.163 0.284 0.261 0.266 0.727 0.155 0.313 0.262 
   4   (0.689) 0.787 0.676 0.648 0.837 0.716 0.739 0.734 0.273 0.845 0.687 0.738 

Locus 650 : 
2 alleles
15.2% missing data
   2   (0.778) 0.804 0.060 0.906 0.184 0.667 0.762 0.846 0.908 0.966 0.711 0.886 
   3   (0.222) 0.196 0.940 0.094 0.816 0.333 0.238 0.154 0.092 0.034 0.289 0.114 

Locus 651 : 
2 alleles
9.4% missing data
   1   (0.114) 0.050 0.054 0.155 0.008 0.092 0.061 0.159 0.009 0.196 0.104 0.042 
   4   (0.886) 0.950 0.946 0.845 0.992 0.908 0.939 0.841 0.991 0.804 0.896 0.958 

Locus 652 : 
2 alleles
10.1% missing data
   2   (0.949) 0.973 0.981 0.940 0.997 0.991 0.987 0.947 0.998 0.976 0.844 0.990 
   4   (0.051) 0.027 0.019 0.060 0.003 0.009 0.013 0.053 0.002 0.024 0.156 0.010 

Locus 653 : 
2 alleles
13.0% missing data
   1   (0.885) 0.923 0.883 0.954 0.967 0.962 0.868 0.941 0.980 0.968 0.757 0.845 
   3   (0.115) 0.077 0.117 0.046 0.033 0.038 0.132 0.059 0.020 0.032 0.243 0.155 

Locus 654 : 
2 alleles
10.1% missing data
   3   (0.833) 0.570 0.894 0.886 0.985 0.560 0.854 0.880 0.970 0.869 0.784 0.848 
   1   (0.167) 0.430 0.106 0.114 0.015 0.440 0.146 0.120 0.030 0.131 0.216 0.152 

Locus 655 : 
2 alleles
1.4% missing data
   3   (0.946) 0.978 0.997 0.909 0.997 0.996 0.988 0.873 0.999 0.908 0.946 0.992 
   2   (0.054) 0.022 0.003 0.091 0.003 0.004 0.012 0.127 0.001 0.092 0.054 0.008 

Locus 656 : 
2 alleles
2.2% missing data
   3   (0.754) 0.740 0.966 0.773 0.022 0.553 0.820 0.697 0.959 0.860 0.533 0.936 
   4   (0.246) 0.260 0.034 0.227 0.978 0.447 0.180 0.303 0.041 0.140 0.467 0.064 

Locus 657 : 
2 alleles
13.8% missing data
   4   (0.635) 0.882 0.670 0.657 0.475 0.533 0.606 0.644 0.625 0.761 0.725 0.736 
   2   (0.365) 0.118 0.330 0.343 0.525 0.467 0.394 0.356 0.375 0.239 0.275 0.264 

Locus 658 : 
2 alleles
18.1% missing data
   4   (0.884) 0.761 0.982 0.958 0.988 0.871 0.878 0.860 0.973 0.969 0.818 0.925 
   2   (0.116) 0.239 0.018 0.042 0.012 0.129 0.122 0.140 0.027 0.031 0.182 0.075 

Locus 659 : 
2 alleles
5.1% missing data
   2   (0.822) 0.560 0.966 0.892 0.188 0.955 0.825 0.864 0.915 0.915 0.859 0.915 
   4   (0.178) 0.440 0.034 0.108 0.812 0.045 0.175 0.136 0.085 0.085 0.141 0.085 

Locus 660 : 
2 alleles
4.3% missing data
   4   (0.896) 0.928 0.969 0.910 0.988 0.951 0.942 0.935 0.980 0.914 0.913 0.601 
   2   (0.104) 0.072 0.031 0.090 0.012 0.049 0.058 0.065 0.020 0.086 0.087 0.399 

Locus 661 : 
2 alleles
13.8% missing data
   1   (0.808) 0.232 0.886 0.916 0.451 0.806 0.823 0.874 0.702 0.804 0.781 0.764 
   3   (0.192) 0.768 0.114 0.084 0.549 0.194 0.177 0.126 0.298 0.196 0.219 0.236 

Locus 662 : 
2 alleles
2.2% missing data
   2   (0.888) 0.937 0.991 0.942 0.317 0.900 0.931 0.862 0.963 0.988 0.876 0.850 
   4   (0.112) 0.063 0.009 0.058 0.683 0.100 0.069 0.138 0.037 0.012 0.124 0.150 

Locus 663 : 
2 alleles
2.9% missing data
   3   (0.898) 0.958 0.970 0.965 0.992 0.978 0.882 0.940 0.990 0.125 0.942 0.963 
   1   (0.102) 0.042 0.030 0.035 0.008 0.022 0.118 0.060 0.010 0.875 0.058 0.037 

Locus 664 : 
2 alleles
15.9% missing data
   2   (0.894) 0.954 0.954 0.836 0.991 0.957 0.936 0.904 0.990 0.966 0.921 0.896 
   4   (0.106) 0.046 0.046 0.164 0.009 0.043 0.064 0.096 0.010 0.034 0.079 0.104 

Locus 665 : 
2 alleles
5.8% missing data
   1   (0.839) 0.711 0.967 0.897 0.987 0.722 0.845 0.898 0.736 0.590 0.916 0.876 
   3   (0.161) 0.289 0.033 0.103 0.013 0.278 0.155 0.102 0.264 0.410 0.084 0.124 

Locus 666 : 
2 alleles
5.1% missing data
   2   (0.882) 0.861 0.978 0.926 0.966 0.917 0.882 0.838 0.980 0.987 0.925 0.953 
   4   (0.118) 0.139 0.022 0.074 0.034 0.083 0.118 0.162 0.020 0.013 0.075 0.047 

Locus 667 : 
2 alleles
2.9% missing data
   3   (0.857) 0.978 0.855 0.942 0.986 0.859 0.745 0.927 0.949 0.920 0.921 0.932 
   1   (0.143) 0.022 0.145 0.058 0.014 0.141 0.255 0.073 0.051 0.080 0.079 0.068 

Locus 668 : 
2 alleles
5.1% missing data
   2   (0.781) 0.588 0.476 0.844 0.976 0.818 0.777 0.798 0.889 0.807 0.791 0.911 
   4   (0.219) 0.412 0.524 0.156 0.024 0.182 0.223 0.202 0.111 0.193 0.209 0.089 

Locus 669 : 
2 alleles
5.8% missing data
   1   (0.694) 0.947 0.557 0.659 0.190 0.924 0.765 0.605 0.957 0.221 0.650 0.887 
   3   (0.306) 0.053 0.443 0.341 0.810 0.076 0.235 0.395 0.043 0.779 0.350 0.113 

Locus 670 : 
2 alleles
3.6% missing data
   1   (0.843) 0.877 0.937 0.794 0.983 0.954 0.903 0.801 0.990 0.717 0.810 0.838 
   3   (0.157) 0.123 0.063 0.206 0.017 0.046 0.097 0.199 0.010 0.283 0.190 0.162 

Locus 671 : 
2 alleles
12.3% missing data
   2   (0.731) 0.742 0.943 0.758 0.444 0.759 0.745 0.759 0.692 0.830 0.730 0.807 
   4   (0.269) 0.258 0.057 0.242 0.556 0.241 0.255 0.241 0.308 0.170 0.270 0.193 

Locus 672 : 
2 alleles
16.7% missing data
   3   (0.860) 0.961 0.388 0.926 0.827 0.940 0.864 0.859 0.982 0.808 0.923 0.885 
   4   (0.140) 0.039 0.612 0.074 0.173 0.060 0.136 0.141 0.018 0.192 0.077 0.115 

Locus 673 : 
2 alleles
3.6% missing data
   1   (0.252) 0.264 0.075 0.184 0.845 0.241 0.258 0.284 0.071 0.402 0.195 0.190 
   4   (0.748) 0.736 0.925 0.816 0.155 0.759 0.742 0.716 0.929 0.598 0.805 0.810 

Locus 674 : 
2 alleles
13.0% missing data
   2   (0.710) 0.759 0.629 0.701 0.271 0.736 0.772 0.631 0.934 0.848 0.620 0.851 
   4   (0.290) 0.241 0.371 0.299 0.729 0.264 0.228 0.369 0.066 0.152 0.380 0.149 

Locus 675 : 
2 alleles
2.9% missing data
   1   (0.896) 0.982 0.475 0.962 0.985 0.970 0.880 0.928 0.987 0.959 0.919 0.969 
   3   (0.104) 0.018 0.525 0.038 0.015 0.030 0.120 0.072 0.013 0.041 0.081 0.031 

Locus 676 : 
2 alleles
11.6% missing data
   1   (0.634) 0.887 0.611 0.629 0.238 0.738 0.633 0.605 0.797 0.952 0.615 0.821 
   3   (0.366) 0.113 0.389 0.371 0.762 0.262 0.367 0.395 0.203 0.048 0.385 0.179 

Locus 677 : 
2 alleles
1.4% missing data
   3   (0.787) 0.885 0.904 0.809 0.112 0.840 0.822 0.694 0.949 0.960 0.805 0.932 
   1   (0.213) 0.115 0.096 0.191 0.888 0.160 0.178 0.306 0.051 0.040 0.195 0.068 

Locus 678 : 
2 alleles
2.2% missing data
   2   (0.899) 0.971 0.970 0.978 0.288 0.824 0.865 0.926 0.950 0.997 0.970 0.959 
   4   (0.101) 0.029 0.030 0.022 0.712 0.176 0.135 0.074 0.050 0.003 0.030 0.041 

Locus 679 : 
2 alleles
9.4% missing data
   1   (0.523) 0.632 0.378 0.624 0.831 0.292 0.477 0.473 0.711 0.622 0.520 0.154 
   3   (0.477) 0.368 0.622 0.376 0.169 0.708 0.523 0.527 0.289 0.378 0.480 0.846 

Locus 680 : 
2 alleles
4.3% missing data
   4   (0.892) 0.941 0.947 0.963 0.989 0.585 0.851 0.932 0.969 0.965 0.951 0.944 
   2   (0.108) 0.059 0.053 0.037 0.011 0.415 0.149 0.068 0.031 0.035 0.049 0.056 

Locus 681 : 
2 alleles
13.0% missing data
   1   (0.502) 0.164 0.505 0.530 0.061 0.475 0.548 0.415 0.093 0.801 0.483 0.863 
   4   (0.498) 0.836 0.495 0.470 0.939 0.525 0.452 0.585 0.907 0.199 0.517 0.137 

Locus 682 : 
2 alleles
16.7% missing data
   1   (0.818) 0.933 0.980 0.756 0.802 0.910 0.862 0.775 0.959 0.775 0.861 0.952 
   3   (0.182) 0.067 0.020 0.244 0.198 0.090 0.138 0.225 0.041 0.225 0.139 0.048 

Locus 683 : 
2 alleles
11.6% missing data
   4   (0.858) 0.875 0.715 0.947 0.125 0.934 0.873 0.895 0.966 0.961 0.656 0.951 
   2   (0.142) 0.125 0.285 0.053 0.875 0.066 0.127 0.105 0.034 0.039 0.344 0.049 

Locus 684 : 
2 alleles
12.3% missing data
   2   (0.850) 0.580 0.964 0.917 0.841 0.930 0.840 0.856 0.959 0.723 0.916 0.844 
   4   (0.150) 0.420 0.036 0.083 0.159 0.070 0.160 0.144 0.041 0.277 0.084 0.156 

Locus 685 : 
2 alleles
17.4% missing data
   1   (0.428) 0.441 0.381 0.310 0.236 0.559 0.446 0.472 0.795 0.229 0.414 0.682 
   4   (0.572) 0.559 0.619 0.690 0.764 0.441 0.554 0.528 0.205 0.771 0.586 0.318 

Locus 686 : 
2 alleles
17.4% missing data
   3   (0.107) 0.086 0.017 0.063 0.009 0.185 0.102 0.107 0.025 0.099 0.051 0.113 
   4   (0.893) 0.914 0.983 0.937 0.991 0.815 0.898 0.893 0.975 0.901 0.949 0.887 

Locus 687 : 
2 alleles
18.1% missing data
   1   (0.061) 0.015 0.003 0.097 0.004 0.005 0.014 0.034 0.002 0.522 0.105 0.016 
   3   (0.939) 0.985 0.997 0.903 0.996 0.995 0.986 0.966 0.998 0.478 0.895 0.984 

Locus 688 : 
2 alleles
3.6% missing data
   1   (0.510) 0.871 0.125 0.577 0.893 0.472 0.505 0.540 0.487 0.182 0.392 0.384 
   4   (0.490) 0.129 0.875 0.423 0.107 0.528 0.495 0.460 0.513 0.818 0.608 0.616 

Locus 689 : 
2 alleles
2.2% missing data
   1   (0.100) 0.019 0.036 0.084 0.011 0.011 0.069 0.169 0.006 0.102 0.095 0.021 
   3   (0.900) 0.981 0.964 0.916 0.989 0.989 0.931 0.831 0.994 0.898 0.905 0.979 

Locus 690 : 
2 alleles
5.1% missing data
   4   (0.845) 0.975 0.873 0.844 0.984 0.946 0.859 0.878 0.981 0.581 0.871 0.929 
   1   (0.155) 0.025 0.127 0.156 0.016 0.054 0.141 0.122 0.019 0.419 0.129 0.071 

Locus 691 : 
2 alleles
10.1% missing data
   3   (0.775) 0.745 0.973 0.762 0.893 0.359 0.803 0.793 0.953 0.815 0.752 0.874 
   1   (0.225) 0.255 0.027 0.238 0.107 0.641 0.197 0.207 0.047 0.185 0.248 0.126 

Locus 692 : 
2 alleles
13.0% missing data
   2   (0.881) 0.951 0.982 0.940 0.904 0.870 0.905 0.730 0.982 0.970 0.809 0.921 
   3   (0.119) 0.049 0.018 0.060 0.096 0.130 0.095 0.270 0.018 0.030 0.191 0.079 

Locus 693 : 
2 alleles
1.4% missing data
   3   (0.208) 0.062 0.185 0.177 0.018 0.170 0.199 0.247 0.030 0.614 0.182 0.130 
   2   (0.792) 0.938 0.815 0.823 0.982 0.830 0.801 0.753 0.970 0.386 0.818 0.870 

Locus 694 : 
2 alleles
4.3% missing data
   4   (0.862) 0.955 0.968 0.873 0.342 0.839 0.931 0.857 0.949 0.710 0.870 0.815 
   2   (0.138) 0.045 0.032 0.127 0.658 0.161 0.069 0.143 0.051 0.290 0.130 0.185 

Locus 695 : 
2 alleles
12.3% missing data
   4   (0.928) 0.992 0.966 0.908 0.982 0.976 0.969 0.943 0.996 0.867 0.952 0.981 
   1   (0.072) 0.008 0.034 0.092 0.018 0.024 0.031 0.057 0.004 0.133 0.048 0.019 

Locus 696 : 
2 alleles
3.6% missing data
   2   (0.918) 0.986 0.992 0.940 0.961 0.957 0.945 0.955 0.994 0.878 0.876 0.981 
   4   (0.082) 0.014 0.008 0.060 0.039 0.043 0.055 0.045 0.006 0.122 0.124 0.019 

Locus 697 : 
2 alleles
10.9% missing data
   3   (0.743) 0.861 0.741 0.825 0.975 0.747 0.764 0.680 0.910 0.618 0.639 0.473 
   4   (0.257) 0.139 0.259 0.175 0.025 0.253 0.236 0.320 0.090 0.382 0.361 0.527 

Locus 698 : 
2 alleles
5.8% missing data
   3   (0.921) 0.962 0.990 0.921 0.994 0.987 0.970 0.889 0.997 0.418 0.938 0.983 
   1   (0.079) 0.038 0.010 0.079 0.006 0.013 0.030 0.111 0.003 0.582 0.062 0.017 

Locus 699 : 
2 alleles
10.9% missing data
   1   (0.128) 0.057 0.142 0.050 0.874 0.205 0.150 0.060 0.035 0.163 0.048 0.061 
   3   (0.872) 0.943 0.858 0.950 0.126 0.795 0.850 0.940 0.965 0.837 0.952 0.939 

Locus 700 : 
2 alleles
7.2% missing data
   2   (0.217) 0.317 0.024 0.166 0.643 0.110 0.248 0.153 0.115 0.238 0.124 0.057 
   3   (0.783) 0.683 0.976 0.834 0.357 0.890 0.752 0.847 0.885 0.762 0.876 0.943 

Locus 701 : 
2 alleles
1.4% missing data
   4   (0.120) 0.074 0.076 0.118 0.010 0.070 0.074 0.083 0.012 0.453 0.107 0.241 
   2   (0.880) 0.926 0.924 0.882 0.990 0.930 0.926 0.917 0.988 0.547 0.893 0.759 

Locus 702 : 
2 alleles
6.5% missing data
   1   (0.516) 0.592 0.104 0.563 0.751 0.425 0.566 0.516 0.192 0.713 0.460 0.222 
   3   (0.484) 0.408 0.896 0.437 0.249 0.575 0.434 0.484 0.808 0.287 0.540 0.778 

Locus 703 : 
2 alleles
1.4% missing data
   3   (0.868) 0.990 0.990 0.881 0.065 0.973 0.912 0.906 0.989 0.752 0.916 0.913 
   2   (0.132) 0.010 0.010 0.119 0.935 0.027 0.088 0.094 0.011 0.248 0.084 0.087 

Locus 704 : 
2 alleles
4.3% missing data
   3   (0.932) 0.989 0.979 0.994 0.981 0.674 0.792 0.984 0.955 0.999 0.986 0.938 
   2   (0.068) 0.011 0.021 0.006 0.019 0.326 0.208 0.016 0.045 0.001 0.014 0.062 

Locus 705 : 
2 alleles
6.5% missing data
   3   (0.713) 0.724 0.192 0.811 0.528 0.912 0.720 0.711 0.572 0.843 0.685 0.773 
   4   (0.287) 0.276 0.808 0.189 0.472 0.088 0.280 0.289 0.428 0.157 0.315 0.227 

Locus 706 : 
2 alleles
1.4% missing data
   3   (0.904) 0.510 0.988 0.953 0.990 0.985 0.913 0.938 0.979 0.993 0.922 0.975 
   4   (0.096) 0.490 0.012 0.047 0.010 0.015 0.087 0.062 0.021 0.007 0.078 0.025 

Locus 707 : 
2 alleles
9.4% missing data
   2   (0.647) 0.672 0.911 0.712 0.290 0.851 0.611 0.720 0.739 0.718 0.647 0.470 
   4   (0.353) 0.328 0.089 0.288 0.710 0.149 0.389 0.280 0.261 0.282 0.353 0.530 

Locus 708 : 
2 alleles
13.0% missing data
   1   (0.233) 0.314 0.206 0.131 0.508 0.322 0.227 0.262 0.210 0.020 0.241 0.457 
   3   (0.767) 0.686 0.794 0.869 0.492 0.678 0.773 0.738 0.790 0.980 0.759 0.543 

Locus 709 : 
2 alleles
15.9% missing data
   4   (0.890) 0.965 0.974 0.960 0.877 0.943 0.842 0.928 0.891 0.994 0.950 0.930 
   3   (0.110) 0.035 0.026 0.040 0.123 0.057 0.158 0.072 0.109 0.006 0.050 0.070 

Locus 710 : 
2 alleles
8.0% missing data
   2   (0.769) 0.894 0.949 0.877 0.982 0.770 0.740 0.809 0.834 0.427 0.702 0.625 
   4   (0.231) 0.106 0.051 0.123 0.018 0.230 0.260 0.191 0.166 0.573 0.298 0.375 

Locus 711 : 
2 alleles
12.3% missing data
   4   (0.904) 0.853 0.991 0.895 0.991 0.980 0.950 0.856 0.992 0.984 0.865 0.984 
   2   (0.096) 0.147 0.009 0.105 0.009 0.020 0.050 0.144 0.008 0.016 0.135 0.016 

Locus 712 : 
2 alleles
14.5% missing data
   1   (0.389) 0.907 0.417 0.388 0.106 0.305 0.349 0.508 0.124 0.220 0.416 0.556 
   3   (0.611) 0.093 0.583 0.612 0.894 0.695 0.651 0.492 0.876 0.780 0.584 0.444 

Locus 713 : 
2 alleles
5.8% missing data
   2   (0.780) 0.935 0.973 0.682 0.972 0.929 0.845 0.785 0.972 0.196 0.740 0.850 
   4   (0.220) 0.065 0.027 0.318 0.028 0.071 0.155 0.215 0.028 0.804 0.260 0.150 

Locus 714 : 
2 alleles
13.0% missing data
   3   (0.424) 0.509 0.039 0.323 0.925 0.586 0.372 0.453 0.832 0.534 0.620 0.324 
   1   (0.576) 0.491 0.961 0.677 0.075 0.414 0.628 0.547 0.168 0.466 0.380 0.676 

Locus 715 : 
2 alleles
3.6% missing data
   2   (0.866) 0.247 0.981 0.732 0.989 0.973 0.949 0.876 0.990 0.911 0.742 0.965 
   4   (0.134) 0.753 0.019 0.268 0.011 0.027 0.051 0.124 0.010 0.089 0.258 0.035 

Locus 716 : 
2 alleles
2.9% missing data
   2   (0.872) 0.983 0.953 0.922 0.989 0.783 0.881 0.897 0.946 0.674 0.916 0.785 
   4   (0.128) 0.017 0.047 0.078 0.011 0.217 0.119 0.103 0.054 0.326 0.084 0.215 

Locus 717 : 
2 alleles
3.6% missing data
   2   (0.878) 0.927 0.966 0.937 0.987 0.893 0.837 0.910 0.964 0.967 0.931 0.955 
   4   (0.122) 0.073 0.034 0.063 0.013 0.107 0.163 0.090 0.036 0.033 0.069 0.045 

Locus 718 : 
2 alleles
10.1% missing data
   3   (0.689) 0.914 0.827 0.739 0.343 0.599 0.683 0.761 0.758 0.200 0.793 0.619 
   4   (0.311) 0.086 0.173 0.261 0.657 0.401 0.317 0.239 0.242 0.800 0.207 0.381 

Locus 719 : 
2 alleles
4.3% missing data
   2   (0.141) 0.122 0.077 0.170 0.012 0.304 0.079 0.128 0.024 0.094 0.176 0.274 
   4   (0.859) 0.878 0.923 0.830 0.988 0.696 0.921 0.872 0.976 0.906 0.824 0.726 

Locus 720 : 
2 alleles
3.6% missing data
   3   (0.896) 0.990 0.988 0.903 0.992 0.968 0.917 0.945 0.991 0.781 0.881 0.964 
   4   (0.104) 0.010 0.012 0.097 0.008 0.032 0.083 0.055 0.009 0.219 0.119 0.036 

Locus 721 : 
2 alleles
13.0% missing data
   4   (0.839) 0.600 0.086 0.942 0.841 0.943 0.805 0.918 0.855 0.955 0.917 0.867 
   2   (0.161) 0.400 0.914 0.058 0.159 0.057 0.195 0.082 0.145 0.045 0.083 0.133 

Locus 722 : 
2 alleles
14.5% missing data
   3   (0.914) 0.941 0.988 0.938 0.990 0.966 0.941 0.875 0.987 0.988 0.949 0.918 
   4   (0.086) 0.059 0.012 0.062 0.010 0.034 0.059 0.125 0.013 0.012 0.051 0.082 

Locus 723 : 
2 alleles
2.9% missing data
   3   (0.914) 0.976 0.992 0.970 0.477 0.817 0.949 0.938 0.856 0.998 0.970 0.791 
   1   (0.086) 0.024 0.008 0.030 0.523 0.183 0.051 0.062 0.144 0.002 0.030 0.209 

Locus 724 : 
2 alleles
10.1% missing data
   1   (0.261) 0.071 0.063 0.475 0.026 0.111 0.177 0.355 0.019 0.542 0.234 0.125 
   3   (0.739) 0.929 0.937 0.525 0.974 0.889 0.823 0.645 0.981 0.458 0.766 0.875 

Locus 725 : 
2 alleles
13.8% missing data
   1   (0.770) 0.850 0.678 0.868 0.937 0.421 0.749 0.586 0.953 0.962 0.779 0.863 
   3   (0.230) 0.150 0.322 0.132 0.063 0.579 0.251 0.414 0.047 0.038 0.221 0.137 

Locus 726 : 
2 alleles
12.3% missing data
   3   (0.914) 0.940 0.991 0.921 0.900 0.981 0.952 0.930 0.994 0.884 0.918 0.881 
   1   (0.086) 0.060 0.009 0.079 0.100 0.019 0.048 0.070 0.006 0.116 0.082 0.119 

Locus 727 : 
2 alleles
11.6% missing data
   3   (0.689) 0.234 0.822 0.878 0.866 0.464 0.642 0.695 0.124 0.923 0.733 0.342 
   1   (0.311) 0.766 0.178 0.122 0.134 0.536 0.358 0.305 0.876 0.077 0.267 0.658 

Locus 728 : 
2 alleles
13.8% missing data
   4   (0.702) 0.144 0.108 0.842 0.733 0.820 0.667 0.743 0.795 0.799 0.677 0.736 
   3   (0.298) 0.856 0.892 0.158 0.267 0.180 0.333 0.257 0.205 0.201 0.323 0.264 

Locus 729 : 
2 alleles
17.4% missing data
   3   (0.895) 0.846 0.938 0.962 0.989 0.783 0.874 0.904 0.969 0.983 0.911 0.966 
   4   (0.105) 0.154 0.062 0.038 0.011 0.217 0.126 0.096 0.031 0.017 0.089 0.034 

Locus 730 : 
2 alleles
10.1% missing data
   3   (0.872) 0.936 0.939 0.917 0.985 0.922 0.886 0.892 0.986 0.273 0.896 0.971 
   1   (0.128) 0.064 0.061 0.083 0.015 0.078 0.114 0.108 0.014 0.727 0.104 0.029 

Locus 731 : 
2 alleles
5.1% missing data
   2   (0.647) 0.809 0.088 0.770 0.379 0.789 0.606 0.669 0.719 0.891 0.618 0.636 
   4   (0.353) 0.191 0.912 0.230 0.621 0.211 0.394 0.331 0.281 0.109 0.382 0.364 

Locus 732 : 
2 alleles
10.1% missing data
   4   (0.895) 0.955 0.933 0.928 0.991 0.874 0.925 0.760 0.989 0.868 0.920 0.967 
   1   (0.105) 0.045 0.067 0.072 0.009 0.126 0.075 0.240 0.011 0.132 0.080 0.033 

Locus 733 : 
2 alleles
2.2% missing data
   3   (0.680) 0.308 0.908 0.720 0.213 0.647 0.718 0.736 0.855 0.651 0.534 0.827 
   1   (0.320) 0.692 0.092 0.280 0.787 0.353 0.282 0.264 0.145 0.349 0.466 0.173 

Locus 734 : 
2 alleles
2.2% missing data
   3   (0.595) 0.160 0.955 0.664 0.957 0.812 0.472 0.676 0.716 0.713 0.718 0.659 
   1   (0.405) 0.840 0.045 0.336 0.043 0.188 0.528 0.324 0.284 0.287 0.282 0.341 

Locus 735 : 
2 alleles
11.6% missing data
   3   (0.890) 0.954 0.937 0.955 0.085 0.889 0.908 0.908 0.985 0.886 0.932 0.960 
   1   (0.110) 0.046 0.063 0.045 0.915 0.111 0.092 0.092 0.015 0.114 0.068 0.040 

Locus 736 : 
2 alleles
5.1% missing data
   2   (0.109) 0.045 0.041 0.095 0.735 0.036 0.038 0.099 0.016 0.120 0.107 0.399 
   4   (0.891) 0.955 0.959 0.905 0.265 0.964 0.962 0.901 0.984 0.880 0.893 0.601 

Locus 737 : 
2 alleles
13.8% missing data
   1   (0.512) 0.199 0.911 0.500 0.537 0.391 0.513 0.411 0.179 0.833 0.718 0.487 
   4   (0.488) 0.801 0.089 0.500 0.463 0.609 0.487 0.589 0.821 0.167 0.282 0.513 

Locus 738 : 
2 alleles
5.8% missing data
   4   (0.521) 0.849 0.394 0.476 0.935 0.724 0.457 0.443 0.897 0.818 0.567 0.425 
   2   (0.479) 0.151 0.606 0.524 0.065 0.276 0.543 0.557 0.103 0.182 0.433 0.575 

Locus 739 : 
2 alleles
10.9% missing data
   3   (0.910) 0.955 0.963 0.947 0.991 0.959 0.936 0.880 0.994 0.708 0.902 0.977 
   1   (0.090) 0.045 0.037 0.053 0.009 0.041 0.064 0.120 0.006 0.292 0.098 0.023 

Locus 740 : 
2 alleles
2.2% missing data
   2   (0.915) 0.990 0.992 0.900 0.992 0.984 0.958 0.926 0.996 0.758 0.909 0.983 
   4   (0.085) 0.010 0.008 0.100 0.008 0.016 0.042 0.074 0.004 0.242 0.091 0.017 

Locus 741 : 
2 alleles
5.8% missing data
   2   (0.832) 0.392 0.953 0.920 0.985 0.868 0.808 0.880 0.975 0.580 0.789 0.922 
   4   (0.168) 0.608 0.047 0.080 0.015 0.132 0.192 0.120 0.025 0.420 0.211 0.078 

Locus 742 : 
2 alleles
6.5% missing data
   4   (0.913) 0.987 0.992 0.983 0.989 0.843 0.832 0.946 0.976 0.997 0.970 0.950 
   2   (0.087) 0.013 0.008 0.017 0.011 0.157 0.168 0.054 0.024 0.003 0.030 0.050 

Locus 743 : 
2 alleles
2.9% missing data
   2   (0.167) 0.022 0.061 0.141 0.019 0.068 0.195 0.150 0.025 0.351 0.111 0.055 
   4   (0.833) 0.978 0.939 0.859 0.981 0.932 0.805 0.850 0.975 0.649 0.889 0.945 

Locus 744 : 
2 alleles
3.6% missing data
   1   (0.661) 0.651 0.408 0.809 0.966 0.773 0.464 0.780 0.862 0.942 0.701 0.833 
   3   (0.339) 0.349 0.592 0.191 0.034 0.227 0.536 0.220 0.138 0.058 0.299 0.167 

Locus 745 : 
2 alleles
4.3% missing data
   3   (0.841) 0.967 0.973 0.783 0.947 0.942 0.877 0.817 0.979 0.656 0.886 0.934 
   1   (0.159) 0.033 0.027 0.217 0.053 0.058 0.123 0.183 0.021 0.344 0.114 0.066 

Locus 746 : 
2 alleles
2.9% missing data
   3   (0.862) 0.967 0.936 0.859 0.967 0.817 0.906 0.844 0.984 0.629 0.863 0.881 
   1   (0.138) 0.033 0.064 0.141 0.033 0.183 0.094 0.156 0.016 0.371 0.137 0.119 

Locus 747 : 
2 alleles
2.9% missing data
   2   (0.076) 0.014 0.011 0.080 0.006 0.011 0.029 0.115 0.003 0.336 0.096 0.016 
   4   (0.924) 0.986 0.989 0.920 0.994 0.989 0.971 0.885 0.997 0.664 0.904 0.984 

Locus 748 : 
2 alleles
1.4% missing data
   2   (0.910) 0.964 0.988 0.940 0.989 0.856 0.918 0.942 0.988 0.989 0.958 0.931 
   4   (0.090) 0.036 0.012 0.060 0.011 0.144 0.082 0.058 0.012 0.011 0.042 0.069 

Locus 749 : 
2 alleles
8.0% missing data
   3   (0.272) 0.334 0.042 0.334 0.026 0.175 0.259 0.312 0.096 0.154 0.240 0.130 
   1   (0.728) 0.666 0.958 0.666 0.974 0.825 0.741 0.688 0.904 0.846 0.760 0.870 

Locus 750 : 
2 alleles
11.6% missing data
   3   (0.912) 0.932 0.934 0.938 0.991 0.891 0.943 0.922 0.988 0.962 0.890 0.949 
   1   (0.088) 0.068 0.066 0.062 0.009 0.109 0.057 0.078 0.012 0.038 0.110 0.051 

Locus 751 : 
2 alleles
13.8% missing data
   1   (0.247) 0.215 0.212 0.206 0.075 0.237 0.250 0.206 0.156 0.034 0.167 0.792 
   4   (0.753) 0.785 0.788 0.794 0.925 0.763 0.750 0.794 0.844 0.966 0.833 0.208 

Locus 752 : 
2 alleles
7.2% missing data
   3   (0.718) 0.939 0.350 0.668 0.969 0.561 0.785 0.728 0.954 0.380 0.670 0.724 
   4   (0.282) 0.061 0.650 0.332 0.031 0.439 0.215 0.272 0.046 0.620 0.330 0.276 

Locus 753 : 
2 alleles
3.6% missing data
   2   (0.773) 0.240 0.479 0.842 0.466 0.775 0.817 0.779 0.799 0.907 0.799 0.893 
   4   (0.227) 0.760 0.521 0.158 0.534 0.225 0.183 0.221 0.201 0.093 0.201 0.107 

Locus 754 : 
2 alleles
10.9% missing data
   1   (0.860) 0.974 0.979 0.859 0.981 0.947 0.914 0.814 0.987 0.897 0.878 0.439 
   3   (0.140) 0.026 0.021 0.141 0.019 0.053 0.086 0.186 0.013 0.103 0.122 0.561 

Locus 755 : 
2 alleles
2.2% missing data
   2   (0.767) 0.955 0.049 0.831 0.153 0.819 0.792 0.746 0.923 0.860 0.845 0.899 
   4   (0.233) 0.045 0.951 0.169 0.847 0.181 0.208 0.254 0.077 0.140 0.155 0.101 

Locus 756 : 
2 alleles
2.9% missing data
   4   (0.920) 0.866 0.094 0.989 0.993 0.966 0.885 0.978 0.950 0.998 0.972 0.959 
   2   (0.080) 0.134 0.906 0.011 0.007 0.034 0.115 0.022 0.050 0.002 0.028 0.041 

Locus 757 : 
2 alleles
5.8% missing data
   1   (0.591) 0.637 0.944 0.584 0.620 0.631 0.597 0.657 0.325 0.568 0.636 0.299 
   3   (0.409) 0.363 0.056 0.416 0.380 0.369 0.403 0.343 0.675 0.432 0.364 0.701 

Locus 758 : 
2 alleles
5.8% missing data
   4   (0.818) 0.822 0.954 0.809 0.943 0.508 0.859 0.821 0.934 0.897 0.804 0.874 
   1   (0.182) 0.178 0.046 0.191 0.057 0.492 0.141 0.179 0.066 0.103 0.196 0.126 

Locus 759 : 
2 alleles
14.5% missing data
   4   (0.548) 0.577 0.619 0.496 0.600 0.739 0.509 0.582 0.819 0.702 0.472 0.820 
   2   (0.452) 0.423 0.381 0.504 0.400 0.261 0.491 0.418 0.181 0.298 0.528 0.180 

Locus 760 : 
2 alleles
5.1% missing data
   2   (0.796) 0.957 0.929 0.847 0.978 0.846 0.770 0.827 0.947 0.937 0.628 0.873 
   3   (0.204) 0.043 0.071 0.153 0.022 0.154 0.230 0.173 0.053 0.063 0.372 0.127 

Locus 761 : 
2 alleles
10.1% missing data
   2   (0.884) 0.962 0.940 0.948 0.979 0.907 0.851 0.941 0.987 0.766 0.833 0.968 
   4   (0.116) 0.038 0.060 0.052 0.021 0.093 0.149 0.059 0.013 0.234 0.167 0.032 

Locus 762 : 
2 alleles
7.2% missing data
   1   (0.855) 0.984 0.860 0.808 0.984 0.874 0.885 0.833 0.983 0.977 0.903 0.951 
   2   (0.145) 0.016 0.140 0.192 0.016 0.126 0.115 0.167 0.017 0.023 0.097 0.049 

Locus 763 : 
2 alleles
3.6% missing data
   4   (0.893) 0.985 0.993 0.913 0.042 0.980 0.937 0.941 0.991 0.932 0.889 0.975 
   2   (0.107) 0.015 0.007 0.087 0.958 0.020 0.063 0.059 0.009 0.068 0.111 0.025 

Locus 764 : 
2 alleles
5.1% missing data
   2   (0.831) 0.969 0.930 0.889 0.981 0.890 0.796 0.789 0.961 0.869 0.890 0.850 
   4   (0.169) 0.031 0.070 0.111 0.019 0.110 0.204 0.211 0.039 0.131 0.110 0.150 

Locus 765 : 
2 alleles
17.4% missing data
   4   (0.527) 0.617 0.899 0.588 0.439 0.490 0.487 0.456 0.271 0.784 0.614 0.416 
   2   (0.473) 0.383 0.101 0.412 0.561 0.510 0.513 0.544 0.729 0.216 0.386 0.584 

Locus 766 : 
2 alleles
9.4% missing data
   2   (0.904) 0.991 0.943 0.901 0.993 0.944 0.938 0.952 0.990 0.977 0.819 0.972 
   4   (0.096) 0.009 0.057 0.099 0.007 0.056 0.062 0.048 0.010 0.023 0.181 0.028 

Locus 767 : 
2 alleles
5.1% missing data
   4   (0.386) 0.335 0.243 0.334 0.058 0.312 0.448 0.348 0.072 0.664 0.529 0.302 
   2   (0.614) 0.665 0.757 0.666 0.942 0.688 0.552 0.652 0.928 0.336 0.471 0.698 

Locus 768 : 
2 alleles
2.9% missing data
   2   (0.896) 0.895 0.969 0.938 0.989 0.965 0.897 0.939 0.989 0.773 0.921 0.914 
   1   (0.104) 0.105 0.031 0.062 0.011 0.035 0.103 0.061 0.011 0.227 0.079 0.086 

Locus 769 : 
2 alleles
3.6% missing data
   3   (0.744) 0.874 0.934 0.739 0.899 0.775 0.696 0.779 0.913 0.773 0.803 0.917 
   1   (0.256) 0.126 0.066 0.261 0.101 0.225 0.304 0.221 0.087 0.227 0.197 0.083 

Locus 770 : 
2 alleles
6.5% missing data
   1   (0.807) 0.964 0.973 0.788 0.940 0.957 0.867 0.757 0.966 0.769 0.760 0.550 
   3   (0.193) 0.036 0.027 0.212 0.060 0.043 0.133 0.243 0.034 0.231 0.240 0.450 

Locus 771 : 
2 alleles
7.2% missing data
   3   (0.905) 0.964 0.984 0.973 0.991 0.935 0.850 0.957 0.982 0.955 0.916 0.941 
   1   (0.095) 0.036 0.016 0.027 0.009 0.065 0.150 0.043 0.018 0.045 0.084 0.059 

Locus 772 : 
2 alleles
13.0% missing data
   2   (0.845) 0.960 0.791 0.850 0.986 0.896 0.849 0.869 0.983 0.819 0.885 0.929 
   4   (0.155) 0.040 0.209 0.150 0.014 0.104 0.151 0.131 0.017 0.181 0.115 0.071 

Locus 773 : 
2 alleles
15.9% missing data
   2   (0.400) 0.523 0.145 0.507 0.553 0.480 0.315 0.488 0.274 0.266 0.501 0.226 
   4   (0.600) 0.477 0.855 0.493 0.447 0.520 0.685 0.512 0.726 0.734 0.499 0.774 

Locus 774 : 
2 alleles
10.9% missing data
   3   (0.918) 0.922 0.970 0.923 0.994 0.978 0.965 0.915 0.995 0.974 0.746 0.980 
   1   (0.082) 0.078 0.030 0.077 0.006 0.022 0.035 0.085 0.005 0.026 0.254 0.020 

Locus 775 : 
2 alleles
15.9% missing data
   3   (0.918) 0.972 0.990 0.928 0.990 0.984 0.946 0.931 0.995 0.970 0.905 0.981 
   1   (0.082) 0.028 0.010 0.072 0.010 0.016 0.054 0.069 0.005 0.030 0.095 0.019 

Locus 776 : 
2 alleles
13.0% missing data
   4   (0.594) 0.563 0.758 0.469 0.957 0.559 0.635 0.567 0.936 0.267 0.608 0.703 
   2   (0.406) 0.437 0.242 0.531 0.043 0.441 0.365 0.433 0.064 0.733 0.392 0.297 

Locus 777 : 
2 alleles
6.5% missing data
   1   (0.456) 0.381 0.146 0.370 0.655 0.366 0.509 0.495 0.225 0.538 0.390 0.834 
   4   (0.544) 0.619 0.854 0.630 0.345 0.634 0.491 0.505 0.775 0.462 0.610 0.166 

Locus 778 : 
2 alleles
5.8% missing data
   1   (0.900) 0.990 0.935 0.969 0.991 0.869 0.869 0.912 0.980 0.997 0.903 0.938 
   4   (0.100) 0.010 0.065 0.031 0.009 0.131 0.131 0.088 0.020 0.003 0.097 0.062 

Locus 779 : 
2 alleles
13.0% missing data
   2   (0.325) 0.376 0.137 0.220 0.043 0.209 0.425 0.264 0.064 0.382 0.488 0.199 
   4   (0.675) 0.624 0.863 0.780 0.957 0.791 0.575 0.736 0.936 0.618 0.512 0.801 

Locus 780 : 
2 alleles
6.5% missing data
   1   (0.665) 0.546 0.695 0.715 0.914 0.629 0.641 0.620 0.659 0.567 0.754 0.862 
   3   (0.335) 0.454 0.305 0.285 0.086 0.371 0.359 0.380 0.341 0.433 0.246 0.138 

Locus 781 : 
2 alleles
5.8% missing data
   3   (0.683) 0.146 0.957 0.640 0.963 0.782 0.684 0.720 0.896 0.635 0.721 0.827 
   1   (0.317) 0.854 0.043 0.360 0.037 0.218 0.316 0.280 0.104 0.365 0.279 0.173 

Locus 782 : 
2 alleles
12.3% missing data
   3   (0.838) 0.884 0.968 0.954 0.986 0.864 0.705 0.888 0.711 0.989 0.899 0.942 
   1   (0.162) 0.116 0.032 0.046 0.014 0.136 0.295 0.112 0.289 0.011 0.101 0.058 

Locus 783 : 
2 alleles
14.5% missing data
   3   (0.852) 0.860 0.844 0.885 0.986 0.899 0.870 0.768 0.974 0.953 0.870 0.852 
   1   (0.148) 0.140 0.156 0.115 0.014 0.101 0.130 0.232 0.026 0.047 0.130 0.148 

Locus 784 : 
2 alleles
12.3% missing data
   4   (0.741) 0.806 0.462 0.795 0.055 0.915 0.759 0.743 0.941 0.593 0.770 0.888 
   3   (0.259) 0.194 0.538 0.205 0.945 0.085 0.241 0.257 0.059 0.407 0.230 0.112 

Locus 785 : 
2 alleles
1.4% missing data
   2   (0.676) 0.677 0.864 0.680 0.621 0.707 0.629 0.720 0.813 0.862 0.730 0.844 
   4   (0.324) 0.323 0.136 0.320 0.379 0.293 0.371 0.280 0.187 0.138 0.270 0.156 

Locus 786 : 
2 alleles
13.8% missing data
   3   (0.875) 0.986 0.968 0.892 0.989 0.870 0.879 0.892 0.989 0.936 0.887 0.952 
   1   (0.125) 0.014 0.032 0.108 0.011 0.130 0.121 0.108 0.011 0.064 0.113 0.048 

Locus 787 : 
2 alleles
5.8% missing data
   3   (0.920) 0.973 0.995 0.877 0.980 0.987 0.972 0.896 0.996 0.747 0.924 0.960 
   4   (0.080) 0.027 0.005 0.123 0.020 0.013 0.028 0.104 0.004 0.253 0.076 0.040 

Locus 788 : 
2 alleles
13.0% missing data
   1   (0.912) 0.921 0.907 0.953 0.992 0.981 0.933 0.880 0.993 0.815 0.922 0.973 
   2   (0.088) 0.079 0.093 0.047 0.008 0.019 0.067 0.120 0.007 0.185 0.078 0.027 

Locus 789 : 
2 alleles
1.4% missing data
   3   (0.863) 0.848 0.887 0.885 0.987 0.795 0.886 0.820 0.963 0.986 0.878 0.925 
   1   (0.137) 0.152 0.113 0.115 0.013 0.205 0.114 0.180 0.037 0.014 0.122 0.075 

Locus 790 : 
2 alleles
10.9% missing data
   3   (0.889) 0.960 0.901 0.870 0.987 0.838 0.938 0.875 0.990 0.541 0.942 0.954 
   1   (0.111) 0.040 0.099 0.130 0.013 0.162 0.062 0.125 0.010 0.459 0.058 0.046 

Locus 791 : 
2 alleles
4.3% missing data
   1   (0.696) 0.801 0.782 0.778 0.952 0.852 0.683 0.728 0.330 0.542 0.731 0.507 
   3   (0.304) 0.199 0.218 0.222 0.048 0.148 0.317 0.272 0.670 0.458 0.269 0.493 

Locus 792 : 
2 alleles
12.3% missing data
   1   (0.892) 0.981 0.909 0.911 0.989 0.856 0.902 0.928 0.992 0.902 0.924 0.956 
   3   (0.108) 0.019 0.091 0.089 0.011 0.144 0.098 0.072 0.008 0.098 0.076 0.044 

Locus 793 : 
2 alleles
0.0% missing data
   1   (0.068) 0.009 0.007 0.113 0.005 0.011 0.025 0.035 0.003 0.065 0.089 0.020 
   3   (0.932) 0.991 0.993 0.887 0.995 0.989 0.975 0.965 0.997 0.935 0.911 0.980 

Locus 794 : 
2 alleles
13.8% missing data
   2   (0.591) 0.925 0.160 0.524 0.554 0.503 0.649 0.615 0.349 0.878 0.571 0.608 
   4   (0.409) 0.075 0.840 0.476 0.446 0.497 0.351 0.385 0.651 0.122 0.429 0.392 

Locus 795 : 
2 alleles
0.7% missing data
   2   (0.844) 0.951 0.903 0.855 0.987 0.751 0.893 0.776 0.986 0.770 0.777 0.866 
   3   (0.156) 0.049 0.097 0.145 0.013 0.249 0.107 0.224 0.014 0.230 0.223 0.134 

Locus 796 : 
2 alleles
13.0% missing data
   1   (0.744) 0.805 0.684 0.827 0.765 0.555 0.747 0.799 0.390 0.833 0.757 0.769 
   2   (0.256) 0.195 0.316 0.173 0.235 0.445 0.253 0.201 0.610 0.167 0.243 0.231 

Locus 797 : 
2 alleles
5.1% missing data
   3   (0.875) 0.423 0.984 0.940 0.989 0.672 0.869 0.890 0.967 0.986 0.917 0.974 
   4   (0.125) 0.577 0.016 0.060 0.011 0.328 0.131 0.110 0.033 0.014 0.083 0.026 

Locus 798 : 
2 alleles
5.1% missing data
   3   (0.882) 0.977 0.984 0.923 0.989 0.986 0.917 0.780 0.987 0.988 0.924 0.645 
   1   (0.118) 0.023 0.016 0.077 0.011 0.014 0.083 0.220 0.013 0.012 0.076 0.355 

Locus 799 : 
2 alleles
11.6% missing data
   2   (0.859) 0.902 0.935 0.867 0.982 0.741 0.893 0.876 0.983 0.593 0.867 0.895 
   4   (0.141) 0.098 0.065 0.133 0.018 0.259 0.107 0.124 0.017 0.407 0.133 0.105 

Locus 800 : 
2 alleles
5.1% missing data
   3   (0.898) 0.933 0.972 0.942 0.986 0.769 0.900 0.866 0.987 0.983 0.951 0.955 
   1   (0.102) 0.067 0.028 0.058 0.014 0.231 0.100 0.134 0.013 0.017 0.049 0.045 

Locus 801 : 
2 alleles
0.0% missing data
   1   (0.904) 0.980 0.988 0.938 0.989 0.986 0.923 0.930 0.988 0.973 0.825 0.968 
   2   (0.096) 0.020 0.012 0.062 0.011 0.014 0.077 0.070 0.012 0.027 0.175 0.032 

Locus 802 : 
2 alleles
8.0% missing data
   1   (0.863) 0.982 0.433 0.944 0.103 0.958 0.880 0.899 0.978 0.620 0.908 0.959 
   3   (0.137) 0.018 0.567 0.056 0.897 0.042 0.120 0.101 0.022 0.380 0.092 0.041 

Locus 803 : 
2 alleles
11.6% missing data
   1   (0.892) 0.860 0.906 0.891 0.990 0.918 0.935 0.913 0.984 0.962 0.863 0.887 
   3   (0.108) 0.140 0.094 0.109 0.010 0.082 0.065 0.087 0.016 0.038 0.137 0.113 

Locus 804 : 
2 alleles
2.9% missing data
   3   (0.920) 0.891 0.963 0.989 0.993 0.737 0.845 0.969 0.874 0.998 0.978 0.955 
   4   (0.080) 0.109 0.037 0.011 0.007 0.263 0.155 0.031 0.126 0.002 0.022 0.045 

Locus 805 : 
2 alleles
12.3% missing data
   1   (0.769) 0.813 0.044 0.833 0.057 0.873 0.788 0.843 0.921 0.775 0.838 0.856 
   3   (0.231) 0.187 0.956 0.167 0.943 0.127 0.212 0.157 0.079 0.225 0.162 0.144 

Locus 806 : 
2 alleles
4.3% missing data
   1   (0.099) 0.051 0.014 0.038 0.008 0.034 0.124 0.160 0.008 0.033 0.055 0.034 
   2   (0.901) 0.949 0.986 0.962 0.992 0.966 0.876 0.840 0.992 0.967 0.945 0.966 

Locus 807 : 
2 alleles
3.6% missing data
   1   (0.706) 0.643 0.946 0.631 0.972 0.752 0.723 0.694 0.916 0.515 0.737 0.908 
   3   (0.294) 0.357 0.054 0.369 0.028 0.248 0.277 0.306 0.084 0.485 0.263 0.092 

Locus 808 : 
2 alleles
14.5% missing data
   4   (0.872) 0.180 0.817 0.958 0.024 0.864 0.914 0.870 0.945 0.988 0.916 0.928 
   2   (0.128) 0.820 0.183 0.042 0.976 0.136 0.086 0.130 0.055 0.012 0.084 0.072 

Locus 809 : 
2 alleles
4.3% missing data
   2   (0.867) 0.886 0.985 0.865 0.988 0.889 0.909 0.835 0.986 0.932 0.771 0.937 
   3   (0.133) 0.114 0.015 0.135 0.012 0.111 0.091 0.165 0.014 0.068 0.229 0.063 

Locus 810 : 
2 alleles
5.8% missing data
   3   (0.920) 0.959 0.942 0.990 0.983 0.910 0.777 0.975 0.947 0.999 0.975 0.957 
   2   (0.080) 0.041 0.058 0.010 0.017 0.090 0.223 0.025 0.053 0.001 0.025 0.043 

Locus 811 : 
2 alleles
14.5% missing data
   3   (0.616) 0.941 0.964 0.634 0.771 0.642 0.583 0.656 0.292 0.848 0.553 0.655 
   1   (0.384) 0.059 0.036 0.366 0.229 0.358 0.417 0.344 0.708 0.152 0.447 0.345 

Locus 812 : 
2 alleles
5.1% missing data
   3   (0.906) 0.979 0.991 0.978 0.051 0.831 0.901 0.928 0.969 0.998 0.966 0.973 
   1   (0.094) 0.021 0.009 0.022 0.949 0.169 0.099 0.072 0.031 0.002 0.034 0.027 

Locus 813 : 
2 alleles
10.9% missing data
   2   (0.909) 0.975 0.962 0.820 0.977 0.969 0.965 0.907 0.994 0.896 0.876 0.983 
   3   (0.091) 0.025 0.038 0.180 0.023 0.031 0.035 0.093 0.006 0.104 0.124 0.017 

Locus 814 : 
2 alleles
3.6% missing data
   1   (0.247) 0.792 0.049 0.148 0.710 0.227 0.263 0.203 0.201 0.017 0.163 0.413 
   4   (0.753) 0.208 0.951 0.852 0.290 0.773 0.737 0.797 0.799 0.983 0.837 0.587 

Locus 815 : 
2 alleles
2.9% missing data
   1   (0.845) 0.136 0.987 0.730 0.983 0.977 0.928 0.855 0.985 0.906 0.761 0.970 
   2   (0.155) 0.864 0.013 0.270 0.017 0.023 0.072 0.145 0.015 0.094 0.239 0.030 

Locus 816 : 
2 alleles
7.2% missing data
   2   (0.895) 0.952 0.989 0.895 0.988 0.984 0.912 0.886 0.993 0.980 0.945 0.969 
   1   (0.105) 0.048 0.011 0.105 0.012 0.016 0.088 0.114 0.007 0.020 0.055 0.031 

Locus 817 : 
2 alleles
13.0% missing data
   4   (0.639) 0.849 0.597 0.723 0.971 0.372 0.583 0.681 0.718 0.690 0.649 0.529 
   1   (0.361) 0.151 0.403 0.277 0.029 0.628 0.417 0.319 0.282 0.310 0.351 0.471 

Locus 818 : 
2 alleles
14.5% missing data
   1   (0.180) 0.145 0.125 0.226 0.013 0.119 0.113 0.172 0.044 0.135 0.175 0.514 
   2   (0.820) 0.855 0.875 0.774 0.987 0.881 0.887 0.828 0.956 0.865 0.825 0.486 

Locus 819 : 
2 alleles
12.3% missing data
   1   (0.870) 0.861 0.982 0.931 0.981 0.516 0.857 0.881 0.984 0.927 0.898 0.949 
   3   (0.130) 0.139 0.018 0.069 0.019 0.484 0.143 0.119 0.016 0.073 0.102 0.051 

Locus 820 : 
2 alleles
3.6% missing data
   3   (0.515) 0.164 0.972 0.668 0.075 0.424 0.510 0.481 0.148 0.418 0.418 0.595 
   1   (0.485) 0.836 0.028 0.332 0.925 0.576 0.490 0.519 0.852 0.582 0.582 0.405 

Locus 821 : 
2 alleles
3.6% missing data
   3   (0.788) 0.881 0.271 0.897 0.938 0.751 0.737 0.781 0.944 0.971 0.725 0.906 
   1   (0.212) 0.119 0.729 0.103 0.062 0.249 0.263 0.219 0.056 0.029 0.275 0.094 

Locus 822 : 
2 alleles
13.0% missing data
   2   (0.128) 0.094 0.024 0.043 0.037 0.524 0.125 0.104 0.082 0.015 0.081 0.564 
   4   (0.872) 0.906 0.976 0.957 0.963 0.476 0.875 0.896 0.918 0.985 0.919 0.436 

Locus 823 : 
2 alleles
12.3% missing data
   2   (0.921) 0.981 0.018 0.965 0.937 0.976 0.964 0.924 0.995 0.428 0.968 0.966 
   4   (0.079) 0.019 0.982 0.035 0.063 0.024 0.036 0.076 0.005 0.572 0.032 0.034 

Locus 824 : 
2 alleles
11.6% missing data
   2   (0.930) 0.973 0.976 0.803 0.995 0.985 0.982 0.926 0.998 0.881 0.933 0.987 
   3   (0.070) 0.027 0.024 0.197 0.005 0.015 0.018 0.074 0.002 0.119 0.067 0.013 

Locus 825 : 
2 alleles
1.4% missing data
   1   (0.872) 0.976 0.972 0.889 0.987 0.832 0.899 0.805 0.947 0.969 0.918 0.933 
   3   (0.128) 0.024 0.028 0.111 0.013 0.168 0.101 0.195 0.053 0.031 0.082 0.067 

Locus 826 : 
2 alleles
2.9% missing data
   2   (0.901) 0.878 0.980 0.949 0.991 0.930 0.899 0.933 0.988 0.934 0.909 0.972 
   1   (0.099) 0.122 0.020 0.051 0.009 0.070 0.101 0.067 0.012 0.066 0.091 0.028 

Locus 827 : 
2 alleles
5.1% missing data
   1   (0.893) 0.942 0.956 0.965 0.993 0.925 0.920 0.945 0.944 0.160 0.913 0.553 
   4   (0.107) 0.058 0.044 0.035 0.007 0.075 0.080 0.055 0.056 0.840 0.087 0.447 

Locus 828 : 
2 alleles
7.2% missing data
   4   (0.675) 0.615 0.619 0.733 0.488 0.789 0.697 0.687 0.619 0.872 0.529 0.695 
   3   (0.325) 0.385 0.381 0.267 0.512 0.211 0.303 0.313 0.381 0.128 0.471 0.305 

Locus 829 : 
2 alleles
10.9% missing data
   3   (0.816) 0.736 0.973 0.760 0.979 0.956 0.858 0.781 0.983 0.898 0.744 0.952 
   1   (0.184) 0.264 0.027 0.240 0.021 0.044 0.142 0.219 0.017 0.102 0.256 0.048 

Locus 830 : 
2 alleles
2.9% missing data
   2   (0.749) 0.845 0.919 0.768 0.976 0.928 0.746 0.725 0.957 0.386 0.848 0.531 
   3   (0.251) 0.155 0.081 0.232 0.024 0.072 0.254 0.275 0.043 0.614 0.152 0.469 

Locus 831 : 
2 alleles
1.4% missing data
   2   (0.911) 0.994 0.994 0.919 0.994 0.960 0.964 0.915 0.994 0.972 0.880 0.556 
   4   (0.089) 0.006 0.006 0.081 0.006 0.040 0.036 0.085 0.006 0.028 0.120 0.444 

Locus 832 : 
2 alleles
10.9% missing data
   2   (0.668) 0.229 0.672 0.766 0.477 0.642 0.688 0.724 0.617 0.220 0.626 0.775 
   4   (0.332) 0.771 0.328 0.234 0.523 0.358 0.312 0.276 0.383 0.780 0.374 0.225 

Locus 833 : 
2 alleles
15.2% missing data
   4   (0.887) 0.908 0.882 0.893 0.987 0.914 0.922 0.845 0.982 0.949 0.910 0.962 
   2   (0.113) 0.092 0.118 0.107 0.013 0.086 0.078 0.155 0.018 0.051 0.090 0.038 

Locus 834 : 
2 alleles
14.5% missing data
   2   (0.764) 0.972 0.842 0.689 0.977 0.881 0.777 0.769 0.968 0.774 0.738 0.911 
   4   (0.236) 0.028 0.158 0.311 0.023 0.119 0.223 0.231 0.032 0.226 0.262 0.089 

Locus 835 : 
2 alleles
10.9% missing data
   4   (0.907) 0.979 0.928 0.957 0.991 0.968 0.908 0.957 0.987 0.569 0.901 0.976 
   2   (0.093) 0.021 0.072 0.043 0.009 0.032 0.092 0.043 0.013 0.431 0.099 0.024 

Locus 836 : 
2 alleles
5.1% missing data
   2   (0.481) 0.838 0.946 0.545 0.731 0.465 0.467 0.388 0.250 0.311 0.452 0.204 
   4   (0.519) 0.162 0.054 0.455 0.269 0.535 0.533 0.612 0.750 0.689 0.548 0.796 

Locus 837 : 
2 alleles
7.2% missing data
   2   (0.876) 0.859 0.970 0.923 0.985 0.927 0.880 0.885 0.973 0.731 0.891 0.965 
   4   (0.124) 0.141 0.030 0.077 0.015 0.073 0.120 0.115 0.027 0.269 0.109 0.035 

Locus 838 : 
2 alleles
5.1% missing data
   1   (0.874) 0.769 0.978 0.971 0.988 0.547 0.804 0.937 0.709 0.995 0.924 0.946 
   2   (0.126) 0.231 0.022 0.029 0.012 0.453 0.196 0.063 0.291 0.005 0.076 0.054 

Locus 839 : 
2 alleles
5.1% missing data
   1   (0.864) 0.947 0.987 0.951 0.985 0.756 0.802 0.889 0.903 0.680 0.922 0.940 
   4   (0.136) 0.053 0.013 0.049 0.015 0.244 0.198 0.111 0.097 0.320 0.078 0.060 

Locus 840 : 
2 alleles
2.9% missing data
   3   (0.921) 0.994 0.996 0.742 0.995 0.992 0.982 0.860 0.998 0.892 0.888 0.979 
   1   (0.079) 0.006 0.004 0.258 0.005 0.008 0.018 0.140 0.002 0.108 0.112 0.021 

Locus 841 : 
2 alleles
10.9% missing data
   2   (0.905) 0.920 0.958 0.972 0.991 0.952 0.899 0.936 0.932 0.997 0.952 0.788 
   4   (0.095) 0.080 0.042 0.028 0.009 0.048 0.101 0.064 0.068 0.003 0.048 0.212 

Locus 842 : 
2 alleles
5.1% missing data
   2   (0.903) 0.980 0.951 0.943 0.989 0.956 0.898 0.962 0.981 0.896 0.926 0.945 
   4   (0.097) 0.020 0.049 0.057 0.011 0.044 0.102 0.038 0.019 0.104 0.074 0.055 

Locus 843 : 
2 alleles
12.3% missing data
   2   (0.803) 0.952 0.951 0.768 0.980 0.618 0.838 0.734 0.977 0.643 0.845 0.925 
   4   (0.197) 0.048 0.049 0.232 0.020 0.382 0.162 0.266 0.023 0.357 0.155 0.075 

Locus 844 : 
2 alleles
2.9% missing data
   3   (0.898) 0.978 0.947 0.966 0.485 0.940 0.902 0.941 0.918 0.993 0.927 0.959 
   1   (0.102) 0.022 0.053 0.034 0.515 0.060 0.098 0.059 0.082 0.007 0.073 0.041 

Locus 845 : 
2 alleles
13.8% missing data
   1   (0.814) 0.891 0.462 0.741 0.948 0.947 0.880 0.783 0.976 0.714 0.838 0.891 
   3   (0.186) 0.109 0.538 0.259 0.052 0.053 0.120 0.217 0.024 0.286 0.162 0.109 

Locus 846 : 
2 alleles
12.3% missing data
   1   (0.840) 0.885 0.983 0.889 0.126 0.966 0.853 0.809 0.959 0.865 0.910 0.946 
   4   (0.160) 0.115 0.017 0.111 0.874 0.034 0.147 0.191 0.041 0.135 0.090 0.054 

Locus 847 : 
2 alleles
4.3% missing data
   1   (0.756) 0.839 0.972 0.660 0.974 0.793 0.810 0.794 0.921 0.971 0.769 0.395 
   3   (0.244) 0.161 0.028 0.340 0.026 0.207 0.190 0.206 0.079 0.029 0.231 0.605 

Locus 848 : 
2 alleles
8.0% missing data
   1   (0.510) 0.877 0.514 0.550 0.540 0.286 0.504 0.507 0.518 0.281 0.439 0.501 
   3   (0.490) 0.123 0.486 0.450 0.460 0.714 0.496 0.493 0.482 0.719 0.561 0.499 

Locus 849 : 
2 alleles
8.7% missing data
   3   (0.942) 0.993 0.978 0.873 0.996 0.990 0.985 0.917 0.998 0.970 0.950 0.990 
   2   (0.058) 0.007 0.022 0.127 0.004 0.010 0.015 0.083 0.002 0.030 0.050 0.010 

Locus 850 : 
2 alleles
10.9% missing data
   1   (0.732) 0.667 0.089 0.860 0.276 0.916 0.729 0.800 0.835 0.197 0.682 0.905 
   3   (0.268) 0.333 0.911 0.140 0.724 0.084 0.271 0.200 0.165 0.803 0.318 0.095 

Locus 851 : 
2 alleles
5.8% missing data
   2   (0.895) 0.931 0.984 0.917 0.989 0.973 0.906 0.932 0.987 0.899 0.889 0.970 
   4   (0.105) 0.069 0.016 0.083 0.011 0.027 0.094 0.068 0.013 0.101 0.111 0.030 

Locus 852 : 
2 alleles
4.3% missing data
   4   (0.898) 0.952 0.982 0.943 0.990 0.973 0.882 0.921 0.988 0.949 0.927 0.970 
   2   (0.102) 0.048 0.018 0.057 0.010 0.027 0.118 0.079 0.012 0.051 0.073 0.030 

Locus 853 : 
2 alleles
2.9% missing data
   1   (0.242) 0.039 0.066 0.160 0.023 0.303 0.348 0.271 0.049 0.113 0.194 0.095 
   3   (0.758) 0.961 0.934 0.840 0.977 0.697 0.652 0.729 0.951 0.887 0.806 0.905 

Locus 854 : 
2 alleles
5.8% missing data
   1   (0.885) 0.984 0.987 0.913 0.990 0.954 0.925 0.889 0.980 0.783 0.908 0.738 
   3   (0.115) 0.016 0.013 0.087 0.010 0.046 0.075 0.111 0.020 0.217 0.092 0.262 

Locus 855 : 
2 alleles
10.9% missing data
   1   (0.128) 0.021 0.122 0.101 0.011 0.177 0.122 0.093 0.017 0.045 0.129 0.071 
   3   (0.872) 0.979 0.878 0.899 0.989 0.823 0.878 0.907 0.983 0.955 0.871 0.929 

Locus 856 : 
2 alleles
1.4% missing data
   1   (0.685) 0.845 0.925 0.594 0.971 0.824 0.706 0.672 0.968 0.428 0.594 0.851 
   3   (0.315) 0.155 0.075 0.406 0.029 0.176 0.294 0.328 0.032 0.572 0.406 0.149 

Locus 857 : 
2 alleles
3.6% missing data
   1   (0.199) 0.027 0.027 0.174 0.022 0.205 0.215 0.152 0.039 0.438 0.191 0.156 
   3   (0.801) 0.973 0.973 0.826 0.978 0.795 0.785 0.848 0.961 0.562 0.809 0.844 

Locus 858 : 
2 alleles
13.0% missing data
   3   (0.203) 0.200 0.086 0.208 0.023 0.273 0.211 0.260 0.042 0.119 0.119 0.103 
   4   (0.797) 0.800 0.914 0.792 0.977 0.727 0.789 0.740 0.958 0.881 0.881 0.897 

Locus 859 : 
2 alleles
12.3% missing data
   4   (0.867) 0.857 0.937 0.944 0.986 0.945 0.873 0.771 0.967 0.897 0.921 0.552 
   2   (0.133) 0.143 0.063 0.056 0.014 0.055 0.127 0.229 0.033 0.103 0.079 0.448 

Locus 860 : 
2 alleles
8.0% missing data
   3   (0.819) 0.316 0.915 0.855 0.980 0.873 0.847 0.749 0.971 0.763 0.843 0.888 
   1   (0.181) 0.684 0.085 0.145 0.020 0.127 0.153 0.251 0.029 0.237 0.157 0.112 

Locus 861 : 
2 alleles
5.1% missing data
   2   (0.171) 0.337 0.028 0.089 0.014 0.286 0.187 0.100 0.309 0.386 0.130 0.072 
   4   (0.829) 0.663 0.972 0.911 0.986 0.714 0.813 0.900 0.691 0.614 0.870 0.928 

Locus 862 : 
2 alleles
5.8% missing data
   4   (0.305) 0.294 0.043 0.340 0.866 0.531 0.278 0.256 0.064 0.378 0.268 0.138 
   1   (0.695) 0.706 0.957 0.660 0.134 0.469 0.722 0.744 0.936 0.622 0.732 0.862 

Locus 863 : 
2 alleles
4.3% missing data
   3   (0.929) 0.932 0.968 0.994 0.995 0.846 0.843 0.983 0.521 0.999 0.985 0.958 
   1   (0.071) 0.068 0.032 0.006 0.005 0.154 0.157 0.017 0.479 0.001 0.015 0.042 

Locus 864 : 
2 alleles
4.3% missing data
   4   (0.888) 0.985 0.955 0.886 0.992 0.964 0.946 0.934 0.991 0.820 0.823 0.377 
   3   (0.112) 0.015 0.045 0.114 0.008 0.036 0.054 0.066 0.009 0.180 0.177 0.623 

Locus 865 : 
2 alleles
1.4% missing data
   1   (0.151) 0.049 0.035 0.135 0.015 0.457 0.114 0.175 0.050 0.268 0.113 0.111 
   3   (0.849) 0.951 0.965 0.865 0.985 0.543 0.886 0.825 0.950 0.732 0.887 0.889 

Locus 866 : 
2 alleles
9.4% missing data
   2   (0.904) 0.989 0.896 0.980 0.991 0.918 0.850 0.958 0.938 0.995 0.852 0.928 
   1   (0.096) 0.011 0.104 0.020 0.009 0.082 0.150 0.042 0.062 0.005 0.148 0.072 

Locus 867 : 
2 alleles
2.2% missing data
   1   (0.091) 0.099 0.011 0.058 0.021 0.278 0.068 0.049 0.017 0.155 0.070 0.089 
   2   (0.909) 0.901 0.989 0.942 0.979 0.722 0.932 0.951 0.983 0.845 0.930 0.911 

Locus 868 : 
2 alleles
3.6% missing data
   3   (0.837) 0.659 0.977 0.941 0.824 0.739 0.804 0.868 0.701 0.987 0.877 0.916 
   4   (0.163) 0.341 0.023 0.059 0.176 0.261 0.196 0.132 0.299 0.013 0.123 0.084 

Locus 869 : 
2 alleles
4.3% missing data
   4   (0.886) 0.897 0.977 0.958 0.269 0.954 0.889 0.924 0.970 0.945 0.890 0.974 
   2   (0.114) 0.103 0.023 0.042 0.731 0.046 0.111 0.076 0.030 0.055 0.110 0.026 

Locus 870 : 
2 alleles
5.1% missing data
   2   (0.892) 0.915 0.833 0.937 0.991 0.756 0.923 0.878 0.983 0.864 0.908 0.769 
   4   (0.108) 0.085 0.167 0.063 0.009 0.244 0.077 0.122 0.017 0.136 0.092 0.231 

Locus 871 : 
2 alleles
14.5% missing data
   1   (0.654) 0.873 0.387 0.669 0.294 0.596 0.697 0.710 0.802 0.792 0.483 0.730 
   4   (0.346) 0.127 0.613 0.331 0.706 0.404 0.303 0.290 0.198 0.208 0.517 0.270 

Locus 872 : 
2 alleles
6.5% missing data
   4   (0.892) 0.804 0.957 0.956 0.578 0.519 0.919 0.933 0.836 0.991 0.950 0.936 
   2   (0.108) 0.196 0.043 0.044 0.422 0.481 0.081 0.067 0.164 0.009 0.050 0.064 

Locus 873 : 
2 alleles
12.3% missing data
   1   (0.880) 0.979 0.913 0.932 0.988 0.940 0.868 0.895 0.977 0.977 0.906 0.861 
   2   (0.120) 0.021 0.087 0.068 0.012 0.060 0.132 0.105 0.023 0.023 0.094 0.139 

Locus 874 : 
2 alleles
1.4% missing data
   1   (0.857) 0.901 0.949 0.920 0.989 0.757 0.882 0.810 0.977 0.776 0.746 0.836 
   3   (0.143) 0.099 0.051 0.080 0.011 0.243 0.118 0.190 0.023 0.224 0.254 0.164 

Locus 875 : 
2 alleles
8.7% missing data
   2   (0.874) 0.800 0.975 0.909 0.988 0.911 0.899 0.871 0.983 0.869 0.826 0.891 
   4   (0.126) 0.200 0.025 0.091 0.012 0.089 0.101 0.129 0.017 0.131 0.174 0.109 

Locus 876 : 
2 alleles
2.9% missing data
   3   (0.882) 0.799 0.991 0.971 0.991 0.551 0.833 0.869 0.897 0.981 0.953 0.906 
   1   (0.118) 0.201 0.009 0.029 0.009 0.449 0.167 0.131 0.103 0.019 0.047 0.094 

Locus 877 : 
2 alleles
0.7% missing data
   1   (0.054) 0.004 0.003 0.097 0.005 0.005 0.012 0.069 0.001 0.134 0.068 0.009 
   2   (0.946) 0.996 0.997 0.903 0.995 0.995 0.988 0.931 0.999 0.866 0.932 0.991 

Locus 878 : 
2 alleles
12.3% missing data
   3   (0.744) 0.736 0.956 0.677 0.559 0.696 0.799 0.782 0.696 0.845 0.791 0.822 
   2   (0.256) 0.264 0.044 0.323 0.441 0.304 0.201 0.218 0.304 0.155 0.209 0.178 

Locus 879 : 
2 alleles
2.9% missing data
   1   (0.905) 0.901 0.981 0.975 0.143 0.960 0.894 0.972 0.963 0.995 0.955 0.917 
   3   (0.095) 0.099 0.019 0.025 0.857 0.040 0.106 0.028 0.037 0.005 0.045 0.083 

Locus 880 : 
2 alleles
9.4% missing data
   1   (0.662) 0.401 0.372 0.781 0.958 0.612 0.646 0.711 0.897 0.379 0.634 0.228 
   4   (0.338) 0.599 0.628 0.219 0.042 0.388 0.354 0.289 0.103 0.621 0.366 0.772 

Locus 881 : 
2 alleles
13.0% missing data
   2   (0.917) 0.958 0.970 0.884 0.980 0.985 0.964 0.864 0.995 0.964 0.939 0.971 
   4   (0.083) 0.042 0.030 0.116 0.020 0.015 0.036 0.136 0.005 0.036 0.061 0.029 

Locus 882 : 
2 alleles
15.9% missing data
   3   (0.884) 0.960 0.990 0.857 0.898 0.873 0.929 0.887 0.990 0.678 0.928 0.950 
   1   (0.116) 0.040 0.010 0.143 0.102 0.127 0.071 0.113 0.010 0.322 0.072 0.050 

Locus 883 : 
2 alleles
2.9% missing data
   3   (0.906) 0.993 0.754 0.965 0.992 0.900 0.892 0.929 0.975 0.971 0.960 0.924 
   1   (0.094) 0.007 0.246 0.035 0.008 0.100 0.108 0.071 0.025 0.029 0.040 0.076 

Locus 884 : 
2 alleles
3.6% missing data
   1   (0.787) 0.974 0.961 0.850 0.394 0.764 0.750 0.886 0.794 0.646 0.865 0.910 
   3   (0.213) 0.026 0.039 0.150 0.606 0.236 0.250 0.114 0.206 0.354 0.135 0.090 

Locus 885 : 
2 alleles
13.0% missing data
   2   (0.882) 0.965 0.986 0.851 0.900 0.875 0.932 0.846 0.991 0.985 0.872 0.925 
   4   (0.118) 0.035 0.014 0.149 0.100 0.125 0.068 0.154 0.009 0.015 0.128 0.075 

Locus 886 : 
2 alleles
11.6% missing data
   2   (0.914) 0.891 0.979 0.951 0.994 0.463 0.947 0.934 0.987 0.709 0.961 0.907 
   4   (0.086) 0.109 0.021 0.049 0.006 0.537 0.053 0.066 0.013 0.291 0.039 0.093 

Locus 887 : 
2 alleles
13.0% missing data
   1   (0.920) 0.981 0.948 0.960 0.992 0.940 0.939 0.949 0.991 0.626 0.922 0.978 
   2   (0.080) 0.019 0.052 0.040 0.008 0.060 0.061 0.051 0.009 0.374 0.078 0.022 

Locus 888 : 
2 alleles
17.4% missing data
   1   (0.672) 0.623 0.417 0.820 0.895 0.374 0.576 0.640 0.752 0.927 0.698 0.879 
   3   (0.328) 0.377 0.583 0.180 0.105 0.626 0.424 0.360 0.248 0.073 0.302 0.121 

Locus 889 : 
2 alleles
3.6% missing data
   3   (0.874) 0.770 0.991 0.914 0.935 0.831 0.892 0.880 0.983 0.823 0.817 0.958 
   1   (0.126) 0.230 0.009 0.086 0.065 0.169 0.108 0.120 0.017 0.177 0.183 0.042 

Locus 890 : 
2 alleles
6.5% missing data
   4   (0.672) 0.669 0.955 0.730 0.949 0.693 0.686 0.612 0.446 0.708 0.722 0.298 
   2   (0.328) 0.331 0.045 0.270 0.051 0.307 0.314 0.388 0.554 0.292 0.278 0.702 

Locus 891 : 
2 alleles
5.8% missing data
   2   (0.460) 0.180 0.658 0.501 0.751 0.614 0.408 0.542 0.234 0.601 0.376 0.574 
   4   (0.540) 0.820 0.342 0.499 0.249 0.386 0.592 0.458 0.766 0.399 0.624 0.426 

Locus 892 : 
2 alleles
5.8% missing data
   2   (0.827) 0.701 0.577 0.904 0.985 0.720 0.801 0.910 0.878 0.717 0.900 0.911 
   1   (0.173) 0.299 0.423 0.096 0.015 0.280 0.199 0.090 0.122 0.283 0.100 0.089 

Locus 893 : 
2 alleles
13.8% missing data
   4   (0.714) 0.536 0.957 0.694 0.741 0.874 0.746 0.665 0.943 0.697 0.574 0.857 
   2   (0.286) 0.464 0.043 0.306 0.259 0.126 0.254 0.335 0.057 0.303 0.426 0.143 

Locus 894 : 
2 alleles
13.0% missing data
   3   (0.555) 0.185 0.107 0.516 0.565 0.734 0.601 0.534 0.551 0.567 0.662 0.626 
   4   (0.445) 0.815 0.893 0.484 0.435 0.266 0.399 0.466 0.449 0.433 0.338 0.374 

Locus 895 : 
2 alleles
3.6% missing data
   1   (0.946) 0.987 0.997 0.889 0.996 0.996 0.987 0.938 0.999 0.956 0.943 0.992 
   3   (0.054) 0.013 0.003 0.111 0.004 0.004 0.013 0.062 0.001 0.044 0.057 0.008 

Locus 896 : 
2 alleles
13.0% missing data
   2   (0.730) 0.767 0.963 0.742 0.105 0.705 0.758 0.718 0.949 0.850 0.687 0.787 
   3   (0.270) 0.233 0.037 0.258 0.895 0.295 0.242 0.282 0.051 0.150 0.313 0.213 

Locus 897 : 
2 alleles
15.2% missing data
   3   (0.769) 0.659 0.970 0.780 0.976 0.687 0.754 0.758 0.878 0.858 0.868 0.864 
   4   (0.231) 0.341 0.030 0.220 0.024 0.313 0.246 0.242 0.122 0.142 0.132 0.136 

Locus 898 : 
2 alleles
1.4% missing data
   1   (0.869) 0.601 0.982 0.956 0.984 0.629 0.871 0.906 0.780 0.915 0.935 0.733 
   3   (0.131) 0.399 0.018 0.044 0.016 0.371 0.129 0.094 0.220 0.085 0.065 0.267 

Locus 899 : 
2 alleles
13.8% missing data
   1   (0.866) 0.976 0.971 0.876 0.880 0.617 0.907 0.907 0.972 0.697 0.816 0.936 
   3   (0.134) 0.024 0.029 0.124 0.120 0.383 0.093 0.093 0.028 0.303 0.184 0.064 

Locus 900 : 
2 alleles
2.9% missing data
   3   (0.933) 0.992 0.991 0.889 0.995 0.992 0.974 0.954 0.997 0.989 0.930 0.986 
   1   (0.067) 0.008 0.009 0.111 0.005 0.008 0.026 0.046 0.003 0.011 0.070 0.014 

Locus 901 : 
2 alleles
4.3% missing data
   3   (0.882) 0.844 0.981 0.918 0.991 0.871 0.912 0.800 0.980 0.901 0.872 0.964 
   2   (0.118) 0.156 0.019 0.082 0.009 0.129 0.088 0.200 0.020 0.099 0.128 0.036 

Locus 902 : 
2 alleles
12.3% missing data
   4   (0.922) 0.991 0.965 0.917 0.993 0.984 0.967 0.941 0.996 0.803 0.841 0.982 
   1   (0.078) 0.009 0.035 0.083 0.007 0.016 0.033 0.059 0.004 0.197 0.159 0.018 

Locus 903 : 
2 alleles
13.0% missing data
   4   (0.630) 0.899 0.462 0.648 0.350 0.682 0.654 0.600 0.841 0.312 0.665 0.581 
   2   (0.370) 0.101 0.538 0.352 0.650 0.318 0.346 0.400 0.159 0.688 0.335 0.419 

Locus 904 : 
2 alleles
8.7% missing data
   4   (0.501) 0.674 0.495 0.468 0.806 0.485 0.468 0.512 0.527 0.448 0.574 0.490 
   2   (0.499) 0.326 0.505 0.532 0.194 0.515 0.532 0.488 0.473 0.552 0.426 0.510 

Locus 905 : 
2 alleles
6.5% missing data
   1   (0.890) 0.984 0.989 0.841 0.991 0.947 0.931 0.899 0.987 0.847 0.934 0.970 
   3   (0.110) 0.016 0.011 0.159 0.009 0.053 0.069 0.101 0.013 0.153 0.066 0.030 

Locus 906 : 
2 alleles
12.3% missing data
   2   (0.900) 0.966 0.892 0.969 0.288 0.934 0.912 0.914 0.955 0.977 0.941 0.961 
   4   (0.100) 0.034 0.108 0.031 0.712 0.066 0.088 0.086 0.045 0.023 0.059 0.039 

Locus 907 : 
2 alleles
1.4% missing data
   1   (0.907) 0.980 0.985 0.921 0.992 0.983 0.923 0.932 0.989 0.967 0.937 0.966 
   2   (0.093) 0.020 0.015 0.079 0.008 0.017 0.077 0.068 0.011 0.033 0.063 0.034 

Locus 908 : 
2 alleles
12.3% missing data
   3   (0.790) 0.938 0.963 0.780 0.825 0.776 0.798 0.799 0.913 0.863 0.832 0.825 
   1   (0.210) 0.062 0.037 0.220 0.175 0.224 0.202 0.201 0.087 0.137 0.168 0.175 

Locus 909 : 
2 alleles
3.6% missing data
   1   (0.748) 0.977 0.972 0.824 0.112 0.804 0.733 0.793 0.417 0.951 0.723 0.912 
   4   (0.252) 0.023 0.028 0.176 0.888 0.196 0.267 0.207 0.583 0.049 0.277 0.088 

Locus 910 : 
2 alleles
12.3% missing data
   4   (0.623) 0.573 0.673 0.603 0.672 0.663 0.648 0.664 0.317 0.768 0.632 0.651 
   1   (0.377) 0.427 0.327 0.397 0.328 0.337 0.352 0.336 0.683 0.232 0.368 0.349 

Locus 911 : 
2 alleles
15.9% missing data
   3   (0.875) 0.924 0.992 0.696 0.803 0.980 0.953 0.868 0.994 0.802 0.818 0.965 
   1   (0.125) 0.076 0.008 0.304 0.197 0.020 0.047 0.132 0.006 0.198 0.182 0.035 

Locus 912 : 
2 alleles
2.9% missing data
   1   (0.917) 0.948 0.936 0.933 0.078 0.988 0.975 0.853 0.996 0.977 0.913 0.978 
   3   (0.083) 0.052 0.064 0.067 0.922 0.012 0.025 0.147 0.004 0.023 0.087 0.022 

Locus 913 : 
2 alleles
18.8% missing data
   1   (0.843) 0.970 0.944 0.903 0.805 0.904 0.796 0.893 0.963 0.780 0.901 0.896 
   3   (0.157) 0.030 0.056 0.097 0.195 0.096 0.204 0.107 0.037 0.220 0.099 0.104 

Locus 914 : 
2 alleles
10.1% missing data
   3   (0.801) 0.829 0.879 0.811 0.979 0.890 0.846 0.747 0.968 0.801 0.786 0.590 
   1   (0.199) 0.171 0.121 0.189 0.021 0.110 0.154 0.253 0.032 0.199 0.214 0.410 

Locus 915 : 
2 alleles
5.1% missing data
   1   (0.832) 0.881 0.759 0.896 0.939 0.432 0.797 0.899 0.964 0.988 0.868 0.933 
   3   (0.168) 0.119 0.241 0.104 0.061 0.568 0.203 0.101 0.036 0.012 0.132 0.067 

Locus 916 : 
2 alleles
4.3% missing data
   2   (0.706) 0.899 0.934 0.764 0.971 0.746 0.679 0.738 0.698 0.852 0.747 0.204 
   4   (0.294) 0.101 0.066 0.236 0.029 0.254 0.321 0.262 0.302 0.148 0.253 0.796 

Locus 917 : 
2 alleles
1.4% missing data
   2   (0.775) 0.847 0.069 0.822 0.228 0.890 0.850 0.751 0.948 0.741 0.668 0.882 
   4   (0.225) 0.153 0.931 0.178 0.772 0.110 0.150 0.249 0.052 0.259 0.332 0.118 

Locus 918 : 
2 alleles
2.9% missing data
   2   (0.837) 0.951 0.058 0.916 0.984 0.966 0.804 0.901 0.964 0.931 0.833 0.949 
   4   (0.163) 0.049 0.942 0.084 0.016 0.034 0.196 0.099 0.036 0.069 0.167 0.051 

Locus 919 : 
2 alleles
2.9% missing data
   4   (0.641) 0.908 0.653 0.665 0.960 0.359 0.572 0.698 0.921 0.310 0.700 0.805 
   1   (0.359) 0.092 0.347 0.335 0.040 0.641 0.428 0.302 0.079 0.690 0.300 0.195 

Locus 920 : 
2 alleles
12.3% missing data
   3   (0.899) 0.930 0.946 0.948 0.990 0.952 0.893 0.925 0.980 0.994 0.902 0.955 
   1   (0.101) 0.070 0.054 0.052 0.010 0.048 0.107 0.075 0.020 0.006 0.098 0.045 

Locus 921 : 
2 alleles
13.0% missing data
   3   (0.793) 0.205 0.628 0.873 0.983 0.431 0.813 0.797 0.833 0.898 0.825 0.881 
   1   (0.207) 0.795 0.372 0.127 0.017 0.569 0.187 0.203 0.167 0.102 0.175 0.119 

Locus 922 : 
2 alleles
9.4% missing data
   2   (0.903) 0.934 0.992 0.904 0.992 0.976 0.936 0.907 0.992 0.907 0.902 0.976 
   4   (0.097) 0.066 0.008 0.096 0.008 0.024 0.064 0.093 0.008 0.093 0.098 0.024 

Locus 923 : 
2 alleles
5.1% missing data
   4   (0.697) 0.824 0.907 0.691 0.887 0.770 0.672 0.707 0.942 0.475 0.637 0.894 
   3   (0.303) 0.176 0.093 0.309 0.113 0.230 0.328 0.293 0.058 0.525 0.363 0.106 

Locus 924 : 
2 alleles
13.8% missing data
   3   (0.870) 0.979 0.925 0.876 0.875 0.953 0.874 0.900 0.985 0.920 0.931 0.907 
   1   (0.130) 0.021 0.075 0.124 0.125 0.047 0.126 0.100 0.015 0.080 0.069 0.093 

Locus 925 : 
2 alleles
2.9% missing data
   3   (0.793) 0.941 0.963 0.833 0.267 0.829 0.791 0.892 0.869 0.601 0.807 0.913 
   1   (0.207) 0.059 0.037 0.167 0.733 0.171 0.209 0.108 0.131 0.399 0.193 0.087 

Locus 926 : 
2 alleles
5.1% missing data
   4   (0.738) 0.945 0.946 0.783 0.976 0.675 0.655 0.756 0.925 0.738 0.808 0.879 
   2   (0.262) 0.055 0.054 0.217 0.024 0.325 0.345 0.244 0.075 0.262 0.192 0.121 

Locus 927 : 
2 alleles
8.0% missing data
   1   (0.432) 0.073 0.057 0.431 0.085 0.648 0.428 0.347 0.688 0.799 0.399 0.729 
   3   (0.568) 0.927 0.943 0.569 0.915 0.352 0.572 0.653 0.312 0.201 0.601 0.271 

Locus 928 : 
2 alleles
3.6% missing data
   3   (0.832) 0.970 0.964 0.800 0.085 0.940 0.904 0.852 0.981 0.800 0.722 0.911 
   4   (0.168) 0.030 0.036 0.200 0.915 0.060 0.096 0.148 0.019 0.200 0.278 0.089 

Locus 929 : 
2 alleles
1.4% missing data
   2   (0.878) 0.808 0.988 0.935 0.991 0.552 0.873 0.933 0.964 0.916 0.888 0.936 
   4   (0.122) 0.192 0.012 0.065 0.009 0.448 0.127 0.067 0.036 0.084 0.112 0.064 

Locus 930 : 
2 alleles
14.5% missing data
   3   (0.894) 0.909 0.985 0.967 0.157 0.940 0.912 0.898 0.961 0.996 0.869 0.953 
   4   (0.106) 0.091 0.015 0.033 0.843 0.060 0.088 0.102 0.039 0.004 0.131 0.047 

Locus 931 : 
2 alleles
2.9% missing data
   2   (0.897) 0.982 0.990 0.868 0.991 0.981 0.931 0.881 0.990 0.912 0.938 0.975 
   4   (0.103) 0.018 0.010 0.132 0.009 0.019 0.069 0.119 0.010 0.088 0.062 0.025 

Locus 932 : 
2 alleles
3.6% missing data
   1   (0.140) 0.026 0.016 0.141 0.798 0.036 0.091 0.108 0.019 0.335 0.094 0.076 
   3   (0.860) 0.974 0.984 0.859 0.202 0.964 0.909 0.892 0.981 0.665 0.906 0.924 

Locus 933 : 
2 alleles
12.3% missing data
   1   (0.836) 0.823 0.879 0.885 0.369 0.621 0.874 0.888 0.933 0.618 0.864 0.914 
   4   (0.164) 0.177 0.121 0.115 0.631 0.379 0.126 0.112 0.067 0.382 0.136 0.086 

Locus 934 : 
2 alleles
11.6% missing data
   2   (0.894) 0.820 0.976 0.983 0.859 0.917 0.818 0.951 0.610 0.998 0.969 0.711 
   3   (0.106) 0.180 0.024 0.017 0.141 0.083 0.182 0.049 0.390 0.002 0.031 0.289 

Locus 935 : 
2 alleles
10.1% missing data
   1   (0.576) 0.741 0.683 0.573 0.062 0.629 0.671 0.570 0.394 0.253 0.483 0.388 
   4   (0.424) 0.259 0.317 0.427 0.938 0.371 0.329 0.430 0.606 0.747 0.517 0.612 

Locus 936 : 
2 alleles
8.7% missing data
   2   (0.618) 0.276 0.095 0.723 0.765 0.388 0.651 0.675 0.231 0.691 0.581 0.627 
   3   (0.382) 0.724 0.905 0.277 0.235 0.612 0.349 0.325 0.769 0.309 0.419 0.373 

Locus 937 : 
2 alleles
12.3% missing data
   1   (0.928) 0.973 0.996 0.724 0.994 0.992 0.981 0.952 0.998 0.947 0.939 0.988 
   4   (0.072) 0.027 0.004 0.276 0.006 0.008 0.019 0.048 0.002 0.053 0.061 0.012 

Locus 938 : 
2 alleles
5.1% missing data
   1   (0.795) 0.946 0.783 0.840 0.385 0.834 0.796 0.787 0.902 0.933 0.880 0.768 
   4   (0.205) 0.054 0.217 0.160 0.615 0.166 0.204 0.213 0.098 0.067 0.120 0.232 

Locus 939 : 
2 alleles
5.1% missing data
   1   (0.706) 0.677 0.618 0.839 0.969 0.605 0.597 0.728 0.892 0.622 0.794 0.684 
   2   (0.294) 0.323 0.382 0.161 0.031 0.395 0.403 0.272 0.108 0.378 0.206 0.316 

Locus 940 : 
2 alleles
0.7% missing data
   3   (0.893) 0.979 0.988 0.937 0.986 0.930 0.875 0.920 0.984 0.964 0.935 0.967 
   1   (0.107) 0.021 0.012 0.063 0.014 0.070 0.125 0.080 0.016 0.036 0.065 0.033 

Locus 941 : 
2 alleles
6.5% missing data
   3   (0.463) 0.153 0.557 0.590 0.931 0.194 0.437 0.456 0.211 0.256 0.462 0.179 
   4   (0.537) 0.847 0.443 0.410 0.069 0.806 0.563 0.544 0.789 0.744 0.538 0.821 

Locus 942 : 
2 alleles
5.8% missing data
   2   (0.839) 0.763 0.854 0.873 0.353 0.904 0.896 0.879 0.938 0.921 0.785 0.779 
   4   (0.161) 0.237 0.146 0.127 0.647 0.096 0.104 0.121 0.062 0.079 0.215 0.221 

Locus 943 : 
2 alleles
3.6% missing data
   2   (0.909) 0.935 0.968 0.972 0.316 0.824 0.937 0.940 0.911 0.978 0.968 0.773 
   4   (0.091) 0.065 0.032 0.028 0.684 0.176 0.063 0.060 0.089 0.022 0.032 0.227 

Locus 944 : 
2 alleles
2.9% missing data
   4   (0.646) 0.561 0.932 0.674 0.955 0.766 0.564 0.594 0.848 0.923 0.666 0.865 
   1   (0.354) 0.439 0.068 0.326 0.045 0.234 0.436 0.406 0.152 0.077 0.334 0.135 

Locus 945 : 
2 alleles
3.6% missing data
   3   (0.873) 0.971 0.831 0.959 0.988 0.948 0.862 0.811 0.954 0.983 0.912 0.615 
   1   (0.127) 0.029 0.169 0.041 0.012 0.052 0.138 0.189 0.046 0.017 0.088 0.385 

Locus 946 : 
2 alleles
12.3% missing data
   2   (0.940) 0.969 0.989 0.995 0.995 0.956 0.802 0.986 0.978 0.999 0.988 0.965 
   1   (0.060) 0.031 0.011 0.005 0.005 0.044 0.198 0.014 0.022 0.001 0.012 0.035 

Locus 947 : 
2 alleles
3.6% missing data
   2   (0.886) 0.983 0.978 0.952 0.135 0.947 0.932 0.899 0.969 0.634 0.929 0.654 
   4   (0.114) 0.017 0.022 0.048 0.865 0.053 0.068 0.101 0.031 0.366 0.071 0.346 

Locus 948 : 
2 alleles
15.2% missing data
   3   (0.362) 0.495 0.457 0.329 0.123 0.613 0.350 0.367 0.174 0.801 0.314 0.267 
   4   (0.638) 0.505 0.543 0.671 0.877 0.387 0.650 0.633 0.826 0.199 0.686 0.733 

Locus 949 : 
2 alleles
5.1% missing data
   1   (0.795) 0.899 0.966 0.808 0.973 0.861 0.810 0.821 0.969 0.722 0.649 0.838 
   3   (0.205) 0.101 0.034 0.192 0.027 0.139 0.190 0.179 0.031 0.278 0.351 0.162 

Locus 950 : 
2 alleles
10.1% missing data
   1   (0.893) 0.964 0.910 0.713 0.993 0.977 0.961 0.893 0.995 0.771 0.906 0.976 
   3   (0.107) 0.036 0.090 0.287 0.007 0.023 0.039 0.107 0.005 0.229 0.094 0.024 

Locus 951 : 
2 alleles
2.2% missing data
   1   (0.891) 0.984 0.992 0.913 0.987 0.979 0.905 0.830 0.993 0.955 0.933 0.964 
   3   (0.109) 0.016 0.008 0.087 0.013 0.021 0.095 0.170 0.007 0.045 0.067 0.036 

Locus 952 : 
2 alleles
12.3% missing data
   1   (0.944) 0.983 0.982 0.904 0.995 0.990 0.985 0.927 0.998 0.987 0.931 0.991 
   3   (0.056) 0.017 0.018 0.096 0.005 0.010 0.015 0.073 0.002 0.013 0.069 0.009 

Locus 953 : 
2 alleles
3.6% missing data
   4   (0.746) 0.910 0.795 0.814 0.976 0.451 0.705 0.804 0.892 0.185 0.859 0.784 
   2   (0.254) 0.090 0.205 0.186 0.024 0.549 0.295 0.196 0.108 0.815 0.141 0.216 

Locus 954 : 
2 alleles
12.3% missing data
   1   (0.157) 0.071 0.093 0.333 0.012 0.056 0.066 0.192 0.008 0.129 0.381 0.079 
   2   (0.843) 0.929 0.907 0.667 0.988 0.944 0.934 0.808 0.992 0.871 0.619 0.921 

Locus 955 : 
2 alleles
2.9% missing data
   1   (0.323) 0.373 0.035 0.285 0.401 0.166 0.310 0.307 0.479 0.220 0.291 0.658 
   3   (0.677) 0.627 0.965 0.715 0.599 0.834 0.690 0.693 0.521 0.780 0.709 0.342 

Locus 956 : 
2 alleles
7.2% missing data
   2   (0.884) 0.896 0.868 0.918 0.894 0.954 0.906 0.923 0.987 0.975 0.779 0.970 
   4   (0.116) 0.104 0.132 0.082 0.106 0.046 0.094 0.077 0.013 0.025 0.221 0.030 

Locus 957 : 
2 alleles
4.3% missing data
   4   (0.897) 0.942 0.982 0.919 0.990 0.907 0.923 0.919 0.991 0.833 0.877 0.955 
   2   (0.103) 0.058 0.018 0.081 0.010 0.093 0.077 0.081 0.009 0.167 0.123 0.045 

Locus 958 : 
2 alleles
9.4% missing data
   3   (0.525) 0.840 0.376 0.352 0.949 0.272 0.543 0.442 0.889 0.687 0.668 0.692 
   1   (0.475) 0.160 0.624 0.648 0.051 0.728 0.457 0.558 0.111 0.313 0.332 0.308 

Locus 959 : 
2 alleles
1.4% missing data
   3   (0.924) 0.988 0.983 0.904 0.991 0.990 0.960 0.945 0.996 0.949 0.954 0.979 
   4   (0.076) 0.012 0.017 0.096 0.009 0.010 0.040 0.055 0.004 0.051 0.046 0.021 

Locus 960 : 
2 alleles
4.3% missing data
   3   (0.597) 0.526 0.930 0.578 0.950 0.704 0.606 0.537 0.848 0.875 0.532 0.193 
   1   (0.403) 0.474 0.070 0.422 0.050 0.296 0.394 0.463 0.152 0.125 0.468 0.807 

Locus 961 : 
2 alleles
6.5% missing data
   2   (0.818) 0.887 0.669 0.881 0.949 0.896 0.811 0.771 0.978 0.759 0.764 0.939 
   3   (0.182) 0.113 0.331 0.119 0.051 0.104 0.189 0.229 0.022 0.241 0.236 0.061 

Locus 962 : 
2 alleles
12.3% missing data
   3   (0.850) 0.737 0.981 0.948 0.062 0.936 0.830 0.873 0.933 0.982 0.807 0.957 
   1   (0.150) 0.263 0.019 0.052 0.938 0.064 0.170 0.127 0.067 0.018 0.193 0.043 

Locus 963 : 
2 alleles
5.8% missing data
   1   (0.600) 0.494 0.615 0.682 0.880 0.517 0.519 0.648 0.819 0.847 0.712 0.188 
   3   (0.400) 0.506 0.385 0.318 0.120 0.483 0.481 0.352 0.181 0.153 0.288 0.812 

Locus 964 : 
2 alleles
3.6% missing data
   3   (0.879) 0.922 0.992 0.932 0.967 0.772 0.904 0.817 0.975 0.846 0.895 0.752 
   4   (0.121) 0.078 0.008 0.068 0.033 0.228 0.096 0.183 0.025 0.154 0.105 0.248 

Locus 965 : 
2 alleles
7.2% missing data
   4   (0.368) 0.304 0.957 0.482 0.039 0.251 0.258 0.488 0.046 0.259 0.479 0.515 
   1   (0.632) 0.696 0.043 0.518 0.961 0.749 0.742 0.512 0.954 0.741 0.521 0.485 

Locus 966 : 
2 alleles
11.6% missing data
   3   (0.915) 0.944 0.359 0.976 0.992 0.937 0.923 0.968 0.980 0.519 0.967 0.851 
   1   (0.085) 0.056 0.641 0.024 0.008 0.063 0.077 0.032 0.020 0.481 0.033 0.149 

Locus 967 : 
2 alleles
3.6% missing data
   1   (0.352) 0.130 0.088 0.282 0.123 0.543 0.373 0.449 0.160 0.716 0.422 0.190 
   4   (0.648) 0.870 0.912 0.718 0.877 0.457 0.627 0.551 0.840 0.284 0.578 0.810 

Locus 968 : 
2 alleles
2.2% missing data
   3   (0.841) 0.900 0.974 0.892 0.269 0.929 0.875 0.745 0.892 0.959 0.887 0.909 
   1   (0.159) 0.100 0.026 0.108 0.731 0.071 0.125 0.255 0.108 0.041 0.113 0.091 

Locus 969 : 
2 alleles
8.0% missing data
   1   (0.927) 0.959 0.834 0.981 0.992 0.840 0.945 0.947 0.985 0.121 0.968 0.980 
   3   (0.073) 0.041 0.166 0.019 0.008 0.160 0.055 0.053 0.015 0.879 0.032 0.020 

Locus 970 : 
2 alleles
10.9% missing data
   1   (0.120) 0.104 0.111 0.093 0.011 0.071 0.063 0.142 0.009 0.656 0.257 0.036 
   2   (0.880) 0.896 0.889 0.907 0.989 0.929 0.937 0.858 0.991 0.344 0.743 0.964 

Locus 971 : 
2 alleles
13.0% missing data
   4   (0.890) 0.979 0.864 0.951 0.984 0.815 0.876 0.914 0.984 0.983 0.891 0.917 
   2   (0.110) 0.021 0.136 0.049 0.016 0.185 0.124 0.086 0.016 0.017 0.109 0.083 

Locus 972 : 
2 alleles
5.1% missing data
   4   (0.892) 0.984 0.976 0.961 0.125 0.960 0.895 0.911 0.963 0.968 0.936 0.968 
   3   (0.108) 0.016 0.024 0.039 0.875 0.040 0.105 0.089 0.037 0.032 0.064 0.032 

Locus 973 : 
2 alleles
12.3% missing data
   4   (0.808) 0.638 0.930 0.908 0.852 0.728 0.741 0.814 0.915 0.977 0.855 0.841 
   1   (0.192) 0.362 0.070 0.092 0.148 0.272 0.259 0.186 0.085 0.023 0.145 0.159 

Locus 974 : 
2 alleles
1.4% missing data
   2   (0.940) 0.978 0.997 0.876 0.996 0.995 0.987 0.899 0.998 0.962 0.914 0.991 
   3   (0.060) 0.022 0.003 0.124 0.004 0.005 0.013 0.101 0.002 0.038 0.086 0.009 

Locus 975 : 
2 alleles
9.4% missing data
   1   (0.893) 0.976 0.984 0.976 0.678 0.890 0.872 0.932 0.737 0.993 0.954 0.808 
   3   (0.107) 0.024 0.016 0.024 0.322 0.110 0.128 0.068 0.263 0.007 0.046 0.192 

Locus 976 : 
2 alleles
2.2% missing data
   2   (0.898) 0.979 0.970 0.966 0.989 0.912 0.856 0.925 0.949 0.991 0.942 0.922 
   4   (0.102) 0.021 0.030 0.034 0.011 0.088 0.144 0.075 0.051 0.009 0.058 0.078 

Locus 977 : 
2 alleles
1.4% missing data
   2   (0.799) 0.961 0.960 0.657 0.072 0.919 0.895 0.819 0.986 0.833 0.613 0.948 
   3   (0.201) 0.039 0.040 0.343 0.928 0.081 0.105 0.181 0.014 0.167 0.387 0.052 

Locus 978 : 
2 alleles
5.1% missing data
   4   (0.738) 0.435 0.944 0.858 0.969 0.662 0.669 0.736 0.893 0.575 0.790 0.714 
   2   (0.262) 0.565 0.056 0.142 0.031 0.338 0.331 0.264 0.107 0.425 0.210 0.286 

Locus 979 : 
2 alleles
15.2% missing data
   4   (0.774) 0.928 0.937 0.752 0.973 0.820 0.806 0.781 0.959 0.886 0.785 0.400 
   2   (0.226) 0.072 0.063 0.248 0.027 0.180 0.194 0.219 0.041 0.114 0.215 0.600 

Locus 980 : 
2 alleles
11.6% missing data
   2   (0.889) 0.970 0.945 0.936 0.986 0.906 0.878 0.904 0.936 0.985 0.942 0.961 
   4   (0.111) 0.030 0.055 0.064 0.014 0.094 0.122 0.096 0.064 0.015 0.058 0.039 

Locus 981 : 
2 alleles
4.3% missing data
   2   (0.156) 0.140 0.184 0.162 0.014 0.043 0.133 0.223 0.022 0.039 0.112 0.064 
   4   (0.844) 0.860 0.816 0.838 0.986 0.957 0.867 0.777 0.978 0.961 0.888 0.936 

Locus 982 : 
2 alleles
19.6% missing data
   2   (0.871) 0.851 0.976 0.957 0.987 0.733 0.789 0.943 0.909 0.992 0.911 0.924 
   1   (0.129) 0.149 0.024 0.043 0.013 0.267 0.211 0.057 0.091 0.008 0.089 0.076 

Locus 983 : 
2 alleles
2.2% missing data
   3   (0.890) 0.967 0.823 0.959 0.989 0.920 0.845 0.914 0.972 0.989 0.933 0.962 
   1   (0.110) 0.033 0.177 0.041 0.011 0.080 0.155 0.086 0.028 0.011 0.067 0.038 

Locus 984 : 
2 alleles
9.4% missing data
   4   (0.843) 0.448 0.963 0.863 0.985 0.887 0.870 0.827 0.961 0.966 0.865 0.931 
   1   (0.157) 0.552 0.037 0.137 0.015 0.113 0.130 0.173 0.039 0.034 0.135 0.069 

Locus 985 : 
2 alleles
3.6% missing data
   2   (0.155) 0.226 0.028 0.111 0.014 0.224 0.135 0.220 0.021 0.133 0.222 0.059 
   4   (0.845) 0.774 0.972 0.889 0.986 0.776 0.865 0.780 0.979 0.867 0.778 0.941 

Locus 986 : 
2 alleles
2.9% missing data
   1   (0.912) 0.760 0.993 0.846 0.994 0.990 0.965 0.944 0.995 0.849 0.876 0.986 
   2   (0.088) 0.240 0.007 0.154 0.006 0.010 0.035 0.056 0.005 0.151 0.124 0.014 

Locus 987 : 
2 alleles
10.1% missing data
   1   (0.899) 0.974 0.989 0.957 0.901 0.649 0.903 0.902 0.968 0.980 0.922 0.953 
   3   (0.101) 0.026 0.011 0.043 0.099 0.351 0.097 0.098 0.032 0.020 0.078 0.047 

Locus 988 : 
2 alleles
4.3% missing data
   1   (0.140) 0.104 0.036 0.233 0.011 0.030 0.062 0.255 0.007 0.194 0.266 0.045 
   4   (0.860) 0.896 0.964 0.767 0.989 0.970 0.938 0.745 0.993 0.806 0.734 0.955 

Locus 989 : 
2 alleles
2.9% missing data
   2   (0.744) 0.548 0.945 0.833 0.461 0.750 0.729 0.772 0.811 0.821 0.704 0.812 
   4   (0.256) 0.452 0.055 0.167 0.539 0.250 0.271 0.228 0.189 0.179 0.296 0.188 

Locus 990 : 
2 alleles
5.1% missing data
   1   (0.167) 0.184 0.046 0.095 0.802 0.510 0.144 0.120 0.075 0.083 0.169 0.093 
   3   (0.833) 0.816 0.954 0.905 0.198 0.490 0.856 0.880 0.925 0.917 0.831 0.907 

Locus 991 : 
2 alleles
15.9% missing data
   1   (0.955) 0.996 0.981 0.978 0.997 0.985 0.988 0.953 0.998 0.971 0.610 0.985 
   2   (0.045) 0.004 0.019 0.022 0.003 0.015 0.012 0.047 0.002 0.029 0.390 0.015 

Locus 992 : 
2 alleles
5.8% missing data
   1   (0.813) 0.607 0.807 0.807 0.980 0.645 0.834 0.861 0.969 0.770 0.864 0.893 
   3   (0.187) 0.393 0.193 0.193 0.020 0.355 0.166 0.139 0.031 0.230 0.136 0.107 

Locus 993 : 
2 alleles
0.7% missing data
   1   (0.920) 0.942 0.988 0.980 0.994 0.981 0.903 0.926 0.987 0.982 0.920 0.976 
   2   (0.080) 0.058 0.012 0.020 0.006 0.019 0.097 0.074 0.013 0.018 0.080 0.024 

Locus 994 : 
2 alleles
10.9% missing data
   1   (0.850) 0.880 0.948 0.960 0.879 0.739 0.764 0.849 0.836 0.989 0.925 0.771 
   3   (0.150) 0.120 0.052 0.040 0.121 0.261 0.236 0.151 0.164 0.011 0.075 0.229 

Locus 995 : 
2 alleles
5.8% missing data
   3   (0.731) 0.874 0.494 0.852 0.974 0.876 0.655 0.766 0.824 0.911 0.536 0.868 
   1   (0.269) 0.126 0.506 0.148 0.026 0.124 0.345 0.234 0.176 0.089 0.464 0.132 

Locus 996 : 
2 alleles
12.3% missing data
   1   (0.889) 0.985 0.982 0.864 0.897 0.970 0.931 0.847 0.991 0.828 0.926 0.947 
   4   (0.111) 0.015 0.018 0.136 0.103 0.030 0.069 0.153 0.009 0.172 0.074 0.053 

Locus 997 : 
2 alleles
9.4% missing data
   1   (0.216) 0.047 0.058 0.115 0.225 0.248 0.279 0.137 0.209 0.363 0.146 0.353 
   4   (0.784) 0.953 0.942 0.885 0.775 0.752 0.721 0.863 0.791 0.637 0.854 0.647 

Locus 998 : 
2 alleles
2.2% missing data
   4   (0.899) 0.947 0.971 0.952 0.990 0.893 0.882 0.945 0.974 0.971 0.915 0.957 
   3   (0.101) 0.053 0.029 0.048 0.010 0.107 0.118 0.055 0.026 0.029 0.085 0.043 

Locus 999 : 
2 alleles
18.1% missing data
   3   (0.769) 0.760 0.967 0.862 0.940 0.743 0.753 0.778 0.737 0.859 0.785 0.370 
   2   (0.231) 0.240 0.033 0.138 0.060 0.257 0.247 0.222 0.263 0.141 0.215 0.630 

Locus 1000 : 
2 alleles
10.9% missing data
   4   (0.870) 0.889 0.974 0.855 0.988 0.872 0.908 0.843 0.985 0.726 0.908 0.960 
   3   (0.130) 0.111 0.026 0.145 0.012 0.128 0.092 0.157 0.015 0.274 0.092 0.040 

Locus 1001 : 
2 alleles
5.1% missing data
   3   (0.680) 0.700 0.641 0.745 0.965 0.854 0.603 0.766 0.778 0.637 0.772 0.600 
   4   (0.320) 0.300 0.359 0.255 0.035 0.146 0.397 0.234 0.222 0.363 0.228 0.400 

Locus 1002 : 
2 alleles
2.2% missing data
   1   (0.844) 0.843 0.984 0.946 0.988 0.877 0.742 0.927 0.423 0.996 0.936 0.938 
   3   (0.156) 0.157 0.016 0.054 0.012 0.123 0.258 0.073 0.577 0.004 0.064 0.062 

Locus 1003 : 
2 alleles
7.2% missing data
   2   (0.791) 0.585 0.966 0.826 0.977 0.834 0.814 0.701 0.970 0.586 0.798 0.707 
   3   (0.209) 0.415 0.034 0.174 0.023 0.166 0.186 0.299 0.030 0.414 0.202 0.293 

Locus 1004 : 
2 alleles
11.6% missing data
   1   (0.323) 0.487 0.275 0.324 0.046 0.250 0.335 0.364 0.076 0.068 0.381 0.206 
   3   (0.677) 0.513 0.725 0.676 0.954 0.750 0.665 0.636 0.924 0.932 0.619 0.794 

Locus 1005 : 
2 alleles
2.9% missing data
   1   (0.831) 0.846 0.887 0.914 0.982 0.906 0.773 0.832 0.913 0.988 0.829 0.944 
   3   (0.169) 0.154 0.113 0.086 0.018 0.094 0.227 0.168 0.087 0.012 0.171 0.056 

Locus 1006 : 
2 alleles
4.3% missing data
   3   (0.898) 0.983 0.291 0.956 0.128 0.980 0.945 0.930 0.973 0.990 0.892 0.963 
   1   (0.102) 0.017 0.709 0.044 0.872 0.020 0.055 0.070 0.027 0.010 0.108 0.037 

Locus 1007 : 
2 alleles
4.3% missing data
   1   (0.082) 0.033 0.019 0.067 0.006 0.018 0.053 0.109 0.007 0.055 0.074 0.024 
   3   (0.918) 0.967 0.981 0.933 0.994 0.982 0.947 0.891 0.993 0.945 0.926 0.976 

Locus 1008 : 
2 alleles
3.6% missing data
   4   (0.929) 0.983 0.996 0.990 0.994 0.662 0.859 0.971 0.978 0.996 0.979 0.957 
   1   (0.071) 0.017 0.004 0.010 0.006 0.338 0.141 0.029 0.022 0.004 0.021 0.043 

Locus 1009 : 
2 alleles
5.1% missing data
   1   (0.829) 0.982 0.970 0.918 0.224 0.900 0.797 0.820 0.895 0.962 0.865 0.950 
   4   (0.171) 0.018 0.030 0.082 0.776 0.100 0.203 0.180 0.105 0.038 0.135 0.050 

Locus 1010 : 
2 alleles
6.5% missing data
   2   (0.740) 0.947 0.924 0.779 0.586 0.885 0.735 0.713 0.686 0.886 0.824 0.705 
   4   (0.260) 0.053 0.076 0.221 0.414 0.115 0.265 0.287 0.314 0.114 0.176 0.295 

Locus 1011 : 
2 alleles
12.3% missing data
   4   (0.863) 0.980 0.982 0.953 0.963 0.939 0.808 0.940 0.954 0.971 0.922 0.245 
   2   (0.137) 0.020 0.018 0.047 0.037 0.061 0.192 0.060 0.046 0.029 0.078 0.755 

Locus 1012 : 
2 alleles
19.6% missing data
   2   (0.862) 0.968 0.972 0.906 0.889 0.928 0.865 0.887 0.962 0.879 0.864 0.813 
   4   (0.138) 0.032 0.028 0.094 0.111 0.072 0.135 0.113 0.038 0.121 0.136 0.187 

Locus 1013 : 
2 alleles
10.9% missing data
   2   (0.698) 0.659 0.912 0.665 0.965 0.460 0.739 0.632 0.939 0.712 0.617 0.723 
   4   (0.302) 0.341 0.088 0.335 0.035 0.540 0.261 0.368 0.061 0.288 0.383 0.277 

Locus 1014 : 
2 alleles
2.9% missing data
   3   (0.911) 0.988 0.973 0.980 0.578 0.778 0.889 0.972 0.766 0.995 0.978 0.949 
   2   (0.089) 0.012 0.027 0.020 0.422 0.222 0.111 0.028 0.234 0.005 0.022 0.051 

Locus 1015 : 
2 alleles
11.6% missing data
   4   (0.895) 0.943 0.973 0.957 0.991 0.906 0.855 0.926 0.969 0.980 0.948 0.954 
   2   (0.105) 0.057 0.027 0.043 0.009 0.094 0.145 0.074 0.031 0.020 0.052 0.046 

Locus 1016 : 
2 alleles
10.1% missing data
   2   (0.870) 0.975 0.902 0.875 0.985 0.940 0.889 0.910 0.982 0.969 0.802 0.963 
   4   (0.130) 0.025 0.098 0.125 0.015 0.060 0.111 0.090 0.018 0.031 0.198 0.037 

Locus 1017 : 
2 alleles
3.6% missing data
   3   (0.792) 0.733 0.970 0.866 0.922 0.443 0.800 0.784 0.488 0.892 0.859 0.886 
   2   (0.208) 0.267 0.030 0.134 0.078 0.557 0.200 0.216 0.512 0.108 0.141 0.114 

Locus 1018 : 
2 alleles
4.3% missing data
   2   (0.487) 0.746 0.506 0.428 0.348 0.696 0.481 0.541 0.644 0.552 0.397 0.598 
   4   (0.513) 0.254 0.494 0.572 0.652 0.304 0.519 0.459 0.356 0.448 0.603 0.402 

Locus 1019 : 
2 alleles
12.3% missing data
   2   (0.845) 0.886 0.606 0.912 0.986 0.680 0.833 0.856 0.925 0.992 0.906 0.885 
   1   (0.155) 0.114 0.394 0.088 0.014 0.320 0.167 0.144 0.075 0.008 0.094 0.115 

Locus 1020 : 
2 alleles
15.9% missing data
   2   (0.764) 0.880 0.790 0.644 0.979 0.868 0.839 0.792 0.930 0.886 0.750 0.409 
   4   (0.236) 0.120 0.210 0.356 0.021 0.132 0.161 0.208 0.070 0.114 0.250 0.591 

Locus 1021 : 
2 alleles
2.2% missing data
   4   (0.909) 0.920 0.993 0.889 0.993 0.984 0.958 0.884 0.995 0.766 0.904 0.980 
   2   (0.091) 0.080 0.007 0.111 0.007 0.016 0.042 0.116 0.005 0.234 0.096 0.020 

Locus 1022 : 
2 alleles
15.2% missing data
   3   (0.912) 0.905 0.957 0.925 0.988 0.897 0.940 0.946 0.991 0.984 0.924 0.909 
   1   (0.088) 0.095 0.043 0.075 0.012 0.103 0.060 0.054 0.009 0.016 0.076 0.091 

Locus 1023 : 
2 alleles
9.4% missing data
   4   (0.671) 0.893 0.106 0.623 0.957 0.609 0.716 0.686 0.893 0.693 0.668 0.606 
   1   (0.329) 0.107 0.894 0.377 0.043 0.391 0.284 0.314 0.107 0.307 0.332 0.394 

Locus 1024 : 
2 alleles
8.0% missing data
   1   (0.907) 0.991 0.931 0.951 0.993 0.872 0.947 0.958 0.990 0.969 0.870 0.178 
   2   (0.093) 0.009 0.069 0.049 0.007 0.128 0.053 0.042 0.010 0.031 0.130 0.822 

Locus 1025 : 
2 alleles
5.1% missing data
   1   (0.892) 0.933 0.989 0.972 0.987 0.748 0.827 0.946 0.976 0.996 0.851 0.939 
   3   (0.108) 0.067 0.011 0.028 0.013 0.252 0.173 0.054 0.024 0.004 0.149 0.061 

Locus 1026 : 
2 alleles
4.3% missing data
   4   (0.892) 0.962 0.975 0.969 0.992 0.851 0.875 0.955 0.856 0.866 0.945 0.518 
   2   (0.108) 0.038 0.025 0.031 0.008 0.149 0.125 0.045 0.144 0.134 0.055 0.482 

Locus 1027 : 
2 alleles
13.8% missing data
   1   (0.734) 0.956 0.760 0.747 0.974 0.690 0.742 0.723 0.949 0.509 0.682 0.791 
   4   (0.266) 0.044 0.240 0.253 0.026 0.310 0.258 0.277 0.051 0.491 0.318 0.209 

Locus 1028 : 
2 alleles
1.4% missing data
   2   (0.875) 0.880 0.972 0.911 0.988 0.964 0.874 0.787 0.981 0.993 0.934 0.900 
   4   (0.125) 0.120 0.028 0.089 0.012 0.036 0.126 0.213 0.019 0.007 0.066 0.100 

Locus 1029 : 
2 alleles
2.2% missing data
   2   (0.480) 0.407 0.957 0.502 0.449 0.487 0.416 0.441 0.515 0.360 0.629 0.563 
   4   (0.520) 0.593 0.043 0.498 0.551 0.513 0.584 0.559 0.485 0.640 0.371 0.437 

Locus 1030 : 
2 alleles
11.6% missing data
   4   (0.903) 0.993 0.950 0.926 0.971 0.872 0.923 0.944 0.989 0.921 0.893 0.965 
   1   (0.097) 0.007 0.050 0.074 0.029 0.128 0.077 0.056 0.011 0.079 0.107 0.035 

Locus 1031 : 
2 alleles
0.7% missing data
   2   (0.899) 0.975 0.979 0.951 0.993 0.929 0.940 0.796 0.980 0.974 0.945 0.132 
   4   (0.101) 0.025 0.021 0.049 0.007 0.071 0.060 0.204 0.020 0.026 0.055 0.868 

Locus 1032 : 
2 alleles
5.8% missing data
   3   (0.771) 0.674 0.085 0.827 0.081 0.927 0.816 0.807 0.896 0.964 0.755 0.942 
   2   (0.229) 0.326 0.915 0.173 0.919 0.073 0.184 0.193 0.104 0.036 0.245 0.058 

Locus 1033 : 
2 alleles
3.6% missing data
   3   (0.925) 0.991 0.809 0.991 0.411 0.936 0.921 0.968 0.877 0.998 0.965 0.928 
   1   (0.075) 0.009 0.191 0.009 0.589 0.064 0.079 0.032 0.123 0.002 0.035 0.072 

Locus 1034 : 
2 alleles
12.3% missing data
   2   (0.867) 0.878 0.916 0.919 0.981 0.617 0.866 0.865 0.958 0.946 0.932 0.932 
   1   (0.133) 0.122 0.084 0.081 0.019 0.383 0.134 0.135 0.042 0.054 0.068 0.068 

Locus 1035 : 
2 alleles
0.7% missing data
   3   (0.886) 0.907 0.980 0.915 0.989 0.961 0.907 0.786 0.992 0.915 0.915 0.978 
   4   (0.114) 0.093 0.020 0.085 0.011 0.039 0.093 0.214 0.008 0.085 0.085 0.022 

Locus 1036 : 
2 alleles
5.1% missing data
   1   (0.861) 0.896 0.976 0.919 0.982 0.927 0.826 0.841 0.959 0.932 0.927 0.941 
   3   (0.139) 0.104 0.024 0.081 0.018 0.073 0.174 0.159 0.041 0.068 0.073 0.059 

Locus 1037 : 
2 alleles
12.3% missing data
   4   (0.839) 0.979 0.958 0.925 0.797 0.816 0.806 0.866 0.743 0.807 0.929 0.845 
   2   (0.161) 0.021 0.042 0.075 0.203 0.184 0.194 0.134 0.257 0.193 0.071 0.155 

Locus 1038 : 
2 alleles
5.8% missing data
   1   (0.634) 0.669 0.899 0.790 0.230 0.822 0.527 0.576 0.810 0.934 0.724 0.260 
   3   (0.366) 0.331 0.101 0.210 0.770 0.178 0.473 0.424 0.190 0.066 0.276 0.740 

Locus 1039 : 
2 alleles
6.5% missing data
   3   (0.804) 0.901 0.940 0.801 0.977 0.844 0.809 0.749 0.973 0.886 0.801 0.922 
   1   (0.196) 0.099 0.060 0.199 0.023 0.156 0.191 0.251 0.027 0.114 0.199 0.078 

Locus 1040 : 
2 alleles
2.9% missing data
   4   (0.854) 0.885 0.983 0.854 0.989 0.915 0.891 0.794 0.984 0.976 0.754 0.876 
   2   (0.146) 0.115 0.017 0.146 0.011 0.085 0.109 0.206 0.016 0.024 0.246 0.124 

Locus 1041 : 
2 alleles
1.4% missing data
   2   (0.891) 0.991 0.986 0.927 0.990 0.986 0.890 0.931 0.993 0.480 0.945 0.960 
   4   (0.109) 0.009 0.014 0.073 0.010 0.014 0.110 0.069 0.007 0.520 0.055 0.040 

Locus 1042 : 
2 alleles
1.4% missing data
   2   (0.872) 0.986 0.980 0.854 0.989 0.871 0.896 0.838 0.983 0.959 0.925 0.962 
   1   (0.128) 0.014 0.020 0.146 0.011 0.129 0.104 0.162 0.017 0.041 0.075 0.038 

Locus 1043 : 
2 alleles
2.2% missing data
   1   (0.891) 0.988 0.984 0.970 0.114 0.973 0.887 0.917 0.975 0.966 0.915 0.832 
   3   (0.109) 0.012 0.016 0.030 0.886 0.027 0.113 0.083 0.025 0.034 0.085 0.168 

Locus 1044 : 
2 alleles
1.4% missing data
   2   (0.576) 0.137 0.622 0.722 0.867 0.569 0.493 0.551 0.402 0.826 0.515 0.839 
   4   (0.424) 0.863 0.378 0.278 0.133 0.431 0.507 0.449 0.598 0.174 0.485 0.161 

Locus 1045 : 
2 alleles
17.4% missing data
   1   (0.879) 0.962 0.968 0.935 0.815 0.968 0.844 0.881 0.983 0.965 0.933 0.934 
   3   (0.121) 0.038 0.032 0.065 0.185 0.032 0.156 0.119 0.017 0.035 0.067 0.066 

Locus 1046 : 
2 alleles
18.1% missing data
   3   (0.875) 0.904 0.982 0.939 0.989 0.828 0.855 0.900 0.827 0.987 0.925 0.917 
   1   (0.125) 0.096 0.018 0.061 0.011 0.172 0.145 0.100 0.173 0.013 0.075 0.083 

Locus 1047 : 
2 alleles
3.6% missing data
   1   (0.291) 0.236 0.343 0.222 0.036 0.357 0.345 0.239 0.187 0.107 0.368 0.179 
   4   (0.709) 0.764 0.657 0.778 0.964 0.643 0.655 0.761 0.813 0.893 0.632 0.821 

Locus 1048 : 
2 alleles
15.2% missing data
   3   (0.876) 0.975 0.824 0.820 0.985 0.951 0.932 0.869 0.982 0.860 0.819 0.952 
   1   (0.124) 0.025 0.176 0.180 0.015 0.049 0.068 0.131 0.018 0.140 0.181 0.048 

Locus 1049 : 
2 alleles
2.2% missing data
   4   (0.925) 0.970 0.996 0.913 0.994 0.992 0.959 0.968 0.997 0.714 0.947 0.984 
   2   (0.075) 0.030 0.004 0.087 0.006 0.008 0.041 0.032 0.003 0.286 0.053 0.016 

Locus 1050 : 
2 alleles
0.0% missing data
   4   (0.894) 0.940 0.989 0.918 0.092 0.973 0.950 0.867 0.989 0.947 0.886 0.965 
   2   (0.106) 0.060 0.011 0.082 0.908 0.027 0.050 0.133 0.011 0.053 0.114 0.035 

Locus 1051 : 
2 alleles
4.3% missing data
   2   (0.908) 0.940 0.980 0.973 0.990 0.980 0.912 0.955 0.921 0.890 0.941 0.696 
   4   (0.092) 0.060 0.020 0.027 0.010 0.020 0.088 0.045 0.079 0.110 0.059 0.304 

Locus 1052 : 
2 alleles
13.8% missing data
   2   (0.412) 0.570 0.090 0.333 0.402 0.404 0.464 0.436 0.394 0.145 0.390 0.549 
   4   (0.588) 0.430 0.910 0.667 0.598 0.596 0.536 0.564 0.606 0.855 0.610 0.451 

Locus 1053 : 
2 alleles
7.2% missing data
   2   (0.804) 0.968 0.974 0.880 0.985 0.301 0.836 0.797 0.945 0.440 0.853 0.248 
   4   (0.196) 0.032 0.026 0.120 0.015 0.699 0.164 0.203 0.055 0.560 0.147 0.752 

Locus 1054 : 
2 alleles
2.2% missing data
   2   (0.897) 0.897 0.837 0.961 0.992 0.945 0.888 0.877 0.966 0.981 0.910 0.973 
   4   (0.103) 0.103 0.163 0.039 0.008 0.055 0.112 0.123 0.034 0.019 0.090 0.027 

Locus 1055 : 
2 alleles
11.6% missing data
   1   (0.922) 0.942 0.980 0.935 0.944 0.875 0.959 0.934 0.990 0.989 0.912 0.963 
   3   (0.078) 0.058 0.020 0.065 0.056 0.125 0.041 0.066 0.010 0.011 0.088 0.037 

Locus 1056 : 
2 alleles
13.0% missing data
   4   (0.909) 0.964 0.981 0.945 0.859 0.944 0.904 0.956 0.987 0.996 0.957 0.937 
   2   (0.091) 0.036 0.019 0.055 0.141 0.056 0.096 0.044 0.013 0.004 0.043 0.063 

Locus 1057 : 
2 alleles
3.6% missing data
   3   (0.911) 0.934 0.960 0.978 0.989 0.975 0.856 0.945 0.972 0.994 0.964 0.901 
   1   (0.089) 0.066 0.040 0.022 0.011 0.025 0.144 0.055 0.028 0.006 0.036 0.099 

Locus 1058 : 
2 alleles
12.3% missing data
   4   (0.306) 0.445 0.962 0.185 0.034 0.543 0.351 0.275 0.106 0.642 0.222 0.219 
   2   (0.694) 0.555 0.038 0.815 0.966 0.457 0.649 0.725 0.894 0.358 0.778 0.781 

Locus 1059 : 
2 alleles
15.2% missing data
   1   (0.713) 0.711 0.955 0.836 0.973 0.675 0.644 0.710 0.872 0.355 0.647 0.741 
   4   (0.287) 0.289 0.045 0.164 0.027 0.325 0.356 0.290 0.128 0.645 0.353 0.259 

Locus 1060 : 
2 alleles
12.3% missing data
   4   (0.907) 0.847 0.934 0.923 0.992 0.989 0.951 0.845 0.994 0.987 0.749 0.978 
   2   (0.093) 0.153 0.066 0.077 0.008 0.011 0.049 0.155 0.006 0.013 0.251 0.022 

Locus 1061 : 
2 alleles
10.9% missing data
   1   (0.101) 0.010 0.102 0.150 0.009 0.029 0.049 0.082 0.007 0.419 0.067 0.071 
   3   (0.899) 0.990 0.898 0.850 0.991 0.971 0.951 0.918 0.993 0.581 0.933 0.929 

Locus 1062 : 
2 alleles
17.4% missing data
   4   (0.741) 0.592 0.595 0.805 0.319 0.843 0.730 0.790 0.800 0.875 0.827 0.809 
   2   (0.259) 0.408 0.405 0.195 0.681 0.157 0.270 0.210 0.200 0.125 0.173 0.191 

Locus 1063 : 
2 alleles
11.6% missing data
   1   (0.919) 0.955 0.995 0.900 0.993 0.983 0.972 0.937 0.993 0.959 0.939 0.558 
   2   (0.081) 0.045 0.005 0.100 0.007 0.017 0.028 0.063 0.007 0.041 0.061 0.442 

Locus 1064 : 
2 alleles
13.8% missing data
   2   (0.871) 0.878 0.974 0.910 0.987 0.910 0.868 0.935 0.973 0.647 0.865 0.947 
   4   (0.129) 0.122 0.026 0.090 0.013 0.090 0.132 0.065 0.027 0.353 0.135 0.053 

Locus 1065 : 
2 alleles
2.2% missing data
   4   (0.821) 0.958 0.946 0.853 0.344 0.909 0.871 0.772 0.944 0.856 0.851 0.645 
   2   (0.179) 0.042 0.054 0.147 0.656 0.091 0.129 0.228 0.056 0.144 0.149 0.355 

Locus 1066 : 
2 alleles
2.9% missing data
   3   (0.926) 0.972 0.995 0.906 0.984 0.985 0.974 0.931 0.996 0.892 0.816 0.981 
   1   (0.074) 0.028 0.005 0.094 0.016 0.015 0.026 0.069 0.004 0.108 0.184 0.019 

Locus 1067 : 
2 alleles
10.1% missing data
   2   (0.946) 0.979 0.978 0.900 0.996 0.992 0.986 0.940 0.998 0.988 0.950 0.991 
   4   (0.054) 0.021 0.022 0.100 0.004 0.008 0.014 0.060 0.002 0.012 0.050 0.009 

Locus 1068 : 
2 alleles
4.3% missing data
   3   (0.904) 0.974 0.992 0.967 0.990 0.972 0.869 0.915 0.983 0.950 0.947 0.906 
   2   (0.096) 0.026 0.008 0.033 0.010 0.028 0.131 0.085 0.017 0.050 0.053 0.094 

Locus 1069 : 
2 alleles
5.1% missing data
   4   (0.684) 0.409 0.127 0.974 0.125 0.400 0.304 0.923 0.034 0.997 0.932 0.363 
   1   (0.316) 0.591 0.873 0.026 0.875 0.600 0.696 0.077 0.966 0.003 0.068 0.637 

Locus 1070 : 
2 alleles
13.0% missing data
   3   (0.891) 0.878 0.976 0.962 0.988 0.944 0.844 0.894 0.979 0.991 0.937 0.935 
   4   (0.109) 0.122 0.024 0.038 0.012 0.056 0.156 0.106 0.021 0.009 0.063 0.065 

Locus 1071 : 
2 alleles
9.4% missing data
   2   (0.684) 0.907 0.955 0.664 0.971 0.746 0.652 0.651 0.645 0.872 0.742 0.844 
   4   (0.316) 0.093 0.045 0.336 0.029 0.254 0.348 0.349 0.355 0.128 0.258 0.156 

Locus 1072 : 
2 alleles
1.4% missing data
   2   (0.875) 0.974 0.958 0.830 0.989 0.958 0.934 0.870 0.992 0.532 0.872 0.843 
   3   (0.125) 0.026 0.042 0.170 0.011 0.042 0.066 0.130 0.008 0.468 0.128 0.157 

Locus 1073 : 
2 alleles
3.6% missing data
   2   (0.914) 0.982 0.957 0.840 0.994 0.986 0.970 0.924 0.997 0.627 0.892 0.981 
   1   (0.086) 0.018 0.043 0.160 0.006 0.014 0.030 0.076 0.003 0.373 0.108 0.019 

Locus 1074 : 
2 alleles
4.3% missing data
   2   (0.105) 0.009 0.104 0.046 0.025 0.054 0.143 0.075 0.019 0.198 0.040 0.034 
   4   (0.895) 0.991 0.896 0.954 0.975 0.946 0.857 0.925 0.981 0.802 0.960 0.966 

Locus 1075 : 
2 alleles
20.3% missing data
   3   (0.885) 0.935 0.970 0.897 0.191 0.983 0.927 0.937 0.987 0.801 0.921 0.977 
   2   (0.115) 0.065 0.030 0.103 0.809 0.017 0.073 0.063 0.013 0.199 0.079 0.023 

Locus 1076 : 
2 alleles
2.9% missing data
   2   (0.830) 0.975 0.978 0.888 0.983 0.767 0.819 0.830 0.961 0.493 0.865 0.863 
   4   (0.170) 0.025 0.022 0.112 0.017 0.233 0.181 0.170 0.039 0.507 0.135 0.137 

Locus 1077 : 
2 alleles
4.3% missing data
   1   (0.863) 0.923 0.988 0.906 0.983 0.955 0.839 0.831 0.985 0.992 0.908 0.952 
   3   (0.137) 0.077 0.012 0.094 0.017 0.045 0.161 0.169 0.015 0.008 0.092 0.048 

Locus 1078 : 
2 alleles
5.1% missing data
   3   (0.896) 0.986 0.987 0.960 0.989 0.902 0.863 0.935 0.961 0.966 0.917 0.933 
   1   (0.104) 0.014 0.013 0.040 0.011 0.098 0.137 0.065 0.039 0.034 0.083 0.067 

Locus 1079 : 
2 alleles
14.5% missing data
   2   (0.656) 0.868 0.708 0.702 0.880 0.460 0.624 0.661 0.904 0.732 0.637 0.468 
   1   (0.344) 0.132 0.292 0.298 0.120 0.540 0.376 0.339 0.096 0.268 0.363 0.532 

Locus 1080 : 
2 alleles
15.2% missing data
   3   (0.744) 0.778 0.770 0.849 0.114 0.667 0.749 0.831 0.279 0.722 0.752 0.906 
   1   (0.256) 0.222 0.230 0.151 0.886 0.333 0.251 0.169 0.721 0.278 0.248 0.094 

Locus 1081 : 
2 alleles
12.3% missing data
   4   (0.901) 0.970 0.976 0.966 0.888 0.874 0.867 0.937 0.971 0.946 0.936 0.959 
   2   (0.099) 0.030 0.024 0.034 0.112 0.126 0.133 0.063 0.029 0.054 0.064 0.041 

Locus 1082 : 
2 alleles
3.6% missing data
   4   (0.900) 0.900 0.879 0.906 0.989 0.971 0.924 0.917 0.992 0.929 0.943 0.960 
   1   (0.100) 0.100 0.121 0.094 0.011 0.029 0.076 0.083 0.008 0.071 0.057 0.040 

Locus 1083 : 
2 alleles
4.3% missing data
   3   (0.869) 0.798 0.976 0.849 0.879 0.948 0.898 0.850 0.985 0.918 0.910 0.926 
   4   (0.131) 0.202 0.024 0.151 0.121 0.052 0.102 0.150 0.015 0.082 0.090 0.074 

Locus 1084 : 
2 alleles
5.1% missing data
   4   (0.855) 0.922 0.978 0.956 0.634 0.912 0.843 0.880 0.886 0.983 0.575 0.941 
   2   (0.145) 0.078 0.022 0.044 0.366 0.088 0.157 0.120 0.114 0.017 0.425 0.059 

Locus 1085 : 
2 alleles
1.4% missing data
   4   (0.908) 0.990 0.990 0.901 0.992 0.956 0.947 0.905 0.995 0.644 0.944 0.976 
   1   (0.092) 0.010 0.010 0.099 0.008 0.044 0.053 0.095 0.005 0.356 0.056 0.024 

Locus 1086 : 
2 alleles
13.8% missing data
   3   (0.067) 0.025 0.024 0.162 0.005 0.013 0.018 0.091 0.002 0.111 0.071 0.018 
   4   (0.933) 0.975 0.976 0.838 0.995 0.987 0.982 0.909 0.998 0.889 0.929 0.982 

Locus 1087 : 
2 alleles
12.3% missing data
   2   (0.147) 0.163 0.022 0.100 0.739 0.040 0.102 0.167 0.028 0.464 0.130 0.052 
   4   (0.853) 0.837 0.978 0.900 0.261 0.960 0.898 0.833 0.972 0.536 0.870 0.948 

Locus 1088 : 
2 alleles
5.8% missing data
   1   (0.880) 0.961 0.978 0.944 0.991 0.647 0.862 0.876 0.956 0.987 0.939 0.896 
   4   (0.120) 0.039 0.022 0.056 0.009 0.353 0.138 0.124 0.044 0.013 0.061 0.104 

Locus 1089 : 
2 alleles
17.4% missing data
   1   (0.653) 0.171 0.379 0.748 0.907 0.875 0.561 0.727 0.758 0.671 0.753 0.846 
   4   (0.347) 0.829 0.621 0.252 0.093 0.125 0.439 0.273 0.242 0.329 0.247 0.154 

Locus 1090 : 
2 alleles
8.7% missing data
   3   (0.876) 0.974 0.972 0.931 0.990 0.961 0.864 0.865 0.984 0.586 0.923 0.959 
   1   (0.124) 0.026 0.028 0.069 0.010 0.039 0.136 0.135 0.016 0.414 0.077 0.041 

Locus 1091 : 
2 alleles
17.4% missing data
   1   (0.863) 0.966 0.828 0.886 0.957 0.910 0.866 0.812 0.986 0.905 0.930 0.944 
   3   (0.137) 0.034 0.172 0.114 0.043 0.090 0.134 0.188 0.014 0.095 0.070 0.056 

Locus 1092 : 
2 alleles
19.6% missing data
   3   (0.862) 0.948 0.969 0.924 0.072 0.976 0.901 0.778 0.983 0.962 0.777 0.925 
   1   (0.138) 0.052 0.031 0.076 0.928 0.024 0.099 0.222 0.017 0.038 0.223 0.075 

Locus 1093 : 
2 alleles
13.8% missing data
   3   (0.828) 0.961 0.954 0.918 0.951 0.850 0.723 0.894 0.962 0.860 0.869 0.756 
   1   (0.172) 0.039 0.046 0.082 0.049 0.150 0.277 0.106 0.038 0.140 0.131 0.244 

Locus 1094 : 
2 alleles
8.7% missing data
   3   (0.946) 0.995 0.996 0.903 0.996 0.995 0.987 0.951 0.999 0.847 0.906 0.991 
   1   (0.054) 0.005 0.004 0.097 0.004 0.005 0.013 0.049 0.001 0.153 0.094 0.009 

Locus 1095 : 
2 alleles
3.6% missing data
   2   (0.767) 0.807 0.725 0.789 0.976 0.801 0.781 0.782 0.959 0.922 0.607 0.656 
   4   (0.233) 0.193 0.275 0.211 0.024 0.199 0.219 0.218 0.041 0.078 0.393 0.344 

Locus 1096 : 
2 alleles
13.8% missing data
   2   (0.767) 0.933 0.693 0.811 0.557 0.815 0.795 0.826 0.732 0.517 0.839 0.617 
   4   (0.233) 0.067 0.307 0.189 0.443 0.185 0.205 0.174 0.268 0.483 0.161 0.383 

Locus 1097 : 
2 alleles
3.6% missing data
   3   (0.741) 0.752 0.771 0.859 0.364 0.823 0.735 0.785 0.859 0.364 0.727 0.424 
   2   (0.259) 0.248 0.229 0.141 0.636 0.177 0.265 0.215 0.141 0.636 0.273 0.576 

Locus 1098 : 
2 alleles
3.6% missing data
   4   (0.881) 0.911 0.982 0.953 0.991 0.956 0.818 0.931 0.980 0.950 0.904 0.921 
   2   (0.119) 0.089 0.018 0.047 0.009 0.044 0.182 0.069 0.020 0.050 0.096 0.079 

Locus 1099 : 
2 alleles
13.0% missing data
   2   (0.909) 0.952 0.994 0.933 0.991 0.960 0.920 0.928 0.990 0.987 0.953 0.933 
   4   (0.091) 0.048 0.006 0.067 0.009 0.040 0.080 0.072 0.010 0.013 0.047 0.067 

Locus 1100 : 
2 alleles
7.2% missing data
   3   (0.901) 0.939 0.990 0.932 0.986 0.961 0.927 0.910 0.956 0.897 0.924 0.898 
   1   (0.099) 0.061 0.010 0.068 0.014 0.039 0.073 0.090 0.044 0.103 0.076 0.102 

Locus 1101 : 
2 alleles
10.1% missing data
   3   (0.944) 0.996 0.979 0.873 0.997 0.990 0.986 0.952 0.998 0.946 0.942 0.989 
   1   (0.056) 0.004 0.021 0.127 0.003 0.010 0.014 0.048 0.002 0.054 0.058 0.011 

Locus 1102 : 
2 alleles
14.5% missing data
   2   (0.083) 0.122 0.014 0.084 0.014 0.027 0.053 0.040 0.007 0.278 0.043 0.034 
   3   (0.917) 0.878 0.986 0.916 0.986 0.973 0.947 0.960 0.993 0.722 0.957 0.966 

Locus 1103 : 
2 alleles
4.3% missing data
   2   (0.878) 0.955 0.988 0.868 0.965 0.970 0.910 0.833 0.975 0.956 0.922 0.940 
   4   (0.122) 0.045 0.012 0.132 0.035 0.030 0.090 0.167 0.025 0.044 0.078 0.060 

Locus 1104 : 
2 alleles
14.5% missing data
   2   (0.844) 0.162 0.877 0.896 0.691 0.947 0.899 0.870 0.873 0.926 0.842 0.828 
   1   (0.156) 0.838 0.123 0.104 0.309 0.053 0.101 0.130 0.127 0.074 0.158 0.172 

Locus 1105 : 
2 alleles
11.6% missing data
   4   (0.896) 0.218 0.835 0.983 0.992 0.749 0.844 0.957 0.896 0.990 0.970 0.881 
   2   (0.104) 0.782 0.165 0.017 0.008 0.251 0.156 0.043 0.104 0.010 0.030 0.119 

Locus 1106 : 
2 alleles
18.8% missing data
   2   (0.804) 0.806 0.871 0.799 0.838 0.953 0.815 0.809 0.983 0.875 0.696 0.953 
   4   (0.196) 0.194 0.129 0.201 0.162 0.047 0.185 0.191 0.017 0.125 0.304 0.047 

Locus 1107 : 
2 alleles
12.3% missing data
   4   (0.943) 0.957 0.987 0.995 0.996 0.743 0.897 0.986 0.720 0.999 0.988 0.975 
   2   (0.057) 0.043 0.013 0.005 0.004 0.257 0.103 0.014 0.280 0.001 0.012 0.025 

Locus 1108 : 
2 alleles
3.6% missing data
   1   (0.107) 0.017 0.007 0.185 0.956 0.012 0.037 0.140 0.005 0.044 0.080 0.020 
   4   (0.893) 0.983 0.993 0.815 0.044 0.988 0.963 0.860 0.995 0.956 0.920 0.980 

Locus 1109 : 
2 alleles
2.9% missing data
   3   (0.905) 0.868 0.989 0.967 0.990 0.937 0.877 0.913 0.981 0.985 0.958 0.961 
   2   (0.095) 0.132 0.011 0.033 0.010 0.063 0.123 0.087 0.019 0.015 0.042 0.039 

Locus 1110 : 
2 alleles
5.8% missing data
   3   (0.818) 0.863 0.864 0.932 0.986 0.537 0.737 0.840 0.953 0.926 0.755 0.868 
   4   (0.182) 0.137 0.136 0.068 0.014 0.463 0.263 0.160 0.047 0.074 0.245 0.132 

Locus 1111 : 
2 alleles
7.2% missing data
   2   (0.137) 0.036 0.019 0.097 0.958 0.029 0.102 0.113 0.034 0.083 0.157 0.034 
   4   (0.863) 0.964 0.981 0.903 0.042 0.971 0.898 0.887 0.966 0.917 0.843 0.966 

Locus 1112 : 
2 alleles
2.9% missing data
   2   (0.886) 0.961 0.730 0.970 0.990 0.879 0.854 0.928 0.900 0.995 0.959 0.637 
   4   (0.114) 0.039 0.270 0.030 0.010 0.121 0.146 0.072 0.100 0.005 0.041 0.363 

Locus 1113 : 
2 alleles
2.9% missing data
   3   (0.899) 0.894 0.987 0.860 0.992 0.970 0.943 0.897 0.992 0.928 0.920 0.966 
   1   (0.101) 0.106 0.013 0.140 0.008 0.030 0.057 0.103 0.008 0.072 0.080 0.034 

Locus 1114 : 
2 alleles
4.3% missing data
   2   (0.843) 0.924 0.929 0.902 0.982 0.874 0.828 0.787 0.971 0.956 0.816 0.948 
   4   (0.157) 0.076 0.071 0.098 0.018 0.126 0.172 0.213 0.029 0.044 0.184 0.052 

Locus 1115 : 
2 alleles
10.9% missing data
   4   (0.868) 0.982 0.984 0.925 0.881 0.884 0.879 0.885 0.925 0.803 0.842 0.905 
   2   (0.132) 0.018 0.016 0.075 0.119 0.116 0.121 0.115 0.075 0.197 0.158 0.095 

Locus 1116 : 
2 alleles
12.3% missing data
   1   (0.860) 0.913 0.912 0.945 0.690 0.914 0.833 0.848 0.850 0.900 0.929 0.969 
   2   (0.140) 0.087 0.088 0.055 0.310 0.086 0.167 0.152 0.150 0.100 0.071 0.031 

Locus 1117 : 
2 alleles
13.0% missing data
   4   (0.922) 0.957 0.890 0.989 0.581 0.946 0.890 0.967 0.708 0.999 0.979 0.971 
   1   (0.078) 0.043 0.110 0.011 0.419 0.054 0.110 0.033 0.292 0.001 0.021 0.029 

Locus 1118 : 
2 alleles
13.0% missing data
   2   (0.298) 0.400 0.076 0.249 0.037 0.227 0.360 0.273 0.084 0.389 0.202 0.512 
   4   (0.702) 0.600 0.924 0.751 0.963 0.773 0.640 0.727 0.916 0.611 0.798 0.488 

Locus 1119 : 
2 alleles
6.5% missing data
   4   (0.839) 0.947 0.954 0.872 0.986 0.800 0.848 0.780 0.970 0.912 0.877 0.855 
   2   (0.161) 0.053 0.046 0.128 0.014 0.200 0.152 0.220 0.030 0.088 0.123 0.145 

Locus 1120 : 
2 alleles
3.6% missing data
   2   (0.939) 0.995 0.997 0.866 0.996 0.995 0.986 0.905 0.999 0.676 0.968 0.989 
   1   (0.061) 0.005 0.003 0.134 0.004 0.005 0.014 0.095 0.001 0.324 0.032 0.011 

Locus 1121 : 
2 alleles
8.7% missing data
   1   (0.833) 0.857 0.974 0.844 0.986 0.958 0.876 0.815 0.984 0.227 0.797 0.894 
   2   (0.167) 0.143 0.026 0.156 0.014 0.042 0.124 0.185 0.016 0.773 0.203 0.106 

Locus 1122 : 
2 alleles
11.6% missing data
   1   (0.753) 0.847 0.777 0.823 0.927 0.681 0.739 0.792 0.872 0.611 0.768 0.553 
   3   (0.247) 0.153 0.223 0.177 0.073 0.319 0.261 0.208 0.128 0.389 0.232 0.447 

Locus 1123 : 
2 alleles
4.3% missing data
   3   (0.850) 0.650 0.987 0.850 0.984 0.833 0.899 0.815 0.952 0.976 0.935 0.561 
   4   (0.150) 0.350 0.013 0.150 0.016 0.167 0.101 0.185 0.048 0.024 0.065 0.439 

Locus 1124 : 
2 alleles
16.7% missing data
   2   (0.852) 0.943 0.974 0.953 0.987 0.956 0.712 0.879 0.895 0.879 0.940 0.870 
   4   (0.148) 0.057 0.026 0.047 0.013 0.044 0.288 0.121 0.105 0.121 0.060 0.130 

Locus 1125 : 
2 alleles
5.8% missing data
   2   (0.902) 0.948 0.974 0.980 0.623 0.878 0.904 0.924 0.700 0.994 0.955 0.775 
   1   (0.098) 0.052 0.026 0.020 0.377 0.122 0.096 0.076 0.300 0.006 0.045 0.225 

Locus 1126 : 
2 alleles
9.4% missing data
   4   (0.919) 0.887 0.995 0.918 0.993 0.991 0.972 0.928 0.992 0.780 0.955 0.632 
   3   (0.081) 0.113 0.005 0.082 0.007 0.009 0.028 0.072 0.008 0.220 0.045 0.368 

Locus 1127 : 
2 alleles
3.6% missing data
   4   (0.818) 0.820 0.862 0.887 0.978 0.591 0.836 0.801 0.978 0.367 0.729 0.932 
   2   (0.182) 0.180 0.138 0.113 0.022 0.409 0.164 0.199 0.022 0.633 0.271 0.068 

Locus 1128 : 
2 alleles
5.1% missing data
   1   (0.307) 0.067 0.311 0.327 0.981 0.411 0.233 0.276 0.086 0.683 0.384 0.210 
   3   (0.693) 0.933 0.689 0.673 0.019 0.589 0.767 0.724 0.914 0.317 0.616 0.790 

Locus 1129 : 
2 alleles
15.2% missing data
   1   (0.703) 0.632 0.914 0.718 0.896 0.656 0.674 0.649 0.944 0.476 0.784 0.880 
   4   (0.297) 0.368 0.086 0.282 0.104 0.344 0.326 0.351 0.056 0.524 0.216 0.120 

Locus 1130 : 
2 alleles
5.8% missing data
   2   (0.878) 0.939 0.987 0.903 0.955 0.971 0.877 0.919 0.985 0.912 0.887 0.938 
   4   (0.122) 0.061 0.013 0.097 0.045 0.029 0.123 0.081 0.015 0.088 0.113 0.062 

Locus 1131 : 
2 alleles
2.9% missing data
   4   (0.197) 0.125 0.022 0.487 0.045 0.117 0.096 0.200 0.017 0.293 0.253 0.047 
   2   (0.803) 0.875 0.978 0.513 0.955 0.883 0.904 0.800 0.983 0.707 0.747 0.953 

Locus 1132 : 
2 alleles
2.9% missing data
   3   (0.938) 0.991 0.991 0.995 0.558 0.908 0.888 0.986 0.864 0.999 0.987 0.974 
   1   (0.062) 0.009 0.009 0.005 0.442 0.092 0.112 0.014 0.136 0.001 0.013 0.026 

Locus 1133 : 
2 alleles
2.9% missing data
   4   (0.906) 0.981 0.965 0.964 0.989 0.900 0.871 0.947 0.976 0.901 0.960 0.934 
   1   (0.094) 0.019 0.035 0.036 0.011 0.100 0.129 0.053 0.024 0.099 0.040 0.066 

Locus 1134 : 
2 alleles
13.8% missing data
   3   (0.790) 0.779 0.841 0.739 0.945 0.849 0.830 0.736 0.969 0.884 0.786 0.922 
   1   (0.210) 0.221 0.159 0.261 0.055 0.151 0.170 0.264 0.031 0.116 0.214 0.078 

Locus 1135 : 
2 alleles
3.6% missing data
   3   (0.792) 0.943 0.640 0.913 0.344 0.767 0.722 0.847 0.778 0.965 0.833 0.809 
   2   (0.208) 0.057 0.360 0.087 0.656 0.233 0.278 0.153 0.222 0.035 0.167 0.191 

Locus 1136 : 
2 alleles
2.9% missing data
   1   (0.918) 0.838 0.989 0.949 0.994 0.973 0.954 0.913 0.991 0.828 0.869 0.910 
   4   (0.082) 0.162 0.011 0.051 0.006 0.027 0.046 0.087 0.009 0.172 0.131 0.090 

Locus 1137 : 
2 alleles
10.9% missing data
   3   (0.884) 0.690 0.879 0.948 0.987 0.786 0.884 0.886 0.968 0.969 0.894 0.961 
   1   (0.116) 0.310 0.121 0.052 0.013 0.214 0.116 0.114 0.032 0.031 0.106 0.039 

Locus 1138 : 
2 alleles
5.8% missing data
   2   (0.719) 0.871 0.772 0.749 0.923 0.442 0.706 0.791 0.795 0.684 0.667 0.911 
   4   (0.281) 0.129 0.228 0.251 0.077 0.558 0.294 0.209 0.205 0.316 0.333 0.089 

Locus 1139 : 
2 alleles
10.1% missing data
   2   (0.901) 0.981 0.897 0.897 0.993 0.953 0.955 0.889 0.993 0.341 0.904 0.949 
   4   (0.099) 0.019 0.103 0.103 0.007 0.047 0.045 0.111 0.007 0.659 0.096 0.051 

Locus 1140 : 
2 alleles
6.5% missing data
   2   (0.451) 0.184 0.904 0.602 0.676 0.293 0.322 0.532 0.224 0.783 0.348 0.708 
   4   (0.549) 0.816 0.096 0.398 0.324 0.707 0.678 0.468 0.776 0.217 0.652 0.292 

Locus 1141 : 
2 alleles
2.9% missing data
   4   (0.844) 0.987 0.951 0.962 0.889 0.885 0.722 0.900 0.662 0.847 0.909 0.921 
   3   (0.156) 0.013 0.049 0.038 0.111 0.115 0.278 0.100 0.338 0.153 0.091 0.079 

Locus 1142 : 
2 alleles
12.3% missing data
   4   (0.808) 0.972 0.975 0.724 0.810 0.862 0.849 0.872 0.957 0.834 0.755 0.897 
   2   (0.192) 0.028 0.025 0.276 0.190 0.138 0.151 0.128 0.043 0.166 0.245 0.103 

Locus 1143 : 
2 alleles
4.3% missing data
   1   (0.865) 0.961 0.971 0.865 0.984 0.782 0.912 0.896 0.988 0.433 0.787 0.925 
   3   (0.135) 0.039 0.029 0.135 0.016 0.218 0.088 0.104 0.012 0.567 0.213 0.075 

Locus 1144 : 
2 alleles
8.0% missing data
   2   (0.907) 0.960 0.993 0.936 0.085 0.989 0.957 0.883 0.984 0.952 0.921 0.981 
   4   (0.093) 0.040 0.007 0.064 0.915 0.011 0.043 0.117 0.016 0.048 0.079 0.019 

Locus 1145 : 
2 alleles
5.1% missing data
   1   (0.181) 0.076 0.047 0.156 0.062 0.055 0.205 0.220 0.034 0.032 0.144 0.081 
   3   (0.819) 0.924 0.953 0.844 0.938 0.945 0.795 0.780 0.966 0.968 0.856 0.919 

Locus 1146 : 
2 alleles
10.9% missing data
   1   (0.899) 0.602 0.722 0.982 0.545 0.671 0.899 0.958 0.731 0.978 0.964 0.924 
   3   (0.101) 0.398 0.278 0.018 0.455 0.329 0.101 0.042 0.269 0.022 0.036 0.076 

Locus 1147 : 
2 alleles
2.9% missing data
   1   (0.910) 0.986 0.986 0.893 0.993 0.958 0.946 0.885 0.994 0.976 0.945 0.967 
   3   (0.090) 0.014 0.014 0.107 0.007 0.042 0.054 0.115 0.006 0.024 0.055 0.033 

Locus 1148 : 
2 alleles
3.6% missing data
   1   (0.901) 0.941 0.993 0.910 0.992 0.973 0.948 0.789 0.994 0.728 0.915 0.936 
   3   (0.099) 0.059 0.007 0.090 0.008 0.027 0.052 0.211 0.006 0.272 0.085 0.064 

Locus 1149 : 
2 alleles
15.2% missing data
   2   (0.482) 0.624 0.566 0.595 0.060 0.476 0.459 0.414 0.180 0.701 0.513 0.359 
   4   (0.518) 0.376 0.434 0.405 0.940 0.524 0.541 0.586 0.820 0.299 0.487 0.641 

Locus 1150 : 
2 alleles
4.3% missing data
   2   (0.927) 0.980 0.994 0.965 0.995 0.985 0.964 0.938 0.995 0.126 0.932 0.984 
   3   (0.073) 0.020 0.006 0.035 0.005 0.015 0.036 0.062 0.005 0.874 0.068 0.016 

Locus 1151 : 
2 alleles
15.2% missing data
   4   (0.951) 0.997 0.997 0.954 0.966 0.994 0.986 0.940 0.998 0.617 0.971 0.987 
   2   (0.049) 0.003 0.003 0.046 0.034 0.006 0.014 0.060 0.002 0.383 0.029 0.013 

Locus 1152 : 
2 alleles
13.0% missing data
   4   (0.901) 0.942 0.958 0.905 0.990 0.976 0.947 0.859 0.995 0.959 0.757 0.964 
   3   (0.099) 0.058 0.042 0.095 0.010 0.024 0.053 0.141 0.005 0.041 0.243 0.036 

Locus 1153 : 
2 alleles
13.8% missing data
   3   (0.896) 0.963 0.984 0.921 0.894 0.693 0.923 0.944 0.988 0.579 0.940 0.833 
   4   (0.104) 0.037 0.016 0.079 0.106 0.307 0.077 0.056 0.012 0.421 0.060 0.167 

Locus 1154 : 
2 alleles
6.5% missing data
   1   (0.918) 0.946 0.995 0.943 0.973 0.973 0.960 0.857 0.995 0.979 0.781 0.983 
   3   (0.082) 0.054 0.005 0.057 0.027 0.027 0.040 0.143 0.005 0.021 0.219 0.017 

Locus 1155 : 
2 alleles
13.8% missing data
   3   (0.799) 0.819 0.843 0.800 0.095 0.850 0.835 0.821 0.959 0.932 0.837 0.935 
   1   (0.201) 0.181 0.157 0.200 0.905 0.150 0.165 0.179 0.041 0.068 0.163 0.065 

Locus 1156 : 
2 alleles
10.9% missing data
   3   (0.798) 0.924 0.682 0.920 0.978 0.664 0.697 0.824 0.905 0.855 0.788 0.901 
   1   (0.202) 0.076 0.318 0.080 0.022 0.336 0.303 0.176 0.095 0.145 0.212 0.099 

Locus 1157 : 
2 alleles
6.5% missing data
   1   (0.842) 0.734 0.981 0.781 0.867 0.954 0.893 0.860 0.973 0.738 0.858 0.938 
   3   (0.158) 0.266 0.019 0.219 0.133 0.046 0.107 0.140 0.027 0.262 0.142 0.062 

Locus 1158 : 
2 alleles
1.4% missing data
   1   (0.782) 0.853 0.961 0.705 0.978 0.774 0.810 0.760 0.937 0.972 0.786 0.928 
   2   (0.218) 0.147 0.039 0.295 0.022 0.226 0.190 0.240 0.063 0.028 0.214 0.072 

Locus 1159 : 
2 alleles
5.1% missing data
   1   (0.755) 0.937 0.671 0.787 0.978 0.645 0.710 0.773 0.954 0.818 0.817 0.842 
   3   (0.245) 0.063 0.329 0.213 0.022 0.355 0.290 0.227 0.046 0.182 0.183 0.158 

Locus 1160 : 
2 alleles
7.2% missing data
   4   (0.847) 0.965 0.976 0.879 0.980 0.957 0.835 0.877 0.974 0.890 0.819 0.864 
   2   (0.153) 0.035 0.024 0.121 0.020 0.043 0.165 0.123 0.026 0.110 0.181 0.136 

Locus 1161 : 
2 alleles
21.0% missing data
   1   (0.641) 0.141 0.586 0.680 0.967 0.671 0.639 0.704 0.659 0.809 0.579 0.668 
   3   (0.359) 0.859 0.414 0.320 0.033 0.329 0.361 0.296 0.341 0.191 0.421 0.332 

Locus 1162 : 
2 alleles
3.6% missing data
   2   (0.164) 0.068 0.163 0.153 0.016 0.086 0.144 0.276 0.023 0.047 0.112 0.119 
   3   (0.836) 0.932 0.837 0.847 0.984 0.914 0.856 0.724 0.977 0.953 0.888 0.881 

Locus 1163 : 
2 alleles
17.4% missing data
   2   (0.926) 0.993 0.961 0.909 0.982 0.986 0.967 0.951 0.996 0.976 0.875 0.985 
   4   (0.074) 0.007 0.039 0.091 0.018 0.014 0.033 0.049 0.004 0.024 0.125 0.015 

Locus 1164 : 
2 alleles
5.8% missing data
   2   (0.577) 0.272 0.959 0.479 0.656 0.784 0.661 0.613 0.310 0.476 0.662 0.197 
   4   (0.423) 0.728 0.041 0.521 0.344 0.216 0.339 0.387 0.690 0.524 0.338 0.803 

Locus 1165 : 
2 alleles
5.1% missing data
   3   (0.743) 0.429 0.039 0.816 0.975 0.873 0.733 0.704 0.942 0.849 0.775 0.917 
   1   (0.257) 0.571 0.961 0.184 0.025 0.127 0.267 0.296 0.058 0.151 0.225 0.083 

Locus 1166 : 
2 alleles
5.8% missing data
   1   (0.833) 0.165 0.973 0.833 0.950 0.424 0.900 0.852 0.956 0.876 0.777 0.945 
   3   (0.167) 0.835 0.027 0.167 0.050 0.576 0.100 0.148 0.044 0.124 0.223 0.055 

Locus 1167 : 
2 alleles
3.6% missing data
   3   (0.886) 0.878 0.969 0.953 0.990 0.600 0.893 0.845 0.952 0.991 0.953 0.763 
   1   (0.114) 0.122 0.031 0.047 0.010 0.400 0.107 0.155 0.048 0.009 0.047 0.237 

Locus 1168 : 
2 alleles
9.4% missing data
   1   (0.886) 0.971 0.988 0.897 0.153 0.984 0.934 0.910 0.987 0.969 0.869 0.976 
   3   (0.114) 0.029 0.012 0.103 0.847 0.016 0.066 0.090 0.013 0.031 0.131 0.024 

Locus 1169 : 
2 alleles
12.3% missing data
   1   (0.898) 0.896 0.830 0.949 0.987 0.906 0.897 0.917 0.987 0.990 0.899 0.965 
   3   (0.102) 0.104 0.170 0.051 0.013 0.094 0.103 0.083 0.013 0.010 0.101 0.035 

Locus 1170 : 
2 alleles
5.8% missing data
   1   (0.877) 0.135 0.971 0.939 0.987 0.844 0.887 0.919 0.953 0.956 0.913 0.962 
   4   (0.123) 0.865 0.029 0.061 0.013 0.156 0.113 0.081 0.047 0.044 0.087 0.038 

Locus 1171 : 
2 alleles
5.8% missing data
   3   (0.404) 0.487 0.450 0.337 0.969 0.173 0.449 0.432 0.277 0.362 0.320 0.200 
   4   (0.596) 0.513 0.550 0.663 0.031 0.827 0.551 0.568 0.723 0.638 0.680 0.800 

Locus 1172 : 
2 alleles
13.8% missing data
   2   (0.917) 0.995 0.970 0.974 0.906 0.972 0.884 0.966 0.985 0.996 0.970 0.831 
   3   (0.083) 0.005 0.030 0.026 0.094 0.028 0.116 0.034 0.015 0.004 0.030 0.169 

Locus 1173 : 
2 alleles
3.6% missing data
   1   (0.613) 0.858 0.910 0.599 0.108 0.429 0.609 0.519 0.937 0.495 0.659 0.800 
   2   (0.387) 0.142 0.090 0.401 0.892 0.571 0.391 0.481 0.063 0.505 0.341 0.200 

Locus 1174 : 
2 alleles
13.0% missing data
   3   (0.872) 0.916 0.984 0.736 0.989 0.955 0.928 0.902 0.991 0.924 0.886 0.944 
   1   (0.128) 0.084 0.016 0.264 0.011 0.045 0.072 0.098 0.009 0.076 0.114 0.056 

Locus 1175 : 
2 alleles
2.2% missing data
   1   (0.838) 0.712 0.761 0.933 0.988 0.604 0.788 0.895 0.842 0.975 0.896 0.895 
   3   (0.162) 0.288 0.239 0.067 0.012 0.396 0.212 0.105 0.158 0.025 0.104 0.105 

Locus 1176 : 
2 alleles
7.2% missing data
   1   (0.866) 0.957 0.970 0.918 0.987 0.747 0.867 0.858 0.969 0.902 0.884 0.868 
   3   (0.134) 0.043 0.030 0.082 0.013 0.253 0.133 0.142 0.031 0.098 0.116 0.132 

Locus 1177 : 
2 alleles
13.0% missing data
   3   (0.917) 0.936 0.918 0.949 0.975 0.877 0.942 0.931 0.991 0.989 0.910 0.955 
   1   (0.083) 0.064 0.082 0.051 0.025 0.123 0.058 0.069 0.009 0.011 0.090 0.045 

Locus 1178 : 
2 alleles
2.9% missing data
   3   (0.869) 0.906 0.987 0.867 0.955 0.947 0.868 0.906 0.974 0.952 0.921 0.961 
   1   (0.131) 0.094 0.013 0.133 0.045 0.053 0.132 0.094 0.026 0.048 0.079 0.039 

Locus 1179 : 
2 alleles
10.9% missing data
   2   (0.823) 0.875 0.961 0.824 0.980 0.928 0.844 0.819 0.961 0.769 0.785 0.922 
   4   (0.177) 0.125 0.039 0.176 0.020 0.072 0.156 0.181 0.039 0.231 0.215 0.078 

Locus 1180 : 
2 alleles
7.2% missing data
   1   (0.188) 0.043 0.059 0.121 0.020 0.164 0.260 0.186 0.038 0.147 0.135 0.087 
   3   (0.812) 0.957 0.941 0.879 0.980 0.836 0.740 0.814 0.962 0.853 0.865 0.913 

Locus 1181 : 
2 alleles
11.6% missing data
   3   (0.920) 0.985 0.927 0.872 0.980 0.982 0.968 0.943 0.996 0.707 0.937 0.982 
   1   (0.080) 0.015 0.073 0.128 0.020 0.018 0.032 0.057 0.004 0.293 0.063 0.018 

Locus 1182 : 
2 alleles
11.6% missing data
   2   (0.886) 0.980 0.913 0.918 0.987 0.888 0.876 0.918 0.986 0.982 0.936 0.948 
   4   (0.114) 0.020 0.087 0.082 0.013 0.112 0.124 0.082 0.014 0.018 0.064 0.052 

Locus 1183 : 
2 alleles
2.9% missing data
   4   (0.907) 0.956 0.992 0.904 0.993 0.953 0.944 0.920 0.995 0.870 0.902 0.964 
   3   (0.093) 0.044 0.008 0.096 0.007 0.047 0.056 0.080 0.005 0.130 0.098 0.036 

Locus 1184 : 
2 alleles
10.9% missing data
   4   (0.718) 0.911 0.904 0.758 0.735 0.838 0.672 0.720 0.928 0.443 0.787 0.720 
   2   (0.282) 0.089 0.096 0.242 0.265 0.162 0.328 0.280 0.072 0.557 0.213 0.280 

Locus 1185 : 
2 alleles
13.8% missing data
   4   (0.907) 0.891 0.950 0.920 0.992 0.920 0.948 0.857 0.993 0.896 0.885 0.977 
   2   (0.093) 0.109 0.050 0.080 0.008 0.080 0.052 0.143 0.007 0.104 0.115 0.023 

Locus 1186 : 
2 alleles
0.7% missing data
   4   (0.832) 0.947 0.710 0.891 0.979 0.956 0.773 0.879 0.933 0.981 0.882 0.932 
   2   (0.168) 0.053 0.290 0.109 0.021 0.044 0.227 0.121 0.067 0.019 0.118 0.068 

Locus 1187 : 
2 alleles
12.3% missing data
   3   (0.871) 0.914 0.974 0.933 0.986 0.911 0.819 0.926 0.969 0.990 0.925 0.844 
   1   (0.129) 0.086 0.026 0.067 0.014 0.089 0.181 0.074 0.031 0.010 0.075 0.156 

Locus 1188 : 
2 alleles
11.6% missing data
   2   (0.864) 0.971 0.857 0.777 0.892 0.896 0.918 0.915 0.985 0.664 0.888 0.966 
   3   (0.136) 0.029 0.143 0.223 0.108 0.104 0.082 0.085 0.015 0.336 0.112 0.034 

Locus 1189 : 
2 alleles
5.1% missing data
   2   (0.793) 0.907 0.974 0.853 0.031 0.852 0.855 0.820 0.826 0.513 0.731 0.699 
   1   (0.207) 0.093 0.026 0.147 0.969 0.148 0.145 0.180 0.174 0.487 0.269 0.301 

Locus 1190 : 
2 alleles
13.8% missing data
   2   (0.582) 0.607 0.516 0.619 0.221 0.536 0.611 0.628 0.311 0.774 0.655 0.312 
   4   (0.418) 0.393 0.484 0.381 0.779 0.464 0.389 0.372 0.689 0.226 0.345 0.688 

Locus 1191 : 
2 alleles
5.8% missing data
   3   (0.893) 0.938 0.991 0.948 0.987 0.972 0.898 0.904 0.961 0.919 0.765 0.967 
   4   (0.107) 0.062 0.009 0.052 0.013 0.028 0.102 0.096 0.039 0.081 0.235 0.033 

Locus 1192 : 
2 alleles
3.6% missing data
   2   (0.911) 0.956 0.966 0.982 0.989 0.898 0.829 0.959 0.929 0.991 0.973 0.954 
   4   (0.089) 0.044 0.034 0.018 0.011 0.102 0.171 0.041 0.071 0.009 0.027 0.046 

Locus 1193 : 
2 alleles
2.9% missing data
   3   (0.873) 0.848 0.982 0.915 0.966 0.964 0.884 0.909 0.990 0.969 0.703 0.920 
   1   (0.127) 0.152 0.018 0.085 0.034 0.036 0.116 0.091 0.010 0.031 0.297 0.080 

Locus 1194 : 
2 alleles
2.9% missing data
   2   (0.105) 0.023 0.012 0.023 0.073 0.148 0.125 0.097 0.454 0.023 0.048 0.125 
   4   (0.895) 0.977 0.988 0.977 0.927 0.852 0.875 0.903 0.546 0.977 0.952 0.875 

Locus 1195 : 
2 alleles
14.5% missing data
   2   (0.865) 0.805 0.877 0.929 0.979 0.858 0.851 0.924 0.979 0.577 0.856 0.932 
   4   (0.135) 0.195 0.123 0.071 0.021 0.142 0.149 0.076 0.021 0.423 0.144 0.068 

Locus 1196 : 
2 alleles
13.0% missing data
   4   (0.598) 0.620 0.915 0.577 0.208 0.685 0.654 0.627 0.333 0.872 0.539 0.336 
   2   (0.402) 0.380 0.085 0.423 0.792 0.315 0.346 0.373 0.667 0.128 0.461 0.664 

Locus 1197 : 
2 alleles
3.6% missing data
   2   (0.890) 0.955 0.985 0.922 0.163 0.983 0.939 0.798 0.987 0.833 0.933 0.962 
   4   (0.110) 0.045 0.015 0.078 0.837 0.017 0.061 0.202 0.013 0.167 0.067 0.038 

Locus 1198 : 
2 alleles
4.3% missing data
   3   (0.947) 0.997 0.997 0.893 0.997 0.996 0.988 0.945 0.999 0.887 0.956 0.992 
   4   (0.053) 0.003 0.003 0.107 0.003 0.004 0.012 0.055 0.001 0.113 0.044 0.008 

Locus 1199 : 
2 alleles
5.8% missing data
   3   (0.773) 0.920 0.919 0.810 0.919 0.733 0.723 0.770 0.948 0.909 0.809 0.915 
   1   (0.227) 0.080 0.081 0.190 0.081 0.267 0.277 0.230 0.052 0.091 0.191 0.085 

Locus 1200 : 
2 alleles
5.1% missing data
   3   (0.495) 0.397 0.107 0.656 0.438 0.633 0.405 0.462 0.569 0.868 0.472 0.479 
   1   (0.505) 0.603 0.893 0.344 0.562 0.367 0.595 0.538 0.431 0.132 0.528 0.521 

Locus 1201 : 
2 alleles
2.9% missing data
   1   (0.803) 0.776 0.040 0.829 0.979 0.912 0.874 0.800 0.968 0.600 0.834 0.526 
   2   (0.197) 0.224 0.960 0.171 0.021 0.088 0.126 0.200 0.032 0.400 0.166 0.474 

Locus 1202 : 
2 alleles
5.8% missing data
   4   (0.556) 0.453 0.896 0.481 0.256 0.383 0.602 0.608 0.757 0.557 0.583 0.368 
   2   (0.444) 0.547 0.104 0.519 0.744 0.617 0.398 0.392 0.243 0.443 0.417 0.632 

Locus 1203 : 
2 alleles
3.6% missing data
   2   (0.908) 0.796 0.887 0.970 0.988 0.934 0.878 0.961 0.966 0.992 0.941 0.974 
   4   (0.092) 0.204 0.113 0.030 0.012 0.066 0.122 0.039 0.034 0.008 0.059 0.026 

Locus 1204 : 
2 alleles
0.7% missing data
   1   (0.825) 0.825 0.981 0.840 0.985 0.955 0.856 0.821 0.969 0.776 0.852 0.394 
   3   (0.175) 0.175 0.019 0.160 0.015 0.045 0.144 0.179 0.031 0.224 0.148 0.606 

Locus 1205 : 
2 alleles
1.4% missing data
   3   (0.884) 0.956 0.984 0.940 0.970 0.964 0.892 0.893 0.974 0.963 0.937 0.671 
   1   (0.116) 0.044 0.016 0.060 0.030 0.036 0.108 0.107 0.026 0.037 0.063 0.329 

Locus 1206 : 
2 alleles
2.9% missing data
   3   (0.938) 0.960 0.975 0.995 0.995 0.719 0.838 0.986 0.948 0.999 0.987 0.957 
   1   (0.062) 0.040 0.025 0.005 0.005 0.281 0.162 0.014 0.052 0.001 0.013 0.043 

Locus 1207 : 
2 alleles
5.8% missing data
   2   (0.813) 0.944 0.955 0.875 0.924 0.740 0.757 0.884 0.897 0.851 0.864 0.854 
   4   (0.187) 0.056 0.045 0.125 0.076 0.260 0.243 0.116 0.103 0.149 0.136 0.146 

Locus 1208 : 
2 alleles
3.6% missing data
   1   (0.830) 0.502 0.804 0.919 0.974 0.959 0.786 0.825 0.949 0.860 0.844 0.945 
   3   (0.170) 0.498 0.196 0.081 0.026 0.041 0.214 0.175 0.051 0.140 0.156 0.055 

Locus 1209 : 
2 alleles
10.1% missing data
   1   (0.899) 0.885 0.993 0.869 0.990 0.964 0.934 0.888 0.990 0.960 0.948 0.977 
   4   (0.101) 0.115 0.007 0.131 0.010 0.036 0.066 0.112 0.010 0.040 0.052 0.023 

Locus 1210 : 
2 alleles
3.6% missing data
   3   (0.889) 0.836 0.715 0.934 0.990 0.726 0.913 0.941 0.989 0.741 0.919 0.796 
   2   (0.111) 0.164 0.285 0.066 0.010 0.274 0.087 0.059 0.011 0.259 0.081 0.204 

Locus 1211 : 
2 alleles
4.3% missing data
   4   (0.814) 0.845 0.781 0.842 0.947 0.880 0.793 0.817 0.933 0.959 0.878 0.955 
   2   (0.186) 0.155 0.219 0.158 0.053 0.120 0.207 0.183 0.067 0.041 0.122 0.045 

Locus 1212 : 
2 alleles
12.3% missing data
   1   (0.877) 0.913 0.911 0.905 0.619 0.932 0.925 0.885 0.934 0.733 0.926 0.853 
   3   (0.123) 0.087 0.089 0.095 0.381 0.068 0.075 0.115 0.066 0.267 0.074 0.147 

Locus 1213 : 
2 alleles
0.7% missing data
   4   (0.913) 0.984 0.967 0.921 0.994 0.976 0.933 0.953 0.995 0.975 0.931 0.970 
   2   (0.087) 0.016 0.033 0.079 0.006 0.024 0.067 0.047 0.005 0.025 0.069 0.030 

Locus 1214 : 
2 alleles
5.1% missing data
   1   (0.898) 0.900 0.975 0.926 0.740 0.927 0.934 0.950 0.897 0.969 0.930 0.915 
   2   (0.102) 0.100 0.025 0.074 0.260 0.073 0.066 0.050 0.103 0.031 0.070 0.085 

Locus 1215 : 
2 alleles
5.1% missing data
   2   (0.806) 0.890 0.757 0.983 0.227 0.812 0.482 0.952 0.056 0.998 0.958 0.762 
   4   (0.194) 0.110 0.243 0.017 0.773 0.188 0.518 0.048 0.944 0.002 0.042 0.238 

Locus 1216 : 
2 alleles
4.3% missing data
   3   (0.905) 0.982 0.944 0.980 0.966 0.915 0.829 0.902 0.957 0.997 0.966 0.923 
   4   (0.095) 0.018 0.056 0.020 0.034 0.085 0.171 0.098 0.043 0.003 0.034 0.077 

Locus 1217 : 
2 alleles
5.1% missing data
   1   (0.776) 0.954 0.962 0.747 0.976 0.801 0.779 0.757 0.964 0.641 0.821 0.827 
   4   (0.224) 0.046 0.038 0.253 0.024 0.199 0.221 0.243 0.036 0.359 0.179 0.173 

Locus 1218 : 
2 alleles
5.1% missing data
   4   (0.589) 0.871 0.700 0.556 0.038 0.745 0.579 0.644 0.529 0.852 0.565 0.870 
   2   (0.411) 0.129 0.300 0.444 0.962 0.255 0.421 0.356 0.471 0.148 0.435 0.130 

Locus 1219 : 
2 alleles
2.9% missing data
   1   (0.866) 0.614 0.977 0.923 0.982 0.940 0.849 0.892 0.956 0.981 0.917 0.938 
   2   (0.134) 0.386 0.023 0.077 0.018 0.060 0.151 0.108 0.044 0.019 0.083 0.062 

Locus 1220 : 
2 alleles
13.0% missing data
   1   (0.884) 0.985 0.839 0.950 0.988 0.911 0.876 0.906 0.972 0.524 0.895 0.957 
   3   (0.116) 0.015 0.161 0.050 0.012 0.089 0.124 0.094 0.028 0.476 0.105 0.043 

Locus 1221 : 
2 alleles
4.3% missing data
   2   (0.911) 0.987 0.987 0.914 0.993 0.984 0.941 0.938 0.994 0.915 0.894 0.969 
   4   (0.089) 0.013 0.013 0.086 0.007 0.016 0.059 0.062 0.006 0.085 0.106 0.031 

Locus 1222 : 
2 alleles
13.0% missing data
   2   (0.382) 0.437 0.397 0.358 0.786 0.466 0.334 0.373 0.451 0.741 0.382 0.192 
   4   (0.618) 0.563 0.603 0.642 0.214 0.534 0.666 0.627 0.549 0.259 0.618 0.808 

Locus 1223 : 
2 alleles
1.4% missing data
   1   (0.848) 0.974 0.966 0.951 0.987 0.932 0.676 0.916 0.963 0.993 0.880 0.955 
   3   (0.152) 0.026 0.034 0.049 0.013 0.068 0.324 0.084 0.037 0.007 0.120 0.045 

Locus 1224 : 
2 alleles
2.9% missing data
   4   (0.883) 0.971 0.905 0.932 0.990 0.756 0.894 0.918 0.957 0.983 0.828 0.941 
   2   (0.117) 0.029 0.095 0.068 0.010 0.244 0.106 0.082 0.043 0.017 0.172 0.059 

Locus 1225 : 
2 alleles
12.3% missing data
   1   (0.873) 0.880 0.859 0.922 0.986 0.954 0.907 0.845 0.988 0.901 0.622 0.939 
   3   (0.127) 0.120 0.141 0.078 0.014 0.046 0.093 0.155 0.012 0.099 0.378 0.061 

Locus 1226 : 
2 alleles
3.6% missing data
   3   (0.875) 0.844 0.986 0.963 0.987 0.832 0.793 0.918 0.972 0.709 0.909 0.907 
   4   (0.125) 0.156 0.014 0.037 0.013 0.168 0.207 0.082 0.028 0.291 0.091 0.093 

Locus 1227 : 
2 alleles
14.5% missing data
   1   (0.335) 0.136 0.065 0.320 0.579 0.465 0.322 0.470 0.230 0.239 0.320 0.113 
   3   (0.665) 0.864 0.935 0.680 0.421 0.535 0.678 0.530 0.770 0.761 0.680 0.887 

Locus 1228 : 
2 alleles
10.9% missing data
   3   (0.948) 0.996 0.980 0.933 0.996 0.991 0.986 0.949 0.998 0.596 0.969 0.988 
   4   (0.052) 0.004 0.020 0.067 0.004 0.009 0.014 0.051 0.002 0.404 0.031 0.012 

Locus 1229 : 
2 alleles
3.6% missing data
   1   (0.821) 0.359 0.051 0.886 0.984 0.796 0.851 0.870 0.950 0.856 0.857 0.854 
   2   (0.179) 0.641 0.949 0.114 0.016 0.204 0.149 0.130 0.050 0.144 0.143 0.146 

Locus 1230 : 
2 alleles
11.6% missing data
   1   (0.684) 0.919 0.936 0.757 0.974 0.251 0.621 0.718 0.732 0.808 0.803 0.451 
   2   (0.316) 0.081 0.064 0.243 0.026 0.749 0.379 0.282 0.268 0.192 0.197 0.549 

Locus 1231 : 
2 alleles
3.6% missing data
   1   (0.561) 0.113 0.718 0.689 0.823 0.463 0.583 0.552 0.204 0.443 0.412 0.394 
   3   (0.439) 0.887 0.282 0.311 0.177 0.537 0.417 0.448 0.796 0.557 0.588 0.606 

Locus 1232 : 
2 alleles
13.0% missing data
   1   (0.147) 0.037 0.026 0.179 0.012 0.231 0.120 0.130 0.026 0.163 0.087 0.093 
   3   (0.853) 0.963 0.974 0.821 0.988 0.769 0.880 0.870 0.974 0.837 0.913 0.907 

Locus 1233 : 
2 alleles
3.6% missing data
   4   (0.896) 0.902 0.989 0.949 0.068 0.983 0.948 0.907 0.986 0.942 0.934 0.720 
   2   (0.104) 0.098 0.011 0.051 0.932 0.017 0.052 0.093 0.014 0.058 0.066 0.280 

Locus 1234 : 
2 alleles
4.3% missing data
   2   (0.288) 0.161 0.946 0.139 0.026 0.693 0.316 0.265 0.163 0.058 0.285 0.797 
   4   (0.712) 0.839 0.054 0.861 0.974 0.307 0.684 0.735 0.837 0.942 0.715 0.203 

Locus 1235 : 
2 alleles
10.9% missing data
   4   (0.896) 0.913 0.965 0.895 0.967 0.913 0.937 0.854 0.985 0.968 0.877 0.974 
   2   (0.104) 0.087 0.035 0.105 0.033 0.087 0.063 0.146 0.015 0.032 0.123 0.026 

Locus 1236 : 
2 alleles
11.6% missing data
   2   (0.123) 0.147 0.087 0.109 0.012 0.056 0.093 0.084 0.016 0.357 0.125 0.068 
   4   (0.877) 0.853 0.913 0.891 0.988 0.944 0.907 0.916 0.984 0.643 0.875 0.932 

Locus 1237 : 
2 alleles
13.0% missing data
   3   (0.909) 0.919 0.994 0.909 0.990 0.981 0.949 0.920 0.991 0.955 0.807 0.975 
   2   (0.091) 0.081 0.006 0.091 0.010 0.019 0.051 0.080 0.009 0.045 0.193 0.025 

Locus 1238 : 
2 alleles
4.3% missing data
   2   (0.711) 0.945 0.793 0.767 0.258 0.510 0.794 0.704 0.932 0.621 0.496 0.238 
   4   (0.289) 0.055 0.207 0.233 0.742 0.490 0.206 0.296 0.068 0.379 0.504 0.762 

Locus 1239 : 
2 alleles
2.9% missing data
   2   (0.864) 0.875 0.980 0.913 0.985 0.862 0.847 0.864 0.957 0.919 0.898 0.937 
   4   (0.136) 0.125 0.020 0.087 0.015 0.138 0.153 0.136 0.043 0.081 0.102 0.063 

Locus 1240 : 
2 alleles
2.9% missing data
   1   (0.884) 0.971 0.857 0.902 0.985 0.949 0.901 0.858 0.985 0.968 0.921 0.929 
   3   (0.116) 0.029 0.143 0.098 0.015 0.051 0.099 0.142 0.015 0.032 0.079 0.071 

Locus 1241 : 
2 alleles
5.8% missing data
   4   (0.633) 0.619 0.679 0.469 0.867 0.395 0.710 0.536 0.946 0.805 0.645 0.732 
   1   (0.367) 0.381 0.321 0.531 0.133 0.605 0.290 0.464 0.054 0.195 0.355 0.268 

Locus 1242 : 
2 alleles
5.8% missing data
   1   (0.928) 0.979 0.995 0.893 0.979 0.993 0.973 0.913 0.996 0.935 0.921 0.987 
   2   (0.072) 0.021 0.005 0.107 0.021 0.007 0.027 0.087 0.004 0.065 0.079 0.013 

Locus 1243 : 
2 alleles
3.6% missing data
   2   (0.204) 0.222 0.553 0.190 0.025 0.058 0.150 0.293 0.025 0.165 0.372 0.077 
   4   (0.796) 0.778 0.447 0.810 0.975 0.942 0.850 0.707 0.975 0.835 0.628 0.923 

Locus 1244 : 
2 alleles
2.2% missing data
   3   (0.864) 0.980 0.981 0.897 0.986 0.917 0.814 0.937 0.983 0.846 0.922 0.963 
   1   (0.136) 0.020 0.019 0.103 0.014 0.083 0.186 0.063 0.017 0.154 0.078 0.037 

Locus 1245 : 
2 alleles
10.1% missing data
   3   (0.149) 0.018 0.149 0.276 0.012 0.071 0.084 0.148 0.009 0.254 0.161 0.092 
   1   (0.851) 0.982 0.851 0.724 0.988 0.929 0.916 0.852 0.991 0.746 0.839 0.908 

Locus 1246 : 
2 alleles
13.8% missing data
   4   (0.893) 0.980 0.993 0.971 0.994 0.964 0.849 0.927 0.636 0.994 0.956 0.886 
   2   (0.107) 0.020 0.007 0.029 0.006 0.036 0.151 0.073 0.364 0.006 0.044 0.114 

Locus 1247 : 
2 alleles
4.3% missing data
   1   (0.778) 0.939 0.968 0.731 0.566 0.949 0.843 0.751 0.925 0.513 0.699 0.927 
   3   (0.222) 0.061 0.032 0.269 0.434 0.051 0.157 0.249 0.075 0.487 0.301 0.073 

Locus 1248 : 
2 alleles
10.9% missing data
   3   (0.794) 0.502 0.825 0.821 0.382 0.734 0.855 0.797 0.896 0.789 0.779 0.907 
   1   (0.206) 0.498 0.175 0.179 0.618 0.266 0.145 0.203 0.104 0.211 0.221 0.093 

Locus 1249 : 
2 alleles
6.5% missing data
   1   (0.792) 0.734 0.969 0.924 0.846 0.544 0.694 0.863 0.625 0.990 0.806 0.901 
   3   (0.208) 0.266 0.031 0.076 0.154 0.456 0.306 0.137 0.375 0.010 0.194 0.099 

Locus 1250 : 
2 alleles
4.3% missing data
   3   (0.900) 0.987 0.993 0.922 0.983 0.900 0.916 0.926 0.992 0.966 0.867 0.951 
   1   (0.100) 0.013 0.007 0.078 0.017 0.100 0.084 0.074 0.008 0.034 0.133 0.049 

Locus 1251 : 
2 alleles
19.6% missing data
   2   (0.608) 0.114 0.932 0.464 0.964 0.481 0.736 0.562 0.831 0.684 0.395 0.454 
   4   (0.392) 0.886 0.068 0.536 0.036 0.519 0.264 0.438 0.169 0.316 0.605 0.546 

Locus 1252 : 
2 alleles
13.0% missing data
   4   (0.855) 0.968 0.801 0.889 0.320 0.818 0.895 0.881 0.880 0.971 0.900 0.907 
   1   (0.145) 0.032 0.199 0.111 0.680 0.182 0.105 0.119 0.120 0.029 0.100 0.093 

Locus 1253 : 
2 alleles
11.6% missing data
   2   (0.847) 0.910 0.864 0.898 0.945 0.886 0.804 0.888 0.944 0.990 0.912 0.922 
   4   (0.153) 0.090 0.136 0.102 0.055 0.114 0.196 0.112 0.056 0.010 0.088 0.078 

Locus 1254 : 
2 alleles
1.4% missing data
   1   (0.931) 0.977 0.996 0.920 0.994 0.994 0.973 0.953 0.997 0.606 0.941 0.982 
   3   (0.069) 0.023 0.004 0.080 0.006 0.006 0.027 0.047 0.003 0.394 0.059 0.018 

Locus 1255 : 
2 alleles
10.1% missing data
   2   (0.424) 0.552 0.416 0.319 0.777 0.561 0.422 0.413 0.755 0.261 0.455 0.378 
   4   (0.576) 0.448 0.584 0.681 0.223 0.439 0.578 0.587 0.245 0.739 0.545 0.622 

Locus 1256 : 
2 alleles
5.1% missing data
   3   (0.769) 0.906 0.973 0.837 0.478 0.738 0.759 0.740 0.696 0.961 0.808 0.854 
   1   (0.231) 0.094 0.027 0.163 0.522 0.262 0.241 0.260 0.304 0.039 0.192 0.146 

Locus 1257 : 
2 alleles
2.9% missing data
   2   (0.582) 0.562 0.186 0.830 0.612 0.233 0.467 0.588 0.094 0.924 0.754 0.283 
   4   (0.418) 0.438 0.814 0.170 0.388 0.767 0.533 0.412 0.906 0.076 0.246 0.717 

Locus 1258 : 
2 alleles
12.3% missing data
   1   (0.889) 0.950 0.992 0.865 0.989 0.960 0.926 0.860 0.989 0.803 0.929 0.952 
   3   (0.111) 0.050 0.008 0.135 0.011 0.040 0.074 0.140 0.011 0.197 0.071 0.048 

Locus 1259 : 
2 alleles
14.5% missing data
   1   (0.114) 0.062 0.067 0.113 0.013 0.050 0.070 0.170 0.012 0.361 0.090 0.027 
   2   (0.886) 0.938 0.933 0.887 0.987 0.950 0.930 0.830 0.988 0.639 0.910 0.973 

Locus 1260 : 
2 alleles
2.2% missing data
   3   (0.901) 0.916 0.980 0.989 0.993 0.788 0.747 0.968 0.723 0.999 0.963 0.952 
   1   (0.099) 0.084 0.020 0.011 0.007 0.212 0.253 0.032 0.277 0.001 0.037 0.048 

Locus 1261 : 
2 alleles
13.0% missing data
   4   (0.798) 0.623 0.055 0.891 0.977 0.705 0.766 0.860 0.898 0.926 0.865 0.931 
   3   (0.202) 0.377 0.945 0.109 0.023 0.295 0.234 0.140 0.102 0.074 0.135 0.069 

Locus 1262 : 
2 alleles
15.9% missing data
   2   (0.793) 0.911 0.952 0.890 0.075 0.802 0.765 0.877 0.924 0.405 0.859 0.635 
   4   (0.207) 0.089 0.048 0.110 0.925 0.198 0.235 0.123 0.076 0.595 0.141 0.365 

Locus 1263 : 
2 alleles
15.2% missing data
   2   (0.892) 0.946 0.919 0.945 0.990 0.934 0.906 0.892 0.990 0.354 0.934 0.946 
   4   (0.108) 0.054 0.081 0.055 0.010 0.066 0.094 0.108 0.010 0.646 0.066 0.054 

Locus 1264 : 
2 alleles
8.7% missing data
   1   (0.815) 0.954 0.957 0.927 0.026 0.856 0.772 0.887 0.892 0.906 0.744 0.897 
   3   (0.185) 0.046 0.043 0.073 0.974 0.144 0.228 0.113 0.108 0.094 0.256 0.103 

Locus 1265 : 
2 alleles
15.9% missing data
   1   (0.596) 0.589 0.456 0.639 0.310 0.856 0.615 0.496 0.838 0.509 0.580 0.560 
   3   (0.404) 0.411 0.544 0.361 0.690 0.144 0.385 0.504 0.162 0.491 0.420 0.440 

Locus 1266 : 
2 alleles
8.0% missing data
   4   (0.482) 0.448 0.568 0.402 0.440 0.154 0.566 0.511 0.569 0.448 0.413 0.318 
   2   (0.518) 0.552 0.432 0.598 0.560 0.846 0.434 0.489 0.431 0.552 0.587 0.682 

Locus 1267 : 
2 alleles
0.7% missing data
   2   (0.913) 0.981 0.981 0.900 0.994 0.985 0.968 0.918 0.994 0.992 0.913 0.565 
   1   (0.087) 0.019 0.019 0.100 0.006 0.015 0.032 0.082 0.006 0.008 0.087 0.435 

Locus 1268 : 
2 alleles
3.6% missing data
   2   (0.906) 0.986 0.985 0.981 0.666 0.746 0.872 0.963 0.651 0.997 0.969 0.948 
   3   (0.094) 0.014 0.015 0.019 0.334 0.254 0.128 0.037 0.349 0.003 0.031 0.052 

Locus 1269 : 
2 alleles
3.6% missing data
   1   (0.898) 0.984 0.218 0.930 0.990 0.969 0.939 0.880 0.985 0.973 0.939 0.908 
   4   (0.102) 0.016 0.782 0.070 0.010 0.031 0.061 0.120 0.015 0.027 0.061 0.092 

Locus 1270 : 
2 alleles
12.3% missing data
   1   (0.758) 0.787 0.963 0.656 0.049 0.923 0.847 0.656 0.963 0.599 0.791 0.930 
   3   (0.242) 0.213 0.037 0.344 0.951 0.077 0.153 0.344 0.037 0.401 0.209 0.070 

Locus 1271 : 
2 alleles
7.2% missing data
   1   (0.134) 0.062 0.030 0.056 0.882 0.063 0.142 0.075 0.036 0.249 0.114 0.048 
   3   (0.866) 0.938 0.970 0.944 0.118 0.937 0.858 0.925 0.964 0.751 0.886 0.952 

Locus 1272 : 
2 alleles
1.4% missing data
   2   (0.802) 0.946 0.964 0.819 0.746 0.905 0.835 0.757 0.826 0.873 0.804 0.909 
   4   (0.198) 0.054 0.036 0.181 0.254 0.095 0.165 0.243 0.174 0.127 0.196 0.091 

Locus 1273 : 
2 alleles
9.4% missing data
   2   (0.154) 0.038 0.097 0.072 0.021 0.160 0.184 0.132 0.035 0.052 0.063 0.774 
   4   (0.846) 0.962 0.903 0.928 0.979 0.840 0.816 0.868 0.965 0.948 0.937 0.226 

Locus 1274 : 
2 alleles
4.3% missing data
   2   (0.863) 0.921 0.977 0.861 0.174 0.982 0.916 0.874 0.987 0.832 0.877 0.946 
   4   (0.137) 0.079 0.023 0.139 0.826 0.018 0.084 0.126 0.013 0.168 0.123 0.054 

Locus 1275 : 
2 alleles
5.1% missing data
   1   (0.927) 0.975 0.965 0.974 0.994 0.976 0.954 0.946 0.994 0.172 0.944 0.948 
   2   (0.073) 0.025 0.035 0.026 0.006 0.024 0.046 0.054 0.006 0.828 0.056 0.052 

Locus 1276 : 
2 alleles
5.8% missing data
   2   (0.566) 0.882 0.548 0.562 0.044 0.547 0.534 0.521 0.856 0.596 0.689 0.729 
   4   (0.434) 0.118 0.452 0.438 0.956 0.453 0.466 0.479 0.144 0.404 0.311 0.271 

Locus 1277 : 
2 alleles
16.7% missing data
   1   (0.808) 0.944 0.834 0.908 0.973 0.740 0.715 0.833 0.933 0.929 0.808 0.909 
   2   (0.192) 0.056 0.166 0.092 0.027 0.260 0.285 0.167 0.067 0.071 0.192 0.091 

Locus 1278 : 
2 alleles
11.6% missing data
   4   (0.862) 0.610 0.845 0.944 0.960 0.883 0.854 0.925 0.958 0.293 0.912 0.858 
   3   (0.138) 0.390 0.155 0.056 0.040 0.117 0.146 0.075 0.042 0.707 0.088 0.142 

Locus 1279 : 
2 alleles
5.1% missing data
   3   (0.596) 0.602 0.402 0.494 0.873 0.466 0.615 0.668 0.830 0.844 0.522 0.730 
   1   (0.404) 0.398 0.598 0.506 0.127 0.534 0.385 0.332 0.170 0.156 0.478 0.270 

Locus 1280 : 
2 alleles
13.0% missing data
   3   (0.897) 0.879 0.879 0.932 0.992 0.899 0.906 0.908 0.988 0.989 0.956 0.811 
   1   (0.103) 0.121 0.121 0.068 0.008 0.101 0.094 0.092 0.012 0.011 0.044 0.189 

Locus 1281 : 
2 alleles
16.7% missing data
   3   (0.903) 0.966 0.039 0.959 0.992 0.967 0.939 0.896 0.994 0.586 0.922 0.973 
   4   (0.097) 0.034 0.961 0.041 0.008 0.033 0.061 0.104 0.006 0.414 0.078 0.027 

Locus 1282 : 
2 alleles
1.4% missing data
   1   (0.902) 0.949 0.986 0.911 0.987 0.903 0.934 0.894 0.994 0.885 0.910 0.966 
   3   (0.098) 0.051 0.014 0.089 0.013 0.097 0.066 0.106 0.006 0.115 0.090 0.034 

Locus 1283 : 
2 alleles
3.6% missing data
   3   (0.730) 0.734 0.112 0.847 0.509 0.820 0.733 0.715 0.729 0.953 0.834 0.373 
   1   (0.270) 0.266 0.888 0.153 0.491 0.180 0.267 0.285 0.271 0.047 0.166 0.627 

Locus 1284 : 
2 alleles
13.8% missing data
   4   (0.899) 0.908 0.984 0.944 0.966 0.971 0.905 0.885 0.982 0.996 0.900 0.957 
   2   (0.101) 0.092 0.016 0.056 0.034 0.029 0.095 0.115 0.018 0.004 0.100 0.043 

Locus 1285 : 
2 alleles
5.8% missing data
   1   (0.836) 0.827 0.865 0.877 0.220 0.666 0.875 0.853 0.964 0.875 0.855 0.945 
   3   (0.164) 0.173 0.135 0.123 0.780 0.334 0.125 0.147 0.036 0.125 0.145 0.055 

Locus 1286 : 
2 alleles
2.9% missing data
   2   (0.889) 0.842 0.832 0.971 0.973 0.851 0.829 0.951 0.863 0.994 0.932 0.950 
   4   (0.111) 0.158 0.168 0.029 0.027 0.149 0.171 0.049 0.137 0.006 0.068 0.050 

Locus 1287 : 
2 alleles
3.6% missing data
   1   (0.115) 0.020 0.038 0.023 0.302 0.246 0.164 0.047 0.292 0.010 0.057 0.185 
   3   (0.885) 0.980 0.962 0.977 0.698 0.754 0.836 0.953 0.708 0.990 0.943 0.815 

Locus 1288 : 
2 alleles
0.7% missing data
   4   (0.943) 0.997 0.985 0.995 0.470 0.941 0.919 0.987 0.863 0.999 0.988 0.933 
   3   (0.057) 0.003 0.015 0.005 0.530 0.059 0.081 0.013 0.137 0.001 0.012 0.067 

Locus 1289 : 
2 alleles
5.8% missing data
   3   (0.827) 0.981 0.083 0.943 0.429 0.938 0.800 0.902 0.884 0.869 0.921 0.585 
   1   (0.173) 0.019 0.917 0.057 0.571 0.062 0.200 0.098 0.116 0.131 0.079 0.415 

Locus 1290 : 
2 alleles
13.8% missing data
   1   (0.844) 0.874 0.986 0.843 0.985 0.869 0.884 0.897 0.965 0.941 0.843 0.476 
   4   (0.156) 0.126 0.014 0.157 0.015 0.131 0.116 0.103 0.035 0.059 0.157 0.524 

Locus 1291 : 
2 alleles
5.8% missing data
   1   (0.779) 0.142 0.073 0.943 0.927 0.869 0.638 0.851 0.841 0.990 0.863 0.910 
   3   (0.221) 0.858 0.927 0.057 0.073 0.131 0.362 0.149 0.159 0.010 0.137 0.090 

Locus 1292 : 
2 alleles
3.6% missing data
   3   (0.907) 0.903 0.981 0.977 0.946 0.976 0.866 0.955 0.983 0.177 0.961 0.975 
   2   (0.093) 0.097 0.019 0.023 0.054 0.024 0.134 0.045 0.017 0.823 0.039 0.025 

Locus 1293 : 
2 alleles
9.4% missing data
   2   (0.894) 0.980 0.943 0.953 0.903 0.778 0.878 0.946 0.982 0.881 0.922 0.906 
   4   (0.106) 0.020 0.057 0.047 0.097 0.222 0.122 0.054 0.018 0.119 0.078 0.094 

Locus 1294 : 
2 alleles
4.3% missing data
   3   (0.925) 0.977 0.996 0.685 0.985 0.993 0.983 0.928 0.998 0.948 0.909 0.981 
   4   (0.075) 0.023 0.004 0.315 0.015 0.007 0.017 0.072 0.002 0.052 0.091 0.019 

Locus 1295 : 
2 alleles
13.8% missing data
   1   (0.451) 0.373 0.449 0.395 0.216 0.669 0.462 0.437 0.770 0.503 0.486 0.226 
   4   (0.549) 0.627 0.551 0.605 0.784 0.331 0.538 0.563 0.230 0.497 0.514 0.774 

Locus 1296 : 
2 alleles
4.3% missing data
   2   (0.857) 0.866 0.984 0.876 0.988 0.930 0.859 0.920 0.974 0.590 0.871 0.955 
   3   (0.143) 0.134 0.016 0.124 0.012 0.070 0.141 0.080 0.026 0.410 0.129 0.045 

Locus 1297 : 
2 alleles
2.9% missing data
   4   (0.807) 0.804 0.949 0.948 0.985 0.697 0.599 0.901 0.856 0.937 0.857 0.915 
   3   (0.193) 0.196 0.051 0.052 0.015 0.303 0.401 0.099 0.144 0.063 0.143 0.085 

Locus 1298 : 
2 alleles
3.6% missing data
   1   (0.116) 0.637 0.014 0.086 0.013 0.026 0.073 0.097 0.017 0.029 0.188 0.086 
   3   (0.884) 0.363 0.986 0.914 0.987 0.974 0.927 0.903 0.983 0.971 0.812 0.914 

Locus 1299 : 
2 alleles
3.6% missing data
   2   (0.888) 0.928 0.989 0.896 0.952 0.941 0.910 0.885 0.986 0.949 0.933 0.937 
   4   (0.112) 0.072 0.011 0.104 0.048 0.059 0.090 0.115 0.014 0.051 0.067 0.063 

Locus 1300 : 
2 alleles
5.1% missing data
   3   (0.872) 0.803 0.985 0.922 0.988 0.917 0.868 0.935 0.970 0.960 0.769 0.894 
   1   (0.128) 0.197 0.015 0.078 0.012 0.083 0.132 0.065 0.030 0.040 0.231 0.106 

Locus 1301 : 
2 alleles
5.8% missing data
   3   (0.468) 0.440 0.439 0.403 0.165 0.752 0.486 0.470 0.279 0.668 0.415 0.850 
   4   (0.532) 0.560 0.561 0.597 0.835 0.248 0.514 0.530 0.721 0.332 0.585 0.150 

Locus 1302 : 
2 alleles
5.1% missing data
   2   (0.558) 0.206 0.925 0.561 0.048 0.362 0.660 0.590 0.470 0.259 0.536 0.220 
   4   (0.442) 0.794 0.075 0.439 0.952 0.638 0.340 0.410 0.530 0.741 0.464 0.780 

Locus 1303 : 
2 alleles
15.9% missing data
   1   (0.710) 0.857 0.455 0.737 0.703 0.634 0.714 0.661 0.906 0.910 0.740 0.765 
   2   (0.290) 0.143 0.545 0.263 0.297 0.366 0.286 0.339 0.094 0.090 0.260 0.235 

Locus 1304 : 
2 alleles
1.4% missing data
   1   (0.909) 0.969 0.992 0.938 0.994 0.973 0.935 0.810 0.990 0.995 0.940 0.976 
   3   (0.091) 0.031 0.008 0.062 0.006 0.027 0.065 0.190 0.010 0.005 0.060 0.024 

Locus 1305 : 
2 alleles
10.1% missing data
   2   (0.658) 0.905 0.809 0.679 0.496 0.697 0.628 0.603 0.672 0.808 0.713 0.884 
   4   (0.342) 0.095 0.191 0.321 0.504 0.303 0.372 0.397 0.328 0.192 0.287 0.116 

Locus 1306 : 
2 alleles
12.3% missing data
   1   (0.882) 0.919 0.982 0.918 0.987 0.936 0.897 0.884 0.987 0.974 0.816 0.956 
   3   (0.118) 0.081 0.018 0.082 0.013 0.064 0.103 0.116 0.013 0.026 0.184 0.044 

Locus 1307 : 
2 alleles
3.6% missing data
   2   (0.914) 0.949 0.967 0.879 0.992 0.986 0.961 0.924 0.994 0.970 0.885 0.961 
   4   (0.086) 0.051 0.033 0.121 0.008 0.014 0.039 0.076 0.006 0.030 0.115 0.039 

Locus 1308 : 
2 alleles
13.8% missing data
   4   (0.822) 0.858 0.966 0.834 0.979 0.880 0.808 0.857 0.963 0.847 0.868 0.842 
   1   (0.178) 0.142 0.034 0.166 0.021 0.120 0.192 0.143 0.037 0.153 0.132 0.158 

Locus 1309 : 
2 alleles
10.9% missing data
   1   (0.801) 0.919 0.573 0.877 0.979 0.655 0.757 0.844 0.900 0.963 0.832 0.819 
   2   (0.199) 0.081 0.427 0.123 0.021 0.345 0.243 0.156 0.100 0.037 0.168 0.181 

Locus 1310 : 
2 alleles
10.1% missing data
   1   (0.897) 0.907 0.973 0.948 0.989 0.950 0.919 0.918 0.992 0.964 0.529 0.969 
   3   (0.103) 0.093 0.027 0.052 0.011 0.050 0.081 0.082 0.008 0.036 0.471 0.031 

Locus 1311 : 
2 alleles
10.9% missing data
   2   (0.195) 0.150 0.144 0.069 0.962 0.141 0.234 0.276 0.174 0.241 0.112 0.075 
   4   (0.805) 0.850 0.856 0.931 0.038 0.859 0.766 0.724 0.826 0.759 0.888 0.925 

Locus 1312 : 
2 alleles
8.0% missing data
   2   (0.932) 0.989 0.995 0.926 0.994 0.986 0.970 0.910 0.997 0.857 0.964 0.989 
   3   (0.068) 0.011 0.005 0.074 0.006 0.014 0.030 0.090 0.003 0.143 0.036 0.011 

Locus 1313 : 
2 alleles
4.3% missing data
   3   (0.828) 0.937 0.918 0.853 0.424 0.920 0.856 0.892 0.851 0.564 0.891 0.919 
   1   (0.172) 0.063 0.082 0.147 0.576 0.080 0.144 0.108 0.149 0.436 0.109 0.081 

Locus 1314 : 
2 alleles
13.0% missing data
   3   (0.270) 0.237 0.295 0.399 0.028 0.167 0.201 0.291 0.037 0.102 0.445 0.099 
   1   (0.730) 0.763 0.705 0.601 0.972 0.833 0.799 0.709 0.963 0.898 0.555 0.901 

Locus 1315 : 
2 alleles
8.0% missing data
   3   (0.880) 0.926 0.978 0.942 0.987 0.770 0.877 0.938 0.868 0.974 0.895 0.807 
   4   (0.120) 0.074 0.022 0.058 0.013 0.230 0.123 0.062 0.132 0.026 0.105 0.193 

Locus 1316 : 
2 alleles
12.3% missing data
   4   (0.840) 0.919 0.875 0.819 0.985 0.747 0.892 0.786 0.977 0.843 0.784 0.944 
   1   (0.160) 0.081 0.125 0.181 0.015 0.253 0.108 0.214 0.023 0.157 0.216 0.056 

Locus 1317 : 
2 alleles
13.0% missing data
   3   (0.874) 0.856 0.632 0.942 0.841 0.904 0.867 0.900 0.956 0.974 0.899 0.945 
   1   (0.126) 0.144 0.368 0.058 0.159 0.096 0.133 0.100 0.044 0.026 0.101 0.055 

Locus 1318 : 
2 alleles
3.6% missing data
   2   (0.912) 0.984 0.821 0.945 0.991 0.967 0.940 0.947 0.994 0.900 0.877 0.920 
   4   (0.088) 0.016 0.179 0.055 0.009 0.033 0.060 0.053 0.006 0.100 0.123 0.080 

Locus 1319 : 
2 alleles
4.3% missing data
   1   (0.321) 0.297 0.065 0.452 0.489 0.226 0.206 0.339 0.267 0.322 0.305 0.697 
   2   (0.679) 0.703 0.935 0.548 0.511 0.774 0.794 0.661 0.733 0.678 0.695 0.303 

Locus 1320 : 
2 alleles
15.2% missing data
   1   (0.606) 0.591 0.702 0.683 0.956 0.468 0.566 0.662 0.815 0.500 0.610 0.220 
   3   (0.394) 0.409 0.298 0.317 0.044 0.532 0.434 0.338 0.185 0.500 0.390 0.780 

Locus 1321 : 
2 alleles
15.2% missing data
   3   (0.861) 0.957 0.943 0.602 0.989 0.961 0.952 0.867 0.994 0.317 0.850 0.962 
   4   (0.139) 0.043 0.057 0.398 0.011 0.039 0.048 0.133 0.006 0.683 0.150 0.038 

Locus 1322 : 
2 alleles
3.6% missing data
   1   (0.550) 0.599 0.495 0.653 0.164 0.792 0.487 0.530 0.828 0.650 0.611 0.197 
   3   (0.450) 0.401 0.505 0.347 0.836 0.208 0.513 0.470 0.172 0.350 0.389 0.803 

Locus 1323 : 
2 alleles
9.4% missing data
   2   (0.856) 0.529 0.977 0.898 0.984 0.950 0.887 0.888 0.960 0.864 0.897 0.565 
   4   (0.144) 0.471 0.023 0.102 0.016 0.050 0.113 0.112 0.040 0.136 0.103 0.435 

Locus 1324 : 
2 alleles
6.5% missing data
   2   (0.487) 0.850 0.403 0.425 0.818 0.460 0.419 0.466 0.795 0.420 0.613 0.749 
   1   (0.513) 0.150 0.597 0.575 0.182 0.540 0.581 0.534 0.205 0.580 0.387 0.251 

Locus 1325 : 
2 alleles
6.5% missing data
   2   (0.226) 0.069 0.050 0.184 0.024 0.497 0.205 0.248 0.305 0.263 0.166 0.466 
   4   (0.774) 0.931 0.950 0.816 0.976 0.503 0.795 0.752 0.695 0.737 0.834 0.534 

Locus 1326 : 
2 alleles
13.0% missing data
   3   (0.850) 0.432 0.978 0.922 0.861 0.844 0.911 0.718 0.973 0.937 0.519 0.851 
   1   (0.150) 0.568 0.022 0.078 0.139 0.156 0.089 0.282 0.027 0.063 0.481 0.149 

Locus 1327 : 
2 alleles
10.9% missing data
   2   (0.930) 0.977 0.933 0.957 0.994 0.978 0.955 0.971 0.995 0.970 0.881 0.980 
   1   (0.070) 0.023 0.067 0.043 0.006 0.022 0.045 0.029 0.005 0.030 0.119 0.020 

Locus 1328 : 
2 alleles
5.8% missing data
   2   (0.537) 0.850 0.479 0.590 0.937 0.246 0.437 0.532 0.903 0.776 0.453 0.669 
   4   (0.463) 0.150 0.521 0.410 0.063 0.754 0.563 0.468 0.097 0.224 0.547 0.331 

Locus 1329 : 
2 alleles
2.2% missing data
   2   (0.891) 0.918 0.921 0.933 0.991 0.972 0.884 0.909 0.987 0.945 0.925 0.961 
   4   (0.109) 0.082 0.079 0.067 0.009 0.028 0.116 0.091 0.013 0.055 0.075 0.039 

Locus 1330 : 
2 alleles
11.6% missing data
   1   (0.885) 0.914 0.924 0.926 0.531 0.940 0.914 0.928 0.957 0.673 0.942 0.957 
   3   (0.115) 0.086 0.076 0.074 0.469 0.060 0.086 0.072 0.043 0.327 0.058 0.043 

Locus 1331 : 
2 alleles
11.6% missing data
   1   (0.835) 0.865 0.770 0.828 0.972 0.871 0.889 0.823 0.973 0.972 0.864 0.450 
   4   (0.165) 0.135 0.230 0.172 0.028 0.129 0.111 0.177 0.027 0.028 0.136 0.550 

Locus 1332 : 
2 alleles
13.0% missing data
   2   (0.885) 0.957 0.978 0.928 0.899 0.906 0.913 0.896 0.980 0.921 0.789 0.846 
   4   (0.115) 0.043 0.022 0.072 0.101 0.094 0.087 0.104 0.020 0.079 0.211 0.154 

Locus 1333 : 
2 alleles
15.9% missing data
   1   (0.077) 0.092 0.072 0.030 0.006 0.336 0.073 0.034 0.011 0.038 0.053 0.023 
   4   (0.923) 0.908 0.928 0.970 0.994 0.664 0.927 0.966 0.989 0.962 0.947 0.977 

Locus 1334 : 
2 alleles
1.4% missing data
   1   (0.886) 0.979 0.958 0.939 0.091 0.972 0.914 0.881 0.982 0.854 0.930 0.966 
   2   (0.114) 0.021 0.042 0.061 0.909 0.028 0.086 0.119 0.018 0.146 0.070 0.034 

Locus 1335 : 
2 alleles
12.3% missing data
   1   (0.945) 0.972 0.997 0.900 0.995 0.992 0.985 0.909 0.998 0.990 0.951 0.988 
   4   (0.055) 0.028 0.003 0.100 0.005 0.008 0.015 0.091 0.002 0.010 0.049 0.012 

Locus 1336 : 
2 alleles
5.1% missing data
   3   (0.860) 0.948 0.870 0.871 0.954 0.899 0.877 0.865 0.983 0.833 0.881 0.951 
   1   (0.140) 0.052 0.130 0.129 0.046 0.101 0.123 0.135 0.017 0.167 0.119 0.049 

Locus 1337 : 
2 alleles
17.4% missing data
   2   (0.915) 0.913 0.944 0.981 0.992 0.825 0.887 0.923 0.916 0.840 0.966 0.956 
   4   (0.085) 0.087 0.056 0.019 0.008 0.175 0.113 0.077 0.084 0.160 0.034 0.044 

Locus 1338 : 
2 alleles
5.1% missing data
   2   (0.905) 0.927 0.981 0.933 0.968 0.874 0.922 0.940 0.993 0.936 0.896 0.934 
   1   (0.095) 0.073 0.019 0.067 0.032 0.126 0.078 0.060 0.007 0.064 0.104 0.066 

Locus 1339 : 
2 alleles
1.4% missing data
   2   (0.900) 0.987 0.992 0.941 0.991 0.983 0.891 0.871 0.992 0.987 0.952 0.974 
   3   (0.100) 0.013 0.008 0.059 0.009 0.017 0.109 0.129 0.008 0.013 0.048 0.026 

Locus 1340 : 
2 alleles
2.2% missing data
   1   (0.861) 0.980 0.904 0.906 0.985 0.954 0.882 0.919 0.961 0.589 0.899 0.642 
   3   (0.139) 0.020 0.096 0.094 0.015 0.046 0.118 0.081 0.039 0.411 0.101 0.358 

Locus 1341 : 
2 alleles
4.3% missing data
   1   (0.897) 0.975 0.973 0.929 0.991 0.955 0.917 0.889 0.991 0.545 0.930 0.974 
   3   (0.103) 0.025 0.027 0.071 0.009 0.045 0.083 0.111 0.009 0.455 0.070 0.026 

Locus 1342 : 
2 alleles
1.4% missing data
   3   (0.895) 0.989 0.990 0.818 0.992 0.963 0.961 0.932 0.992 0.964 0.905 0.426 
   1   (0.105) 0.011 0.010 0.182 0.008 0.037 0.039 0.068 0.008 0.036 0.095 0.574 

Locus 1343 : 
2 alleles
10.9% missing data
   2   (0.824) 0.890 0.960 0.887 0.595 0.847 0.830 0.800 0.911 0.725 0.888 0.880 
   4   (0.176) 0.110 0.040 0.113 0.405 0.153 0.170 0.200 0.089 0.275 0.112 0.120 

Locus 1344 : 
2 alleles
3.6% missing data
   2   (0.882) 0.942 0.954 0.913 0.988 0.979 0.861 0.901 0.988 0.971 0.941 0.973 
   4   (0.118) 0.058 0.046 0.087 0.012 0.021 0.139 0.099 0.012 0.029 0.059 0.027 

Locus 1345 : 
2 alleles
10.9% missing data
   2   (0.483) 0.679 0.062 0.679 0.052 0.685 0.386 0.461 0.175 0.898 0.411 0.795 
   4   (0.517) 0.321 0.938 0.321 0.948 0.315 0.614 0.539 0.825 0.102 0.589 0.205 

Locus 1346 : 
2 alleles
10.9% missing data
   4   (0.870) 0.984 0.983 0.936 0.874 0.938 0.812 0.896 0.975 0.997 0.934 0.894 
   2   (0.130) 0.016 0.017 0.064 0.126 0.062 0.188 0.104 0.025 0.003 0.066 0.106 

Locus 1347 : 
2 alleles
0.0% missing data
   3   (0.704) 0.850 0.944 0.669 0.969 0.815 0.710 0.654 0.974 0.455 0.572 0.897 
   1   (0.296) 0.150 0.056 0.331 0.031 0.185 0.290 0.346 0.026 0.545 0.428 0.103 

Locus 1348 : 
2 alleles
4.3% missing data
   3   (0.911) 0.961 0.910 0.946 0.992 0.957 0.926 0.940 0.983 0.977 0.929 0.949 
   1   (0.089) 0.039 0.090 0.054 0.008 0.043 0.074 0.060 0.017 0.023 0.071 0.051 

Locus 1349 : 
2 alleles
13.8% missing data
   1   (0.535) 0.513 0.611 0.539 0.062 0.781 0.622 0.472 0.221 0.362 0.567 0.279 
   3   (0.465) 0.487 0.389 0.461 0.938 0.219 0.378 0.528 0.779 0.638 0.433 0.721 

Locus 1350 : 
2 alleles
10.9% missing data
   1   (0.930) 0.993 0.976 0.927 0.994 0.982 0.981 0.947 0.994 0.975 0.915 0.711 
   3   (0.070) 0.007 0.024 0.073 0.006 0.018 0.019 0.053 0.006 0.025 0.085 0.289 

Locus 1351 : 
2 alleles
17.4% missing data
   2   (0.607) 0.170 0.561 0.599 0.323 0.780 0.645 0.682 0.734 0.761 0.559 0.561 
   4   (0.393) 0.830 0.439 0.401 0.677 0.220 0.355 0.318 0.266 0.239 0.441 0.439 

Locus 1352 : 
2 alleles
14.5% missing data
   1   (0.545) 0.913 0.422 0.499 0.543 0.545 0.501 0.643 0.697 0.560 0.700 0.478 
   4   (0.455) 0.087 0.578 0.501 0.457 0.455 0.499 0.357 0.303 0.440 0.300 0.522 

Locus 1353 : 
2 alleles
12.3% missing data
   2   (0.882) 0.983 0.916 0.972 0.504 0.848 0.840 0.926 0.829 0.993 0.947 0.886 
   4   (0.118) 0.017 0.084 0.028 0.496 0.152 0.160 0.074 0.171 0.007 0.053 0.114 

Locus 1354 : 
2 alleles
4.3% missing data
   4   (0.923) 0.975 0.945 0.971 0.978 0.476 0.939 0.928 0.985 0.917 0.949 0.971 
   2   (0.077) 0.025 0.055 0.029 0.022 0.524 0.061 0.072 0.015 0.083 0.051 0.029 

Locus 1355 : 
2 alleles
10.9% missing data
   3   (0.453) 0.558 0.062 0.479 0.455 0.510 0.416 0.527 0.417 0.496 0.500 0.451 
   1   (0.547) 0.442 0.938 0.521 0.545 0.490 0.584 0.473 0.583 0.504 0.500 0.549 

Locus 1356 : 
2 alleles
6.5% missing data
   2   (0.818) 0.526 0.976 0.906 0.228 0.806 0.853 0.839 0.900 0.812 0.863 0.599 
   4   (0.182) 0.474 0.024 0.094 0.772 0.194 0.147 0.161 0.100 0.188 0.137 0.401 

Locus 1357 : 
2 alleles
7.2% missing data
   4   (0.759) 0.924 0.650 0.814 0.977 0.770 0.735 0.767 0.907 0.957 0.744 0.688 
   2   (0.241) 0.076 0.350 0.186 0.023 0.230 0.265 0.233 0.093 0.043 0.256 0.312 

Locus 1358 : 
2 alleles
4.3% missing data
   3   (0.877) 0.942 0.901 0.942 0.991 0.805 0.873 0.907 0.966 0.317 0.933 0.953 
   1   (0.123) 0.058 0.099 0.058 0.009 0.195 0.127 0.093 0.034 0.683 0.067 0.047 

Locus 1359 : 
2 alleles
5.8% missing data
   3   (0.477) 0.220 0.072 0.847 0.161 0.107 0.261 0.651 0.030 0.942 0.677 0.199 
   1   (0.523) 0.780 0.928 0.153 0.839 0.893 0.739 0.349 0.970 0.058 0.323 0.801 

Locus 1360 : 
2 alleles
5.1% missing data
   1   (0.314) 0.325 0.343 0.234 0.034 0.169 0.336 0.373 0.054 0.178 0.345 0.803 
   3   (0.686) 0.675 0.657 0.766 0.966 0.831 0.664 0.627 0.946 0.822 0.655 0.197 

Locus 1361 : 
2 alleles
5.1% missing data
   1   (0.127) 0.037 0.013 0.074 0.010 0.302 0.121 0.115 0.033 0.359 0.130 0.043 
   3   (0.873) 0.963 0.987 0.926 0.990 0.698 0.879 0.885 0.967 0.641 0.870 0.957 

Locus 1362 : 
2 alleles
12.3% missing data
   4   (0.805) 0.691 0.798 0.843 0.925 0.852 0.806 0.825 0.891 0.883 0.913 0.646 
   1   (0.195) 0.309 0.202 0.157 0.075 0.148 0.194 0.175 0.109 0.117 0.087 0.354 

Locus 1363 : 
2 alleles
2.9% missing data
   3   (0.866) 0.934 0.857 0.918 0.080 0.929 0.901 0.874 0.985 0.827 0.878 0.940 
   1   (0.134) 0.066 0.143 0.082 0.920 0.071 0.099 0.126 0.015 0.173 0.122 0.060 

Locus 1364 : 
2 alleles
13.8% missing data
   4   (0.911) 0.913 0.970 0.982 0.992 0.912 0.851 0.962 0.979 0.997 0.892 0.957 
   2   (0.089) 0.087 0.030 0.018 0.008 0.088 0.149 0.038 0.021 0.003 0.108 0.043 

Locus 1365 : 
2 alleles
14.5% missing data
   2   (0.174) 0.226 0.129 0.248 0.015 0.166 0.104 0.232 0.013 0.305 0.191 0.135 
   3   (0.826) 0.774 0.871 0.752 0.985 0.834 0.896 0.768 0.987 0.695 0.809 0.865 

Locus 1366 : 
2 alleles
10.9% missing data
   2   (0.393) 0.074 0.442 0.455 0.045 0.364 0.448 0.350 0.048 0.137 0.513 0.186 
   4   (0.607) 0.926 0.558 0.545 0.955 0.636 0.552 0.650 0.952 0.863 0.487 0.814 

Locus 1367 : 
2 alleles
0.7% missing data
   1   (0.895) 0.987 0.198 0.931 0.989 0.953 0.928 0.952 0.991 0.834 0.902 0.959 
   3   (0.105) 0.013 0.802 0.069 0.011 0.047 0.072 0.048 0.009 0.166 0.098 0.041 

Locus 1368 : 
2 alleles
10.1% missing data
   2   (0.650) 0.715 0.956 0.616 0.964 0.853 0.611 0.662 0.948 0.292 0.604 0.805 
   4   (0.350) 0.285 0.044 0.384 0.036 0.147 0.389 0.338 0.052 0.708 0.396 0.195 

Locus 1369 : 
2 alleles
4.3% missing data
   1   (0.464) 0.597 0.533 0.400 0.937 0.302 0.444 0.487 0.744 0.267 0.502 0.489 
   3   (0.536) 0.403 0.467 0.600 0.063 0.698 0.556 0.513 0.256 0.733 0.498 0.511 

Locus 1370 : 
2 alleles
14.5% missing data
   3   (0.894) 0.984 0.968 0.848 0.225 0.968 0.957 0.896 0.988 0.950 0.923 0.971 
   1   (0.106) 0.016 0.032 0.152 0.775 0.032 0.043 0.104 0.012 0.050 0.077 0.029 

Locus 1371 : 
2 alleles
12.3% missing data
   1   (0.126) 0.098 0.115 0.073 0.015 0.097 0.104 0.086 0.018 0.749 0.118 0.106 
   3   (0.874) 0.902 0.885 0.927 0.985 0.903 0.896 0.914 0.982 0.251 0.882 0.894 

Locus 1372 : 
2 alleles
3.6% missing data
   1   (0.831) 0.580 0.955 0.897 0.481 0.814 0.875 0.843 0.871 0.821 0.779 0.903 
   4   (0.169) 0.420 0.045 0.103 0.519 0.186 0.125 0.157 0.129 0.179 0.221 0.097 

Locus 1373 : 
2 alleles
5.8% missing data
   3   (0.831) 0.587 0.956 0.890 0.980 0.575 0.827 0.861 0.957 0.803 0.863 0.875 
   4   (0.169) 0.413 0.044 0.110 0.020 0.425 0.173 0.139 0.043 0.197 0.137 0.125 

Locus 1374 : 
2 alleles
4.3% missing data
   3   (0.880) 0.967 0.982 0.902 0.989 0.823 0.914 0.865 0.986 0.403 0.926 0.946 
   1   (0.120) 0.033 0.018 0.098 0.011 0.177 0.086 0.135 0.014 0.597 0.074 0.054 

Locus 1375 : 
2 alleles
3.6% missing data
   1   (0.821) 0.931 0.961 0.818 0.982 0.880 0.837 0.844 0.955 0.904 0.738 0.929 
   2   (0.179) 0.069 0.039 0.182 0.018 0.120 0.163 0.156 0.045 0.096 0.262 0.071 

Locus 1376 : 
2 alleles
1.4% missing data
   2   (0.935) 0.989 0.979 0.919 0.995 0.973 0.978 0.915 0.996 0.953 0.944 0.974 
   4   (0.065) 0.011 0.021 0.081 0.005 0.027 0.022 0.085 0.004 0.047 0.056 0.026 

Locus 1377 : 
2 alleles
1.4% missing data
   2   (0.901) 0.985 0.993 0.945 0.984 0.910 0.884 0.929 0.968 0.991 0.956 0.953 
   3   (0.099) 0.015 0.007 0.055 0.016 0.090 0.116 0.071 0.032 0.009 0.044 0.047 

Locus 1378 : 
2 alleles
10.1% missing data
   1   (0.713) 0.604 0.950 0.792 0.661 0.508 0.633 0.786 0.873 0.596 0.789 0.917 
   3   (0.287) 0.396 0.050 0.208 0.339 0.492 0.367 0.214 0.127 0.404 0.211 0.083 

Locus 1379 : 
2 alleles
16.7% missing data
   3   (0.579) 0.846 0.124 0.914 0.941 0.163 0.276 0.798 0.037 0.984 0.738 0.231 
   1   (0.421) 0.154 0.876 0.086 0.059 0.837 0.724 0.202 0.963 0.016 0.262 0.769 

Locus 1380 : 
2 alleles
3.6% missing data
   3   (0.784) 0.766 0.810 0.817 0.976 0.945 0.760 0.818 0.921 0.846 0.759 0.920 
   1   (0.216) 0.234 0.190 0.183 0.024 0.055 0.240 0.182 0.079 0.154 0.241 0.080 

Locus 1381 : 
2 alleles
10.9% missing data
   1   (0.866) 0.961 0.922 0.718 0.986 0.942 0.939 0.811 0.993 0.957 0.786 0.969 
   4   (0.134) 0.039 0.078 0.282 0.014 0.058 0.061 0.189 0.007 0.043 0.214 0.031 

Locus 1382 : 
2 alleles
7.2% missing data
   3   (0.845) 0.845 0.441 0.919 0.394 0.846 0.892 0.806 0.922 0.968 0.778 0.926 
   1   (0.155) 0.155 0.559 0.081 0.606 0.154 0.108 0.194 0.078 0.032 0.222 0.074 

Locus 1383 : 
2 alleles
15.2% missing data
   3   (0.909) 0.864 0.872 0.973 0.910 0.886 0.902 0.953 0.938 0.955 0.932 0.892 
   4   (0.091) 0.136 0.128 0.027 0.090 0.114 0.098 0.047 0.062 0.045 0.068 0.108 

Locus 1384 : 
2 alleles
13.0% missing data
   2   (0.849) 0.801 0.751 0.876 0.988 0.804 0.885 0.814 0.967 0.702 0.885 0.887 
   1   (0.151) 0.199 0.249 0.124 0.012 0.196 0.115 0.186 0.033 0.298 0.115 0.113 

Locus 1385 : 
2 alleles
2.9% missing data
   2   (0.727) 0.891 0.951 0.769 0.967 0.787 0.657 0.767 0.934 0.867 0.813 0.517 
   4   (0.273) 0.109 0.049 0.231 0.033 0.213 0.343 0.233 0.066 0.133 0.187 0.483 

Locus 1386 : 
2 alleles
14.5% missing data
   2   (0.867) 0.850 0.838 0.939 0.987 0.882 0.839 0.833 0.981 0.909 0.884 0.956 
   4   (0.133) 0.150 0.162 0.061 0.013 0.118 0.161 0.167 0.019 0.091 0.116 0.044 

Locus 1387 : 
2 alleles
4.3% missing data
   1   (0.707) 0.637 0.206 0.799 0.235 0.692 0.784 0.601 0.561 0.905 0.647 0.662 
   3   (0.293) 0.363 0.794 0.201 0.765 0.308 0.216 0.399 0.439 0.095 0.353 0.338 

Locus 1388 : 
2 alleles
15.2% missing data
   1   (0.273) 0.804 0.427 0.219 0.601 0.279 0.201 0.268 0.148 0.733 0.333 0.092 
   3   (0.727) 0.196 0.573 0.781 0.399 0.721 0.799 0.732 0.852 0.267 0.667 0.908 

Locus 1389 : 
2 alleles
4.3% missing data
   4   (0.845) 0.961 0.315 0.908 0.170 0.967 0.867 0.873 0.941 0.943 0.906 0.905 
   1   (0.155) 0.039 0.685 0.092 0.830 0.033 0.133 0.127 0.059 0.057 0.094 0.095 

Locus 1390 : 
2 alleles
12.3% missing data
   2   (0.870) 0.956 0.950 0.933 0.853 0.646 0.863 0.917 0.773 0.979 0.931 0.928 
   4   (0.130) 0.044 0.050 0.067 0.147 0.354 0.137 0.083 0.227 0.021 0.069 0.072 

Locus 1391 : 
2 alleles
6.5% missing data
   2   (0.099) 0.022 0.011 0.042 0.011 0.460 0.098 0.059 0.019 0.433 0.050 0.038 
   4   (0.901) 0.978 0.989 0.958 0.989 0.540 0.902 0.941 0.981 0.567 0.950 0.962 

Locus 1392 : 
2 alleles
10.9% missing data
   1   (0.181) 0.063 0.954 0.154 0.018 0.125 0.140 0.192 0.017 0.084 0.266 0.084 
   2   (0.819) 0.937 0.046 0.846 0.982 0.875 0.860 0.808 0.983 0.916 0.734 0.916 

Locus 1393 : 
2 alleles
3.6% missing data
   1   (0.908) 0.969 0.978 0.960 0.992 0.388 0.919 0.942 0.978 0.960 0.942 0.912 
   3   (0.092) 0.031 0.022 0.040 0.008 0.612 0.081 0.058 0.022 0.040 0.058 0.088 

Locus 1394 : 
2 alleles
14.5% missing data
   3   (0.885) 0.976 0.737 0.961 0.815 0.963 0.844 0.932 0.914 0.984 0.940 0.913 
   4   (0.115) 0.024 0.263 0.039 0.185 0.037 0.156 0.068 0.086 0.016 0.060 0.087 

Locus 1395 : 
2 alleles
13.0% missing data
   2   (0.891) 0.966 0.847 0.956 0.988 0.819 0.893 0.890 0.961 0.694 0.902 0.944 
   3   (0.109) 0.034 0.153 0.044 0.012 0.181 0.107 0.110 0.039 0.306 0.098 0.056 

Locus 1396 : 
2 alleles
12.3% missing data
   3   (0.872) 0.974 0.870 0.931 0.050 0.893 0.875 0.913 0.959 0.972 0.956 0.959 
   1   (0.128) 0.026 0.130 0.069 0.950 0.107 0.125 0.087 0.041 0.028 0.044 0.041 

Locus 1397 : 
2 alleles
15.9% missing data
   2   (0.877) 0.821 0.971 0.912 0.987 0.944 0.882 0.894 0.984 0.981 0.853 0.953 
   4   (0.123) 0.179 0.029 0.088 0.013 0.056 0.118 0.106 0.016 0.019 0.147 0.047 

Locus 1398 : 
2 alleles
2.2% missing data
   1   (0.948) 0.988 0.997 0.885 0.989 0.996 0.988 0.959 0.999 0.908 0.956 0.992 
   2   (0.052) 0.012 0.003 0.115 0.011 0.004 0.012 0.041 0.001 0.092 0.044 0.008 

Locus 1399 : 
2 alleles
3.6% missing data
   1   (0.882) 0.813 0.959 0.925 0.988 0.968 0.875 0.877 0.989 0.975 0.911 0.943 
   4   (0.118) 0.187 0.041 0.075 0.012 0.032 0.125 0.123 0.011 0.025 0.089 0.057 

Locus 1400 : 
2 alleles
3.6% missing data
   4   (0.844) 0.963 0.832 0.927 0.978 0.693 0.802 0.783 0.948 0.827 0.927 0.914 
   2   (0.156) 0.037 0.168 0.073 0.022 0.307 0.198 0.217 0.052 0.173 0.073 0.086 

Locus 1401 : 
2 alleles
15.2% missing data
   4   (0.817) 0.931 0.810 0.868 0.983 0.841 0.836 0.636 0.967 0.743 0.809 0.889 
   3   (0.183) 0.069 0.190 0.132 0.017 0.159 0.164 0.364 0.033 0.257 0.191 0.111 

Locus 1402 : 
2 alleles
14.5% missing data
   2   (0.831) 0.890 0.969 0.906 0.829 0.866 0.787 0.910 0.939 0.959 0.757 0.842 
   1   (0.169) 0.110 0.031 0.094 0.171 0.134 0.213 0.090 0.061 0.041 0.243 0.158 

Locus 1403 : 
2 alleles
1.4% missing data
   3   (0.921) 0.988 0.961 0.915 0.993 0.981 0.961 0.906 0.996 0.945 0.919 0.954 
   4   (0.079) 0.012 0.039 0.085 0.007 0.019 0.039 0.094 0.004 0.055 0.081 0.046 

Locus 1404 : 
2 alleles
4.3% missing data
   1   (0.643) 0.650 0.409 0.767 0.970 0.505 0.586 0.773 0.778 0.711 0.551 0.225 
   4   (0.357) 0.350 0.591 0.233 0.030 0.495 0.414 0.227 0.222 0.289 0.449 0.775 

Locus 1405 : 
2 alleles
13.8% missing data
   4   (0.433) 0.339 0.895 0.444 0.525 0.450 0.373 0.447 0.423 0.887 0.396 0.455 
   3   (0.567) 0.661 0.105 0.556 0.475 0.550 0.627 0.553 0.577 0.113 0.604 0.545 

Locus 1406 : 
2 alleles
2.9% missing data
   1   (0.849) 0.971 0.033 0.943 0.947 0.896 0.821 0.889 0.969 0.912 0.863 0.866 
   3   (0.151) 0.029 0.967 0.057 0.053 0.104 0.179 0.111 0.031 0.088 0.137 0.134 

Locus 1407 : 
2 alleles
3.6% missing data
   1   (0.874) 0.958 0.790 0.957 0.986 0.932 0.802 0.913 0.972 0.989 0.879 0.949 
   2   (0.126) 0.042 0.210 0.043 0.014 0.068 0.198 0.087 0.028 0.011 0.121 0.051 

Locus 1408 : 
2 alleles
13.0% missing data
   1   (0.549) 0.637 0.067 0.509 0.741 0.760 0.583 0.500 0.641 0.425 0.608 0.530 
   3   (0.451) 0.363 0.933 0.491 0.259 0.240 0.417 0.500 0.359 0.575 0.392 0.470 

Locus 1409 : 
2 alleles
7.2% missing data
   3   (0.896) 0.987 0.980 0.908 0.988 0.838 0.935 0.916 0.989 0.904 0.761 0.966 
   2   (0.104) 0.013 0.020 0.092 0.012 0.162 0.065 0.084 0.011 0.096 0.239 0.034 

Locus 1410 : 
2 alleles
13.0% missing data
   2   (0.767) 0.704 0.826 0.865 0.950 0.744 0.730 0.831 0.403 0.949 0.771 0.769 
   1   (0.233) 0.296 0.174 0.135 0.050 0.256 0.270 0.169 0.597 0.051 0.229 0.231 

Locus 1411 : 
2 alleles
5.8% missing data
   1   (0.444) 0.201 0.408 0.450 0.769 0.738 0.443 0.480 0.189 0.404 0.409 0.434 
   2   (0.556) 0.799 0.592 0.550 0.231 0.262 0.557 0.520 0.811 0.596 0.591 0.566 

Locus 1412 : 
2 alleles
2.9% missing data
   1   (0.414) 0.474 0.082 0.612 0.966 0.293 0.290 0.463 0.081 0.756 0.505 0.150 
   3   (0.586) 0.526 0.918 0.388 0.034 0.707 0.710 0.537 0.919 0.244 0.495 0.850 

Locus 1413 : 
2 alleles
7.2% missing data
   1   (0.878) 0.966 0.971 0.949 0.989 0.810 0.832 0.892 0.982 0.884 0.911 0.927 
   3   (0.122) 0.034 0.029 0.051 0.011 0.190 0.168 0.108 0.018 0.116 0.089 0.073 

Locus 1414 : 
2 alleles
9.4% missing data
   2   (0.804) 0.925 0.478 0.933 0.980 0.746 0.674 0.882 0.814 0.629 0.905 0.896 
   3   (0.196) 0.075 0.522 0.067 0.020 0.254 0.326 0.118 0.186 0.371 0.095 0.104 

Locus 1415 : 
2 alleles
6.5% missing data
   1   (0.833) 0.664 0.947 0.867 0.984 0.741 0.847 0.853 0.949 0.955 0.789 0.930 
   4   (0.167) 0.336 0.053 0.133 0.016 0.259 0.153 0.147 0.051 0.045 0.211 0.070 

Locus 1416 : 
2 alleles
3.6% missing data
   3   (0.687) 0.943 0.726 0.733 0.963 0.387 0.666 0.656 0.928 0.501 0.585 0.887 
   1   (0.313) 0.057 0.274 0.267 0.037 0.613 0.334 0.344 0.072 0.499 0.415 0.113 

Locus 1417 : 
2 alleles
13.0% missing data
   2   (0.845) 0.892 0.865 0.909 0.985 0.936 0.851 0.819 0.980 0.938 0.613 0.942 
   4   (0.155) 0.108 0.135 0.091 0.015 0.064 0.149 0.181 0.020 0.062 0.387 0.058 

Locus 1418 : 
2 alleles
5.1% missing data
   2   (0.887) 0.964 0.967 0.960 0.989 0.635 0.855 0.906 0.969 0.764 0.941 0.939 
   3   (0.113) 0.036 0.033 0.040 0.011 0.365 0.145 0.094 0.031 0.236 0.059 0.061 

Locus 1419 : 
2 alleles
13.0% missing data
   3   (0.836) 0.896 0.984 0.933 0.845 0.910 0.810 0.874 0.298 0.975 0.865 0.866 
   1   (0.164) 0.104 0.016 0.067 0.155 0.090 0.190 0.126 0.702 0.025 0.135 0.134 

Locus 1420 : 
2 alleles
4.3% missing data
   3   (0.878) 0.989 0.878 0.924 0.990 0.769 0.869 0.907 0.973 0.960 0.901 0.969 
   1   (0.122) 0.011 0.122 0.076 0.010 0.231 0.131 0.093 0.027 0.040 0.099 0.031 

Locus 1421 : 
2 alleles
12.3% missing data
   1   (0.381) 0.374 0.083 0.359 0.532 0.526 0.306 0.472 0.315 0.867 0.393 0.599 
   3   (0.619) 0.626 0.917 0.641 0.468 0.474 0.694 0.528 0.685 0.133 0.607 0.401 

Locus 1422 : 
2 alleles
10.1% missing data
   1   (0.082) 0.112 0.009 0.119 0.009 0.017 0.034 0.102 0.004 0.032 0.097 0.015 
   3   (0.918) 0.888 0.991 0.881 0.991 0.983 0.966 0.898 0.996 0.968 0.903 0.985 

Locus 1423 : 
2 alleles
12.3% missing data
   3   (0.700) 0.792 0.693 0.710 0.615 0.786 0.694 0.810 0.819 0.694 0.652 0.780 
   1   (0.300) 0.208 0.307 0.290 0.385 0.214 0.306 0.190 0.181 0.306 0.348 0.220 

Locus 1424 : 
2 alleles
12.3% missing data
   4   (0.849) 0.860 0.828 0.904 0.987 0.844 0.832 0.899 0.855 0.992 0.906 0.856 
   2   (0.151) 0.140 0.172 0.096 0.013 0.156 0.168 0.101 0.145 0.008 0.094 0.144 

Locus 1425 : 
2 alleles
5.8% missing data
   4   (0.685) 0.973 0.956 0.816 0.759 0.494 0.549 0.758 0.346 0.961 0.788 0.813 
   2   (0.315) 0.027 0.044 0.184 0.241 0.506 0.451 0.242 0.654 0.039 0.212 0.187 

Locus 1426 : 
2 alleles
8.7% missing data
   2   (0.916) 0.993 0.930 0.932 0.076 0.965 0.969 0.939 0.995 0.638 0.949 0.965 
   3   (0.084) 0.007 0.070 0.068 0.924 0.035 0.031 0.061 0.005 0.362 0.051 0.035 

Locus 1427 : 
2 alleles
17.4% missing data
   2   (0.653) 0.923 0.504 0.628 0.649 0.726 0.642 0.654 0.852 0.885 0.707 0.568 
   3   (0.347) 0.077 0.496 0.372 0.351 0.274 0.358 0.346 0.148 0.115 0.293 0.432 

Locus 1428 : 
2 alleles
3.6% missing data
   1   (0.893) 0.910 0.988 0.955 0.958 0.888 0.839 0.929 0.982 0.978 0.954 0.973 
   3   (0.107) 0.090 0.012 0.045 0.042 0.112 0.161 0.071 0.018 0.022 0.046 0.027 

Locus 1429 : 
2 alleles
19.6% missing data
   1   (0.893) 0.978 0.939 0.913 0.992 0.888 0.925 0.909 0.979 0.672 0.915 0.930 
   4   (0.107) 0.022 0.061 0.087 0.008 0.112 0.075 0.091 0.021 0.328 0.085 0.070 

Locus 1430 : 
2 alleles
3.6% missing data
   1   (0.804) 0.667 0.607 0.881 0.257 0.913 0.772 0.895 0.845 0.936 0.900 0.944 
   2   (0.196) 0.333 0.393 0.119 0.743 0.087 0.228 0.105 0.155 0.064 0.100 0.056 

Locus 1431 : 
2 alleles
6.5% missing data
   3   (0.798) 0.143 0.293 0.905 0.983 0.860 0.796 0.802 0.890 0.760 0.843 0.824 
   2   (0.202) 0.857 0.707 0.095 0.017 0.140 0.204 0.198 0.110 0.240 0.157 0.176 

Locus 1432 : 
2 alleles
7.2% missing data
   1   (0.523) 0.637 0.164 0.448 0.865 0.428 0.557 0.579 0.566 0.799 0.420 0.471 
   3   (0.477) 0.363 0.836 0.552 0.135 0.572 0.443 0.421 0.434 0.201 0.580 0.529 

Locus 1433 : 
2 alleles
7.2% missing data
   3   (0.819) 0.970 0.963 0.843 0.980 0.943 0.832 0.886 0.983 0.645 0.863 0.269 
   1   (0.181) 0.030 0.037 0.157 0.020 0.057 0.168 0.114 0.017 0.355 0.137 0.731 

Locus 1434 : 
2 alleles
12.3% missing data
   1   (0.905) 0.979 0.383 0.958 0.914 0.948 0.932 0.909 0.983 0.892 0.923 0.922 
   3   (0.095) 0.021 0.617 0.042 0.086 0.052 0.068 0.091 0.017 0.108 0.077 0.078 

Locus 1435 : 
2 alleles
5.1% missing data
   1   (0.879) 0.981 0.874 0.949 0.988 0.930 0.846 0.911 0.977 0.536 0.935 0.896 
   3   (0.121) 0.019 0.126 0.051 0.012 0.070 0.154 0.089 0.023 0.464 0.065 0.104 

Locus 1436 : 
2 alleles
12.3% missing data
   4   (0.906) 0.953 0.985 0.952 0.992 0.981 0.951 0.821 0.992 0.746 0.951 0.315 
   2   (0.094) 0.047 0.015 0.048 0.008 0.019 0.049 0.179 0.008 0.254 0.049 0.685 

Locus 1437 : 
2 alleles
2.9% missing data
   1   (0.912) 0.994 0.973 0.910 0.994 0.989 0.945 0.895 0.995 0.750 0.951 0.949 
   3   (0.088) 0.006 0.027 0.090 0.006 0.011 0.055 0.105 0.005 0.250 0.049 0.051 

Locus 1438 : 
2 alleles
10.1% missing data
   2   (0.725) 0.881 0.935 0.730 0.143 0.626 0.777 0.654 0.933 0.751 0.613 0.894 
   4   (0.275) 0.119 0.065 0.270 0.857 0.374 0.223 0.346 0.067 0.249 0.387 0.106 

Locus 1439 : 
2 alleles
3.6% missing data
   1   (0.900) 0.937 0.949 0.956 0.989 0.958 0.899 0.924 0.991 0.977 0.849 0.869 
   3   (0.100) 0.063 0.051 0.044 0.011 0.042 0.101 0.076 0.009 0.023 0.151 0.131 

Locus 1440 : 
2 alleles
5.1% missing data
   3   (0.833) 0.611 0.318 0.951 0.984 0.639 0.801 0.855 0.903 0.965 0.904 0.495 
   1   (0.167) 0.389 0.682 0.049 0.016 0.361 0.199 0.145 0.097 0.035 0.096 0.505 

Locus 1441 : 
2 alleles
4.3% missing data
   1   (0.602) 0.612 0.447 0.694 0.297 0.461 0.559 0.689 0.740 0.298 0.672 0.677 
   4   (0.398) 0.388 0.553 0.306 0.703 0.539 0.441 0.311 0.260 0.702 0.328 0.323 

Locus 1442 : 
2 alleles
13.0% missing data
   4   (0.755) 0.626 0.624 0.882 0.980 0.818 0.735 0.690 0.868 0.616 0.601 0.820 
   2   (0.245) 0.374 0.376 0.118 0.020 0.182 0.265 0.310 0.132 0.384 0.399 0.180 

Locus 1443 : 
2 alleles
17.4% missing data
   1   (0.883) 0.951 0.979 0.970 0.870 0.809 0.823 0.953 0.854 0.959 0.932 0.716 
   4   (0.117) 0.049 0.021 0.030 0.130 0.191 0.177 0.047 0.146 0.041 0.068 0.284 

Locus 1444 : 
2 alleles
13.0% missing data
   2   (0.907) 0.782 0.967 0.938 0.990 0.952 0.922 0.952 0.986 0.840 0.912 0.969 
   4   (0.093) 0.218 0.033 0.062 0.010 0.048 0.078 0.048 0.014 0.160 0.088 0.031 

Locus 1445 : 
2 alleles
13.0% missing data
   2   (0.750) 0.686 0.706 0.796 0.740 0.792 0.708 0.772 0.914 0.662 0.850 0.921 
   1   (0.250) 0.314 0.294 0.204 0.260 0.208 0.292 0.228 0.086 0.338 0.150 0.079 

Locus 1446 : 
2 alleles
17.4% missing data
   2   (0.907) 0.995 0.878 0.992 0.933 0.789 0.797 0.977 0.228 0.999 0.979 0.876 
   3   (0.093) 0.005 0.122 0.008 0.067 0.211 0.203 0.023 0.772 0.001 0.021 0.124 

Locus 1447 : 
2 alleles
10.1% missing data
   2   (0.325) 0.066 0.045 0.340 0.105 0.262 0.407 0.249 0.100 0.347 0.230 0.275 
   4   (0.675) 0.934 0.955 0.660 0.895 0.738 0.593 0.751 0.900 0.653 0.770 0.725 

Locus 1448 : 
2 alleles
5.1% missing data
   1   (0.903) 0.967 0.988 0.947 0.991 0.976 0.915 0.935 0.988 0.978 0.760 0.970 
   4   (0.097) 0.033 0.012 0.053 0.009 0.024 0.085 0.065 0.012 0.022 0.240 0.030 

Locus 1449 : 
2 alleles
10.9% missing data
   3   (0.904) 0.914 0.991 0.954 0.973 0.983 0.902 0.894 0.989 0.971 0.919 0.971 
   4   (0.096) 0.086 0.009 0.046 0.027 0.017 0.098 0.106 0.011 0.029 0.081 0.029 

Locus 1450 : 
2 alleles
10.9% missing data
   1   (0.562) 0.458 0.909 0.509 0.884 0.459 0.606 0.475 0.671 0.470 0.664 0.187 
   3   (0.438) 0.542 0.091 0.491 0.116 0.541 0.394 0.525 0.329 0.530 0.336 0.813 

Locus 1451 : 
2 alleles
14.5% missing data
   4   (0.855) 0.965 0.835 0.906 0.132 0.919 0.869 0.899 0.953 0.979 0.915 0.916 
   1   (0.145) 0.035 0.165 0.094 0.868 0.081 0.131 0.101 0.047 0.021 0.085 0.084 

Locus 1452 : 
2 alleles
4.3% missing data
   1   (0.496) 0.174 0.481 0.484 0.208 0.572 0.531 0.488 0.147 0.537 0.664 0.524 
   3   (0.504) 0.826 0.519 0.516 0.792 0.428 0.469 0.512 0.853 0.463 0.336 0.476 

Locus 1453 : 
2 alleles
5.8% missing data
   3   (0.562) 0.762 0.086 0.784 0.078 0.607 0.420 0.708 0.185 0.475 0.615 0.828 
   1   (0.438) 0.238 0.914 0.216 0.922 0.393 0.580 0.292 0.815 0.525 0.385 0.172 

Locus 1454 : 
2 alleles
13.0% missing data
   2   (0.839) 0.972 0.559 0.923 0.834 0.736 0.823 0.860 0.900 0.932 0.890 0.789 
   4   (0.161) 0.028 0.441 0.077 0.166 0.264 0.177 0.140 0.100 0.068 0.110 0.211 

Locus 1455 : 
2 alleles
0.7% missing data
   1   (0.911) 0.993 0.995 0.944 0.076 0.988 0.958 0.931 0.996 0.988 0.820 0.982 
   3   (0.089) 0.007 0.005 0.056 0.924 0.012 0.042 0.069 0.004 0.012 0.180 0.018 

Locus 1456 : 
2 alleles
2.9% missing data
   2   (0.894) 0.981 0.984 0.939 0.955 0.970 0.883 0.925 0.988 0.960 0.899 0.955 
   4   (0.106) 0.019 0.016 0.061 0.045 0.030 0.117 0.075 0.012 0.040 0.101 0.045 

Locus 1457 : 
2 alleles
13.8% missing data
   2   (0.917) 0.988 0.912 0.951 0.992 0.956 0.940 0.945 0.990 0.846 0.913 0.905 
   4   (0.083) 0.012 0.088 0.049 0.008 0.044 0.060 0.055 0.010 0.154 0.087 0.095 

Locus 1458 : 
2 alleles
5.1% missing data
   3   (0.922) 0.985 0.983 0.896 0.994 0.951 0.962 0.955 0.995 0.795 0.955 0.956 
   1   (0.078) 0.015 0.017 0.104 0.006 0.049 0.038 0.045 0.005 0.205 0.045 0.044 

Locus 1459 : 
2 alleles
13.0% missing data
   4   (0.905) 0.927 0.938 0.938 0.992 0.964 0.937 0.755 0.992 0.982 0.919 0.973 
   2   (0.095) 0.073 0.062 0.062 0.008 0.036 0.063 0.245 0.008 0.018 0.081 0.027 

Locus 1460 : 
2 alleles
12.3% missing data
   2   (0.086) 0.056 0.189 0.011 0.209 0.242 0.126 0.029 0.483 0.004 0.024 0.040 
   4   (0.914) 0.944 0.811 0.989 0.791 0.758 0.874 0.971 0.517 0.996 0.976 0.960 

Locus 1461 : 
2 alleles
2.2% missing data
   2   (0.179) 0.857 0.042 0.099 0.610 0.047 0.128 0.212 0.097 0.031 0.216 0.252 
   4   (0.821) 0.143 0.958 0.901 0.390 0.953 0.872 0.788 0.903 0.969 0.784 0.748 

Locus 1462 : 
2 alleles
18.1% missing data
   3   (0.851) 0.848 0.969 0.867 0.953 0.961 0.863 0.792 0.981 0.946 0.855 0.960 
   1   (0.149) 0.152 0.031 0.133 0.047 0.039 0.137 0.208 0.019 0.054 0.145 0.040 

Locus 1463 : 
2 alleles
10.1% missing data
   2   (0.105) 0.010 0.039 0.435 0.007 0.019 0.027 0.115 0.004 0.153 0.141 0.020 
   3   (0.895) 0.990 0.961 0.565 0.993 0.981 0.973 0.885 0.996 0.847 0.859 0.980 

Locus 1464 : 
2 alleles
16.7% missing data
   1   (0.840) 0.946 0.883 0.953 0.986 0.594 0.740 0.880 0.870 0.599 0.908 0.848 
   3   (0.160) 0.054 0.117 0.047 0.014 0.406 0.260 0.120 0.130 0.401 0.092 0.152 

Locus 1465 : 
2 alleles
2.2% missing data
   2   (0.872) 0.980 0.919 0.890 0.987 0.966 0.910 0.880 0.971 0.978 0.901 0.598 
   4   (0.128) 0.020 0.081 0.110 0.013 0.034 0.090 0.120 0.029 0.022 0.099 0.402 

Locus 1466 : 
2 alleles
10.9% missing data
   2   (0.781) 0.856 0.935 0.849 0.934 0.765 0.747 0.802 0.836 0.647 0.812 0.870 
   4   (0.219) 0.144 0.065 0.151 0.066 0.235 0.253 0.198 0.164 0.353 0.188 0.130 

Locus 1467 : 
2 alleles
2.9% missing data
   1   (0.873) 0.977 0.887 0.925 0.986 0.901 0.859 0.932 0.985 0.946 0.773 0.930 
   2   (0.127) 0.023 0.113 0.075 0.014 0.099 0.141 0.068 0.015 0.054 0.227 0.070 

Locus 1468 : 
2 alleles
5.8% missing data
   2   (0.106) 0.082 0.209 0.030 0.762 0.166 0.098 0.094 0.070 0.057 0.055 0.034 
   4   (0.894) 0.918 0.791 0.970 0.238 0.834 0.902 0.906 0.930 0.943 0.945 0.966 

Locus 1469 : 
2 alleles
13.8% missing data
   4   (0.620) 0.917 0.528 0.657 0.482 0.758 0.553 0.736 0.670 0.440 0.686 0.783 
   2   (0.380) 0.083 0.472 0.343 0.518 0.242 0.447 0.264 0.330 0.560 0.314 0.217 

Locus 1470 : 
2 alleles
2.9% missing data
   2   (0.870) 0.859 0.968 0.957 0.987 0.706 0.822 0.934 0.940 0.983 0.854 0.736 
   4   (0.130) 0.141 0.032 0.043 0.013 0.294 0.178 0.066 0.060 0.017 0.146 0.264 

Locus 1471 : 
2 alleles
2.9% missing data
   1   (0.882) 0.959 0.988 0.879 0.986 0.971 0.912 0.810 0.993 0.909 0.903 0.959 
   3   (0.118) 0.041 0.012 0.121 0.014 0.029 0.088 0.190 0.007 0.091 0.097 0.041 

Locus 1472 : 
2 alleles
7.2% missing data
   3   (0.709) 0.930 0.274 0.766 0.176 0.421 0.735 0.752 0.896 0.213 0.814 0.827 
   1   (0.291) 0.070 0.726 0.234 0.824 0.579 0.265 0.248 0.104 0.787 0.186 0.173 

Locus 1473 : 
2 alleles
5.8% missing data
   1   (0.742) 0.928 0.453 0.784 0.447 0.432 0.788 0.742 0.829 0.359 0.813 0.896 
   3   (0.258) 0.072 0.547 0.216 0.553 0.568 0.212 0.258 0.171 0.641 0.187 0.104 

Locus 1474 : 
2 alleles
10.9% missing data
   2   (0.876) 0.815 0.977 0.897 0.269 0.955 0.916 0.923 0.970 0.921 0.915 0.944 
   4   (0.124) 0.185 0.023 0.103 0.731 0.045 0.084 0.077 0.030 0.079 0.085 0.056 

Locus 1475 : 
2 alleles
2.9% missing data
   3   (0.947) 0.998 0.989 0.867 0.996 0.996 0.988 0.953 0.999 0.868 0.967 0.992 
   1   (0.053) 0.002 0.011 0.133 0.004 0.004 0.012 0.047 0.001 0.132 0.033 0.008 

Locus 1476 : 
2 alleles
2.2% missing data
   2   (0.819) 0.266 0.903 0.797 0.983 0.828 0.882 0.802 0.976 0.412 0.847 0.955 
   4   (0.181) 0.734 0.097 0.203 0.017 0.172 0.118 0.198 0.024 0.588 0.153 0.045 

Locus 1477 : 
2 alleles
9.4% missing data
   4   (0.942) 0.996 0.979 0.892 0.995 0.989 0.985 0.944 0.998 0.970 0.899 0.990 
   2   (0.058) 0.004 0.021 0.108 0.005 0.011 0.015 0.056 0.002 0.030 0.101 0.010 

Locus 1478 : 
2 alleles
12.3% missing data
   3   (0.779) 0.804 0.153 0.722 0.932 0.880 0.851 0.860 0.972 0.476 0.637 0.926 
   1   (0.221) 0.196 0.847 0.278 0.068 0.120 0.149 0.140 0.028 0.524 0.363 0.074 

Locus 1479 : 
2 alleles
12.3% missing data
   1   (0.817) 0.881 0.820 0.867 0.984 0.704 0.787 0.846 0.950 0.942 0.886 0.780 
   3   (0.183) 0.119 0.180 0.133 0.016 0.296 0.213 0.154 0.050 0.058 0.114 0.220 

Locus 1480 : 
2 alleles
13.8% missing data
   2   (0.924) 0.946 0.994 0.979 0.896 0.952 0.932 0.967 0.759 0.989 0.973 0.951 
   4   (0.076) 0.054 0.006 0.021 0.104 0.048 0.068 0.033 0.241 0.011 0.027 0.049 

Locus 1481 : 
2 alleles
18.8% missing data
   1   (0.126) 0.085 0.201 0.098 0.011 0.240 0.087 0.187 0.017 0.078 0.141 0.073 
   3   (0.874) 0.915 0.799 0.902 0.989 0.760 0.913 0.813 0.983 0.922 0.859 0.927 

Locus 1482 : 
2 alleles
16.7% missing data
   3   (0.640) 0.745 0.707 0.721 0.088 0.802 0.692 0.696 0.304 0.156 0.613 0.420 
   1   (0.360) 0.255 0.293 0.279 0.912 0.198 0.308 0.304 0.696 0.844 0.387 0.580 

Locus 1483 : 
2 alleles
11.6% missing data
   4   (0.895) 0.954 0.895 0.854 0.989 0.926 0.936 0.874 0.992 0.980 0.939 0.959 
   2   (0.105) 0.046 0.105 0.146 0.011 0.074 0.064 0.126 0.008 0.020 0.061 0.041 

Locus 1484 : 
2 alleles
0.7% missing data
   3   (0.856) 0.985 0.975 0.887 0.960 0.959 0.820 0.904 0.973 0.987 0.887 0.946 
   1   (0.144) 0.015 0.025 0.113 0.040 0.041 0.180 0.096 0.027 0.013 0.113 0.054 

Locus 1485 : 
2 alleles
13.0% missing data
   4   (0.407) 0.370 0.499 0.463 0.886 0.559 0.352 0.333 0.286 0.296 0.403 0.423 
   2   (0.593) 0.630 0.501 0.537 0.114 0.441 0.648 0.667 0.714 0.704 0.597 0.577 

Locus 1486 : 
2 alleles
11.6% missing data
   1   (0.910) 0.939 0.913 0.930 0.993 0.746 0.936 0.932 0.987 0.884 0.958 0.961 
   2   (0.090) 0.061 0.087 0.070 0.007 0.254 0.064 0.068 0.013 0.116 0.042 0.039 

Locus 1487 : 
2 alleles
3.6% missing data
   2   (0.842) 0.901 0.954 0.833 0.987 0.921 0.857 0.872 0.971 0.933 0.866 0.845 
   3   (0.158) 0.099 0.046 0.167 0.013 0.079 0.143 0.128 0.029 0.067 0.134 0.155 

Locus 1488 : 
2 alleles
10.9% missing data
   1   (0.214) 0.039 0.611 0.227 0.026 0.157 0.218 0.164 0.033 0.052 0.181 0.122 
   3   (0.786) 0.961 0.389 0.773 0.974 0.843 0.782 0.836 0.967 0.948 0.819 0.878 

Locus 1489 : 
2 alleles
5.1% missing data
   1   (0.893) 0.800 0.993 0.975 0.992 0.859 0.894 0.919 0.713 0.986 0.897 0.703 
   3   (0.107) 0.200 0.007 0.025 0.008 0.141 0.106 0.081 0.287 0.014 0.103 0.297 

Locus 1490 : 
2 alleles
10.9% missing data
   4   (0.908) 0.952 0.993 0.942 0.993 0.985 0.934 0.863 0.993 0.645 0.928 0.980 
   1   (0.092) 0.048 0.007 0.058 0.007 0.015 0.066 0.137 0.007 0.355 0.072 0.020 

Locus 1491 : 
2 alleles
11.6% missing data
   1   (0.824) 0.852 0.963 0.830 0.984 0.935 0.814 0.879 0.957 0.916 0.847 0.819 
   4   (0.176) 0.148 0.037 0.170 0.016 0.065 0.186 0.121 0.043 0.084 0.153 0.181 

Locus 1492 : 
2 alleles
2.9% missing data
   4   (0.720) 0.540 0.959 0.737 0.906 0.810 0.712 0.767 0.897 0.759 0.604 0.843 
   2   (0.280) 0.460 0.041 0.263 0.094 0.190 0.288 0.233 0.103 0.241 0.396 0.157 

Locus 1493 : 
2 alleles
9.4% missing data
   1   (0.922) 0.973 0.947 0.927 0.993 0.977 0.955 0.937 0.994 0.867 0.945 0.978 
   3   (0.078) 0.027 0.053 0.073 0.007 0.023 0.045 0.063 0.006 0.133 0.055 0.022 

Locus 1494 : 
2 alleles
15.9% missing data
   4   (0.898) 0.956 0.971 0.960 0.990 0.910 0.915 0.870 0.951 0.990 0.949 0.573 
   2   (0.102) 0.044 0.029 0.040 0.010 0.090 0.085 0.130 0.049 0.010 0.051 0.427 

Locus 1495 : 
2 alleles
14.5% missing data
   1   (0.819) 0.958 0.962 0.855 0.801 0.899 0.837 0.787 0.947 0.565 0.804 0.855 
   3   (0.181) 0.042 0.038 0.145 0.199 0.101 0.163 0.213 0.053 0.435 0.196 0.145 

Locus 1496 : 
2 alleles
4.3% missing data
   3   (0.745) 0.769 0.040 0.836 0.934 0.542 0.766 0.665 0.908 0.896 0.826 0.351 
   1   (0.255) 0.231 0.960 0.164 0.066 0.458 0.234 0.335 0.092 0.104 0.174 0.649 

Locus 1497 : 
2 alleles
3.6% missing data
   2   (0.859) 0.942 0.905 0.713 0.985 0.921 0.929 0.823 0.990 0.925 0.853 0.932 
   4   (0.141) 0.058 0.095 0.287 0.015 0.079 0.071 0.177 0.010 0.075 0.147 0.068 

Locus 1498 : 
2 alleles
11.6% missing data
   2   (0.899) 0.902 0.844 0.953 0.989 0.933 0.893 0.918 0.959 0.993 0.941 0.947 
   4   (0.101) 0.098 0.156 0.047 0.011 0.067 0.107 0.082 0.041 0.007 0.059 0.053 

Locus 1499 : 
2 alleles
13.0% missing data
   4   (0.867) 0.840 0.949 0.954 0.985 0.874 0.791 0.863 0.924 0.996 0.947 0.887 
   2   (0.133) 0.160 0.051 0.046 0.015 0.126 0.209 0.137 0.076 0.004 0.053 0.113 

Locus 1500 : 
2 alleles
5.1% missing data
   1   (0.175) 0.446 0.774 0.234 0.041 0.228 0.094 0.129 0.019 0.324 0.187 0.043 
   3   (0.825) 0.554 0.226 0.766 0.959 0.772 0.906 0.871 0.981 0.676 0.813 0.957 

Locus 1501 : 
2 alleles
1.4% missing data
   1   (0.865) 0.479 0.978 0.901 0.986 0.891 0.891 0.882 0.968 0.600 0.904 0.971 
   2   (0.135) 0.521 0.022 0.099 0.014 0.109 0.109 0.118 0.032 0.400 0.096 0.029 

Locus 1502 : 
2 alleles
10.9% missing data
   4   (0.831) 0.857 0.849 0.893 0.982 0.917 0.819 0.898 0.897 0.888 0.871 0.623 
   1   (0.169) 0.143 0.151 0.107 0.018 0.083 0.181 0.102 0.103 0.112 0.129 0.377 

Locus 1503 : 
2 alleles
2.2% missing data
   1   (0.900) 0.982 0.416 0.959 0.992 0.903 0.923 0.929 0.971 0.980 0.937 0.731 
   3   (0.100) 0.018 0.584 0.041 0.008 0.097 0.077 0.071 0.029 0.020 0.063 0.269 

Locus 1504 : 
2 alleles
3.6% missing data
   1   (0.894) 0.955 0.925 0.862 0.992 0.975 0.927 0.907 0.995 0.941 0.922 0.975 
   3   (0.106) 0.045 0.075 0.138 0.008 0.025 0.073 0.093 0.005 0.059 0.078 0.025 

Locus 1505 : 
2 alleles
10.1% missing data
   1   (0.415) 0.422 0.041 0.552 0.102 0.441 0.349 0.466 0.664 0.187 0.392 0.322 
   4   (0.585) 0.578 0.959 0.448 0.898 0.559 0.651 0.534 0.336 0.813 0.608 0.678 

Locus 1506 : 
2 alleles
1.4% missing data
   1   (0.544) 0.183 0.121 0.717 0.851 0.623 0.480 0.680 0.155 0.427 0.609 0.266 
   4   (0.456) 0.817 0.879 0.283 0.149 0.377 0.520 0.320 0.845 0.573 0.391 0.734 

Locus 1507 : 
2 alleles
2.9% missing data
   4   (0.843) 0.869 0.944 0.863 0.988 0.898 0.830 0.841 0.977 0.966 0.901 0.917 
   3   (0.157) 0.131 0.056 0.137 0.012 0.102 0.170 0.159 0.023 0.034 0.099 0.083 

Locus 1508 : 
2 alleles
10.9% missing data
   1   (0.880) 0.916 0.979 0.950 0.987 0.941 0.845 0.867 0.976 0.984 0.867 0.961 
   3   (0.120) 0.084 0.021 0.050 0.013 0.059 0.155 0.133 0.024 0.016 0.133 0.039 

Locus 1509 : 
2 alleles
10.9% missing data
   1   (0.273) 0.275 0.245 0.177 0.277 0.301 0.267 0.284 0.369 0.590 0.301 0.279 
   3   (0.727) 0.725 0.755 0.823 0.723 0.699 0.733 0.716 0.631 0.410 0.699 0.721 

Locus 1510 : 
2 alleles
12.3% missing data
   4   (0.892) 0.904 0.980 0.950 0.871 0.923 0.866 0.934 0.973 0.952 0.941 0.917 
   3   (0.108) 0.096 0.020 0.050 0.129 0.077 0.134 0.066 0.027 0.048 0.059 0.083 

Locus 1511 : 
2 alleles
0.7% missing data
   1   (0.942) 0.996 0.997 0.820 0.996 0.995 0.987 0.951 0.999 0.970 0.943 0.992 
   2   (0.058) 0.004 0.003 0.180 0.004 0.005 0.013 0.049 0.001 0.030 0.057 0.008 

Locus 1512 : 
2 alleles
3.6% missing data
   2   (0.729) 0.305 0.093 0.857 0.980 0.717 0.736 0.701 0.597 0.596 0.837 0.664 
   3   (0.271) 0.695 0.907 0.143 0.020 0.283 0.264 0.299 0.403 0.404 0.163 0.336 

Locus 1513 : 
2 alleles
13.0% missing data
   4   (0.881) 0.976 0.760 0.799 0.990 0.937 0.938 0.874 0.992 0.866 0.898 0.951 
   2   (0.119) 0.024 0.240 0.201 0.010 0.063 0.062 0.126 0.008 0.134 0.102 0.049 

Locus 1514 : 
2 alleles
1.4% missing data
   2   (0.870) 0.979 0.989 0.894 0.987 0.968 0.857 0.892 0.979 0.980 0.917 0.919 
   3   (0.130) 0.021 0.011 0.106 0.013 0.032 0.143 0.108 0.021 0.020 0.083 0.081 

Locus 1515 : 
2 alleles
2.9% missing data
   4   (0.794) 0.862 0.784 0.886 0.446 0.777 0.835 0.709 0.855 0.961 0.736 0.551 
   2   (0.206) 0.138 0.216 0.114 0.554 0.223 0.165 0.291 0.145 0.039 0.264 0.449 

Locus 1516 : 
2 alleles
12.3% missing data
   4   (0.696) 0.719 0.712 0.648 0.966 0.729 0.689 0.731 0.932 0.448 0.749 0.838 
   1   (0.304) 0.281 0.288 0.352 0.034 0.271 0.311 0.269 0.068 0.552 0.251 0.162 

Locus 1517 : 
2 alleles
5.8% missing data
   1   (0.385) 0.616 0.059 0.450 0.053 0.310 0.319 0.362 0.056 0.533 0.637 0.629 
   4   (0.615) 0.384 0.941 0.550 0.947 0.690 0.681 0.638 0.944 0.467 0.363 0.371 

Locus 1518 : 
2 alleles
15.2% missing data
   4   (0.645) 0.798 0.621 0.634 0.964 0.866 0.617 0.534 0.937 0.810 0.573 0.845 
   2   (0.355) 0.202 0.379 0.366 0.036 0.134 0.383 0.466 0.063 0.190 0.427 0.155 

Locus 1519 : 
2 alleles
17.4% missing data
   2   (0.734) 0.879 0.919 0.728 0.731 0.626 0.740 0.698 0.949 0.770 0.744 0.797 
   4   (0.266) 0.121 0.081 0.272 0.269 0.374 0.260 0.302 0.051 0.230 0.256 0.203 

Locus 1520 : 
2 alleles
2.2% missing data
   1   (0.155) 0.430 0.024 0.096 0.046 0.205 0.182 0.106 0.044 0.097 0.092 0.081 
   3   (0.845) 0.570 0.976 0.904 0.954 0.795 0.818 0.894 0.956 0.903 0.908 0.919 

Locus 1521 : 
2 alleles
12.3% missing data
   1   (0.092) 0.065 0.015 0.038 0.082 0.422 0.054 0.099 0.013 0.305 0.250 0.084 
   3   (0.908) 0.935 0.985 0.962 0.918 0.578 0.946 0.901 0.987 0.695 0.750 0.916 

Locus 1522 : 
2 alleles
2.9% missing data
   2   (0.911) 0.985 0.993 0.916 0.978 0.990 0.942 0.892 0.995 0.948 0.919 0.985 
   3   (0.089) 0.015 0.007 0.084 0.022 0.010 0.058 0.108 0.005 0.052 0.081 0.015 

Locus 1523 : 
2 alleles
10.9% missing data
   2   (0.912) 0.983 0.967 0.871 0.994 0.971 0.951 0.930 0.991 0.953 0.946 0.980 
   4   (0.088) 0.017 0.033 0.129 0.006 0.029 0.049 0.070 0.009 0.047 0.054 0.020 

Locus 1524 : 
2 alleles
15.9% missing data
   4   (0.700) 0.574 0.960 0.704 0.725 0.640 0.734 0.721 0.836 0.626 0.608 0.701 
   2   (0.300) 0.426 0.040 0.296 0.275 0.360 0.266 0.279 0.164 0.374 0.392 0.299 

Locus 1525 : 
2 alleles
4.3% missing data
   4   (0.882) 0.962 0.989 0.899 0.958 0.933 0.875 0.941 0.991 0.960 0.901 0.950 
   1   (0.118) 0.038 0.011 0.101 0.042 0.067 0.125 0.059 0.009 0.040 0.099 0.050 

Locus 1526 : 
2 alleles
13.0% missing data
   2   (0.695) 0.731 0.758 0.448 0.702 0.850 0.822 0.622 0.971 0.282 0.719 0.733 
   4   (0.305) 0.269 0.242 0.552 0.298 0.150 0.178 0.378 0.029 0.718 0.281 0.267 

Locus 1527 : 
2 alleles
7.2% missing data
   3   (0.892) 0.989 0.939 0.932 0.049 0.984 0.918 0.926 0.988 0.993 0.943 0.973 
   1   (0.108) 0.011 0.061 0.068 0.951 0.016 0.082 0.074 0.012 0.007 0.057 0.027 

Locus 1528 : 
2 alleles
3.6% missing data
   1   (0.672) 0.871 0.377 0.803 0.969 0.682 0.557 0.691 0.799 0.694 0.749 0.718 
   4   (0.328) 0.129 0.623 0.197 0.031 0.318 0.443 0.309 0.201 0.306 0.251 0.282 

Locus 1529 : 
2 alleles
15.2% missing data
   4   (0.649) 0.553 0.932 0.705 0.632 0.665 0.643 0.555 0.712 0.524 0.720 0.557 
   2   (0.351) 0.447 0.068 0.295 0.368 0.335 0.357 0.445 0.288 0.476 0.280 0.443 

Locus 1530 : 
2 alleles
6.5% missing data
   2   (0.830) 0.967 0.966 0.877 0.982 0.872 0.802 0.659 0.978 0.980 0.901 0.953 
   4   (0.170) 0.033 0.034 0.123 0.018 0.128 0.198 0.341 0.022 0.020 0.099 0.047 

Locus 1531 : 
2 alleles
5.1% missing data
   1   (0.850) 0.968 0.951 0.912 0.163 0.950 0.902 0.750 0.953 0.952 0.893 0.564 
   3   (0.150) 0.032 0.049 0.088 0.837 0.050 0.098 0.250 0.047 0.048 0.107 0.436 

Locus 1532 : 
2 alleles
18.1% missing data
   1   (0.900) 0.985 0.918 0.957 0.989 0.909 0.875 0.954 0.978 0.886 0.922 0.931 
   3   (0.100) 0.015 0.082 0.043 0.011 0.091 0.125 0.046 0.022 0.114 0.078 0.069 

Locus 1533 : 
2 alleles
0.7% missing data
   2   (0.920) 0.981 0.982 0.810 0.995 0.981 0.974 0.899 0.996 0.940 0.939 0.975 
   4   (0.080) 0.019 0.018 0.190 0.005 0.019 0.026 0.101 0.004 0.060 0.061 0.025 

Locus 1534 : 
2 alleles
1.4% missing data
   2   (0.817) 0.984 0.967 0.893 0.333 0.823 0.779 0.885 0.843 0.992 0.860 0.877 
   4   (0.183) 0.016 0.033 0.107 0.667 0.177 0.221 0.115 0.157 0.008 0.140 0.123 

Locus 1535 : 
2 alleles
2.9% missing data
   4   (0.904) 0.867 0.949 0.823 0.990 0.987 0.959 0.910 0.995 0.809 0.924 0.976 
   2   (0.096) 0.133 0.051 0.177 0.010 0.013 0.041 0.090 0.005 0.191 0.076 0.024 

Locus 1536 : 
2 alleles
3.6% missing data
   4   (0.914) 0.989 0.989 0.964 0.971 0.941 0.902 0.928 0.985 0.993 0.960 0.947 
   3   (0.086) 0.011 0.011 0.036 0.029 0.059 0.098 0.072 0.015 0.007 0.040 0.053 

Locus 1537 : 
2 alleles
1.4% missing data
   2   (0.945) 0.995 0.997 0.911 0.997 0.996 0.987 0.941 0.999 0.721 0.927 0.992 
   1   (0.055) 0.005 0.003 0.089 0.003 0.004 0.013 0.059 0.001 0.279 0.073 0.008 

Locus 1538 : 
2 alleles
3.6% missing data
   2   (0.175) 0.050 0.024 0.124 0.055 0.467 0.205 0.141 0.039 0.115 0.121 0.248 
   3   (0.825) 0.950 0.976 0.876 0.945 0.533 0.795 0.859 0.961 0.885 0.879 0.752 

Locus 1539 : 
2 alleles
13.0% missing data
   1   (0.844) 0.856 0.865 0.920 0.196 0.835 0.840 0.898 0.918 0.897 0.896 0.875 
   3   (0.156) 0.144 0.135 0.080 0.804 0.165 0.160 0.102 0.082 0.103 0.104 0.125 

Locus 1540 : 
2 alleles
2.2% missing data
   2   (0.898) 0.978 0.639 0.963 0.991 0.814 0.867 0.961 0.977 0.970 0.936 0.968 
   4   (0.102) 0.022 0.361 0.037 0.009 0.186 0.133 0.039 0.023 0.030 0.064 0.032 

Locus 1541 : 
2 alleles
2.2% missing data
   1   (0.752) 0.913 0.954 0.763 0.327 0.676 0.748 0.734 0.908 0.881 0.844 0.809 
   4   (0.248) 0.087 0.046 0.237 0.673 0.324 0.252 0.266 0.092 0.119 0.156 0.191 

Locus 1542 : 
2 alleles
14.5% missing data
   2   (0.847) 0.939 0.738 0.936 0.990 0.876 0.844 0.864 0.631 0.692 0.906 0.738 
   4   (0.153) 0.061 0.262 0.064 0.010 0.124 0.156 0.136 0.369 0.308 0.094 0.262 

Locus 1543 : 
2 alleles
4.3% missing data
   3   (0.835) 0.869 0.970 0.850 0.955 0.875 0.848 0.781 0.969 0.981 0.857 0.928 
   1   (0.165) 0.131 0.030 0.150 0.045 0.125 0.152 0.219 0.031 0.019 0.143 0.072 

Locus 1544 : 
2 alleles
7.2% missing data
   1   (0.853) 0.870 0.916 0.956 0.946 0.730 0.818 0.892 0.955 0.934 0.662 0.727 
   3   (0.147) 0.130 0.084 0.044 0.054 0.270 0.182 0.108 0.045 0.066 0.338 0.273 

Locus 1545 : 
2 alleles
4.3% missing data
   1   (0.778) 0.624 0.812 0.854 0.318 0.643 0.777 0.847 0.828 0.678 0.842 0.889 
   2   (0.222) 0.376 0.188 0.146 0.682 0.357 0.223 0.153 0.172 0.322 0.158 0.111 

Locus 1546 : 
2 alleles
11.6% missing data
   4   (0.937) 0.977 0.975 0.853 0.995 0.987 0.984 0.953 0.998 0.981 0.881 0.980 
   2   (0.063) 0.023 0.025 0.147 0.005 0.013 0.016 0.047 0.002 0.019 0.119 0.020 

Locus 1547 : 
2 alleles
5.1% missing data
   4   (0.873) 0.811 0.950 0.944 0.983 0.416 0.887 0.902 0.936 0.922 0.813 0.927 
   1   (0.127) 0.189 0.050 0.056 0.017 0.584 0.113 0.098 0.064 0.078 0.187 0.073 

Locus 1548 : 
2 alleles
13.0% missing data
   1   (0.861) 0.891 0.931 0.914 0.985 0.344 0.898 0.874 0.978 0.871 0.698 0.881 
   2   (0.139) 0.109 0.069 0.086 0.015 0.656 0.102 0.126 0.022 0.129 0.302 0.119 

Locus 1549 : 
2 alleles
13.0% missing data
   1   (0.938) 0.994 0.997 0.885 0.957 0.994 0.983 0.928 0.998 0.931 0.885 0.985 
   4   (0.062) 0.006 0.003 0.115 0.043 0.006 0.017 0.072 0.002 0.069 0.115 0.015 

Locus 1550 : 
2 alleles
5.1% missing data
   2   (0.789) 0.939 0.969 0.777 0.982 0.827 0.813 0.757 0.978 0.853 0.636 0.903 
   3   (0.211) 0.061 0.031 0.223 0.018 0.173 0.187 0.243 0.022 0.147 0.364 0.097 

Locus 1551 : 
2 alleles
14.5% missing data
   1   (0.797) 0.959 0.802 0.942 0.989 0.566 0.693 0.884 0.559 0.941 0.899 0.284 
   3   (0.203) 0.041 0.198 0.058 0.011 0.434 0.307 0.116 0.441 0.059 0.101 0.716 

Locus 1552 : 
2 alleles
3.6% missing data
   1   (0.881) 0.968 0.847 0.916 0.959 0.887 0.873 0.908 0.983 0.916 0.942 0.955 
   3   (0.119) 0.032 0.153 0.084 0.041 0.113 0.127 0.092 0.017 0.084 0.058 0.045 

Locus 1553 : 
2 alleles
1.4% missing data
   4   (0.905) 0.851 0.983 0.982 0.991 0.916 0.839 0.927 0.966 0.998 0.899 0.936 
   2   (0.095) 0.149 0.017 0.018 0.009 0.084 0.161 0.073 0.034 0.002 0.101 0.064 

Locus 1554 : 
2 alleles
11.6% missing data
   1   (0.770) 0.969 0.458 0.892 0.059 0.773 0.725 0.853 0.915 0.843 0.776 0.740 
   3   (0.230) 0.031 0.542 0.108 0.941 0.227 0.275 0.147 0.085 0.157 0.224 0.260 

Locus 1555 : 
2 alleles
10.1% missing data
   2   (0.311) 0.096 0.517 0.349 0.031 0.342 0.310 0.232 0.112 0.444 0.318 0.219 
   4   (0.689) 0.904 0.483 0.651 0.969 0.658 0.690 0.768 0.888 0.556 0.682 0.781 

Locus 1556 : 
2 alleles
4.3% missing data
   3   (0.765) 0.866 0.888 0.856 0.977 0.522 0.720 0.599 0.955 0.870 0.780 0.918 
   1   (0.235) 0.134 0.112 0.144 0.023 0.478 0.280 0.401 0.045 0.130 0.220 0.082 

Locus 1557 : 
2 alleles
2.9% missing data
   2   (0.437) 0.576 0.966 0.478 0.059 0.364 0.438 0.531 0.056 0.499 0.440 0.158 
   3   (0.563) 0.424 0.034 0.522 0.941 0.636 0.562 0.469 0.944 0.501 0.560 0.842 

Locus 1558 : 
2 alleles
15.2% missing data
   4   (0.166) 0.024 0.722 0.095 0.160 0.111 0.180 0.153 0.020 0.112 0.129 0.132 
   2   (0.834) 0.976 0.278 0.905 0.840 0.889 0.820 0.847 0.980 0.888 0.871 0.868 

Locus 1559 : 
2 alleles
5.1% missing data
   1   (0.766) 0.594 0.945 0.865 0.429 0.861 0.783 0.821 0.732 0.782 0.763 0.259 
   4   (0.234) 0.406 0.055 0.135 0.571 0.139 0.217 0.179 0.268 0.218 0.237 0.741 

Locus 1560 : 
2 alleles
10.9% missing data
   1   (0.896) 0.979 0.990 0.938 0.896 0.981 0.904 0.849 0.987 0.967 0.937 0.931 
   4   (0.104) 0.021 0.010 0.062 0.104 0.019 0.096 0.151 0.013 0.033 0.063 0.069 

Locus 1561 : 
2 alleles
2.9% missing data
   3   (0.846) 0.935 0.543 0.944 0.983 0.756 0.793 0.867 0.928 0.991 0.878 0.909 
   1   (0.154) 0.065 0.457 0.056 0.017 0.244 0.207 0.133 0.072 0.009 0.122 0.091 

Locus 1562 : 
2 alleles
15.2% missing data
   2   (0.917) 0.896 0.990 0.949 0.991 0.984 0.960 0.900 0.987 0.884 0.961 0.587 
   4   (0.083) 0.104 0.010 0.051 0.009 0.016 0.040 0.100 0.013 0.116 0.039 0.413 

Locus 1563 : 
2 alleles
15.9% missing data
   1   (0.586) 0.838 0.552 0.657 0.958 0.555 0.542 0.567 0.790 0.673 0.492 0.395 
   4   (0.414) 0.162 0.448 0.343 0.042 0.445 0.458 0.433 0.210 0.327 0.508 0.605 

Locus 1564 : 
2 alleles
12.3% missing data
   2   (0.846) 0.876 0.859 0.973 0.203 0.826 0.741 0.938 0.148 0.997 0.955 0.949 
   4   (0.154) 0.124 0.141 0.027 0.797 0.174 0.259 0.062 0.852 0.003 0.045 0.051 

Locus 1565 : 
2 alleles
2.9% missing data
   3   (0.802) 0.583 0.973 0.837 0.953 0.928 0.792 0.839 0.935 0.932 0.754 0.922 
   1   (0.198) 0.417 0.027 0.163 0.047 0.072 0.208 0.161 0.065 0.068 0.246 0.078 

Locus 1566 : 
2 alleles
13.8% missing data
   2   (0.889) 0.877 0.921 0.951 0.989 0.960 0.860 0.933 0.957 0.986 0.908 0.950 
   4   (0.111) 0.123 0.079 0.049 0.011 0.040 0.140 0.067 0.043 0.014 0.092 0.050 

Locus 1567 : 
2 alleles
5.8% missing data
   2   (0.895) 0.980 0.789 0.939 0.990 0.457 0.931 0.912 0.992 0.374 0.943 0.891 
   4   (0.105) 0.020 0.211 0.061 0.010 0.543 0.069 0.088 0.008 0.626 0.057 0.109 

Locus 1568 : 
2 alleles
11.6% missing data
   1   (0.745) 0.151 0.713 0.848 0.977 0.586 0.721 0.809 0.903 0.789 0.608 0.875 
   3   (0.255) 0.849 0.287 0.152 0.023 0.414 0.279 0.191 0.097 0.211 0.392 0.125 

Locus 1569 : 
2 alleles
3.6% missing data
   2   (0.608) 0.629 0.646 0.614 0.095 0.775 0.579 0.654 0.730 0.479 0.731 0.801 
   4   (0.392) 0.371 0.354 0.386 0.905 0.225 0.421 0.346 0.270 0.521 0.269 0.199 

Locus 1570 : 
2 alleles
16.7% missing data
   1   (0.393) 0.144 0.704 0.376 0.312 0.391 0.354 0.403 0.116 0.681 0.556 0.491 
   4   (0.607) 0.856 0.296 0.624 0.688 0.609 0.646 0.597 0.884 0.319 0.444 0.509 

Locus 1571 : 
2 alleles
10.9% missing data
   3   (0.864) 0.851 0.839 0.917 0.961 0.918 0.855 0.866 0.973 0.985 0.889 0.937 
   2   (0.136) 0.149 0.161 0.083 0.039 0.082 0.145 0.134 0.027 0.015 0.111 0.063 

Locus 1572 : 
2 alleles
12.3% missing data
   1   (0.122) 0.063 0.018 0.070 0.099 0.136 0.108 0.100 0.042 0.398 0.102 0.143 
   3   (0.878) 0.937 0.982 0.930 0.901 0.864 0.892 0.900 0.958 0.602 0.898 0.857 

Locus 1573 : 
2 alleles
13.8% missing data
   1   (0.572) 0.442 0.875 0.644 0.956 0.632 0.509 0.552 0.801 0.684 0.572 0.188 
   3   (0.428) 0.558 0.125 0.356 0.044 0.368 0.491 0.448 0.199 0.316 0.428 0.812 

Locus 1574 : 
2 alleles
11.6% missing data
   2   (0.580) 0.891 0.679 0.485 0.946 0.626 0.558 0.559 0.951 0.242 0.574 0.833 
   4   (0.420) 0.109 0.321 0.515 0.054 0.374 0.442 0.441 0.049 0.758 0.426 0.167 

Locus 1575 : 
2 alleles
18.1% missing data
   3   (0.929) 0.956 0.938 0.993 0.988 0.897 0.891 0.982 0.176 0.999 0.984 0.914 
   1   (0.071) 0.044 0.062 0.007 0.012 0.103 0.109 0.018 0.824 0.001 0.016 0.086 

Locus 1576 : 
2 alleles
3.6% missing data
   3   (0.922) 0.940 0.984 0.921 0.989 0.993 0.960 0.939 0.994 0.961 0.891 0.980 
   1   (0.078) 0.060 0.016 0.079 0.011 0.007 0.040 0.061 0.006 0.039 0.109 0.020 

Locus 1577 : 
2 alleles
9.4% missing data
   2   (0.902) 0.937 0.979 0.930 0.993 0.982 0.919 0.876 0.992 0.837 0.951 0.960 
   4   (0.098) 0.063 0.021 0.070 0.007 0.018 0.081 0.124 0.008 0.163 0.049 0.040 

Locus 1578 : 
2 alleles
11.6% missing data
   1   (0.701) 0.696 0.604 0.735 0.971 0.788 0.727 0.657 0.731 0.604 0.799 0.243 
   3   (0.299) 0.304 0.396 0.265 0.029 0.212 0.273 0.343 0.269 0.396 0.201 0.757 

Locus 1579 : 
2 alleles
11.6% missing data
   3   (0.887) 0.980 0.928 0.963 0.094 0.866 0.888 0.922 0.980 0.886 0.926 0.909 
   1   (0.113) 0.020 0.072 0.037 0.906 0.134 0.112 0.078 0.020 0.114 0.074 0.091 

Locus 1580 : 
2 alleles
8.7% missing data
   2   (0.907) 0.968 0.901 0.923 0.992 0.799 0.932 0.939 0.992 0.943 0.935 0.964 
   4   (0.093) 0.032 0.099 0.077 0.008 0.201 0.068 0.061 0.008 0.057 0.065 0.036 

Locus 1581 : 
2 alleles
14.5% missing data
   2   (0.848) 0.909 0.348 0.908 0.729 0.924 0.896 0.885 0.639 0.916 0.882 0.764 
   4   (0.152) 0.091 0.652 0.092 0.271 0.076 0.104 0.115 0.361 0.084 0.118 0.236 

Locus 1582 : 
2 alleles
5.8% missing data
   4   (0.880) 0.956 0.832 0.955 0.990 0.697 0.866 0.890 0.889 0.757 0.935 0.950 
   1   (0.120) 0.044 0.168 0.045 0.010 0.303 0.134 0.110 0.111 0.243 0.065 0.050 

Locus 1583 : 
2 alleles
1.4% missing data
   2   (0.909) 0.417 0.939 0.910 0.993 0.947 0.950 0.951 0.991 0.907 0.942 0.973 
   3   (0.091) 0.583 0.061 0.090 0.007 0.053 0.050 0.049 0.009 0.093 0.058 0.027 

Locus 1584 : 
2 alleles
2.2% missing data
   1   (0.718) 0.939 0.655 0.582 0.829 0.793 0.777 0.702 0.651 0.800 0.815 0.924 
   2   (0.282) 0.061 0.345 0.418 0.171 0.207 0.223 0.298 0.349 0.200 0.185 0.076 

Locus 1585 : 
2 alleles
3.6% missing data
   1   (0.897) 0.845 0.674 0.959 0.990 0.663 0.895 0.933 0.978 0.973 0.934 0.915 
   3   (0.103) 0.155 0.326 0.041 0.010 0.337 0.105 0.067 0.022 0.027 0.066 0.085 

Locus 1586 : 
2 alleles
13.0% missing data
   2   (0.332) 0.328 0.062 0.343 0.034 0.306 0.263 0.437 0.054 0.449 0.619 0.512 
   3   (0.668) 0.672 0.938 0.657 0.966 0.694 0.737 0.563 0.946 0.551 0.381 0.488 

Locus 1587 : 
2 alleles
4.3% missing data
   3   (0.245) 0.138 0.056 0.204 0.816 0.353 0.220 0.283 0.119 0.292 0.200 0.179 
   4   (0.755) 0.862 0.944 0.796 0.184 0.647 0.780 0.717 0.881 0.708 0.800 0.821 

Locus 1588 : 
2 alleles
5.1% missing data
   1   (0.949) 0.997 0.997 0.891 0.996 0.996 0.988 0.941 0.999 0.939 0.970 0.992 
   3   (0.051) 0.003 0.003 0.109 0.004 0.004 0.012 0.059 0.001 0.061 0.030 0.008 

Locus 1589 : 
2 alleles
3.6% missing data
   3   (0.792) 0.939 0.973 0.834 0.109 0.953 0.790 0.883 0.960 0.342 0.819 0.910 
   2   (0.208) 0.061 0.027 0.166 0.891 0.047 0.210 0.117 0.040 0.658 0.181 0.090 

Locus 1590 : 
2 alleles
4.3% missing data
   4   (0.920) 0.951 0.929 0.962 0.993 0.726 0.951 0.897 0.988 0.991 0.910 0.945 
   2   (0.080) 0.049 0.071 0.038 0.007 0.274 0.049 0.103 0.012 0.009 0.090 0.055 

Locus 1591 : 
2 alleles
6.5% missing data
   1   (0.851) 0.931 0.940 0.961 0.115 0.529 0.802 0.893 0.959 0.995 0.828 0.956 
   4   (0.149) 0.069 0.060 0.039 0.885 0.471 0.198 0.107 0.041 0.005 0.172 0.044 

Locus 1592 : 
2 alleles
5.1% missing data
   4   (0.858) 0.952 0.983 0.923 0.985 0.821 0.899 0.828 0.965 0.453 0.849 0.515 
   2   (0.142) 0.048 0.017 0.077 0.015 0.179 0.101 0.172 0.035 0.547 0.151 0.485 

Locus 1593 : 
2 alleles
2.2% missing data
   3   (0.892) 0.978 0.994 0.903 0.073 0.936 0.948 0.849 0.993 0.967 0.915 0.973 
   1   (0.108) 0.022 0.006 0.097 0.927 0.064 0.052 0.151 0.007 0.033 0.085 0.027 

Locus 1594 : 
2 alleles
12.3% missing data
   2   (0.629) 0.669 0.653 0.567 0.223 0.752 0.642 0.586 0.831 0.728 0.752 0.833 
   4   (0.371) 0.331 0.347 0.433 0.777 0.248 0.358 0.414 0.169 0.272 0.248 0.167 

Locus 1595 : 
2 alleles
3.6% missing data
   2   (0.849) 0.790 0.942 0.861 0.986 0.928 0.903 0.753 0.990 0.892 0.684 0.882 
   3   (0.151) 0.210 0.058 0.139 0.014 0.072 0.097 0.247 0.010 0.108 0.316 0.118 

Locus 1596 : 
2 alleles
14.5% missing data
   2   (0.821) 0.964 0.639 0.850 0.022 0.857 0.879 0.815 0.963 0.711 0.839 0.913 
   4   (0.179) 0.036 0.361 0.150 0.978 0.143 0.121 0.185 0.037 0.289 0.161 0.087 

Locus 1597 : 
2 alleles
18.1% missing data
   2   (0.807) 0.972 0.180 0.897 0.085 0.816 0.838 0.866 0.620 0.889 0.831 0.948 
   3   (0.193) 0.028 0.820 0.103 0.915 0.184 0.162 0.134 0.380 0.111 0.169 0.052 

Locus 1598 : 
2 alleles
4.3% missing data
   1   (0.899) 0.813 0.994 0.925 0.257 0.990 0.948 0.920 0.984 0.825 0.919 0.973 
   3   (0.101) 0.187 0.006 0.075 0.743 0.010 0.052 0.080 0.016 0.175 0.081 0.027 

Locus 1599 : 
2 alleles
5.1% missing data
   1   (0.265) 0.100 0.047 0.214 0.026 0.351 0.304 0.195 0.126 0.093 0.211 0.721 
   3   (0.735) 0.900 0.953 0.786 0.974 0.649 0.696 0.805 0.874 0.907 0.789 0.279 

Locus 1600 : 
2 alleles
4.3% missing data
   1   (0.765) 0.944 0.937 0.839 0.124 0.834 0.771 0.764 0.941 0.744 0.650 0.896 
   3   (0.235) 0.056 0.063 0.161 0.876 0.166 0.229 0.236 0.059 0.256 0.350 0.104 

Locus 1601 : 
2 alleles
4.3% missing data
   2   (0.908) 0.980 0.972 0.965 0.973 0.979 0.860 0.966 0.967 0.994 0.961 0.957 
   3   (0.092) 0.020 0.028 0.035 0.027 0.021 0.140 0.034 0.033 0.006 0.039 0.043 

Locus 1602 : 
2 alleles
3.6% missing data
   1   (0.100) 0.013 0.059 0.059 0.920 0.045 0.059 0.069 0.011 0.022 0.109 0.027 
   3   (0.900) 0.987 0.941 0.941 0.080 0.955 0.941 0.931 0.989 0.978 0.891 0.973 

Locus 1603 : 
2 alleles
2.9% missing data
   1   (0.871) 0.898 0.887 0.943 0.982 0.940 0.825 0.891 0.976 0.715 0.925 0.949 
   3   (0.129) 0.102 0.113 0.057 0.018 0.060 0.175 0.109 0.024 0.285 0.075 0.051 

Locus 1604 : 
2 alleles
2.2% missing data
   1   (0.210) 0.170 0.027 0.281 0.027 0.281 0.189 0.165 0.036 0.165 0.210 0.076 
   3   (0.790) 0.830 0.973 0.719 0.973 0.719 0.811 0.835 0.964 0.835 0.790 0.924 

Locus 1605 : 
2 alleles
15.9% missing data
   4   (0.895) 0.986 0.941 0.715 0.992 0.969 0.959 0.904 0.995 0.921 0.886 0.973 
   2   (0.105) 0.014 0.059 0.285 0.008 0.031 0.041 0.096 0.005 0.079 0.114 0.027 

Locus 1606 : 
2 alleles
13.8% missing data
   2   (0.127) 0.121 0.013 0.036 0.374 0.110 0.169 0.081 0.358 0.029 0.076 0.078 
   3   (0.873) 0.879 0.987 0.964 0.626 0.890 0.831 0.919 0.642 0.971 0.924 0.922 

Locus 1607 : 
2 alleles
18.8% missing data
   2   (0.274) 0.838 0.165 0.165 0.752 0.454 0.268 0.272 0.169 0.663 0.170 0.149 
   4   (0.726) 0.162 0.835 0.835 0.248 0.546 0.732 0.728 0.831 0.337 0.830 0.851 

Locus 1608 : 
2 alleles
15.2% missing data
   2   (0.840) 0.754 0.956 0.935 0.595 0.850 0.811 0.852 0.735 0.970 0.912 0.896 
   4   (0.160) 0.246 0.044 0.065 0.405 0.150 0.189 0.148 0.265 0.030 0.088 0.104 

Locus 1609 : 
2 alleles
14.5% missing data
   4   (0.855) 0.903 0.969 0.900 0.867 0.545 0.904 0.765 0.967 0.947 0.809 0.693 
   2   (0.145) 0.097 0.031 0.100 0.133 0.455 0.096 0.235 0.033 0.053 0.191 0.307 

Locus 1610 : 
2 alleles
4.3% missing data
   1   (0.855) 0.981 0.864 0.926 0.056 0.931 0.854 0.897 0.951 0.908 0.906 0.900 
   4   (0.145) 0.019 0.136 0.074 0.944 0.069 0.146 0.103 0.049 0.092 0.094 0.100 

Locus 1611 : 
2 alleles
8.0% missing data
   4   (0.909) 0.973 0.993 0.950 0.992 0.984 0.915 0.893 0.993 0.978 0.900 0.976 
   2   (0.091) 0.027 0.007 0.050 0.008 0.016 0.085 0.107 0.007 0.022 0.100 0.024 

Locus 1612 : 
2 alleles
2.9% missing data
   1   (0.891) 0.948 0.909 0.952 0.992 0.847 0.890 0.904 0.973 0.992 0.909 0.654 
   3   (0.109) 0.052 0.091 0.048 0.008 0.153 0.110 0.096 0.027 0.008 0.091 0.346 

Locus 1613 : 
2 alleles
3.6% missing data
   1   (0.826) 0.953 0.938 0.874 0.982 0.446 0.843 0.733 0.964 0.916 0.830 0.892 
   3   (0.174) 0.047 0.062 0.126 0.018 0.554 0.157 0.267 0.036 0.084 0.170 0.108 

Locus 1614 : 
2 alleles
4.3% missing data
   3   (0.834) 0.451 0.964 0.883 0.985 0.870 0.858 0.873 0.961 0.780 0.711 0.931 
   1   (0.166) 0.549 0.036 0.117 0.015 0.130 0.142 0.127 0.039 0.220 0.289 0.069 

Locus 1615 : 
2 alleles
15.2% missing data
   1   (0.847) 0.928 0.983 0.846 0.955 0.973 0.884 0.744 0.989 0.952 0.734 0.955 
   2   (0.153) 0.072 0.017 0.154 0.045 0.027 0.116 0.256 0.011 0.048 0.266 0.045 

Locus 1616 : 
2 alleles
5.1% missing data
   1   (0.897) 0.955 0.976 0.940 0.957 0.869 0.904 0.897 0.979 0.993 0.919 0.960 
   3   (0.103) 0.045 0.024 0.060 0.043 0.131 0.096 0.103 0.021 0.007 0.081 0.040 

Locus 1617 : 
2 alleles
14.5% missing data
   3   (0.690) 0.929 0.928 0.751 0.751 0.823 0.658 0.746 0.373 0.755 0.704 0.658 
   1   (0.310) 0.071 0.072 0.249 0.249 0.177 0.342 0.254 0.627 0.245 0.296 0.342 

Locus 1618 : 
2 alleles
9.4% missing data
   2   (0.875) 0.856 0.939 0.931 0.967 0.902 0.861 0.902 0.979 0.970 0.889 0.881 
   1   (0.125) 0.144 0.061 0.069 0.033 0.098 0.139 0.098 0.021 0.030 0.111 0.119 

Locus 1619 : 
2 alleles
10.9% missing data
   1   (0.327) 0.145 0.589 0.229 0.115 0.537 0.399 0.275 0.140 0.530 0.311 0.155 
   3   (0.673) 0.855 0.411 0.771 0.885 0.463 0.601 0.725 0.860 0.470 0.689 0.845 

Locus 1620 : 
2 alleles
1.4% missing data
   1   (0.815) 0.926 0.976 0.815 0.981 0.962 0.785 0.841 0.967 0.828 0.856 0.919 
   4   (0.185) 0.074 0.024 0.185 0.019 0.038 0.215 0.159 0.033 0.172 0.144 0.081 

Locus 1621 : 
2 alleles
7.2% missing data
   1   (0.887) 0.984 0.977 0.942 0.991 0.932 0.849 0.897 0.977 0.988 0.933 0.962 
   3   (0.113) 0.016 0.023 0.058 0.009 0.068 0.151 0.103 0.023 0.012 0.067 0.038 

Locus 1622 : 
2 alleles
5.8% missing data
   1   (0.479) 0.566 0.385 0.464 0.592 0.446 0.518 0.441 0.420 0.616 0.469 0.195 
   4   (0.521) 0.434 0.615 0.536 0.408 0.554 0.482 0.559 0.580 0.384 0.531 0.805 

Locus 1623 : 
2 alleles
15.9% missing data
   1   (0.112) 0.043 0.010 0.108 0.100 0.024 0.071 0.098 0.007 0.424 0.143 0.056 
   3   (0.888) 0.957 0.990 0.892 0.900 0.976 0.929 0.902 0.993 0.576 0.857 0.944 

Locus 1624 : 
2 alleles
18.1% missing data
   4   (0.749) 0.780 0.906 0.658 0.974 0.877 0.755 0.777 0.959 0.563 0.827 0.911 
   2   (0.251) 0.220 0.094 0.342 0.026 0.123 0.245 0.223 0.041 0.437 0.173 0.089 

Locus 1625 : 
2 alleles
10.9% missing data
   1   (0.132) 0.095 0.128 0.117 0.031 0.107 0.086 0.132 0.015 0.600 0.127 0.079 
   3   (0.868) 0.905 0.872 0.883 0.969 0.893 0.914 0.868 0.985 0.400 0.873 0.921 

Locus 1626 : 
2 alleles
3.6% missing data
   4   (0.875) 0.823 0.991 0.974 0.652 0.964 0.751 0.943 0.869 0.997 0.958 0.933 
   3   (0.125) 0.177 0.009 0.026 0.348 0.036 0.249 0.057 0.131 0.003 0.042 0.067 

Locus 1627 : 
2 alleles
2.9% missing data
   2   (0.878) 0.900 0.984 0.894 0.990 0.921 0.899 0.875 0.985 0.922 0.877 0.934 
   4   (0.122) 0.100 0.016 0.106 0.010 0.079 0.101 0.125 0.015 0.078 0.123 0.066 

Locus 1628 : 
2 alleles
10.9% missing data
   4   (0.870) 0.973 0.962 0.953 0.820 0.680 0.790 0.934 0.944 0.984 0.942 0.913 
   2   (0.130) 0.027 0.038 0.047 0.180 0.320 0.210 0.066 0.056 0.016 0.058 0.087 

Locus 1629 : 
2 alleles
0.7% missing data
   1   (0.877) 0.989 0.985 0.920 0.130 0.910 0.896 0.939 0.968 0.975 0.918 0.937 
   3   (0.123) 0.011 0.015 0.080 0.870 0.090 0.104 0.061 0.032 0.025 0.082 0.063 

Locus 1630 : 
2 alleles
4.3% missing data
   2   (0.640) 0.710 0.968 0.607 0.717 0.695 0.690 0.554 0.748 0.694 0.594 0.475 
   4   (0.360) 0.290 0.032 0.393 0.283 0.305 0.310 0.446 0.252 0.306 0.406 0.525 

Locus 1631 : 
2 alleles
5.1% missing data
   3   (0.755) 0.103 0.968 0.666 0.055 0.950 0.859 0.744 0.935 0.816 0.828 0.680 
   1   (0.245) 0.897 0.032 0.334 0.945 0.050 0.141 0.256 0.065 0.184 0.172 0.320 

Locus 1632 : 
2 alleles
3.6% missing data
   1   (0.783) 0.938 0.037 0.731 0.981 0.894 0.827 0.786 0.965 0.784 0.846 0.865 
   3   (0.217) 0.062 0.963 0.269 0.019 0.106 0.173 0.214 0.035 0.216 0.154 0.135 

Locus 1633 : 
2 alleles
4.3% missing data
   1   (0.311) 0.099 0.524 0.271 0.807 0.175 0.320 0.311 0.125 0.103 0.195 0.447 
   3   (0.689) 0.901 0.476 0.729 0.193 0.825 0.680 0.689 0.875 0.897 0.805 0.553 

Locus 1634 : 
2 alleles
15.2% missing data
   2   (0.438) 0.304 0.075 0.541 0.713 0.589 0.373 0.444 0.248 0.323 0.548 0.354 
   4   (0.562) 0.696 0.925 0.459 0.287 0.411 0.627 0.556 0.752 0.677 0.452 0.646 

Locus 1635 : 
2 alleles
10.1% missing data
   3   (0.840) 0.900 0.806 0.935 0.986 0.857 0.784 0.841 0.940 0.964 0.831 0.819 
   2   (0.160) 0.100 0.194 0.065 0.014 0.143 0.216 0.159 0.060 0.036 0.169 0.181 

Locus 1636 : 
2 alleles
2.9% missing data
   1   (0.812) 0.829 0.669 0.932 0.981 0.782 0.747 0.889 0.848 0.958 0.804 0.502 
   3   (0.188) 0.171 0.331 0.068 0.019 0.218 0.253 0.111 0.152 0.042 0.196 0.498 

Locus 1637 : 
2 alleles
6.5% missing data
   1   (0.727) 0.900 0.923 0.743 0.502 0.766 0.762 0.631 0.929 0.421 0.732 0.806 
   2   (0.273) 0.100 0.077 0.257 0.498 0.234 0.238 0.369 0.071 0.579 0.268 0.194 

Locus 1638 : 
2 alleles
9.4% missing data
   3   (0.933) 0.972 0.983 0.922 0.991 0.985 0.973 0.882 0.997 0.973 0.961 0.982 
   4   (0.067) 0.028 0.017 0.078 0.009 0.015 0.027 0.118 0.003 0.027 0.039 0.018 

Locus 1639 : 
2 alleles
2.9% missing data
   1   (0.904) 0.943 0.212 0.899 0.993 0.975 0.954 0.932 0.992 0.970 0.926 0.922 
   3   (0.096) 0.057 0.788 0.101 0.007 0.025 0.046 0.068 0.008 0.030 0.074 0.078 

Locus 1640 : 
2 alleles
7.2% missing data
   1   (0.759) 0.940 0.786 0.857 0.969 0.793 0.699 0.822 0.919 0.905 0.805 0.228 
   4   (0.241) 0.060 0.214 0.143 0.031 0.207 0.301 0.178 0.081 0.095 0.195 0.772 

Locus 1641 : 
2 alleles
3.6% missing data
   2   (0.707) 0.684 0.938 0.768 0.316 0.685 0.671 0.740 0.875 0.857 0.697 0.857 
   4   (0.293) 0.316 0.062 0.232 0.684 0.315 0.329 0.260 0.125 0.143 0.303 0.143 

Locus 1642 : 
2 alleles
13.0% missing data
   4   (0.706) 0.767 0.695 0.720 0.955 0.740 0.687 0.792 0.899 0.776 0.717 0.464 
   3   (0.294) 0.233 0.305 0.280 0.045 0.260 0.313 0.208 0.101 0.224 0.283 0.536 

Locus 1643 : 
2 alleles
4.3% missing data
   2   (0.910) 0.793 0.639 0.935 0.941 0.982 0.958 0.932 0.991 0.387 0.948 0.982 
   4   (0.090) 0.207 0.361 0.065 0.059 0.018 0.042 0.068 0.009 0.613 0.052 0.018 

Locus 1644 : 
2 alleles
3.6% missing data
   2   (0.521) 0.892 0.589 0.477 0.052 0.741 0.536 0.572 0.314 0.491 0.536 0.637 
   4   (0.479) 0.108 0.411 0.523 0.948 0.259 0.464 0.428 0.686 0.509 0.464 0.363 

Locus 1645 : 
2 alleles
3.6% missing data
   1   (0.833) 0.956 0.826 0.845 0.955 0.659 0.866 0.845 0.937 0.887 0.817 0.897 
   2   (0.167) 0.044 0.174 0.155 0.045 0.341 0.134 0.155 0.063 0.113 0.183 0.103 

Locus 1646 : 
2 alleles
8.0% missing data
   1   (0.110) 0.117 0.009 0.066 0.045 0.062 0.102 0.099 0.010 0.015 0.165 0.025 
   2   (0.890) 0.883 0.991 0.934 0.955 0.938 0.898 0.901 0.990 0.985 0.835 0.975 

Locus 1647 : 
2 alleles
9.4% missing data
   1   (0.679) 0.847 0.931 0.736 0.867 0.749 0.634 0.604 0.923 0.891 0.686 0.452 
   3   (0.321) 0.153 0.069 0.264 0.133 0.251 0.366 0.396 0.077 0.109 0.314 0.548 

Locus 1648 : 
2 alleles
4.3% missing data
   2   (0.920) 0.995 0.994 0.904 0.993 0.976 0.962 0.913 0.996 0.982 0.915 0.958 
   4   (0.080) 0.005 0.006 0.096 0.007 0.024 0.038 0.087 0.004 0.018 0.085 0.042 

Locus 1649 : 
2 alleles
15.2% missing data
   4   (0.883) 0.948 0.837 0.884 0.990 0.886 0.922 0.899 0.991 0.606 0.907 0.929 
   2   (0.117) 0.052 0.163 0.116 0.010 0.114 0.078 0.101 0.009 0.394 0.093 0.071 

Locus 1650 : 
2 alleles
6.5% missing data
   4   (0.225) 0.265 0.026 0.220 0.029 0.073 0.247 0.176 0.032 0.088 0.337 0.078 
   2   (0.775) 0.735 0.974 0.780 0.971 0.927 0.753 0.824 0.968 0.912 0.663 0.922 

Locus 1651 : 
2 alleles
0.7% missing data
   1   (0.756) 0.634 0.902 0.800 0.978 0.354 0.764 0.845 0.884 0.414 0.691 0.884 
   4   (0.244) 0.366 0.098 0.200 0.022 0.646 0.236 0.155 0.116 0.586 0.309 0.116 

Locus 1652 : 
2 alleles
1.4% missing data
   3   (0.907) 0.993 0.978 0.953 0.989 0.965 0.894 0.915 0.991 0.993 0.941 0.974 
   2   (0.093) 0.007 0.022 0.047 0.011 0.035 0.106 0.085 0.009 0.007 0.059 0.026 

Locus 1653 : 
2 alleles
5.1% missing data
   3   (0.599) 0.525 0.961 0.707 0.227 0.589 0.523 0.623 0.248 0.939 0.659 0.849 
   1   (0.401) 0.475 0.039 0.293 0.773 0.411 0.477 0.377 0.752 0.061 0.341 0.151 

Locus 1654 : 
2 alleles
15.2% missing data
   3   (0.777) 0.939 0.960 0.830 0.767 0.779 0.732 0.877 0.782 0.711 0.799 0.860 
   1   (0.223) 0.061 0.040 0.170 0.233 0.221 0.268 0.123 0.218 0.289 0.201 0.140 

Locus 1655 : 
2 alleles
2.9% missing data
   4   (0.891) 0.893 0.969 0.884 0.951 0.971 0.921 0.902 0.991 0.974 0.871 0.959 
   3   (0.109) 0.107 0.031 0.116 0.049 0.029 0.079 0.098 0.009 0.026 0.129 0.041 

Locus 1656 : 
2 alleles
2.9% missing data
   2   (0.895) 0.979 0.361 0.980 0.994 0.688 0.904 0.942 0.581 0.998 0.877 0.921 
   3   (0.105) 0.021 0.639 0.020 0.006 0.312 0.096 0.058 0.419 0.002 0.123 0.079 

Locus 1657 : 
2 alleles
10.1% missing data
   2   (0.912) 0.983 0.963 0.833 0.983 0.979 0.965 0.915 0.995 0.842 0.928 0.974 
   4   (0.088) 0.017 0.037 0.167 0.017 0.021 0.035 0.085 0.005 0.158 0.072 0.026 

Locus 1658 : 
2 alleles
4.3% missing data
   3   (0.913) 0.989 0.968 0.975 0.339 0.705 0.928 0.965 0.901 0.965 0.971 0.909 
   1   (0.087) 0.011 0.032 0.025 0.661 0.295 0.072 0.035 0.099 0.035 0.029 0.091 

Locus 1659 : 
2 alleles
13.8% missing data
   2   (0.902) 0.987 0.943 0.924 0.991 0.956 0.915 0.869 0.993 0.982 0.952 0.974 
   4   (0.098) 0.013 0.057 0.076 0.009 0.044 0.085 0.131 0.007 0.018 0.048 0.026 

Locus 1660 : 
2 alleles
13.8% missing data
   3   (0.215) 0.265 0.208 0.284 0.023 0.353 0.169 0.209 0.026 0.512 0.164 0.068 
   1   (0.785) 0.735 0.792 0.716 0.977 0.647 0.831 0.791 0.974 0.488 0.836 0.932 

Locus 1661 : 
2 alleles
5.1% missing data
   2   (0.154) 0.155 0.028 0.085 0.013 0.216 0.151 0.171 0.056 0.210 0.204 0.085 
   4   (0.846) 0.845 0.972 0.915 0.987 0.784 0.849 0.829 0.944 0.790 0.796 0.915 

Locus 1662 : 
2 alleles
2.9% missing data
   4   (0.797) 0.810 0.802 0.899 0.984 0.909 0.677 0.893 0.928 0.879 0.909 0.542 
   2   (0.203) 0.190 0.198 0.101 0.016 0.091 0.323 0.107 0.072 0.121 0.091 0.458 

Locus 1663 : 
2 alleles
1.4% missing data
   4   (0.885) 0.648 0.987 0.957 0.988 0.959 0.829 0.928 0.965 0.995 0.945 0.956 
   2   (0.115) 0.352 0.013 0.043 0.012 0.041 0.171 0.072 0.035 0.005 0.055 0.044 

Locus 1664 : 
2 alleles
2.2% missing data
   3   (0.915) 0.951 0.984 0.939 0.992 0.983 0.949 0.941 0.994 0.387 0.931 0.969 
   1   (0.085) 0.049 0.016 0.061 0.008 0.017 0.051 0.059 0.006 0.613 0.069 0.031 

Locus 1665 : 
2 alleles
5.8% missing data
   2   (0.722) 0.735 0.947 0.767 0.504 0.891 0.661 0.808 0.640 0.779 0.841 0.809 
   4   (0.278) 0.265 0.053 0.233 0.496 0.109 0.339 0.192 0.360 0.221 0.159 0.191 

Locus 1666 : 
2 alleles
3.6% missing data
   3   (0.874) 0.943 0.732 0.914 0.987 0.875 0.904 0.803 0.976 0.943 0.889 0.828 
   4   (0.126) 0.057 0.268 0.086 0.013 0.125 0.096 0.197 0.024 0.057 0.111 0.172 

Locus 1667 : 
2 alleles
4.3% missing data
   2   (0.911) 0.939 0.928 0.961 0.932 0.821 0.909 0.970 0.968 0.967 0.959 0.814 
   4   (0.089) 0.061 0.072 0.039 0.068 0.179 0.091 0.030 0.032 0.033 0.041 0.186 

Locus 1668 : 
2 alleles
3.6% missing data
   1   (0.910) 0.942 0.987 0.912 0.993 0.951 0.932 0.932 0.994 0.940 0.959 0.980 
   4   (0.090) 0.058 0.013 0.088 0.007 0.049 0.068 0.068 0.006 0.060 0.041 0.020 

Locus 1669 : 
2 alleles
2.2% missing data
   4   (0.896) 0.985 0.892 0.932 0.992 0.894 0.907 0.912 0.980 0.989 0.905 0.932 
   1   (0.104) 0.015 0.108 0.068 0.008 0.106 0.093 0.088 0.020 0.011 0.095 0.068 

Locus 1670 : 
2 alleles
5.8% missing data
   2   (0.496) 0.535 0.123 0.648 0.065 0.453 0.469 0.485 0.139 0.932 0.507 0.370 
   4   (0.504) 0.465 0.877 0.352 0.935 0.547 0.531 0.515 0.861 0.068 0.493 0.630 

Locus 1671 : 
2 alleles
13.8% missing data
   2   (0.925) 0.952 0.994 0.893 0.993 0.983 0.969 0.938 0.995 0.869 0.944 0.964 
   4   (0.075) 0.048 0.006 0.107 0.007 0.017 0.031 0.062 0.005 0.131 0.056 0.036 

Locus 1672 : 
2 alleles
1.4% missing data
   2   (0.667) 0.933 0.544 0.692 0.112 0.684 0.606 0.705 0.940 0.617 0.812 0.859 
   4   (0.333) 0.067 0.456 0.308 0.888 0.316 0.394 0.295 0.060 0.383 0.188 0.141 

Locus 1673 : 
2 alleles
2.2% missing data
   1   (0.681) 0.887 0.926 0.591 0.968 0.622 0.707 0.684 0.936 0.632 0.548 0.855 
   3   (0.319) 0.113 0.074 0.409 0.032 0.378 0.293 0.316 0.064 0.368 0.452 0.145 

Locus 1674 : 
2 alleles
10.9% missing data
   4   (0.905) 0.837 0.864 0.969 0.991 0.796 0.895 0.857 0.982 0.980 0.954 0.965 
   2   (0.095) 0.163 0.136 0.031 0.009 0.204 0.105 0.143 0.018 0.020 0.046 0.035 

Locus 1675 : 
2 alleles
7.2% missing data
   2   (0.627) 0.921 0.961 0.614 0.261 0.609 0.705 0.631 0.380 0.561 0.568 0.331 
   4   (0.373) 0.079 0.039 0.386 0.739 0.391 0.295 0.369 0.620 0.439 0.432 0.669 

Locus 1676 : 
2 alleles
14.5% missing data
   3   (0.357) 0.344 0.084 0.440 0.952 0.113 0.312 0.404 0.077 0.692 0.276 0.195 
   4   (0.643) 0.656 0.916 0.560 0.048 0.887 0.688 0.596 0.923 0.308 0.724 0.805 

Locus 1677 : 
2 alleles
6.5% missing data
   1   (0.859) 0.973 0.970 0.947 0.986 0.898 0.795 0.915 0.962 0.701 0.838 0.794 
   3   (0.141) 0.027 0.030 0.053 0.014 0.102 0.205 0.085 0.038 0.299 0.162 0.206 

Locus 1678 : 
2 alleles
10.1% missing data
   3   (0.753) 0.657 0.261 0.840 0.820 0.657 0.779 0.810 0.282 0.939 0.725 0.920 
   1   (0.247) 0.343 0.739 0.160 0.180 0.343 0.221 0.190 0.718 0.061 0.275 0.080 

Locus 1679 : 
2 alleles
2.9% missing data
   3   (0.951) 0.937 0.878 0.996 0.997 0.982 0.933 0.988 0.629 0.999 0.990 0.985 
   4   (0.049) 0.063 0.122 0.004 0.003 0.018 0.067 0.012 0.371 0.001 0.010 0.015 

Locus 1680 : 
2 alleles
2.9% missing data
   3   (0.890) 0.938 0.982 0.911 0.991 0.885 0.905 0.920 0.982 0.835 0.941 0.874 
   1   (0.110) 0.062 0.018 0.089 0.009 0.115 0.095 0.080 0.018 0.165 0.059 0.126 

Locus 1681 : 
2 alleles
10.9% missing data
   4   (0.952) 0.997 0.980 0.966 0.997 0.991 0.988 0.955 0.998 0.311 0.956 0.983 
   2   (0.048) 0.003 0.020 0.034 0.003 0.009 0.012 0.045 0.002 0.689 0.044 0.017 

Locus 1682 : 
2 alleles
3.6% missing data
   3   (0.947) 0.989 0.997 0.908 0.996 0.996 0.988 0.925 0.999 0.931 0.938 0.992 
   2   (0.053) 0.011 0.003 0.092 0.004 0.004 0.012 0.075 0.001 0.069 0.062 0.008 

Locus 1683 : 
2 alleles
0.7% missing data
   3   (0.949) 0.997 0.997 0.890 0.997 0.996 0.988 0.958 0.999 0.818 0.962 0.992 
   1   (0.051) 0.003 0.003 0.110 0.003 0.004 0.012 0.042 0.001 0.182 0.038 0.008 

Locus 1684 : 
2 alleles
5.1% missing data
   1   (0.907) 0.961 0.968 0.977 0.992 0.744 0.863 0.944 0.957 0.986 0.957 0.929 
   4   (0.093) 0.039 0.032 0.023 0.008 0.256 0.137 0.056 0.043 0.014 0.043 0.071 

Locus 1685 : 
2 alleles
15.9% missing data
   1   (0.923) 0.991 0.919 0.961 0.990 0.987 0.923 0.971 0.987 0.983 0.938 0.976 
   3   (0.077) 0.009 0.081 0.039 0.010 0.013 0.077 0.029 0.013 0.017 0.062 0.024 

Locus 1686 : 
2 alleles
13.0% missing data
   3   (0.897) 0.914 0.977 0.939 0.256 0.929 0.938 0.845 0.977 0.994 0.942 0.979 
   1   (0.103) 0.086 0.023 0.061 0.744 0.071 0.062 0.155 0.023 0.006 0.058 0.021 

Locus 1687 : 
2 alleles
3.6% missing data
   1   (0.876) 0.986 0.980 0.958 0.344 0.931 0.837 0.924 0.938 0.923 0.945 0.928 
   3   (0.124) 0.014 0.020 0.042 0.656 0.069 0.163 0.076 0.062 0.077 0.055 0.072 

Locus 1688 : 
2 alleles
1.4% missing data
   1   (0.905) 0.958 0.935 0.972 0.990 0.741 0.867 0.942 0.985 0.988 0.952 0.922 
   2   (0.095) 0.042 0.065 0.028 0.010 0.259 0.133 0.058 0.015 0.012 0.048 0.078 

Locus 1689 : 
2 alleles
7.2% missing data
   3   (0.752) 0.795 0.446 0.839 0.226 0.762 0.718 0.859 0.876 0.940 0.737 0.891 
   4   (0.248) 0.205 0.554 0.161 0.774 0.238 0.282 0.141 0.124 0.060 0.263 0.109 

Locus 1690 : 
2 alleles
3.6% missing data
   1   (0.872) 0.749 0.976 0.913 0.978 0.957 0.908 0.728 0.991 0.798 0.878 0.859 
   3   (0.128) 0.251 0.024 0.087 0.022 0.043 0.092 0.272 0.009 0.202 0.122 0.141 

Locus 1691 : 
2 alleles
5.8% missing data
   3   (0.847) 0.238 0.983 0.824 0.985 0.913 0.902 0.896 0.981 0.875 0.732 0.953 
   1   (0.153) 0.762 0.017 0.176 0.015 0.087 0.098 0.104 0.019 0.125 0.268 0.047 

Locus 1692 : 
2 alleles
3.6% missing data
   4   (0.922) 0.985 0.984 0.909 0.984 0.991 0.972 0.870 0.997 0.564 0.936 0.973 
   3   (0.078) 0.015 0.016 0.091 0.016 0.009 0.028 0.130 0.003 0.436 0.064 0.027 

Locus 1693 : 
2 alleles
10.9% missing data
   3   (0.907) 0.986 0.958 0.934 0.988 0.974 0.920 0.933 0.990 0.651 0.957 0.980 
   4   (0.093) 0.014 0.042 0.066 0.012 0.026 0.080 0.067 0.010 0.349 0.043 0.020 

Locus 1694 : 
2 alleles
6.5% missing data
   1   (0.890) 0.975 0.985 0.932 0.305 0.935 0.927 0.892 0.967 0.985 0.905 0.956 
   3   (0.110) 0.025 0.015 0.068 0.695 0.065 0.073 0.108 0.033 0.015 0.095 0.044 

Locus 1695 : 
2 alleles
5.8% missing data
   1   (0.871) 0.978 0.981 0.893 0.966 0.921 0.872 0.876 0.985 0.918 0.882 0.957 
   3   (0.129) 0.022 0.019 0.107 0.034 0.079 0.128 0.124 0.015 0.082 0.118 0.043 

Locus 1696 : 
2 alleles
2.9% missing data
   4   (0.913) 0.968 0.961 0.970 0.992 0.935 0.872 0.954 0.989 0.985 0.960 0.968 
   2   (0.087) 0.032 0.039 0.030 0.008 0.065 0.128 0.046 0.011 0.015 0.040 0.032 

Locus 1697 : 
2 alleles
5.1% missing data
   2   (0.150) 0.022 0.018 0.136 0.015 0.029 0.153 0.172 0.021 0.187 0.105 0.046 
   3   (0.850) 0.978 0.982 0.864 0.985 0.971 0.847 0.828 0.979 0.813 0.895 0.954 

Locus 1698 : 
2 alleles
10.9% missing data
   1   (0.727) 0.701 0.931 0.708 0.213 0.838 0.797 0.784 0.869 0.789 0.648 0.470 
   3   (0.273) 0.299 0.069 0.292 0.787 0.162 0.203 0.216 0.131 0.211 0.352 0.530 

Locus 1699 : 
2 alleles
11.6% missing data
   1   (0.860) 0.896 0.967 0.864 0.985 0.855 0.891 0.813 0.978 0.963 0.858 0.913 
   3   (0.140) 0.104 0.033 0.136 0.015 0.145 0.109 0.187 0.022 0.037 0.142 0.087 

Locus 1700 : 
2 alleles
1.4% missing data
   3   (0.921) 0.975 0.995 0.898 0.994 0.991 0.972 0.863 0.996 0.862 0.833 0.986 
   1   (0.079) 0.025 0.005 0.102 0.006 0.009 0.028 0.137 0.004 0.138 0.167 0.014 

Locus 1701 : 
2 alleles
9.4% missing data
   3   (0.915) 0.977 0.987 0.984 0.362 0.832 0.918 0.960 0.715 0.998 0.945 0.965 
   1   (0.085) 0.023 0.013 0.016 0.638 0.168 0.082 0.040 0.285 0.002 0.055 0.035 

Locus 1702 : 
2 alleles
4.3% missing data
   4   (0.613) 0.601 0.951 0.727 0.321 0.859 0.564 0.634 0.731 0.490 0.527 0.493 
   1   (0.387) 0.399 0.049 0.273 0.679 0.141 0.436 0.366 0.269 0.510 0.473 0.507 

Locus 1703 : 
2 alleles
18.1% missing data
   4   (0.759) 0.945 0.947 0.682 0.901 0.925 0.771 0.728 0.978 0.937 0.672 0.930 
   2   (0.241) 0.055 0.053 0.318 0.099 0.075 0.229 0.272 0.022 0.063 0.328 0.070 

Locus 1704 : 
2 alleles
13.0% missing data
   2   (0.889) 0.917 0.908 0.927 0.991 0.877 0.913 0.880 0.985 0.901 0.889 0.889 
   4   (0.111) 0.083 0.092 0.073 0.009 0.123 0.087 0.120 0.015 0.099 0.111 0.111 

Locus 1705 : 
2 alleles
1.4% missing data
   3   (0.899) 0.981 0.938 0.952 0.990 0.594 0.900 0.936 0.975 0.937 0.938 0.904 
   4   (0.101) 0.019 0.062 0.048 0.010 0.406 0.100 0.064 0.025 0.063 0.062 0.096 

Locus 1706 : 
2 alleles
10.1% missing data
   2   (0.890) 0.986 0.934 0.934 0.099 0.971 0.924 0.911 0.984 0.987 0.911 0.946 
   4   (0.110) 0.014 0.066 0.066 0.901 0.029 0.076 0.089 0.016 0.013 0.089 0.054 

Locus 1707 : 
2 alleles
11.6% missing data
   4   (0.792) 0.774 0.610 0.831 0.982 0.880 0.788 0.766 0.940 0.938 0.779 0.846 
   3   (0.208) 0.226 0.390 0.169 0.018 0.120 0.212 0.234 0.060 0.062 0.221 0.154 

Locus 1708 : 
2 alleles
4.3% missing data
   4   (0.843) 0.953 0.971 0.879 0.933 0.953 0.800 0.846 0.982 0.914 0.891 0.957 
   3   (0.157) 0.047 0.029 0.121 0.067 0.047 0.200 0.154 0.018 0.086 0.109 0.043 

Locus 1709 : 
2 alleles
7.2% missing data
   3   (0.916) 0.939 0.981 0.929 0.982 0.984 0.944 0.916 0.995 0.989 0.933 0.975 
   1   (0.084) 0.061 0.019 0.071 0.018 0.016 0.056 0.084 0.005 0.011 0.067 0.025 

Locus 1710 : 
2 alleles
4.3% missing data
   1   (0.890) 0.988 0.993 0.866 0.988 0.983 0.925 0.862 0.992 0.852 0.920 0.970 
   3   (0.110) 0.012 0.007 0.134 0.012 0.017 0.075 0.138 0.008 0.148 0.080 0.030 

Locus 1711 : 
2 alleles
2.9% missing data
   2   (0.801) 0.940 0.949 0.872 0.982 0.845 0.745 0.793 0.972 0.450 0.858 0.899 
   4   (0.199) 0.060 0.051 0.128 0.018 0.155 0.255 0.207 0.028 0.550 0.142 0.101 

Locus 1712 : 
2 alleles
1.4% missing data
   1   (0.738) 0.792 0.584 0.846 0.970 0.643 0.666 0.740 0.870 0.948 0.761 0.706 
   3   (0.262) 0.208 0.416 0.154 0.030 0.357 0.334 0.260 0.130 0.052 0.239 0.294 

Locus 1713 : 
2 alleles
14.5% missing data
   3   (0.868) 0.988 0.802 0.963 0.836 0.863 0.845 0.945 0.447 0.992 0.899 0.716 
   4   (0.132) 0.012 0.198 0.037 0.164 0.137 0.155 0.055 0.553 0.008 0.101 0.284 

Locus 1714 : 
2 alleles
5.8% missing data
   2   (0.569) 0.673 0.861 0.539 0.196 0.753 0.572 0.500 0.829 0.934 0.565 0.463 
   4   (0.431) 0.327 0.139 0.461 0.804 0.247 0.428 0.500 0.171 0.066 0.435 0.537 

Locus 1715 : 
2 alleles
13.8% missing data
   3   (0.894) 0.928 0.987 0.948 0.990 0.838 0.884 0.864 0.975 0.971 0.934 0.948 
   2   (0.106) 0.072 0.013 0.052 0.010 0.162 0.116 0.136 0.025 0.029 0.066 0.052 

Locus 1716 : 
2 alleles
5.1% missing data
   1   (0.855) 0.975 0.032 0.904 0.988 0.828 0.876 0.900 0.970 0.868 0.902 0.903 
   3   (0.145) 0.025 0.968 0.096 0.012 0.172 0.124 0.100 0.030 0.132 0.098 0.097 

Locus 1717 : 
2 alleles
2.9% missing data
   3   (0.736) 0.286 0.970 0.867 0.466 0.455 0.729 0.720 0.674 0.955 0.616 0.851 
   1   (0.264) 0.714 0.030 0.133 0.534 0.545 0.271 0.280 0.326 0.045 0.384 0.149 

Locus 1718 : 
2 alleles
5.1% missing data
   2   (0.861) 0.982 0.977 0.922 0.956 0.674 0.820 0.917 0.978 0.971 0.863 0.954 
   4   (0.139) 0.018 0.023 0.078 0.044 0.326 0.180 0.083 0.022 0.029 0.137 0.046 

Locus 1719 : 
2 alleles
2.9% missing data
   1   (0.920) 0.991 0.994 0.907 0.993 0.978 0.961 0.919 0.996 0.807 0.942 0.957 
   3   (0.080) 0.009 0.006 0.093 0.007 0.022 0.039 0.081 0.004 0.193 0.058 0.043 

Locus 1720 : 
2 alleles
11.6% missing data
   2   (0.912) 0.984 0.860 0.945 0.993 0.832 0.950 0.866 0.986 0.949 0.925 0.839 
   3   (0.088) 0.016 0.140 0.055 0.007 0.168 0.050 0.134 0.014 0.051 0.075 0.161 

Locus 1721 : 
2 alleles
2.9% missing data
   1   (0.894) 0.986 0.977 0.942 0.990 0.944 0.881 0.923 0.984 0.852 0.923 0.966 
   3   (0.106) 0.014 0.023 0.058 0.010 0.056 0.119 0.077 0.016 0.148 0.077 0.034 

Locus 1722 : 
2 alleles
3.6% missing data
   2   (0.875) 0.965 0.986 0.862 0.988 0.481 0.924 0.855 0.977 0.968 0.850 0.936 
   1   (0.125) 0.035 0.014 0.138 0.012 0.519 0.076 0.145 0.023 0.032 0.150 0.064 

Locus 1723 : 
2 alleles
2.2% missing data
   1   (0.107) 0.047 0.014 0.083 0.008 0.078 0.079 0.073 0.011 0.552 0.095 0.026 
   2   (0.893) 0.953 0.986 0.917 0.992 0.922 0.921 0.927 0.989 0.448 0.905 0.974 

Locus 1724 : 
2 alleles
15.2% missing data
   2   (0.458) 0.403 0.521 0.394 0.868 0.710 0.460 0.403 0.401 0.605 0.369 0.640 
   4   (0.542) 0.597 0.479 0.606 0.132 0.290 0.540 0.597 0.599 0.395 0.631 0.360 

Locus 1725 : 
2 alleles
1.4% missing data
   3   (0.889) 0.984 0.989 0.977 0.680 0.862 0.878 0.946 0.603 0.974 0.946 0.439 
   4   (0.111) 0.016 0.011 0.023 0.320 0.138 0.122 0.054 0.397 0.026 0.054 0.561 

Locus 1726 : 
2 alleles
5.1% missing data
   4   (0.902) 0.972 0.962 0.947 0.990 0.965 0.898 0.936 0.986 0.893 0.925 0.926 
   2   (0.098) 0.028 0.038 0.053 0.010 0.035 0.102 0.064 0.014 0.107 0.075 0.074 

Locus 1727 : 
2 alleles
8.0% missing data
   2   (0.850) 0.823 0.950 0.907 0.136 0.847 0.897 0.895 0.962 0.897 0.690 0.896 
   3   (0.150) 0.177 0.050 0.093 0.864 0.153 0.103 0.105 0.038 0.103 0.310 0.104 

Locus 1728 : 
2 alleles
10.1% missing data
   3   (0.797) 0.769 0.985 0.742 0.129 0.707 0.862 0.854 0.959 0.926 0.776 0.834 
   1   (0.203) 0.231 0.015 0.258 0.871 0.293 0.138 0.146 0.041 0.074 0.224 0.166 

Locus 1729 : 
2 alleles
13.8% missing data
   1   (0.859) 0.936 0.965 0.934 0.942 0.843 0.831 0.875 0.877 0.752 0.910 0.927 
   4   (0.141) 0.064 0.035 0.066 0.058 0.157 0.169 0.125 0.123 0.248 0.090 0.073 

Locus 1730 : 
2 alleles
4.3% missing data
   3   (0.870) 0.829 0.963 0.915 0.989 0.912 0.874 0.928 0.961 0.642 0.897 0.866 
   4   (0.130) 0.171 0.037 0.085 0.011 0.088 0.126 0.072 0.039 0.358 0.103 0.134 

Locus 1731 : 
2 alleles
15.2% missing data
   3   (0.696) 0.667 0.716 0.690 0.721 0.706 0.752 0.644 0.766 0.932 0.575 0.641 
   1   (0.304) 0.333 0.284 0.310 0.279 0.294 0.248 0.356 0.234 0.068 0.425 0.359 

Locus 1732 : 
2 alleles
4.3% missing data
   1   (0.905) 0.829 0.921 0.962 0.975 0.896 0.912 0.933 0.958 0.961 0.926 0.904 
   3   (0.095) 0.171 0.079 0.038 0.025 0.104 0.088 0.067 0.042 0.039 0.074 0.096 

Locus 1733 : 
2 alleles
3.6% missing data
   2   (0.789) 0.948 0.957 0.775 0.977 0.928 0.762 0.822 0.955 0.905 0.781 0.939 
   4   (0.211) 0.052 0.043 0.225 0.023 0.072 0.238 0.178 0.045 0.095 0.219 0.061 

Locus 1734 : 
2 alleles
3.6% missing data
   1   (0.153) 0.033 0.017 0.107 0.014 0.056 0.138 0.109 0.019 0.602 0.248 0.147 
   3   (0.847) 0.967 0.983 0.893 0.986 0.944 0.862 0.891 0.981 0.398 0.752 0.853 

Locus 1735 : 
2 alleles
14.5% missing data
   4   (0.531) 0.495 0.658 0.436 0.810 0.332 0.572 0.534 0.703 0.593 0.582 0.271 
   1   (0.469) 0.505 0.342 0.564 0.190 0.668 0.428 0.466 0.297 0.407 0.418 0.729 

Locus 1736 : 
2 alleles
7.2% missing data
   1   (0.830) 0.849 0.979 0.865 0.188 0.976 0.849 0.877 0.979 0.678 0.834 0.954 
   2   (0.170) 0.151 0.021 0.135 0.812 0.024 0.151 0.123 0.021 0.322 0.166 0.046 

Locus 1737 : 
2 alleles
15.2% missing data
   4   (0.510) 0.685 0.512 0.413 0.517 0.498 0.475 0.608 0.833 0.895 0.435 0.770 
   2   (0.490) 0.315 0.488 0.587 0.483 0.502 0.525 0.392 0.167 0.105 0.565 0.230 

Locus 1738 : 
2 alleles
5.1% missing data
   1   (0.900) 0.829 0.956 0.941 0.990 0.946 0.890 0.939 0.981 0.917 0.948 0.949 
   3   (0.100) 0.171 0.044 0.059 0.010 0.054 0.110 0.061 0.019 0.083 0.052 0.051 

Locus 1739 : 
2 alleles
2.2% missing data
   2   (0.921) 0.980 0.985 0.946 0.993 0.977 0.949 0.948 0.992 0.915 0.883 0.976 
   4   (0.079) 0.020 0.015 0.054 0.007 0.023 0.051 0.052 0.008 0.085 0.117 0.024 

Locus 1740 : 
2 alleles
3.6% missing data
   2   (0.906) 0.916 0.979 0.953 0.969 0.765 0.930 0.947 0.966 0.986 0.915 0.769 
   4   (0.094) 0.084 0.021 0.047 0.031 0.235 0.070 0.053 0.034 0.014 0.085 0.231 

Locus 1741 : 
2 alleles
16.7% missing data
   4   (0.845) 0.895 0.971 0.894 0.987 0.970 0.865 0.793 0.980 0.928 0.600 0.915 
   2   (0.155) 0.105 0.029 0.106 0.013 0.030 0.135 0.207 0.020 0.072 0.400 0.085 

Locus 1742 : 
2 alleles
10.9% missing data
   2   (0.866) 0.873 0.844 0.942 0.988 0.910 0.829 0.874 0.907 0.957 0.918 0.908 
   4   (0.134) 0.127 0.156 0.058 0.012 0.090 0.171 0.126 0.093 0.043 0.082 0.092 

Locus 1743 : 
2 alleles
1.4% missing data
   3   (0.899) 0.989 0.978 0.954 0.990 0.954 0.866 0.942 0.990 0.995 0.898 0.974 
   2   (0.101) 0.011 0.022 0.046 0.010 0.046 0.134 0.058 0.010 0.005 0.102 0.026 

Locus 1744 : 
2 alleles
3.6% missing data
   4   (0.089) 0.113 0.009 0.091 0.023 0.022 0.051 0.058 0.007 0.185 0.102 0.026 
   2   (0.911) 0.887 0.991 0.909 0.977 0.978 0.949 0.942 0.993 0.815 0.898 0.974 

Locus 1745 : 
2 alleles
3.6% missing data
   2   (0.914) 0.892 0.919 0.971 0.993 0.936 0.910 0.969 0.871 0.973 0.953 0.879 
   4   (0.086) 0.108 0.081 0.029 0.007 0.064 0.090 0.031 0.129 0.027 0.047 0.121 

Locus 1746 : 
2 alleles
10.1% missing data
   4   (0.910) 0.868 0.970 0.970 0.991 0.962 0.872 0.947 0.972 0.990 0.957 0.962 
   2   (0.090) 0.132 0.030 0.030 0.009 0.038 0.128 0.053 0.028 0.010 0.043 0.038 

Locus 1747 : 
2 alleles
2.9% missing data
   1   (0.739) 0.905 0.462 0.749 0.975 0.896 0.717 0.747 0.935 0.700 0.761 0.917 
   4   (0.261) 0.095 0.538 0.251 0.025 0.104 0.283 0.253 0.065 0.300 0.239 0.083 

Locus 1748 : 
2 alleles
6.5% missing data
   1   (0.835) 0.852 0.979 0.796 0.987 0.944 0.841 0.889 0.974 0.917 0.855 0.940 
   3   (0.165) 0.148 0.021 0.204 0.013 0.056 0.159 0.111 0.026 0.083 0.145 0.060 

Locus 1749 : 
2 alleles
3.6% missing data
   3   (0.892) 0.955 0.927 0.913 0.978 0.948 0.903 0.932 0.988 0.982 0.909 0.867 
   1   (0.108) 0.045 0.073 0.087 0.022 0.052 0.097 0.068 0.012 0.018 0.091 0.133 

Locus 1750 : 
2 alleles
5.8% missing data
   1   (0.913) 0.836 0.950 0.954 0.976 0.979 0.928 0.889 0.981 0.990 0.956 0.966 
   3   (0.087) 0.164 0.050 0.046 0.024 0.021 0.072 0.111 0.019 0.010 0.044 0.034 

Locus 1751 : 
2 alleles
4.3% missing data
   1   (0.615) 0.589 0.089 0.588 0.877 0.400 0.680 0.529 0.486 0.669 0.669 0.773 
   4   (0.385) 0.411 0.911 0.412 0.123 0.600 0.320 0.471 0.514 0.331 0.331 0.227 

Locus 1752 : 
2 alleles
3.6% missing data
   1   (0.859) 0.977 0.953 0.953 0.042 0.933 0.814 0.864 0.972 0.979 0.923 0.949 
   3   (0.141) 0.023 0.047 0.047 0.958 0.067 0.186 0.136 0.028 0.021 0.077 0.051 

Locus 1753 : 
2 alleles
11.6% missing data
   1   (0.525) 0.871 0.604 0.314 0.195 0.747 0.599 0.502 0.892 0.588 0.436 0.804 
   3   (0.475) 0.129 0.396 0.686 0.805 0.253 0.401 0.498 0.108 0.412 0.564 0.196 

Locus 1754 : 
2 alleles
15.2% missing data
   1   (0.475) 0.465 0.596 0.460 0.048 0.616 0.491 0.417 0.265 0.687 0.586 0.483 
   4   (0.525) 0.535 0.404 0.540 0.952 0.384 0.509 0.583 0.735 0.313 0.414 0.517 

Locus 1755 : 
2 alleles
8.7% missing data
   2   (0.630) 0.595 0.071 0.683 0.901 0.469 0.653 0.643 0.622 0.240 0.633 0.759 
   4   (0.370) 0.405 0.929 0.317 0.099 0.531 0.347 0.357 0.378 0.760 0.367 0.241 

Locus 1756 : 
2 alleles
3.6% missing data
   2   (0.747) 0.870 0.946 0.880 0.948 0.685 0.667 0.703 0.538 0.438 0.819 0.905 
   4   (0.253) 0.130 0.054 0.120 0.052 0.315 0.333 0.297 0.462 0.562 0.181 0.095 

Locus 1757 : 
2 alleles
10.9% missing data
   3   (0.908) 0.866 0.868 0.938 0.990 0.945 0.943 0.802 0.989 0.895 0.933 0.954 
   2   (0.092) 0.134 0.132 0.062 0.010 0.055 0.057 0.198 0.011 0.105 0.067 0.046 

Locus 1758 : 
2 alleles
1.4% missing data
   4   (0.834) 0.954 0.987 0.882 0.983 0.966 0.830 0.816 0.966 0.932 0.884 0.488 
   1   (0.166) 0.046 0.013 0.118 0.017 0.034 0.170 0.184 0.034 0.068 0.116 0.512 

Locus 1759 : 
2 alleles
10.1% missing data
   4   (0.801) 0.971 0.294 0.812 0.116 0.953 0.839 0.854 0.962 0.920 0.847 0.914 
   2   (0.199) 0.029 0.706 0.188 0.884 0.047 0.161 0.146 0.038 0.080 0.153 0.086 

Locus 1760 : 
2 alleles
13.0% missing data
   2   (0.656) 0.912 0.529 0.627 0.410 0.530 0.667 0.744 0.787 0.554 0.707 0.814 
   3   (0.344) 0.088 0.471 0.373 0.590 0.470 0.333 0.256 0.213 0.446 0.293 0.186 

Locus 1761 : 
2 alleles
13.0% missing data
   4   (0.784) 0.756 0.724 0.820 0.937 0.660 0.747 0.810 0.923 0.905 0.902 0.874 
   2   (0.216) 0.244 0.276 0.180 0.063 0.340 0.253 0.190 0.077 0.095 0.098 0.126 

Locus 1762 : 
2 alleles
2.2% missing data
   3   (0.732) 0.567 0.722 0.790 0.135 0.701 0.749 0.794 0.755 0.917 0.771 0.661 
   1   (0.268) 0.433 0.278 0.210 0.865 0.299 0.251 0.206 0.245 0.083 0.229 0.339 

Locus 1763 : 
2 alleles
5.1% missing data
   2   (0.363) 0.440 0.381 0.333 0.547 0.405 0.358 0.384 0.366 0.145 0.338 0.303 
   1   (0.637) 0.560 0.619 0.667 0.453 0.595 0.642 0.616 0.634 0.855 0.662 0.697 

Locus 1764 : 
2 alleles
2.2% missing data
   3   (0.863) 0.918 0.985 0.895 0.986 0.938 0.858 0.935 0.955 0.820 0.854 0.923 
   1   (0.137) 0.082 0.015 0.105 0.014 0.062 0.142 0.065 0.045 0.180 0.146 0.077 

Locus 1765 : 
2 alleles
5.1% missing data
   3   (0.697) 0.874 0.927 0.704 0.964 0.571 0.644 0.744 0.870 0.801 0.716 0.831 
   1   (0.303) 0.126 0.073 0.296 0.036 0.429 0.356 0.256 0.130 0.199 0.284 0.169 

Locus 1766 : 
2 alleles
2.2% missing data
   3   (0.613) 0.863 0.916 0.583 0.044 0.505 0.609 0.657 0.889 0.813 0.509 0.797 
   4   (0.387) 0.137 0.084 0.417 0.956 0.495 0.391 0.343 0.111 0.187 0.491 0.203 

Locus 1767 : 
2 alleles
11.6% missing data
   2   (0.872) 0.854 0.953 0.906 0.832 0.937 0.877 0.876 0.985 0.924 0.908 0.930 
   4   (0.128) 0.146 0.047 0.094 0.168 0.063 0.123 0.124 0.015 0.076 0.092 0.070 

Locus 1768 : 
2 alleles
2.2% missing data
   4   (0.888) 0.446 0.977 0.944 0.989 0.984 0.901 0.902 0.977 0.796 0.903 0.969 
   2   (0.112) 0.554 0.023 0.056 0.011 0.016 0.099 0.098 0.023 0.204 0.097 0.031 

Locus 1769 : 
2 alleles
2.9% missing data
   2   (0.908) 0.991 0.955 0.910 0.320 0.987 0.960 0.940 0.989 0.896 0.933 0.967 
   3   (0.092) 0.009 0.045 0.090 0.680 0.013 0.040 0.060 0.011 0.104 0.067 0.033 

Locus 1770 : 
2 alleles
6.5% missing data
   4   (0.901) 0.972 0.988 0.885 0.990 0.989 0.939 0.820 0.994 0.960 0.928 0.981 
   2   (0.099) 0.028 0.012 0.115 0.010 0.011 0.061 0.180 0.006 0.040 0.072 0.019 

Locus 1771 : 
2 alleles
10.1% missing data
   1   (0.136) 0.160 0.102 0.095 0.013 0.084 0.166 0.093 0.028 0.031 0.076 0.054 
   4   (0.864) 0.840 0.898 0.905 0.987 0.916 0.834 0.907 0.972 0.969 0.924 0.946 

Locus 1772 : 
2 alleles
3.6% missing data
   2   (0.916) 0.977 0.976 0.889 0.994 0.980 0.958 0.953 0.995 0.687 0.936 0.966 
   3   (0.084) 0.023 0.024 0.111 0.006 0.020 0.042 0.047 0.005 0.313 0.064 0.034 

Locus 1773 : 
2 alleles
1.4% missing data
   1   (0.847) 0.979 0.958 0.935 0.157 0.942 0.797 0.901 0.956 0.846 0.893 0.937 
   3   (0.153) 0.021 0.042 0.065 0.843 0.058 0.203 0.099 0.044 0.154 0.107 0.063 

Locus 1774 : 
2 alleles
5.8% missing data
   4   (0.931) 0.940 0.996 0.905 0.981 0.993 0.973 0.937 0.997 0.987 0.929 0.985 
   3   (0.069) 0.060 0.004 0.095 0.019 0.007 0.027 0.063 0.003 0.013 0.071 0.015 

Locus 1775 : 
2 alleles
4.3% missing data
   1   (0.548) 0.538 0.680 0.501 0.977 0.465 0.563 0.507 0.413 0.784 0.557 0.561 
   4   (0.452) 0.462 0.320 0.499 0.023 0.535 0.437 0.493 0.587 0.216 0.443 0.439 

Locus 1776 : 
2 alleles
2.9% missing data
   1   (0.913) 0.983 0.994 0.912 0.994 0.856 0.939 0.963 0.992 0.985 0.921 0.954 
   3   (0.087) 0.017 0.006 0.088 0.006 0.144 0.061 0.037 0.008 0.015 0.079 0.046 

Locus 1777 : 
2 alleles
5.1% missing data
   3   (0.909) 0.963 0.992 0.923 0.984 0.960 0.931 0.880 0.990 0.980 0.958 0.885 
   2   (0.091) 0.037 0.008 0.077 0.016 0.040 0.069 0.120 0.010 0.020 0.042 0.115 

Locus 1778 : 
2 alleles
2.2% missing data
   3   (0.932) 0.991 0.997 0.911 0.993 0.990 0.974 0.952 0.997 0.932 0.862 0.988 
   2   (0.068) 0.009 0.003 0.089 0.007 0.010 0.026 0.048 0.003 0.068 0.138 0.012 

Locus 1779 : 
2 alleles
11.6% missing data
   3   (0.851) 0.788 0.803 0.932 0.979 0.833 0.791 0.906 0.967 0.979 0.887 0.830 
   1   (0.149) 0.212 0.197 0.068 0.021 0.167 0.209 0.094 0.033 0.021 0.113 0.170 

Locus 1780 : 
2 alleles
4.3% missing data
   4   (0.893) 0.988 0.987 0.940 0.970 0.957 0.913 0.906 0.989 0.983 0.926 0.529 
   2   (0.107) 0.012 0.013 0.060 0.030 0.043 0.087 0.094 0.011 0.017 0.074 0.471 

Locus 1781 : 
2 alleles
9.4% missing data
   3   (0.483) 0.515 0.446 0.450 0.346 0.366 0.514 0.432 0.676 0.103 0.425 0.779 
   1   (0.517) 0.485 0.554 0.550 0.654 0.634 0.486 0.568 0.324 0.897 0.575 0.221 

Locus 1782 : 
2 alleles
1.4% missing data
   4   (0.925) 0.948 0.986 0.923 0.994 0.977 0.974 0.889 0.997 0.818 0.841 0.970 
   1   (0.075) 0.052 0.014 0.077 0.006 0.023 0.026 0.111 0.003 0.182 0.159 0.030 

Locus 1783 : 
2 alleles
2.9% missing data
   4   (0.892) 0.872 0.967 0.975 0.022 0.916 0.876 0.943 0.968 0.995 0.908 0.970 
   2   (0.108) 0.128 0.033 0.025 0.978 0.084 0.124 0.057 0.032 0.005 0.092 0.030 

Locus 1784 : 
2 alleles
7.2% missing data
   1   (0.608) 0.383 0.892 0.670 0.946 0.384 0.568 0.637 0.894 0.734 0.494 0.470 
   3   (0.392) 0.617 0.108 0.330 0.054 0.616 0.432 0.363 0.106 0.266 0.506 0.530 

Locus 1785 : 
2 alleles
13.8% missing data
   4   (0.534) 0.273 0.287 0.446 0.812 0.401 0.583 0.495 0.895 0.789 0.459 0.540 
   3   (0.466) 0.727 0.713 0.554 0.188 0.599 0.417 0.505 0.105 0.211 0.541 0.460 

Locus 1786 : 
2 alleles
3.6% missing data
   4   (0.234) 0.085 0.196 0.145 0.335 0.557 0.232 0.198 0.150 0.717 0.248 0.086 
   2   (0.766) 0.915 0.804 0.855 0.665 0.443 0.768 0.802 0.850 0.283 0.752 0.914 

Locus 1787 : 
2 alleles
2.2% missing data
   1   (0.919) 0.973 0.995 0.891 0.994 0.990 0.958 0.913 0.996 0.996 0.924 0.979 
   3   (0.081) 0.027 0.005 0.109 0.006 0.010 0.042 0.087 0.004 0.004 0.076 0.021 

Locus 1788 : 
2 alleles
6.5% missing data
   1   (0.702) 0.709 0.949 0.695 0.675 0.792 0.693 0.688 0.797 0.744 0.779 0.805 
   3   (0.298) 0.291 0.051 0.305 0.325 0.208 0.307 0.312 0.203 0.256 0.221 0.195 

Locus 1789 : 
2 alleles
9.4% missing data
   4   (0.889) 0.888 0.894 0.960 0.989 0.939 0.835 0.892 0.964 0.974 0.960 0.965 
   3   (0.111) 0.112 0.106 0.040 0.011 0.061 0.165 0.108 0.036 0.026 0.040 0.035 

Locus 1790 : 
2 alleles
15.9% missing data
   3   (0.912) 0.735 0.948 0.986 0.930 0.964 0.889 0.964 0.232 0.998 0.974 0.935 
   1   (0.088) 0.265 0.052 0.014 0.070 0.036 0.111 0.036 0.768 0.002 0.026 0.065 

Locus 1791 : 
2 alleles
2.2% missing data
   4   (0.887) 0.970 0.971 0.931 0.991 0.965 0.890 0.871 0.991 0.770 0.873 0.971 
   2   (0.113) 0.030 0.029 0.069 0.009 0.035 0.110 0.129 0.009 0.230 0.127 0.029 

Locus 1792 : 
2 alleles
6.5% missing data
   2   (0.875) 0.905 0.926 0.931 0.989 0.924 0.883 0.825 0.963 0.964 0.836 0.936 
   1   (0.125) 0.095 0.074 0.069 0.011 0.076 0.117 0.175 0.037 0.036 0.164 0.064 

Locus 1793 : 
2 alleles
2.9% missing data
   1   (0.771) 0.892 0.636 0.763 0.979 0.549 0.792 0.785 0.965 0.443 0.791 0.937 
   4   (0.229) 0.108 0.364 0.237 0.021 0.451 0.208 0.215 0.035 0.557 0.209 0.063 

Locus 1794 : 
2 alleles
1.4% missing data
   2   (0.905) 0.925 0.949 0.901 0.993 0.980 0.947 0.883 0.994 0.980 0.876 0.955 
   4   (0.095) 0.075 0.051 0.099 0.007 0.020 0.053 0.117 0.006 0.020 0.124 0.045 

Locus 1795 : 
2 alleles
11.6% missing data
   2   (0.891) 0.919 0.928 0.973 0.566 0.826 0.850 0.933 0.910 0.993 0.943 0.970 
   3   (0.109) 0.081 0.072 0.027 0.434 0.174 0.150 0.067 0.090 0.007 0.057 0.030 

Locus 1796 : 
2 alleles
2.9% missing data
   1   (0.759) 0.769 0.920 0.736 0.978 0.750 0.764 0.785 0.874 0.769 0.818 0.842 
   2   (0.241) 0.231 0.080 0.264 0.022 0.250 0.236 0.215 0.126 0.231 0.182 0.158 

Locus 1797 : 
2 alleles
0.7% missing data
   2   (0.877) 0.888 0.983 0.909 0.985 0.946 0.918 0.889 0.986 0.732 0.915 0.460 
   4   (0.123) 0.112 0.017 0.091 0.015 0.054 0.082 0.111 0.014 0.268 0.085 0.540 

Locus 1798 : 
2 alleles
8.0% missing data
   3   (0.896) 0.978 0.982 0.932 0.987 0.953 0.916 0.858 0.992 0.968 0.874 0.950 
   1   (0.104) 0.022 0.018 0.068 0.013 0.047 0.084 0.142 0.008 0.032 0.126 0.050 

Locus 1799 : 
2 alleles
11.6% missing data
   4   (0.874) 0.982 0.981 0.902 0.243 0.972 0.916 0.910 0.976 0.461 0.928 0.964 
   2   (0.126) 0.018 0.019 0.098 0.757 0.028 0.084 0.090 0.024 0.539 0.072 0.036 

Locus 1800 : 
2 alleles
4.3% missing data
   2   (0.629) 0.492 0.932 0.768 0.416 0.662 0.561 0.614 0.779 0.808 0.446 0.796 
   1   (0.371) 0.508 0.068 0.232 0.584 0.338 0.439 0.386 0.221 0.192 0.554 0.204 

Locus 1801 : 
2 alleles
6.5% missing data
   2   (0.917) 0.822 0.992 0.920 0.978 0.968 0.966 0.726 0.994 0.982 0.936 0.940 
   3   (0.083) 0.178 0.008 0.080 0.022 0.032 0.034 0.274 0.006 0.018 0.064 0.060 

Locus 1802 : 
2 alleles
12.3% missing data
   4   (0.791) 0.835 0.929 0.848 0.978 0.887 0.745 0.792 0.906 0.898 0.789 0.925 
   2   (0.209) 0.165 0.071 0.152 0.022 0.113 0.255 0.208 0.094 0.102 0.211 0.075 

Locus 1803 : 
2 alleles
4.3% missing data
   4   (0.909) 0.974 0.601 0.975 0.990 0.973 0.872 0.965 0.931 0.993 0.965 0.936 
   2   (0.091) 0.026 0.399 0.025 0.010 0.027 0.128 0.035 0.069 0.007 0.035 0.064 

Locus 1804 : 
2 alleles
10.1% missing data
   3   (0.741) 0.736 0.047 0.768 0.971 0.883 0.732 0.802 0.966 0.712 0.695 0.911 
   4   (0.259) 0.264 0.953 0.232 0.029 0.117 0.268 0.198 0.034 0.288 0.305 0.089 

Locus 1805 : 
2 alleles
11.6% missing data
   3   (0.894) 0.978 0.934 0.938 0.991 0.526 0.938 0.864 0.992 0.552 0.870 0.886 
   1   (0.106) 0.022 0.066 0.062 0.009 0.474 0.062 0.136 0.008 0.448 0.130 0.114 

Locus 1806 : 
2 alleles
11.6% missing data
   1   (0.856) 0.974 0.764 0.853 0.989 0.945 0.863 0.870 0.978 0.923 0.906 0.932 
   3   (0.144) 0.026 0.236 0.147 0.011 0.055 0.137 0.130 0.022 0.077 0.094 0.068 

Locus 1807 : 
2 alleles
15.2% missing data
   1   (0.915) 0.990 0.976 0.979 0.992 0.953 0.849 0.965 0.971 0.971 0.946 0.957 
   3   (0.085) 0.010 0.024 0.021 0.008 0.047 0.151 0.035 0.029 0.029 0.054 0.043 

Locus 1808 : 
2 alleles
4.3% missing data
   2   (0.261) 0.216 0.186 0.289 0.023 0.273 0.245 0.187 0.073 0.187 0.243 0.521 
   4   (0.739) 0.784 0.814 0.711 0.977 0.727 0.755 0.813 0.927 0.813 0.757 0.479 

Locus 1809 : 
2 alleles
3.6% missing data
   4   (0.681) 0.149 0.576 0.745 0.296 0.764 0.664 0.743 0.769 0.909 0.714 0.863 
   2   (0.319) 0.851 0.424 0.255 0.704 0.236 0.336 0.257 0.231 0.091 0.286 0.137 

Locus 1810 : 
2 alleles
8.0% missing data
   1   (0.720) 0.404 0.963 0.804 0.969 0.802 0.630 0.677 0.875 0.860 0.841 0.781 
   3   (0.280) 0.596 0.037 0.196 0.031 0.198 0.370 0.323 0.125 0.140 0.159 0.219 

Locus 1811 : 
2 alleles
2.9% missing data
   3   (0.909) 0.982 0.992 0.916 0.988 0.926 0.935 0.947 0.989 0.934 0.925 0.947 
   2   (0.091) 0.018 0.008 0.084 0.012 0.074 0.065 0.053 0.011 0.066 0.075 0.053 

Locus 1812 : 
2 alleles
10.1% missing data
   2   (0.903) 0.959 0.983 0.968 0.821 0.913 0.865 0.950 0.930 0.996 0.968 0.927 
   1   (0.097) 0.041 0.017 0.032 0.179 0.087 0.135 0.050 0.070 0.004 0.032 0.073 

Locus 1813 : 
2 alleles
2.9% missing data
   1   (0.628) 0.107 0.931 0.628 0.874 0.832 0.590 0.634 0.901 0.935 0.537 0.841 
   4   (0.372) 0.893 0.069 0.372 0.126 0.168 0.410 0.366 0.099 0.065 0.463 0.159 

Locus 1814 : 
2 alleles
2.9% missing data
   1   (0.822) 0.883 0.452 0.892 0.201 0.881 0.818 0.869 0.918 0.946 0.919 0.907 
   3   (0.178) 0.117 0.548 0.108 0.799 0.119 0.182 0.131 0.082 0.054 0.081 0.093 

Locus 1815 : 
2 alleles
13.0% missing data
   1   (0.593) 0.626 0.435 0.678 0.954 0.735 0.487 0.658 0.836 0.511 0.563 0.767 
   4   (0.407) 0.374 0.565 0.322 0.046 0.265 0.513 0.342 0.164 0.489 0.437 0.233 

Locus 1816 : 
2 alleles
3.6% missing data
   2   (0.807) 0.755 0.861 0.879 0.930 0.571 0.784 0.866 0.920 0.409 0.868 0.913 
   4   (0.193) 0.245 0.139 0.121 0.070 0.429 0.216 0.134 0.080 0.591 0.132 0.087 

Locus 1817 : 
2 alleles
2.9% missing data
   1   (0.790) 0.530 0.794 0.880 0.982 0.437 0.760 0.760 0.911 0.931 0.864 0.869 
   4   (0.210) 0.470 0.206 0.120 0.018 0.563 0.240 0.240 0.089 0.069 0.136 0.131 

Locus 1818 : 
2 alleles
2.2% missing data
   1   (0.808) 0.937 0.077 0.906 0.983 0.632 0.801 0.746 0.946 0.954 0.835 0.864 
   3   (0.192) 0.063 0.923 0.094 0.017 0.368 0.199 0.254 0.054 0.046 0.165 0.136 

Locus 1819 : 
2 alleles
15.9% missing data
   3   (0.909) 0.924 0.991 0.939 0.989 0.979 0.929 0.911 0.991 0.979 0.891 0.978 
   1   (0.091) 0.076 0.009 0.061 0.011 0.021 0.071 0.089 0.009 0.021 0.109 0.022 

Locus 1820 : 
2 alleles
11.6% missing data
   1   (0.540) 0.546 0.901 0.453 0.813 0.677 0.491 0.575 0.909 0.804 0.508 0.602 
   3   (0.460) 0.454 0.099 0.547 0.187 0.323 0.509 0.425 0.091 0.196 0.492 0.398 

Locus 1821 : 
2 alleles
5.8% missing data
   2   (0.787) 0.817 0.057 0.846 0.980 0.827 0.798 0.818 0.951 0.925 0.727 0.842 
   4   (0.213) 0.183 0.943 0.154 0.020 0.173 0.202 0.182 0.049 0.075 0.273 0.158 

Locus 1822 : 
2 alleles
15.2% missing data
   2   (0.466) 0.836 0.494 0.428 0.039 0.331 0.457 0.528 0.488 0.530 0.547 0.457 
   3   (0.534) 0.164 0.506 0.572 0.961 0.669 0.543 0.472 0.512 0.470 0.453 0.543 

Locus 1823 : 
2 alleles
0.7% missing data
   3   (0.946) 0.996 0.997 0.872 0.996 0.995 0.988 0.963 0.999 0.832 0.947 0.992 
   1   (0.054) 0.004 0.003 0.128 0.004 0.005 0.012 0.037 0.001 0.168 0.053 0.008 

Locus 1824 : 
2 alleles
10.9% missing data
   1   (0.187) 0.145 0.061 0.150 0.055 0.238 0.208 0.133 0.071 0.106 0.153 0.129 
   2   (0.813) 0.855 0.939 0.850 0.945 0.762 0.792 0.867 0.929 0.894 0.847 0.871 

Locus 1825 : 
2 alleles
14.5% missing data
   4   (0.430) 0.426 0.761 0.519 0.047 0.280 0.405 0.459 0.084 0.602 0.330 0.616 
   2   (0.570) 0.574 0.239 0.481 0.953 0.720 0.595 0.541 0.916 0.398 0.670 0.384 

Locus 1826 : 
2 alleles
13.0% missing data
   2   (0.721) 0.884 0.676 0.761 0.125 0.871 0.752 0.698 0.936 0.910 0.768 0.202 
   4   (0.279) 0.116 0.324 0.239 0.875 0.129 0.248 0.302 0.064 0.090 0.232 0.798 

Locus 1827 : 
2 alleles
3.6% missing data
   1   (0.839) 0.916 0.934 0.858 0.985 0.886 0.834 0.794 0.968 0.940 0.897 0.917 
   3   (0.161) 0.084 0.066 0.142 0.015 0.114 0.166 0.206 0.032 0.060 0.103 0.083 

Locus 1828 : 
2 alleles
4.3% missing data
   3   (0.898) 0.848 0.878 0.975 0.845 0.927 0.903 0.922 0.463 0.994 0.925 0.963 
   1   (0.102) 0.152 0.122 0.025 0.155 0.073 0.097 0.078 0.537 0.006 0.075 0.037 

Locus 1829 : 
2 alleles
11.6% missing data
   3   (0.902) 0.985 0.951 0.877 0.992 0.904 0.946 0.881 0.991 0.966 0.921 0.799 
   4   (0.098) 0.015 0.049 0.123 0.008 0.096 0.054 0.119 0.009 0.034 0.079 0.201 

Locus 1830 : 
2 alleles
2.9% missing data
   3   (0.938) 0.990 0.997 0.833 0.996 0.995 0.986 0.942 0.998 0.927 0.886 0.990 
   1   (0.062) 0.010 0.003 0.167 0.004 0.005 0.014 0.058 0.002 0.073 0.114 0.010 

Locus 1831 : 
2 alleles
5.1% missing data
   1   (0.879) 0.973 0.939 0.932 0.988 0.958 0.844 0.845 0.985 0.934 0.944 0.964 
   2   (0.121) 0.027 0.061 0.068 0.012 0.042 0.156 0.155 0.015 0.066 0.056 0.036 

Locus 1832 : 
2 alleles
8.0% missing data
   4   (0.796) 0.943 0.767 0.837 0.983 0.625 0.779 0.799 0.970 0.792 0.833 0.807 
   2   (0.204) 0.057 0.233 0.163 0.017 0.375 0.221 0.201 0.030 0.208 0.167 0.193 

Locus 1833 : 
2 alleles
10.9% missing data
   2   (0.876) 0.888 0.981 0.934 0.989 0.405 0.887 0.891 0.936 0.930 0.941 0.872 
   4   (0.124) 0.112 0.019 0.066 0.011 0.595 0.113 0.109 0.064 0.070 0.059 0.128 

Locus 1834 : 
2 alleles
13.0% missing data
   1   (0.908) 0.968 0.827 0.974 0.990 0.737 0.882 0.916 0.972 0.985 0.956 0.955 
   3   (0.092) 0.032 0.173 0.026 0.010 0.263 0.118 0.084 0.028 0.015 0.044 0.045 

Locus 1835 : 
2 alleles
10.9% missing data
   3   (0.896) 0.908 0.985 0.933 0.988 0.875 0.890 0.926 0.973 0.976 0.949 0.965 
   1   (0.104) 0.092 0.015 0.067 0.012 0.125 0.110 0.074 0.027 0.024 0.051 0.035 

Locus 1836 : 
2 alleles
2.2% missing data
   1   (0.898) 0.984 0.985 0.947 0.992 0.973 0.880 0.919 0.987 0.987 0.916 0.965 
   3   (0.102) 0.016 0.015 0.053 0.008 0.027 0.120 0.081 0.013 0.013 0.084 0.035 

Locus 1837 : 
2 alleles
5.1% missing data
   2   (0.807) 0.915 0.961 0.867 0.949 0.848 0.790 0.869 0.930 0.938 0.793 0.545 
   4   (0.193) 0.085 0.039 0.133 0.051 0.152 0.210 0.131 0.070 0.062 0.207 0.455 

Locus 1838 : 
2 alleles
5.8% missing data
   4   (0.900) 0.984 0.968 0.973 0.154 0.955 0.875 0.944 0.962 0.982 0.966 0.960 
   1   (0.100) 0.016 0.032 0.027 0.846 0.045 0.125 0.056 0.038 0.018 0.034 0.040 

Locus 1839 : 
2 alleles
3.6% missing data
   1   (0.843) 0.876 0.979 0.828 0.979 0.897 0.891 0.850 0.983 0.414 0.794 0.936 
   4   (0.157) 0.124 0.021 0.172 0.021 0.103 0.109 0.150 0.017 0.586 0.206 0.064 

Locus 1840 : 
2 alleles
5.1% missing data
   4   (0.851) 0.656 0.983 0.882 0.248 0.949 0.904 0.822 0.907 0.919 0.903 0.905 
   1   (0.149) 0.344 0.017 0.118 0.752 0.051 0.096 0.178 0.093 0.081 0.097 0.095 

Locus 1841 : 
2 alleles
2.9% missing data
   3   (0.903) 0.871 0.990 0.957 0.993 0.977 0.901 0.826 0.981 0.996 0.947 0.940
[truncated: 196,484 more chars]
