# Supplementary material for: Population genomic response to geographic gradients by widespread and endemic fishes of the Arabian Peninsula
Source: Ecol Evol. 2020 Apr 12;10(10):4314–30. doi: 10.1002/ece3.6199 (PMC7246217; doi:10.1002/ece3.6199)
Supplement: Supplementary file 6 — Appendix S1 [file ECE3-10-4314-s006.zip › Appendix S1, STRUCTURE and PCA Plots, Dryad/STRUCTURE/C. austriacus & C. melapterus/results_job_T51_q]

 C_aust_RS25  1 0.0045 0.0013 0.7153 0.0003 0.0075 0.0028 0.0853 0.0054 0.0909 0.0752 0.0114 
 C_aust_RS25  1 0.0046 0.0004 0.7644 0.0008 0.0021 0.0013 0.1134 0.0038 0.0161 0.0921 0.0010 
 C_aust_RS26  1 0.0169 0.0004 0.6648 0.0003 0.0016 0.0012 0.2032 0.0014 0.0295 0.0767 0.0038 
 C_aust_RS26  1 0.0026 0.0009 0.7508 0.0002 0.0054 0.0069 0.1127 0.0016 0.0558 0.0613 0.0019 
 C_aust_RS26  1 0.0114 0.0009 0.7488 0.0003 0.0021 0.0068 0.1270 0.0019 0.0485 0.0506 0.0018 
 C_aust_RS26  1 0.0041 0.0006 0.7428 0.0002 0.0026 0.0021 0.0888 0.0023 0.0180 0.1374 0.0012 
 C_aust_RS26  1 0.0119 0.0008 0.6656 0.0003 0.0016 0.0034 0.1614 0.0015 0.0800 0.0727 0.0007 
 C_aust_RS26  1 0.0069 0.0006 0.7269 0.0001 0.0051 0.0072 0.1195 0.0076 0.0134 0.1101 0.0025 
 C_aust_RS26  1 0.0020 0.0007 0.6994 0.0001 0.0043 0.0030 0.0714 0.0007 0.0338 0.1838 0.0007 
 C_aust_RS26  1 0.0031 0.0015 0.6667 0.0003 0.0069 0.0032 0.0919 0.0018 0.1568 0.0666 0.0012 
 C_aust_RS26  1 0.0204 0.0005 0.7083 0.0003 0.0026 0.0032 0.1708 0.0008 0.0137 0.0771 0.0024 
 C_aust_RS26  1 0.0029 0.0052 0.7917 0.0002 0.0031 0.0029 0.0859 0.0018 0.0212 0.0835 0.0015 
 C_aust_RS27  2 0.0061 0.0012 0.7146 0.0017 0.0029 0.0009 0.0491 0.0014 0.0623 0.1583 0.0015 
 C_aust_RS27  2 0.0012 0.0005 0.7967 0.0039 0.0030 0.0018 0.0866 0.0033 0.0335 0.0681 0.0013 
 C_aust_RS27  2 0.0009 0.0011 0.7924 0.0012 0.0050 0.0038 0.0483 0.0094 0.0257 0.1005 0.0118 
 C_aust_RS27  2 0.0017 0.0016 0.6874 0.0021 0.0161 0.0097 0.0629 0.0040 0.0733 0.1388 0.0024 
 C_aust_RS27  2 0.0030 0.0006 0.6195 0.0033 0.0138 0.0086 0.1294 0.0157 0.0451 0.1553 0.0057 
 C_aust_RS27  2 0.0020 0.0003 0.7520 0.0014 0.0019 0.0012 0.1042 0.0017 0.0198 0.1143 0.0013 
 C_aust_RS27  2 0.0005 0.0004 0.8850 0.0011 0.0014 0.0009 0.0518 0.0020 0.0166 0.0333 0.0069 
 C_aust_RS27  2 0.0018 0.0015 0.6265 0.0010 0.0151 0.0020 0.0570 0.0144 0.0125 0.2501 0.0183 
 C_aust_RS27  2 0.0027 0.0004 0.7710 0.0099 0.0024 0.0017 0.1011 0.0147 0.0167 0.0756 0.0039 
 C_aust_RS27  2 0.0115 0.0008 0.6026 0.0012 0.0028 0.0015 0.1246 0.0035 0.0379 0.2092 0.0044 
 C_aust_RS27  2 0.0014 0.0006 0.7676 0.0039 0.0031 0.0040 0.0997 0.0078 0.0256 0.0830 0.0033 
 C_aust_RS27  2 0.0075 0.0014 0.6720 0.0007 0.0073 0.0013 0.1118 0.0021 0.0942 0.0997 0.0020 
 C_aust_RS46  4 0.0034 0.0005 0.7468 0.0022 0.0019 0.0039 0.0438 0.0053 0.0375 0.1467 0.0080 
 C_aust_RS48  4 0.0022 0.0005 0.7286 0.0004 0.0010 0.0014 0.0202 0.0038 0.1738 0.0586 0.0094 
 C_aust_RS51  4 0.0049 0.0006 0.8013 0.0008 0.0021 0.0030 0.0401 0.0107 0.0417 0.0800 0.0146 
 C_aust_RS53  4 0.0087 0.0017 0.7012 0.0006 0.0013 0.0029 0.0685 0.0013 0.0817 0.1105 0.0216 
 C_aust_RS54  4 0.0020 0.0011 0.7654 0.0009 0.0007 0.0016 0.0381 0.0015 0.0369 0.1465 0.0052 
 C_aust_RS55  4 0.0038 0.0015 0.8617 0.0005 0.0014 0.0016 0.0236 0.0043 0.0122 0.0681 0.0213 
 C_aust_RS57  4 0.0020 0.0017 0.8689 0.0033 0.0008 0.0015 0.0267 0.0013 0.0268 0.0602 0.0068 
 C_aust_RS58  4 0.0022 0.0009 0.7606 0.0006 0.0009 0.0014 0.0272 0.0022 0.0792 0.1145 0.0105 
 C_aust_RS59  4 0.0083 0.0015 0.7455 0.0064 0.0013 0.0026 0.0673 0.0088 0.0367 0.0946 0.0271 
 C_aust_RS97  4 0.0072 0.0010 0.7704 0.0006 0.0017 0.0029 0.0341 0.0037 0.0495 0.1228 0.0062 
 C_aust_RS98  4 0.0020 0.0005 0.7833 0.0010 0.0013 0.0015 0.0448 0.0017 0.0851 0.0717 0.0071 
 C_aust_RS52  9 0.0014 0.0013 0.7508 0.0004 0.0011 0.0024 0.0816 0.0008 0.0545 0.1045 0.0014 
 C_aust_RS53  9 0.0017 0.0013 0.7873 0.0010 0.0009 0.0026 0.1292 0.0055 0.0114 0.0579 0.0012 
 C_aust_RS53  9 0.0014 0.0006 0.8728 0.0003 0.0015 0.0012 0.0322 0.0031 0.0611 0.0221 0.0038 
 C_aust_RS53  9 0.0011 0.0010 0.8306 0.0010 0.0003 0.0010 0.0832 0.0009 0.0179 0.0616 0.0014 
 C_aust_RS53  9 0.0425 0.0009 0.5860 0.0005 0.0009 0.0009 0.1248 0.0016 0.0046 0.2341 0.0032 
 C_aust_RS53  9 0.0019 0.0090 0.6856 0.0002 0.0009 0.0014 0.1325 0.0020 0.0862 0.0692 0.0111 
 C_aust_RS53  9 0.0016 0.0010 0.8209 0.0148 0.0007 0.0035 0.1179 0.0017 0.0044 0.0308 0.0026 
 C_aust_RS53  9 0.0008 0.0006 0.8488 0.0002 0.0009 0.0012 0.0655 0.0017 0.0046 0.0745 0.0013 
 C_aust_RS53  9 0.0016 0.0014 0.8263 0.0009 0.0023 0.0017 0.1077 0.0007 0.0038 0.0519 0.0017 
 C_aust_RS53  9 0.0010 0.0012 0.7812 0.0002 0.0007 0.0014 0.1308 0.0020 0.0410 0.0395 0.0010 
 C_aust_RS53  9 0.0008 0.0010 0.8844 0.0002 0.0015 0.0014 0.0409 0.0024 0.0224 0.0440 0.0011 
 C_aust_RS53  9 0.0004 0.0008 0.8373 0.0006 0.0007 0.0035 0.0991 0.0007 0.0126 0.0422 0.0023 
 C_aust_RS14 10 0.0122 0.0025 0.8060 0.0002 0.0072 0.0089 0.0427 0.0011 0.0625 0.0548 0.0019 
 C_aust_RS14 10 0.0025 0.0026 0.8015 0.0002 0.0049 0.0256 0.0668 0.0012 0.0158 0.0776 0.0013 
 C_aust_RS14 10 0.0013 0.0020 0.7452 0.0004 0.0028 0.0108 0.0494 0.0006 0.1147 0.0714 0.0016 
 C_aust_RS14 10 0.0024 0.0056 0.6949 0.0003 0.0043 0.0092 0.0597 0.0010 0.1511 0.0650 0.0065 
 C_aust_RS15 10 0.0025 0.0124 0.7609 0.0007 0.0026 0.0078 0.0423 0.0007 0.0322 0.1371 0.0009 
 C_aust_RS17 10 0.0093 0.0032 0.5969 0.0002 0.0054 0.0226 0.0606 0.0011 0.0135 0.2858 0.0015 
 C_aust_RS26 10 0.0042 0.0085 0.7642 0.0003 0.0053 0.0320 0.0575 0.0012 0.0148 0.1114 0.0007 
 C_aust_RS26 10 0.0020 0.0065 0.7492 0.0001 0.0026 0.0079 0.0425 0.0009 0.0922 0.0944 0.0016 
 C_aust_RS26 10 0.0044 0.0070 0.6617 0.0003 0.0041 0.0194 0.0965 0.0011 0.0360 0.1640 0.0057 
 C_aust_RS27 10 0.0011 0.0017 0.8237 0.0002 0.0020 0.0087 0.0700 0.0005 0.0102 0.0815 0.0005 
 C_aust_RS27 10 0.0025 0.0048 0.8815 0.0004 0.0050 0.0044 0.0181 0.0007 0.0289 0.0521 0.0016 
 C_aust_RS27 10 0.0042 0.0027 0.8027 0.0006 0.0024 0.0112 0.0261 0.0009 0.0297 0.1191 0.0005 
 C_aust_RS35 20 0.0085 0.0011 0.7587 0.0002 0.0008 0.0009 0.1450 0.0016 0.0224 0.0599 0.0010 
 C_aust_RS36 20 0.0344 0.0015 0.7899 0.0001 0.0004 0.0011 0.1193 0.0037 0.0136 0.0348 0.0012 
 C_aust_RS36 20 0.0138 0.0007 0.7655 0.0003 0.0007 0.0014 0.1060 0.0087 0.0200 0.0818 0.0011 
 C_aust_RS37 20 0.0183 0.0008 0.7593 0.0004 0.0009 0.0021 0.0991 0.0034 0.0374 0.0748 0.0036 
 C_aust_RS37 20 0.0079 0.0013 0.7194 0.0002 0.0018 0.0026 0.0959 0.0050 0.0836 0.0775 0.0048 
 C_aust_RS37 20 0.0105 0.0049 0.7702 0.0005 0.0005 0.0009 0.0917 0.0039 0.0087 0.1076 0.0007 
 C_aust_RS37 20 0.0046 0.0008 0.7675 0.0027 0.0012 0.0012 0.0713 0.0033 0.0088 0.1379 0.0007 
 C_aust_RS37 20 0.0134 0.0018 0.7989 0.0001 0.0008 0.0009 0.1071 0.0048 0.0093 0.0612 0.0016 
 C_aust_RS37 20 0.0105 0.0010 0.7283 0.0003 0.0011 0.0022 0.1562 0.0045 0.0327 0.0605 0.0028 
 C_aust_RS37 20 0.0146 0.0017 0.7579 0.0007 0.0006 0.0016 0.1252 0.0022 0.0109 0.0820 0.0026 
 C_aust_RS37 20 0.0215 0.0026 0.6857 0.0002 0.0014 0.0016 0.1598 0.0023 0.0508 0.0728 0.0014 
 C_aust_RS37 20 0.0085 0.0006 0.7829 0.0002 0.0047 0.0037 0.0968 0.0020 0.0332 0.0650 0.0024 
  C_aust_A1b 22 0.0042 0.0038 0.7902 0.0003 0.0014 0.0009 0.0104 0.0010 0.0800 0.1035 0.0041 
   C_aust_A2 22 0.0117 0.0015 0.6655 0.0020 0.0034 0.0041 0.0537 0.0054 0.0661 0.1456 0.0411 
   C_aust_A3 22 0.0022 0.0029 0.7908 0.0002 0.0006 0.0012 0.0741 0.0150 0.0089 0.0374 0.0667 
   C_aust_A4 22 0.0159 0.0023 0.7779 0.0003 0.0006 0.0019 0.0121 0.0027 0.0413 0.1345 0.0105 
   C_aust_A5 22 0.0041 0.0014 0.9068 0.0003 0.0006 0.0024 0.0049 0.0077 0.0150 0.0510 0.0057 
   C_aust_A6 22 0.0121 0.0021 0.8488 0.0016 0.0008 0.0014 0.0218 0.0020 0.0436 0.0592 0.0066 
   C_aust_A7 22 0.0024 0.0011 0.8464 0.0010 0.0008 0.0010 0.0092 0.0033 0.0115 0.1148 0.0086 
 C_melap_RS4 12 0.0394 0.0343 0.0030 0.0114 0.0404 0.5327 0.0059 0.3137 0.0002 0.0070 0.0119 
 C_melap_RS4 12 0.0037 0.0235 0.0010 0.0035 0.0474 0.5764 0.0042 0.3144 0.0003 0.0018 0.0239 
 C_melap_RS4 12 0.0079 0.0616 0.0030 0.0109 0.0557 0.4580 0.0221 0.3462 0.0010 0.0065 0.0271 
 C_melap_RS4 12 0.0051 0.0323 0.0017 0.0092 0.0998 0.4275 0.0078 0.4058 0.0008 0.0026 0.0074 
 C_melap_RS4 12 0.0289 0.0172 0.0067 0.0074 0.0559 0.4312 0.0098 0.4201 0.0058 0.0072 0.0098 
 C_melap_RS4 12 0.0145 0.0066 0.0035 0.0054 0.1175 0.3255 0.0184 0.4511 0.0004 0.0082 0.0489 
 C_melap_RS4 12 0.0208 0.0128 0.0049 0.0041 0.1242 0.3527 0.0111 0.4495 0.0004 0.0038 0.0157 
 C_melap_RS4 12 0.0035 0.5959 0.0009 0.0032 0.0128 0.0993 0.0020 0.2674 0.0003 0.0009 0.0137 
 C_melap_RS4 12 0.0040 0.0498 0.0069 0.0072 0.0393 0.4847 0.0297 0.3487 0.0008 0.0054 0.0235 
 C_melap_RS4 12 0.0103 0.0079 0.0019 0.0065 0.0755 0.2824 0.0058 0.5137 0.0002 0.0029 0.0929 
 C_melap_RS4 12 0.0291 0.0823 0.0017 0.0065 0.0612 0.5445 0.0086 0.2108 0.0014 0.0028 0.0510 
 C_melap_RS4 12 0.0048 0.0124 0.0024 0.0078 0.0763 0.4399 0.0116 0.3670 0.0006 0.0033 0.0739 
 C_melap_RS4 13 0.0002 0.0001 0.0001 0.5103 0.0003 0.0034 0.0001 0.4851 0.0001 0.0001 0.0004 
 C_melap_RS4 13 0.0009 0.0002 0.0002 0.5161 0.0007 0.0121 0.0003 0.4682 0.0002 0.0002 0.0010 
 C_melap_RS4 13 0.0025 0.0019 0.0004 0.0084 0.0098 0.6655 0.0006 0.3083 0.0003 0.0004 0.0020 
 C_melap_RS4 13 0.0022 0.0012 0.0006 0.0171 0.0196 0.6905 0.0024 0.2543 0.0007 0.0049 0.0066 
 C_melap_RS4 13 0.0039 0.0033 0.0005 0.0061 0.1603 0.4916 0.0008 0.2610 0.0025 0.0011 0.0690 
 C_melap_RS4 13 0.0041 0.0005 0.0015 0.0042 0.0178 0.8041 0.0031 0.1529 0.0014 0.0042 0.0063 
 C_melap_RS4 13 0.0008 0.0007 0.0004 0.0082 0.0025 0.7094 0.0013 0.2726 0.0003 0.0007 0.0031 
 C_melap_RS4 13 0.0003 0.0016 0.0016 0.0036 0.0040 0.6438 0.0196 0.3199 0.0008 0.0031 0.0017 
 C_melap_RS4 13 0.0140 0.0004 0.0019 0.0065 0.0062 0.6370 0.0030 0.3257 0.0003 0.0013 0.0038 
 C_melap_RS4 13 0.0028 0.0027 0.0004 0.0017 0.0618 0.6946 0.0007 0.2200 0.0006 0.0010 0.0137 
 C_melap_RS4 13 0.0019 0.0006 0.0004 0.0043 0.0030 0.0284 0.0020 0.3901 0.0002 0.0004 0.5686 
 C_melap_RS4 13 0.0020 0.0058 0.0008 0.0078 0.0019 0.6721 0.0018 0.2990 0.0030 0.0005 0.0055 
 C_melap_RS1 14 0.0571 0.0020 0.0029 0.0029 0.0847 0.4093 0.0016 0.3972 0.0036 0.0026 0.0361 
 C_melap_RS1 14 0.4938 0.0021 0.0005 0.0047 0.0067 0.1135 0.0004 0.3709 0.0010 0.0020 0.0043 
 C_melap_RS1 14 0.0212 0.0036 0.0012 0.0111 0.0197 0.6106 0.0019 0.3135 0.0031 0.0054 0.0087 
 C_melap_RS1 14 0.0381 0.0035 0.0017 0.0427 0.0234 0.5927 0.0013 0.2870 0.0014 0.0039 0.0043 
 C_melap_RS1 14 0.0160 0.0010 0.0012 0.0168 0.0485 0.5674 0.0011 0.3145 0.0011 0.0177 0.0147 
 C_melap_RS1 14 0.0453 0.0043 0.0056 0.0041 0.0203 0.5169 0.0024 0.3816 0.0064 0.0103 0.0028 
 C_melap_RS1 14 0.0167 0.0033 0.0012 0.0237 0.0047 0.3999 0.0007 0.5402 0.0011 0.0028 0.0057 
 C_melap_RS1 14 0.0490 0.0054 0.0009 0.0202 0.0257 0.6026 0.0009 0.2821 0.0018 0.0032 0.0081 
 C_melap_RS1 14 0.0212 0.0016 0.0019 0.0087 0.0100 0.5987 0.0017 0.3415 0.0004 0.0042 0.0101 
 C_melap_RS1 14 0.0092 0.0039 0.0013 0.0231 0.0256 0.5981 0.0008 0.2842 0.0006 0.0033 0.0499 
 C_melap_RS1 14 0.0131 0.0045 0.0008 0.0066 0.0398 0.6159 0.0008 0.3087 0.0010 0.0018 0.0069 
 C_melap_RS1 14 0.0469 0.0023 0.0015 0.0050 0.0129 0.4093 0.0014 0.4848 0.0017 0.0022 0.0319 
 C_melap_RS4 16 0.0130 0.0156 0.0028 0.0074 0.0160 0.6254 0.0053 0.2752 0.0007 0.0058 0.0328 
 C_melap_RS4 16 0.0039 0.0150 0.0022 0.0046 0.0266 0.6001 0.0042 0.3062 0.0015 0.0079 0.0278 
 C_melap_RS4 16 0.0052 0.0359 0.0011 0.0056 0.0278 0.6083 0.0026 0.2496 0.0013 0.0067 0.0559 
 C_melap_RS4 16 0.0049 0.0039 0.0025 0.0065 0.0381 0.6594 0.0073 0.2194 0.0135 0.0058 0.0388 
 C_melap_RS4 16 0.0080 0.0120 0.0026 0.0110 0.0336 0.6274 0.0085 0.2693 0.0017 0.0091 0.0167 
 C_melap_RS4 16 0.0055 0.0132 0.0014 0.0070 0.0193 0.5507 0.0035 0.3601 0.0019 0.0032 0.0341 
 C_melap_RS4 16 0.0323 0.0111 0.0018 0.0047 0.0191 0.5352 0.0029 0.3232 0.0008 0.0082 0.0607 
 C_melap_RS4 16 0.0051 0.0221 0.0026 0.0047 0.0448 0.5579 0.0033 0.3095 0.0100 0.0073 0.0324 
 C_melap_RS4 16 0.0072 0.0081 0.0019 0.0038 0.0374 0.5696 0.0059 0.3084 0.0032 0.0061 0.0485 
 C_melap_RS4 16 0.0097 0.0152 0.0073 0.0065 0.0311 0.4210 0.0106 0.3837 0.0045 0.0194 0.0910 
 C_melap_RS4 16 0.0125 0.0079 0.0025 0.0024 0.0220 0.4516 0.0035 0.4600 0.0036 0.0055 0.0286 
 C_melap_RS4 16 0.0040 0.0091 0.0034 0.0044 0.0311 0.5396 0.0048 0.3111 0.0017 0.0069 0.0837 
 C_melap_RS5 19 0.0094 0.0579 0.0017 0.0053 0.0210 0.5744 0.0028 0.2674 0.0007 0.0020 0.0574 
 C_melap_RS5 19 0.0159 0.0213 0.0031 0.0184 0.0155 0.6081 0.0063 0.2726 0.0007 0.0049 0.0332 
 C_melap_RS5 19 0.0084 0.0286 0.0020 0.0048 0.0418 0.6817 0.0041 0.2024 0.0019 0.0028 0.0215 
 C_melap_RS5 19 0.0099 0.0319 0.0015 0.0058 0.0401 0.6123 0.0042 0.2333 0.0006 0.0080 0.0523 
 C_melap_RS5 19 0.0172 0.0321 0.0015 0.0082 0.0382 0.5122 0.0031 0.3520 0.0010 0.0024 0.0320 
 C_melap_RS5 19 0.0047 0.0213 0.0020 0.0108 0.0132 0.5285 0.0031 0.3840 0.0005 0.0024 0.0296 
 C_melap_RS5 19 0.0075 0.0311 0.0027 0.0051 0.0403 0.6176 0.0038 0.2658 0.0041 0.0033 0.0187 
 C_melap_RS5 19 0.0225 0.0513 0.0041 0.0054 0.0722 0.4278 0.0083 0.3582 0.0010 0.0061 0.0431 
 C_melap_RS5 19 0.0165 0.0246 0.0019 0.0043 0.0142 0.6220 0.0041 0.2652 0.0009 0.0033 0.0431 
 C_melap_RS5 19 0.0080 0.0493 0.0024 0.0042 0.0187 0.5270 0.0046 0.3198 0.0007 0.0044 0.0609 
 C_melap_RS5 19 0.0112 0.0311 0.0070 0.0071 0.0133 0.6223 0.0056 0.2700 0.0016 0.0097 0.0211 
 C_melap_RS5 19 0.0068 0.0326 0.0017 0.0063 0.0149 0.5874 0.0031 0.3200 0.0005 0.0030 0.0237 
