# Supplementary material for: Population genomic response to geographic gradients by widespread and endemic fishes of the Arabian Peninsula
Source: Ecol Evol. 2020 Apr 12;10(10):4314–30. doi: 10.1002/ece3.6199 (PMC7246217; doi:10.1002/ece3.6199)
Supplement: Supplementary file 6 — Appendix S1 [file ECE3-10-4314-s006.zip › Appendix S1, STRUCTURE and PCA Plots, Dryad/STRUCTURE/C. austriacus & C. melapterus/results_job_T52_f]

----------------------------------------------------
STRUCTURE by Pritchard, Stephens and Donnelly (2000)
     and Falush, Stephens and Pritchard (2003)
       Code by Pritchard, Falush and Hubisz
             Version 2.3.4 (Jul 2012)
----------------------------------------------------


Command line arguments:   /home/compartido2/pablo_saenz/Structure/structure_kernel_src/structure -m parameter_job_T52 
Input File:    /home/compartido2/pablo_saenz/joey/structure/C_aus_x_C_mel/data_job_T52

Run parameters:
   138 individuals
   2782 loci
   11 populations assumed
   200000 Burn-in period
   300000 Reps
LOCPRIOR model used


--------------------------------------------
Proportion of membership of each pre-defined
 population in each of the 11 clusters

Given    Inferred Clusters                                                               Number of
 Pop       1      2      3      4      5      6      7      8      9     10     11      Individuals

  1:     0.006  0.000  0.002  0.002  0.003  0.381  0.001  0.004  0.141  0.370  0.091       12
  2:     0.007  0.003  0.001  0.004  0.007  0.373  0.001  0.002  0.117  0.399  0.086       12
  4:     0.001  0.001  0.002  0.005  0.003  0.412  0.001  0.002  0.175  0.338  0.059       11
  9:     0.002  0.002  0.001  0.003  0.002  0.453  0.001  0.004  0.095  0.357  0.080       12
 10:     0.004  0.000  0.003  0.001  0.000  0.426  0.001  0.010  0.149  0.326  0.080       12
 12:     0.336  0.003  0.026  0.040  0.285  0.003  0.076  0.222  0.002  0.002  0.006       12
 13:     0.201  0.091  0.008  0.062  0.257  0.001  0.001  0.367  0.001  0.001  0.010       12
 14:     0.223  0.010  0.096  0.034  0.271  0.003  0.002  0.356  0.003  0.002  0.001       12
 16:     0.193  0.004  0.025  0.052  0.240  0.003  0.013  0.457  0.006  0.002  0.007       12
 19:     0.194  0.004  0.020  0.045  0.228  0.003  0.031  0.461  0.002  0.003  0.008       12
 20:     0.004  0.001  0.004  0.003  0.002  0.388  0.001  0.004  0.084  0.412  0.098       12
 22:     0.002  0.001  0.008  0.011  0.006  0.463  0.001  0.002  0.161  0.261  0.082        7
--------------------------------------------

Allele-freq. divergence among pops (Net nucleotide distance),
computed using point estimates of P.

      1       2       3       4       5       6       7       8       9      10      11      
 1      -    0.0759  0.0362  0.0266  0.0303  0.0168  0.0480  0.0067  0.0168  0.0119  0.0095  
 2   0.0759     -    0.1009  0.0975  0.0841  0.0792  0.1118  0.0729  0.0800  0.0735  0.0717  
 3   0.0362  0.1009     -    0.0530  0.0537  0.0425  0.0736  0.0342  0.0441  0.0389  0.0361  
 4   0.0266  0.0975  0.0530     -    0.0457  0.0335  0.0659  0.0261  0.0341  0.0295  0.0267  
 5   0.0303  0.0841  0.0537  0.0457     -    0.0415  0.0711  0.0301  0.0438  0.0375  0.0350  
 6   0.0168  0.0792  0.0425  0.0335  0.0415     -    0.0541  0.0147  0.0108  0.0057  0.0059  
 7   0.0480  0.1118  0.0736  0.0659  0.0711  0.0541     -    0.0456  0.0550  0.0495  0.0473  
 8   0.0067  0.0729  0.0342  0.0261  0.0301  0.0147  0.0456     -    0.0152  0.0101  0.0075  
 9   0.0168  0.0800  0.0441  0.0341  0.0438  0.0108  0.0550  0.0152     -    0.0097  0.0099  
10   0.0119  0.0735  0.0389  0.0295  0.0375  0.0057  0.0495  0.0101  0.0097     -    0.0017  
11   0.0095  0.0717  0.0361  0.0267  0.0350  0.0059  0.0473  0.0075  0.0099  0.0017     -    

Average distances (expected heterozygosity) between individuals in same cluster:
cluster  1  : 0.2506 
cluster  2  : 0.1527 
cluster  3  : 0.1741 
cluster  4  : 0.2029 
cluster  5  : 0.1168 
cluster  6  : 0.2218 
cluster  7  : 0.1637 
cluster  8  : 0.2580 
cluster  9  : 0.2351 
cluster 10  : 0.2472 
cluster 11  : 0.2543 

--------------------------------------------
Estimated Ln Prob of Data   = -281774.6
Mean value of ln likelihood = -263064.6
Variance of ln likelihood   = 37419.9
Mean value of alpha         = 2.3329

Mean value of alpha_local for each location:
	location  1:  0.1307  0.0200  0.0612  0.0510  0.0727  5.6929  0.0313  0.0884  1.9568  5.6212  1.4591
	location  2:  0.1797  0.1223  0.0506  0.1137  0.2062  8.4858  0.0419  0.0842  2.8586  9.3228  2.0210
	location  4:  0.0482  0.0442  0.0429  0.1270  0.0733  7.9509  0.0417  0.0737  3.3697  6.4704  1.2000
	location  9:  0.0738  0.0412  0.0441  0.0814  0.0757  10.2201  0.0342  0.1368  2.1862  8.1708  1.9742
	location 10:  0.0645  0.0210  0.1028  0.0533  0.0251  4.8152  0.0338  0.1717  1.7946  4.1140  1.0038
	location 12:  3.3408  0.0746  0.3925  0.4858  2.9754  0.0682  0.4621  2.1751  0.0529  0.0494  0.0799
	location 13:  0.4235  0.0973  0.0594  0.0902  0.8270  0.0210  0.0162  0.6044  0.0199  0.0180  0.0338
	location 14:  2.4249  0.1749  0.8086  0.4211  3.0721  0.0849  0.0454  3.7479  0.0556  0.0547  0.0327
	location 16:  9.4823  0.2343  1.3474  2.5714  11.6528  0.1614  0.7119  21.8148  0.3057  0.1305  0.2462
	location 19:  7.4235  0.2116  0.8171  1.8438  8.8689  0.1365  1.3629  17.8058  0.1219  0.1534  0.3304
	location 20:  0.1070  0.0327  0.0927  0.0972  0.0805  7.6531  0.0547  0.1044  1.6236  8.3583  2.1853
	location 22:  0.0824  0.0535  0.2147  0.1732  0.1972  8.0619  0.0482  0.0792  3.0176  4.3900  1.8017

Mean value of Fst_1         = 0.1450
Mean value of Fst_2         = 0.8341
Mean value of Fst_3         = 0.8921
Mean value of Fst_4         = 0.6077
Mean value of Fst_5         = 0.6809
Mean value of Fst_6         = 0.1644
Mean value of Fst_7         = 0.9806
Mean value of Fst_8         = 0.0774
Mean value of Fst_9         = 0.3144
Mean value of Fst_10         = 0.1099
Mean value of Fst_11         = 0.2293

Mean value of r = 0.1475

Inferred ancestry of individuals:
        Label (%Miss) Pop:  Inferred clusters
  1 C_aust_RS25    (1)    1 :  0.006 0.000 0.001 0.008 0.004 0.390 0.001 0.002 0.245 0.260 0.082 
  2 C_aust_RS25    (2)    1 :  0.002 0.000 0.001 0.001 0.006 0.367 0.000 0.001 0.052 0.462 0.108 
  3 C_aust_RS26    (1)    1 :  0.002 0.000 0.001 0.003 0.002 0.273 0.000 0.001 0.094 0.497 0.127 
  4 C_aust_RS26    (0)    1 :  0.011 0.000 0.002 0.002 0.001 0.491 0.001 0.009 0.141 0.270 0.073 
  5 C_aust_RS26    (1)    1 :  0.005 0.000 0.003 0.001 0.002 0.421 0.001 0.008 0.205 0.274 0.079 
  6 C_aust_RS26    (1)    1 :  0.003 0.000 0.002 0.001 0.003 0.414 0.000 0.002 0.113 0.391 0.070 
  7 C_aust_RS26    (0)    1 :  0.004 0.000 0.001 0.001 0.001 0.312 0.001 0.003 0.123 0.429 0.126 
  8 C_aust_RS26    (0)    1 :  0.011 0.000 0.005 0.002 0.009 0.385 0.000 0.008 0.085 0.393 0.103 
  9 C_aust_RS26    (1)    1 :  0.007 0.000 0.001 0.001 0.001 0.334 0.001 0.003 0.132 0.440 0.082 
 10 C_aust_RS26    (0)    1 :  0.006 0.000 0.001 0.001 0.001 0.310 0.001 0.002 0.331 0.271 0.075 
 11 C_aust_RS26    (2)    1 :  0.004 0.000 0.002 0.002 0.001 0.435 0.000 0.004 0.076 0.355 0.121 
 12 C_aust_RS26    (0)    1 :  0.006 0.000 0.001 0.001 0.001 0.445 0.004 0.002 0.092 0.397 0.050 
 13 C_aust_RS27    (4)    2 :  0.003 0.002 0.000 0.001 0.002 0.350 0.001 0.001 0.193 0.343 0.105 
 14 C_aust_RS27    (1)    2 :  0.004 0.005 0.001 0.001 0.004 0.419 0.000 0.002 0.110 0.381 0.073 
 15 C_aust_RS27    (1)    2 :  0.009 0.002 0.001 0.009 0.006 0.417 0.001 0.003 0.106 0.385 0.060 
 16 C_aust_RS27    (2)    2 :  0.014 0.003 0.001 0.001 0.004 0.344 0.002 0.005 0.187 0.362 0.077 
 17 C_aust_RS27    (4)    2 :  0.017 0.005 0.003 0.003 0.013 0.296 0.001 0.007 0.113 0.442 0.100 
 18 C_aust_RS27    (1)    2 :  0.003 0.002 0.001 0.001 0.003 0.411 0.000 0.001 0.082 0.403 0.092 
 19 C_aust_RS27   (10)    2 :  0.002 0.002 0.000 0.004 0.003 0.530 0.000 0.001 0.058 0.313 0.086 
 20 C_aust_RS27    (2)    2 :  0.010 0.002 0.001 0.009 0.018 0.306 0.002 0.003 0.088 0.459 0.101 
 21 C_aust_RS27    (4)    2 :  0.004 0.010 0.002 0.003 0.016 0.408 0.000 0.002 0.093 0.387 0.074 
 22 C_aust_RS27    (1)    2 :  0.004 0.002 0.002 0.004 0.004 0.271 0.001 0.002 0.117 0.496 0.098 
 23 C_aust_RS27    (1)    2 :  0.007 0.005 0.001 0.003 0.008 0.397 0.001 0.003 0.098 0.399 0.080 
 24 C_aust_RS27    (0)    2 :  0.004 0.001 0.001 0.001 0.003 0.324 0.001 0.001 0.155 0.420 0.088 
 25 C_aust_RS46    (5)    4 :  0.002 0.001 0.000 0.003 0.005 0.376 0.000 0.004 0.158 0.379 0.070 
 26 C_aust_RS48    (8)    4 :  0.001 0.000 0.001 0.003 0.002 0.344 0.000 0.001 0.359 0.247 0.042 
 27 C_aust_RS51    (4)    4 :  0.002 0.001 0.004 0.006 0.005 0.432 0.001 0.003 0.150 0.340 0.057 
 28 C_aust_RS53    (1)    4 :  0.001 0.000 0.001 0.008 0.001 0.308 0.001 0.003 0.198 0.378 0.101 
 29 C_aust_RS54    (2)    4 :  0.001 0.001 0.001 0.002 0.001 0.399 0.001 0.001 0.151 0.390 0.053 
 30 C_aust_RS55   (14)    4 :  0.001 0.000 0.002 0.014 0.003 0.615 0.002 0.002 0.073 0.225 0.063 
 31 C_aust_RS57    (3)    4 :  0.001 0.003 0.001 0.003 0.001 0.567 0.001 0.001 0.138 0.254 0.031 
 32 C_aust_RS58    (1)    4 :  0.001 0.000 0.001 0.003 0.001 0.341 0.001 0.001 0.237 0.347 0.066 
 33 C_aust_RS59    (2)    4 :  0.001 0.006 0.004 0.014 0.008 0.399 0.002 0.003 0.105 0.382 0.076 
 34 C_aust_RS97    (2)    4 :  0.003 0.000 0.003 0.002 0.002 0.390 0.001 0.002 0.181 0.377 0.039 
 35 C_aust_RS98    (1)    4 :  0.001 0.001 0.000 0.002 0.001 0.366 0.000 0.001 0.178 0.397 0.053 
 36 C_aust_RS52    (2)    9 :  0.002 0.000 0.000 0.002 0.001 0.402 0.001 0.003 0.143 0.372 0.073 
 37 C_aust_RS53    (4)    9 :  0.002 0.001 0.001 0.001 0.005 0.418 0.001 0.007 0.071 0.410 0.083 
 38 C_aust_RS53    (6)    9 :  0.002 0.000 0.002 0.002 0.003 0.547 0.000 0.003 0.153 0.231 0.057 
 39 C_aust_RS53    (3)    9 :  0.001 0.001 0.001 0.001 0.001 0.473 0.001 0.003 0.118 0.336 0.065 
 40 C_aust_RS53    (9)    9 :  0.002 0.001 0.002 0.007 0.002 0.324 0.001 0.002 0.073 0.474 0.114 
 41 C_aust_RS53    (4)    9 :  0.002 0.000 0.001 0.008 0.001 0.348 0.004 0.004 0.114 0.428 0.090 
 42 C_aust_RS53    (4)    9 :  0.003 0.015 0.001 0.002 0.002 0.527 0.001 0.007 0.047 0.302 0.092 
 43 C_aust_RS53    (3)    9 :  0.001 0.000 0.000 0.001 0.002 0.508 0.000 0.003 0.068 0.343 0.073 
 44 C_aust_RS53    (8)    9 :  0.002 0.001 0.001 0.001 0.001 0.511 0.001 0.004 0.053 0.322 0.102 
 45 C_aust_RS53    (2)    9 :  0.002 0.000 0.000 0.001 0.002 0.384 0.001 0.003 0.109 0.426 0.070 
 46 C_aust_RS53    (6)    9 :  0.002 0.000 0.001 0.001 0.002 0.494 0.001 0.003 0.118 0.317 0.061 
 47 C_aust_RS53    (2)    9 :  0.002 0.001 0.000 0.002 0.001 0.502 0.001 0.006 0.079 0.326 0.080 
 48 C_aust_RS14    (2)   10 :  0.003 0.000 0.007 0.001 0.000 0.519 0.000 0.005 0.220 0.191 0.053 
 49 C_aust_RS14    (3)   10 :  0.004 0.000 0.003 0.001 0.001 0.459 0.001 0.014 0.096 0.325 0.097 
 50 C_aust_RS14    (1)   10 :  0.003 0.000 0.001 0.001 0.000 0.422 0.001 0.006 0.275 0.232 0.058 
 51 C_aust_RS14    (1)   10 :  0.002 0.000 0.002 0.003 0.001 0.297 0.002 0.005 0.286 0.351 0.051 
 52 C_aust_RS15    (1)   10 :  0.002 0.001 0.003 0.001 0.000 0.395 0.004 0.004 0.133 0.398 0.060 
 53 C_aust_RS17    (1)   10 :  0.014 0.000 0.002 0.002 0.001 0.274 0.001 0.016 0.101 0.452 0.137 
 54 C_aust_RS26    (3)   10 :  0.004 0.000 0.003 0.001 0.000 0.490 0.002 0.027 0.074 0.312 0.087 
 55 C_aust_RS26    (1)   10 :  0.002 0.000 0.002 0.001 0.000 0.348 0.002 0.004 0.186 0.375 0.080 
 56 C_aust_RS26    (1)   10 :  0.005 0.000 0.005 0.004 0.001 0.359 0.002 0.019 0.098 0.388 0.118 
 57 C_aust_RS27    (0)   10 :  0.002 0.000 0.001 0.001 0.000 0.486 0.000 0.007 0.059 0.328 0.116 
 58 C_aust_RS27    (8)   10 :  0.001 0.000 0.003 0.001 0.000 0.544 0.001 0.003 0.111 0.297 0.040 
 59 C_aust_RS27    (1)   10 :  0.002 0.001 0.005 0.001 0.000 0.514 0.001 0.008 0.147 0.261 0.061 
 60 C_aust_RS35    (1)   20 :  0.002 0.000 0.001 0.002 0.001 0.350 0.001 0.002 0.049 0.501 0.090 
 61 C_aust_RS36   (11)   20 :  0.002 0.000 0.018 0.002 0.002 0.516 0.001 0.002 0.039 0.330 0.086 
 62 C_aust_RS36    (4)   20 :  0.003 0.001 0.004 0.002 0.004 0.359 0.001 0.003 0.062 0.445 0.117 
 63 C_aust_RS37    (2)   20 :  0.003 0.000 0.003 0.004 0.002 0.416 0.001 0.004 0.141 0.331 0.095 
 64 C_aust_RS37    (1)   20 :  0.006 0.000 0.001 0.011 0.002 0.363 0.001 0.005 0.179 0.352 0.079 
 65 C_aust_RS37    (1)   20 :  0.002 0.001 0.002 0.001 0.003 0.387 0.003 0.002 0.060 0.460 0.079 
 66 C_aust_RS37    (2)   20 :  0.004 0.003 0.001 0.001 0.002 0.324 0.001 0.002 0.048 0.505 0.109 
 67 C_aust_RS37    (1)   20 :  0.003 0.000 0.003 0.003 0.003 0.391 0.001 0.002 0.057 0.432 0.104 
 68 C_aust_RS37    (1)   20 :  0.005 0.001 0.002 0.004 0.002 0.361 0.001 0.005 0.098 0.405 0.117 
 69 C_aust_RS37    (0)   20 :  0.002 0.001 0.002 0.004 0.001 0.363 0.001 0.004 0.096 0.438 0.088 
 70 C_aust_RS37    (0)   20 :  0.004 0.000 0.005 0.002 0.001 0.396 0.003 0.005 0.074 0.401 0.109 
 71 C_aust_RS37    (0)   20 :  0.011 0.000 0.002 0.003 0.001 0.431 0.001 0.006 0.102 0.340 0.104 
 72 C_aust_A1b    (6)   22 :  0.001 0.000 0.004 0.003 0.002 0.459 0.002 0.001 0.222 0.252 0.053 
 73 C_aust_A2    (4)   22 :  0.008 0.003 0.012 0.025 0.004 0.364 0.001 0.004 0.191 0.330 0.057 
 74 C_aust_A3   (21)   22 :  0.001 0.000 0.003 0.034 0.018 0.431 0.002 0.002 0.083 0.228 0.198 
 75 C_aust_A4    (7)   22 :  0.001 0.001 0.016 0.005 0.004 0.395 0.001 0.002 0.197 0.297 0.080 
 76 C_aust_A5   (13)   22 :  0.002 0.001 0.006 0.004 0.009 0.638 0.001 0.003 0.133 0.159 0.045 
 77 C_aust_A6    (8)   22 :  0.001 0.002 0.011 0.003 0.003 0.487 0.001 0.002 0.197 0.224 0.069 
 78 C_aust_A7    (2)   22 :  0.002 0.001 0.003 0.005 0.004 0.465 0.001 0.001 0.105 0.339 0.074 
 79 C_melap_RS4   (19)   12 :  0.236 0.006 0.051 0.014 0.245 0.003 0.030 0.402 0.001 0.002 0.010 
 80 C_melap_RS4   (20)   12 :  0.283 0.001 0.011 0.033 0.238 0.001 0.019 0.410 0.001 0.001 0.002 
 81 C_melap_RS4   (19)   12 :  0.358 0.007 0.023 0.032 0.253 0.003 0.063 0.246 0.002 0.004 0.010 
 82 C_melap_RS4   (27)   12 :  0.445 0.003 0.014 0.009 0.321 0.001 0.027 0.174 0.001 0.001 0.002 
 83 C_melap_RS4   (20)   12 :  0.386 0.003 0.056 0.014 0.319 0.008 0.015 0.181 0.011 0.003 0.005 
 84 C_melap_RS4   (22)   12 :  0.445 0.002 0.024 0.054 0.348 0.003 0.005 0.108 0.002 0.002 0.007 
 85 C_melap_RS4   (24)   12 :  0.492 0.001 0.038 0.018 0.338 0.003 0.010 0.093 0.001 0.002 0.003 
 86 C_melap_RS4   (34)   12 :  0.074 0.001 0.008 0.019 0.229 0.001 0.597 0.069 0.001 0.001 0.001 
 87 C_melap_RS4   (20)   12 :  0.291 0.003 0.007 0.030 0.273 0.010 0.045 0.317 0.003 0.007 0.015 
 88 C_melap_RS4   (29)   12 :  0.238 0.003 0.030 0.111 0.407 0.002 0.007 0.195 0.001 0.002 0.003 
 89 C_melap_RS4   (22)   12 :  0.342 0.004 0.040 0.056 0.148 0.002 0.079 0.323 0.002 0.002 0.004 
 90 C_melap_RS4   (23)   12 :  0.436 0.002 0.011 0.089 0.296 0.003 0.011 0.143 0.001 0.002 0.005 
 91 C_melap_RS4   (29)   13 :  0.002 0.528 0.001 0.000 0.466 0.000 0.000 0.003 0.000 0.000 0.000 
 92 C_melap_RS4    (7)   13 :  0.006 0.537 0.003 0.001 0.439 0.000 0.000 0.013 0.000 0.000 0.000 
 93 C_melap_RS4   (12)   13 :  0.112 0.003 0.005 0.003 0.258 0.000 0.001 0.616 0.000 0.000 0.001 
 94 C_melap_RS4   (14)   13 :  0.275 0.013 0.009 0.010 0.192 0.001 0.001 0.483 0.003 0.000 0.013 
 95 C_melap_RS4   (11)   13 :  0.701 0.003 0.001 0.059 0.182 0.000 0.002 0.049 0.001 0.000 0.001 
 96 C_melap_RS4   (15)   13 :  0.259 0.003 0.006 0.011 0.103 0.001 0.000 0.545 0.001 0.001 0.070 
 97 C_melap_RS4    (9)   13 :  0.128 0.003 0.006 0.004 0.222 0.001 0.001 0.632 0.001 0.001 0.002 
 98 C_melap_RS4    (8)   13 :  0.242 0.001 0.001 0.002 0.254 0.002 0.002 0.470 0.001 0.003 0.022 
 99 C_melap_RS4    (8)   13 :  0.194 0.002 0.048 0.004 0.252 0.002 0.000 0.490 0.001 0.002 0.005 
100 C_melap_RS4    (8)   13 :  0.394 0.001 0.005 0.018 0.154 0.000 0.001 0.424 0.001 0.000 0.001 
101 C_melap_RS4   (23)   13 :  0.023 0.002 0.010 0.622 0.310 0.001 0.001 0.030 0.001 0.000 0.001 
102 C_melap_RS4    (7)   13 :  0.071 0.003 0.005 0.005 0.247 0.001 0.005 0.654 0.003 0.001 0.004 
103 C_melap_RS1   (23)   14 :  0.357 0.001 0.075 0.059 0.290 0.006 0.001 0.206 0.002 0.002 0.001 
104 C_melap_RS1   (41)   14 :  0.051 0.002 0.641 0.010 0.205 0.001 0.001 0.088 0.001 0.001 0.000 
105 C_melap_RS1   (14)   14 :  0.219 0.006 0.037 0.019 0.246 0.002 0.002 0.458 0.007 0.002 0.002 
106 C_melap_RS1   (13)   14 :  0.281 0.042 0.058 0.011 0.212 0.002 0.002 0.386 0.002 0.002 0.001 
107 C_melap_RS1   (12)   14 :  0.391 0.012 0.025 0.026 0.234 0.002 0.001 0.302 0.002 0.003 0.002 
108 C_melap_RS1   (13)   14 :  0.198 0.002 0.054 0.007 0.308 0.009 0.002 0.404 0.010 0.005 0.002 
109 C_melap_RS1   (18)   14 :  0.082 0.011 0.028 0.014 0.470 0.002 0.002 0.386 0.002 0.002 0.001 
110 C_melap_RS1   (14)   14 :  0.267 0.016 0.065 0.019 0.213 0.002 0.003 0.412 0.002 0.001 0.001 
111 C_melap_RS1   (12)   14 :  0.157 0.004 0.033 0.026 0.273 0.004 0.001 0.498 0.001 0.002 0.001 
112 C_melap_RS1   (13)   14 :  0.236 0.020 0.014 0.104 0.203 0.002 0.001 0.416 0.001 0.001 0.001 
113 C_melap_RS1   (12)   14 :  0.273 0.003 0.024 0.021 0.230 0.002 0.003 0.441 0.001 0.001 0.001 
114 C_melap_RS1   (24)   14 :  0.159 0.002 0.096 0.086 0.369 0.003 0.001 0.280 0.001 0.001 0.001 
115 C_melap_RS4    (3)   16 :  0.133 0.005 0.028 0.044 0.220 0.003 0.013 0.543 0.003 0.002 0.006 
116 C_melap_RS4    (4)   16 :  0.203 0.003 0.016 0.041 0.232 0.002 0.013 0.477 0.005 0.002 0.006 
117 C_melap_RS4   (13)   16 :  0.205 0.004 0.021 0.065 0.186 0.001 0.028 0.482 0.003 0.001 0.004 
118 C_melap_RS4   (10)   16 :  0.240 0.005 0.016 0.045 0.169 0.003 0.005 0.496 0.007 0.004 0.011 
119 C_melap_RS4    (3)   16 :  0.162 0.008 0.026 0.027 0.210 0.003 0.011 0.537 0.005 0.002 0.010 
120 C_melap_RS4    (5)   16 :  0.225 0.004 0.019 0.047 0.271 0.002 0.012 0.412 0.004 0.001 0.004 
121 C_melap_RS4    (3)   16 :  0.196 0.003 0.048 0.061 0.247 0.002 0.011 0.419 0.003 0.002 0.007 
122 C_melap_RS4    (2)   16 :  0.266 0.003 0.021 0.040 0.229 0.003 0.018 0.404 0.008 0.002 0.006 
123 C_melap_RS4    (6)   16 :  0.161 0.002 0.022 0.050 0.245 0.002 0.008 0.496 0.006 0.002 0.005 
124 C_melap_RS4    (8)   16 :  0.133 0.006 0.024 0.080 0.297 0.005 0.014 0.417 0.013 0.003 0.009 
125 C_melap_RS4   (16)   16 :  0.162 0.001 0.039 0.041 0.343 0.003 0.008 0.389 0.007 0.002 0.004 
126 C_melap_RS4    (4)   16 :  0.233 0.003 0.017 0.081 0.230 0.003 0.010 0.410 0.005 0.002 0.007 
127 C_melap_RS5    (2)   19 :  0.139 0.003 0.024 0.063 0.202 0.002 0.056 0.504 0.001 0.002 0.005 
128 C_melap_RS5    (2)   19 :  0.187 0.016 0.032 0.042 0.209 0.003 0.019 0.475 0.002 0.003 0.011 
129 C_melap_RS5   (14)   19 :  0.233 0.003 0.016 0.026 0.154 0.002 0.027 0.527 0.002 0.003 0.009 
130 C_melap_RS5   (11)   19 :  0.230 0.003 0.015 0.058 0.181 0.001 0.029 0.469 0.002 0.003 0.009 
131 C_melap_RS5    (2)   19 :  0.270 0.005 0.038 0.040 0.261 0.001 0.028 0.347 0.002 0.002 0.005 
132 C_melap_RS5    (6)   19 :  0.145 0.005 0.009 0.040 0.324 0.002 0.020 0.444 0.002 0.002 0.006 
133 C_melap_RS5    (3)   19 :  0.274 0.003 0.019 0.023 0.203 0.003 0.027 0.432 0.005 0.003 0.008 
134 C_melap_RS5    (8)   19 :  0.238 0.002 0.017 0.055 0.280 0.004 0.049 0.335 0.003 0.006 0.011 
135 C_melap_RS5    (2)   19 :  0.147 0.002 0.027 0.058 0.197 0.002 0.021 0.535 0.002 0.002 0.007 
136 C_melap_RS5    (4)   19 :  0.174 0.002 0.013 0.082 0.250 0.002 0.044 0.421 0.001 0.004 0.007 
137 C_melap_RS5    (2)   19 :  0.138 0.004 0.014 0.027 0.212 0.007 0.026 0.553 0.004 0.005 0.012 
138 C_melap_RS5    (7)   19 :  0.156 0.003 0.013 0.030 0.261 0.002 0.028 0.497 0.001 0.002 0.005 


Estimated Allele Frequencies in each cluster
First column gives estimated ancestral frequencies


Locus 1 : 
2 alleles
14.5% missing data
   1   (0.898) 0.961 0.985 0.983 0.520 0.994 0.857 0.783 0.951 0.904 0.932 0.873 
   3   (0.102) 0.039 0.015 0.017 0.480 0.006 0.143 0.217 0.049 0.096 0.068 0.127 

Locus 2 : 
2 alleles
14.5% missing data
   2   (0.455) 0.492 0.073 0.481 0.417 0.097 0.406 0.946 0.463 0.408 0.476 0.544 
   4   (0.545) 0.508 0.927 0.519 0.583 0.903 0.594 0.054 0.537 0.592 0.524 0.456 

Locus 3 : 
2 alleles
5.1% missing data
   1   (0.903) 0.952 0.984 0.896 0.969 0.991 0.780 0.994 0.937 0.876 0.940 0.935 
   4   (0.097) 0.048 0.016 0.104 0.031 0.009 0.220 0.006 0.063 0.124 0.060 0.065 

Locus 4 : 
2 alleles
10.1% missing data
   1   (0.109) 0.173 0.014 0.017 0.759 0.018 0.035 0.403 0.062 0.046 0.047 0.068 
   4   (0.891) 0.827 0.986 0.983 0.241 0.982 0.965 0.597 0.938 0.954 0.953 0.932 

Locus 5 : 
2 alleles
2.2% missing data
   2   (0.895) 0.873 0.822 0.989 0.956 0.763 0.962 0.984 0.926 0.965 0.913 0.933 
   4   (0.105) 0.127 0.178 0.011 0.044 0.237 0.038 0.016 0.074 0.035 0.087 0.067 

Locus 6 : 
2 alleles
5.1% missing data
   3   (0.892) 0.955 0.314 0.922 0.953 0.984 0.892 0.994 0.952 0.887 0.896 0.914 
   2   (0.108) 0.045 0.686 0.078 0.047 0.016 0.108 0.006 0.048 0.113 0.104 0.086 

Locus 7 : 
2 alleles
10.1% missing data
   1   (0.590) 0.781 0.130 0.899 0.615 0.965 0.355 0.529 0.693 0.482 0.485 0.452 
   3   (0.410) 0.219 0.870 0.101 0.385 0.035 0.645 0.471 0.307 0.518 0.515 0.548 

Locus 8 : 
2 alleles
15.9% missing data
   2   (0.785) 0.656 0.284 0.787 0.873 0.636 0.868 0.712 0.852 0.916 0.819 0.808 
   4   (0.215) 0.344 0.716 0.213 0.127 0.364 0.132 0.288 0.148 0.084 0.181 0.192 

Locus 9 : 
2 alleles
2.2% missing data
   3   (0.908) 0.862 0.988 0.990 0.960 0.990 0.962 0.911 0.938 0.972 0.931 0.927 
   1   (0.092) 0.138 0.012 0.010 0.040 0.010 0.038 0.089 0.062 0.028 0.069 0.073 

Locus 10 : 
2 alleles
7.2% missing data
   1   (0.547) 0.401 0.289 0.949 0.742 0.517 0.805 0.484 0.469 0.447 0.562 0.610 
   3   (0.453) 0.599 0.711 0.051 0.258 0.483 0.195 0.516 0.531 0.553 0.438 0.390 

Locus 11 : 
2 alleles
6.5% missing data
   4   (0.751) 0.786 0.096 0.835 0.901 0.598 0.725 0.079 0.786 0.751 0.863 0.840 
   1   (0.249) 0.214 0.904 0.165 0.099 0.402 0.275 0.921 0.214 0.249 0.137 0.160 

Locus 12 : 
2 alleles
5.8% missing data
   1   (0.281) 0.369 0.039 0.061 0.163 0.023 0.424 0.080 0.174 0.272 0.376 0.349 
   3   (0.719) 0.631 0.961 0.939 0.837 0.977 0.576 0.920 0.826 0.728 0.624 0.651 

Locus 13 : 
2 alleles
1.4% missing data
   3   (0.898) 0.810 0.987 0.901 0.938 0.978 0.975 0.991 0.889 0.970 0.948 0.930 
   4   (0.102) 0.190 0.013 0.099 0.062 0.022 0.025 0.009 0.111 0.030 0.052 0.070 

Locus 14 : 
2 alleles
18.1% missing data
   1   (0.873) 0.936 0.983 0.935 0.229 0.986 0.952 0.847 0.894 0.929 0.891 0.852 
   4   (0.127) 0.064 0.017 0.065 0.771 0.014 0.048 0.153 0.106 0.071 0.109 0.148 

Locus 15 : 
2 alleles
14.5% missing data
   2   (0.120) 0.122 0.650 0.014 0.075 0.027 0.058 0.014 0.073 0.107 0.080 0.123 
   4   (0.880) 0.878 0.350 0.986 0.925 0.973 0.942 0.986 0.927 0.893 0.920 0.877 

Locus 16 : 
2 alleles
19.6% missing data
   1   (0.908) 0.965 0.989 0.991 0.978 0.996 0.922 0.983 0.933 0.873 0.905 0.888 
   4   (0.092) 0.035 0.011 0.009 0.022 0.004 0.078 0.017 0.067 0.127 0.095 0.112 

Locus 17 : 
2 alleles
9.4% missing data
   1   (0.908) 0.919 0.536 0.933 0.959 0.884 0.977 0.992 0.899 0.974 0.965 0.952 
   3   (0.092) 0.081 0.464 0.067 0.041 0.116 0.023 0.008 0.101 0.026 0.035 0.048 

Locus 18 : 
2 alleles
6.5% missing data
   4   (0.779) 0.696 0.598 0.940 0.799 0.886 0.810 0.963 0.790 0.896 0.832 0.801 
   2   (0.221) 0.304 0.402 0.060 0.201 0.114 0.190 0.037 0.210 0.104 0.168 0.199 

Locus 19 : 
2 alleles
2.2% missing data
   2   (0.877) 0.858 0.985 0.973 0.971 0.984 0.903 0.932 0.893 0.881 0.918 0.892 
   1   (0.123) 0.142 0.015 0.027 0.029 0.016 0.097 0.068 0.107 0.119 0.082 0.108 

Locus 20 : 
2 alleles
17.4% missing data
   1   (0.925) 0.983 0.945 0.996 0.984 0.998 0.863 0.996 0.980 0.847 0.823 0.927 
   3   (0.075) 0.017 0.055 0.004 0.016 0.002 0.137 0.004 0.020 0.153 0.177 0.073 

Locus 21 : 
2 alleles
17.4% missing data
   3   (0.257) 0.404 0.039 0.114 0.085 0.041 0.180 0.030 0.224 0.453 0.257 0.282 
   4   (0.743) 0.596 0.961 0.886 0.915 0.959 0.820 0.970 0.776 0.547 0.743 0.718 

Locus 22 : 
2 alleles
3.6% missing data
   2   (0.147) 0.133 0.242 0.379 0.112 0.208 0.043 0.040 0.146 0.098 0.099 0.125 
   4   (0.853) 0.867 0.758 0.621 0.888 0.792 0.957 0.960 0.854 0.902 0.901 0.875 

Locus 23 : 
2 alleles
4.3% missing data
   2   (0.889) 0.908 0.982 0.980 0.958 0.991 0.949 0.985 0.863 0.973 0.898 0.888 
   1   (0.111) 0.092 0.018 0.020 0.042 0.009 0.051 0.015 0.137 0.027 0.102 0.112 

Locus 24 : 
2 alleles
12.3% missing data
   4   (0.733) 0.799 0.420 0.826 0.767 0.733 0.764 0.589 0.766 0.813 0.729 0.722 
   2   (0.267) 0.201 0.580 0.174 0.233 0.267 0.236 0.411 0.234 0.187 0.271 0.278 

Locus 25 : 
2 alleles
6.5% missing data
   2   (0.404) 0.427 0.346 0.912 0.177 0.611 0.331 0.382 0.458 0.304 0.325 0.366 
   4   (0.596) 0.573 0.654 0.088 0.823 0.389 0.669 0.618 0.542 0.696 0.675 0.634 

Locus 26 : 
2 alleles
8.0% missing data
   1   (0.857) 0.926 0.980 0.873 0.967 0.982 0.779 0.987 0.903 0.921 0.821 0.751 
   3   (0.143) 0.074 0.020 0.127 0.033 0.018 0.221 0.013 0.097 0.079 0.179 0.249 

Locus 27 : 
2 alleles
10.1% missing data
   2   (0.291) 0.314 0.190 0.059 0.350 0.460 0.206 0.033 0.305 0.158 0.303 0.347 
   3   (0.709) 0.686 0.810 0.941 0.650 0.540 0.794 0.967 0.695 0.842 0.697 0.653 

Locus 28 : 
2 alleles
3.6% missing data
   2   (0.369) 0.464 0.133 0.075 0.357 0.153 0.381 0.053 0.427 0.465 0.303 0.283 
   3   (0.631) 0.536 0.867 0.925 0.643 0.847 0.619 0.947 0.573 0.535 0.697 0.717 

Locus 29 : 
2 alleles
13.8% missing data
   4   (0.248) 0.347 0.035 0.155 0.179 0.024 0.329 0.231 0.181 0.334 0.220 0.248 
   2   (0.752) 0.653 0.965 0.845 0.821 0.976 0.671 0.769 0.819 0.666 0.780 0.752 

Locus 30 : 
2 alleles
10.9% missing data
   3   (0.847) 0.861 0.919 0.086 0.943 0.924 0.963 0.872 0.772 0.898 0.914 0.911 
   1   (0.153) 0.139 0.081 0.914 0.057 0.076 0.037 0.128 0.228 0.102 0.086 0.089 

Locus 31 : 
2 alleles
12.3% missing data
   2   (0.928) 0.971 0.991 0.990 0.976 0.997 0.952 0.950 0.971 0.884 0.892 0.947 
   4   (0.072) 0.029 0.009 0.010 0.024 0.003 0.048 0.050 0.029 0.116 0.108 0.053 

Locus 32 : 
2 alleles
8.0% missing data
   3   (0.805) 0.862 0.532 0.723 0.668 0.634 0.890 0.775 0.759 0.931 0.885 0.827 
   1   (0.195) 0.138 0.468 0.277 0.332 0.366 0.110 0.225 0.241 0.069 0.115 0.173 

Locus 33 : 
2 alleles
6.5% missing data
   4   (0.889) 0.928 0.972 0.976 0.921 0.995 0.958 0.988 0.883 0.912 0.875 0.895 
   2   (0.111) 0.072 0.028 0.024 0.079 0.005 0.042 0.012 0.117 0.088 0.125 0.105 

Locus 34 : 
2 alleles
5.1% missing data
   3   (0.775) 0.851 0.966 0.973 0.906 0.982 0.747 0.819 0.799 0.833 0.671 0.709 
   1   (0.225) 0.149 0.034 0.027 0.094 0.018 0.253 0.181 0.201 0.167 0.329 0.291 

Locus 35 : 
2 alleles
2.2% missing data
   2   (0.897) 0.953 0.986 0.959 0.969 0.990 0.950 0.234 0.918 0.946 0.915 0.886 
   4   (0.103) 0.047 0.014 0.041 0.031 0.010 0.050 0.766 0.082 0.054 0.085 0.114 

Locus 36 : 
2 alleles
13.8% missing data
   4   (0.173) 0.129 0.312 0.052 0.173 0.511 0.184 0.172 0.175 0.225 0.081 0.111 
   2   (0.827) 0.871 0.688 0.948 0.827 0.489 0.816 0.828 0.825 0.775 0.919 0.889 

Locus 37 : 
2 alleles
2.9% missing data
   1   (0.094) 0.093 0.012 0.067 0.022 0.012 0.040 0.011 0.056 0.061 0.098 0.141 
   3   (0.906) 0.907 0.988 0.933 0.978 0.988 0.960 0.989 0.944 0.939 0.902 0.859 

Locus 38 : 
2 alleles
2.2% missing data
   1   (0.190) 0.135 0.085 0.019 0.626 0.025 0.105 0.027 0.164 0.209 0.227 0.190 
   3   (0.810) 0.865 0.915 0.981 0.374 0.975 0.895 0.973 0.836 0.791 0.773 0.810 

Locus 39 : 
2 alleles
2.2% missing data
   3   (0.898) 0.836 0.601 0.991 0.956 0.927 0.963 0.954 0.945 0.958 0.933 0.929 
   1   (0.102) 0.164 0.399 0.009 0.044 0.073 0.037 0.046 0.055 0.042 0.067 0.071 

Locus 40 : 
2 alleles
19.6% missing data
   1   (0.879) 0.788 0.984 0.973 0.859 0.985 0.921 0.977 0.929 0.909 0.894 0.917 
   2   (0.121) 0.212 0.016 0.027 0.141 0.015 0.079 0.023 0.071 0.091 0.106 0.083 

Locus 41 : 
2 alleles
1.4% missing data
   1   (0.739) 0.766 0.291 0.950 0.867 0.843 0.777 0.965 0.667 0.703 0.826 0.788 
   4   (0.261) 0.234 0.709 0.050 0.133 0.157 0.223 0.035 0.333 0.297 0.174 0.212 

Locus 42 : 
2 alleles
2.2% missing data
   2   (0.831) 0.720 0.941 0.983 0.954 0.990 0.915 0.774 0.845 0.512 0.905 0.887 
   4   (0.169) 0.280 0.059 0.017 0.046 0.010 0.085 0.226 0.155 0.488 0.095 0.113 

Locus 43 : 
2 alleles
13.8% missing data
   1   (0.122) 0.224 0.052 0.046 0.041 0.020 0.051 0.107 0.116 0.073 0.080 0.088 
   3   (0.878) 0.776 0.948 0.954 0.959 0.980 0.949 0.893 0.884 0.927 0.920 0.912 

Locus 44 : 
2 alleles
2.2% missing data
   3   (0.924) 0.986 0.178 0.989 0.990 0.998 0.902 0.997 0.984 0.932 0.868 0.911 
   1   (0.076) 0.014 0.822 0.011 0.010 0.002 0.098 0.003 0.016 0.068 0.132 0.089 

Locus 45 : 
2 alleles
8.0% missing data
   1   (0.894) 0.898 0.987 0.944 0.872 0.976 0.975 0.952 0.907 0.966 0.884 0.825 
   3   (0.106) 0.102 0.013 0.056 0.128 0.024 0.025 0.048 0.093 0.034 0.116 0.175 

Locus 46 : 
2 alleles
10.1% missing data
   2   (0.895) 0.938 0.987 0.964 0.979 0.996 0.756 0.922 0.956 0.902 0.868 0.912 
   4   (0.105) 0.062 0.013 0.036 0.021 0.004 0.244 0.078 0.044 0.098 0.132 0.088 

Locus 47 : 
2 alleles
10.9% missing data
   1   (0.340) 0.249 0.050 0.305 0.436 0.107 0.442 0.584 0.347 0.240 0.347 0.337 
   3   (0.660) 0.751 0.950 0.695 0.564 0.893 0.558 0.416 0.653 0.760 0.653 0.663 

Locus 48 : 
2 alleles
10.1% missing data
   2   (0.829) 0.856 0.976 0.137 0.963 0.992 0.859 0.040 0.937 0.830 0.781 0.798 
   3   (0.171) 0.144 0.024 0.863 0.037 0.008 0.141 0.960 0.063 0.170 0.219 0.202 

Locus 49 : 
2 alleles
6.5% missing data
   2   (0.861) 0.941 0.979 0.976 0.958 0.990 0.886 0.976 0.864 0.764 0.833 0.880 
   4   (0.139) 0.059 0.021 0.024 0.042 0.010 0.114 0.024 0.136 0.236 0.167 0.120 

Locus 50 : 
2 alleles
5.1% missing data
   2   (0.890) 0.924 0.942 0.392 0.931 0.984 0.964 0.978 0.899 0.941 0.909 0.913 
   1   (0.110) 0.076 0.058 0.608 0.069 0.016 0.036 0.022 0.101 0.059 0.091 0.087 

Locus 51 : 
2 alleles
12.3% missing data
   2   (0.830) 0.797 0.976 0.965 0.856 0.958 0.897 0.778 0.821 0.888 0.858 0.864 
   4   (0.170) 0.203 0.024 0.035 0.144 0.042 0.103 0.222 0.179 0.112 0.142 0.136 

Locus 52 : 
2 alleles
5.1% missing data
   1   (0.871) 0.949 0.982 0.885 0.977 0.995 0.593 0.993 0.936 0.662 0.883 0.900 
   3   (0.129) 0.051 0.018 0.115 0.023 0.005 0.407 0.007 0.064 0.338 0.117 0.100 

Locus 53 : 
2 alleles
5.8% missing data
   2   (0.620) 0.668 0.939 0.681 0.568 0.946 0.661 0.918 0.508 0.512 0.651 0.678 
   4   (0.380) 0.332 0.061 0.319 0.432 0.054 0.339 0.082 0.492 0.488 0.349 0.322 

Locus 54 : 
2 alleles
2.9% missing data
   3   (0.906) 0.950 0.986 0.990 0.973 0.993 0.960 0.015 0.935 0.949 0.940 0.942 
   1   (0.094) 0.050 0.014 0.010 0.027 0.007 0.040 0.985 0.065 0.051 0.060 0.058 

Locus 55 : 
2 alleles
4.3% missing data
   2   (0.911) 0.955 0.987 0.990 0.950 0.996 0.929 0.987 0.930 0.857 0.938 0.935 
   4   (0.089) 0.045 0.013 0.010 0.050 0.004 0.071 0.013 0.070 0.143 0.062 0.065 

Locus 56 : 
2 alleles
3.6% missing data
   2   (0.856) 0.918 0.977 0.973 0.901 0.992 0.701 0.974 0.921 0.902 0.783 0.866 
   4   (0.144) 0.082 0.023 0.027 0.099 0.008 0.299 0.026 0.079 0.098 0.217 0.134 

Locus 57 : 
2 alleles
13.8% missing data
   2   (0.887) 0.909 0.320 0.931 0.952 0.901 0.968 0.989 0.840 0.953 0.955 0.939 
   4   (0.113) 0.091 0.680 0.069 0.048 0.099 0.032 0.011 0.160 0.047 0.045 0.061 

Locus 58 : 
2 alleles
9.4% missing data
   3   (0.859) 0.895 0.171 0.986 0.918 0.990 0.908 0.950 0.904 0.914 0.861 0.851 
   1   (0.141) 0.105 0.829 0.014 0.082 0.010 0.092 0.050 0.096 0.086 0.139 0.149 

Locus 59 : 
2 alleles
4.3% missing data
   2   (0.768) 0.760 0.148 0.792 0.572 0.325 0.884 0.304 0.801 0.886 0.851 0.860 
   4   (0.232) 0.240 0.852 0.208 0.428 0.675 0.116 0.696 0.199 0.114 0.149 0.140 

Locus 60 : 
2 alleles
6.5% missing data
   2   (0.437) 0.357 0.074 0.577 0.434 0.066 0.552 0.945 0.319 0.636 0.520 0.522 
   4   (0.563) 0.643 0.926 0.423 0.566 0.934 0.448 0.055 0.681 0.364 0.480 0.478 

Locus 61 : 
2 alleles
5.1% missing data
   4   (0.280) 0.231 0.038 0.173 0.342 0.033 0.426 0.467 0.198 0.329 0.280 0.298 
   2   (0.720) 0.769 0.962 0.827 0.658 0.967 0.574 0.533 0.802 0.671 0.720 0.702 

Locus 62 : 
2 alleles
11.6% missing data
   1   (0.911) 0.872 0.987 0.985 0.952 0.993 0.944 0.873 0.957 0.915 0.939 0.936 
   3   (0.089) 0.128 0.013 0.015 0.048 0.007 0.056 0.127 0.043 0.085 0.061 0.064 

Locus 63 : 
2 alleles
9.4% missing data
   1   (0.277) 0.221 0.877 0.037 0.649 0.630 0.159 0.289 0.278 0.130 0.231 0.254 
   3   (0.723) 0.779 0.123 0.963 0.351 0.370 0.841 0.711 0.722 0.870 0.769 0.746 

Locus 64 : 
2 alleles
2.9% missing data
   3   (0.879) 0.940 0.968 0.951 0.948 0.990 0.885 0.993 0.917 0.822 0.846 0.849 
   4   (0.121) 0.060 0.032 0.049 0.052 0.010 0.115 0.007 0.083 0.178 0.154 0.151 

Locus 65 : 
2 alleles
4.3% missing data
   4   (0.866) 0.890 0.982 0.986 0.955 0.993 0.916 0.892 0.885 0.916 0.848 0.799 
   2   (0.134) 0.110 0.018 0.014 0.045 0.007 0.084 0.108 0.115 0.084 0.152 0.201 

Locus 66 : 
2 alleles
13.8% missing data
   2   (0.650) 0.557 0.625 0.576 0.864 0.775 0.797 0.927 0.645 0.801 0.547 0.653 
   4   (0.350) 0.443 0.375 0.424 0.136 0.225 0.203 0.073 0.355 0.199 0.453 0.347 

Locus 67 : 
2 alleles
13.0% missing data
   1   (0.195) 0.100 0.098 0.935 0.374 0.053 0.169 0.121 0.112 0.245 0.214 0.226 
   3   (0.805) 0.900 0.902 0.065 0.626 0.947 0.831 0.879 0.888 0.755 0.786 0.774 

Locus 68 : 
2 alleles
4.3% missing data
   3   (0.824) 0.910 0.971 0.938 0.873 0.981 0.887 0.033 0.794 0.865 0.857 0.846 
   1   (0.176) 0.090 0.029 0.062 0.127 0.019 0.113 0.967 0.206 0.135 0.143 0.154 

Locus 69 : 
2 alleles
11.6% missing data
   1   (0.789) 0.922 0.158 0.979 0.616 0.987 0.651 0.853 0.918 0.828 0.629 0.606 
   2   (0.211) 0.078 0.842 0.021 0.384 0.013 0.349 0.147 0.082 0.172 0.371 0.394 

Locus 70 : 
2 alleles
13.0% missing data
   2   (0.861) 0.823 0.934 0.876 0.926 0.987 0.828 0.922 0.931 0.821 0.876 0.859 
   4   (0.139) 0.177 0.066 0.124 0.074 0.013 0.172 0.078 0.069 0.179 0.124 0.141 

Locus 71 : 
2 alleles
14.5% missing data
   2   (0.924) 0.905 0.912 0.603 0.887 0.980 0.984 0.992 0.911 0.983 0.980 0.958 
   4   (0.076) 0.095 0.088 0.397 0.113 0.020 0.016 0.008 0.089 0.017 0.020 0.042 

Locus 72 : 
2 alleles
7.2% missing data
   2   (0.226) 0.234 0.031 0.033 0.121 0.027 0.196 0.214 0.225 0.617 0.145 0.166 
   3   (0.774) 0.766 0.969 0.967 0.879 0.973 0.804 0.786 0.775 0.383 0.855 0.834 

Locus 73 : 
2 alleles
14.5% missing data
   1   (0.878) 0.896 0.984 0.924 0.972 0.984 0.889 0.987 0.890 0.882 0.905 0.898 
   3   (0.122) 0.104 0.016 0.076 0.028 0.016 0.111 0.013 0.110 0.118 0.095 0.102 

Locus 74 : 
2 alleles
13.0% missing data
   1   (0.649) 0.723 0.836 0.542 0.635 0.175 0.664 0.618 0.586 0.753 0.731 0.673 
   4   (0.351) 0.277 0.164 0.458 0.365 0.825 0.336 0.382 0.414 0.247 0.269 0.327 

Locus 75 : 
2 alleles
13.8% missing data
   2   (0.818) 0.852 0.975 0.918 0.920 0.956 0.859 0.786 0.769 0.880 0.856 0.805 
   4   (0.182) 0.148 0.025 0.082 0.080 0.044 0.141 0.214 0.231 0.120 0.144 0.195 

Locus 76 : 
2 alleles
13.8% missing data
   1   (0.880) 0.764 0.984 0.985 0.849 0.990 0.933 0.880 0.940 0.928 0.887 0.827 
   3   (0.120) 0.236 0.016 0.015 0.151 0.010 0.067 0.120 0.060 0.072 0.113 0.173 

Locus 77 : 
2 alleles
13.0% missing data
   1   (0.416) 0.344 0.401 0.881 0.338 0.678 0.441 0.325 0.463 0.423 0.328 0.330 
   2   (0.584) 0.656 0.599 0.119 0.662 0.322 0.559 0.675 0.537 0.577 0.672 0.670 

Locus 78 : 
2 alleles
10.9% missing data
   2   (0.885) 0.911 0.985 0.910 0.963 0.994 0.804 0.915 0.934 0.887 0.907 0.908 
   4   (0.115) 0.089 0.015 0.090 0.037 0.006 0.196 0.085 0.066 0.113 0.093 0.092 

Locus 79 : 
2 alleles
13.8% missing data
   4   (0.249) 0.177 0.033 0.183 0.441 0.029 0.222 0.228 0.183 0.674 0.248 0.247 
   2   (0.751) 0.823 0.967 0.817 0.559 0.971 0.778 0.772 0.817 0.326 0.752 0.753 

Locus 80 : 
2 alleles
5.1% missing data
   2   (0.892) 0.931 0.961 0.555 0.958 0.984 0.953 0.957 0.914 0.962 0.882 0.911 
   4   (0.108) 0.069 0.039 0.445 0.042 0.016 0.047 0.043 0.086 0.038 0.118 0.089 

Locus 81 : 
2 alleles
14.5% missing data
   2   (0.857) 0.708 0.979 0.876 0.946 0.972 0.914 0.971 0.872 0.958 0.883 0.869 
   4   (0.143) 0.292 0.021 0.124 0.054 0.028 0.086 0.029 0.128 0.042 0.117 0.131 

Locus 82 : 
2 alleles
1.4% missing data
   1   (0.912) 0.943 0.986 0.904 0.960 0.993 0.960 0.964 0.930 0.931 0.922 0.915 
   3   (0.088) 0.057 0.014 0.096 0.040 0.007 0.040 0.036 0.070 0.069 0.078 0.085 

Locus 83 : 
2 alleles
4.3% missing data
   2   (0.302) 0.220 0.908 0.156 0.096 0.090 0.205 0.093 0.334 0.208 0.356 0.391 
   4   (0.698) 0.780 0.092 0.844 0.904 0.910 0.795 0.907 0.666 0.792 0.644 0.609 

Locus 84 : 
2 alleles
10.1% missing data
   3   (0.920) 0.954 0.990 0.989 0.968 0.996 0.905 0.890 0.961 0.906 0.942 0.918 
   1   (0.080) 0.046 0.010 0.011 0.032 0.004 0.095 0.110 0.039 0.094 0.058 0.082 

Locus 85 : 
2 alleles
11.6% missing data
   4   (0.782) 0.768 0.086 0.963 0.903 0.756 0.801 0.752 0.844 0.821 0.793 0.845 
   3   (0.218) 0.232 0.914 0.037 0.097 0.244 0.199 0.248 0.156 0.179 0.207 0.155 

Locus 86 : 
2 alleles
2.9% missing data
   2   (0.896) 0.899 0.986 0.936 0.517 0.985 0.960 0.761 0.918 0.954 0.952 0.932 
   1   (0.104) 0.101 0.014 0.064 0.483 0.015 0.040 0.239 0.082 0.046 0.048 0.068 

Locus 87 : 
2 alleles
12.3% missing data
   3   (0.836) 0.748 0.976 0.841 0.498 0.940 0.959 0.078 0.858 0.885 0.912 0.882 
   1   (0.164) 0.252 0.024 0.159 0.502 0.060 0.041 0.922 0.142 0.115 0.088 0.118 

Locus 88 : 
2 alleles
5.8% missing data
   4   (0.908) 0.845 0.957 0.890 0.882 0.051 0.993 0.944 0.768 0.990 0.988 0.964 
   2   (0.092) 0.155 0.043 0.110 0.118 0.949 0.007 0.056 0.232 0.010 0.012 0.036 

Locus 89 : 
2 alleles
5.8% missing data
   2   (0.274) 0.321 0.088 0.329 0.098 0.106 0.219 0.514 0.270 0.434 0.211 0.242 
   4   (0.726) 0.679 0.912 0.671 0.902 0.894 0.781 0.486 0.730 0.566 0.789 0.758 

Locus 90 : 
2 alleles
8.0% missing data
   4   (0.242) 0.199 0.096 0.054 0.242 0.027 0.352 0.021 0.219 0.333 0.218 0.283 
   2   (0.758) 0.801 0.904 0.946 0.758 0.973 0.648 0.979 0.781 0.667 0.782 0.717 

Locus 91 : 
2 alleles
3.6% missing data
   2   (0.877) 0.881 0.521 0.798 0.947 0.889 0.966 0.980 0.885 0.928 0.924 0.913 
   4   (0.123) 0.119 0.479 0.202 0.053 0.111 0.034 0.020 0.115 0.072 0.076 0.087 

Locus 92 : 
2 alleles
10.9% missing data
   4   (0.782) 0.671 0.966 0.955 0.927 0.980 0.842 0.877 0.790 0.814 0.780 0.797 
   3   (0.218) 0.329 0.034 0.045 0.073 0.020 0.158 0.123 0.210 0.186 0.220 0.203 

Locus 93 : 
2 alleles
4.3% missing data
   1   (0.857) 0.926 0.300 0.077 0.959 0.973 0.921 0.982 0.872 0.948 0.910 0.871 
   3   (0.143) 0.074 0.700 0.923 0.041 0.027 0.079 0.018 0.128 0.052 0.090 0.129 

Locus 94 : 
2 alleles
9.4% missing data
   2   (0.942) 0.899 0.993 0.819 0.928 0.895 0.996 0.896 0.855 0.994 0.992 0.977 
   1   (0.058) 0.101 0.007 0.181 0.072 0.105 0.004 0.104 0.145 0.006 0.008 0.023 

Locus 95 : 
2 alleles
2.9% missing data
   2   (0.850) 0.711 0.976 0.894 0.913 0.933 0.937 0.820 0.874 0.875 0.893 0.887 
   4   (0.150) 0.289 0.024 0.106 0.087 0.067 0.063 0.180 0.126 0.125 0.107 0.113 

Locus 96 : 
2 alleles
2.9% missing data
   3   (0.903) 0.895 0.983 0.923 0.937 0.988 0.976 0.988 0.883 0.965 0.936 0.922 
   2   (0.097) 0.105 0.017 0.077 0.063 0.012 0.024 0.012 0.117 0.035 0.064 0.078 

Locus 97 : 
2 alleles
1.4% missing data
   1   (0.947) 0.990 0.994 0.997 0.992 0.999 0.934 0.997 0.989 0.947 0.875 0.876 
   3   (0.053) 0.010 0.006 0.003 0.008 0.001 0.066 0.003 0.011 0.053 0.125 0.124 

Locus 98 : 
2 alleles
13.0% missing data
   4   (0.902) 0.934 0.868 0.934 0.937 0.988 0.930 0.387 0.940 0.904 0.946 0.943 
   3   (0.098) 0.066 0.132 0.066 0.063 0.012 0.070 0.613 0.060 0.096 0.054 0.057 

Locus 99 : 
2 alleles
4.3% missing data
   4   (0.909) 0.871 0.988 0.986 0.972 0.985 0.958 0.971 0.929 0.908 0.950 0.948 
   2   (0.091) 0.129 0.012 0.014 0.028 0.015 0.042 0.029 0.071 0.092 0.050 0.052 

Locus 100 : 
2 alleles
13.0% missing data
   1   (0.736) 0.719 0.115 0.751 0.697 0.479 0.830 0.937 0.728 0.757 0.831 0.833 
   3   (0.264) 0.281 0.885 0.249 0.303 0.521 0.170 0.063 0.272 0.243 0.169 0.167 

Locus 101 : 
2 alleles
10.9% missing data
   4   (0.895) 0.908 0.968 0.981 0.950 0.970 0.944 0.917 0.870 0.932 0.942 0.939 
   2   (0.105) 0.092 0.032 0.019 0.050 0.030 0.056 0.083 0.130 0.068 0.058 0.061 

Locus 102 : 
2 alleles
16.7% missing data
   3   (0.856) 0.900 0.941 0.980 0.648 0.987 0.888 0.899 0.900 0.892 0.860 0.863 
   1   (0.144) 0.100 0.059 0.020 0.352 0.013 0.112 0.101 0.100 0.108 0.140 0.137 

Locus 103 : 
2 alleles
5.1% missing data
   2   (0.714) 0.498 0.904 0.797 0.856 0.898 0.798 0.947 0.698 0.826 0.727 0.776 
   4   (0.286) 0.502 0.096 0.203 0.144 0.102 0.202 0.053 0.302 0.174 0.273 0.224 

Locus 104 : 
2 alleles
14.5% missing data
   2   (0.455) 0.490 0.072 0.078 0.582 0.152 0.320 0.961 0.530 0.500 0.452 0.406 
   4   (0.545) 0.510 0.928 0.922 0.418 0.848 0.680 0.039 0.470 0.500 0.548 0.594 

Locus 105 : 
2 alleles
8.0% missing data
   2   (0.439) 0.402 0.283 0.373 0.103 0.753 0.329 0.875 0.508 0.642 0.374 0.376 
   4   (0.561) 0.598 0.717 0.627 0.897 0.247 0.671 0.125 0.492 0.358 0.626 0.624 

Locus 106 : 
2 alleles
5.1% missing data
   4   (0.877) 0.868 0.965 0.941 0.963 0.989 0.942 0.958 0.863 0.909 0.905 0.913 
   3   (0.123) 0.132 0.035 0.059 0.037 0.011 0.058 0.042 0.137 0.091 0.095 0.087 

Locus 107 : 
2 alleles
13.0% missing data
   1   (0.843) 0.864 0.977 0.977 0.951 0.988 0.778 0.898 0.857 0.780 0.875 0.889 
   2   (0.157) 0.136 0.023 0.023 0.049 0.012 0.222 0.102 0.143 0.220 0.125 0.111 

Locus 108 : 
2 alleles
11.6% missing data
   1   (0.776) 0.843 0.379 0.959 0.882 0.926 0.723 0.968 0.811 0.797 0.783 0.788 
   3   (0.224) 0.157 0.621 0.041 0.118 0.074 0.277 0.032 0.189 0.203 0.217 0.212 

Locus 109 : 
2 alleles
5.1% missing data
   3   (0.770) 0.870 0.933 0.865 0.714 0.957 0.774 0.630 0.712 0.574 0.840 0.838 
   1   (0.230) 0.130 0.067 0.135 0.286 0.043 0.226 0.370 0.288 0.426 0.160 0.162 

Locus 110 : 
2 alleles
10.9% missing data
   1   (0.881) 0.911 0.962 0.979 0.976 0.990 0.921 0.921 0.868 0.955 0.897 0.878 
   3   (0.119) 0.089 0.038 0.021 0.024 0.010 0.079 0.079 0.132 0.045 0.103 0.122 

Locus 111 : 
2 alleles
13.8% missing data
   1   (0.443) 0.514 0.266 0.091 0.375 0.850 0.330 0.369 0.414 0.499 0.484 0.448 
   3   (0.557) 0.486 0.734 0.909 0.625 0.150 0.670 0.631 0.586 0.501 0.516 0.552 

Locus 112 : 
2 alleles
13.0% missing data
   2   (0.625) 0.698 0.940 0.680 0.214 0.952 0.624 0.936 0.549 0.567 0.690 0.556 
   4   (0.375) 0.302 0.060 0.320 0.786 0.048 0.376 0.064 0.451 0.433 0.310 0.444 

Locus 113 : 
2 alleles
3.6% missing data
   3   (0.883) 0.821 0.978 0.800 0.959 0.984 0.964 0.969 0.841 0.943 0.944 0.934 
   1   (0.117) 0.179 0.022 0.200 0.041 0.016 0.036 0.031 0.159 0.057 0.056 0.066 

Locus 114 : 
2 alleles
10.1% missing data
   4   (0.920) 0.979 0.991 0.996 0.988 0.999 0.891 0.996 0.973 0.907 0.834 0.908 
   2   (0.080) 0.021 0.009 0.004 0.012 0.001 0.109 0.004 0.027 0.093 0.166 0.092 

Locus 115 : 
2 alleles
13.8% missing data
   2   (0.688) 0.406 0.695 0.739 0.712 0.834 0.774 0.946 0.776 0.681 0.675 0.696 
   4   (0.312) 0.594 0.305 0.261 0.288 0.166 0.226 0.054 0.224 0.319 0.325 0.304 

Locus 116 : 
2 alleles
5.1% missing data
   1   (0.637) 0.734 0.948 0.647 0.489 0.862 0.715 0.489 0.538 0.655 0.637 0.662 
   3   (0.363) 0.266 0.052 0.353 0.511 0.138 0.285 0.511 0.462 0.345 0.363 0.338 

Locus 117 : 
2 alleles
2.9% missing data
   1   (0.731) 0.530 0.903 0.697 0.898 0.934 0.825 0.957 0.794 0.741 0.668 0.712 
   4   (0.269) 0.470 0.097 0.303 0.102 0.066 0.175 0.043 0.206 0.259 0.332 0.288 

Locus 118 : 
2 alleles
5.1% missing data
   2   (0.369) 0.326 0.128 0.074 0.494 0.083 0.520 0.055 0.377 0.559 0.325 0.317 
   4   (0.631) 0.674 0.872 0.926 0.506 0.917 0.480 0.945 0.623 0.441 0.675 0.683 

Locus 119 : 
2 alleles
6.5% missing data
   2   (0.617) 0.720 0.167 0.679 0.231 0.620 0.618 0.899 0.733 0.453 0.541 0.590 
   4   (0.383) 0.280 0.833 0.321 0.769 0.380 0.382 0.101 0.267 0.547 0.459 0.410 

Locus 120 : 
2 alleles
9.4% missing data
   3   (0.783) 0.857 0.969 0.112 0.611 0.966 0.881 0.744 0.776 0.724 0.839 0.821 
   4   (0.217) 0.143 0.031 0.888 0.389 0.034 0.119 0.256 0.224 0.276 0.161 0.179 

Locus 121 : 
2 alleles
13.8% missing data
   4   (0.897) 0.872 0.987 0.989 0.942 0.995 0.894 0.949 0.929 0.948 0.924 0.932 
   2   (0.103) 0.128 0.013 0.011 0.058 0.005 0.106 0.051 0.071 0.052 0.076 0.068 

Locus 122 : 
2 alleles
3.6% missing data
   3   (0.828) 0.903 0.745 0.973 0.809 0.513 0.904 0.776 0.843 0.806 0.871 0.820 
   2   (0.172) 0.097 0.255 0.027 0.191 0.487 0.096 0.224 0.157 0.194 0.129 0.180 

Locus 123 : 
2 alleles
13.0% missing data
   3   (0.917) 0.963 0.974 0.957 0.944 0.995 0.954 0.895 0.956 0.951 0.854 0.929 
   1   (0.083) 0.037 0.026 0.043 0.056 0.005 0.046 0.105 0.044 0.049 0.146 0.071 

Locus 124 : 
2 alleles
10.1% missing data
   1   (0.184) 0.123 0.456 0.172 0.050 0.043 0.143 0.045 0.141 0.372 0.178 0.149 
   3   (0.816) 0.877 0.544 0.828 0.950 0.957 0.857 0.955 0.859 0.628 0.822 0.851 

Locus 125 : 
2 alleles
5.1% missing data
   3   (0.797) 0.787 0.912 0.964 0.850 0.970 0.869 0.592 0.735 0.816 0.851 0.860 
   1   (0.203) 0.213 0.088 0.036 0.150 0.030 0.131 0.408 0.265 0.184 0.149 0.140 

Locus 126 : 
2 alleles
5.1% missing data
   1   (0.805) 0.746 0.975 0.966 0.855 0.978 0.811 0.305 0.850 0.745 0.849 0.872 
   3   (0.195) 0.254 0.025 0.034 0.145 0.022 0.189 0.695 0.150 0.255 0.151 0.128 

Locus 127 : 
2 alleles
13.8% missing data
   3   (0.712) 0.634 0.903 0.843 0.835 0.837 0.675 0.449 0.736 0.835 0.729 0.723 
   1   (0.288) 0.366 0.097 0.157 0.165 0.163 0.325 0.551 0.264 0.165 0.271 0.277 

Locus 128 : 
2 alleles
13.0% missing data
   1   (0.528) 0.504 0.424 0.879 0.212 0.583 0.446 0.932 0.558 0.504 0.524 0.576 
   3   (0.472) 0.496 0.576 0.121 0.788 0.417 0.554 0.068 0.442 0.496 0.476 0.424 

Locus 129 : 
2 alleles
8.0% missing data
   2   (0.841) 0.908 0.948 0.781 0.926 0.985 0.810 0.982 0.894 0.908 0.754 0.646 
   4   (0.159) 0.092 0.052 0.219 0.074 0.015 0.190 0.018 0.106 0.092 0.246 0.354 

Locus 130 : 
2 alleles
14.5% missing data
   3   (0.896) 0.892 0.983 0.879 0.968 0.987 0.966 0.988 0.913 0.951 0.894 0.896 
   1   (0.104) 0.108 0.017 0.121 0.032 0.013 0.034 0.012 0.087 0.049 0.106 0.104 

Locus 131 : 
2 alleles
18.1% missing data
   1   (0.918) 0.966 0.972 0.983 0.960 0.995 0.961 0.934 0.926 0.983 0.901 0.856 
   4   (0.082) 0.034 0.028 0.017 0.040 0.005 0.039 0.066 0.074 0.017 0.099 0.144 

Locus 132 : 
2 alleles
3.6% missing data
   2   (0.930) 0.982 0.992 0.996 0.990 0.998 0.927 0.997 0.967 0.859 0.924 0.931 
   4   (0.070) 0.018 0.008 0.004 0.010 0.002 0.073 0.003 0.033 0.141 0.076 0.069 

Locus 133 : 
2 alleles
5.8% missing data
   3   (0.785) 0.776 0.917 0.465 0.922 0.968 0.859 0.963 0.780 0.867 0.760 0.808 
   1   (0.215) 0.224 0.083 0.535 0.078 0.032 0.141 0.037 0.220 0.133 0.240 0.192 

Locus 134 : 
2 alleles
12.3% missing data
   2   (0.900) 0.948 0.987 0.988 0.976 0.994 0.921 0.926 0.931 0.958 0.854 0.859 
   4   (0.100) 0.052 0.013 0.012 0.024 0.006 0.079 0.074 0.069 0.042 0.146 0.141 

Locus 135 : 
2 alleles
5.1% missing data
   2   (0.867) 0.896 0.347 0.986 0.950 0.964 0.922 0.985 0.856 0.923 0.933 0.917 
   4   (0.133) 0.104 0.653 0.014 0.050 0.036 0.078 0.015 0.144 0.077 0.067 0.083 

Locus 136 : 
2 alleles
5.1% missing data
   2   (0.827) 0.870 0.833 0.961 0.902 0.846 0.918 0.801 0.714 0.918 0.877 0.869 
   1   (0.173) 0.130 0.167 0.039 0.098 0.154 0.082 0.199 0.286 0.082 0.123 0.131 

Locus 137 : 
2 alleles
12.3% missing data
   3   (0.892) 0.898 0.982 0.882 0.932 0.989 0.937 0.924 0.923 0.941 0.885 0.885 
   1   (0.108) 0.102 0.018 0.118 0.068 0.011 0.063 0.076 0.077 0.059 0.115 0.115 

Locus 138 : 
2 alleles
13.0% missing data
   2   (0.316) 0.158 0.324 0.261 0.758 0.227 0.480 0.203 0.289 0.273 0.324 0.357 
   4   (0.684) 0.842 0.676 0.739 0.242 0.773 0.520 0.797 0.711 0.727 0.676 0.643 

Locus 139 : 
2 alleles
11.6% missing data
   1   (0.889) 0.918 0.983 0.939 0.939 0.990 0.915 0.905 0.913 0.915 0.891 0.914 
   2   (0.111) 0.082 0.017 0.061 0.061 0.010 0.085 0.095 0.087 0.085 0.109 0.086 

Locus 140 : 
2 alleles
2.2% missing data
   3   (0.852) 0.898 0.710 0.975 0.836 0.522 0.868 0.984 0.879 0.875 0.899 0.893 
   1   (0.148) 0.102 0.290 0.025 0.164 0.478 0.132 0.016 0.121 0.125 0.101 0.107 

Locus 141 : 
2 alleles
5.1% missing data
   2   (0.899) 0.873 0.985 0.977 0.938 0.994 0.946 0.994 0.960 0.948 0.819 0.864 
   4   (0.101) 0.127 0.015 0.023 0.062 0.006 0.054 0.006 0.040 0.052 0.181 0.136 

Locus 142 : 
2 alleles
9.4% missing data
   1   (0.064) 0.016 0.008 0.004 0.010 0.001 0.206 0.025 0.015 0.070 0.105 0.094 
   3   (0.936) 0.984 0.992 0.996 0.990 0.999 0.794 0.975 0.985 0.930 0.895 0.906 

Locus 143 : 
2 alleles
4.3% missing data
   1   (0.428) 0.489 0.448 0.873 0.753 0.528 0.326 0.436 0.430 0.353 0.341 0.317 
   3   (0.572) 0.511 0.552 0.127 0.247 0.472 0.674 0.564 0.570 0.647 0.659 0.683 

Locus 144 : 
2 alleles
16.7% missing data
   2   (0.152) 0.244 0.022 0.128 0.090 0.015 0.081 0.103 0.123 0.214 0.121 0.131 
   4   (0.848) 0.756 0.978 0.872 0.910 0.985 0.919 0.897 0.877 0.786 0.879 0.869 

Locus 145 : 
2 alleles
16.7% missing data
   3   (0.870) 0.872 0.959 0.927 0.234 0.985 0.966 0.980 0.909 0.625 0.927 0.903 
   1   (0.130) 0.128 0.041 0.073 0.766 0.015 0.034 0.020 0.091 0.375 0.073 0.097 

Locus 146 : 
2 alleles
3.6% missing data
   4   (0.843) 0.749 0.980 0.913 0.937 0.969 0.885 0.907 0.847 0.883 0.899 0.886 
   2   (0.157) 0.251 0.020 0.087 0.063 0.031 0.115 0.093 0.153 0.117 0.101 0.114 

Locus 147 : 
2 alleles
12.3% missing data
   2   (0.432) 0.346 0.924 0.061 0.348 0.628 0.444 0.527 0.368 0.532 0.507 0.379 
   1   (0.568) 0.654 0.076 0.939 0.652 0.372 0.556 0.473 0.632 0.468 0.493 0.621 

Locus 148 : 
2 alleles
12.3% missing data
   4   (0.897) 0.949 0.435 0.989 0.672 0.960 0.946 0.903 0.949 0.975 0.923 0.895 
   2   (0.103) 0.051 0.565 0.011 0.328 0.040 0.054 0.097 0.051 0.025 0.077 0.105 

Locus 149 : 
2 alleles
3.6% missing data
   1   (0.865) 0.824 0.981 0.989 0.930 0.987 0.920 0.985 0.909 0.777 0.867 0.871 
   4   (0.135) 0.176 0.019 0.011 0.070 0.013 0.080 0.015 0.091 0.223 0.133 0.129 

Locus 150 : 
2 alleles
4.3% missing data
   1   (0.888) 0.859 0.985 0.863 0.953 0.978 0.947 0.985 0.909 0.862 0.929 0.924 
   3   (0.112) 0.141 0.015 0.137 0.047 0.022 0.053 0.015 0.091 0.138 0.071 0.076 

Locus 151 : 
2 alleles
7.2% missing data
   3   (0.891) 0.890 0.966 0.808 0.222 0.983 0.965 0.888 0.924 0.960 0.941 0.917 
   1   (0.109) 0.110 0.034 0.192 0.778 0.017 0.035 0.112 0.076 0.040 0.059 0.083 

Locus 152 : 
2 alleles
2.9% missing data
   4   (0.927) 0.958 0.981 0.951 0.985 0.997 0.887 0.980 0.950 0.976 0.965 0.944 
   3   (0.073) 0.042 0.019 0.049 0.015 0.003 0.113 0.020 0.050 0.024 0.035 0.056 

Locus 153 : 
2 alleles
13.0% missing data
   3   (0.902) 0.939 0.986 0.887 0.948 0.990 0.907 0.950 0.925 0.929 0.927 0.910 
   1   (0.098) 0.061 0.014 0.113 0.052 0.010 0.093 0.050 0.075 0.071 0.073 0.090 

Locus 154 : 
2 alleles
10.9% missing data
   1   (0.868) 0.921 0.871 0.978 0.925 0.989 0.774 0.833 0.909 0.885 0.885 0.874 
   4   (0.132) 0.079 0.129 0.022 0.075 0.011 0.226 0.167 0.091 0.115 0.115 0.126 

Locus 155 : 
2 alleles
5.1% missing data
   2   (0.483) 0.261 0.932 0.934 0.712 0.523 0.444 0.380 0.493 0.674 0.443 0.538 
   4   (0.517) 0.739 0.068 0.066 0.288 0.477 0.556 0.620 0.507 0.326 0.557 0.462 

Locus 156 : 
2 alleles
12.3% missing data
   1   (0.786) 0.776 0.908 0.859 0.939 0.979 0.740 0.812 0.791 0.843 0.808 0.796 
   3   (0.214) 0.224 0.092 0.141 0.061 0.021 0.260 0.188 0.209 0.157 0.192 0.204 

Locus 157 : 
2 alleles
6.5% missing data
   2   (0.791) 0.683 0.971 0.914 0.185 0.960 0.858 0.966 0.893 0.508 0.808 0.821 
   1   (0.209) 0.317 0.029 0.086 0.815 0.040 0.142 0.034 0.107 0.492 0.192 0.179 

Locus 158 : 
2 alleles
15.9% missing data
   2   (0.885) 0.932 0.978 0.984 0.975 0.995 0.838 0.935 0.952 0.926 0.792 0.703 
   3   (0.115) 0.068 0.022 0.016 0.025 0.005 0.162 0.065 0.048 0.074 0.208 0.297 

Locus 159 : 
2 alleles
5.1% missing data
   1   (0.232) 0.187 0.033 0.192 0.485 0.047 0.115 0.581 0.285 0.489 0.127 0.201 
   3   (0.768) 0.813 0.967 0.808 0.515 0.953 0.885 0.419 0.715 0.511 0.873 0.799 

Locus 160 : 
2 alleles
14.5% missing data
   3   (0.875) 0.923 0.852 0.872 0.965 0.987 0.937 0.899 0.860 0.951 0.871 0.886 
   1   (0.125) 0.077 0.148 0.128 0.035 0.013 0.063 0.101 0.140 0.049 0.129 0.114 

Locus 161 : 
2 alleles
13.0% missing data
   3   (0.638) 0.617 0.940 0.621 0.853 0.921 0.515 0.920 0.607 0.775 0.603 0.636 
   1   (0.362) 0.383 0.060 0.379 0.147 0.079 0.485 0.080 0.393 0.225 0.397 0.364 

Locus 162 : 
2 alleles
2.2% missing data
   2   (0.910) 0.936 0.987 0.970 0.870 0.993 0.947 0.901 0.938 0.932 0.914 0.935 
   4   (0.090) 0.064 0.013 0.030 0.130 0.007 0.053 0.099 0.062 0.068 0.086 0.065 

Locus 163 : 
2 alleles
1.4% missing data
   2   (0.926) 0.970 0.979 0.994 0.978 0.997 0.955 0.990 0.962 0.921 0.885 0.935 
   1   (0.074) 0.030 0.021 0.006 0.022 0.003 0.045 0.010 0.038 0.079 0.115 0.065 

Locus 164 : 
2 alleles
18.8% missing data
   3   (0.405) 0.355 0.047 0.911 0.438 0.302 0.280 0.564 0.461 0.388 0.384 0.440 
   1   (0.595) 0.645 0.953 0.089 0.562 0.698 0.720 0.436 0.539 0.612 0.616 0.560 

Locus 165 : 
2 alleles
11.6% missing data
   2   (0.755) 0.679 0.378 0.726 0.718 0.334 0.848 0.690 0.778 0.903 0.835 0.827 
   4   (0.245) 0.321 0.622 0.274 0.282 0.666 0.152 0.310 0.222 0.097 0.165 0.173 

Locus 166 : 
2 alleles
3.6% missing data
   4   (0.879) 0.870 0.965 0.864 0.927 0.986 0.965 0.979 0.767 0.973 0.941 0.906 
   2   (0.121) 0.130 0.035 0.136 0.073 0.014 0.035 0.021 0.233 0.027 0.059 0.094 

Locus 167 : 
2 alleles
2.2% missing data
   2   (0.943) 0.989 0.994 0.997 0.992 0.999 0.935 0.998 0.987 0.925 0.830 0.833 
   4   (0.057) 0.011 0.006 0.003 0.008 0.001 0.065 0.002 0.013 0.075 0.170 0.167 

Locus 168 : 
2 alleles
13.8% missing data
   2   (0.899) 0.866 0.980 0.900 0.613 0.923 0.977 0.927 0.863 0.983 0.970 0.939 
   4   (0.101) 0.134 0.020 0.100 0.387 0.077 0.023 0.073 0.137 0.017 0.030 0.061 

Locus 169 : 
2 alleles
4.3% missing data
   2   (0.888) 0.892 0.982 0.965 0.913 0.958 0.955 0.437 0.866 0.948 0.953 0.938 
   4   (0.112) 0.108 0.018 0.035 0.087 0.042 0.045 0.563 0.134 0.052 0.047 0.062 

Locus 170 : 
2 alleles
4.3% missing data
   1   (0.446) 0.273 0.075 0.116 0.414 0.132 0.325 0.062 0.614 0.772 0.458 0.500 
   2   (0.554) 0.727 0.925 0.884 0.586 0.868 0.675 0.938 0.386 0.228 0.542 0.500 

Locus 171 : 
2 alleles
2.9% missing data
   2   (0.743) 0.685 0.448 0.705 0.461 0.721 0.877 0.646 0.778 0.613 0.833 0.818 
   3   (0.257) 0.315 0.552 0.295 0.539 0.279 0.123 0.354 0.222 0.387 0.167 0.182 

Locus 172 : 
2 alleles
8.0% missing data
   2   (0.859) 0.933 0.982 0.921 0.781 0.991 0.754 0.972 0.906 0.927 0.836 0.826 
   4   (0.141) 0.067 0.018 0.079 0.219 0.009 0.246 0.028 0.094 0.073 0.164 0.174 

Locus 173 : 
2 alleles
5.1% missing data
   2   (0.705) 0.826 0.577 0.563 0.597 0.551 0.687 0.937 0.663 0.765 0.753 0.767 
   4   (0.295) 0.174 0.423 0.437 0.403 0.449 0.313 0.063 0.337 0.235 0.247 0.233 

Locus 174 : 
2 alleles
4.3% missing data
   4   (0.910) 0.942 0.988 0.993 0.965 0.994 0.932 0.988 0.916 0.952 0.929 0.908 
   2   (0.090) 0.058 0.012 0.007 0.035 0.006 0.068 0.012 0.084 0.048 0.071 0.092 

Locus 175 : 
2 alleles
13.0% missing data
   3   (0.931) 0.974 0.975 0.963 0.983 0.997 0.908 0.953 0.970 0.900 0.940 0.940 
   1   (0.069) 0.026 0.025 0.037 0.017 0.003 0.092 0.047 0.030 0.100 0.060 0.060 

Locus 176 : 
2 alleles
10.1% missing data
   1   (0.548) 0.517 0.089 0.929 0.833 0.109 0.702 0.542 0.521 0.540 0.563 0.612 
   3   (0.452) 0.483 0.911 0.071 0.167 0.891 0.298 0.458 0.479 0.460 0.437 0.388 

Locus 177 : 
2 alleles
4.3% missing data
   2   (0.761) 0.735 0.788 0.963 0.718 0.293 0.877 0.975 0.795 0.824 0.726 0.762 
   1   (0.239) 0.265 0.212 0.037 0.282 0.707 0.123 0.025 0.205 0.176 0.274 0.238 

Locus 178 : 
2 alleles
1.4% missing data
   1   (0.732) 0.804 0.393 0.597 0.889 0.737 0.854 0.899 0.719 0.833 0.672 0.676 
   4   (0.268) 0.196 0.607 0.403 0.111 0.263 0.146 0.101 0.281 0.167 0.328 0.324 

Locus 179 : 
2 alleles
10.9% missing data
   3   (0.896) 0.925 0.983 0.939 0.932 0.989 0.917 0.915 0.914 0.903 0.936 0.892 
   1   (0.104) 0.075 0.017 0.061 0.068 0.011 0.083 0.085 0.086 0.097 0.064 0.108 

Locus 180 : 
2 alleles
2.2% missing data
   1   (0.901) 0.964 0.986 0.945 0.928 0.993 0.849 0.973 0.894 0.935 0.936 0.937 
   4   (0.099) 0.036 0.014 0.055 0.072 0.007 0.151 0.027 0.106 0.065 0.064 0.063 

Locus 181 : 
2 alleles
15.9% missing data
   2   (0.887) 0.944 0.985 0.950 0.956 0.993 0.894 0.841 0.914 0.895 0.883 0.881 
   3   (0.113) 0.056 0.015 0.050 0.044 0.007 0.106 0.159 0.086 0.105 0.117 0.119 

Locus 182 : 
2 alleles
1.4% missing data
   1   (0.903) 0.954 0.972 0.099 0.978 0.996 0.895 0.950 0.955 0.957 0.926 0.907 
   3   (0.097) 0.046 0.028 0.901 0.022 0.004 0.105 0.050 0.045 0.043 0.074 0.093 

Locus 183 : 
2 alleles
10.1% missing data
   1   (0.880) 0.887 0.980 0.743 0.954 0.985 0.926 0.873 0.885 0.907 0.912 0.912 
   3   (0.120) 0.113 0.020 0.257 0.046 0.015 0.074 0.127 0.115 0.093 0.088 0.088 

Locus 184 : 
2 alleles
2.2% missing data
   4   (0.873) 0.946 0.983 0.990 0.955 0.993 0.611 0.881 0.931 0.932 0.847 0.868 
   2   (0.127) 0.054 0.017 0.010 0.045 0.007 0.389 0.119 0.069 0.068 0.153 0.132 

Locus 185 : 
2 alleles
12.3% missing data
   2   (0.829) 0.856 0.976 0.852 0.946 0.986 0.892 0.972 0.876 0.562 0.808 0.835 
   4   (0.171) 0.144 0.024 0.148 0.054 0.014 0.108 0.028 0.124 0.438 0.192 0.165 

Locus 186 : 
2 alleles
9.4% missing data
   2   (0.896) 0.870 0.986 0.973 0.966 0.963 0.972 0.843 0.861 0.946 0.939 0.938 
   4   (0.104) 0.130 0.014 0.027 0.034 0.037 0.028 0.157 0.139 0.054 0.061 0.062 

Locus 187 : 
2 alleles
9.4% missing data
   2   (0.863) 0.760 0.864 0.965 0.774 0.854 0.969 0.474 0.845 0.924 0.945 0.892 
   4   (0.137) 0.240 0.136 0.035 0.226 0.146 0.031 0.526 0.155 0.076 0.055 0.108 

Locus 188 : 
2 alleles
3.6% missing data
   3   (0.711) 0.570 0.914 0.765 0.721 0.654 0.822 0.668 0.677 0.593 0.819 0.759 
   4   (0.289) 0.430 0.086 0.235 0.279 0.346 0.178 0.332 0.323 0.407 0.181 0.241 

Locus 189 : 
2 alleles
5.1% missing data
   2   (0.798) 0.742 0.971 0.768 0.856 0.965 0.840 0.961 0.775 0.701 0.875 0.835 
   4   (0.202) 0.258 0.029 0.232 0.144 0.035 0.160 0.039 0.225 0.299 0.125 0.165 

Locus 190 : 
2 alleles
3.6% missing data
   2   (0.692) 0.767 0.306 0.582 0.857 0.921 0.497 0.285 0.696 0.804 0.784 0.731 
   4   (0.308) 0.233 0.694 0.418 0.143 0.079 0.503 0.715 0.304 0.196 0.216 0.269 

Locus 191 : 
2 alleles
4.3% missing data
   2   (0.912) 0.939 0.989 0.986 0.965 0.996 0.954 0.009 0.963 0.961 0.941 0.891 
   4   (0.088) 0.061 0.011 0.014 0.035 0.004 0.046 0.991 0.037 0.039 0.059 0.109 

Locus 192 : 
2 alleles
12.3% missing data
   1   (0.752) 0.785 0.183 0.821 0.926 0.951 0.851 0.950 0.759 0.830 0.710 0.708 
   3   (0.248) 0.215 0.817 0.179 0.074 0.049 0.149 0.050 0.241 0.170 0.290 0.292 

Locus 193 : 
2 alleles
8.0% missing data
   4   (0.508) 0.542 0.091 0.108 0.510 0.175 0.592 0.073 0.608 0.575 0.455 0.547 
   2   (0.492) 0.458 0.909 0.892 0.490 0.825 0.408 0.927 0.392 0.425 0.545 0.453 

Locus 194 : 
2 alleles
13.0% missing data
   1   (0.906) 0.965 0.987 0.967 0.977 0.994 0.953 0.995 0.879 0.965 0.902 0.777 
   4   (0.094) 0.035 0.013 0.033 0.023 0.006 0.047 0.005 0.121 0.035 0.098 0.223 

Locus 195 : 
2 alleles
4.3% missing data
   4   (0.889) 0.854 0.339 0.921 0.943 0.911 0.967 0.814 0.922 0.919 0.951 0.939 
   2   (0.111) 0.146 0.661 0.079 0.057 0.089 0.033 0.186 0.078 0.081 0.049 0.061 

Locus 196 : 
2 alleles
15.9% missing data
   3   (0.702) 0.618 0.959 0.722 0.875 0.885 0.785 0.376 0.652 0.724 0.751 0.742 
   1   (0.298) 0.382 0.041 0.278 0.125 0.115 0.215 0.624 0.348 0.276 0.249 0.258 

Locus 197 : 
2 alleles
13.0% missing data
   4   (0.698) 0.629 0.905 0.540 0.233 0.812 0.836 0.687 0.734 0.705 0.689 0.775 
   2   (0.302) 0.371 0.095 0.460 0.767 0.188 0.164 0.313 0.266 0.295 0.311 0.225 

Locus 198 : 
2 alleles
12.3% missing data
   1   (0.902) 0.933 0.988 0.820 0.950 0.989 0.894 0.910 0.939 0.878 0.934 0.927 
   4   (0.098) 0.067 0.012 0.180 0.050 0.011 0.106 0.090 0.061 0.122 0.066 0.073 

Locus 199 : 
2 alleles
13.0% missing data
   1   (0.767) 0.675 0.737 0.750 0.678 0.851 0.899 0.874 0.784 0.619 0.812 0.822 
   3   (0.233) 0.325 0.263 0.250 0.322 0.149 0.101 0.126 0.216 0.381 0.188 0.178 

Locus 200 : 
2 alleles
2.9% missing data
   4   (0.905) 0.971 0.989 0.973 0.981 0.997 0.841 0.007 0.973 0.927 0.871 0.901 
   2   (0.095) 0.029 0.011 0.027 0.019 0.003 0.159 0.993 0.027 0.073 0.129 0.099 

Locus 201 : 
2 alleles
3.6% missing data
   4   (0.219) 0.331 0.035 0.030 0.711 0.025 0.138 0.439 0.136 0.304 0.197 0.152 
   3   (0.781) 0.669 0.965 0.970 0.289 0.975 0.862 0.561 0.864 0.696 0.803 0.848 

Locus 202 : 
2 alleles
15.2% missing data
   1   (0.537) 0.581 0.787 0.840 0.765 0.926 0.413 0.356 0.595 0.519 0.399 0.445 
   3   (0.463) 0.419 0.213 0.160 0.235 0.074 0.587 0.644 0.405 0.481 0.601 0.555 

Locus 203 : 
2 alleles
14.5% missing data
   2   (0.666) 0.509 0.944 0.757 0.638 0.945 0.696 0.942 0.715 0.789 0.586 0.652 
   1   (0.334) 0.491 0.056 0.243 0.362 0.055 0.304 0.058 0.285 0.211 0.414 0.348 

Locus 204 : 
2 alleles
0.7% missing data
   4   (0.877) 0.831 0.399 0.949 0.953 0.959 0.961 0.986 0.932 0.611 0.933 0.926 
   1   (0.123) 0.169 0.601 0.051 0.047 0.041 0.039 0.014 0.068 0.389 0.067 0.074 

Locus 205 : 
2 alleles
2.9% missing data
   4   (0.093) 0.017 0.011 0.017 0.013 0.002 0.307 0.004 0.020 0.155 0.252 0.205 
   2   (0.907) 0.983 0.989 0.983 0.987 0.998 0.693 0.996 0.980 0.845 0.748 0.795 

Locus 206 : 
2 alleles
3.6% missing data
   4   (0.863) 0.934 0.080 0.985 0.935 0.990 0.896 0.939 0.907 0.882 0.867 0.863 
   2   (0.137) 0.066 0.920 0.015 0.065 0.010 0.104 0.061 0.093 0.118 0.133 0.137 

Locus 207 : 
2 alleles
13.8% missing data
   2   (0.928) 0.970 0.968 0.975 0.968 0.997 0.849 0.967 0.971 0.953 0.931 0.946 
   4   (0.072) 0.030 0.032 0.025 0.032 0.003 0.151 0.033 0.029 0.047 0.069 0.054 

Locus 208 : 
2 alleles
5.1% missing data
   3   (0.346) 0.297 0.112 0.304 0.166 0.137 0.430 0.257 0.401 0.537 0.265 0.305 
   4   (0.654) 0.703 0.888 0.696 0.834 0.863 0.570 0.743 0.599 0.463 0.735 0.695 

Locus 209 : 
2 alleles
16.7% missing data
   4   (0.719) 0.601 0.959 0.721 0.536 0.949 0.755 0.950 0.760 0.712 0.751 0.753 
   2   (0.281) 0.399 0.041 0.279 0.464 0.051 0.245 0.050 0.240 0.288 0.249 0.247 

Locus 210 : 
2 alleles
9.4% missing data
   1   (0.367) 0.326 0.102 0.390 0.570 0.373 0.273 0.420 0.418 0.394 0.321 0.294 
   3   (0.633) 0.674 0.898 0.610 0.430 0.627 0.727 0.580 0.582 0.606 0.679 0.706 

Locus 211 : 
2 alleles
11.6% missing data
   1   (0.912) 0.947 0.989 0.941 0.972 0.988 0.955 0.933 0.902 0.901 0.962 0.941 
   3   (0.088) 0.053 0.011 0.059 0.028 0.012 0.045 0.067 0.098 0.099 0.038 0.059 

Locus 212 : 
2 alleles
7.2% missing data
   3   (0.441) 0.247 0.770 0.064 0.127 0.050 0.576 0.390 0.497 0.670 0.470 0.454 
   4   (0.559) 0.753 0.230 0.936 0.873 0.950 0.424 0.610 0.503 0.330 0.530 0.546 

Locus 213 : 
2 alleles
3.6% missing data
   2   (0.549) 0.505 0.935 0.603 0.255 0.678 0.527 0.941 0.564 0.696 0.448 0.611 
   4   (0.451) 0.495 0.065 0.397 0.745 0.322 0.473 0.059 0.436 0.304 0.552 0.389 

Locus 214 : 
2 alleles
6.5% missing data
   1   (0.816) 0.819 0.614 0.825 0.624 0.673 0.866 0.929 0.851 0.856 0.873 0.872 
   3   (0.184) 0.181 0.386 0.175 0.376 0.327 0.134 0.071 0.149 0.144 0.127 0.128 

Locus 215 : 
2 alleles
5.8% missing data
   4   (0.867) 0.961 0.983 0.986 0.974 0.997 0.662 0.975 0.962 0.791 0.669 0.739 
   2   (0.133) 0.039 0.017 0.014 0.026 0.003 0.338 0.025 0.038 0.209 0.331 0.261 

Locus 216 : 
2 alleles
2.2% missing data
   2   (0.948) 0.990 0.994 0.991 0.993 0.999 0.883 0.998 0.989 0.956 0.909 0.951 
   4   (0.052) 0.010 0.006 0.009 0.007 0.001 0.117 0.002 0.011 0.044 0.091 0.049 

Locus 217 : 
2 alleles
4.3% missing data
   2   (0.773) 0.711 0.972 0.909 0.878 0.895 0.790 0.919 0.790 0.803 0.792 0.774 
   4   (0.227) 0.289 0.028 0.091 0.122 0.105 0.210 0.081 0.210 0.197 0.208 0.226 

Locus 218 : 
2 alleles
10.1% missing data
   2   (0.575) 0.491 0.929 0.444 0.715 0.907 0.497 0.446 0.563 0.619 0.612 0.567 
   4   (0.425) 0.509 0.071 0.556 0.285 0.093 0.503 0.554 0.437 0.381 0.388 0.433 

Locus 219 : 
2 alleles
14.5% missing data
   2   (0.778) 0.707 0.971 0.952 0.858 0.805 0.888 0.973 0.702 0.866 0.812 0.818 
   4   (0.222) 0.293 0.029 0.048 0.142 0.195 0.112 0.027 0.298 0.134 0.188 0.182 

Locus 220 : 
2 alleles
17.4% missing data
   4   (0.875) 0.961 0.983 0.990 0.978 0.997 0.554 0.978 0.963 0.813 0.738 0.858 
   3   (0.125) 0.039 0.017 0.010 0.022 0.003 0.446 0.022 0.037 0.187 0.262 0.142 

Locus 221 : 
2 alleles
2.9% missing data
   2   (0.083) 0.039 0.011 0.068 0.048 0.007 0.032 0.016 0.060 0.456 0.047 0.053 
   4   (0.917) 0.961 0.989 0.932 0.952 0.993 0.968 0.984 0.940 0.544 0.953 0.947 

Locus 222 : 
2 alleles
4.3% missing data
   2   (0.929) 0.976 0.991 0.976 0.984 0.997 0.970 0.990 0.957 0.830 0.929 0.941 
   4   (0.071) 0.024 0.009 0.024 0.016 0.003 0.030 0.010 0.043 0.170 0.071 0.059 

Locus 223 : 
2 alleles
13.0% missing data
   2   (0.881) 0.887 0.876 0.974 0.906 0.970 0.927 0.992 0.900 0.935 0.890 0.908 
   4   (0.119) 0.113 0.124 0.026 0.094 0.030 0.073 0.008 0.100 0.065 0.110 0.092 

Locus 224 : 
2 alleles
12.3% missing data
   1   (0.852) 0.761 0.978 0.900 0.724 0.972 0.956 0.801 0.785 0.917 0.935 0.906 
   3   (0.148) 0.239 0.022 0.100 0.276 0.028 0.044 0.199 0.215 0.083 0.065 0.094 

Locus 225 : 
2 alleles
10.9% missing data
   3   (0.699) 0.762 0.904 0.613 0.857 0.946 0.747 0.685 0.698 0.761 0.619 0.605 
   1   (0.301) 0.238 0.096 0.387 0.143 0.054 0.253 0.315 0.302 0.239 0.381 0.395 

Locus 226 : 
2 alleles
11.6% missing data
   3   (0.832) 0.860 0.976 0.886 0.952 0.981 0.782 0.834 0.786 0.861 0.901 0.876 
   1   (0.168) 0.140 0.024 0.114 0.048 0.019 0.218 0.166 0.214 0.139 0.099 0.124 

Locus 227 : 
2 alleles
6.5% missing data
   1   (0.830) 0.765 0.973 0.966 0.856 0.944 0.928 0.791 0.835 0.789 0.867 0.834 
   3   (0.170) 0.235 0.027 0.034 0.144 0.056 0.072 0.209 0.165 0.211 0.133 0.166 

Locus 228 : 
2 alleles
18.1% missing data
   2   (0.923) 0.942 0.989 0.904 0.941 0.994 0.956 0.977 0.918 0.973 0.964 0.941 
   4   (0.077) 0.058 0.011 0.096 0.059 0.006 0.044 0.023 0.082 0.027 0.036 0.059 

Locus 229 : 
2 alleles
3.6% missing data
   2   (0.760) 0.696 0.969 0.644 0.583 0.697 0.875 0.150 0.775 0.765 0.854 0.830 
   4   (0.240) 0.304 0.031 0.356 0.417 0.303 0.125 0.850 0.225 0.235 0.146 0.170 

Locus 230 : 
2 alleles
12.3% missing data
   4   (0.789) 0.621 0.970 0.772 0.909 0.948 0.917 0.957 0.678 0.901 0.868 0.826 
   2   (0.211) 0.379 0.030 0.228 0.091 0.052 0.083 0.043 0.322 0.099 0.132 0.174 

Locus 231 : 
2 alleles
2.2% missing data
   2   (0.671) 0.820 0.948 0.703 0.914 0.943 0.682 0.958 0.530 0.643 0.609 0.699 
   4   (0.329) 0.180 0.052 0.297 0.086 0.057 0.318 0.042 0.470 0.357 0.391 0.301 

Locus 232 : 
2 alleles
4.3% missing data
   3   (0.447) 0.341 0.426 0.416 0.430 0.558 0.319 0.489 0.513 0.501 0.478 0.488 
   4   (0.553) 0.659 0.574 0.584 0.570 0.442 0.681 0.511 0.487 0.499 0.522 0.512 

Locus 233 : 
2 alleles
7.2% missing data
   3   (0.850) 0.675 0.977 0.315 0.944 0.828 0.951 0.979 0.830 0.915 0.940 0.920 
   4   (0.150) 0.325 0.023 0.685 0.056 0.172 0.049 0.021 0.170 0.085 0.060 0.080 

Locus 234 : 
2 alleles
2.9% missing data
   4   (0.858) 0.939 0.961 0.939 0.886 0.991 0.915 0.979 0.846 0.677 0.847 0.896 
   2   (0.142) 0.061 0.039 0.061 0.114 0.009 0.085 0.021 0.154 0.323 0.153 0.104 

Locus 235 : 
2 alleles
6.5% missing data
   2   (0.679) 0.627 0.408 0.695 0.859 0.829 0.807 0.902 0.645 0.644 0.704 0.728 
   1   (0.321) 0.373 0.592 0.305 0.141 0.171 0.193 0.098 0.355 0.356 0.296 0.272 

Locus 236 : 
2 alleles
6.5% missing data
   4   (0.533) 0.412 0.939 0.914 0.253 0.605 0.406 0.931 0.546 0.503 0.583 0.569 
   1   (0.467) 0.588 0.061 0.086 0.747 0.395 0.594 0.069 0.454 0.497 0.417 0.431 

Locus 237 : 
2 alleles
3.6% missing data
   4   (0.732) 0.713 0.960 0.939 0.812 0.935 0.643 0.921 0.753 0.742 0.739 0.694 
   1   (0.268) 0.287 0.040 0.061 0.188 0.065 0.357 0.079 0.247 0.258 0.261 0.306 

Locus 238 : 
2 alleles
18.8% missing data
   1   (0.212) 0.226 0.067 0.034 0.090 0.034 0.179 0.175 0.208 0.200 0.219 0.204 
   3   (0.788) 0.774 0.933 0.966 0.910 0.966 0.821 0.825 0.792 0.800 0.781 0.796 

Locus 239 : 
2 alleles
4.3% missing data
   3   (0.887) 0.831 0.986 0.929 0.928 0.992 0.935 0.763 0.921 0.867 0.929 0.912 
   4   (0.113) 0.169 0.014 0.071 0.072 0.008 0.065 0.237 0.079 0.133 0.071 0.088 

Locus 240 : 
2 alleles
1.4% missing data
   2   (0.730) 0.560 0.976 0.948 0.623 0.317 0.817 0.807 0.695 0.836 0.841 0.806 
   3   (0.270) 0.440 0.024 0.052 0.377 0.683 0.183 0.193 0.305 0.164 0.159 0.194 

Locus 241 : 
2 alleles
8.7% missing data
   1   (0.869) 0.883 0.982 0.980 0.639 0.977 0.956 0.913 0.904 0.874 0.861 0.893 
   3   (0.131) 0.117 0.018 0.020 0.361 0.023 0.044 0.087 0.096 0.126 0.139 0.107 

Locus 242 : 
2 alleles
2.2% missing data
   3   (0.835) 0.831 0.978 0.675 0.826 0.879 0.868 0.848 0.835 0.944 0.880 0.834 
   1   (0.165) 0.169 0.022 0.325 0.174 0.121 0.132 0.152 0.165 0.056 0.120 0.166 

Locus 243 : 
2 alleles
10.9% missing data
   3   (0.477) 0.284 0.945 0.901 0.144 0.335 0.669 0.351 0.361 0.737 0.565 0.465 
   1   (0.523) 0.716 0.055 0.099 0.856 0.665 0.331 0.649 0.639 0.263 0.435 0.535 

Locus 244 : 
2 alleles
5.8% missing data
   2   (0.866) 0.874 0.978 0.979 0.958 0.992 0.870 0.985 0.926 0.791 0.851 0.864 
   4   (0.134) 0.126 0.022 0.021 0.042 0.008 0.130 0.015 0.074 0.209 0.149 0.136 

Locus 245 : 
2 alleles
2.9% missing data
   2   (0.841) 0.648 0.978 0.983 0.856 0.988 0.936 0.985 0.888 0.822 0.831 0.870 
   4   (0.159) 0.352 0.022 0.017 0.144 0.012 0.064 0.015 0.112 0.178 0.169 0.130 

Locus 246 : 
2 alleles
4.3% missing data
   4   (0.777) 0.857 0.578 0.793 0.928 0.907 0.819 0.729 0.708 0.864 0.820 0.809 
   2   (0.223) 0.143 0.422 0.207 0.072 0.093 0.181 0.271 0.292 0.136 0.180 0.191 

Locus 247 : 
2 alleles
14.5% missing data
   2   (0.649) 0.742 0.951 0.607 0.258 0.838 0.693 0.050 0.620 0.755 0.661 0.704 
   4   (0.351) 0.258 0.049 0.393 0.742 0.162 0.307 0.950 0.380 0.245 0.339 0.296 

Locus 248 : 
2 alleles
8.0% missing data
   2   (0.159) 0.176 0.484 0.056 0.089 0.260 0.073 0.365 0.109 0.193 0.124 0.113 
   3   (0.841) 0.824 0.516 0.944 0.911 0.740 0.927 0.635 0.891 0.807 0.876 0.887 

Locus 249 : 
2 alleles
13.8% missing data
   2   (0.940) 0.986 0.993 0.980 0.991 0.999 0.865 0.997 0.983 0.920 0.910 0.929 
   1   (0.060) 0.014 0.007 0.020 0.009 0.001 0.135 0.003 0.017 0.080 0.090 0.071 

Locus 250 : 
2 alleles
1.4% missing data
   2   (0.785) 0.805 0.726 0.949 0.920 0.715 0.814 0.132 0.827 0.835 0.828 0.816 
   3   (0.215) 0.195 0.274 0.051 0.080 0.285 0.186 0.868 0.173 0.165 0.172 0.184 

Locus 251 : 
2 alleles
5.1% missing data
   3   (0.378) 0.266 0.959 0.416 0.409 0.104 0.339 0.768 0.353 0.374 0.399 0.337 
   4   (0.622) 0.734 0.041 0.584 0.591 0.896 0.661 0.232 0.647 0.626 0.601 0.663 

Locus 252 : 
2 alleles
15.9% missing data
   2   (0.255) 0.230 0.214 0.033 0.295 0.237 0.303 0.063 0.282 0.265 0.188 0.221 
   4   (0.745) 0.770 0.786 0.967 0.705 0.763 0.697 0.937 0.718 0.735 0.812 0.779 

Locus 253 : 
2 alleles
15.2% missing data
   4   (0.866) 0.825 0.952 0.917 0.961 0.982 0.924 0.980 0.826 0.948 0.914 0.902 
   2   (0.134) 0.175 0.048 0.083 0.039 0.018 0.076 0.020 0.174 0.052 0.086 0.098 

Locus 254 : 
2 alleles
8.0% missing data
   1   (0.326) 0.257 0.105 0.406 0.144 0.085 0.325 0.106 0.374 0.690 0.279 0.268 
   2   (0.674) 0.743 0.895 0.594 0.856 0.915 0.675 0.894 0.626 0.310 0.721 0.732 

Locus 255 : 
2 alleles
16.7% missing data
   1   (0.653) 0.544 0.680 0.184 0.583 0.375 0.655 0.671 0.771 0.819 0.648 0.566 
   2   (0.347) 0.456 0.320 0.816 0.417 0.625 0.345 0.329 0.229 0.181 0.352 0.434 

Locus 256 : 
2 alleles
7.2% missing data
   1   (0.680) 0.583 0.107 0.945 0.769 0.359 0.776 0.983 0.701 0.770 0.702 0.754 
   2   (0.320) 0.417 0.893 0.055 0.231 0.641 0.224 0.017 0.299 0.230 0.298 0.246 

Locus 257 : 
2 alleles
10.9% missing data
   1   (0.921) 0.866 0.983 0.947 0.962 0.994 0.942 0.937 0.963 0.964 0.954 0.954 
   2   (0.079) 0.134 0.017 0.053 0.038 0.006 0.058 0.063 0.037 0.036 0.046 0.046 

Locus 258 : 
2 alleles
15.9% missing data
   3   (0.908) 0.899 0.898 0.968 0.793 0.971 0.977 0.981 0.883 0.964 0.958 0.946 
   1   (0.092) 0.101 0.102 0.032 0.207 0.029 0.023 0.019 0.117 0.036 0.042 0.054 

Locus 259 : 
2 alleles
10.9% missing data
   2   (0.850) 0.891 0.145 0.919 0.958 0.991 0.774 0.990 0.930 0.809 0.866 0.876 
   4   (0.150) 0.109 0.855 0.081 0.042 0.009 0.226 0.010 0.070 0.191 0.134 0.124 

Locus 260 : 
2 alleles
11.6% missing data
   1   (0.862) 0.922 0.976 0.921 0.945 0.990 0.923 0.403 0.920 0.909 0.724 0.844 
   3   (0.138) 0.078 0.024 0.079 0.055 0.010 0.077 0.597 0.080 0.091 0.276 0.156 

Locus 261 : 
2 alleles
15.9% missing data
   1   (0.488) 0.463 0.465 0.489 0.243 0.576 0.459 0.415 0.510 0.524 0.526 0.433 
   3   (0.512) 0.537 0.535 0.511 0.757 0.424 0.541 0.585 0.490 0.476 0.474 0.567 

Locus 262 : 
2 alleles
13.8% missing data
   4   (0.117) 0.096 0.018 0.016 0.127 0.010 0.078 0.139 0.084 0.516 0.066 0.077 
   2   (0.883) 0.904 0.982 0.984 0.873 0.990 0.922 0.861 0.916 0.484 0.934 0.923 

Locus 263 : 
2 alleles
1.4% missing data
   1   (0.904) 0.781 0.986 0.982 0.948 0.989 0.945 0.986 0.947 0.957 0.940 0.927 
   2   (0.096) 0.219 0.014 0.018 0.052 0.011 0.055 0.014 0.053 0.043 0.060 0.073 

Locus 264 : 
2 alleles
3.6% missing data
   2   (0.934) 0.825 0.992 0.192 0.975 0.863 0.995 0.876 0.927 0.993 0.991 0.974 
   4   (0.066) 0.175 0.008 0.808 0.025 0.137 0.005 0.124 0.073 0.007 0.009 0.026 

Locus 265 : 
2 alleles
7.2% missing data
   3   (0.700) 0.722 0.156 0.845 0.723 0.948 0.804 0.306 0.762 0.845 0.612 0.590 
   2   (0.300) 0.278 0.844 0.155 0.277 0.052 0.196 0.694 0.238 0.155 0.388 0.410 

Locus 266 : 
2 alleles
5.1% missing data
   2   (0.479) 0.428 0.778 0.526 0.352 0.804 0.567 0.023 0.536 0.580 0.354 0.385 
   4   (0.521) 0.572 0.222 0.474 0.648 0.196 0.433 0.977 0.464 0.420 0.646 0.615 

Locus 267 : 
2 alleles
2.9% missing data
   2   (0.922) 0.965 0.986 0.727 0.987 0.996 0.918 0.996 0.958 0.971 0.911 0.858 
   4   (0.078) 0.035 0.014 0.273 0.013 0.004 0.082 0.004 0.042 0.029 0.089 0.142 

Locus 268 : 
2 alleles
15.2% missing data
   1   (0.193) 0.129 0.071 0.205 0.076 0.024 0.277 0.037 0.237 0.166 0.134 0.189 
   3   (0.807) 0.871 0.929 0.795 0.924 0.976 0.723 0.963 0.763 0.834 0.866 0.811 

Locus 269 : 
2 alleles
4.3% missing data
   1   (0.900) 0.964 0.987 0.964 0.933 0.996 0.744 0.862 0.948 0.849 0.917 0.931 
   3   (0.100) 0.036 0.013 0.036 0.067 0.004 0.256 0.138 0.052 0.151 0.083 0.069 

Locus 270 : 
2 alleles
6.5% missing data
   4   (0.908) 0.824 0.986 0.969 0.965 0.983 0.962 0.918 0.947 0.962 0.924 0.934 
   1   (0.092) 0.176 0.014 0.031 0.035 0.017 0.038 0.082 0.053 0.038 0.076 0.066 

Locus 271 : 
2 alleles
2.2% missing data
   2   (0.876) 0.792 0.982 0.751 0.876 0.960 0.969 0.983 0.824 0.964 0.936 0.924 
   4   (0.124) 0.208 0.018 0.249 0.124 0.040 0.031 0.017 0.176 0.036 0.064 0.076 

Locus 272 : 
2 alleles
2.9% missing data
   4   (0.848) 0.871 0.943 0.970 0.930 0.979 0.863 0.954 0.816 0.877 0.899 0.842 
   2   (0.152) 0.129 0.057 0.030 0.070 0.021 0.137 0.046 0.184 0.123 0.101 0.158 

Locus 273 : 
2 alleles
1.4% missing data
   2   (0.867) 0.911 0.982 0.976 0.954 0.986 0.889 0.983 0.859 0.910 0.894 0.793 
   4   (0.133) 0.089 0.018 0.024 0.046 0.014 0.111 0.017 0.141 0.090 0.106 0.207 

Locus 274 : 
2 alleles
8.0% missing data
   1   (0.130) 0.189 0.053 0.287 0.046 0.020 0.084 0.017 0.090 0.437 0.062 0.112 
   3   (0.870) 0.811 0.947 0.713 0.954 0.980 0.916 0.983 0.910 0.563 0.938 0.888 

Locus 275 : 
2 alleles
2.9% missing data
   1   (0.586) 0.570 0.055 0.102 0.845 0.697 0.500 0.069 0.616 0.683 0.702 0.649 
   4   (0.414) 0.430 0.945 0.898 0.155 0.303 0.500 0.931 0.384 0.317 0.298 0.351 

Locus 276 : 
2 alleles
18.1% missing data
   2   (0.366) 0.407 0.150 0.102 0.684 0.087 0.227 0.616 0.315 0.237 0.528 0.363 
   3   (0.634) 0.593 0.850 0.898 0.316 0.913 0.773 0.384 0.685 0.763 0.472 0.637 

Locus 277 : 
2 alleles
10.9% missing data
   1   (0.906) 0.938 0.987 0.989 0.956 0.995 0.956 0.781 0.927 0.961 0.883 0.917 
   4   (0.094) 0.062 0.013 0.011 0.044 0.005 0.044 0.219 0.073 0.039 0.117 0.083 

Locus 278 : 
2 alleles
3.6% missing data
   3   (0.782) 0.835 0.970 0.978 0.874 0.985 0.842 0.969 0.746 0.488 0.800 0.813 
   1   (0.218) 0.165 0.030 0.022 0.126 0.015 0.158 0.031 0.254 0.512 0.200 0.187 

Locus 279 : 
2 alleles
3.6% missing data
   1   (0.879) 0.951 0.943 0.976 0.967 0.992 0.913 0.956 0.853 0.924 0.867 0.863 
   3   (0.121) 0.049 0.057 0.024 0.033 0.008 0.087 0.044 0.147 0.076 0.133 0.137 

Locus 280 : 
2 alleles
2.2% missing data
   3   (0.180) 0.398 0.030 0.459 0.186 0.087 0.082 0.032 0.123 0.159 0.154 0.123 
   4   (0.820) 0.602 0.970 0.541 0.814 0.913 0.918 0.968 0.877 0.841 0.846 0.877 

Locus 281 : 
2 alleles
14.5% missing data
   1   (0.729) 0.753 0.875 0.693 0.882 0.923 0.777 0.533 0.737 0.673 0.715 0.770 
   2   (0.271) 0.247 0.125 0.307 0.118 0.077 0.223 0.467 0.263 0.327 0.285 0.230 

Locus 282 : 
2 alleles
18.1% missing data
   3   (0.829) 0.911 0.823 0.969 0.917 0.970 0.832 0.979 0.733 0.927 0.845 0.858 
   4   (0.171) 0.089 0.177 0.031 0.083 0.030 0.168 0.021 0.267 0.073 0.155 0.142 

Locus 283 : 
2 alleles
5.1% missing data
   1   (0.893) 0.936 0.982 0.912 0.969 0.991 0.940 0.985 0.863 0.880 0.931 0.930 
   2   (0.107) 0.064 0.018 0.088 0.031 0.009 0.060 0.015 0.137 0.120 0.069 0.070 

Locus 284 : 
2 alleles
5.1% missing data
   1   (0.881) 0.945 0.343 0.935 0.955 0.982 0.874 0.992 0.936 0.874 0.902 0.893 
   2   (0.119) 0.055 0.657 0.065 0.045 0.018 0.126 0.008 0.064 0.126 0.098 0.107 

Locus 285 : 
2 alleles
10.9% missing data
   4   (0.907) 0.931 0.986 0.920 0.963 0.991 0.974 0.980 0.833 0.959 0.954 0.939 
   2   (0.093) 0.069 0.014 0.080 0.037 0.009 0.026 0.020 0.167 0.041 0.046 0.061 

Locus 286 : 
2 alleles
8.0% missing data
   4   (0.378) 0.545 0.108 0.464 0.492 0.349 0.199 0.101 0.366 0.417 0.367 0.374 
   2   (0.622) 0.455 0.892 0.536 0.508 0.651 0.801 0.899 0.634 0.583 0.633 0.626 

Locus 287 : 
2 alleles
14.5% missing data
   1   (0.424) 0.419 0.075 0.946 0.845 0.161 0.397 0.426 0.353 0.575 0.434 0.378 
   3   (0.576) 0.581 0.925 0.054 0.155 0.839 0.603 0.574 0.647 0.425 0.566 0.622 

Locus 288 : 
2 alleles
2.2% missing data
   2   (0.052) 0.010 0.006 0.003 0.010 0.001 0.083 0.012 0.011 0.050 0.117 0.074 
   3   (0.948) 0.990 0.994 0.997 0.990 0.999 0.917 0.988 0.989 0.950 0.883 0.926 

Locus 289 : 
2 alleles
15.9% missing data
   4   (0.920) 0.983 0.160 0.995 0.988 0.998 0.911 0.996 0.981 0.835 0.867 0.930 
   2   (0.080) 0.017 0.840 0.005 0.012 0.002 0.089 0.004 0.019 0.165 0.133 0.070 

Locus 290 : 
2 alleles
6.5% missing data
   2   (0.850) 0.770 0.980 0.429 0.942 0.910 0.948 0.954 0.752 0.947 0.939 0.914 
   4   (0.150) 0.230 0.020 0.571 0.058 0.090 0.052 0.046 0.248 0.053 0.061 0.086 

Locus 291 : 
2 alleles
18.1% missing data
   4   (0.895) 0.935 0.961 0.918 0.977 0.990 0.875 0.989 0.933 0.892 0.891 0.925 
   2   (0.105) 0.065 0.039 0.082 0.023 0.010 0.125 0.011 0.067 0.108 0.109 0.075 

Locus 292 : 
2 alleles
7.2% missing data
   2   (0.711) 0.824 0.952 0.540 0.870 0.968 0.622 0.456 0.765 0.573 0.629 0.768 
   4   (0.289) 0.176 0.048 0.460 0.130 0.032 0.378 0.544 0.235 0.427 0.371 0.232 

Locus 293 : 
2 alleles
3.6% missing data
   1   (0.911) 0.983 0.980 0.995 0.988 0.998 0.768 0.996 0.981 0.604 0.813 0.901 
   3   (0.089) 0.017 0.020 0.005 0.012 0.002 0.232 0.004 0.019 0.396 0.187 0.099 

Locus 294 : 
2 alleles
10.9% missing data
   2   (0.847) 0.889 0.569 0.972 0.955 0.810 0.943 0.816 0.822 0.889 0.882 0.881 
   1   (0.153) 0.111 0.431 0.028 0.045 0.190 0.057 0.184 0.178 0.111 0.118 0.119 

Locus 295 : 
2 alleles
5.1% missing data
   1   (0.797) 0.910 0.970 0.872 0.889 0.976 0.778 0.809 0.794 0.725 0.739 0.833 
   2   (0.203) 0.090 0.030 0.128 0.111 0.024 0.222 0.191 0.206 0.275 0.261 0.167 

Locus 296 : 
2 alleles
5.8% missing data
   1   (0.607) 0.520 0.855 0.153 0.346 0.049 0.862 0.132 0.546 0.625 0.765 0.700 
   3   (0.393) 0.480 0.145 0.847 0.654 0.951 0.138 0.868 0.454 0.375 0.235 0.300 

Locus 297 : 
2 alleles
4.3% missing data
   4   (0.919) 0.791 0.988 0.958 0.912 0.990 0.981 0.954 0.949 0.955 0.964 0.938 
   2   (0.081) 0.209 0.012 0.042 0.088 0.010 0.019 0.046 0.051 0.045 0.036 0.062 

Locus 298 : 
2 alleles
11.6% missing data
   2   (0.619) 0.380 0.943 0.598 0.791 0.848 0.719 0.496 0.581 0.712 0.705 0.604 
   4   (0.381) 0.620 0.057 0.402 0.209 0.152 0.281 0.504 0.419 0.288 0.295 0.396 

Locus 299 : 
2 alleles
8.0% missing data
   2   (0.213) 0.106 0.469 0.552 0.106 0.039 0.336 0.038 0.189 0.218 0.163 0.186 
   4   (0.787) 0.894 0.531 0.448 0.894 0.961 0.664 0.962 0.811 0.782 0.837 0.814 

Locus 300 : 
2 alleles
3.6% missing data
   2   (0.804) 0.774 0.959 0.964 0.940 0.984 0.810 0.902 0.807 0.722 0.833 0.839 
   4   (0.196) 0.226 0.041 0.036 0.060 0.016 0.190 0.098 0.193 0.278 0.167 0.161 

Locus 301 : 
2 alleles
5.8% missing data
   2   (0.526) 0.478 0.867 0.933 0.245 0.277 0.557 0.538 0.556 0.564 0.489 0.502 
   4   (0.474) 0.522 0.133 0.067 0.755 0.723 0.443 0.462 0.444 0.436 0.511 0.498 

Locus 302 : 
2 alleles
13.8% missing data
   4   (0.464) 0.454 0.795 0.467 0.730 0.714 0.555 0.334 0.385 0.394 0.435 0.427 
   3   (0.536) 0.546 0.205 0.533 0.270 0.286 0.445 0.666 0.615 0.606 0.565 0.573 

Locus 303 : 
2 alleles
6.5% missing data
   4   (0.894) 0.901 0.978 0.749 0.894 0.973 0.938 0.985 0.904 0.954 0.919 0.940 
   2   (0.106) 0.099 0.022 0.251 0.106 0.027 0.062 0.015 0.096 0.046 0.081 0.060 

Locus 304 : 
2 alleles
14.5% missing data
   3   (0.914) 0.932 0.989 0.991 0.901 0.993 0.958 0.770 0.920 0.945 0.954 0.939 
   1   (0.086) 0.068 0.011 0.009 0.099 0.007 0.042 0.230 0.080 0.055 0.046 0.061 

Locus 305 : 
2 alleles
2.2% missing data
   4   (0.832) 0.921 0.321 0.972 0.946 0.971 0.730 0.975 0.856 0.870 0.859 0.875 
   3   (0.168) 0.079 0.679 0.028 0.054 0.029 0.270 0.025 0.144 0.130 0.141 0.125 

Locus 306 : 
2 alleles
5.1% missing data
   2   (0.908) 0.805 0.986 0.919 0.954 0.988 0.964 0.947 0.909 0.948 0.966 0.944 
   3   (0.092) 0.195 0.014 0.081 0.046 0.012 0.036 0.053 0.091 0.052 0.034 0.056 

Locus 307 : 
2 alleles
13.0% missing data
   3   (0.738) 0.712 0.961 0.635 0.432 0.948 0.816 0.786 0.799 0.649 0.719 0.722 
   1   (0.262) 0.288 0.039 0.365 0.568 0.052 0.184 0.214 0.201 0.351 0.281 0.278 

Locus 308 : 
2 alleles
5.1% missing data
   3   (0.917) 0.973 0.977 0.992 0.315 0.993 0.970 0.941 0.952 0.952 0.923 0.910 
   1   (0.083) 0.027 0.023 0.008 0.685 0.007 0.030 0.059 0.048 0.048 0.077 0.090 

Locus 309 : 
2 alleles
2.2% missing data
   2   (0.783) 0.779 0.966 0.948 0.935 0.965 0.870 0.386 0.684 0.622 0.879 0.875 
   3   (0.217) 0.221 0.034 0.052 0.065 0.035 0.130 0.614 0.316 0.378 0.121 0.125 

Locus 310 : 
2 alleles
5.8% missing data
   4   (0.865) 0.853 0.972 0.440 0.906 0.918 0.947 0.981 0.863 0.933 0.903 0.904 
   2   (0.135) 0.147 0.028 0.560 0.094 0.082 0.053 0.019 0.137 0.067 0.097 0.096 

Locus 311 : 
2 alleles
15.2% missing data
   3   (0.825) 0.830 0.972 0.789 0.896 0.958 0.923 0.394 0.772 0.931 0.878 0.807 
   1   (0.175) 0.170 0.028 0.211 0.104 0.042 0.077 0.606 0.228 0.069 0.122 0.193 

Locus 312 : 
2 alleles
5.1% missing data
   2   (0.897) 0.963 0.981 0.985 0.937 0.995 0.916 0.865 0.907 0.917 0.903 0.775 
   3   (0.103) 0.037 0.019 0.015 0.063 0.005 0.084 0.135 0.093 0.083 0.097 0.225 

Locus 313 : 
2 alleles
2.2% missing data
   3   (0.102) 0.102 0.013 0.021 0.037 0.007 0.066 0.017 0.089 0.096 0.066 0.074 
   4   (0.898) 0.898 0.987 0.979 0.963 0.993 0.934 0.983 0.911 0.904 0.934 0.926 

Locus 314 : 
2 alleles
9.4% missing data
   2   (0.923) 0.952 0.990 0.994 0.986 0.996 0.961 0.927 0.961 0.956 0.890 0.900 
   4   (0.077) 0.048 0.010 0.006 0.014 0.004 0.039 0.073 0.039 0.044 0.110 0.100 

Locus 315 : 
2 alleles
2.2% missing data
   2   (0.622) 0.736 0.281 0.448 0.588 0.918 0.496 0.925 0.689 0.530 0.584 0.669 
   4   (0.378) 0.264 0.719 0.552 0.412 0.082 0.504 0.075 0.311 0.470 0.416 0.331 

Locus 316 : 
2 alleles
2.9% missing data
   1   (0.931) 0.972 0.988 0.994 0.987 0.998 0.963 0.996 0.977 0.948 0.843 0.905 
   3   (0.069) 0.028 0.012 0.006 0.013 0.002 0.037 0.004 0.023 0.052 0.157 0.095 

Locus 317 : 
2 alleles
5.8% missing data
   4   (0.908) 0.941 0.974 0.362 0.979 0.991 0.974 0.985 0.886 0.970 0.953 0.941 
   2   (0.092) 0.059 0.026 0.638 0.021 0.009 0.026 0.015 0.114 0.030 0.047 0.059 

Locus 318 : 
2 alleles
6.5% missing data
   2   (0.893) 0.960 0.472 0.893 0.976 0.986 0.937 0.985 0.931 0.860 0.904 0.876 
   4   (0.107) 0.040 0.528 0.107 0.024 0.014 0.063 0.015 0.069 0.140 0.096 0.124 

Locus 319 : 
2 alleles
4.3% missing data
   2   (0.605) 0.603 0.844 0.699 0.217 0.868 0.776 0.570 0.515 0.529 0.677 0.615 
   4   (0.395) 0.397 0.156 0.301 0.783 0.132 0.224 0.430 0.485 0.471 0.323 0.385 

Locus 320 : 
2 alleles
5.1% missing data
   2   (0.391) 0.364 0.839 0.199 0.456 0.055 0.519 0.423 0.367 0.590 0.282 0.390 
   4   (0.609) 0.636 0.161 0.801 0.544 0.945 0.481 0.577 0.633 0.410 0.718 0.610 

Locus 321 : 
2 alleles
10.9% missing data
   2   (0.813) 0.821 0.974 0.520 0.483 0.936 0.864 0.961 0.797 0.848 0.900 0.890 
   4   (0.187) 0.179 0.026 0.480 0.517 0.064 0.136 0.039 0.203 0.152 0.100 0.110 

Locus 322 : 
2 alleles
6.5% missing data
   1   (0.276) 0.197 0.037 0.415 0.279 0.148 0.266 0.542 0.390 0.147 0.195 0.229 
   3   (0.724) 0.803 0.963 0.585 0.721 0.852 0.734 0.458 0.610 0.853 0.805 0.771 

Locus 323 : 
2 alleles
18.8% missing data
   3   (0.920) 0.889 0.990 0.552 0.948 0.977 0.987 0.980 0.866 0.982 0.980 0.961 
   1   (0.080) 0.111 0.010 0.448 0.052 0.023 0.013 0.020 0.134 0.018 0.020 0.039 

Locus 324 : 
2 alleles
3.6% missing data
   3   (0.794) 0.916 0.260 0.974 0.912 0.980 0.812 0.023 0.876 0.817 0.671 0.818 
   1   (0.206) 0.084 0.740 0.026 0.088 0.020 0.188 0.977 0.124 0.183 0.329 0.182 

Locus 325 : 
2 alleles
14.5% missing data
   1   (0.849) 0.798 0.853 0.954 0.817 0.976 0.905 0.956 0.849 0.915 0.889 0.882 
   3   (0.151) 0.202 0.147 0.046 0.183 0.024 0.095 0.044 0.151 0.085 0.111 0.118 

Locus 326 : 
2 alleles
13.8% missing data
   4   (0.614) 0.658 0.119 0.189 0.665 0.167 0.756 0.561 0.663 0.541 0.659 0.577 
   2   (0.386) 0.342 0.881 0.811 0.335 0.833 0.244 0.439 0.337 0.459 0.341 0.423 

Locus 327 : 
2 alleles
5.8% missing data
   1   (0.164) 0.125 0.794 0.029 0.069 0.038 0.086 0.034 0.177 0.198 0.116 0.124 
   3   (0.836) 0.875 0.206 0.971 0.931 0.962 0.914 0.966 0.823 0.802 0.884 0.876 

Locus 328 : 
2 alleles
0.7% missing data
   4   (0.877) 0.914 0.984 0.989 0.955 0.992 0.900 0.978 0.771 0.958 0.940 0.898 
   2   (0.123) 0.086 0.016 0.011 0.045 0.008 0.100 0.022 0.229 0.042 0.060 0.102 

Locus 329 : 
2 alleles
5.1% missing data
   4   (0.358) 0.244 0.050 0.452 0.147 0.095 0.295 0.392 0.376 0.621 0.410 0.390 
   2   (0.642) 0.756 0.950 0.548 0.853 0.905 0.705 0.608 0.624 0.379 0.590 0.610 

Locus 330 : 
2 alleles
3.6% missing data
   3   (0.888) 0.787 0.986 0.985 0.956 0.971 0.976 0.944 0.745 0.970 0.969 0.943 
   1   (0.112) 0.213 0.014 0.015 0.044 0.029 0.024 0.056 0.255 0.030 0.031 0.057 

Locus 331 : 
2 alleles
15.2% missing data
   4   (0.893) 0.830 0.985 0.973 0.920 0.887 0.984 0.694 0.733 0.981 0.972 0.946 
   2   (0.107) 0.170 0.015 0.027 0.080 0.113 0.016 0.306 0.267 0.019 0.028 0.054 

Locus 332 : 
2 alleles
6.5% missing data
   1   (0.316) 0.371 0.036 0.445 0.442 0.423 0.178 0.831 0.319 0.345 0.222 0.302 
   3   (0.684) 0.629 0.964 0.555 0.558 0.577 0.822 0.169 0.681 0.655 0.778 0.698 

Locus 333 : 
2 alleles
5.1% missing data
   4   (0.915) 0.934 0.975 0.988 0.923 0.991 0.946 0.984 0.969 0.915 0.894 0.852 
   1   (0.085) 0.066 0.025 0.012 0.077 0.009 0.054 0.016 0.031 0.085 0.106 0.148 

Locus 334 : 
2 alleles
2.2% missing data
   1   (0.898) 0.870 0.982 0.062 0.954 0.989 0.957 0.989 0.957 0.886 0.936 0.931 
   3   (0.102) 0.130 0.018 0.938 0.046 0.011 0.043 0.011 0.043 0.114 0.064 0.069 

Locus 335 : 
2 alleles
15.9% missing data
   1   (0.894) 0.915 0.500 0.959 0.967 0.983 0.881 0.994 0.968 0.874 0.893 0.924 
   2   (0.106) 0.085 0.500 0.041 0.033 0.017 0.119 0.006 0.032 0.126 0.107 0.076 

Locus 336 : 
2 alleles
15.9% missing data
   4   (0.921) 0.950 0.978 0.981 0.964 0.995 0.961 0.924 0.962 0.918 0.901 0.912 
   1   (0.079) 0.050 0.022 0.019 0.036 0.005 0.039 0.076 0.038 0.082 0.099 0.088 

Locus 337 : 
2 alleles
13.0% missing data
   2   (0.554) 0.454 0.605 0.927 0.434 0.785 0.601 0.531 0.591 0.546 0.522 0.553 
   4   (0.446) 0.546 0.395 0.073 0.566 0.215 0.399 0.469 0.409 0.454 0.478 0.447 

Locus 338 : 
2 alleles
13.8% missing data
   3   (0.837) 0.796 0.850 0.914 0.785 0.927 0.937 0.978 0.806 0.931 0.864 0.868 
   1   (0.163) 0.204 0.150 0.086 0.215 0.073 0.063 0.022 0.194 0.069 0.136 0.132 

Locus 339 : 
2 alleles
5.1% missing data
   1   (0.697) 0.567 0.535 0.962 0.879 0.209 0.823 0.723 0.710 0.634 0.784 0.661 
   3   (0.303) 0.433 0.465 0.038 0.121 0.791 0.177 0.277 0.290 0.366 0.216 0.339 

Locus 340 : 
2 alleles
1.4% missing data
   4   (0.905) 0.926 0.986 0.987 0.955 0.994 0.947 0.814 0.922 0.964 0.915 0.890 
   2   (0.095) 0.074 0.014 0.013 0.045 0.006 0.053 0.186 0.078 0.036 0.085 0.110 

Locus 341 : 
2 alleles
13.0% missing data
   4   (0.888) 0.925 0.984 0.949 0.946 0.992 0.882 0.986 0.894 0.934 0.906 0.902 
   1   (0.112) 0.075 0.016 0.051 0.054 0.008 0.118 0.014 0.106 0.066 0.094 0.098 

Locus 342 : 
2 alleles
6.5% missing data
   2   (0.736) 0.726 0.228 0.889 0.821 0.897 0.849 0.967 0.716 0.833 0.718 0.736 
   3   (0.264) 0.274 0.772 0.111 0.179 0.103 0.151 0.033 0.284 0.167 0.282 0.264 

Locus 343 : 
2 alleles
10.1% missing data
   2   (0.824) 0.834 0.975 0.980 0.935 0.981 0.861 0.837 0.816 0.908 0.777 0.846 
   4   (0.176) 0.166 0.025 0.020 0.065 0.019 0.139 0.163 0.184 0.092 0.223 0.154 

Locus 344 : 
2 alleles
11.6% missing data
   1   (0.908) 0.937 0.987 0.939 0.940 0.989 0.962 0.876 0.890 0.969 0.932 0.930 
   3   (0.092) 0.063 0.013 0.061 0.060 0.011 0.038 0.124 0.110 0.031 0.068 0.070 

Locus 345 : 
2 alleles
15.9% missing data
   4   (0.837) 0.686 0.807 0.974 0.859 0.941 0.892 0.973 0.857 0.933 0.873 0.870 
   2   (0.163) 0.314 0.193 0.026 0.141 0.059 0.108 0.027 0.143 0.067 0.127 0.130 

Locus 346 : 
2 alleles
5.8% missing data
   2   (0.895) 0.923 0.896 0.914 0.958 0.987 0.929 0.989 0.934 0.877 0.907 0.897 
   4   (0.105) 0.077 0.104 0.086 0.042 0.013 0.071 0.011 0.066 0.123 0.093 0.103 

Locus 347 : 
2 alleles
5.8% missing data
   2   (0.911) 0.955 0.989 0.936 0.954 0.993 0.920 0.960 0.918 0.866 0.955 0.936 
   4   (0.089) 0.045 0.011 0.064 0.046 0.007 0.080 0.040 0.082 0.134 0.045 0.064 

Locus 348 : 
2 alleles
1.4% missing data
   3   (0.880) 0.901 0.983 0.972 0.576 0.976 0.870 0.972 0.948 0.926 0.886 0.878 
   2   (0.120) 0.099 0.017 0.028 0.424 0.024 0.130 0.028 0.052 0.074 0.114 0.122 

Locus 349 : 
2 alleles
4.3% missing data
   4   (0.922) 0.835 0.973 0.982 0.930 0.969 0.988 0.958 0.900 0.984 0.972 0.958 
   2   (0.078) 0.165 0.027 0.018 0.070 0.031 0.012 0.042 0.100 0.016 0.028 0.042 

Locus 350 : 
2 alleles
5.1% missing data
   1   (0.915) 0.959 0.974 0.937 0.963 0.997 0.927 0.981 0.964 0.955 0.846 0.893 
   3   (0.085) 0.041 0.026 0.063 0.037 0.003 0.073 0.019 0.036 0.045 0.154 0.107 

Locus 351 : 
2 alleles
14.5% missing data
   1   (0.597) 0.589 0.179 0.909 0.833 0.379 0.691 0.636 0.592 0.415 0.606 0.661 
   3   (0.403) 0.411 0.821 0.091 0.167 0.621 0.309 0.364 0.408 0.585 0.394 0.339 

Locus 352 : 
2 alleles
2.2% missing data
   3   (0.912) 0.938 0.989 0.901 0.974 0.995 0.935 0.981 0.946 0.940 0.914 0.911 
   1   (0.088) 0.062 0.011 0.099 0.026 0.005 0.065 0.019 0.054 0.060 0.086 0.089 

Locus 353 : 
2 alleles
2.2% missing data
   3   (0.861) 0.865 0.983 0.988 0.940 0.992 0.865 0.981 0.921 0.788 0.845 0.810 
   1   (0.139) 0.135 0.017 0.012 0.060 0.008 0.135 0.019 0.079 0.212 0.155 0.190 

Locus 354 : 
2 alleles
0.7% missing data
   2   (0.894) 0.914 0.985 0.923 0.956 0.994 0.865 0.991 0.937 0.872 0.927 0.927 
   4   (0.106) 0.086 0.015 0.077 0.044 0.006 0.135 0.009 0.063 0.128 0.073 0.073 

Locus 355 : 
2 alleles
13.8% missing data
   3   (0.888) 0.901 0.983 0.982 0.949 0.991 0.949 0.885 0.875 0.804 0.927 0.920 
   1   (0.112) 0.099 0.017 0.018 0.051 0.009 0.051 0.115 0.125 0.196 0.073 0.080 

Locus 356 : 
2 alleles
11.6% missing data
   2   (0.926) 0.972 0.922 0.994 0.984 0.996 0.944 0.958 0.950 0.969 0.926 0.926 
   4   (0.074) 0.028 0.078 0.006 0.016 0.004 0.056 0.042 0.050 0.031 0.074 0.074 

Locus 357 : 
2 alleles
3.6% missing data
   4   (0.870) 0.811 0.982 0.857 0.861 0.867 0.979 0.989 0.742 0.975 0.938 0.913 
   2   (0.130) 0.189 0.018 0.143 0.139 0.133 0.021 0.011 0.258 0.025 0.062 0.087 

Locus 358 : 
2 alleles
5.8% missing data
   2   (0.734) 0.671 0.899 0.899 0.748 0.838 0.888 0.780 0.655 0.826 0.729 0.785 
   4   (0.266) 0.329 0.101 0.101 0.252 0.162 0.112 0.220 0.345 0.174 0.271 0.215 

Locus 359 : 
2 alleles
1.4% missing data
   3   (0.920) 0.979 0.975 0.608 0.985 0.996 0.940 0.996 0.970 0.949 0.854 0.898 
   1   (0.080) 0.021 0.025 0.392 0.015 0.004 0.060 0.004 0.030 0.051 0.146 0.102 

Locus 360 : 
2 alleles
2.9% missing data
   3   (0.903) 0.967 0.988 0.087 0.982 0.996 0.932 0.987 0.940 0.946 0.916 0.869 
   1   (0.097) 0.033 0.012 0.913 0.018 0.004 0.068 0.013 0.060 0.054 0.084 0.131 

Locus 361 : 
2 alleles
5.1% missing data
   1   (0.358) 0.248 0.899 0.072 0.244 0.645 0.386 0.400 0.294 0.420 0.374 0.452 
   3   (0.642) 0.752 0.101 0.928 0.756 0.355 0.614 0.600 0.706 0.580 0.626 0.548 

Locus 362 : 
2 alleles
4.3% missing data
   1   (0.866) 0.865 0.374 0.986 0.943 0.971 0.960 0.979 0.870 0.900 0.910 0.873 
   2   (0.134) 0.135 0.626 0.014 0.057 0.029 0.040 0.021 0.130 0.100 0.090 0.127 

Locus 363 : 
2 alleles
4.3% missing data
   3   (0.913) 0.908 0.986 0.975 0.952 0.977 0.980 0.930 0.821 0.965 0.972 0.956 
   1   (0.087) 0.092 0.014 0.025 0.048 0.023 0.020 0.070 0.179 0.035 0.028 0.044 

Locus 364 : 
2 alleles
11.6% missing data
   2   (0.883) 0.915 0.854 0.336 0.895 0.973 0.928 0.984 0.892 0.954 0.941 0.919 
   4   (0.117) 0.085 0.146 0.664 0.105 0.027 0.072 0.016 0.108 0.046 0.059 0.081 

Locus 365 : 
2 alleles
2.9% missing data
   1   (0.814) 0.779 0.972 0.925 0.915 0.971 0.851 0.978 0.802 0.880 0.829 0.744 
   3   (0.186) 0.221 0.028 0.075 0.085 0.029 0.149 0.022 0.198 0.120 0.171 0.256 

Locus 366 : 
2 alleles
5.1% missing data
   4   (0.491) 0.373 0.616 0.376 0.384 0.349 0.455 0.520 0.569 0.592 0.484 0.465 
   2   (0.509) 0.627 0.384 0.624 0.616 0.651 0.545 0.480 0.431 0.408 0.516 0.535 

Locus 367 : 
2 alleles
9.4% missing data
   2   (0.924) 0.942 0.990 0.995 0.975 0.998 0.946 0.996 0.974 0.946 0.877 0.933 
   3   (0.076) 0.058 0.010 0.005 0.025 0.002 0.054 0.004 0.026 0.054 0.123 0.067 

Locus 368 : 
2 alleles
6.5% missing data
   2   (0.475) 0.507 0.907 0.836 0.402 0.836 0.367 0.033 0.379 0.507 0.541 0.510 
   4   (0.525) 0.493 0.093 0.164 0.598 0.164 0.633 0.967 0.621 0.493 0.459 0.490 

Locus 369 : 
2 alleles
5.8% missing data
   4   (0.902) 0.869 0.965 0.989 0.194 0.987 0.981 0.941 0.907 0.966 0.961 0.946 
   1   (0.098) 0.131 0.035 0.011 0.806 0.013 0.019 0.059 0.093 0.034 0.039 0.054 

Locus 370 : 
2 alleles
5.8% missing data
   2   (0.253) 0.234 0.034 0.071 0.146 0.043 0.243 0.029 0.381 0.248 0.172 0.220 
   4   (0.747) 0.766 0.966 0.929 0.854 0.957 0.757 0.971 0.619 0.752 0.828 0.780 

Locus 371 : 
2 alleles
1.4% missing data
   1   (0.867) 0.791 0.974 0.629 0.950 0.980 0.841 0.977 0.912 0.946 0.913 0.889 
   3   (0.133) 0.209 0.026 0.371 0.050 0.020 0.159 0.023 0.088 0.054 0.087 0.111 

Locus 372 : 
2 alleles
0.7% missing data
   1   (0.312) 0.265 0.048 0.056 0.135 0.068 0.414 0.047 0.365 0.397 0.285 0.298 
   3   (0.688) 0.735 0.952 0.944 0.865 0.932 0.586 0.953 0.635 0.603 0.715 0.702 

Locus 373 : 
2 alleles
2.2% missing data
   4   (0.936) 0.981 0.992 0.996 0.982 0.998 0.949 0.990 0.975 0.953 0.877 0.938 
   2   (0.064) 0.019 0.008 0.004 0.018 0.002 0.051 0.010 0.025 0.047 0.123 0.062 

Locus 374 : 
2 alleles
19.6% missing data
   2   (0.668) 0.799 0.810 0.663 0.685 0.571 0.653 0.722 0.754 0.546 0.538 0.559 
   4   (0.332) 0.201 0.190 0.337 0.315 0.429 0.347 0.278 0.246 0.454 0.462 0.441 

Locus 375 : 
2 alleles
15.9% missing data
   2   (0.910) 0.932 0.869 0.976 0.924 0.992 0.907 0.994 0.945 0.928 0.942 0.915 
   4   (0.090) 0.068 0.131 0.024 0.076 0.008 0.093 0.006 0.055 0.072 0.058 0.085 

Locus 376 : 
2 alleles
2.2% missing data
   2   (0.857) 0.874 0.979 0.934 0.499 0.875 0.952 0.070 0.858 0.962 0.923 0.905 
   3   (0.143) 0.126 0.021 0.066 0.501 0.125 0.048 0.930 0.142 0.038 0.077 0.095 

Locus 377 : 
2 alleles
4.3% missing data
   1   (0.604) 0.698 0.913 0.519 0.299 0.253 0.598 0.575 0.670 0.711 0.543 0.516 
   3   (0.396) 0.302 0.087 0.481 0.701 0.747 0.402 0.425 0.330 0.289 0.457 0.484 

Locus 378 : 
2 alleles
15.9% missing data
   2   (0.181) 0.094 0.025 0.138 0.056 0.009 0.370 0.015 0.081 0.498 0.231 0.284 
   4   (0.819) 0.906 0.975 0.862 0.944 0.991 0.630 0.985 0.919 0.502 0.769 0.716 

Locus 379 : 
2 alleles
14.5% missing data
   2   (0.650) 0.731 0.401 0.555 0.566 0.675 0.645 0.945 0.603 0.723 0.696 0.686 
   4   (0.350) 0.269 0.599 0.445 0.434 0.325 0.355 0.055 0.397 0.277 0.304 0.314 

Locus 380 : 
2 alleles
2.9% missing data
   2   (0.881) 0.806 0.985 0.965 0.914 0.934 0.957 0.980 0.848 0.958 0.933 0.933 
   4   (0.119) 0.194 0.015 0.035 0.086 0.066 0.043 0.020 0.152 0.042 0.067 0.067 

Locus 381 : 
2 alleles
7.2% missing data
   4   (0.867) 0.880 0.956 0.859 0.964 0.882 0.921 0.796 0.902 0.947 0.856 0.864 
   2   (0.133) 0.120 0.044 0.141 0.036 0.118 0.079 0.204 0.098 0.053 0.144 0.136 

Locus 382 : 
2 alleles
5.8% missing data
   4   (0.886) 0.927 0.378 0.960 0.906 0.894 0.952 0.983 0.910 0.941 0.918 0.913 
   2   (0.114) 0.073 0.622 0.040 0.094 0.106 0.048 0.017 0.090 0.059 0.082 0.087 

Locus 383 : 
2 alleles
14.5% missing data
   1   (0.264) 0.222 0.043 0.149 0.184 0.027 0.556 0.216 0.204 0.359 0.223 0.254 
   3   (0.736) 0.778 0.957 0.851 0.816 0.973 0.444 0.784 0.796 0.641 0.777 0.746 

Locus 384 : 
2 alleles
8.7% missing data
   1   (0.872) 0.781 0.963 0.785 0.918 0.978 0.894 0.986 0.923 0.886 0.913 0.891 
   3   (0.128) 0.219 0.037 0.215 0.082 0.022 0.106 0.014 0.077 0.114 0.087 0.109 

Locus 385 : 
2 alleles
10.9% missing data
   2   (0.892) 0.924 0.848 0.562 0.919 0.990 0.969 0.939 0.894 0.719 0.953 0.939 
   4   (0.108) 0.076 0.152 0.438 0.081 0.010 0.031 0.061 0.106 0.281 0.047 0.061 

Locus 386 : 
2 alleles
11.6% missing data
   2   (0.861) 0.920 0.874 0.862 0.742 0.982 0.937 0.984 0.805 0.678 0.931 0.921 
   1   (0.139) 0.080 0.126 0.138 0.258 0.018 0.063 0.016 0.195 0.322 0.069 0.079 

Locus 387 : 
2 alleles
7.2% missing data
   2   (0.798) 0.755 0.936 0.724 0.926 0.754 0.901 0.807 0.720 0.909 0.868 0.828 
   3   (0.202) 0.245 0.064 0.276 0.074 0.246 0.099 0.193 0.280 0.091 0.132 0.172 

Locus 388 : 
2 alleles
6.5% missing data
   3   (0.808) 0.839 0.492 0.869 0.805 0.864 0.891 0.852 0.863 0.797 0.787 0.809 
   1   (0.192) 0.161 0.508 0.131 0.195 0.136 0.109 0.148 0.137 0.203 0.213 0.191 

Locus 389 : 
2 alleles
4.3% missing data
   1   (0.786) 0.815 0.907 0.808 0.918 0.965 0.782 0.033 0.844 0.882 0.767 0.773 
   3   (0.214) 0.185 0.093 0.192 0.082 0.035 0.218 0.967 0.156 0.118 0.233 0.227 

Locus 390 : 
2 alleles
15.9% missing data
   1   (0.701) 0.812 0.706 0.723 0.589 0.829 0.632 0.930 0.749 0.832 0.563 0.677 
   3   (0.299) 0.188 0.294 0.277 0.411 0.171 0.368 0.070 0.251 0.168 0.437 0.323 

Locus 391 : 
2 alleles
4.3% missing data
   4   (0.742) 0.790 0.459 0.954 0.894 0.683 0.831 0.968 0.670 0.797 0.757 0.779 
   2   (0.258) 0.210 0.541 0.046 0.106 0.317 0.169 0.032 0.330 0.203 0.243 0.221 

Locus 392 : 
2 alleles
15.9% missing data
   3   (0.930) 0.920 0.828 0.985 0.911 0.945 0.989 0.734 0.884 0.990 0.985 0.967 
   1   (0.070) 0.080 0.172 0.015 0.089 0.055 0.011 0.266 0.116 0.010 0.015 0.033 

Locus 393 : 
2 alleles
15.2% missing data
   3   (0.883) 0.844 0.965 0.890 0.901 0.978 0.951 0.987 0.907 0.930 0.910 0.893 
   1   (0.117) 0.156 0.035 0.110 0.099 0.022 0.049 0.013 0.093 0.070 0.090 0.107 

Locus 394 : 
2 alleles
10.1% missing data
   2   (0.878) 0.908 0.984 0.978 0.960 0.981 0.958 0.806 0.844 0.830 0.905 0.887 
   4   (0.122) 0.092 0.016 0.022 0.040 0.019 0.042 0.194 0.156 0.170 0.095 0.113 

Locus 395 : 
2 alleles
11.6% missing data
   2   (0.312) 0.250 0.873 0.329 0.259 0.146 0.261 0.282 0.361 0.152 0.286 0.358 
   4   (0.688) 0.750 0.127 0.671 0.741 0.854 0.739 0.718 0.639 0.848 0.714 0.642 

Locus 396 : 
2 alleles
12.3% missing data
   3   (0.757) 0.541 0.183 0.953 0.899 0.929 0.916 0.780 0.717 0.891 0.822 0.823 
   1   (0.243) 0.459 0.817 0.047 0.101 0.071 0.084 0.220 0.283 0.109 0.178 0.177 

Locus 397 : 
2 alleles
6.5% missing data
   2   (0.534) 0.581 0.622 0.930 0.268 0.380 0.603 0.869 0.421 0.824 0.496 0.505 
   3   (0.466) 0.419 0.378 0.070 0.732 0.620 0.397 0.131 0.579 0.176 0.504 0.495 

Locus 398 : 
2 alleles
11.6% missing data
   2   (0.518) 0.658 0.917 0.085 0.567 0.939 0.395 0.502 0.505 0.570 0.455 0.384 
   4   (0.482) 0.342 0.083 0.915 0.433 0.061 0.605 0.498 0.495 0.430 0.545 0.616 

Locus 399 : 
2 alleles
2.9% missing data
   3   (0.913) 0.964 0.971 0.973 0.878 0.993 0.908 0.968 0.937 0.957 0.917 0.933 
   1   (0.087) 0.036 0.029 0.027 0.122 0.007 0.092 0.032 0.063 0.043 0.083 0.067 

Locus 400 : 
2 alleles
5.1% missing data
   1   (0.707) 0.522 0.957 0.761 0.755 0.931 0.770 0.767 0.750 0.830 0.684 0.671 
   3   (0.293) 0.478 0.043 0.239 0.245 0.069 0.230 0.233 0.250 0.170 0.316 0.329 

Locus 401 : 
2 alleles
13.0% missing data
   1   (0.842) 0.839 0.976 0.876 0.888 0.989 0.837 0.879 0.898 0.865 0.817 0.801 
   2   (0.158) 0.161 0.024 0.124 0.112 0.011 0.163 0.121 0.102 0.135 0.183 0.199 

Locus 402 : 
2 alleles
5.1% missing data
   2   (0.761) 0.710 0.396 0.476 0.904 0.820 0.920 0.697 0.695 0.858 0.859 0.772 
   4   (0.239) 0.290 0.604 0.524 0.096 0.180 0.080 0.303 0.305 0.142 0.141 0.228 

Locus 403 : 
2 alleles
3.6% missing data
   4   (0.815) 0.841 0.976 0.379 0.637 0.925 0.934 0.343 0.821 0.785 0.879 0.865 
   2   (0.185) 0.159 0.024 0.621 0.363 0.075 0.066 0.657 0.179 0.215 0.121 0.135 

Locus 404 : 
2 alleles
12.3% missing data
   2   (0.844) 0.837 0.563 0.823 0.833 0.788 0.904 0.774 0.872 0.935 0.893 0.884 
   4   (0.156) 0.163 0.437 0.177 0.167 0.212 0.096 0.226 0.128 0.065 0.107 0.116 

Locus 405 : 
2 alleles
2.2% missing data
   2   (0.728) 0.763 0.378 0.493 0.905 0.852 0.860 0.967 0.685 0.750 0.723 0.742 
   3   (0.272) 0.237 0.622 0.507 0.095 0.148 0.140 0.033 0.315 0.250 0.277 0.258 

Locus 406 : 
2 alleles
11.6% missing data
   2   (0.900) 0.689 0.977 0.852 0.964 0.985 0.973 0.903 0.918 0.976 0.946 0.941 
   4   (0.100) 0.311 0.023 0.148 0.036 0.015 0.027 0.097 0.082 0.024 0.054 0.059 

Locus 407 : 
2 alleles
3.6% missing data
   2   (0.837) 0.918 0.975 0.961 0.789 0.987 0.743 0.976 0.885 0.896 0.783 0.764 
   4   (0.163) 0.082 0.025 0.039 0.211 0.013 0.257 0.024 0.115 0.104 0.217 0.236 

Locus 408 : 
2 alleles
13.0% missing data
   2   (0.854) 0.838 0.980 0.870 0.953 0.973 0.951 0.868 0.803 0.895 0.884 0.881 
   4   (0.146) 0.162 0.020 0.130 0.047 0.027 0.049 0.132 0.197 0.105 0.116 0.119 

Locus 409 : 
2 alleles
2.2% missing data
   2   (0.106) 0.032 0.012 0.008 0.061 0.003 0.231 0.012 0.045 0.191 0.153 0.118 
   4   (0.894) 0.968 0.988 0.992 0.939 0.997 0.769 0.988 0.955 0.809 0.847 0.882 

Locus 410 : 
2 alleles
5.1% missing data
   2   (0.909) 0.952 0.988 0.948 0.818 0.990 0.968 0.977 0.876 0.950 0.947 0.925 
   4   (0.091) 0.048 0.012 0.052 0.182 0.010 0.032 0.023 0.124 0.050 0.053 0.075 

Locus 411 : 
2 alleles
18.1% missing data
   2   (0.860) 0.852 0.979 0.874 0.936 0.986 0.913 0.984 0.888 0.884 0.854 0.865 
   4   (0.140) 0.148 0.021 0.126 0.064 0.014 0.087 0.016 0.112 0.116 0.146 0.135 

Locus 412 : 
2 alleles
14.5% missing data
   1   (0.889) 0.941 0.842 0.953 0.938 0.989 0.888 0.985 0.937 0.889 0.864 0.899 
   2   (0.111) 0.059 0.158 0.047 0.062 0.011 0.112 0.015 0.063 0.111 0.136 0.101 

Locus 413 : 
2 alleles
14.5% missing data
   1   (0.945) 0.987 0.993 0.982 0.991 0.999 0.867 0.997 0.985 0.948 0.927 0.907 
   3   (0.055) 0.013 0.007 0.018 0.009 0.001 0.133 0.003 0.015 0.052 0.073 0.093 

Locus 414 : 
2 alleles
13.0% missing data
   4   (0.900) 0.939 0.971 0.971 0.974 0.995 0.928 0.945 0.939 0.848 0.883 0.923 
   2   (0.100) 0.061 0.029 0.029 0.026 0.005 0.072 0.055 0.061 0.152 0.117 0.077 

Locus 415 : 
2 alleles
3.6% missing data
   1   (0.122) 0.165 0.033 0.031 0.059 0.012 0.181 0.087 0.079 0.049 0.074 0.114 
   3   (0.878) 0.835 0.967 0.969 0.941 0.988 0.819 0.913 0.921 0.951 0.926 0.886 

Locus 416 : 
2 alleles
3.6% missing data
   3   (0.859) 0.848 0.978 0.973 0.891 0.986 0.834 0.983 0.902 0.910 0.855 0.900 
   1   (0.141) 0.152 0.022 0.027 0.109 0.014 0.166 0.017 0.098 0.090 0.145 0.100 

Locus 417 : 
2 alleles
10.1% missing data
   3   (0.911) 0.904 0.978 0.991 0.981 0.995 0.971 0.994 0.941 0.703 0.947 0.932 
   4   (0.089) 0.096 0.022 0.009 0.019 0.005 0.029 0.006 0.059 0.297 0.053 0.068 

Locus 418 : 
2 alleles
5.1% missing data
   2   (0.777) 0.854 0.966 0.958 0.939 0.965 0.827 0.860 0.685 0.788 0.780 0.766 
   4   (0.223) 0.146 0.034 0.042 0.061 0.035 0.173 0.140 0.315 0.212 0.220 0.234 

Locus 419 : 
2 alleles
2.9% missing data
   3   (0.723) 0.778 0.946 0.571 0.913 0.952 0.759 0.842 0.687 0.669 0.708 0.706 
   4   (0.277) 0.222 0.054 0.429 0.087 0.048 0.241 0.158 0.313 0.331 0.292 0.294 

Locus 420 : 
2 alleles
13.8% missing data
   1   (0.264) 0.424 0.239 0.047 0.352 0.197 0.164 0.490 0.188 0.281 0.237 0.301 
   4   (0.736) 0.576 0.761 0.953 0.648 0.803 0.836 0.510 0.812 0.719 0.763 0.699 

Locus 421 : 
2 alleles
11.6% missing data
   2   (0.942) 0.986 0.993 0.984 0.991 0.999 0.905 0.997 0.985 0.970 0.870 0.864 
   4   (0.058) 0.014 0.007 0.016 0.009 0.001 0.095 0.003 0.015 0.030 0.130 0.136 

Locus 422 : 
2 alleles
5.1% missing data
   2   (0.834) 0.846 0.076 0.944 0.936 0.970 0.894 0.944 0.908 0.798 0.816 0.856 
   4   (0.166) 0.154 0.924 0.056 0.064 0.030 0.106 0.056 0.092 0.202 0.184 0.144 

Locus 423 : 
2 alleles
14.5% missing data
   3   (0.650) 0.694 0.326 0.376 0.629 0.106 0.761 0.969 0.636 0.615 0.733 0.676 
   2   (0.350) 0.306 0.674 0.624 0.371 0.894 0.239 0.031 0.364 0.385 0.267 0.324 

Locus 424 : 
2 alleles
13.0% missing data
   2   (0.872) 0.896 0.982 0.941 0.492 0.987 0.949 0.928 0.880 0.898 0.917 0.901 
   4   (0.128) 0.104 0.018 0.059 0.508 0.013 0.051 0.072 0.120 0.102 0.083 0.099 

Locus 425 : 
2 alleles
2.9% missing data
   2   (0.879) 0.908 0.984 0.827 0.835 0.647 0.968 0.774 0.817 0.936 0.945 0.927 
   4   (0.121) 0.092 0.016 0.173 0.165 0.353 0.032 0.226 0.183 0.064 0.055 0.073 

Locus 426 : 
2 alleles
5.8% missing data
   3   (0.848) 0.944 0.981 0.980 0.869 0.993 0.724 0.931 0.903 0.859 0.771 0.763 
   2   (0.152) 0.056 0.019 0.020 0.131 0.007 0.276 0.069 0.097 0.141 0.229 0.237 

Locus 427 : 
2 alleles
18.8% missing data
   4   (0.890) 0.842 0.984 0.901 0.969 0.993 0.916 0.994 0.939 0.875 0.893 0.923 
   2   (0.110) 0.158 0.016 0.099 0.031 0.007 0.084 0.006 0.061 0.125 0.107 0.077 

Locus 428 : 
2 alleles
5.8% missing data
   2   (0.916) 0.880 0.989 0.979 0.980 0.969 0.979 0.990 0.914 0.975 0.952 0.946 
   4   (0.084) 0.120 0.011 0.021 0.020 0.031 0.021 0.010 0.086 0.025 0.048 0.054 

Locus 429 : 
2 alleles
15.2% missing data
   2   (0.727) 0.692 0.740 0.414 0.630 0.921 0.656 0.962 0.766 0.692 0.795 0.795 
   3   (0.273) 0.308 0.260 0.586 0.370 0.079 0.344 0.038 0.234 0.308 0.205 0.205 

Locus 430 : 
2 alleles
4.3% missing data
   4   (0.781) 0.828 0.422 0.924 0.877 0.860 0.844 0.909 0.783 0.832 0.773 0.831 
   2   (0.219) 0.172 0.578 0.076 0.123 0.140 0.156 0.091 0.217 0.168 0.227 0.169 

Locus 431 : 
2 alleles
2.9% missing data
   1   (0.368) 0.418 0.405 0.848 0.670 0.534 0.328 0.325 0.340 0.389 0.243 0.276 
   3   (0.632) 0.582 0.595 0.152 0.330 0.466 0.672 0.675 0.660 0.611 0.757 0.724 

Locus 432 : 
2 alleles
0.7% missing data
   1   (0.482) 0.523 0.933 0.088 0.457 0.524 0.484 0.049 0.474 0.569 0.448 0.492 
   4   (0.518) 0.477 0.067 0.912 0.543 0.476 0.516 0.951 0.526 0.431 0.552 0.508 

Locus 433 : 
2 alleles
13.8% missing data
   2   (0.837) 0.820 0.974 0.965 0.926 0.980 0.890 0.818 0.896 0.924 0.679 0.844 
   4   (0.163) 0.180 0.026 0.035 0.074 0.020 0.110 0.182 0.104 0.076 0.321 0.156 

Locus 434 : 
2 alleles
14.5% missing data
   3   (0.736) 0.727 0.244 0.958 0.905 0.882 0.821 0.780 0.728 0.860 0.714 0.736 
   2   (0.264) 0.273 0.756 0.042 0.095 0.118 0.179 0.220 0.272 0.140 0.286 0.264 

Locus 435 : 
2 alleles
3.6% missing data
   4   (0.817) 0.863 0.968 0.963 0.920 0.977 0.759 0.883 0.828 0.934 0.784 0.816 
   2   (0.183) 0.137 0.032 0.037 0.080 0.023 0.241 0.117 0.172 0.066 0.216 0.184 

Locus 436 : 
2 alleles
8.0% missing data
   4   (0.746) 0.735 0.961 0.939 0.742 0.973 0.780 0.261 0.745 0.808 0.756 0.758 
   2   (0.254) 0.265 0.039 0.061 0.258 0.027 0.220 0.739 0.255 0.192 0.244 0.242 

Locus 437 : 
2 alleles
2.9% missing data
   1   (0.914) 0.957 0.971 0.966 0.374 0.984 0.969 0.995 0.938 0.956 0.947 0.945 
   3   (0.086) 0.043 0.029 0.034 0.626 0.016 0.031 0.005 0.062 0.044 0.053 0.055 

Locus 438 : 
2 alleles
5.1% missing data
   2   (0.942) 0.989 0.985 0.990 0.992 0.999 0.837 0.986 0.987 0.970 0.872 0.933 
   4   (0.058) 0.011 0.015 0.010 0.008 0.001 0.163 0.014 0.013 0.030 0.128 0.067 

Locus 439 : 
2 alleles
2.2% missing data
   3   (0.908) 0.942 0.989 0.907 0.970 0.994 0.923 0.993 0.943 0.920 0.900 0.916 
   4   (0.092) 0.058 0.011 0.093 0.030 0.006 0.077 0.007 0.057 0.080 0.100 0.084 

Locus 440 : 
2 alleles
3.6% missing data
   3   (0.828) 0.920 0.936 0.883 0.936 0.988 0.745 0.976 0.808 0.801 0.833 0.835 
   1   (0.172) 0.080 0.064 0.117 0.064 0.012 0.255 0.024 0.192 0.199 0.167 0.165 

Locus 441 : 
2 alleles
1.4% missing data
   2   (0.867) 0.896 0.225 0.898 0.965 0.950 0.953 0.498 0.879 0.953 0.911 0.917 
   4   (0.133) 0.104 0.775 0.102 0.035 0.050 0.047 0.502 0.121 0.047 0.089 0.083 

Locus 442 : 
2 alleles
6.5% missing data
   3   (0.876) 0.907 0.983 0.989 0.968 0.993 0.731 0.990 0.924 0.884 0.903 0.893 
   1   (0.124) 0.093 0.017 0.011 0.032 0.007 0.269 0.010 0.076 0.116 0.097 0.107 

Locus 443 : 
2 alleles
2.2% missing data
   4   (0.684) 0.791 0.885 0.930 0.866 0.934 0.713 0.934 0.547 0.808 0.618 0.717 
   2   (0.316) 0.209 0.115 0.070 0.134 0.066 0.287 0.066 0.453 0.192 0.382 0.283 

Locus 444 : 
2 alleles
3.6% missing data
   3   (0.866) 0.921 0.954 0.971 0.948 0.978 0.902 0.259 0.890 0.886 0.890 0.881 
   2   (0.134) 0.079 0.046 0.029 0.052 0.022 0.098 0.741 0.110 0.114 0.110 0.119 

Locus 445 : 
2 alleles
13.8% missing data
   3   (0.436) 0.494 0.067 0.267 0.422 0.128 0.282 0.132 0.458 0.642 0.487 0.515 
   1   (0.564) 0.506 0.933 0.733 0.578 0.872 0.718 0.868 0.542 0.358 0.513 0.485 

Locus 446 : 
2 alleles
4.3% missing data
   1   (0.238) 0.166 0.041 0.054 0.237 0.033 0.268 0.170 0.271 0.226 0.232 0.319 
   3   (0.762) 0.834 0.959 0.946 0.763 0.967 0.732 0.830 0.729 0.774 0.768 0.681 

Locus 447 : 
2 alleles
5.1% missing data
   3   (0.697) 0.524 0.707 0.696 0.491 0.857 0.654 0.963 0.747 0.834 0.753 0.768 
   2   (0.303) 0.476 0.293 0.304 0.509 0.143 0.346 0.037 0.253 0.166 0.247 0.232 

Locus 448 : 
2 alleles
12.3% missing data
   1   (0.075) 0.022 0.024 0.043 0.051 0.003 0.076 0.029 0.030 0.185 0.082 0.102 
   3   (0.925) 0.978 0.976 0.957 0.949 0.997 0.924 0.971 0.970 0.815 0.918 0.898 

Locus 449 : 
2 alleles
5.1% missing data
   2   (0.401) 0.453 0.235 0.557 0.153 0.818 0.196 0.434 0.445 0.402 0.394 0.369 
   4   (0.599) 0.547 0.765 0.443 0.847 0.182 0.804 0.566 0.555 0.598 0.606 0.631 

Locus 450 : 
2 alleles
13.0% missing data
   2   (0.844) 0.849 0.986 0.684 0.448 0.447 0.929 0.980 0.840 0.947 0.908 0.893 
   4   (0.156) 0.151 0.014 0.316 0.552 0.553 0.071 0.020 0.160 0.053 0.092 0.107 

Locus 451 : 
2 alleles
2.9% missing data
   2   (0.804) 0.704 0.926 0.693 0.759 0.932 0.875 0.980 0.815 0.911 0.838 0.795 
   4   (0.196) 0.296 0.074 0.307 0.241 0.068 0.125 0.020 0.185 0.089 0.162 0.205 

Locus 452 : 
2 alleles
2.2% missing data
   2   (0.630) 0.628 0.743 0.921 0.303 0.585 0.638 0.924 0.646 0.596 0.648 0.595 
   4   (0.370) 0.372 0.257 0.079 0.697 0.415 0.362 0.076 0.354 0.404 0.352 0.405 

Locus 453 : 
2 alleles
8.0% missing data
   4   (0.338) 0.253 0.052 0.232 0.338 0.034 0.454 0.659 0.354 0.398 0.306 0.333 
   2   (0.662) 0.747 0.948 0.768 0.662 0.966 0.546 0.341 0.646 0.602 0.694 0.667 

Locus 454 : 
2 alleles
2.9% missing data
   4   (0.922) 0.964 0.988 0.990 0.955 0.996 0.930 0.965 0.950 0.924 0.930 0.952 
   2   (0.078) 0.036 0.012 0.010 0.045 0.004 0.070 0.035 0.050 0.076 0.070 0.048 

Locus 455 : 
2 alleles
11.6% missing data
   1   (0.912) 0.960 0.901 0.993 0.946 0.993 0.944 0.984 0.932 0.777 0.943 0.911 
   3   (0.088) 0.040 0.099 0.007 0.054 0.007 0.056 0.016 0.068 0.223 0.057 0.089 

Locus 456 : 
2 alleles
2.9% missing data
   4   (0.871) 0.782 0.963 0.957 0.900 0.945 0.954 0.965 0.913 0.894 0.877 0.881 
   2   (0.129) 0.218 0.037 0.043 0.100 0.055 0.046 0.035 0.087 0.106 0.123 0.119 

Locus 457 : 
2 alleles
11.6% missing data
   3   (0.903) 0.865 0.986 0.978 0.960 0.984 0.969 0.986 0.871 0.966 0.944 0.947 
   2   (0.097) 0.135 0.014 0.022 0.040 0.016 0.031 0.014 0.129 0.034 0.056 0.053 

Locus 458 : 
2 alleles
13.0% missing data
   1   (0.842) 0.870 0.394 0.971 0.930 0.945 0.859 0.896 0.882 0.896 0.867 0.872 
   3   (0.158) 0.130 0.606 0.029 0.070 0.055 0.141 0.104 0.118 0.104 0.133 0.128 

Locus 459 : 
2 alleles
12.3% missing data
   3   (0.942) 0.985 0.993 0.988 0.991 0.999 0.969 0.974 0.986 0.873 0.825 0.931 
   4   (0.058) 0.015 0.007 0.012 0.009 0.001 0.031 0.026 0.014 0.127 0.175 0.069 

Locus 460 : 
2 alleles
6.5% missing data
   1   (0.840) 0.789 0.839 0.126 0.952 0.970 0.931 0.922 0.873 0.896 0.872 0.890 
   3   (0.160) 0.211 0.161 0.874 0.048 0.030 0.069 0.078 0.127 0.104 0.128 0.110 

Locus 461 : 
2 alleles
7.2% missing data
   2   (0.756) 0.860 0.643 0.104 0.298 0.892 0.776 0.963 0.772 0.873 0.817 0.747 
   4   (0.244) 0.140 0.357 0.896 0.702 0.108 0.224 0.037 0.228 0.127 0.183 0.253 

Locus 462 : 
2 alleles
3.6% missing data
   2   (0.639) 0.631 0.943 0.605 0.838 0.962 0.678 0.159 0.598 0.445 0.707 0.671 
   4   (0.361) 0.369 0.057 0.395 0.162 0.038 0.322 0.841 0.402 0.555 0.293 0.329 

Locus 463 : 
2 alleles
8.0% missing data
   1   (0.661) 0.620 0.952 0.702 0.701 0.860 0.758 0.891 0.565 0.664 0.680 0.697 
   3   (0.339) 0.380 0.048 0.298 0.299 0.140 0.242 0.109 0.435 0.336 0.320 0.303 

Locus 464 : 
2 alleles
4.3% missing data
   3   (0.908) 0.959 0.987 0.989 0.371 0.994 0.962 0.985 0.928 0.943 0.938 0.939 
   1   (0.092) 0.041 0.013 0.011 0.629 0.006 0.038 0.015 0.072 0.057 0.062 0.061 

Locus 465 : 
2 alleles
15.9% missing data
   1   (0.914) 0.959 0.973 0.919 0.875 0.993 0.954 0.742 0.931 0.861 0.940 0.934 
   3   (0.086) 0.041 0.027 0.081 0.125 0.007 0.046 0.258 0.069 0.139 0.060 0.066 

Locus 466 : 
2 alleles
13.0% missing data
   3   (0.798) 0.865 0.915 0.787 0.930 0.965 0.777 0.965 0.757 0.834 0.813 0.831 
   1   (0.202) 0.135 0.085 0.213 0.070 0.035 0.223 0.035 0.243 0.166 0.187 0.169 

Locus 467 : 
2 alleles
11.6% missing data
   1   (0.833) 0.909 0.955 0.973 0.905 0.983 0.847 0.621 0.873 0.814 0.794 0.672 
   3   (0.167) 0.091 0.045 0.027 0.095 0.017 0.153 0.379 0.127 0.186 0.206 0.328 

Locus 468 : 
2 alleles
3.6% missing data
   1   (0.185) 0.139 0.027 0.184 0.156 0.027 0.132 0.309 0.148 0.163 0.247 0.205 
   3   (0.815) 0.861 0.973 0.816 0.844 0.973 0.868 0.691 0.852 0.837 0.753 0.795 

Locus 469 : 
2 alleles
5.8% missing data
   2   (0.912) 0.941 0.973 0.987 0.889 0.990 0.953 0.965 0.908 0.942 0.951 0.934 
   4   (0.088) 0.059 0.027 0.013 0.111 0.010 0.047 0.035 0.092 0.058 0.049 0.066 

Locus 470 : 
2 alleles
5.1% missing data
   2   (0.402) 0.495 0.889 0.943 0.250 0.176 0.359 0.075 0.361 0.256 0.414 0.369 
   4   (0.598) 0.505 0.111 0.057 0.750 0.824 0.641 0.925 0.639 0.744 0.586 0.631 

Locus 471 : 
2 alleles
5.8% missing data
   2   (0.521) 0.565 0.191 0.151 0.232 0.392 0.508 0.931 0.543 0.500 0.576 0.576 
   4   (0.479) 0.435 0.809 0.849 0.768 0.608 0.492 0.069 0.457 0.500 0.424 0.424 

Locus 472 : 
2 alleles
3.6% missing data
   3   (0.856) 0.812 0.979 0.986 0.949 0.983 0.877 0.966 0.897 0.931 0.832 0.863 
   4   (0.144) 0.188 0.021 0.014 0.051 0.017 0.123 0.034 0.103 0.069 0.168 0.137 

Locus 473 : 
2 alleles
2.9% missing data
   4   (0.881) 0.905 0.980 0.967 0.964 0.984 0.945 0.982 0.861 0.896 0.895 0.919 
   2   (0.119) 0.095 0.020 0.033 0.036 0.016 0.055 0.018 0.139 0.104 0.105 0.081 

Locus 474 : 
2 alleles
15.2% missing data
   1   (0.467) 0.340 0.477 0.354 0.447 0.440 0.466 0.482 0.468 0.408 0.557 0.583 
   3   (0.533) 0.660 0.523 0.646 0.553 0.560 0.534 0.518 0.532 0.592 0.443 0.417 

Locus 475 : 
2 alleles
11.6% missing data
   3   (0.875) 0.825 0.981 0.981 0.823 0.983 0.942 0.855 0.867 0.912 0.927 0.895 
   1   (0.125) 0.175 0.019 0.019 0.177 0.017 0.058 0.145 0.133 0.088 0.073 0.105 

Locus 476 : 
2 alleles
13.0% missing data
   4   (0.925) 0.980 0.991 0.995 0.988 0.998 0.897 0.970 0.981 0.935 0.737 0.817 
   2   (0.075) 0.020 0.009 0.005 0.012 0.002 0.103 0.030 0.019 0.065 0.263 0.183 

Locus 477 : 
2 alleles
15.2% missing data
   2   (0.218) 0.301 0.033 0.045 0.406 0.059 0.115 0.035 0.256 0.224 0.149 0.166 
   4   (0.782) 0.699 0.967 0.955 0.594 0.941 0.885 0.965 0.744 0.776 0.851 0.834 

Locus 478 : 
2 alleles
6.5% missing data
   4   (0.948) 0.990 0.994 0.997 0.989 0.999 0.920 0.997 0.988 0.777 0.923 0.942 
   2   (0.052) 0.010 0.006 0.003 0.011 0.001 0.080 0.003 0.012 0.223 0.077 0.058 

Locus 479 : 
2 alleles
11.6% missing data
   1   (0.862) 0.808 0.977 0.977 0.955 0.992 0.906 0.891 0.884 0.914 0.873 0.884 
   4   (0.138) 0.192 0.023 0.023 0.045 0.008 0.094 0.109 0.116 0.086 0.127 0.116 

Locus 480 : 
2 alleles
4.3% missing data
   1   (0.271) 0.140 0.696 0.236 0.088 0.026 0.612 0.981 0.113 0.363 0.324 0.287 
   3   (0.729) 0.860 0.304 0.764 0.912 0.974 0.388 0.019 0.887 0.637 0.676 0.713 

Locus 481 : 
2 alleles
2.2% missing data
   3   (0.886) 0.772 0.986 0.967 0.921 0.988 0.931 0.985 0.916 0.957 0.920 0.913 
   4   (0.114) 0.228 0.014 0.033 0.079 0.012 0.069 0.015 0.084 0.043 0.080 0.087 

Locus 482 : 
2 alleles
0.7% missing data
   2   (0.163) 0.116 0.026 0.020 0.628 0.045 0.070 0.042 0.220 0.153 0.104 0.117 
   4   (0.837) 0.884 0.974 0.980 0.372 0.955 0.930 0.958 0.780 0.847 0.896 0.883 

Locus 483 : 
2 alleles
13.0% missing data
   4   (0.761) 0.676 0.612 0.959 0.912 0.582 0.835 0.813 0.800 0.576 0.814 0.835 
   2   (0.239) 0.324 0.388 0.041 0.088 0.418 0.165 0.187 0.200 0.424 0.186 0.165 

Locus 484 : 
2 alleles
12.3% missing data
   3   (0.906) 0.938 0.973 0.986 0.976 0.989 0.942 0.882 0.920 0.879 0.937 0.937 
   1   (0.094) 0.062 0.027 0.014 0.024 0.011 0.058 0.118 0.080 0.121 0.063 0.063 

Locus 485 : 
2 alleles
13.0% missing data
   3   (0.844) 0.912 0.977 0.970 0.953 0.983 0.893 0.822 0.769 0.801 0.879 0.895 
   1   (0.156) 0.088 0.023 0.030 0.047 0.017 0.107 0.178 0.231 0.199 0.121 0.105 

Locus 486 : 
2 alleles
3.6% missing data
   4   (0.902) 0.918 0.161 0.991 0.960 0.987 0.936 0.935 0.946 0.957 0.945 0.933 
   2   (0.098) 0.082 0.839 0.009 0.040 0.013 0.064 0.065 0.054 0.043 0.055 0.067 

Locus 487 : 
2 alleles
2.9% missing data
   2   (0.167) 0.344 0.021 0.394 0.255 0.178 0.069 0.019 0.152 0.080 0.099 0.111 
   3   (0.833) 0.656 0.979 0.606 0.745 0.822 0.931 0.981 0.848 0.920 0.901 0.889 

Locus 488 : 
2 alleles
5.8% missing data
   2   (0.826) 0.814 0.977 0.950 0.870 0.984 0.801 0.894 0.864 0.828 0.837 0.848 
   4   (0.174) 0.186 0.023 0.050 0.130 0.016 0.199 0.106 0.136 0.172 0.163 0.152 

Locus 489 : 
2 alleles
12.3% missing data
   1   (0.487) 0.588 0.185 0.927 0.728 0.868 0.504 0.465 0.453 0.369 0.394 0.394 
   3   (0.513) 0.412 0.815 0.073 0.272 0.132 0.496 0.535 0.547 0.631 0.606 0.606 

Locus 490 : 
2 alleles
3.6% missing data
   2   (0.890) 0.783 0.984 0.893 0.971 0.990 0.949 0.910 0.921 0.940 0.923 0.927 
   4   (0.110) 0.217 0.016 0.107 0.029 0.010 0.051 0.090 0.079 0.060 0.077 0.073 

Locus 491 : 
2 alleles
5.1% missing data
   3   (0.069) 0.020 0.017 0.005 0.022 0.002 0.062 0.015 0.026 0.099 0.103 0.096 
   1   (0.931) 0.980 0.983 0.995 0.978 0.998 0.938 0.985 0.974 0.901 0.897 0.904 

Locus 492 : 
2 alleles
1.4% missing data
   1   (0.906) 0.926 0.986 0.993 0.966 0.993 0.967 0.923 0.914 0.975 0.899 0.913 
   3   (0.094) 0.074 0.014 0.007 0.034 0.007 0.033 0.077 0.086 0.025 0.101 0.087 

Locus 493 : 
2 alleles
10.9% missing data
   2   (0.859) 0.910 0.954 0.977 0.947 0.983 0.887 0.941 0.851 0.892 0.860 0.855 
   4   (0.141) 0.090 0.046 0.023 0.053 0.017 0.113 0.059 0.149 0.108 0.140 0.145 

Locus 494 : 
2 alleles
2.9% missing data
   4   (0.827) 0.809 0.976 0.787 0.404 0.946 0.930 0.970 0.811 0.946 0.866 0.792 
   3   (0.173) 0.191 0.024 0.213 0.596 0.054 0.070 0.030 0.189 0.054 0.134 0.208 

Locus 495 : 
2 alleles
14.5% missing data
   2   (0.819) 0.803 0.404 0.892 0.935 0.360 0.888 0.978 0.830 0.863 0.891 0.873 
   4   (0.181) 0.197 0.596 0.108 0.065 0.640 0.112 0.022 0.170 0.137 0.109 0.127 

Locus 496 : 
2 alleles
2.9% missing data
   4   (0.854) 0.887 0.980 0.778 0.788 0.987 0.924 0.681 0.872 0.880 0.865 0.885 
   2   (0.146) 0.113 0.020 0.222 0.212 0.013 0.076 0.319 0.128 0.120 0.135 0.115 

Locus 497 : 
2 alleles
4.3% missing data
   1   (0.851) 0.853 0.978 0.906 0.949 0.990 0.851 0.970 0.903 0.791 0.854 0.851 
   3   (0.149) 0.147 0.022 0.094 0.051 0.010 0.149 0.030 0.097 0.209 0.146 0.149 

Locus 498 : 
2 alleles
12.3% missing data
   3   (0.885) 0.933 0.985 0.985 0.570 0.987 0.917 0.913 0.931 0.934 0.871 0.900 
   2   (0.115) 0.067 0.015 0.015 0.430 0.013 0.083 0.087 0.069 0.066 0.129 0.100 

Locus 499 : 
2 alleles
4.3% missing data
   4   (0.912) 0.819 0.986 0.984 0.978 0.987 0.969 0.385 0.943 0.976 0.961 0.944 
   2   (0.088) 0.181 0.014 0.016 0.022 0.013 0.031 0.615 0.057 0.024 0.039 0.056 

Locus 500 : 
2 alleles
15.2% missing data
   1   (0.840) 0.878 0.973 0.869 0.937 0.979 0.884 0.975 0.737 0.930 0.889 0.857 
   3   (0.160) 0.122 0.027 0.131 0.063 0.021 0.116 0.025 0.263 0.070 0.111 0.143 

Locus 501 : 
2 alleles
1.4% missing data
   1   (0.682) 0.744 0.950 0.098 0.565 0.964 0.655 0.957 0.628 0.727 0.733 0.759 
   2   (0.318) 0.256 0.050 0.902 0.435 0.036 0.345 0.043 0.372 0.273 0.267 0.241 

Locus 502 : 
2 alleles
10.9% missing data
   2   (0.949) 0.986 0.994 0.989 0.992 0.999 0.866 0.980 0.988 0.968 0.952 0.945 
   4   (0.051) 0.014 0.006 0.011 0.008 0.001 0.134 0.020 0.012 0.032 0.048 0.055 

Locus 503 : 
2 alleles
16.7% missing data
   4   (0.822) 0.866 0.971 0.974 0.884 0.982 0.892 0.965 0.691 0.933 0.854 0.829 
   3   (0.178) 0.134 0.029 0.026 0.116 0.018 0.108 0.035 0.309 0.067 0.146 0.171 

Locus 504 : 
2 alleles
6.5% missing data
   1   (0.801) 0.845 0.929 0.974 0.950 0.950 0.688 0.958 0.712 0.880 0.880 0.829 
   3   (0.199) 0.155 0.071 0.026 0.050 0.050 0.312 0.042 0.288 0.120 0.120 0.171 

Locus 505 : 
2 alleles
11.6% missing data
   1   (0.387) 0.271 0.761 0.346 0.800 0.156 0.594 0.458 0.302 0.214 0.416 0.388 
   3   (0.613) 0.729 0.239 0.654 0.200 0.844 0.406 0.542 0.698 0.786 0.584 0.612 

Locus 506 : 
2 alleles
3.6% missing data
   4   (0.911) 0.964 0.988 0.991 0.968 0.995 0.947 0.946 0.921 0.907 0.925 0.881 
   2   (0.089) 0.036 0.012 0.009 0.032 0.005 0.053 0.054 0.079 0.093 0.075 0.119 

Locus 507 : 
2 alleles
5.8% missing data
   4   (0.620) 0.708 0.224 0.483 0.735 0.370 0.727 0.645 0.629 0.734 0.565 0.570 
   1   (0.380) 0.292 0.776 0.517 0.265 0.630 0.273 0.355 0.371 0.266 0.435 0.430 

Locus 508 : 
2 alleles
18.1% missing data
   3   (0.916) 0.920 0.989 0.992 0.950 0.997 0.858 0.933 0.969 0.952 0.934 0.941 
   4   (0.084) 0.080 0.011 0.008 0.050 0.003 0.142 0.067 0.031 0.048 0.066 0.059 

Locus 509 : 
2 alleles
17.4% missing data
   1   (0.834) 0.818 0.978 0.974 0.951 0.985 0.868 0.981 0.836 0.888 0.818 0.849 
   3   (0.166) 0.182 0.022 0.026 0.049 0.015 0.132 0.019 0.164 0.112 0.182 0.151 

Locus 510 : 
2 alleles
4.3% missing data
   1   (0.700) 0.738 0.957 0.957 0.218 0.968 0.783 0.916 0.626 0.505 0.779 0.753 
   4   (0.300) 0.262 0.043 0.043 0.782 0.032 0.217 0.084 0.374 0.495 0.221 0.247 

Locus 511 : 
2 alleles
15.9% missing data
   1   (0.897) 0.717 0.986 0.973 0.930 0.961 0.970 0.976 0.910 0.970 0.942 0.930 
   3   (0.103) 0.283 0.014 0.027 0.070 0.039 0.030 0.024 0.090 0.030 0.058 0.070 

Locus 512 : 
2 alleles
15.9% missing data
   3   (0.897) 0.902 0.310 0.917 0.967 0.975 0.957 0.992 0.946 0.910 0.937 0.926 
   1   (0.103) 0.098 0.690 0.083 0.033 0.025 0.043 0.008 0.054 0.090 0.063 0.074 

Locus 513 : 
2 alleles
3.6% missing data
   2   (0.762) 0.731 0.763 0.857 0.840 0.669 0.845 0.930 0.720 0.846 0.806 0.823 
   4   (0.238) 0.269 0.237 0.143 0.160 0.331 0.155 0.070 0.280 0.154 0.194 0.177 

Locus 514 : 
2 alleles
10.1% missing data
   1   (0.764) 0.783 0.966 0.775 0.930 0.982 0.849 0.937 0.715 0.797 0.719 0.805 
   3   (0.236) 0.217 0.034 0.225 0.070 0.018 0.151 0.063 0.285 0.203 0.281 0.195 

Locus 515 : 
2 alleles
3.6% missing data
   4   (0.869) 0.885 0.980 0.879 0.945 0.989 0.949 0.982 0.822 0.895 0.889 0.896 
   1   (0.131) 0.115 0.020 0.121 0.055 0.011 0.051 0.018 0.178 0.105 0.111 0.104 

Locus 516 : 
2 alleles
13.8% missing data
   2   (0.872) 0.867 0.984 0.931 0.950 0.992 0.854 0.979 0.917 0.938 0.869 0.839 
   4   (0.128) 0.133 0.016 0.069 0.050 0.008 0.146 0.021 0.083 0.062 0.131 0.161 

Locus 517 : 
2 alleles
3.6% missing data
   1   (0.740) 0.809 0.962 0.665 0.899 0.977 0.779 0.668 0.709 0.545 0.757 0.724 
   4   (0.260) 0.191 0.038 0.335 0.101 0.023 0.221 0.332 0.291 0.455 0.243 0.276 

Locus 518 : 
2 alleles
6.5% missing data
   4   (0.765) 0.673 0.960 0.896 0.844 0.943 0.817 0.955 0.763 0.670 0.796 0.824 
   3   (0.235) 0.327 0.040 0.104 0.156 0.057 0.183 0.045 0.237 0.330 0.204 0.176 

Locus 519 : 
2 alleles
2.9% missing data
   3   (0.707) 0.514 0.909 0.646 0.821 0.866 0.746 0.939 0.654 0.634 0.834 0.806 
   1   (0.293) 0.486 0.091 0.354 0.179 0.134 0.254 0.061 0.346 0.366 0.166 0.194 

Locus 520 : 
2 alleles
5.1% missing data
   3   (0.703) 0.637 0.173 0.665 0.420 0.051 0.902 0.988 0.509 0.862 0.899 0.842 
   4   (0.297) 0.363 0.827 0.335 0.580 0.949 0.098 0.012 0.491 0.138 0.101 0.158 

Locus 521 : 
2 alleles
3.6% missing data
   2   (0.876) 0.832 0.984 0.613 0.574 0.845 0.963 0.982 0.845 0.932 0.967 0.935 
   4   (0.124) 0.168 0.016 0.387 0.426 0.155 0.037 0.018 0.155 0.068 0.033 0.065 

Locus 522 : 
2 alleles
13.8% missing data
   2   (0.906) 0.965 0.988 0.989 0.973 0.997 0.907 0.941 0.966 0.900 0.788 0.860 
   4   (0.094) 0.035 0.012 0.011 0.027 0.003 0.093 0.059 0.034 0.100 0.212 0.140 

Locus 523 : 
2 alleles
7.2% missing data
   4   (0.872) 0.930 0.982 0.962 0.918 0.991 0.912 0.776 0.879 0.949 0.835 0.778 
   3   (0.128) 0.070 0.018 0.038 0.082 0.009 0.088 0.224 0.121 0.051 0.165 0.222 

Locus 524 : 
2 alleles
13.0% missing data
   1   (0.892) 0.855 0.985 0.927 0.911 0.988 0.951 0.985 0.882 0.957 0.943 0.927 
   3   (0.108) 0.145 0.015 0.073 0.089 0.012 0.049 0.015 0.118 0.043 0.057 0.073 

Locus 525 : 
2 alleles
8.0% missing data
   2   (0.914) 0.814 0.988 0.990 0.746 0.975 0.985 0.967 0.911 0.978 0.966 0.944 
   4   (0.086) 0.186 0.012 0.010 0.254 0.025 0.015 0.033 0.089 0.022 0.034 0.056 

Locus 526 : 
2 alleles
5.1% missing data
   2   (0.399) 0.317 0.497 0.531 0.170 0.430 0.404 0.451 0.409 0.354 0.434 0.432 
   3   (0.601) 0.683 0.503 0.469 0.830 0.570 0.596 0.549 0.591 0.646 0.566 0.568 

Locus 527 : 
2 alleles
5.1% missing data
   2   (0.853) 0.914 0.146 0.952 0.959 0.979 0.890 0.927 0.851 0.928 0.901 0.897 
   4   (0.147) 0.086 0.854 0.048 0.041 0.021 0.110 0.073 0.149 0.072 0.099 0.103 

Locus 528 : 
2 alleles
12.3% missing data
   4   (0.887) 0.938 0.981 0.880 0.571 0.976 0.921 0.861 0.944 0.965 0.852 0.859 
   1   (0.113) 0.062 0.019 0.120 0.429 0.024 0.079 0.139 0.056 0.035 0.148 0.141 

Locus 529 : 
2 alleles
12.3% missing data
   2   (0.885) 0.771 0.980 0.978 0.943 0.991 0.923 0.877 0.920 0.957 0.922 0.879 
   4   (0.115) 0.229 0.020 0.022 0.057 0.009 0.077 0.123 0.080 0.043 0.078 0.121 

Locus 530 : 
2 alleles
2.9% missing data
   1   (0.909) 0.904 0.987 0.990 0.958 0.996 0.912 0.985 0.957 0.932 0.923 0.923 
   4   (0.091) 0.096 0.013 0.010 0.042 0.004 0.088 0.015 0.043 0.068 0.077 0.077 

Locus 531 : 
2 alleles
4.3% missing data
   1   (0.759) 0.817 0.913 0.868 0.821 0.974 0.701 0.620 0.829 0.854 0.623 0.681 
   3   (0.241) 0.183 0.087 0.132 0.179 0.026 0.299 0.380 0.171 0.146 0.377 0.319 

Locus 532 : 
2 alleles
12.3% missing data
   1   (0.585) 0.769 0.926 0.573 0.658 0.970 0.369 0.909 0.691 0.399 0.379 0.455 
   4   (0.415) 0.231 0.074 0.427 0.342 0.030 0.631 0.091 0.309 0.601 0.621 0.545 

Locus 533 : 
2 alleles
5.1% missing data
   1   (0.880) 0.919 0.962 0.984 0.975 0.994 0.908 0.991 0.900 0.907 0.862 0.873 
   4   (0.120) 0.081 0.038 0.016 0.025 0.006 0.092 0.009 0.100 0.093 0.138 0.127 

Locus 534 : 
2 alleles
12.3% missing data
   2   (0.871) 0.938 0.965 0.915 0.956 0.989 0.847 0.980 0.907 0.895 0.853 0.759 
   4   (0.129) 0.062 0.035 0.085 0.044 0.011 0.153 0.020 0.093 0.105 0.147 0.241 

Locus 535 : 
2 alleles
17.4% missing data
   3   (0.678) 0.606 0.948 0.923 0.648 0.944 0.750 0.690 0.707 0.621 0.622 0.708 
   1   (0.322) 0.394 0.052 0.077 0.352 0.056 0.250 0.310 0.293 0.379 0.378 0.292 

Locus 536 : 
2 alleles
2.9% missing data
   1   (0.869) 0.907 0.962 0.875 0.908 0.972 0.922 0.963 0.846 0.717 0.930 0.909 
   3   (0.131) 0.093 0.038 0.125 0.092 0.028 0.078 0.037 0.154 0.283 0.070 0.091 

Locus 537 : 
2 alleles
3.6% missing data
   2   (0.458) 0.533 0.067 0.447 0.867 0.155 0.488 0.471 0.413 0.597 0.418 0.448 
   4   (0.542) 0.467 0.933 0.553 0.133 0.845 0.512 0.529 0.587 0.403 0.582 0.552 

Locus 538 : 
2 alleles
15.9% missing data
   3   (0.801) 0.725 0.967 0.962 0.936 0.951 0.880 0.658 0.732 0.919 0.858 0.834 
   1   (0.199) 0.275 0.033 0.038 0.064 0.049 0.120 0.342 0.268 0.081 0.142 0.166 

Locus 539 : 
2 alleles
13.8% missing data
   2   (0.789) 0.685 0.929 0.697 0.811 0.858 0.880 0.974 0.789 0.540 0.875 0.875 
   4   (0.211) 0.315 0.071 0.303 0.189 0.142 0.120 0.026 0.211 0.460 0.125 0.125 

Locus 540 : 
2 alleles
10.1% missing data
   2   (0.770) 0.817 0.317 0.927 0.834 0.908 0.885 0.952 0.659 0.745 0.847 0.797 
   4   (0.230) 0.183 0.683 0.073 0.166 0.092 0.115 0.048 0.341 0.255 0.153 0.203 

Locus 541 : 
2 alleles
11.6% missing data
   3   (0.612) 0.523 0.599 0.656 0.511 0.876 0.546 0.882 0.657 0.749 0.577 0.669 
   4   (0.388) 0.477 0.401 0.344 0.489 0.124 0.454 0.118 0.343 0.251 0.423 0.331 

Locus 542 : 
2 alleles
3.6% missing data
   1   (0.892) 0.773 0.986 0.970 0.884 0.979 0.981 0.055 0.892 0.973 0.965 0.940 
   3   (0.108) 0.227 0.014 0.030 0.116 0.021 0.019 0.945 0.108 0.027 0.035 0.060 

Locus 543 : 
2 alleles
10.1% missing data
   1   (0.929) 0.973 0.991 0.985 0.977 0.998 0.917 0.972 0.973 0.972 0.914 0.867 
   3   (0.071) 0.027 0.009 0.015 0.023 0.002 0.083 0.028 0.027 0.028 0.086 0.133 

Locus 544 : 
2 alleles
5.1% missing data
   1   (0.913) 0.962 0.977 0.900 0.970 0.992 0.946 0.990 0.893 0.944 0.953 0.947 
   3   (0.087) 0.038 0.023 0.100 0.030 0.008 0.054 0.010 0.107 0.056 0.047 0.053 

Locus 545 : 
2 alleles
2.9% missing data
   2   (0.836) 0.881 0.979 0.959 0.929 0.990 0.814 0.908 0.872 0.730 0.828 0.838 
   1   (0.164) 0.119 0.021 0.041 0.071 0.010 0.186 0.092 0.128 0.270 0.172 0.162 

Locus 546 : 
2 alleles
4.3% missing data
   2   (0.890) 0.936 0.813 0.759 0.966 0.991 0.915 0.991 0.917 0.925 0.891 0.907 
   4   (0.110) 0.064 0.187 0.241 0.034 0.009 0.085 0.009 0.083 0.075 0.109 0.093 

Locus 547 : 
2 alleles
5.8% missing data
   4   (0.751) 0.850 0.892 0.942 0.926 0.962 0.709 0.756 0.758 0.642 0.687 0.780 
   2   (0.249) 0.150 0.108 0.058 0.074 0.038 0.291 0.244 0.242 0.358 0.313 0.220 

Locus 548 : 
2 alleles
5.8% missing data
   3   (0.881) 0.898 0.981 0.805 0.960 0.969 0.950 0.985 0.842 0.950 0.920 0.900 
   1   (0.119) 0.102 0.019 0.195 0.040 0.031 0.050 0.015 0.158 0.050 0.080 0.100 

Locus 549 : 
2 alleles
2.9% missing data
   1   (0.112) 0.073 0.016 0.047 0.067 0.005 0.077 0.061 0.106 0.057 0.097 0.134 
   3   (0.888) 0.927 0.984 0.953 0.933 0.995 0.923 0.939 0.894 0.943 0.903 0.866 

Locus 550 : 
2 alleles
2.2% missing data
   1   (0.606) 0.542 0.940 0.592 0.405 0.866 0.662 0.422 0.623 0.709 0.574 0.623 
   4   (0.394) 0.458 0.060 0.408 0.595 0.134 0.338 0.578 0.377 0.291 0.426 0.377 

Locus 551 : 
2 alleles
2.9% missing data
   4   (0.904) 0.950 0.964 0.988 0.971 0.995 0.942 0.850 0.916 0.956 0.906 0.902 
   1   (0.096) 0.050 0.036 0.012 0.029 0.005 0.058 0.150 0.084 0.044 0.094 0.098 

Locus 552 : 
2 alleles
8.0% missing data
   2   (0.894) 0.939 0.986 0.994 0.962 0.996 0.842 0.990 0.963 0.856 0.834 0.859 
   4   (0.106) 0.061 0.014 0.006 0.038 0.004 0.158 0.010 0.037 0.144 0.166 0.141 

Locus 553 : 
2 alleles
10.1% missing data
   2   (0.806) 0.794 0.971 0.450 0.225 0.974 0.863 0.938 0.862 0.831 0.841 0.855 
   1   (0.194) 0.206 0.029 0.550 0.775 0.026 0.137 0.062 0.138 0.169 0.159 0.145 

Locus 554 : 
2 alleles
4.3% missing data
   1   (0.842) 0.870 0.975 0.817 0.601 0.943 0.943 0.981 0.717 0.952 0.905 0.891 
   3   (0.158) 0.130 0.025 0.183 0.399 0.057 0.057 0.019 0.283 0.048 0.095 0.109 

Locus 555 : 
2 alleles
11.6% missing data
   2   (0.869) 0.895 0.983 0.983 0.781 0.989 0.893 0.796 0.897 0.900 0.888 0.824 
   4   (0.131) 0.105 0.017 0.017 0.219 0.011 0.107 0.204 0.103 0.100 0.112 0.176 

Locus 556 : 
2 alleles
5.8% missing data
   4   (0.545) 0.305 0.905 0.519 0.125 0.043 0.815 0.426 0.381 0.794 0.750 0.692 
   2   (0.455) 0.695 0.095 0.481 0.875 0.957 0.185 0.574 0.619 0.206 0.250 0.308 

Locus 557 : 
2 alleles
14.5% missing data
   1   (0.832) 0.869 0.970 0.955 0.928 0.982 0.875 0.867 0.830 0.905 0.778 0.718 
   3   (0.168) 0.131 0.030 0.045 0.072 0.018 0.125 0.133 0.170 0.095 0.222 0.282 

Locus 558 : 
2 alleles
10.9% missing data
   1   (0.876) 0.875 0.497 0.125 0.892 0.914 0.960 0.914 0.910 0.941 0.956 0.925 
   2   (0.124) 0.125 0.503 0.875 0.108 0.086 0.040 0.086 0.090 0.059 0.044 0.075 

Locus 559 : 
2 alleles
2.2% missing data
   1   (0.915) 0.910 0.985 0.990 0.972 0.996 0.929 0.958 0.959 0.958 0.927 0.925 
   4   (0.085) 0.090 0.015 0.010 0.028 0.004 0.071 0.042 0.041 0.042 0.073 0.075 

Locus 560 : 
2 alleles
13.8% missing data
   2   (0.722) 0.804 0.599 0.729 0.300 0.565 0.881 0.506 0.734 0.766 0.704 0.738 
   4   (0.278) 0.196 0.401 0.271 0.700 0.435 0.119 0.494 0.266 0.234 0.296 0.262 

Locus 561 : 
2 alleles
5.8% missing data
   1   (0.499) 0.497 0.485 0.501 0.497 0.511 0.499 0.489 0.498 0.498 0.500 0.504 
   3   (0.501) 0.503 0.515 0.499 0.503 0.489 0.501 0.511 0.502 0.502 0.500 0.496 

Locus 562 : 
2 alleles
2.2% missing data
   2   (0.922) 0.948 0.988 0.937 0.944 0.994 0.969 0.983 0.945 0.965 0.930 0.932 
   4   (0.078) 0.052 0.012 0.063 0.056 0.006 0.031 0.017 0.055 0.035 0.070 0.068 

Locus 563 : 
2 alleles
1.4% missing data
   1   (0.892) 0.951 0.980 0.991 0.980 0.997 0.918 0.995 0.927 0.942 0.830 0.833 
   4   (0.108) 0.049 0.020 0.009 0.020 0.003 0.082 0.005 0.073 0.058 0.170 0.167 

Locus 564 : 
2 alleles
13.0% missing data
   4   (0.946) 0.987 0.994 0.984 0.992 0.999 0.933 0.997 0.985 0.975 0.864 0.921 
   3   (0.054) 0.013 0.006 0.016 0.008 0.001 0.067 0.003 0.015 0.025 0.136 0.079 

Locus 565 : 
2 alleles
1.4% missing data
   3   (0.894) 0.972 0.985 0.992 0.983 0.997 0.853 0.969 0.948 0.833 0.793 0.824 
   1   (0.106) 0.028 0.015 0.008 0.017 0.003 0.147 0.031 0.052 0.167 0.207 0.176 

Locus 566 : 
2 alleles
7.2% missing data
   1   (0.889) 0.924 0.977 0.958 0.954 0.990 0.933 0.974 0.866 0.955 0.905 0.886 
   3   (0.111) 0.076 0.023 0.042 0.046 0.010 0.067 0.026 0.134 0.045 0.095 0.114 

Locus 567 : 
2 alleles
10.9% missing data
   2   (0.715) 0.692 0.362 0.877 0.836 0.866 0.726 0.967 0.726 0.812 0.723 0.609 
   4   (0.285) 0.308 0.638 0.123 0.164 0.134 0.274 0.033 0.274 0.188 0.277 0.391 

Locus 568 : 
2 alleles
10.1% missing data
   3   (0.528) 0.495 0.252 0.448 0.316 0.795 0.607 0.434 0.526 0.414 0.615 0.562 
   4   (0.472) 0.505 0.748 0.552 0.684 0.205 0.393 0.566 0.474 0.586 0.385 0.438 

Locus 569 : 
2 alleles
12.3% missing data
   4   (0.847) 0.874 0.956 0.957 0.725 0.972 0.899 0.762 0.864 0.894 0.871 0.780 
   1   (0.153) 0.126 0.044 0.043 0.275 0.028 0.101 0.238 0.136 0.106 0.129 0.220 

Locus 570 : 
2 alleles
1.4% missing data
   2   (0.838) 0.864 0.205 0.913 0.941 0.960 0.913 0.958 0.802 0.934 0.897 0.881 
   3   (0.162) 0.136 0.795 0.087 0.059 0.040 0.087 0.042 0.198 0.066 0.103 0.119 

Locus 571 : 
2 alleles
16.7% missing data
   3   (0.910) 0.877 0.517 0.614 0.967 0.903 0.979 0.981 0.952 0.966 0.960 0.950 
   2   (0.090) 0.123 0.483 0.386 0.033 0.097 0.021 0.019 0.048 0.034 0.040 0.050 

Locus 572 : 
2 alleles
10.1% missing data
   2   (0.598) 0.380 0.514 0.906 0.579 0.839 0.721 0.886 0.528 0.776 0.646 0.591 
   1   (0.402) 0.620 0.486 0.094 0.421 0.161 0.279 0.114 0.472 0.224 0.354 0.409 

Locus 573 : 
2 alleles
13.8% missing data
   2   (0.769) 0.877 0.969 0.967 0.897 0.987 0.538 0.723 0.893 0.706 0.574 0.578 
   4   (0.231) 0.123 0.031 0.033 0.103 0.013 0.462 0.277 0.107 0.294 0.426 0.422 

Locus 574 : 
2 alleles
3.6% missing data
   3   (0.894) 0.916 0.987 0.945 0.790 0.987 0.968 0.904 0.864 0.953 0.939 0.900 
   1   (0.106) 0.084 0.013 0.055 0.210 0.013 0.032 0.096 0.136 0.047 0.061 0.100 

Locus 575 : 
2 alleles
12.3% missing data
   1   (0.897) 0.927 0.973 0.949 0.925 0.987 0.964 0.812 0.840 0.960 0.943 0.934 
   3   (0.103) 0.073 0.027 0.051 0.075 0.013 0.036 0.188 0.160 0.040 0.057 0.066 

Locus 576 : 
2 alleles
10.9% missing data
   1   (0.804) 0.874 0.253 0.864 0.944 0.979 0.847 0.979 0.852 0.868 0.703 0.736 
   4   (0.196) 0.126 0.747 0.136 0.056 0.021 0.153 0.021 0.148 0.132 0.297 0.264 

Locus 577 : 
2 alleles
4.3% missing data
   1   (0.911) 0.960 0.987 0.985 0.961 0.996 0.950 0.977 0.887 0.945 0.933 0.938 
   2   (0.089) 0.040 0.013 0.015 0.039 0.004 0.050 0.023 0.113 0.055 0.067 0.062 

Locus 578 : 
2 alleles
14.5% missing data
   2   (0.143) 0.102 0.024 0.120 0.043 0.018 0.080 0.014 0.183 0.394 0.091 0.087 
   4   (0.857) 0.898 0.976 0.880 0.957 0.982 0.920 0.986 0.817 0.606 0.909 0.913 

Locus 579 : 
2 alleles
15.2% missing data
   1   (0.902) 0.924 0.189 0.874 0.963 0.980 0.951 0.981 0.917 0.970 0.964 0.939 
   4   (0.098) 0.076 0.811 0.126 0.037 0.020 0.049 0.019 0.083 0.030 0.036 0.061 

Locus 580 : 
2 alleles
9.4% missing data
   2   (0.889) 0.913 0.984 0.734 0.543 0.962 0.975 0.782 0.838 0.969 0.961 0.939 
   4   (0.111) 0.087 0.016 0.266 0.457 0.038 0.025 0.218 0.162 0.031 0.039 0.061 

Locus 581 : 
2 alleles
5.1% missing data
   1   (0.811) 0.828 0.228 0.790 0.859 0.937 0.887 0.927 0.786 0.800 0.897 0.866 
   3   (0.189) 0.172 0.772 0.210 0.141 0.063 0.113 0.073 0.214 0.200 0.103 0.134 

Locus 582 : 
2 alleles
2.9% missing data
   3   (0.918) 0.952 0.980 0.937 0.975 0.994 0.979 0.989 0.884 0.941 0.951 0.949 
   1   (0.082) 0.048 0.020 0.063 0.025 0.006 0.021 0.011 0.116 0.059 0.049 0.051 

Locus 583 : 
2 alleles
4.3% missing data
   3   (0.091) 0.038 0.023 0.020 0.021 0.006 0.048 0.006 0.062 0.070 0.138 0.116 
   4   (0.909) 0.962 0.977 0.980 0.979 0.994 0.952 0.994 0.938 0.930 0.862 0.884 

Locus 584 : 
2 alleles
4.3% missing data
   3   (0.896) 0.927 0.374 0.931 0.826 0.526 0.977 0.977 0.872 0.971 0.962 0.947 
   2   (0.104) 0.073 0.626 0.069 0.174 0.474 0.023 0.023 0.128 0.029 0.038 0.053 

Locus 585 : 
2 alleles
6.5% missing data
   2   (0.347) 0.165 0.064 0.045 0.089 0.013 0.719 0.072 0.143 0.722 0.654 0.567 
   4   (0.653) 0.835 0.936 0.955 0.911 0.987 0.281 0.928 0.857 0.278 0.346 0.433 

Locus 586 : 
2 alleles
12.3% missing data
   1   (0.262) 0.225 0.036 0.063 0.170 0.122 0.282 0.343 0.353 0.185 0.205 0.215 
   3   (0.738) 0.775 0.964 0.937 0.830 0.878 0.718 0.657 0.647 0.815 0.795 0.785 

Locus 587 : 
2 alleles
1.4% missing data
   2   (0.873) 0.886 0.786 0.982 0.939 0.503 0.959 0.984 0.860 0.964 0.892 0.897 
   4   (0.127) 0.114 0.214 0.018 0.061 0.497 0.041 0.016 0.140 0.036 0.108 0.103 

Locus 588 : 
2 alleles
13.0% missing data
   2   (0.907) 0.812 0.987 0.945 0.595 0.970 0.979 0.932 0.940 0.932 0.964 0.955 
   1   (0.093) 0.188 0.013 0.055 0.405 0.030 0.021 0.068 0.060 0.068 0.036 0.045 

Locus 589 : 
2 alleles
16.7% missing data
   1   (0.681) 0.773 0.693 0.729 0.340 0.405 0.725 0.959 0.610 0.833 0.742 0.627 
   3   (0.319) 0.227 0.307 0.271 0.660 0.595 0.275 0.041 0.390 0.167 0.258 0.373 

Locus 590 : 
2 alleles
5.8% missing data
   3   (0.903) 0.914 0.988 0.992 0.948 0.991 0.968 0.575 0.909 0.884 0.946 0.943 
   2   (0.097) 0.086 0.012 0.008 0.052 0.009 0.032 0.425 0.091 0.116 0.054 0.057 

Locus 591 : 
2 alleles
1.4% missing data
   2   (0.912) 0.942 0.986 0.967 0.952 0.991 0.979 0.971 0.819 0.974 0.960 0.944 
   4   (0.088) 0.058 0.014 0.033 0.048 0.009 0.021 0.029 0.181 0.026 0.040 0.056 

Locus 592 : 
2 alleles
10.9% missing data
   4   (0.895) 0.948 0.982 0.874 0.967 0.994 0.920 0.979 0.934 0.857 0.853 0.907 
   2   (0.105) 0.052 0.018 0.126 0.033 0.006 0.080 0.021 0.066 0.143 0.147 0.093 

Locus 593 : 
2 alleles
13.8% missing data
   1   (0.815) 0.815 0.946 0.168 0.735 0.923 0.917 0.876 0.810 0.882 0.868 0.875 
   3   (0.185) 0.185 0.054 0.832 0.265 0.077 0.083 0.124 0.190 0.118 0.132 0.125 

Locus 594 : 
2 alleles
18.8% missing data
   1   (0.089) 0.036 0.018 0.024 0.027 0.003 0.088 0.022 0.043 0.235 0.114 0.088 
   4   (0.911) 0.964 0.982 0.976 0.973 0.997 0.912 0.978 0.957 0.765 0.886 0.912 

Locus 595 : 
2 alleles
10.1% missing data
   4   (0.875) 0.863 0.966 0.584 0.601 0.943 0.964 0.987 0.832 0.959 0.959 0.918 
   2   (0.125) 0.137 0.034 0.416 0.399 0.057 0.036 0.013 0.168 0.041 0.041 0.082 

Locus 596 : 
2 alleles
14.5% missing data
   2   (0.811) 0.901 0.170 0.838 0.945 0.965 0.913 0.038 0.790 0.840 0.866 0.858 
   4   (0.189) 0.099 0.830 0.162 0.055 0.035 0.087 0.962 0.210 0.160 0.134 0.142 

Locus 597 : 
2 alleles
12.3% missing data
   1   (0.275) 0.362 0.295 0.227 0.252 0.103 0.274 0.106 0.216 0.359 0.263 0.226 
   4   (0.725) 0.638 0.705 0.773 0.748 0.897 0.726 0.894 0.784 0.641 0.737 0.774 

Locus 598 : 
2 alleles
14.5% missing data
   1   (0.752) 0.813 0.354 0.955 0.528 0.826 0.882 0.090 0.738 0.833 0.818 0.766 
   3   (0.248) 0.187 0.646 0.045 0.472 0.174 0.118 0.910 0.262 0.167 0.182 0.234 

Locus 599 : 
2 alleles
13.0% missing data
   3   (0.653) 0.600 0.324 0.945 0.173 0.889 0.730 0.616 0.723 0.684 0.650 0.630 
   1   (0.347) 0.400 0.676 0.055 0.827 0.111 0.270 0.384 0.277 0.316 0.350 0.370 

Locus 600 : 
2 alleles
2.9% missing data
   3   (0.831) 0.867 0.489 0.962 0.946 0.892 0.895 0.973 0.863 0.844 0.818 0.844 
   4   (0.169) 0.133 0.511 0.038 0.054 0.108 0.105 0.027 0.137 0.156 0.182 0.156 

Locus 601 : 
2 alleles
14.5% missing data
   3   (0.203) 0.126 0.029 0.078 0.098 0.022 0.163 0.197 0.210 0.247 0.265 0.202 
   1   (0.797) 0.874 0.971 0.922 0.902 0.978 0.837 0.803 0.790 0.753 0.735 0.798 

Locus 602 : 
2 alleles
8.0% missing data
   1   (0.095) 0.023 0.848 0.029 0.035 0.003 0.092 0.008 0.028 0.097 0.180 0.106 
   3   (0.905) 0.977 0.152 0.971 0.965 0.997 0.908 0.992 0.972 0.903 0.820 0.894 

Locus 603 : 
2 alleles
5.1% missing data
   1   (0.815) 0.614 0.976 0.970 0.749 0.903 0.961 0.740 0.710 0.902 0.909 0.895 
   2   (0.185) 0.386 0.024 0.030 0.251 0.097 0.039 0.260 0.290 0.098 0.091 0.105 

Locus 604 : 
2 alleles
5.8% missing data
   3   (0.718) 0.732 0.400 0.805 0.654 0.734 0.736 0.964 0.661 0.868 0.785 0.783 
   1   (0.282) 0.268 0.600 0.195 0.346 0.266 0.264 0.036 0.339 0.132 0.215 0.217 

Locus 605 : 
2 alleles
7.2% missing data
   4   (0.841) 0.811 0.978 0.954 0.937 0.975 0.833 0.964 0.866 0.815 0.887 0.856 
   2   (0.159) 0.189 0.022 0.046 0.063 0.025 0.167 0.036 0.134 0.185 0.113 0.144 

Locus 606 : 
2 alleles
10.9% missing data
   1   (0.782) 0.820 0.752 0.776 0.898 0.352 0.730 0.838 0.796 0.854 0.852 0.808 
   2   (0.218) 0.180 0.248 0.224 0.102 0.648 0.270 0.162 0.204 0.146 0.148 0.192 

Locus 607 : 
2 alleles
5.1% missing data
   3   (0.820) 0.684 0.924 0.746 0.921 0.960 0.938 0.974 0.794 0.662 0.900 0.884 
   1   (0.180) 0.316 0.076 0.254 0.079 0.040 0.062 0.026 0.206 0.338 0.100 0.116 

Locus 608 : 
2 alleles
2.9% missing data
   3   (0.948) 0.990 0.987 0.997 0.993 0.999 0.940 0.998 0.988 0.961 0.860 0.893 
   4   (0.052) 0.010 0.013 0.003 0.007 0.001 0.060 0.002 0.012 0.039 0.140 0.107 

Locus 609 : 
2 alleles
6.5% missing data
   3   (0.908) 0.816 0.986 0.977 0.613 0.952 0.983 0.984 0.889 0.971 0.979 0.956 
   1   (0.092) 0.184 0.014 0.023 0.387 0.048 0.017 0.016 0.111 0.029 0.021 0.044 

Locus 610 : 
2 alleles
0.7% missing data
   1   (0.664) 0.792 0.654 0.939 0.725 0.411 0.611 0.974 0.708 0.592 0.552 0.618 
   3   (0.336) 0.208 0.346 0.061 0.275 0.589 0.389 0.026 0.292 0.408 0.448 0.382 

Locus 611 : 
2 alleles
3.6% missing data
   4   (0.813) 0.875 0.926 0.520 0.923 0.983 0.825 0.892 0.758 0.891 0.855 0.870 
   3   (0.187) 0.125 0.074 0.480 0.077 0.017 0.175 0.108 0.242 0.109 0.145 0.130 

Locus 612 : 
2 alleles
2.9% missing data
   2   (0.951) 0.990 0.994 0.998 0.990 0.999 0.943 0.998 0.989 0.893 0.895 0.965 
   4   (0.049) 0.010 0.006 0.002 0.010 0.001 0.057 0.002 0.011 0.107 0.105 0.035 

Locus 613 : 
2 alleles
8.0% missing data
   3   (0.076) 0.029 0.009 0.018 0.014 0.002 0.076 0.004 0.027 0.247 0.096 0.080 
   4   (0.924) 0.971 0.991 0.982 0.986 0.998 0.924 0.996 0.973 0.753 0.904 0.920 

Locus 614 : 
2 alleles
13.8% missing data
   3   (0.897) 0.894 0.981 0.946 0.745 0.918 0.979 0.896 0.833 0.971 0.954 0.944 
   1   (0.103) 0.106 0.019 0.054 0.255 0.082 0.021 0.104 0.167 0.029 0.046 0.056 

Locus 615 : 
2 alleles
2.9% missing data
   2   (0.790) 0.824 0.972 0.687 0.880 0.845 0.836 0.952 0.678 0.842 0.872 0.852 
   4   (0.210) 0.176 0.028 0.313 0.120 0.155 0.164 0.048 0.322 0.158 0.128 0.148 

Locus 616 : 
2 alleles
11.6% missing data
   3   (0.854) 0.902 0.980 0.813 0.631 0.964 0.939 0.970 0.861 0.942 0.832 0.811 
   4   (0.146) 0.098 0.020 0.187 0.369 0.036 0.061 0.030 0.139 0.058 0.168 0.189 

Locus 617 : 
2 alleles
0.7% missing data
   2   (0.915) 0.957 0.990 0.963 0.961 0.995 0.973 0.989 0.899 0.909 0.941 0.940 
   4   (0.085) 0.043 0.010 0.037 0.039 0.005 0.027 0.011 0.101 0.091 0.059 0.060 

Locus 618 : 
2 alleles
13.8% missing data
   1   (0.056) 0.013 0.046 0.018 0.010 0.001 0.109 0.003 0.015 0.044 0.079 0.128 
   3   (0.944) 0.987 0.954 0.982 0.990 0.999 0.891 0.997 0.985 0.956 0.921 0.872 

Locus 619 : 
2 alleles
0.7% missing data
   2   (0.840) 0.830 0.975 0.929 0.828 0.967 0.882 0.985 0.865 0.875 0.846 0.818 
   4   (0.160) 0.170 0.025 0.071 0.172 0.033 0.118 0.015 0.135 0.125 0.154 0.182 

Locus 620 : 
2 alleles
11.6% missing data
   1   (0.812) 0.873 0.969 0.855 0.911 0.979 0.792 0.959 0.724 0.934 0.836 0.798 
   4   (0.188) 0.127 0.031 0.145 0.089 0.021 0.208 0.041 0.276 0.066 0.164 0.202 

Locus 621 : 
2 alleles
15.2% missing data
   1   (0.879) 0.795 0.885 0.823 0.895 0.981 0.961 0.718 0.900 0.967 0.914 0.895 
   3   (0.121) 0.205 0.115 0.177 0.105 0.019 0.039 0.282 0.100 0.033 0.086 0.105 

Locus 622 : 
2 alleles
4.3% missing data
   3   (0.611) 0.598 0.849 0.929 0.754 0.862 0.653 0.602 0.549 0.493 0.631 0.596 
   1   (0.389) 0.402 0.151 0.071 0.246 0.138 0.347 0.398 0.451 0.507 0.369 0.404 

Locus 623 : 
2 alleles
6.5% missing data
   1   (0.902) 0.848 0.986 0.982 0.890 0.975 0.965 0.974 0.921 0.955 0.937 0.915 
   3   (0.098) 0.152 0.014 0.018 0.110 0.025 0.035 0.026 0.079 0.045 0.063 0.085 

Locus 624 : 
2 alleles
13.0% missing data
   3   (0.782) 0.649 0.813 0.812 0.789 0.805 0.851 0.701 0.866 0.831 0.746 0.819 
   4   (0.218) 0.351 0.187 0.188 0.211 0.195 0.149 0.299 0.134 0.169 0.254 0.181 

Locus 625 : 
2 alleles
11.6% missing data
   1   (0.789) 0.818 0.799 0.964 0.680 0.974 0.680 0.932 0.765 0.836 0.869 0.783 
   3   (0.211) 0.182 0.201 0.036 0.320 0.026 0.320 0.068 0.235 0.164 0.131 0.217 

Locus 626 : 
2 alleles
7.2% missing data
   1   (0.886) 0.903 0.949 0.964 0.973 0.991 0.929 0.974 0.858 0.952 0.916 0.917 
   2   (0.114) 0.097 0.051 0.036 0.027 0.009 0.071 0.026 0.142 0.048 0.084 0.083 

Locus 627 : 
2 alleles
16.7% missing data
   2   (0.291) 0.330 0.044 0.189 0.132 0.030 0.249 0.964 0.208 0.315 0.391 0.339 
   4   (0.709) 0.670 0.956 0.811 0.868 0.970 0.751 0.036 0.792 0.685 0.609 0.661 

Locus 628 : 
2 alleles
3.6% missing data
   1   (0.435) 0.321 0.147 0.242 0.332 0.069 0.445 0.983 0.442 0.588 0.509 0.398 
   3   (0.565) 0.679 0.853 0.758 0.668 0.931 0.555 0.017 0.558 0.412 0.491 0.602 

Locus 629 : 
2 alleles
10.9% missing data
   1   (0.867) 0.863 0.952 0.975 0.616 0.963 0.917 0.850 0.867 0.896 0.916 0.924 
   3   (0.133) 0.137 0.048 0.025 0.384 0.037 0.083 0.150 0.133 0.104 0.084 0.076 

Locus 630 : 
2 alleles
1.4% missing data
   2   (0.077) 0.038 0.010 0.011 0.056 0.004 0.030 0.045 0.066 0.050 0.066 0.062 
   4   (0.923) 0.962 0.990 0.989 0.944 0.996 0.970 0.955 0.934 0.950 0.934 0.938 

Locus 631 : 
2 alleles
15.2% missing data
   2   (0.845) 0.661 0.979 0.758 0.889 0.916 0.953 0.936 0.795 0.923 0.924 0.913 
   4   (0.155) 0.339 0.021 0.242 0.111 0.084 0.047 0.064 0.205 0.077 0.076 0.087 

Locus 632 : 
2 alleles
4.3% missing data
   4   (0.821) 0.916 0.974 0.842 0.947 0.989 0.778 0.897 0.865 0.839 0.701 0.757 
   1   (0.179) 0.084 0.026 0.158 0.053 0.011 0.222 0.103 0.135 0.161 0.299 0.243 

Locus 633 : 
2 alleles
6.5% missing data
   1   (0.904) 0.907 0.952 0.865 0.956 0.971 0.928 0.990 0.924 0.969 0.930 0.925 
   3   (0.096) 0.093 0.048 0.135 0.044 0.029 0.072 0.010 0.076 0.031 0.070 0.075 

Locus 634 : 
2 alleles
1.4% missing data
   4   (0.906) 0.959 0.622 0.987 0.701 0.938 0.976 0.646 0.941 0.953 0.951 0.946 
   2   (0.094) 0.041 0.378 0.013 0.299 0.062 0.024 0.354 0.059 0.047 0.049 0.054 

Locus 635 : 
2 alleles
11.6% missing data
   2   (0.119) 0.052 0.015 0.087 0.050 0.010 0.143 0.127 0.103 0.184 0.089 0.122 
   4   (0.881) 0.948 0.985 0.913 0.950 0.990 0.857 0.873 0.897 0.816 0.911 0.878 

Locus 636 : 
2 alleles
15.9% missing data
   1   (0.895) 0.933 0.984 0.930 0.933 0.987 0.897 0.972 0.925 0.919 0.898 0.893 
   3   (0.105) 0.067 0.016 0.070 0.067 0.013 0.103 0.028 0.075 0.081 0.102 0.107 

Locus 637 : 
2 alleles
10.9% missing data
   3   (0.893) 0.887 0.950 0.903 0.970 0.877 0.972 0.932 0.838 0.859 0.960 0.946 
   1   (0.107) 0.113 0.050 0.097 0.030 0.123 0.028 0.068 0.162 0.141 0.040 0.054 

Locus 638 : 
2 alleles
4.3% missing data
   4   (0.907) 0.968 0.989 0.989 0.978 0.997 0.890 0.993 0.975 0.354 0.875 0.900 
   2   (0.093) 0.032 0.011 0.011 0.022 0.003 0.110 0.007 0.025 0.646 0.125 0.100 

Locus 639 : 
2 alleles
10.9% missing data
   3   (0.751) 0.751 0.907 0.939 0.842 0.920 0.630 0.960 0.719 0.830 0.808 0.742 
   1   (0.249) 0.249 0.093 0.061 0.158 0.080 0.370 0.040 0.281 0.170 0.192 0.258 

Locus 640 : 
2 alleles
9.4% missing data
   2   (0.808) 0.745 0.972 0.787 0.882 0.961 0.877 0.623 0.744 0.889 0.904 0.861 
   1   (0.192) 0.255 0.028 0.213 0.118 0.039 0.123 0.377 0.256 0.111 0.096 0.139 

Locus 641 : 
2 alleles
6.5% missing data
   1   (0.909) 0.967 0.919 0.881 0.973 0.994 0.850 0.993 0.943 0.930 0.926 0.913 
   3   (0.091) 0.033 0.081 0.119 0.027 0.006 0.150 0.007 0.057 0.070 0.074 0.087 

Locus 642 : 
2 alleles
13.0% missing data
   1   (0.898) 0.954 0.986 0.952 0.968 0.996 0.920 0.992 0.928 0.894 0.881 0.885 
   4   (0.102) 0.046 0.014 0.048 0.032 0.004 0.080 0.008 0.072 0.106 0.119 0.115 

Locus 643 : 
2 alleles
1.4% missing data
   2   (0.672) 0.566 0.838 0.704 0.839 0.187 0.767 0.698 0.672 0.737 0.714 0.745 
   4   (0.328) 0.434 0.162 0.296 0.161 0.813 0.233 0.302 0.328 0.263 0.286 0.255 

Locus 644 : 
2 alleles
5.8% missing data
   3   (0.876) 0.926 0.983 0.976 0.595 0.982 0.948 0.984 0.851 0.888 0.926 0.917 
   4   (0.124) 0.074 0.017 0.024 0.405 0.018 0.052 0.016 0.149 0.112 0.074 0.083 

Locus 645 : 
2 alleles
2.2% missing data
   3   (0.896) 0.906 0.966 0.972 0.863 0.983 0.887 0.967 0.909 0.952 0.936 0.925 
   2   (0.104) 0.094 0.034 0.028 0.137 0.017 0.113 0.033 0.091 0.048 0.064 0.075 

Locus 646 : 
2 alleles
16.7% missing data
   3   (0.883) 0.826 0.953 0.833 0.896 0.850 0.933 0.898 0.857 0.955 0.962 0.939 
   2   (0.117) 0.174 0.047 0.167 0.104 0.150 0.067 0.102 0.143 0.045 0.038 0.061 

Locus 647 : 
2 alleles
1.4% missing data
   1   (0.840) 0.870 0.592 0.888 0.950 0.936 0.877 0.958 0.858 0.912 0.873 0.839 
   2   (0.160) 0.130 0.408 0.112 0.050 0.064 0.123 0.042 0.142 0.088 0.127 0.161 

Locus 648 : 
2 alleles
11.6% missing data
   4   (0.929) 0.969 0.987 0.994 0.972 0.998 0.864 0.972 0.972 0.941 0.936 0.936 
   2   (0.071) 0.031 0.013 0.006 0.028 0.002 0.136 0.028 0.028 0.059 0.064 0.064 

Locus 649 : 
2 alleles
8.7% missing data
   2   (0.317) 0.275 0.150 0.250 0.260 0.823 0.396 0.324 0.273 0.259 0.295 0.291 
   4   (0.683) 0.725 0.850 0.750 0.740 0.177 0.604 0.676 0.727 0.741 0.705 0.709 

Locus 650 : 
2 alleles
15.2% missing data
   2   (0.786) 0.769 0.279 0.880 0.895 0.881 0.927 0.054 0.775 0.909 0.830 0.837 
   3   (0.214) 0.231 0.721 0.120 0.105 0.119 0.073 0.946 0.225 0.091 0.170 0.163 

Locus 651 : 
2 alleles
9.4% missing data
   1   (0.112) 0.060 0.014 0.017 0.041 0.006 0.180 0.066 0.061 0.093 0.147 0.121 
   4   (0.888) 0.940 0.986 0.983 0.959 0.994 0.820 0.934 0.939 0.907 0.853 0.879 

Locus 652 : 
2 alleles
10.1% missing data
   2   (0.950) 0.988 0.994 0.997 0.992 0.999 0.921 0.979 0.988 0.943 0.933 0.945 
   4   (0.050) 0.012 0.006 0.003 0.008 0.001 0.079 0.021 0.012 0.057 0.067 0.055 

Locus 653 : 
2 alleles
13.0% missing data
   1   (0.887) 0.938 0.962 0.915 0.845 0.989 0.958 0.888 0.848 0.939 0.912 0.921 
   3   (0.113) 0.062 0.038 0.085 0.155 0.011 0.042 0.112 0.152 0.061 0.088 0.079 

Locus 654 : 
2 alleles
10.1% missing data
   3   (0.838) 0.759 0.978 0.636 0.910 0.985 0.905 0.895 0.888 0.834 0.859 0.856 
   1   (0.162) 0.241 0.022 0.364 0.090 0.015 0.095 0.105 0.112 0.166 0.141 0.144 

Locus 655 : 
2 alleles
1.4% missing data
   3   (0.948) 0.990 0.994 0.997 0.993 0.999 0.941 0.998 0.989 0.954 0.852 0.917 
   2   (0.052) 0.010 0.006 0.003 0.007 0.001 0.059 0.002 0.011 0.046 0.148 0.083 

Locus 656 : 
2 alleles
2.2% missing data
   3   (0.768) 0.717 0.042 0.853 0.948 0.972 0.869 0.974 0.866 0.841 0.615 0.617 
   4   (0.232) 0.283 0.958 0.147 0.052 0.028 0.131 0.026 0.134 0.159 0.385 0.383 

Locus 657 : 
2 alleles
13.8% missing data
   4   (0.644) 0.574 0.566 0.931 0.761 0.518 0.630 0.679 0.651 0.750 0.671 0.681 
   2   (0.356) 0.426 0.434 0.069 0.239 0.482 0.370 0.321 0.349 0.250 0.329 0.319 

Locus 658 : 
2 alleles
18.1% missing data
   4   (0.885) 0.881 0.982 0.863 0.916 0.983 0.957 0.985 0.885 0.925 0.909 0.897 
   2   (0.115) 0.119 0.018 0.137 0.084 0.017 0.043 0.015 0.115 0.075 0.091 0.103 

Locus 659 : 
2 alleles
5.1% missing data
   2   (0.824) 0.886 0.217 0.541 0.868 0.931 0.898 0.972 0.817 0.846 0.884 0.880 
   4   (0.176) 0.114 0.783 0.459 0.132 0.069 0.102 0.028 0.183 0.154 0.116 0.120 

Locus 660 : 
2 alleles
4.3% missing data
   4   (0.898) 0.942 0.984 0.938 0.682 0.987 0.900 0.968 0.946 0.886 0.930 0.926 
   2   (0.102) 0.058 0.016 0.062 0.318 0.013 0.100 0.032 0.054 0.114 0.070 0.074 

Locus 661 : 
2 alleles
13.8% missing data
   1   (0.810) 0.811 0.460 0.146 0.816 0.693 0.921 0.877 0.828 0.838 0.893 0.856 
   3   (0.190) 0.189 0.540 0.854 0.184 0.307 0.079 0.123 0.172 0.162 0.107 0.144 

Locus 662 : 
2 alleles
2.2% missing data
   2   (0.894) 0.928 0.385 0.991 0.876 0.964 0.962 0.993 0.934 0.963 0.917 0.821 
   4   (0.106) 0.072 0.615 0.009 0.124 0.036 0.038 0.007 0.066 0.037 0.083 0.179 

Locus 663 : 
2 alleles
2.9% missing data
   3   (0.905) 0.958 0.989 0.963 0.972 0.995 0.972 0.971 0.856 0.645 0.958 0.945 
   1   (0.095) 0.042 0.011 0.037 0.028 0.005 0.028 0.029 0.144 0.355 0.042 0.055 

Locus 664 : 
2 alleles
15.9% missing data
   2   (0.899) 0.944 0.986 0.962 0.923 0.994 0.777 0.946 0.940 0.948 0.924 0.847 
   4   (0.101) 0.056 0.014 0.038 0.077 0.006 0.223 0.054 0.060 0.052 0.076 0.153 

Locus 665 : 
2 alleles
5.8% missing data
   1   (0.831) 0.803 0.978 0.581 0.838 0.790 0.889 0.962 0.831 0.821 0.899 0.893 
   3   (0.169) 0.197 0.022 0.419 0.162 0.210 0.111 0.038 0.169 0.179 0.101 0.107 

Locus 666 : 
2 alleles
5.1% missing data
   2   (0.886) 0.899 0.961 0.866 0.957 0.987 0.930 0.977 0.888 0.972 0.893 0.893 
   4   (0.114) 0.101 0.039 0.134 0.043 0.013 0.070 0.023 0.112 0.028 0.107 0.107 

Locus 667 : 
2 alleles
2.9% missing data
   3   (0.859) 0.810 0.981 0.968 0.948 0.962 0.950 0.865 0.733 0.908 0.939 0.917 
   1   (0.141) 0.190 0.019 0.032 0.052 0.038 0.050 0.135 0.267 0.092 0.061 0.083 

Locus 668 : 
2 alleles
5.1% missing data
   2   (0.784) 0.786 0.965 0.513 0.911 0.932 0.896 0.438 0.783 0.844 0.764 0.806 
   4   (0.216) 0.214 0.035 0.487 0.089 0.068 0.104 0.562 0.217 0.156 0.236 0.194 

Locus 669 : 
2 alleles
5.8% missing data
   1   (0.699) 0.867 0.238 0.959 0.892 0.969 0.751 0.535 0.736 0.428 0.596 0.611 
   3   (0.301) 0.133 0.762 0.041 0.108 0.031 0.249 0.465 0.264 0.572 0.404 0.389 

Locus 670 : 
2 alleles
3.6% missing data
   1   (0.847) 0.934 0.975 0.895 0.880 0.994 0.831 0.926 0.899 0.827 0.733 0.811 
   3   (0.153) 0.066 0.025 0.105 0.120 0.006 0.169 0.074 0.101 0.173 0.267 0.189 

Locus 671 : 
2 alleles
12.3% missing data
   2   (0.743) 0.780 0.530 0.709 0.830 0.604 0.722 0.957 0.756 0.766 0.794 0.775 
   4   (0.257) 0.220 0.470 0.291 0.170 0.396 0.278 0.043 0.244 0.234 0.206 0.225 

Locus 672 : 
2 alleles
16.7% missing data
   3   (0.865) 0.894 0.833 0.966 0.894 0.988 0.924 0.359 0.866 0.926 0.902 0.898 
   4   (0.135) 0.106 0.167 0.034 0.106 0.012 0.076 0.641 0.134 0.074 0.098 0.102 

Locus 673 : 
2 alleles
3.6% missing data
   1   (0.248) 0.258 0.799 0.254 0.134 0.058 0.147 0.063 0.240 0.231 0.221 0.294 
   4   (0.752) 0.742 0.201 0.746 0.866 0.942 0.853 0.937 0.760 0.769 0.779 0.706 

Locus 674 : 
2 alleles
13.0% missing data
   2   (0.716) 0.814 0.305 0.827 0.883 0.949 0.751 0.621 0.757 0.799 0.584 0.684 
   4   (0.284) 0.186 0.695 0.173 0.117 0.051 0.249 0.379 0.243 0.201 0.416 0.316 

Locus 675 : 
2 alleles
2.9% missing data
   1   (0.898) 0.920 0.981 0.979 0.972 0.991 0.970 0.462 0.876 0.946 0.945 0.935 
   3   (0.102) 0.080 0.019 0.021 0.028 0.009 0.030 0.538 0.124 0.054 0.055 0.065 

Locus 676 : 
2 alleles
11.6% missing data
   1   (0.646) 0.715 0.287 0.923 0.843 0.783 0.613 0.609 0.614 0.780 0.617 0.652 
   3   (0.354) 0.285 0.713 0.077 0.157 0.217 0.387 0.391 0.386 0.220 0.383 0.348 

Locus 677 : 
2 alleles
1.4% missing data
   3   (0.794) 0.842 0.164 0.926 0.930 0.959 0.848 0.923 0.821 0.930 0.700 0.800 
   1   (0.206) 0.158 0.836 0.074 0.070 0.041 0.152 0.077 0.179 0.070 0.300 0.200 

Locus 678 : 
2 alleles
2.2% missing data
   2   (0.901) 0.824 0.325 0.967 0.951 0.965 0.980 0.968 0.887 0.981 0.969 0.947 
   4   (0.099) 0.176 0.675 0.033 0.049 0.035 0.020 0.032 0.113 0.019 0.031 0.053 

Locus 679 : 
2 alleles
9.4% missing data
   1   (0.531) 0.409 0.806 0.666 0.161 0.790 0.667 0.388 0.498 0.636 0.558 0.442 
   3   (0.469) 0.591 0.194 0.334 0.839 0.210 0.333 0.612 0.502 0.364 0.442 0.558 

Locus 680 : 
2 alleles
4.3% missing data
   4   (0.897) 0.757 0.984 0.932 0.950 0.984 0.965 0.956 0.890 0.955 0.960 0.938 
   2   (0.103) 0.243 0.016 0.068 0.050 0.016 0.035 0.044 0.110 0.045 0.040 0.062 

Locus 681 : 
2 alleles
13.0% missing data
   1   (0.488) 0.433 0.081 0.106 0.866 0.055 0.627 0.487 0.559 0.646 0.414 0.396 
   4   (0.512) 0.567 0.919 0.894 0.134 0.945 0.373 0.513 0.441 0.354 0.586 0.604 

Locus 682 : 
2 alleles
16.7% missing data
   1   (0.820) 0.864 0.821 0.952 0.953 0.968 0.709 0.983 0.871 0.809 0.813 0.808 
   3   (0.180) 0.136 0.179 0.048 0.047 0.032 0.291 0.017 0.129 0.191 0.187 0.192 

Locus 683 : 
2 alleles
11.6% missing data
   4   (0.861) 0.930 0.200 0.890 0.956 0.972 0.952 0.741 0.849 0.926 0.874 0.898 
   2   (0.139) 0.070 0.800 0.110 0.044 0.028 0.048 0.259 0.151 0.074 0.126 0.102 

Locus 684 : 
2 alleles
12.3% missing data
   2   (0.856) 0.898 0.853 0.651 0.840 0.974 0.917 0.965 0.832 0.782 0.932 0.876 
   4   (0.144) 0.102 0.147 0.349 0.160 0.026 0.083 0.035 0.168 0.218 0.068 0.124 

Locus 685 : 
2 alleles
17.4% missing data
   1   (0.431) 0.538 0.254 0.472 0.733 0.822 0.260 0.391 0.430 0.270 0.420 0.426 
   4   (0.569) 0.462 0.746 0.528 0.267 0.178 0.740 0.609 0.570 0.730 0.580 0.574 

Locus 686 : 
2 alleles
17.4% missing data
   3   (0.104) 0.143 0.014 0.070 0.102 0.015 0.062 0.016 0.076 0.090 0.057 0.095 
   4   (0.896) 0.857 0.986 0.930 0.898 0.985 0.938 0.984 0.924 0.910 0.943 0.905 

Locus 687 : 
2 alleles
18.1% missing data
   1   (0.054) 0.011 0.006 0.009 0.012 0.001 0.128 0.003 0.012 0.269 0.055 0.045 
   3   (0.946) 0.989 0.994 0.991 0.988 0.999 0.872 0.997 0.988 0.731 0.945 0.955 

Locus 688 : 
2 alleles
3.6% missing data
   1   (0.515) 0.535 0.885 0.909 0.428 0.407 0.677 0.117 0.508 0.328 0.474 0.506 
   4   (0.485) 0.465 0.115 0.091 0.572 0.593 0.323 0.883 0.492 0.672 0.526 0.494 

Locus 689 : 
2 alleles
2.2% missing data
   1   (0.094) 0.036 0.015 0.006 0.023 0.004 0.071 0.040 0.076 0.047 0.123 0.131 
   3   (0.906) 0.964 0.985 0.994 0.977 0.996 0.929 0.960 0.924 0.953 0.877 0.869 

Locus 690 : 
2 alleles
5.1% missing data
   4   (0.848) 0.914 0.978 0.974 0.930 0.988 0.831 0.877 0.847 0.801 0.859 0.867 
   1   (0.152) 0.086 0.022 0.026 0.070 0.012 0.169 0.123 0.153 0.199 0.141 0.133 

Locus 691 : 
2 alleles
10.1% missing data
   3   (0.783) 0.660 0.892 0.775 0.902 0.974 0.735 0.981 0.853 0.809 0.787 0.782 
   1   (0.217) 0.340 0.108 0.225 0.098 0.026 0.265 0.019 0.147 0.191 0.213 0.218 

Locus 692 : 
2 alleles
13.0% missing data
   2   (0.889) 0.885 0.911 0.983 0.928 0.986 0.962 0.986 0.924 0.967 0.840 0.841 
   3   (0.111) 0.115 0.089 0.017 0.072 0.014 0.038 0.014 0.076 0.033 0.160 0.159 

Locus 693 : 
2 alleles
1.4% missing data
   3   (0.204) 0.102 0.027 0.035 0.125 0.020 0.131 0.197 0.238 0.350 0.217 0.249 
   2   (0.796) 0.898 0.973 0.965 0.875 0.980 0.869 0.803 0.762 0.650 0.783 0.751 

Locus 694 : 
2 alleles
4.3% missing data
   4   (0.861) 0.928 0.388 0.936 0.808 0.953 0.913 0.968 0.927 0.832 0.814 0.889 
   2   (0.139) 0.072 0.612 0.064 0.192 0.047 0.087 0.032 0.073 0.168 0.186 0.111 

Locus 695 : 
2 alleles
12.3% missing data
   4   (0.928) 0.974 0.976 0.993 0.984 0.997 0.895 0.959 0.969 0.908 0.934 0.937 
   1   (0.072) 0.026 0.024 0.007 0.016 0.003 0.105 0.041 0.031 0.092 0.066 0.063 

Locus 696 : 
2 alleles
3.6% missing data
   2   (0.920) 0.950 0.957 0.990 0.982 0.996 0.926 0.992 0.950 0.908 0.946 0.946 
   4   (0.080) 0.050 0.043 0.010 0.018 0.004 0.074 0.008 0.050 0.092 0.054 0.054 

Locus 697 : 
2 alleles
10.9% missing data
   3   (0.751) 0.758 0.963 0.941 0.392 0.950 0.881 0.750 0.781 0.757 0.686 0.740 
   4   (0.249) 0.242 0.037 0.059 0.608 0.050 0.119 0.250 0.219 0.243 0.314 0.260 

Locus 698 : 
2 alleles
5.8% missing data
   3   (0.925) 0.978 0.991 0.982 0.986 0.998 0.949 0.991 0.970 0.846 0.867 0.880 
   1   (0.075) 0.022 0.009 0.018 0.014 0.002 0.051 0.009 0.030 0.154 0.133 0.120 

Locus 699 : 
2 alleles
10.9% missing data
   1   (0.129) 0.186 0.798 0.082 0.046 0.032 0.046 0.160 0.123 0.110 0.045 0.067 
   3   (0.871) 0.814 0.202 0.918 0.954 0.968 0.954 0.840 0.877 0.890 0.955 0.933 

Locus 700 : 
2 alleles
7.2% missing data
   2   (0.214) 0.173 0.602 0.325 0.061 0.109 0.207 0.019 0.261 0.203 0.110 0.155 
   3   (0.786) 0.827 0.398 0.675 0.939 0.891 0.793 0.981 0.739 0.797 0.890 0.845 

Locus 701 : 
2 alleles
1.4% missing data
   4   (0.116) 0.041 0.015 0.063 0.171 0.007 0.132 0.063 0.093 0.306 0.077 0.085 
   2   (0.884) 0.959 0.985 0.937 0.829 0.993 0.868 0.937 0.907 0.694 0.923 0.915 

Locus 702 : 
2 alleles
6.5% missing data
   1   (0.508) 0.496 0.733 0.538 0.219 0.154 0.618 0.082 0.561 0.613 0.451 0.575 
   3   (0.492) 0.504 0.267 0.462 0.781 0.846 0.382 0.918 0.439 0.387 0.549 0.425 

Locus 703 : 
2 alleles
1.4% missing data
   3   (0.871) 0.949 0.129 0.989 0.938 0.992 0.882 0.990 0.902 0.782 0.903 0.919 
   2   (0.129) 0.051 0.871 0.011 0.062 0.008 0.118 0.010 0.098 0.218 0.097 0.081 

Locus 704 : 
2 alleles
4.3% missing data
   3   (0.933) 0.660 0.980 0.989 0.958 0.967 0.995 0.982 0.872 0.993 0.991 0.974 
   2   (0.067) 0.340 0.020 0.011 0.042 0.033 0.005 0.018 0.128 0.007 0.009 0.026 

Locus 705 : 
2 alleles
6.5% missing data
   3   (0.737) 0.850 0.680 0.781 0.815 0.399 0.850 0.214 0.708 0.872 0.712 0.751 
   4   (0.263) 0.150 0.320 0.219 0.185 0.601 0.150 0.786 0.292 0.128 0.288 0.249 

Locus 706 : 
2 alleles
1.4% missing data
   3   (0.908) 0.964 0.986 0.586 0.974 0.990 0.962 0.991 0.895 0.966 0.932 0.940 
   4   (0.092) 0.036 0.014 0.414 0.026 0.010 0.038 0.009 0.105 0.034 0.068 0.060 

Locus 707 : 
2 alleles
9.4% missing data
   2   (0.654) 0.792 0.308 0.593 0.432 0.761 0.745 0.922 0.551 0.710 0.679 0.664 
   4   (0.346) 0.208 0.692 0.407 0.568 0.239 0.255 0.078 0.449 0.290 0.321 0.336 

Locus 708 : 
2 alleles
13.0% missing data
   1   (0.214) 0.233 0.425 0.212 0.374 0.302 0.136 0.198 0.197 0.089 0.151 0.280 
   3   (0.786) 0.767 0.575 0.788 0.626 0.698 0.864 0.802 0.803 0.911 0.849 0.720 

Locus 709 : 
2 alleles
15.9% missing data
   4   (0.893) 0.899 0.895 0.951 0.921 0.876 0.955 0.980 0.830 0.969 0.959 0.933 
   3   (0.107) 0.101 0.105 0.049 0.079 0.124 0.045 0.020 0.170 0.031 0.041 0.067 

Locus 710 : 
2 alleles
8.0% missing data
   2   (0.771) 0.767 0.972 0.937 0.604 0.860 0.895 0.953 0.729 0.736 0.806 0.801 
   4   (0.229) 0.233 0.028 0.063 0.396 0.140 0.105 0.047 0.271 0.264 0.194 0.199 

Locus 711 : 
2 alleles
12.3% missing data
   4   (0.909) 0.951 0.988 0.855 0.985 0.995 0.915 0.993 0.958 0.959 0.838 0.883 
   2   (0.091) 0.049 0.012 0.145 0.015 0.005 0.085 0.007 0.042 0.041 0.162 0.117 

Locus 712 : 
2 alleles
14.5% missing data
   1   (0.376) 0.275 0.115 0.875 0.504 0.085 0.401 0.404 0.363 0.249 0.416 0.480 
   3   (0.624) 0.725 0.885 0.125 0.496 0.915 0.599 0.596 0.637 0.751 0.584 0.520 

Locus 713 : 
2 alleles
5.8% missing data
   2   (0.783) 0.896 0.962 0.940 0.875 0.982 0.678 0.977 0.833 0.448 0.741 0.777 
   4   (0.217) 0.104 0.038 0.060 0.125 0.018 0.322 0.023 0.167 0.552 0.259 0.223 

Locus 714 : 
2 alleles
13.0% missing data
   3   (0.426) 0.529 0.895 0.443 0.315 0.895 0.239 0.029 0.341 0.477 0.488 0.429 
   1   (0.574) 0.471 0.105 0.557 0.685 0.105 0.761 0.971 0.659 0.523 0.512 0.571 

Locus 715 : 
2 alleles
3.6% missing data
   2   (0.863) 0.958 0.983 0.368 0.972 0.995 0.765 0.979 0.946 0.863 0.728 0.742 
   4   (0.137) 0.042 0.017 0.632 0.028 0.005 0.235 0.021 0.054 0.137 0.272 0.258 

Locus 716 : 
2 alleles
2.9% missing data
   2   (0.873) 0.905 0.983 0.984 0.846 0.950 0.919 0.961 0.861 0.891 0.915 0.874 
   4   (0.127) 0.095 0.017 0.016 0.154 0.050 0.081 0.039 0.139 0.109 0.085 0.126 

Locus 717 : 
2 alleles
3.6% missing data
   2   (0.878) 0.884 0.982 0.905 0.964 0.976 0.940 0.964 0.826 0.944 0.931 0.908 
   4   (0.122) 0.116 0.018 0.095 0.036 0.024 0.060 0.036 0.174 0.056 0.069 0.092 

Locus 718 : 
2 alleles
10.1% missing data
   3   (0.688) 0.595 0.353 0.930 0.610 0.767 0.751 0.816 0.723 0.397 0.797 0.755 
   4   (0.312) 0.405 0.647 0.070 0.390 0.233 0.249 0.184 0.277 0.603 0.203 0.245 

Locus 719 : 
2 alleles
4.3% missing data
   2   (0.139) 0.137 0.018 0.075 0.190 0.015 0.177 0.073 0.064 0.157 0.147 0.158 
   4   (0.861) 0.863 0.982 0.925 0.810 0.985 0.823 0.927 0.936 0.843 0.853 0.842 

Locus 720 : 
2 alleles
3.6% missing data
   3   (0.900) 0.953 0.988 0.992 0.976 0.994 0.916 0.990 0.908 0.774 0.928 0.898 
   4   (0.100) 0.047 0.012 0.008 0.024 0.006 0.084 0.010 0.092 0.226 0.072 0.102 

Locus 721 : 
2 alleles
13.0% missing data
   4   (0.842) 0.882 0.857 0.579 0.820 0.853 0.949 0.084 0.787 0.942 0.923 0.909 
   2   (0.158) 0.118 0.143 0.421 0.180 0.147 0.051 0.916 0.213 0.058 0.077 0.091 

Locus 722 : 
2 alleles
14.5% missing data
   3   (0.918) 0.950 0.985 0.962 0.930 0.993 0.941 0.988 0.940 0.974 0.927 0.901 
   4   (0.082) 0.050 0.015 0.038 0.070 0.007 0.059 0.012 0.060 0.026 0.073 0.099 

Locus 723 : 
2 alleles
2.9% missing data
   3   (0.912) 0.893 0.442 0.975 0.738 0.873 0.968 0.991 0.957 0.983 0.967 0.943 
   1   (0.088) 0.107 0.558 0.025 0.262 0.127 0.032 0.009 0.043 0.017 0.033 0.057 

Locus 724 : 
2 alleles
10.1% missing data
   1   (0.258) 0.116 0.039 0.030 0.128 0.011 0.584 0.055 0.187 0.369 0.329 0.329 
   3   (0.742) 0.884 0.961 0.970 0.872 0.989 0.416 0.945 0.813 0.631 0.671 0.671 

Locus 725 : 
2 alleles
13.8% missing data
   1   (0.788) 0.617 0.932 0.958 0.882 0.972 0.907 0.669 0.809 0.936 0.738 0.734 
   3   (0.212) 0.383 0.068 0.042 0.118 0.028 0.093 0.331 0.191 0.064 0.262 0.266 

Locus 726 : 
2 alleles
12.3% missing data
   3   (0.916) 0.965 0.897 0.951 0.926 0.996 0.925 0.992 0.951 0.902 0.925 0.921 
   1   (0.084) 0.035 0.103 0.049 0.074 0.004 0.075 0.008 0.049 0.098 0.075 0.079 

Locus 727 : 
2 alleles
11.6% missing data
   3   (0.689) 0.528 0.859 0.132 0.293 0.083 0.896 0.835 0.662 0.885 0.799 0.754 
   1   (0.311) 0.472 0.141 0.868 0.707 0.917 0.104 0.165 0.338 0.115 0.201 0.246 

Locus 728 : 
2 alleles
13.8% missing data
   4   (0.704) 0.749 0.731 0.101 0.669 0.864 0.861 0.087 0.644 0.816 0.772 0.748 
   3   (0.296) 0.251 0.269 0.899 0.331 0.136 0.139 0.913 0.356 0.184 0.228 0.252 

Locus 729 : 
2 alleles
17.4% missing data
   3   (0.901) 0.800 0.986 0.853 0.971 0.985 0.970 0.949 0.916 0.958 0.934 0.925 
   4   (0.099) 0.200 0.014 0.147 0.029 0.015 0.030 0.051 0.084 0.042 0.066 0.075 

Locus 730 : 
2 alleles
10.1% missing data
   3   (0.874) 0.869 0.979 0.952 0.975 0.992 0.939 0.940 0.905 0.727 0.870 0.907 
   1   (0.126) 0.131 0.021 0.048 0.025 0.008 0.061 0.060 0.095 0.273 0.130 0.093 

Locus 731 : 
2 alleles
5.1% missing data
   2   (0.658) 0.718 0.442 0.908 0.621 0.668 0.794 0.083 0.589 0.804 0.675 0.700 
   4   (0.342) 0.282 0.558 0.092 0.379 0.332 0.206 0.917 0.411 0.196 0.325 0.300 

Locus 732 : 
2 alleles
10.1% missing data
   4   (0.900) 0.928 0.988 0.980 0.967 0.993 0.946 0.932 0.928 0.948 0.867 0.849 
   1   (0.100) 0.072 0.012 0.020 0.033 0.007 0.054 0.068 0.072 0.052 0.133 0.151 

Locus 733 : 
2 alleles
2.2% missing data
   3   (0.687) 0.719 0.234 0.288 0.832 0.888 0.711 0.927 0.729 0.656 0.690 0.749 
   1   (0.313) 0.281 0.766 0.712 0.168 0.112 0.289 0.073 0.271 0.344 0.310 0.251 

Locus 734 : 
2 alleles
2.2% missing data
   3   (0.594) 0.693 0.931 0.047 0.592 0.840 0.630 0.960 0.385 0.646 0.712 0.695 
   1   (0.406) 0.307 0.069 0.953 0.408 0.160 0.370 0.040 0.615 0.354 0.288 0.305 

Locus 735 : 
2 alleles
11.6% missing data
   3   (0.892) 0.899 0.162 0.968 0.961 0.988 0.965 0.952 0.919 0.924 0.937 0.923 
   1   (0.108) 0.101 0.838 0.032 0.039 0.012 0.035 0.048 0.081 0.076 0.063 0.077 

Locus 736 : 
2 alleles
5.1% missing data
   2   (0.109) 0.044 0.652 0.036 0.342 0.012 0.098 0.043 0.033 0.111 0.095 0.099 
   4   (0.891) 0.956 0.348 0.964 0.658 0.988 0.902 0.957 0.967 0.889 0.905 0.901 

Locus 737 : 
2 alleles
13.8% missing data
   1   (0.510) 0.438 0.538 0.178 0.586 0.143 0.432 0.924 0.509 0.703 0.598 0.453 
   4   (0.490) 0.562 0.462 0.822 0.414 0.857 0.568 0.076 0.491 0.297 0.402 0.547 

Locus 738 : 
2 alleles
5.8% missing data
   4   (0.534) 0.586 0.915 0.895 0.450 0.926 0.449 0.398 0.450 0.728 0.491 0.462 
   2   (0.466) 0.414 0.085 0.105 0.550 0.074 0.551 0.602 0.550 0.272 0.509 0.538 

Locus 739 : 
2 alleles
10.9% missing data
   3   (0.912) 0.943 0.988 0.966 0.977 0.996 0.967 0.960 0.940 0.937 0.879 0.922 
   1   (0.088) 0.057 0.012 0.034 0.023 0.004 0.033 0.040 0.060 0.063 0.121 0.078 

Locus 740 : 
2 alleles
2.2% missing data
   2   (0.915) 0.965 0.988 0.993 0.984 0.997 0.896 0.993 0.960 0.862 0.902 0.932 
   4   (0.085) 0.035 0.012 0.007 0.016 0.003 0.104 0.007 0.040 0.138 0.098 0.068 

Locus 741 : 
2 alleles
5.8% missing data
   2   (0.837) 0.847 0.977 0.417 0.933 0.987 0.927 0.962 0.814 0.767 0.888 0.890 
   4   (0.163) 0.153 0.023 0.583 0.067 0.013 0.073 0.038 0.186 0.233 0.112 0.110 

Locus 742 : 
2 alleles
6.5% missing data
   4   (0.915) 0.835 0.985 0.990 0.940 0.984 0.984 0.992 0.845 0.983 0.975 0.953 
   2   (0.085) 0.165 0.015 0.010 0.060 0.016 0.016 0.008 0.155 0.017 0.025 0.047 

Locus 743 : 
2 alleles
2.9% missing data
   2   (0.164) 0.098 0.025 0.024 0.046 0.017 0.133 0.051 0.226 0.215 0.126 0.171 
   4   (0.836) 0.902 0.975 0.976 0.954 0.983 0.867 0.949 0.774 0.785 0.874 0.829 

Locus 744 : 
2 alleles
3.6% missing data
   1   (0.674) 0.682 0.953 0.615 0.824 0.904 0.791 0.380 0.411 0.857 0.802 0.760 
   3   (0.326) 0.318 0.047 0.385 0.176 0.096 0.209 0.620 0.589 0.143 0.198 0.240 

Locus 745 : 
2 alleles
4.3% missing data
   3   (0.840) 0.884 0.941 0.969 0.935 0.987 0.775 0.976 0.887 0.761 0.841 0.793 
   1   (0.160) 0.116 0.059 0.031 0.065 0.013 0.225 0.024 0.113 0.239 0.159 0.207 

Locus 746 : 
2 alleles
2.9% missing data
   3   (0.862) 0.887 0.959 0.980 0.922 0.990 0.856 0.945 0.913 0.820 0.858 0.846 
   1   (0.138) 0.113 0.041 0.020 0.078 0.010 0.144 0.055 0.087 0.180 0.142 0.154 

Locus 747 : 
2 alleles
2.9% missing data
   2   (0.073) 0.020 0.009 0.006 0.014 0.002 0.060 0.011 0.029 0.114 0.125 0.096 
   4   (0.927) 0.980 0.991 0.994 0.986 0.998 0.940 0.989 0.971 0.886 0.875 0.904 

Locus 748 : 
2 alleles
1.4% missing data
   2   (0.912) 0.866 0.985 0.974 0.954 0.994 0.936 0.990 0.950 0.961 0.949 0.933 
   4   (0.088) 0.134 0.015 0.026 0.046 0.006 0.064 0.010 0.050 0.039 0.051 0.067 

Locus 749 : 
2 alleles
8.0% missing data
   3   (0.265) 0.203 0.037 0.401 0.145 0.055 0.408 0.040 0.264 0.173 0.282 0.265 
   1   (0.735) 0.797 0.963 0.599 0.855 0.945 0.592 0.960 0.736 0.827 0.718 0.735 

Locus 750 : 
2 alleles
11.6% missing data
   3   (0.913) 0.929 0.986 0.960 0.951 0.993 0.952 0.934 0.951 0.952 0.903 0.933 
   1   (0.087) 0.071 0.014 0.040 0.049 0.007 0.048 0.066 0.049 0.048 0.097 0.067 

Locus 751 : 
2 alleles
13.8% missing data
   1   (0.234) 0.229 0.085 0.242 0.783 0.122 0.275 0.204 0.251 0.101 0.137 0.198 
   4   (0.766) 0.771 0.915 0.758 0.217 0.878 0.725 0.796 0.749 0.899 0.863 0.802 

Locus 752 : 
2 alleles
7.2% missing data
   3   (0.719) 0.742 0.957 0.956 0.751 0.970 0.729 0.287 0.806 0.589 0.606 0.714 
   4   (0.281) 0.258 0.043 0.044 0.249 0.030 0.271 0.713 0.194 0.411 0.394 0.286 

Locus 753 : 
2 alleles
3.6% missing data
   2   (0.776) 0.801 0.461 0.165 0.902 0.816 0.850 0.427 0.825 0.903 0.796 0.821 
   4   (0.224) 0.199 0.539 0.835 0.098 0.184 0.150 0.573 0.175 0.097 0.204 0.179 

Locus 754 : 
2 alleles
10.9% missing data
   1   (0.869) 0.951 0.975 0.984 0.445 0.992 0.876 0.982 0.910 0.932 0.830 0.825 
   3   (0.131) 0.049 0.025 0.016 0.555 0.008 0.124 0.018 0.090 0.068 0.170 0.175 

Locus 755 : 
2 alleles
2.2% missing data
   2   (0.769) 0.841 0.205 0.962 0.902 0.928 0.855 0.034 0.773 0.838 0.791 0.800 
   4   (0.231) 0.159 0.795 0.038 0.098 0.072 0.145 0.966 0.227 0.162 0.209 0.200 

Locus 756 : 
2 alleles
2.9% missing data
   4   (0.921) 0.954 0.990 0.797 0.941 0.969 0.990 0.046 0.857 0.986 0.986 0.965 
   2   (0.079) 0.046 0.010 0.203 0.059 0.031 0.010 0.954 0.143 0.014 0.014 0.035 

Locus 757 : 
2 alleles
5.8% missing data
   1   (0.587) 0.593 0.618 0.648 0.340 0.240 0.566 0.957 0.601 0.452 0.688 0.600 
   3   (0.413) 0.407 0.382 0.352 0.660 0.760 0.434 0.043 0.399 0.548 0.312 0.400 

Locus 758 : 
2 alleles
5.8% missing data
   4   (0.822) 0.728 0.944 0.832 0.893 0.962 0.809 0.965 0.897 0.889 0.801 0.805 
   1   (0.178) 0.272 0.056 0.168 0.107 0.038 0.191 0.035 0.103 0.111 0.199 0.195 

Locus 759 : 
2 alleles
14.5% missing data
   4   (0.554) 0.651 0.594 0.575 0.835 0.860 0.443 0.614 0.475 0.604 0.548 0.553 
   2   (0.446) 0.349 0.406 0.425 0.165 0.140 0.557 0.386 0.525 0.396 0.452 0.447 

Locus 760 : 
2 alleles
5.1% missing data
   2   (0.808) 0.812 0.972 0.971 0.898 0.962 0.890 0.936 0.765 0.897 0.779 0.710 
   3   (0.192) 0.188 0.028 0.029 0.102 0.038 0.110 0.064 0.235 0.103 0.221 0.290 

Locus 761 : 
2 alleles
10.1% missing data
   2   (0.885) 0.837 0.974 0.966 0.971 0.992 0.958 0.930 0.876 0.837 0.924 0.933 
   4   (0.115) 0.163 0.026 0.034 0.029 0.008 0.042 0.070 0.124 0.163 0.076 0.067 

Locus 762 : 
2 alleles
7.2% missing data
   1   (0.860) 0.876 0.978 0.985 0.958 0.989 0.743 0.863 0.900 0.939 0.875 0.861 
   2   (0.140) 0.124 0.022 0.015 0.042 0.011 0.257 0.137 0.100 0.061 0.125 0.139 

Locus 763 : 
2 alleles
3.6% missing data
   4   (0.892) 0.946 0.076 0.986 0.977 0.993 0.920 0.994 0.939 0.872 0.917 0.926 
   2   (0.108) 0.054 0.924 0.014 0.023 0.007 0.080 0.006 0.061 0.128 0.083 0.074 

Locus 764 : 
2 alleles
5.1% missing data
   2   (0.838) 0.871 0.975 0.974 0.888 0.973 0.896 0.937 0.771 0.907 0.867 0.834 
   4   (0.162) 0.129 0.025 0.026 0.112 0.027 0.104 0.063 0.229 0.093 0.133 0.166 

Locus 765 : 
2 alleles
17.4% missing data
   4   (0.533) 0.475 0.462 0.652 0.445 0.195 0.596 0.927 0.490 0.754 0.557 0.492 
   2   (0.467) 0.525 0.538 0.348 0.555 0.805 0.404 0.073 0.510 0.246 0.443 0.508 

Locus 766 : 
2 alleles
9.4% missing data
   2   (0.907) 0.936 0.989 0.990 0.972 0.994 0.908 0.938 0.945 0.929 0.898 0.874 
   4   (0.093) 0.064 0.011 0.010 0.028 0.006 0.092 0.062 0.055 0.071 0.102 0.126 

Locus 767 : 
2 alleles
5.1% missing data
   4   (0.375) 0.342 0.075 0.322 0.296 0.047 0.299 0.228 0.455 0.530 0.353 0.435 
   2   (0.625) 0.658 0.925 0.678 0.704 0.953 0.701 0.772 0.545 0.470 0.647 0.565 

Locus 768 : 
2 alleles
2.9% missing data
   2   (0.897) 0.938 0.984 0.869 0.918 0.993 0.955 0.974 0.891 0.880 0.923 0.926 
   1   (0.103) 0.062 0.016 0.131 0.082 0.007 0.045 0.026 0.109 0.120 0.077 0.074 

Locus 769 : 
2 alleles
3.6% missing data
   3   (0.742) 0.733 0.895 0.900 0.916 0.939 0.730 0.941 0.694 0.779 0.775 0.727 
   1   (0.258) 0.267 0.105 0.100 0.084 0.061 0.270 0.059 0.306 0.221 0.225 0.273 

Locus 770 : 
2 alleles
6.5% missing data
   1   (0.810) 0.924 0.934 0.972 0.591 0.974 0.810 0.973 0.848 0.817 0.731 0.809 
   3   (0.190) 0.076 0.066 0.028 0.409 0.026 0.190 0.027 0.152 0.183 0.269 0.191 

Locus 771 : 
2 alleles
7.2% missing data
   3   (0.907) 0.882 0.987 0.959 0.950 0.987 0.978 0.986 0.855 0.950 0.963 0.944 
   1   (0.093) 0.118 0.013 0.041 0.050 0.013 0.022 0.014 0.145 0.050 0.037 0.056 

Locus 772 : 
2 alleles
13.0% missing data
   2   (0.847) 0.898 0.979 0.977 0.943 0.988 0.886 0.784 0.837 0.764 0.861 0.831 
   4   (0.153) 0.102 0.021 0.023 0.057 0.012 0.114 0.216 0.163 0.236 0.139 0.169 

Locus 773 : 
2 alleles
15.9% missing data
   2   (0.394) 0.385 0.569 0.537 0.195 0.242 0.570 0.119 0.296 0.341 0.439 0.516 
   4   (0.606) 0.615 0.431 0.463 0.805 0.758 0.430 0.881 0.704 0.659 0.561 0.484 

Locus 774 : 
2 alleles
10.9% missing data
   3   (0.922) 0.970 0.991 0.945 0.985 0.997 0.921 0.967 0.968 0.934 0.875 0.915 
   1   (0.078) 0.030 0.009 0.055 0.015 0.003 0.079 0.033 0.032 0.066 0.125 0.085 

Locus 775 : 
2 alleles
15.9% missing data
   3   (0.921) 0.965 0.987 0.984 0.984 0.997 0.936 0.991 0.944 0.921 0.930 0.909 
   1   (0.079) 0.035 0.013 0.016 0.016 0.003 0.064 0.009 0.056 0.079 0.070 0.091 

Locus 776 : 
2 alleles
13.0% missing data
   4   (0.595) 0.613 0.937 0.640 0.731 0.964 0.452 0.764 0.663 0.399 0.522 0.587 
   2   (0.405) 0.387 0.063 0.360 0.269 0.036 0.548 0.236 0.337 0.601 0.478 0.413 

Locus 777 : 
2 alleles
6.5% missing data
   1   (0.450) 0.435 0.678 0.373 0.810 0.174 0.362 0.129 0.524 0.359 0.404 0.480 
   4   (0.550) 0.565 0.322 0.627 0.190 0.826 0.638 0.871 0.476 0.641 0.596 0.520 

Locus 778 : 
2 alleles
5.8% missing data
   1   (0.904) 0.891 0.987 0.988 0.947 0.986 0.973 0.937 0.864 0.981 0.946 0.923 
   4   (0.096) 0.109 0.013 0.012 0.053 0.014 0.027 0.063 0.136 0.019 0.054 0.077 

Locus 779 : 
2 alleles
13.0% missing data
   2   (0.314) 0.311 0.056 0.380 0.180 0.038 0.170 0.130 0.431 0.313 0.328 0.285 
   4   (0.686) 0.689 0.944 0.620 0.820 0.962 0.830 0.870 0.569 0.687 0.672 0.715 

Locus 780 : 
2 alleles
6.5% missing data
   1   (0.665) 0.621 0.899 0.520 0.857 0.707 0.718 0.682 0.636 0.705 0.688 0.671 
   3   (0.335) 0.379 0.101 0.480 0.143 0.293 0.282 0.318 0.364 0.295 0.312 0.329 

Locus 781 : 
2 alleles
5.8% missing data
   3   (0.688) 0.721 0.949 0.052 0.836 0.946 0.584 0.965 0.698 0.751 0.705 0.679 
   1   (0.312) 0.279 0.051 0.948 0.164 0.054 0.416 0.035 0.302 0.249 0.295 0.321 

Locus 782 : 
2 alleles
12.3% missing data
   3   (0.840) 0.771 0.978 0.860 0.932 0.730 0.964 0.971 0.672 0.953 0.921 0.909 
   1   (0.160) 0.229 0.022 0.140 0.068 0.270 0.036 0.029 0.328 0.047 0.079 0.091 

Locus 783 : 
2 alleles
14.5% missing data
   3   (0.861) 0.917 0.980 0.964 0.890 0.983 0.890 0.851 0.853 0.923 0.886 0.744 
   1   (0.139) 0.083 0.020 0.036 0.110 0.017 0.110 0.149 0.147 0.077 0.114 0.256 

Locus 784 : 
2 alleles
12.3% missing data
   4   (0.747) 0.856 0.096 0.820 0.910 0.946 0.848 0.479 0.734 0.725 0.736 0.742 
   3   (0.253) 0.144 0.904 0.180 0.090 0.054 0.152 0.521 0.266 0.275 0.264 0.258 

Locus 785 : 
2 alleles
1.4% missing data
   2   (0.675) 0.615 0.563 0.692 0.868 0.863 0.662 0.867 0.642 0.789 0.737 0.623 
   4   (0.325) 0.385 0.437 0.308 0.132 0.137 0.338 0.133 0.358 0.211 0.263 0.377 

Locus 786 : 
2 alleles
13.8% missing data
   3   (0.874) 0.880 0.983 0.987 0.953 0.993 0.891 0.971 0.891 0.928 0.891 0.878 
   1   (0.126) 0.120 0.017 0.013 0.047 0.007 0.109 0.029 0.109 0.072 0.109 0.122 

Locus 787 : 
2 alleles
5.8% missing data
   3   (0.923) 0.976 0.978 0.981 0.975 0.998 0.919 0.995 0.974 0.907 0.814 0.919 
   4   (0.077) 0.024 0.022 0.019 0.025 0.002 0.081 0.005 0.026 0.093 0.186 0.081 

Locus 788 : 
2 alleles
13.0% missing data
   1   (0.913) 0.950 0.988 0.937 0.974 0.995 0.964 0.907 0.933 0.943 0.917 0.908 
   2   (0.087) 0.050 0.012 0.063 0.026 0.005 0.036 0.093 0.067 0.057 0.083 0.092 

Locus 789 : 
2 alleles
1.4% missing data
   3   (0.872) 0.826 0.982 0.846 0.888 0.981 0.921 0.895 0.924 0.968 0.816 0.847 
   1   (0.128) 0.174 0.018 0.154 0.112 0.019 0.079 0.105 0.076 0.032 0.184 0.153 

Locus 790 : 
2 alleles
10.9% missing data
   3   (0.890) 0.923 0.981 0.973 0.954 0.994 0.855 0.888 0.947 0.742 0.907 0.903 
   1   (0.110) 0.077 0.019 0.027 0.046 0.006 0.145 0.112 0.053 0.258 0.093 0.097 

Locus 791 : 
2 alleles
4.3% missing data
   1   (0.692) 0.770 0.945 0.754 0.429 0.254 0.810 0.780 0.641 0.700 0.720 0.756 
   3   (0.308) 0.230 0.055 0.246 0.571 0.746 0.190 0.220 0.359 0.300 0.280 0.244 

Locus 792 : 
2 alleles
12.3% missing data
   1   (0.895) 0.865 0.984 0.988 0.956 0.995 0.892 0.924 0.934 0.884 0.940 0.930 
   3   (0.105) 0.135 0.016 0.012 0.044 0.005 0.108 0.076 0.066 0.116 0.060 0.070 

Locus 793 : 
2 alleles
0.0% missing data
   1   (0.067) 0.021 0.008 0.007 0.015 0.002 0.131 0.006 0.024 0.085 0.075 0.084 
   3   (0.933) 0.979 0.992 0.993 0.985 0.998 0.869 0.994 0.976 0.915 0.925 0.916 

Locus 794 : 
2 alleles
13.8% missing data
   2   (0.593) 0.552 0.567 0.946 0.636 0.241 0.514 0.152 0.687 0.754 0.552 0.525 
   4   (0.407) 0.448 0.433 0.054 0.364 0.759 0.486 0.848 0.313 0.246 0.448 0.475 

Locus 795 : 
2 alleles
0.7% missing data
   2   (0.851) 0.848 0.981 0.977 0.909 0.992 0.876 0.891 0.916 0.883 0.767 0.856 
   3   (0.149) 0.152 0.019 0.023 0.091 0.008 0.124 0.109 0.084 0.117 0.233 0.144 

Locus 796 : 
2 alleles
13.0% missing data
   1   (0.747) 0.691 0.775 0.816 0.785 0.271 0.823 0.686 0.763 0.799 0.814 0.819 
   2   (0.253) 0.309 0.225 0.184 0.215 0.729 0.177 0.314 0.237 0.201 0.186 0.181 

Locus 797 : 
2 alleles
5.1% missing data
   3   (0.880) 0.812 0.984 0.468 0.976 0.983 0.931 0.987 0.900 0.945 0.934 0.906 
   4   (0.120) 0.188 0.016 0.532 0.024 0.017 0.069 0.013 0.100 0.055 0.066 0.094 

Locus 798 : 
2 alleles
5.1% missing data
   3   (0.888) 0.948 0.983 0.987 0.698 0.991 0.941 0.985 0.913 0.972 0.871 0.858 
   1   (0.112) 0.052 0.017 0.013 0.302 0.009 0.059 0.015 0.087 0.028 0.129 0.142 

Locus 799 : 
2 alleles
11.6% missing data
   2   (0.860) 0.826 0.977 0.904 0.935 0.990 0.893 0.930 0.923 0.740 0.860 0.859 
   4   (0.140) 0.174 0.023 0.096 0.065 0.010 0.107 0.070 0.077 0.260 0.140 0.141 

Locus 800 : 
2 alleles
5.1% missing data
   3   (0.902) 0.853 0.982 0.978 0.962 0.992 0.921 0.973 0.929 0.955 0.953 0.901 
   1   (0.098) 0.147 0.018 0.022 0.038 0.008 0.079 0.027 0.071 0.045 0.047 0.099 

Locus 801 : 
2 alleles
0.0% missing data
   1   (0.908) 0.959 0.985 0.984 0.974 0.992 0.956 0.992 0.913 0.962 0.880 0.933 
   2   (0.092) 0.041 0.015 0.016 0.026 0.008 0.044 0.008 0.087 0.038 0.120 0.067 

Locus 802 : 
2 alleles
8.0% missing data
   1   (0.864) 0.934 0.182 0.988 0.961 0.980 0.950 0.449 0.855 0.852 0.924 0.896 
   3   (0.136) 0.066 0.818 0.012 0.039 0.020 0.050 0.551 0.145 0.148 0.076 0.104 

Locus 803 : 
2 alleles
11.6% missing data
   1   (0.894) 0.936 0.984 0.871 0.918 0.990 0.896 0.899 0.934 0.936 0.873 0.906 
   3   (0.106) 0.064 0.016 0.129 0.082 0.010 0.104 0.101 0.066 0.064 0.127 0.094 

Locus 804 : 
2 alleles
2.9% missing data
   3   (0.922) 0.758 0.990 0.811 0.942 0.919 0.990 0.969 0.877 0.987 0.986 0.965 
   4   (0.078) 0.242 0.010 0.189 0.058 0.081 0.010 0.031 0.123 0.013 0.014 0.035 

Locus 805 : 
2 alleles
12.3% missing data
   1   (0.772) 0.838 0.107 0.825 0.852 0.915 0.840 0.037 0.780 0.776 0.831 0.856 
   3   (0.228) 0.162 0.893 0.175 0.148 0.085 0.160 0.963 0.220 0.224 0.169 0.144 

Locus 806 : 
2 alleles
4.3% missing data
   1   (0.096) 0.069 0.012 0.033 0.029 0.005 0.028 0.014 0.136 0.037 0.075 0.083 
   2   (0.904) 0.931 0.988 0.967 0.971 0.995 0.972 0.986 0.864 0.963 0.925 0.917 

Locus 807 : 
2 alleles
3.6% missing data
   1   (0.702) 0.735 0.959 0.649 0.916 0.951 0.642 0.948 0.727 0.615 0.627 0.718 
   3   (0.298) 0.265 0.041 0.351 0.084 0.049 0.358 0.052 0.273 0.385 0.373 0.282 

Locus 808 : 
2 alleles
14.5% missing data
   4   (0.879) 0.916 0.046 0.098 0.948 0.976 0.963 0.814 0.924 0.961 0.931 0.907 
   2   (0.121) 0.084 0.954 0.902 0.052 0.024 0.037 0.186 0.076 0.039 0.069 0.093 

Locus 809 : 
2 alleles
4.3% missing data
   2   (0.874) 0.872 0.982 0.979 0.948 0.992 0.899 0.987 0.936 0.917 0.805 0.784 
   3   (0.126) 0.128 0.018 0.021 0.052 0.008 0.101 0.013 0.064 0.083 0.195 0.216 

Locus 810 : 
2 alleles
5.8% missing data
   3   (0.920) 0.882 0.979 0.949 0.945 0.956 0.991 0.962 0.745 0.989 0.986 0.962 
   2   (0.080) 0.118 0.021 0.051 0.055 0.044 0.009 0.038 0.255 0.011 0.014 0.038 

Locus 811 : 
2 alleles
14.5% missing data
   3   (0.626) 0.600 0.813 0.942 0.606 0.184 0.572 0.979 0.589 0.787 0.660 0.662 
   1   (0.374) 0.400 0.187 0.058 0.394 0.816 0.428 0.021 0.411 0.213 0.340 0.338 

Locus 812 : 
2 alleles
5.1% missing data
   3   (0.908) 0.853 0.099 0.980 0.972 0.972 0.980 0.991 0.927 0.981 0.969 0.943 
   1   (0.092) 0.147 0.901 0.020 0.028 0.028 0.020 0.009 0.073 0.019 0.031 0.057 

Locus 813 : 
2 alleles
10.9% missing data
   2   (0.908) 0.967 0.974 0.983 0.985 0.996 0.791 0.960 0.967 0.866 0.867 0.901 
   3   (0.092) 0.033 0.026 0.017 0.015 0.004 0.209 0.040 0.033 0.134 0.133 0.099 

Locus 814 : 
2 alleles
3.6% missing data
   1   (0.241) 0.253 0.696 0.897 0.341 0.178 0.138 0.046 0.249 0.077 0.156 0.252 
   4   (0.759) 0.747 0.304 0.103 0.659 0.822 0.862 0.954 0.751 0.923 0.844 0.748 

Locus 815 : 
2 alleles
2.9% missing data
   1   (0.849) 0.952 0.976 0.083 0.974 0.995 0.753 0.990 0.937 0.826 0.717 0.831 
   2   (0.151) 0.048 0.024 0.917 0.026 0.005 0.247 0.010 0.063 0.174 0.283 0.169 

Locus 816 : 
2 alleles
7.2% missing data
   2   (0.896) 0.944 0.983 0.966 0.960 0.996 0.888 0.991 0.912 0.951 0.898 0.905 
   1   (0.104) 0.056 0.017 0.034 0.040 0.004 0.112 0.009 0.088 0.049 0.102 0.095 

Locus 817 : 
2 alleles
13.0% missing data
   4   (0.642) 0.488 0.953 0.892 0.483 0.770 0.726 0.607 0.613 0.768 0.669 0.700 
   1   (0.358) 0.512 0.047 0.108 0.517 0.230 0.274 0.393 0.387 0.232 0.331 0.300 

Locus 818 : 
2 alleles
14.5% missing data
   1   (0.178) 0.119 0.022 0.184 0.478 0.025 0.245 0.131 0.103 0.171 0.200 0.173 
   2   (0.822) 0.881 0.978 0.816 0.522 0.975 0.755 0.869 0.897 0.829 0.800 0.827 

Locus 819 : 
2 alleles
12.3% missing data
   1   (0.876) 0.760 0.977 0.889 0.961 0.990 0.947 0.983 0.902 0.945 0.888 0.908 
   3   (0.124) 0.240 0.023 0.111 0.039 0.010 0.053 0.017 0.098 0.055 0.112 0.092 

Locus 820 : 
2 alleles
3.6% missing data
   3   (0.515) 0.464 0.092 0.093 0.543 0.109 0.762 0.980 0.512 0.643 0.467 0.489 
   1   (0.485) 0.536 0.908 0.907 0.457 0.891 0.238 0.020 0.488 0.357 0.533 0.511 

Locus 821 : 
2 alleles
3.6% missing data
   3   (0.795) 0.752 0.933 0.953 0.911 0.961 0.898 0.276 0.742 0.919 0.829 0.823 
   1   (0.205) 0.248 0.067 0.047 0.089 0.039 0.102 0.724 0.258 0.081 0.171 0.177 

Locus 822 : 
2 alleles
13.0% missing data
   2   (0.121) 0.290 0.039 0.084 0.568 0.045 0.039 0.020 0.074 0.048 0.058 0.090 
   4   (0.879) 0.710 0.961 0.916 0.432 0.955 0.961 0.980 0.926 0.952 0.942 0.910 

Locus 823 : 
2 alleles
12.3% missing data
   2   (0.916) 0.962 0.936 0.982 0.969 0.996 0.958 0.007 0.964 0.885 0.930 0.944 
   4   (0.084) 0.038 0.064 0.018 0.031 0.004 0.042 0.993 0.036 0.115 0.070 0.056 

Locus 824 : 
2 alleles
11.6% missing data
   2   (0.931) 0.982 0.992 0.983 0.989 0.998 0.718 0.973 0.983 0.921 0.911 0.917 
   3   (0.069) 0.018 0.008 0.017 0.011 0.002 0.282 0.027 0.017 0.079 0.089 0.083 

Locus 825 : 
2 alleles
1.4% missing data
   1   (0.875) 0.842 0.981 0.972 0.914 0.970 0.898 0.979 0.922 0.945 0.857 0.877 
   3   (0.125) 0.158 0.019 0.028 0.086 0.030 0.102 0.021 0.078 0.055 0.143 0.123 

Locus 826 : 
2 alleles
2.9% missing data
   2   (0.905) 0.942 0.986 0.873 0.971 0.993 0.952 0.982 0.888 0.944 0.935 0.933 
   1   (0.095) 0.058 0.014 0.127 0.029 0.007 0.048 0.018 0.112 0.056 0.065 0.067 

Locus 827 : 
2 alleles
5.1% missing data
   1   (0.893) 0.917 0.987 0.944 0.527 0.967 0.970 0.970 0.925 0.664 0.946 0.935 
   4   (0.107) 0.083 0.013 0.056 0.473 0.033 0.030 0.030 0.075 0.336 0.054 0.065 

Locus 828 : 
2 alleles
7.2% missing data
   4   (0.689) 0.777 0.574 0.675 0.682 0.518 0.719 0.647 0.692 0.767 0.682 0.693 
   3   (0.311) 0.223 0.426 0.325 0.318 0.482 0.281 0.353 0.308 0.233 0.318 0.307 

Locus 829 : 
2 alleles
10.9% missing data
   3   (0.819) 0.909 0.972 0.807 0.953 0.988 0.843 0.976 0.851 0.842 0.669 0.736 
   1   (0.181) 0.091 0.028 0.193 0.047 0.012 0.157 0.024 0.149 0.158 0.331 0.264 

Locus 830 : 
2 alleles
2.9% missing data
   2   (0.755) 0.865 0.966 0.859 0.539 0.975 0.762 0.938 0.713 0.733 0.749 0.772 
   3   (0.245) 0.135 0.034 0.141 0.461 0.025 0.238 0.062 0.287 0.267 0.251 0.228 

Locus 831 : 
2 alleles
1.4% missing data
   2   (0.913) 0.957 0.990 0.995 0.666 0.995 0.936 0.994 0.971 0.933 0.898 0.894 
   4   (0.087) 0.043 0.010 0.005 0.334 0.005 0.064 0.006 0.029 0.067 0.102 0.106 

Locus 832 : 
2 alleles
10.9% missing data
   2   (0.665) 0.673 0.454 0.124 0.768 0.644 0.805 0.671 0.688 0.485 0.698 0.752 
   4   (0.335) 0.327 0.546 0.876 0.232 0.356 0.195 0.329 0.312 0.515 0.302 0.248 

Locus 833 : 
2 alleles
15.2% missing data
   4   (0.889) 0.931 0.984 0.924 0.963 0.988 0.904 0.885 0.921 0.920 0.867 0.886 
   2   (0.111) 0.069 0.016 0.076 0.037 0.012 0.096 0.115 0.079 0.080 0.133 0.114 

Locus 834 : 
2 alleles
14.5% missing data
   2   (0.770) 0.877 0.967 0.970 0.925 0.980 0.711 0.837 0.747 0.811 0.675 0.731 
   4   (0.230) 0.123 0.033 0.030 0.075 0.020 0.289 0.163 0.253 0.189 0.325 0.269 

Locus 835 : 
2 alleles
10.9% missing data
   4   (0.910) 0.950 0.988 0.984 0.979 0.991 0.963 0.930 0.897 0.789 0.954 0.950 
   2   (0.090) 0.050 0.012 0.016 0.021 0.009 0.037 0.070 0.103 0.211 0.046 0.050 

Locus 836 : 
2 alleles
5.1% missing data
   2   (0.478) 0.450 0.731 0.936 0.190 0.209 0.642 0.960 0.457 0.396 0.410 0.446 
   4   (0.522) 0.550 0.269 0.064 0.810 0.791 0.358 0.040 0.543 0.604 0.590 0.554 

Locus 837 : 
2 alleles
7.2% missing data
   2   (0.880) 0.926 0.981 0.830 0.970 0.982 0.920 0.971 0.867 0.849 0.918 0.908 
   4   (0.120) 0.074 0.019 0.170 0.030 0.018 0.080 0.029 0.133 0.151 0.082 0.092 

Locus 838 : 
2 alleles
5.1% missing data
   1   (0.871) 0.623 0.980 0.671 0.951 0.803 0.976 0.979 0.827 0.972 0.950 0.933 
   2   (0.129) 0.377 0.020 0.329 0.049 0.197 0.024 0.021 0.173 0.028 0.050 0.067 

Locus 839 : 
2 alleles
5.1% missing data
   1   (0.862) 0.760 0.978 0.933 0.943 0.926 0.960 0.988 0.821 0.894 0.920 0.909 
   4   (0.138) 0.240 0.022 0.067 0.057 0.074 0.040 0.012 0.179 0.106 0.080 0.091 

Locus 840 : 
2 alleles
2.9% missing data
   3   (0.916) 0.984 0.991 0.996 0.983 0.999 0.834 0.996 0.982 0.907 0.657 0.862 
   1   (0.084) 0.016 0.009 0.004 0.017 0.001 0.166 0.004 0.018 0.093 0.343 0.138 

Locus 841 : 
2 alleles
10.9% missing data
   2   (0.908) 0.921 0.988 0.879 0.761 0.953 0.974 0.956 0.895 0.975 0.961 0.944 
   4   (0.092) 0.079 0.012 0.121 0.239 0.047 0.026 0.044 0.105 0.025 0.039 0.056 

Locus 842 : 
2 alleles
5.1% missing data
   2   (0.901) 0.912 0.985 0.982 0.952 0.985 0.946 0.951 0.903 0.888 0.951 0.941 
   4   (0.099) 0.088 0.015 0.018 0.048 0.015 0.054 0.049 0.097 0.112 0.049 0.059 

Locus 843 : 
2 alleles
12.3% missing data
   2   (0.808) 0.783 0.972 0.971 0.939 0.986 0.742 0.961 0.867 0.794 0.786 0.785 
   4   (0.192) 0.217 0.028 0.029 0.061 0.014 0.258 0.039 0.133 0.206 0.214 0.215 

Locus 844 : 
2 alleles
2.9% missing data
   3   (0.898) 0.906 0.498 0.968 0.963 0.920 0.965 0.942 0.905 0.971 0.957 0.937 
   1   (0.102) 0.094 0.502 0.032 0.037 0.080 0.035 0.058 0.095 0.029 0.043 0.063 

Locus 845 : 
2 alleles
13.8% missing data
   1   (0.817) 0.916 0.941 0.908 0.899 0.983 0.700 0.466 0.873 0.689 0.822 0.808 
   3   (0.183) 0.084 0.059 0.092 0.101 0.017 0.300 0.534 0.127 0.311 0.178 0.192 

Locus 846 : 
2 alleles
12.3% missing data
   1   (0.850) 0.937 0.195 0.909 0.957 0.965 0.917 0.985 0.824 0.926 0.846 0.838 
   4   (0.150) 0.063 0.805 0.091 0.043 0.035 0.083 0.015 0.176 0.074 0.154 0.162 

Locus 847 : 
2 alleles
4.3% missing data
   1   (0.770) 0.844 0.966 0.836 0.414 0.938 0.527 0.975 0.810 0.875 0.804 0.808 
   3   (0.230) 0.156 0.034 0.164 0.586 0.062 0.473 0.025 0.190 0.125 0.196 0.192 

Locus 848 : 
2 alleles
8.0% missing data
   1   (0.518) 0.453 0.575 0.936 0.562 0.455 0.625 0.527 0.526 0.428 0.480 0.444 
   3   (0.482) 0.547 0.425 0.064 0.438 0.545 0.375 0.473 0.474 0.572 0.520 0.556 

Locus 849 : 
2 alleles
8.7% missing data
   3   (0.940) 0.986 0.993 0.996 0.991 0.999 0.900 0.975 0.986 0.940 0.850 0.940 
   2   (0.060) 0.014 0.007 0.004 0.009 0.001 0.100 0.025 0.014 0.060 0.150 0.060 

Locus 850 : 
2 alleles
10.9% missing data
   1   (0.750) 0.867 0.356 0.775 0.916 0.790 0.887 0.090 0.691 0.425 0.835 0.825 
   3   (0.250) 0.133 0.644 0.225 0.084 0.210 0.113 0.910 0.309 0.575 0.165 0.175 

Locus 851 : 
2 alleles
5.8% missing data
   2   (0.896) 0.937 0.984 0.918 0.975 0.992 0.939 0.987 0.903 0.878 0.901 0.925 
   4   (0.104) 0.063 0.016 0.082 0.025 0.008 0.061 0.013 0.097 0.122 0.099 0.075 

Locus 852 : 
2 alleles
4.3% missing data
   4   (0.902) 0.941 0.987 0.984 0.972 0.992 0.954 0.986 0.868 0.950 0.920 0.929 
   2   (0.098) 0.059 0.013 0.016 0.028 0.008 0.046 0.014 0.132 0.050 0.080 0.071 

Locus 853 : 
2 alleles
2.9% missing data
   1   (0.235) 0.319 0.034 0.035 0.088 0.031 0.129 0.067 0.333 0.126 0.227 0.203 
   3   (0.765) 0.681 0.966 0.965 0.912 0.969 0.871 0.933 0.667 0.874 0.773 0.797 

Locus 854 : 
2 alleles
5.8% missing data
   1   (0.887) 0.929 0.986 0.988 0.769 0.986 0.929 0.989 0.931 0.915 0.882 0.882 
   3   (0.113) 0.071 0.014 0.012 0.231 0.014 0.071 0.011 0.069 0.085 0.118 0.118 

Locus 855 : 
2 alleles
10.9% missing data
   1   (0.125) 0.145 0.017 0.013 0.057 0.010 0.088 0.127 0.106 0.081 0.109 0.136 
   3   (0.875) 0.855 0.983 0.987 0.943 0.990 0.912 0.873 0.894 0.919 0.891 0.864 

Locus 856 : 
2 alleles
1.4% missing data
   1   (0.694) 0.849 0.957 0.961 0.882 0.980 0.586 0.932 0.658 0.484 0.601 0.714 
   3   (0.306) 0.151 0.043 0.039 0.118 0.020 0.414 0.068 0.342 0.516 0.399 0.286 

Locus 857 : 
2 alleles
3.6% missing data
   1   (0.196) 0.212 0.031 0.036 0.109 0.025 0.165 0.024 0.204 0.348 0.152 0.162 
   3   (0.804) 0.788 0.969 0.964 0.891 0.975 0.835 0.976 0.796 0.652 0.848 0.838 

Locus 858 : 
2 alleles
13.0% missing data
   3   (0.197) 0.223 0.032 0.206 0.087 0.026 0.238 0.077 0.193 0.155 0.135 0.278 
   4   (0.803) 0.777 0.968 0.794 0.913 0.974 0.762 0.923 0.807 0.845 0.865 0.722 

Locus 859 : 
2 alleles
12.3% missing data
   4   (0.870) 0.901 0.980 0.878 0.566 0.977 0.956 0.948 0.874 0.951 0.886 0.872 
   2   (0.130) 0.099 0.020 0.122 0.434 0.023 0.044 0.052 0.126 0.049 0.114 0.128 

Locus 860 : 
2 alleles
8.0% missing data
   3   (0.826) 0.849 0.974 0.400 0.887 0.984 0.851 0.917 0.868 0.803 0.842 0.812 
   1   (0.174) 0.151 0.026 0.600 0.113 0.016 0.149 0.083 0.132 0.197 0.158 0.188 

Locus 861 : 
2 alleles
5.1% missing data
   2   (0.175) 0.251 0.023 0.443 0.071 0.273 0.076 0.026 0.186 0.268 0.093 0.104 
   4   (0.825) 0.749 0.977 0.557 0.929 0.727 0.924 0.974 0.814 0.732 0.907 0.896 

Locus 862 : 
2 alleles
5.8% missing data
   4   (0.298) 0.372 0.823 0.260 0.113 0.043 0.400 0.036 0.227 0.359 0.264 0.219 
   1   (0.702) 0.628 0.177 0.740 0.887 0.957 0.600 0.964 0.773 0.641 0.736 0.781 

Locus 863 : 
2 alleles
4.3% missing data
   3   (0.921) 0.781 0.991 0.858 0.925 0.600 0.994 0.956 0.805 0.991 0.990 0.969 
   1   (0.079) 0.219 0.009 0.142 0.075 0.400 0.006 0.044 0.195 0.009 0.010 0.031 

Locus 864 : 
2 alleles
4.3% missing data
   4   (0.889) 0.960 0.986 0.985 0.423 0.994 0.896 0.969 0.943 0.778 0.895 0.902 
   3   (0.111) 0.040 0.014 0.015 0.577 0.006 0.104 0.031 0.057 0.222 0.105 0.098 

Locus 865 : 
2 alleles
1.4% missing data
   1   (0.148) 0.233 0.021 0.019 0.098 0.027 0.122 0.025 0.082 0.117 0.170 0.147 
   3   (0.852) 0.767 0.979 0.981 0.902 0.973 0.878 0.975 0.918 0.883 0.830 0.853 

Locus 866 : 
2 alleles
9.4% missing data
   2   (0.905) 0.893 0.986 0.980 0.936 0.955 0.981 0.895 0.832 0.974 0.958 0.940 
   1   (0.095) 0.107 0.014 0.020 0.064 0.045 0.019 0.105 0.168 0.026 0.042 0.060 

Locus 867 : 
2 alleles
2.2% missing data
   1   (0.089) 0.122 0.024 0.091 0.073 0.009 0.048 0.011 0.047 0.139 0.052 0.061 
   2   (0.911) 0.878 0.976 0.909 0.927 0.991 0.952 0.989 0.953 0.861 0.948 0.939 

Locus 868 : 
2 alleles
3.6% missing data
   3   (0.836) 0.736 0.753 0.572 0.921 0.712 0.949 0.979 0.827 0.946 0.906 0.884 
   4   (0.164) 0.264 0.247 0.428 0.079 0.288 0.051 0.021 0.173 0.054 0.094 0.116 

Locus 869 : 
2 alleles
4.3% missing data
   4   (0.887) 0.913 0.354 0.924 0.976 0.974 0.965 0.982 0.887 0.930 0.939 0.921 
   2   (0.113) 0.087 0.646 0.076 0.024 0.026 0.035 0.018 0.113 0.070 0.061 0.079 

Locus 870 : 
2 alleles
5.1% missing data
   2   (0.895) 0.910 0.987 0.986 0.732 0.988 0.950 0.832 0.927 0.927 0.903 0.894 
   4   (0.105) 0.090 0.013 0.014 0.268 0.012 0.050 0.168 0.073 0.073 0.097 0.106 

Locus 871 : 
2 alleles
14.5% missing data
   1   (0.661) 0.668 0.331 0.897 0.791 0.789 0.687 0.406 0.710 0.670 0.616 0.692 
   4   (0.339) 0.332 0.669 0.103 0.209 0.211 0.313 0.594 0.290 0.330 0.384 0.308 

Locus 872 : 
2 alleles
6.5% missing data
   4   (0.890) 0.750 0.511 0.821 0.941 0.885 0.958 0.958 0.940 0.970 0.943 0.939 
   2   (0.110) 0.250 0.489 0.179 0.059 0.115 0.042 0.042 0.060 0.030 0.057 0.061 

Locus 873 : 
2 alleles
12.3% missing data
   1   (0.884) 0.898 0.982 0.984 0.874 0.985 0.932 0.899 0.866 0.931 0.928 0.908 
   2   (0.116) 0.102 0.018 0.016 0.126 0.015 0.068 0.101 0.134 0.069 0.072 0.092 

Locus 874 : 
2 alleles
1.4% missing data
   1   (0.865) 0.888 0.983 0.967 0.854 0.983 0.946 0.946 0.876 0.927 0.819 0.838 
   3   (0.135) 0.112 0.017 0.033 0.146 0.017 0.054 0.054 0.124 0.073 0.181 0.162 

Locus 875 : 
2 alleles
8.7% missing data
   2   (0.878) 0.917 0.982 0.892 0.919 0.990 0.914 0.978 0.896 0.878 0.880 0.882 
   4   (0.122) 0.083 0.018 0.108 0.081 0.010 0.086 0.022 0.104 0.122 0.120 0.118 

Locus 876 : 
2 alleles
2.9% missing data
   3   (0.886) 0.687 0.987 0.863 0.922 0.931 0.977 0.992 0.880 0.972 0.943 0.922 
   1   (0.114) 0.313 0.013 0.137 0.078 0.069 0.023 0.008 0.120 0.028 0.057 0.078 

Locus 877 : 
2 alleles
0.7% missing data
   1   (0.054) 0.010 0.007 0.003 0.007 0.001 0.090 0.002 0.012 0.076 0.105 0.061 
   2   (0.946) 0.990 0.993 0.997 0.993 0.999 0.910 0.998 0.988 0.924 0.895 0.939 

Locus 878 : 
2 alleles
12.3% missing data
   3   (0.746) 0.719 0.526 0.648 0.820 0.711 0.578 0.964 0.823 0.827 0.781 0.801 
   2   (0.254) 0.281 0.474 0.352 0.180 0.289 0.422 0.036 0.177 0.173 0.219 0.199 

Locus 879 : 
2 alleles
2.9% missing data
   1   (0.907) 0.923 0.213 0.868 0.943 0.964 0.976 0.987 0.891 0.967 0.974 0.953 
   3   (0.093) 0.077 0.787 0.132 0.057 0.036 0.024 0.013 0.109 0.033 0.026 0.047 

Locus 880 : 
2 alleles
9.4% missing data
   1   (0.670) 0.650 0.944 0.467 0.217 0.938 0.826 0.392 0.665 0.597 0.703 0.713 
   4   (0.330) 0.350 0.056 0.533 0.783 0.062 0.174 0.608 0.335 0.403 0.297 0.287 

Locus 881 : 
2 alleles
13.0% missing data
   2   (0.918) 0.973 0.978 0.974 0.977 0.997 0.881 0.967 0.964 0.940 0.896 0.866 
   4   (0.082) 0.027 0.022 0.026 0.023 0.003 0.119 0.033 0.036 0.060 0.104 0.134 

Locus 882 : 
2 alleles
15.9% missing data
   3   (0.884) 0.903 0.902 0.971 0.963 0.994 0.853 0.991 0.947 0.832 0.870 0.890 
   1   (0.116) 0.097 0.098 0.029 0.037 0.006 0.147 0.009 0.053 0.168 0.130 0.110 

Locus 883 : 
2 alleles
2.9% missing data
   3   (0.909) 0.940 0.988 0.989 0.917 0.984 0.968 0.772 0.871 0.970 0.954 0.941 
   1   (0.091) 0.060 0.012 0.011 0.083 0.016 0.032 0.228 0.129 0.030 0.046 0.059 

Locus 884 : 
2 alleles
3.6% missing data
   1   (0.796) 0.818 0.483 0.975 0.921 0.714 0.848 0.970 0.744 0.684 0.893 0.873 
   3   (0.204) 0.182 0.517 0.025 0.079 0.286 0.152 0.030 0.256 0.316 0.107 0.127 

Locus 885 : 
2 alleles
13.0% missing data
   2   (0.886) 0.918 0.901 0.989 0.940 0.994 0.882 0.987 0.943 0.952 0.792 0.880 
   4   (0.114) 0.082 0.099 0.011 0.060 0.006 0.118 0.013 0.057 0.048 0.208 0.120 

Locus 886 : 
2 alleles
11.6% missing data
   2   (0.914) 0.861 0.990 0.945 0.926 0.992 0.954 0.981 0.961 0.865 0.951 0.941 
   4   (0.086) 0.139 0.010 0.055 0.074 0.008 0.046 0.019 0.039 0.135 0.049 0.059 

Locus 887 : 
2 alleles
13.0% missing data
   1   (0.921) 0.933 0.989 0.987 0.979 0.994 0.965 0.941 0.946 0.848 0.949 0.946 
   2   (0.079) 0.067 0.011 0.013 0.021 0.006 0.035 0.059 0.054 0.152 0.051 0.054 

Locus 888 : 
2 alleles
17.4% missing data
   1   (0.678) 0.432 0.881 0.616 0.873 0.843 0.840 0.395 0.626 0.869 0.726 0.721 
   3   (0.322) 0.568 0.119 0.384 0.127 0.157 0.160 0.605 0.374 0.131 0.274 0.279 

Locus 889 : 
2 alleles
3.6% missing data
   3   (0.877) 0.878 0.935 0.801 0.958 0.989 0.944 0.993 0.905 0.895 0.864 0.860 
   1   (0.123) 0.122 0.065 0.199 0.042 0.011 0.056 0.007 0.095 0.105 0.136 0.140 

Locus 890 : 
2 alleles
6.5% missing data
   4   (0.675) 0.721 0.937 0.736 0.279 0.401 0.735 0.965 0.663 0.769 0.689 0.635 
   2   (0.325) 0.279 0.063 0.264 0.721 0.599 0.265 0.035 0.337 0.231 0.311 0.365 

Locus 891 : 
2 alleles
5.8% missing data
   2   (0.453) 0.513 0.722 0.062 0.527 0.225 0.529 0.672 0.360 0.483 0.463 0.506 
   4   (0.547) 0.487 0.278 0.938 0.473 0.775 0.471 0.328 0.640 0.517 0.537 0.494 

Locus 892 : 
2 alleles
5.8% missing data
   2   (0.825) 0.787 0.977 0.722 0.914 0.909 0.893 0.534 0.797 0.838 0.915 0.884 
   1   (0.175) 0.213 0.023 0.278 0.086 0.091 0.107 0.466 0.203 0.162 0.085 0.116 

Locus 893 : 
2 alleles
13.8% missing data
   4   (0.721) 0.819 0.751 0.615 0.827 0.962 0.745 0.963 0.741 0.718 0.607 0.613 
   2   (0.279) 0.181 0.249 0.385 0.173 0.038 0.255 0.037 0.259 0.282 0.393 0.387 

Locus 894 : 
2 alleles
13.0% missing data
   3   (0.543) 0.678 0.549 0.099 0.634 0.589 0.561 0.075 0.555 0.546 0.512 0.507 
   4   (0.457) 0.322 0.451 0.901 0.366 0.411 0.439 0.925 0.445 0.454 0.488 0.493 

Locus 895 : 
2 alleles
3.6% missing data
   1   (0.946) 0.990 0.994 0.992 0.993 0.999 0.933 0.997 0.987 0.942 0.860 0.894 
   3   (0.054) 0.010 0.006 0.008 0.007 0.001 0.067 0.003 0.013 0.058 0.140 0.106 

Locus 896 : 
2 alleles
13.0% missing data
   2   (0.732) 0.745 0.165 0.790 0.793 0.957 0.751 0.966 0.783 0.752 0.725 0.732 
   3   (0.268) 0.255 0.835 0.210 0.207 0.043 0.249 0.034 0.217 0.248 0.275 0.268 

Locus 897 : 
2 alleles
15.2% missing data
   3   (0.771) 0.732 0.964 0.585 0.858 0.920 0.755 0.972 0.770 0.877 0.797 0.786 
   4   (0.229) 0.268 0.036 0.415 0.142 0.080 0.245 0.028 0.230 0.123 0.203 0.214 

Locus 898 : 
2 alleles
1.4% missing data
   1   (0.867) 0.716 0.976 0.485 0.642 0.872 0.963 0.983 0.902 0.941 0.936 0.915 
   3   (0.133) 0.284 0.024 0.515 0.358 0.128 0.037 0.017 0.098 0.059 0.064 0.085 

Locus 899 : 
2 alleles
13.8% missing data
   1   (0.867) 0.828 0.884 0.979 0.947 0.982 0.892 0.982 0.931 0.788 0.855 0.889 
   3   (0.133) 0.172 0.116 0.021 0.053 0.018 0.108 0.018 0.069 0.212 0.145 0.111 

Locus 900 : 
2 alleles
2.9% missing data
   3   (0.937) 0.983 0.993 0.995 0.989 0.998 0.843 0.993 0.974 0.956 0.951 0.915 
   1   (0.063) 0.017 0.007 0.005 0.011 0.002 0.157 0.007 0.026 0.044 0.049 0.085 

Locus 901 : 
2 alleles
4.3% missing data
   3   (0.887) 0.880 0.986 0.928 0.969 0.988 0.923 0.985 0.932 0.935 0.870 0.872 
   2   (0.113) 0.120 0.014 0.072 0.031 0.012 0.077 0.015 0.068 0.065 0.130 0.128 

Locus 902 : 
2 alleles
12.3% missing data
   4   (0.925) 0.977 0.990 0.994 0.986 0.997 0.919 0.960 0.966 0.919 0.881 0.938 
   1   (0.075) 0.023 0.010 0.006 0.014 0.003 0.081 0.040 0.034 0.081 0.119 0.062 

Locus 903 : 
2 alleles
13.0% missing data
   4   (0.633) 0.703 0.360 0.927 0.625 0.845 0.703 0.482 0.643 0.504 0.606 0.607 
   2   (0.367) 0.297 0.640 0.073 0.375 0.155 0.297 0.518 0.357 0.496 0.394 0.393 

Locus 904 : 
2 alleles
8.7% missing data
   4   (0.507) 0.507 0.777 0.701 0.566 0.474 0.438 0.512 0.464 0.488 0.540 0.487 
   2   (0.493) 0.493 0.223 0.299 0.434 0.526 0.562 0.488 0.536 0.512 0.460 0.513 

Locus 905 : 
2 alleles
6.5% missing data
   1   (0.892) 0.934 0.986 0.983 0.970 0.991 0.790 0.990 0.936 0.903 0.898 0.911 
   3   (0.108) 0.066 0.014 0.017 0.030 0.009 0.210 0.010 0.064 0.097 0.102 0.089 

Locus 906 : 
2 alleles
12.3% missing data
   2   (0.902) 0.915 0.327 0.965 0.956 0.963 0.973 0.901 0.913 0.960 0.953 0.936 
   4   (0.098) 0.085 0.673 0.035 0.044 0.037 0.027 0.099 0.087 0.040 0.047 0.064 

Locus 907 : 
2 alleles
1.4% missing data
   1   (0.907) 0.939 0.988 0.985 0.970 0.992 0.931 0.985 0.926 0.945 0.913 0.914 
   2   (0.093) 0.061 0.012 0.015 0.030 0.008 0.069 0.015 0.074 0.055 0.087 0.086 

Locus 908 : 
2 alleles
12.3% missing data
   3   (0.791) 0.781 0.820 0.953 0.808 0.942 0.746 0.968 0.809 0.821 0.823 0.807 
   1   (0.209) 0.219 0.180 0.047 0.192 0.058 0.254 0.032 0.191 0.179 0.177 0.193 

Locus 909 : 
2 alleles
3.6% missing data
   1   (0.763) 0.784 0.192 0.979 0.930 0.215 0.878 0.982 0.750 0.890 0.783 0.678 
   4   (0.237) 0.216 0.808 0.021 0.070 0.785 0.122 0.018 0.250 0.110 0.217 0.322 

Locus 910 : 
2 alleles
12.3% missing data
   4   (0.610) 0.572 0.653 0.503 0.665 0.299 0.646 0.661 0.654 0.709 0.594 0.550 
   1   (0.390) 0.428 0.347 0.497 0.335 0.701 0.354 0.339 0.346 0.291 0.406 0.450 

Locus 911 : 
2 alleles
15.9% missing data
   3   (0.868) 0.957 0.805 0.942 0.968 0.996 0.685 0.993 0.954 0.766 0.740 0.847 
   1   (0.132) 0.043 0.195 0.058 0.032 0.004 0.315 0.007 0.046 0.234 0.260 0.153 

Locus 912 : 
2 alleles
2.9% missing data
   1   (0.920) 0.974 0.167 0.973 0.984 0.997 0.958 0.905 0.977 0.956 0.873 0.916 
   3   (0.080) 0.026 0.833 0.027 0.016 0.003 0.042 0.095 0.023 0.044 0.127 0.084 

Locus 913 : 
2 alleles
18.8% missing data
   1   (0.844) 0.830 0.805 0.965 0.875 0.972 0.899 0.956 0.806 0.879 0.893 0.907 
   3   (0.156) 0.170 0.195 0.035 0.125 0.028 0.101 0.044 0.194 0.121 0.107 0.093 

Locus 914 : 
2 alleles
10.1% missing data
   3   (0.808) 0.875 0.972 0.875 0.581 0.981 0.835 0.879 0.852 0.836 0.745 0.802 
   1   (0.192) 0.125 0.028 0.125 0.419 0.019 0.165 0.121 0.148 0.164 0.255 0.198 

Locus 915 : 
2 alleles
5.1% missing data
   1   (0.841) 0.649 0.936 0.865 0.947 0.980 0.890 0.794 0.863 0.944 0.883 0.899 
   3   (0.159) 0.351 0.064 0.135 0.053 0.020 0.110 0.206 0.137 0.056 0.117 0.101 

Locus 916 : 
2 alleles
4.3% missing data
   2   (0.708) 0.727 0.960 0.928 0.175 0.706 0.758 0.945 0.667 0.772 0.774 0.734 
   4   (0.292) 0.273 0.040 0.072 0.825 0.294 0.242 0.055 0.333 0.228 0.226 0.266 

Locus 917 : 
2 alleles
1.4% missing data
   2   (0.780) 0.890 0.284 0.961 0.891 0.954 0.859 0.045 0.838 0.716 0.731 0.801 
   4   (0.220) 0.110 0.716 0.039 0.109 0.046 0.141 0.955 0.162 0.284 0.269 0.199 

Locus 918 : 
2 alleles
2.9% missing data
   2   (0.841) 0.901 0.977 0.952 0.951 0.973 0.916 0.042 0.774 0.914 0.897 0.888 
   4   (0.159) 0.099 0.023 0.048 0.049 0.027 0.084 0.958 0.226 0.086 0.103 0.112 

Locus 919 : 
2 alleles
2.9% missing data
   4   (0.648) 0.455 0.946 0.925 0.846 0.951 0.673 0.664 0.645 0.474 0.696 0.705 
   1   (0.352) 0.545 0.054 0.075 0.154 0.049 0.327 0.336 0.355 0.526 0.304 0.295 

Locus 920 : 
2 alleles
12.3% missing data
   3   (0.902) 0.918 0.986 0.899 0.952 0.987 0.953 0.948 0.895 0.975 0.927 0.919 
   1   (0.098) 0.082 0.014 0.101 0.048 0.013 0.047 0.052 0.105 0.025 0.073 0.081 

Locus 921 : 
2 alleles
13.0% missing data
   3   (0.796) 0.658 0.972 0.088 0.845 0.924 0.882 0.648 0.848 0.906 0.840 0.798 
   1   (0.204) 0.342 0.028 0.912 0.155 0.076 0.118 0.352 0.152 0.094 0.160 0.202 

Locus 922 : 
2 alleles
9.4% missing data
   2   (0.906) 0.962 0.988 0.957 0.977 0.995 0.941 0.993 0.929 0.938 0.841 0.921 
   4   (0.094) 0.038 0.012 0.043 0.023 0.005 0.059 0.007 0.071 0.062 0.159 0.079 

Locus 923 : 
2 alleles
5.1% missing data
   4   (0.697) 0.742 0.876 0.913 0.898 0.958 0.749 0.915 0.662 0.499 0.649 0.719 
   3   (0.303) 0.258 0.124 0.087 0.102 0.042 0.251 0.085 0.338 0.501 0.351 0.281 

Locus 924 : 
2 alleles
13.8% missing data
   3   (0.875) 0.937 0.881 0.982 0.898 0.990 0.844 0.923 0.859 0.899 0.918 0.913 
   1   (0.125) 0.063 0.119 0.018 0.102 0.010 0.156 0.077 0.141 0.101 0.082 0.087 

Locus 925 : 
2 alleles
2.9% missing data
   3   (0.794) 0.825 0.309 0.931 0.913 0.865 0.841 0.968 0.781 0.666 0.855 0.877 
   1   (0.206) 0.175 0.691 0.069 0.087 0.135 0.159 0.032 0.219 0.334 0.145 0.123 

Locus 926 : 
2 alleles
5.1% missing data
   4   (0.743) 0.661 0.964 0.963 0.897 0.940 0.790 0.950 0.674 0.805 0.786 0.712 
   2   (0.257) 0.339 0.036 0.037 0.103 0.060 0.210 0.050 0.326 0.195 0.214 0.288 

Locus 927 : 
2 alleles
8.0% missing data
   1   (0.441) 0.572 0.120 0.083 0.722 0.730 0.429 0.045 0.391 0.639 0.401 0.345 
   3   (0.559) 0.428 0.880 0.917 0.278 0.270 0.571 0.955 0.609 0.361 0.599 0.655 

Locus 928 : 
2 alleles
3.6% missing data
   3   (0.833) 0.914 0.161 0.978 0.923 0.985 0.863 0.973 0.907 0.868 0.714 0.788 
   4   (0.167) 0.086 0.839 0.022 0.077 0.015 0.137 0.027 0.093 0.132 0.286 0.212 

Locus 929 : 
2 alleles
1.4% missing data
   2   (0.881) 0.778 0.986 0.773 0.927 0.981 0.937 0.989 0.912 0.918 0.925 0.917 
   4   (0.119) 0.222 0.014 0.227 0.073 0.019 0.063 0.011 0.088 0.082 0.075 0.083 

Locus 930 : 
2 alleles
14.5% missing data
   3   (0.900) 0.923 0.239 0.953 0.965 0.957 0.976 0.987 0.915 0.975 0.938 0.889 
   4   (0.100) 0.077 0.761 0.047 0.035 0.043 0.024 0.013 0.085 0.025 0.062 0.111 

Locus 931 : 
2 alleles
2.9% missing data
   2   (0.898) 0.942 0.986 0.984 0.977 0.993 0.828 0.992 0.936 0.896 0.926 0.905 
   4   (0.102) 0.058 0.014 0.016 0.023 0.007 0.172 0.008 0.064 0.104 0.074 0.095 

Locus 932 : 
2 alleles
3.6% missing data
   1   (0.141) 0.071 0.730 0.026 0.094 0.013 0.138 0.013 0.089 0.186 0.138 0.099 
   3   (0.859) 0.929 0.270 0.974 0.906 0.987 0.862 0.987 0.911 0.814 0.862 0.901 

Locus 933 : 
2 alleles
12.3% missing data
   1   (0.837) 0.800 0.402 0.843 0.924 0.949 0.894 0.879 0.893 0.728 0.886 0.894 
   4   (0.163) 0.200 0.598 0.157 0.076 0.051 0.106 0.121 0.107 0.272 0.114 0.106 

Locus 934 : 
2 alleles
11.6% missing data
   2   (0.898) 0.823 0.876 0.783 0.762 0.557 0.986 0.978 0.821 0.983 0.978 0.947 
   3   (0.102) 0.177 0.124 0.217 0.238 0.443 0.014 0.022 0.179 0.017 0.022 0.053 

Locus 935 : 
2 alleles
10.1% missing data
   1   (0.578) 0.660 0.105 0.750 0.451 0.231 0.667 0.695 0.702 0.403 0.487 0.534 
   4   (0.422) 0.340 0.895 0.250 0.549 0.769 0.333 0.305 0.298 0.597 0.513 0.466 

Locus 936 : 
2 alleles
8.7% missing data
   2   (0.611) 0.539 0.754 0.153 0.583 0.198 0.768 0.076 0.662 0.648 0.652 0.672 
   3   (0.389) 0.461 0.246 0.847 0.417 0.802 0.232 0.924 0.338 0.352 0.348 0.328 

Locus 937 : 
2 alleles
12.3% missing data
   1   (0.932) 0.984 0.991 0.981 0.989 0.999 0.565 0.997 0.982 0.913 0.933 0.943 
   4   (0.068) 0.016 0.009 0.019 0.011 0.001 0.435 0.003 0.018 0.087 0.067 0.057 

Locus 938 : 
2 alleles
5.1% missing data
   1   (0.799) 0.803 0.410 0.957 0.821 0.912 0.840 0.774 0.801 0.905 0.857 0.751 
   4   (0.201) 0.197 0.590 0.043 0.179 0.088 0.160 0.226 0.199 0.095 0.143 0.249 

Locus 939 : 
2 alleles
5.1% missing data
   1   (0.714) 0.585 0.957 0.682 0.744 0.937 0.841 0.620 0.621 0.771 0.808 0.772 
   2   (0.286) 0.415 0.043 0.318 0.256 0.063 0.159 0.380 0.379 0.229 0.192 0.228 

Locus 940 : 
2 alleles
0.7% missing data
   3   (0.893) 0.905 0.981 0.982 0.972 0.988 0.949 0.989 0.874 0.954 0.915 0.926 
   1   (0.107) 0.095 0.019 0.018 0.028 0.012 0.051 0.011 0.126 0.046 0.085 0.074 

Locus 941 : 
2 alleles
6.5% missing data
   3   (0.453) 0.290 0.884 0.100 0.163 0.255 0.671 0.540 0.466 0.442 0.487 0.405 
   4   (0.547) 0.710 0.116 0.900 0.837 0.745 0.329 0.460 0.534 0.558 0.513 0.595 

Locus 942 : 
2 alleles
5.8% missing data
   2   (0.842) 0.890 0.394 0.755 0.817 0.948 0.878 0.858 0.904 0.891 0.850 0.856 
   4   (0.158) 0.110 0.606 0.245 0.183 0.052 0.122 0.142 0.096 0.109 0.150 0.144 

Locus 943 : 
2 alleles
3.6% missing data
   2   (0.910) 0.882 0.320 0.948 0.798 0.929 0.974 0.965 0.951 0.948 0.971 0.948 
   4   (0.090) 0.118 0.680 0.052 0.202 0.071 0.026 0.035 0.049 0.052 0.029 0.052 

Locus 944 : 
2 alleles
2.9% missing data
   4   (0.656) 0.704 0.942 0.637 0.857 0.886 0.700 0.940 0.525 0.834 0.615 0.597 
   1   (0.344) 0.296 0.058 0.363 0.143 0.114 0.300 0.060 0.475 0.166 0.385 0.403 

Locus 945 : 
2 alleles
3.6% missing data
   3   (0.878) 0.903 0.983 0.971 0.624 0.968 0.958 0.835 0.853 0.970 0.930 0.875 
   1   (0.122) 0.097 0.017 0.029 0.376 0.032 0.042 0.165 0.147 0.030 0.070 0.125 

Locus 946 : 
2 alleles
12.3% missing data
   2   (0.945) 0.914 0.993 0.951 0.963 0.990 0.996 0.989 0.774 0.994 0.993 0.978 
   1   (0.055) 0.086 0.007 0.049 0.037 0.010 0.004 0.011 0.226 0.006 0.007 0.022 

Locus 947 : 
2 alleles
3.6% missing data
   2   (0.885) 0.941 0.212 0.987 0.686 0.969 0.947 0.978 0.930 0.876 0.934 0.918 
   4   (0.115) 0.059 0.788 0.013 0.314 0.031 0.053 0.022 0.070 0.124 0.066 0.082 

Locus 948 : 
2 alleles
15.2% missing data
   3   (0.365) 0.509 0.145 0.490 0.259 0.107 0.290 0.441 0.298 0.547 0.376 0.296 
   4   (0.635) 0.491 0.855 0.510 0.741 0.893 0.710 0.559 0.702 0.453 0.624 0.704 

Locus 949 : 
2 alleles
5.1% missing data
   1   (0.800) 0.799 0.965 0.905 0.886 0.981 0.824 0.971 0.835 0.744 0.760 0.816 
   3   (0.200) 0.201 0.035 0.095 0.114 0.019 0.176 0.029 0.165 0.256 0.240 0.184 

Locus 950 : 
2 alleles
10.1% missing data
   1   (0.885) 0.964 0.986 0.969 0.978 0.997 0.676 0.904 0.960 0.798 0.803 0.855 
   3   (0.115) 0.036 0.014 0.031 0.022 0.003 0.324 0.096 0.040 0.202 0.197 0.145 

Locus 951 : 
2 alleles
2.2% missing data
   1   (0.899) 0.965 0.984 0.992 0.968 0.996 0.927 0.994 0.886 0.951 0.903 0.840 
   3   (0.101) 0.035 0.016 0.008 0.032 0.004 0.073 0.006 0.114 0.049 0.097 0.160 

Locus 952 : 
2 alleles
12.3% missing data
   1   (0.945) 0.986 0.993 0.988 0.992 0.999 0.920 0.978 0.986 0.970 0.878 0.932 
   3   (0.055) 0.014 0.007 0.012 0.008 0.001 0.080 0.022 0.014 0.030 0.122 0.068 

Locus 953 : 
2 alleles
3.6% missing data
   4   (0.749) 0.617 0.963 0.939 0.767 0.927 0.805 0.819 0.739 0.489 0.859 0.817 
   2   (0.251) 0.383 0.037 0.061 0.233 0.073 0.195 0.181 0.261 0.511 0.141 0.183 

Locus 954 : 
2 alleles
12.3% missing data
   1   (0.158) 0.065 0.019 0.013 0.066 0.005 0.378 0.095 0.062 0.209 0.301 0.243 
   2   (0.842) 0.935 0.981 0.987 0.934 0.995 0.622 0.905 0.938 0.791 0.699 0.757 

Locus 955 : 
2 alleles
2.9% missing data
   1   (0.323) 0.235 0.426 0.442 0.648 0.494 0.260 0.029 0.347 0.299 0.278 0.369 
   3   (0.677) 0.765 0.574 0.558 0.352 0.506 0.740 0.971 0.653 0.701 0.722 0.631 

Locus 956 : 
2 alleles
7.2% missing data
   2   (0.888) 0.931 0.899 0.931 0.970 0.991 0.940 0.886 0.902 0.932 0.861 0.898 
   4   (0.112) 0.069 0.101 0.069 0.030 0.009 0.060 0.114 0.098 0.068 0.139 0.102 

Locus 957 : 
2 alleles
4.3% missing data
   4   (0.898) 0.926 0.985 0.964 0.947 0.995 0.926 0.984 0.928 0.870 0.908 0.911 
   2   (0.102) 0.074 0.015 0.036 0.053 0.005 0.074 0.016 0.072 0.130 0.092 0.089 

Locus 958 : 
2 alleles
9.4% missing data
   3   (0.528) 0.479 0.926 0.854 0.707 0.932 0.304 0.377 0.575 0.622 0.451 0.471 
   1   (0.472) 0.521 0.074 0.146 0.293 0.068 0.696 0.623 0.425 0.378 0.549 0.529 

Locus 959 : 
2 alleles
1.4% missing data
   3   (0.925) 0.975 0.987 0.990 0.981 0.997 0.894 0.986 0.958 0.891 0.944 0.936 
   4   (0.075) 0.025 0.013 0.010 0.019 0.003 0.106 0.014 0.042 0.109 0.056 0.064 

Locus 960 : 
2 alleles
4.3% missing data
   3   (0.609) 0.692 0.933 0.635 0.168 0.907 0.561 0.940 0.587 0.725 0.562 0.550 
   1   (0.391) 0.308 0.067 0.365 0.832 0.093 0.439 0.060 0.413 0.275 0.438 0.450 

Locus 961 : 
2 alleles
6.5% missing data
   2   (0.828) 0.880 0.946 0.888 0.935 0.986 0.924 0.662 0.800 0.898 0.754 0.845 
   3   (0.172) 0.120 0.054 0.112 0.065 0.014 0.076 0.338 0.200 0.102 0.246 0.155 

Locus 962 : 
2 alleles
12.3% missing data
   3   (0.856) 0.901 0.113 0.840 0.958 0.933 0.957 0.981 0.808 0.940 0.898 0.869 
   1   (0.144) 0.099 0.887 0.160 0.042 0.067 0.043 0.019 0.192 0.060 0.102 0.131 

Locus 963 : 
2 alleles
5.8% missing data
   1   (0.610) 0.549 0.865 0.493 0.194 0.876 0.637 0.611 0.529 0.714 0.739 0.672 
   3   (0.390) 0.451 0.135 0.507 0.806 0.124 0.363 0.389 0.471 0.286 0.261 0.328 

Locus 964 : 
2 alleles
3.6% missing data
   3   (0.882) 0.860 0.965 0.985 0.809 0.982 0.940 0.993 0.923 0.879 0.903 0.868 
   4   (0.118) 0.140 0.035 0.015 0.191 0.018 0.060 0.007 0.077 0.121 0.097 0.132 

Locus 965 : 
2 alleles
7.2% missing data
   4   (0.363) 0.270 0.055 0.183 0.459 0.029 0.462 0.970 0.233 0.302 0.531 0.496 
   1   (0.637) 0.730 0.945 0.817 0.541 0.971 0.538 0.030 0.767 0.698 0.469 0.504 

Locus 966 : 
2 alleles
11.6% missing data
   3   (0.912) 0.934 0.988 0.921 0.839 0.987 0.977 0.342 0.918 0.884 0.970 0.954 
   1   (0.088) 0.066 0.012 0.079 0.161 0.013 0.023 0.658 0.082 0.116 0.030 0.046 

Locus 967 : 
2 alleles
3.6% missing data
   1   (0.339) 0.390 0.125 0.066 0.167 0.158 0.232 0.073 0.361 0.467 0.392 0.356 
   4   (0.661) 0.610 0.875 0.934 0.833 0.842 0.768 0.927 0.639 0.533 0.608 0.644 

Locus 968 : 
2 alleles
2.2% missing data
   3   (0.851) 0.897 0.399 0.975 0.916 0.845 0.919 0.980 0.884 0.938 0.828 0.827 
   1   (0.149) 0.103 0.601 0.025 0.084 0.155 0.081 0.020 0.116 0.062 0.172 0.173 

Locus 969 : 
2 alleles
8.0% missing data
   1   (0.919) 0.904 0.988 0.969 0.976 0.991 0.975 0.831 0.958 0.764 0.952 0.943 
   3   (0.081) 0.096 0.012 0.031 0.024 0.009 0.025 0.169 0.042 0.236 0.048 0.057 

Locus 970 : 
2 alleles
10.9% missing data
   1   (0.111) 0.063 0.016 0.082 0.030 0.006 0.054 0.103 0.058 0.364 0.162 0.123 
   2   (0.889) 0.937 0.984 0.918 0.970 0.994 0.946 0.897 0.942 0.636 0.838 0.877 

Locus 971 : 
2 alleles
13.0% missing data
   4   (0.893) 0.859 0.979 0.980 0.925 0.990 0.951 0.873 0.892 0.947 0.941 0.908 
   2   (0.107) 0.141 0.021 0.020 0.075 0.010 0.049 0.127 0.108 0.053 0.059 0.092 

Locus 972 : 
2 alleles
5.1% missing data
   4   (0.894) 0.931 0.173 0.975 0.969 0.970 0.965 0.974 0.882 0.962 0.944 0.936 
   3   (0.106) 0.069 0.827 0.025 0.031 0.030 0.035 0.026 0.118 0.038 0.056 0.064 

Locus 973 : 
2 alleles
12.3% missing data
   4   (0.815) 0.753 0.849 0.689 0.840 0.940 0.904 0.947 0.749 0.932 0.885 0.851 
   1   (0.185) 0.247 0.151 0.311 0.160 0.060 0.096 0.053 0.251 0.068 0.115 0.149 

Locus 974 : 
2 alleles
1.4% missing data
   2   (0.941) 0.989 0.993 0.991 0.992 0.999 0.923 0.997 0.987 0.944 0.818 0.910 
   3   (0.059) 0.011 0.007 0.009 0.008 0.001 0.077 0.003 0.013 0.056 0.182 0.090 

Locus 975 : 
2 alleles
9.4% missing data
   1   (0.893) 0.889 0.654 0.980 0.795 0.698 0.978 0.984 0.858 0.970 0.967 0.940 
   3   (0.107) 0.111 0.346 0.020 0.205 0.302 0.022 0.016 0.142 0.030 0.033 0.060 

Locus 976 : 
2 alleles
2.2% missing data
   2   (0.900) 0.833 0.985 0.971 0.922 0.964 0.969 0.974 0.880 0.970 0.953 0.932 
   4   (0.100) 0.167 0.015 0.029 0.078 0.036 0.031 0.026 0.120 0.030 0.047 0.068 

Locus 977 : 
2 alleles
1.4% missing data
   2   (0.794) 0.897 0.144 0.973 0.955 0.990 0.681 0.967 0.902 0.676 0.688 0.694 
   3   (0.206) 0.103 0.856 0.027 0.045 0.010 0.319 0.033 0.098 0.324 0.312 0.306 

Locus 978 : 
2 alleles
5.1% missing data
   4   (0.742) 0.657 0.957 0.449 0.706 0.939 0.866 0.951 0.692 0.773 0.806 0.800 
   2   (0.258) 0.343 0.043 0.551 0.294 0.061 0.134 0.049 0.308 0.227 0.194 0.200 

Locus 979 : 
2 alleles
15.2% missing data
   4   (0.777) 0.827 0.965 0.965 0.396 0.976 0.788 0.938 0.816 0.800 0.729 0.757 
   2   (0.223) 0.173 0.035 0.035 0.604 0.024 0.212 0.062 0.184 0.200 0.271 0.243 

Locus 980 : 
2 alleles
11.6% missing data
   2   (0.887) 0.866 0.982 0.975 0.968 0.941 0.929 0.944 0.888 0.940 0.949 0.911 
   4   (0.113) 0.134 0.018 0.025 0.032 0.059 0.071 0.056 0.112 0.060 0.051 0.089 

Locus 981 : 
2 alleles
4.3% missing data
   2   (0.150) 0.072 0.021 0.188 0.073 0.013 0.163 0.183 0.144 0.075 0.163 0.197 
   4   (0.850) 0.928 0.979 0.812 0.927 0.987 0.837 0.817 0.856 0.925 0.837 0.803 

Locus 982 : 
2 alleles
19.6% missing data
   2   (0.874) 0.695 0.982 0.787 0.932 0.942 0.959 0.979 0.846 0.957 0.947 0.928 
   1   (0.126) 0.305 0.018 0.213 0.068 0.058 0.041 0.021 0.154 0.043 0.053 0.072 

Locus 983 : 
2 alleles
2.2% missing data
   3   (0.894) 0.901 0.986 0.953 0.967 0.977 0.955 0.806 0.833 0.960 0.954 0.937 
   1   (0.106) 0.099 0.014 0.047 0.033 0.023 0.045 0.194 0.167 0.040 0.046 0.063 

Locus 984 : 
2 alleles
9.4% missing data
   4   (0.847) 0.840 0.979 0.523 0.936 0.982 0.861 0.967 0.899 0.879 0.861 0.847 
   1   (0.153) 0.160 0.021 0.477 0.064 0.018 0.139 0.033 0.101 0.121 0.139 0.153 

Locus 985 : 
2 alleles
3.6% missing data
   2   (0.151) 0.086 0.020 0.099 0.060 0.015 0.096 0.028 0.162 0.202 0.157 0.175 
   4   (0.849) 0.914 0.980 0.901 0.940 0.985 0.904 0.972 0.838 0.798 0.843 0.825 

Locus 986 : 
2 alleles
2.9% missing data
   1   (0.911) 0.972 0.989 0.872 0.987 0.996 0.844 0.995 0.963 0.823 0.879 0.907 
   2   (0.089) 0.028 0.011 0.128 0.013 0.004 0.156 0.005 0.037 0.177 0.121 0.093 

Locus 987 : 
2 alleles
10.1% missing data
   1   (0.904) 0.823 0.910 0.974 0.957 0.977 0.966 0.991 0.932 0.968 0.933 0.918 
   3   (0.096) 0.177 0.090 0.026 0.043 0.023 0.034 0.009 0.068 0.032 0.067 0.082 

Locus 988 : 
2 alleles
4.3% missing data
   1   (0.136) 0.043 0.017 0.044 0.036 0.005 0.176 0.035 0.066 0.129 0.338 0.226 
   4   (0.864) 0.957 0.983 0.956 0.964 0.995 0.824 0.965 0.934 0.871 0.662 0.774 

Locus 989 : 
2 alleles
2.9% missing data
   2   (0.746) 0.727 0.466 0.551 0.812 0.822 0.860 0.948 0.742 0.818 0.784 0.728 
   4   (0.254) 0.273 0.534 0.449 0.188 0.178 0.140 0.052 0.258 0.182 0.216 0.272 

Locus 990 : 
2 alleles
5.1% missing data
   1   (0.162) 0.266 0.753 0.165 0.067 0.061 0.105 0.031 0.108 0.105 0.109 0.114 
   3   (0.838) 0.734 0.247 0.835 0.933 0.939 0.895 0.969 0.892 0.895 0.891 0.886 

Locus 991 : 
2 alleles
15.9% missing data
   1   (0.952) 0.987 0.994 0.996 0.990 0.999 0.972 0.976 0.988 0.966 0.895 0.945 
   2   (0.048) 0.013 0.006 0.004 0.010 0.001 0.028 0.024 0.012 0.034 0.105 0.055 

Locus 992 : 
2 alleles
5.8% missing data
   1   (0.816) 0.740 0.973 0.678 0.914 0.985 0.821 0.823 0.880 0.695 0.845 0.845 
   3   (0.184) 0.260 0.027 0.322 0.086 0.015 0.179 0.177 0.120 0.305 0.155 0.155 

Locus 993 : 
2 alleles
0.7% missing data
   1   (0.922) 0.936 0.990 0.975 0.970 0.991 0.983 0.989 0.897 0.961 0.960 0.946 
   2   (0.078) 0.064 0.010 0.025 0.030 0.009 0.017 0.011 0.103 0.039 0.040 0.054 

Locus 994 : 
2 alleles
10.9% missing data
   1   (0.854) 0.800 0.879 0.968 0.771 0.824 0.962 0.951 0.750 0.957 0.934 0.886 
   3   (0.146) 0.200 0.121 0.032 0.229 0.176 0.038 0.049 0.250 0.043 0.066 0.114 

Locus 995 : 
2 alleles
5.8% missing data
   3   (0.747) 0.823 0.965 0.936 0.848 0.844 0.897 0.516 0.589 0.906 0.691 0.780 
   1   (0.253) 0.177 0.035 0.064 0.152 0.156 0.103 0.484 0.411 0.094 0.309 0.220 

Locus 996 : 
2 alleles
12.3% missing data
   1   (0.890) 0.944 0.895 0.987 0.957 0.994 0.899 0.984 0.932 0.918 0.813 0.886 
   4   (0.110) 0.056 0.105 0.013 0.043 0.006 0.101 0.016 0.068 0.082 0.187 0.114 

Locus 997 : 
2 alleles
9.4% missing data
   1   (0.208) 0.233 0.205 0.047 0.299 0.245 0.115 0.047 0.283 0.282 0.101 0.129 
   4   (0.792) 0.767 0.795 0.953 0.701 0.755 0.885 0.953 0.717 0.718 0.899 0.871 

Locus 998 : 
2 alleles
2.2% missing data
   4   (0.899) 0.888 0.987 0.931 0.958 0.981 0.958 0.978 0.890 0.944 0.940 0.934 
   3   (0.101) 0.112 0.013 0.069 0.042 0.019 0.042 0.022 0.110 0.056 0.060 0.066 

Locus 999 : 
2 alleles
18.1% missing data
   3   (0.773) 0.726 0.930 0.744 0.285 0.790 0.902 0.972 0.766 0.894 0.776 0.805 
   2   (0.227) 0.274 0.070 0.256 0.715 0.210 0.098 0.028 0.234 0.106 0.224 0.195 

Locus 1000 : 
2 alleles
10.9% missing data
   4   (0.869) 0.895 0.983 0.912 0.963 0.990 0.875 0.980 0.921 0.864 0.819 0.877 
   3   (0.131) 0.105 0.017 0.088 0.037 0.010 0.125 0.020 0.079 0.136 0.181 0.123 

Locus 1001 : 
2 alleles
5.1% missing data
   3   (0.685) 0.703 0.954 0.661 0.636 0.793 0.742 0.608 0.586 0.585 0.783 0.795 
   4   (0.315) 0.297 0.046 0.339 0.364 0.207 0.258 0.392 0.414 0.415 0.217 0.205 

Locus 1002 : 
2 alleles
2.2% missing data
   1   (0.839) 0.770 0.981 0.812 0.922 0.410 0.942 0.986 0.702 0.959 0.942 0.915 
   3   (0.161) 0.230 0.019 0.188 0.078 0.590 0.058 0.014 0.298 0.041 0.058 0.085 

Locus 1003 : 
2 alleles
7.2% missing data
   2   (0.797) 0.847 0.968 0.708 0.639 0.982 0.876 0.971 0.825 0.737 0.767 0.712 
   3   (0.203) 0.153 0.032 0.292 0.361 0.018 0.124 0.029 0.175 0.263 0.233 0.288 

Locus 1004 : 
2 alleles
11.6% missing data
   1   (0.316) 0.335 0.061 0.476 0.244 0.047 0.319 0.258 0.298 0.149 0.388 0.329 
   3   (0.684) 0.665 0.939 0.524 0.756 0.953 0.681 0.742 0.702 0.851 0.612 0.671 

Locus 1005 : 
2 alleles
2.9% missing data
   1   (0.840) 0.869 0.976 0.878 0.939 0.933 0.929 0.886 0.737 0.944 0.858 0.882 
   3   (0.160) 0.131 0.024 0.122 0.061 0.067 0.071 0.114 0.263 0.056 0.142 0.118 

Locus 1006 : 
2 alleles
4.3% missing data
   3   (0.899) 0.951 0.211 0.988 0.962 0.970 0.961 0.279 0.944 0.958 0.931 0.934 
   1   (0.101) 0.049 0.789 0.012 0.038 0.030 0.039 0.721 0.056 0.042 0.069 0.066 

Locus 1007 : 
2 alleles
4.3% missing data
   1   (0.078) 0.047 0.009 0.023 0.018 0.004 0.052 0.020 0.048 0.072 0.059 0.148 
   3   (0.922) 0.953 0.991 0.977 0.982 0.996 0.948 0.980 0.952 0.928 0.941 0.852 

Locus 1008 : 
2 alleles
3.6% missing data
   4   (0.934) 0.754 0.992 0.982 0.968 0.988 0.991 0.997 0.914 0.987 0.987 0.969 
   1   (0.066) 0.246 0.008 0.018 0.032 0.012 0.009 0.003 0.086 0.013 0.013 0.031 

Locus 1009 : 
2 alleles
5.1% missing data
   1   (0.837) 0.851 0.306 0.977 0.953 0.864 0.930 0.974 0.795 0.953 0.866 0.881 
   4   (0.163) 0.149 0.694 0.023 0.047 0.136 0.070 0.026 0.205 0.047 0.134 0.119 

Locus 1010 : 
2 alleles
6.5% missing data
   2   (0.741) 0.782 0.579 0.956 0.654 0.646 0.806 0.939 0.729 0.865 0.733 0.762 
   4   (0.259) 0.218 0.421 0.044 0.346 0.354 0.194 0.061 0.271 0.135 0.267 0.238 

Locus 1011 : 
2 alleles
12.3% missing data
   4   (0.869) 0.886 0.960 0.977 0.253 0.966 0.952 0.983 0.796 0.950 0.947 0.929 
   2   (0.131) 0.114 0.040 0.023 0.747 0.034 0.048 0.017 0.204 0.050 0.053 0.071 

Locus 1012 : 
2 alleles
19.6% missing data
   2   (0.865) 0.903 0.887 0.970 0.833 0.975 0.920 0.975 0.854 0.905 0.875 0.889 
   4   (0.135) 0.097 0.113 0.030 0.167 0.025 0.080 0.025 0.146 0.095 0.125 0.111 

Locus 1013 : 
2 alleles
10.9% missing data
   2   (0.706) 0.633 0.954 0.769 0.760 0.963 0.707 0.918 0.790 0.733 0.595 0.631 
   4   (0.294) 0.367 0.046 0.231 0.240 0.037 0.293 0.082 0.210 0.267 0.405 0.369 

Locus 1014 : 
2 alleles
2.9% missing data
   3   (0.913) 0.853 0.599 0.980 0.948 0.714 0.981 0.974 0.901 0.978 0.980 0.960 
   2   (0.087) 0.147 0.401 0.020 0.052 0.286 0.019 0.026 0.099 0.022 0.020 0.040 

Locus 1015 : 
2 alleles
11.6% missing data
   4   (0.899) 0.899 0.987 0.948 0.958 0.980 0.964 0.976 0.842 0.943 0.949 0.938 
   2   (0.101) 0.101 0.013 0.052 0.042 0.020 0.036 0.024 0.158 0.057 0.051 0.062 

Locus 1016 : 
2 alleles
10.1% missing data
   2   (0.869) 0.898 0.980 0.981 0.966 0.987 0.879 0.900 0.895 0.902 0.854 0.893 
   4   (0.131) 0.102 0.020 0.019 0.034 0.013 0.121 0.100 0.105 0.098 0.146 0.107 

Locus 1017 : 
2 alleles
3.6% missing data
   3   (0.780) 0.539 0.812 0.593 0.878 0.572 0.870 0.970 0.837 0.852 0.844 0.835 
   2   (0.220) 0.461 0.188 0.407 0.122 0.428 0.130 0.030 0.163 0.148 0.156 0.165 

Locus 1018 : 
2 alleles
4.3% missing data
   2   (0.484) 0.624 0.378 0.821 0.554 0.632 0.472 0.537 0.436 0.461 0.381 0.503 
   4   (0.516) 0.376 0.622 0.179 0.446 0.368 0.528 0.463 0.564 0.539 0.619 0.497 

Locus 1019 : 
2 alleles
12.3% missing data
   2   (0.853) 0.799 0.980 0.964 0.885 0.941 0.885 0.612 0.839 0.939 0.921 0.885 
   1   (0.147) 0.201 0.020 0.036 0.115 0.059 0.115 0.388 0.161 0.061 0.079 0.115 

Locus 1020 : 
2 alleles
15.9% missing data
   2   (0.766) 0.843 0.966 0.897 0.372 0.961 0.596 0.785 0.852 0.777 0.740 0.692 
   4   (0.234) 0.157 0.034 0.103 0.628 0.039 0.404 0.215 0.148 0.223 0.260 0.308 

Locus 1021 : 
2 alleles
2.2% missing data
   4   (0.911) 0.958 0.989 0.948 0.984 0.997 0.897 0.994 0.967 0.887 0.867 0.907 
   2   (0.089) 0.042 0.011 0.052 0.016 0.003 0.103 0.006 0.033 0.113 0.133 0.093 

Locus 1022 : 
2 alleles
15.2% missing data
   3   (0.914) 0.928 0.985 0.926 0.899 0.994 0.915 0.953 0.950 0.953 0.939 0.927 
   1   (0.086) 0.072 0.015 0.074 0.101 0.006 0.085 0.047 0.050 0.047 0.061 0.073 

Locus 1023 : 
2 alleles
9.4% missing data
   4   (0.675) 0.640 0.947 0.932 0.636 0.916 0.595 0.080 0.760 0.699 0.677 0.619 
   1   (0.325) 0.360 0.053 0.068 0.364 0.084 0.405 0.920 0.240 0.301 0.323 0.381 

Locus 1024 : 
2 alleles
8.0% missing data
   1   (0.909) 0.932 0.989 0.990 0.208 0.994 0.959 0.931 0.958 0.924 0.934 0.929 
   2   (0.091) 0.068 0.011 0.010 0.792 0.006 0.041 0.069 0.042 0.076 0.066 0.071 

Locus 1025 : 
2 alleles
5.1% missing data
   1   (0.894) 0.732 0.983 0.901 0.958 0.987 0.973 0.991 0.893 0.970 0.947 0.933 
   3   (0.106) 0.268 0.017 0.099 0.042 0.013 0.027 0.009 0.107 0.030 0.053 0.067 

Locus 1026 : 
2 alleles
4.3% missing data
   4   (0.891) 0.930 0.987 0.948 0.453 0.897 0.975 0.977 0.833 0.934 0.952 0.947 
   2   (0.109) 0.070 0.013 0.052 0.547 0.103 0.025 0.023 0.167 0.066 0.048 0.053 

Locus 1027 : 
2 alleles
13.8% missing data
   1   (0.741) 0.730 0.963 0.965 0.827 0.968 0.757 0.773 0.752 0.675 0.712 0.763 
   4   (0.259) 0.270 0.037 0.035 0.173 0.032 0.243 0.227 0.248 0.325 0.288 0.237 

Locus 1028 : 
2 alleles
1.4% missing data
   2   (0.890) 0.942 0.984 0.943 0.919 0.988 0.951 0.975 0.855 0.977 0.883 0.748 
   4   (0.110) 0.058 0.016 0.057 0.081 0.012 0.049 0.025 0.145 0.023 0.117 0.252 

Locus 1029 : 
2 alleles
2.2% missing data
   2   (0.488) 0.436 0.491 0.516 0.594 0.490 0.478 0.967 0.428 0.521 0.530 0.475 
   4   (0.512) 0.564 0.509 0.484 0.406 0.510 0.522 0.033 0.572 0.479 0.470 0.525 

Locus 1030 : 
2 alleles
11.6% missing data
   4   (0.904) 0.885 0.969 0.993 0.973 0.992 0.934 0.943 0.948 0.888 0.924 0.937 
   1   (0.096) 0.115 0.031 0.007 0.027 0.008 0.066 0.057 0.052 0.112 0.076 0.063 

Locus 1031 : 
2 alleles
0.7% missing data
   2   (0.912) 0.948 0.989 0.988 0.136 0.989 0.965 0.985 0.956 0.969 0.931 0.816 
   4   (0.088) 0.052 0.011 0.012 0.864 0.011 0.035 0.015 0.044 0.031 0.069 0.184 

Locus 1032 : 
2 alleles
5.8% missing data
   3   (0.777) 0.856 0.134 0.668 0.941 0.885 0.834 0.073 0.818 0.886 0.791 0.802 
   2   (0.223) 0.144 0.866 0.332 0.059 0.115 0.166 0.927 0.182 0.114 0.209 0.198 

Locus 1033 : 
2 alleles
3.6% missing data
   3   (0.929) 0.908 0.472 0.990 0.924 0.848 0.992 0.796 0.936 0.988 0.983 0.967 
   1   (0.071) 0.092 0.528 0.010 0.076 0.152 0.008 0.204 0.064 0.012 0.017 0.033 

Locus 1034 : 
2 alleles
12.3% missing data
   2   (0.872) 0.765 0.978 0.899 0.947 0.972 0.908 0.917 0.905 0.947 0.919 0.894 
   1   (0.128) 0.235 0.022 0.101 0.053 0.028 0.092 0.083 0.095 0.053 0.081 0.106 

Locus 1035 : 
2 alleles
0.7% missing data
   3   (0.889) 0.916 0.984 0.932 0.978 0.995 0.927 0.979 0.917 0.922 0.874 0.871 
   4   (0.111) 0.084 0.016 0.068 0.022 0.005 0.073 0.021 0.083 0.078 0.126 0.129 

Locus 1036 : 
2 alleles
5.1% missing data
   1   (0.864) 0.835 0.976 0.901 0.954 0.973 0.927 0.977 0.839 0.932 0.899 0.881 
   3   (0.136) 0.165 0.024 0.099 0.046 0.027 0.073 0.023 0.161 0.068 0.101 0.119 

Locus 1037 : 
2 alleles
12.3% missing data
   4   (0.839) 0.794 0.779 0.974 0.853 0.698 0.935 0.962 0.819 0.886 0.901 0.901 
   2   (0.161) 0.206 0.221 0.026 0.147 0.302 0.065 0.038 0.181 0.114 0.099 0.099 

Locus 1038 : 
2 alleles
5.8% missing data
   1   (0.651) 0.718 0.266 0.720 0.264 0.819 0.823 0.915 0.484 0.874 0.696 0.656 
   3   (0.349) 0.282 0.734 0.280 0.736 0.181 0.177 0.085 0.516 0.126 0.304 0.344 

Locus 1039 : 
2 alleles
6.5% missing data
   3   (0.811) 0.822 0.969 0.948 0.923 0.982 0.817 0.955 0.821 0.899 0.760 0.771 
   1   (0.189) 0.178 0.031 0.052 0.077 0.018 0.183 0.045 0.179 0.101 0.240 0.229 

Locus 1040 : 
2 alleles
2.9% missing data
   4   (0.865) 0.904 0.984 0.915 0.913 0.989 0.916 0.987 0.897 0.936 0.795 0.697 
   2   (0.135) 0.096 0.016 0.085 0.087 0.011 0.084 0.013 0.103 0.064 0.205 0.303 

Locus 1041 : 
2 alleles
1.4% missing data
   2   (0.890) 0.953 0.985 0.992 0.952 0.995 0.920 0.990 0.875 0.828 0.926 0.924 
   4   (0.110) 0.047 0.015 0.008 0.048 0.005 0.080 0.010 0.125 0.172 0.074 0.076 

Locus 1042 : 
2 alleles
1.4% missing data
   2   (0.876) 0.856 0.984 0.985 0.972 0.991 0.834 0.983 0.927 0.950 0.858 0.892 
   1   (0.124) 0.144 0.016 0.015 0.028 0.009 0.166 0.017 0.073 0.050 0.142 0.108 

Locus 1043 : 
2 alleles
2.2% missing data
   1   (0.895) 0.943 0.178 0.986 0.831 0.982 0.977 0.988 0.871 0.963 0.945 0.935 
   3   (0.105) 0.057 0.822 0.014 0.169 0.018 0.023 0.012 0.129 0.037 0.055 0.065 

Locus 1044 : 
2 alleles
1.4% missing data
   2   (0.583) 0.499 0.822 0.128 0.848 0.407 0.713 0.616 0.488 0.748 0.650 0.587 
   4   (0.417) 0.501 0.178 0.872 0.152 0.593 0.287 0.384 0.512 0.252 0.350 0.413 

Locus 1045 : 
2 alleles
17.4% missing data
   1   (0.880) 0.919 0.824 0.972 0.930 0.988 0.940 0.971 0.825 0.957 0.920 0.900 
   3   (0.120) 0.081 0.176 0.028 0.070 0.012 0.060 0.029 0.175 0.043 0.080 0.100 

Locus 1046 : 
2 alleles
18.1% missing data
   3   (0.873) 0.853 0.982 0.815 0.917 0.854 0.942 0.982 0.840 0.957 0.927 0.913 
   1   (0.127) 0.147 0.018 0.185 0.083 0.146 0.058 0.018 0.160 0.043 0.073 0.087 

Locus 1047 : 
2 alleles
3.6% missing data
   1   (0.280) 0.388 0.049 0.235 0.148 0.144 0.242 0.352 0.322 0.162 0.223 0.292 
   4   (0.720) 0.612 0.951 0.765 0.852 0.856 0.758 0.648 0.678 0.838 0.777 0.708 

Locus 1048 : 
2 alleles
15.2% missing data
   3   (0.881) 0.940 0.982 0.977 0.955 0.988 0.895 0.831 0.933 0.889 0.778 0.731 
   1   (0.119) 0.060 0.018 0.023 0.045 0.012 0.105 0.169 0.067 0.111 0.222 0.269 

Locus 1049 : 
2 alleles
2.2% missing data
   4   (0.928) 0.974 0.992 0.974 0.988 0.998 0.920 0.997 0.960 0.729 0.963 0.955 
   2   (0.072) 0.026 0.008 0.026 0.012 0.002 0.080 0.003 0.040 0.271 0.037 0.045 

Locus 1050 : 
2 alleles
0.0% missing data
   4   (0.896) 0.965 0.178 0.991 0.969 0.991 0.943 0.991 0.945 0.942 0.858 0.902 
   2   (0.104) 0.035 0.822 0.009 0.031 0.009 0.057 0.009 0.055 0.058 0.142 0.098 

Locus 1051 : 
2 alleles
4.3% missing data
   2   (0.909) 0.957 0.987 0.894 0.638 0.954 0.979 0.984 0.889 0.928 0.966 0.951 
   4   (0.091) 0.043 0.013 0.106 0.362 0.046 0.021 0.016 0.111 0.072 0.034 0.049 

Locus 1052 : 
2 alleles
13.8% missing data
   2   (0.414) 0.469 0.416 0.591 0.567 0.316 0.296 0.085 0.470 0.242 0.404 0.431 
   4   (0.586) 0.531 0.584 0.409 0.433 0.684 0.704 0.915 0.530 0.758 0.596 0.569 

Locus 1053 : 
2 alleles
7.2% missing data
   2   (0.812) 0.641 0.976 0.974 0.251 0.975 0.885 0.979 0.890 0.769 0.839 0.852 
   4   (0.188) 0.359 0.024 0.026 0.749 0.025 0.115 0.021 0.110 0.231 0.161 0.148 

Locus 1054 : 
2 alleles
2.2% missing data
   2   (0.900) 0.883 0.987 0.871 0.972 0.981 0.972 0.848 0.902 0.974 0.925 0.913 
   4   (0.100) 0.117 0.013 0.129 0.028 0.019 0.028 0.152 0.098 0.026 0.075 0.087 

Locus 1055 : 
2 alleles
11.6% missing data
   1   (0.923) 0.939 0.946 0.959 0.969 0.994 0.941 0.984 0.968 0.954 0.915 0.940 
   3   (0.077) 0.061 0.054 0.041 0.031 0.006 0.059 0.016 0.032 0.046 0.085 0.060 

Locus 1056 : 
2 alleles
13.0% missing data
   4   (0.912) 0.901 0.873 0.965 0.946 0.991 0.936 0.986 0.920 0.969 0.957 0.947 
   2   (0.088) 0.099 0.127 0.035 0.054 0.009 0.064 0.014 0.080 0.031 0.043 0.053 

Locus 1057 : 
2 alleles
3.6% missing data
   3   (0.914) 0.934 0.987 0.942 0.861 0.981 0.980 0.965 0.836 0.973 0.973 0.947 
   1   (0.086) 0.066 0.013 0.058 0.139 0.019 0.020 0.035 0.164 0.027 0.027 0.053 

Locus 1058 : 
2 alleles
12.3% missing data
   4   (0.299) 0.420 0.050 0.402 0.203 0.062 0.179 0.976 0.319 0.384 0.201 0.244 
   2   (0.701) 0.580 0.950 0.598 0.797 0.938 0.821 0.024 0.681 0.616 0.799 0.756 

Locus 1059 : 
2 alleles
15.2% missing data
   1   (0.724) 0.669 0.961 0.749 0.744 0.904 0.887 0.960 0.652 0.666 0.735 0.680 
   4   (0.276) 0.331 0.039 0.251 0.256 0.096 0.113 0.040 0.348 0.334 0.265 0.320 

Locus 1060 : 
2 alleles
12.3% missing data
   4   (0.911) 0.964 0.989 0.958 0.977 0.996 0.927 0.939 0.950 0.969 0.841 0.865 
   2   (0.089) 0.036 0.011 0.042 0.023 0.004 0.073 0.061 0.050 0.031 0.159 0.135 

Locus 1061 : 
2 alleles
10.9% missing data
   1   (0.101) 0.042 0.013 0.008 0.054 0.005 0.193 0.105 0.048 0.166 0.107 0.077 
   3   (0.899) 0.958 0.987 0.992 0.946 0.995 0.807 0.895 0.952 0.834 0.893 0.923 

Locus 1062 : 
2 alleles
17.4% missing data
   4   (0.744) 0.768 0.362 0.607 0.791 0.785 0.809 0.598 0.734 0.854 0.803 0.776 
   2   (0.256) 0.232 0.638 0.393 0.209 0.215 0.191 0.402 0.266 0.146 0.197 0.224 

Locus 1063 : 
2 alleles
11.6% missing data
   1   (0.917) 0.973 0.988 0.961 0.638 0.995 0.899 0.996 0.972 0.948 0.912 0.904 
   2   (0.083) 0.027 0.012 0.039 0.362 0.005 0.101 0.004 0.028 0.052 0.088 0.096 

Locus 1064 : 
2 alleles
13.8% missing data
   2   (0.872) 0.858 0.981 0.870 0.954 0.983 0.927 0.981 0.889 0.747 0.908 0.920 
   4   (0.128) 0.142 0.019 0.130 0.046 0.017 0.073 0.019 0.111 0.253 0.092 0.080 

Locus 1065 : 
2 alleles
2.2% missing data
   4   (0.827) 0.911 0.373 0.976 0.721 0.953 0.901 0.953 0.852 0.903 0.762 0.841 
   2   (0.173) 0.089 0.627 0.024 0.279 0.047 0.099 0.047 0.148 0.097 0.238 0.159 

Locus 1066 : 
2 alleles
2.9% missing data
   3   (0.928) 0.972 0.983 0.986 0.982 0.998 0.922 0.996 0.979 0.922 0.857 0.918 
   1   (0.072) 0.028 0.017 0.014 0.018 0.002 0.078 0.004 0.021 0.078 0.143 0.082 

Locus 1067 : 
2 alleles
10.1% missing data
   2   (0.946) 0.987 0.994 0.986 0.991 0.999 0.884 0.978 0.987 0.961 0.925 0.932 
   4   (0.054) 0.013 0.006 0.014 0.009 0.001 0.116 0.022 0.013 0.039 0.075 0.068 

Locus 1068 : 
2 alleles
4.3% missing data
   3   (0.909) 0.927 0.987 0.974 0.894 0.989 0.975 0.994 0.858 0.960 0.957 0.923 
   2   (0.091) 0.073 0.013 0.026 0.106 0.011 0.025 0.006 0.142 0.040 0.043 0.077 

Locus 1069 : 
2 alleles
5.1% missing data
   4   (0.674) 0.290 0.147 0.171 0.250 0.022 0.976 0.110 0.293 0.965 0.958 0.869 
   1   (0.326) 0.710 0.853 0.829 0.750 0.978 0.024 0.890 0.707 0.035 0.042 0.131 

Locus 1070 : 
2 alleles
13.0% missing data
   3   (0.896) 0.888 0.985 0.916 0.930 0.986 0.971 0.976 0.843 0.974 0.932 0.927 
   4   (0.104) 0.112 0.015 0.084 0.070 0.014 0.029 0.024 0.157 0.026 0.068 0.073 

Locus 1071 : 
2 alleles
9.4% missing data
   2   (0.684) 0.639 0.959 0.924 0.841 0.640 0.638 0.961 0.663 0.779 0.713 0.643 
   4   (0.316) 0.361 0.041 0.076 0.159 0.360 0.362 0.039 0.337 0.221 0.287 0.357 

Locus 1072 : 
2 alleles
1.4% missing data
   2   (0.874) 0.946 0.983 0.983 0.884 0.995 0.877 0.959 0.933 0.759 0.794 0.838 
   3   (0.126) 0.054 0.017 0.017 0.116 0.005 0.123 0.041 0.067 0.241 0.206 0.162 

Locus 1073 : 
2 alleles
3.6% missing data
   2   (0.913) 0.976 0.990 0.994 0.984 0.998 0.868 0.953 0.971 0.721 0.880 0.831 
   1   (0.087) 0.024 0.010 0.006 0.016 0.002 0.132 0.047 0.029 0.279 0.120 0.169 

Locus 1074 : 
2 alleles
4.3% missing data
   2   (0.103) 0.078 0.029 0.010 0.031 0.012 0.044 0.100 0.162 0.081 0.048 0.070 
   4   (0.897) 0.922 0.971 0.990 0.969 0.988 0.956 0.900 0.838 0.919 0.952 0.930 

Locus 1075 : 
2 alleles
20.3% missing data
   3   (0.888) 0.953 0.278 0.945 0.977 0.990 0.879 0.969 0.926 0.841 0.938 0.927 
   2   (0.112) 0.047 0.722 0.055 0.023 0.010 0.121 0.031 0.074 0.159 0.062 0.073 

Locus 1076 : 
2 alleles
2.9% missing data
   2   (0.831) 0.829 0.976 0.969 0.880 0.971 0.902 0.978 0.819 0.734 0.867 0.867 
   4   (0.169) 0.171 0.024 0.031 0.120 0.029 0.098 0.022 0.181 0.266 0.133 0.133 

Locus 1077 : 
2 alleles
4.3% missing data
   1   (0.876) 0.947 0.978 0.942 0.962 0.991 0.922 0.990 0.801 0.961 0.857 0.899 
   3   (0.124) 0.053 0.022 0.058 0.038 0.009 0.078 0.010 0.199 0.039 0.143 0.101 

Locus 1078 : 
2 alleles
5.1% missing data
   3   (0.897) 0.881 0.984 0.987 0.928 0.974 0.965 0.989 0.861 0.954 0.948 0.932 
   1   (0.103) 0.119 0.016 0.013 0.072 0.026 0.035 0.011 0.139 0.046 0.052 0.068 

Locus 1079 : 
2 alleles
14.5% missing data
   2   (0.669) 0.583 0.870 0.937 0.572 0.932 0.694 0.722 0.648 0.764 0.662 0.703 
   1   (0.331) 0.417 0.130 0.063 0.428 0.068 0.306 0.278 0.352 0.236 0.338 0.297 

Locus 1080 : 
2 alleles
15.2% missing data
   3   (0.738) 0.646 0.151 0.704 0.906 0.199 0.838 0.755 0.773 0.832 0.830 0.826 
   1   (0.262) 0.354 0.849 0.296 0.094 0.801 0.162 0.245 0.227 0.168 0.170 0.174 

Locus 1081 : 
2 alleles
12.3% missing data
   4   (0.903) 0.868 0.896 0.971 0.957 0.977 0.971 0.980 0.878 0.937 0.957 0.947 
   2   (0.097) 0.132 0.104 0.029 0.043 0.023 0.029 0.020 0.122 0.063 0.043 0.053 

Locus 1082 : 
2 alleles
3.6% missing data
   4   (0.901) 0.944 0.983 0.921 0.961 0.995 0.892 0.869 0.924 0.913 0.932 0.915 
   1   (0.099) 0.056 0.017 0.079 0.039 0.005 0.108 0.131 0.076 0.087 0.068 0.085 

Locus 1083 : 
2 alleles
4.3% missing data
   3   (0.875) 0.937 0.880 0.816 0.942 0.991 0.868 0.980 0.891 0.877 0.894 0.752 
   4   (0.125) 0.063 0.120 0.184 0.058 0.009 0.132 0.020 0.109 0.123 0.106 0.248 

Locus 1084 : 
2 alleles
5.1% missing data
   4   (0.853) 0.896 0.634 0.916 0.934 0.887 0.960 0.978 0.818 0.952 0.857 0.876 
   2   (0.147) 0.104 0.366 0.084 0.066 0.113 0.040 0.022 0.182 0.048 0.143 0.124 

Locus 1085 : 
2 alleles
1.4% missing data
   4   (0.909) 0.970 0.988 0.991 0.976 0.997 0.898 0.991 0.940 0.878 0.891 0.925 
   1   (0.091) 0.030 0.012 0.009 0.024 0.003 0.102 0.009 0.060 0.122 0.109 0.075 

Locus 1086 : 
2 alleles
13.8% missing data
   3   (0.068) 0.018 0.008 0.016 0.013 0.002 0.124 0.029 0.017 0.114 0.118 0.240 
   4   (0.932) 0.982 0.992 0.984 0.987 0.998 0.876 0.971 0.983 0.886 0.882 0.760 

Locus 1087 : 
2 alleles
12.3% missing data
   2   (0.143) 0.068 0.666 0.123 0.052 0.020 0.072 0.020 0.107 0.203 0.160 0.140 
   4   (0.857) 0.932 0.334 0.877 0.948 0.980 0.928 0.980 0.893 0.797 0.840 0.860 

Locus 1088 : 
2 alleles
5.8% missing data
   1   (0.887) 0.752 0.986 0.970 0.924 0.978 0.943 0.982 0.907 0.960 0.935 0.906 
   4   (0.113) 0.248 0.014 0.030 0.076 0.022 0.057 0.018 0.093 0.040 0.065 0.094 

Locus 1089 : 
2 alleles
17.4% missing data
   1   (0.655) 0.738 0.892 0.111 0.858 0.812 0.728 0.354 0.496 0.674 0.771 0.742 
   4   (0.345) 0.262 0.108 0.889 0.142 0.188 0.272 0.646 0.504 0.326 0.229 0.258 

Locus 1090 : 
2 alleles
8.7% missing data
   3   (0.877) 0.913 0.984 0.985 0.962 0.989 0.932 0.976 0.855 0.835 0.911 0.897 
   1   (0.123) 0.087 0.016 0.015 0.038 0.011 0.068 0.024 0.145 0.165 0.089 0.103 

Locus 1091 : 
2 alleles
17.4% missing data
   1   (0.868) 0.910 0.954 0.982 0.936 0.991 0.861 0.840 0.861 0.939 0.900 0.853 
   3   (0.132) 0.090 0.046 0.018 0.064 0.009 0.139 0.160 0.139 0.061 0.100 0.147 

Locus 1092 : 
2 alleles
19.6% missing data
   3   (0.871) 0.939 0.147 0.982 0.912 0.986 0.943 0.976 0.895 0.956 0.842 0.823 
   1   (0.129) 0.061 0.853 0.018 0.088 0.014 0.057 0.024 0.105 0.044 0.158 0.177 

Locus 1093 : 
2 alleles
13.8% missing data
   3   (0.831) 0.802 0.943 0.962 0.837 0.974 0.937 0.961 0.706 0.876 0.904 0.853 
   1   (0.169) 0.198 0.057 0.038 0.163 0.026 0.063 0.039 0.294 0.124 0.096 0.147 

Locus 1094 : 
2 alleles
8.7% missing data
   3   (0.947) 0.989 0.994 0.997 0.992 0.999 0.894 0.997 0.988 0.943 0.897 0.941 
   1   (0.053) 0.011 0.006 0.003 0.008 0.001 0.106 0.003 0.012 0.057 0.103 0.059 

Locus 1095 : 
2 alleles
3.6% missing data
   2   (0.780) 0.805 0.969 0.815 0.694 0.975 0.819 0.722 0.792 0.853 0.762 0.650 
   4   (0.220) 0.195 0.031 0.185 0.306 0.025 0.181 0.278 0.208 0.147 0.238 0.350 

Locus 1096 : 
2 alleles
13.8% missing data
   2   (0.771) 0.831 0.589 0.962 0.648 0.660 0.823 0.708 0.788 0.615 0.839 0.822 
   4   (0.229) 0.169 0.411 0.038 0.352 0.340 0.177 0.292 0.212 0.385 0.161 0.178 

Locus 1097 : 
2 alleles
3.6% missing data
   3   (0.749) 0.752 0.414 0.827 0.526 0.852 0.918 0.760 0.747 0.548 0.816 0.731 
   2   (0.251) 0.248 0.586 0.173 0.474 0.148 0.082 0.240 0.253 0.452 0.184 0.269 

Locus 1098 : 
2 alleles
3.6% missing data
   4   (0.891) 0.941 0.986 0.919 0.945 0.989 0.955 0.982 0.773 0.952 0.940 0.931 
   2   (0.109) 0.059 0.014 0.081 0.055 0.011 0.045 0.018 0.227 0.048 0.060 0.069 

Locus 1099 : 
2 alleles
13.0% missing data
   2   (0.911) 0.925 0.986 0.956 0.940 0.994 0.928 0.994 0.927 0.955 0.941 0.929 
   4   (0.089) 0.075 0.014 0.044 0.060 0.006 0.072 0.006 0.073 0.045 0.059 0.071 

Locus 1100 : 
2 alleles
7.2% missing data
   3   (0.903) 0.952 0.985 0.936 0.894 0.961 0.953 0.992 0.918 0.920 0.900 0.927 
   1   (0.097) 0.048 0.015 0.064 0.106 0.039 0.047 0.008 0.082 0.080 0.100 0.073 

Locus 1101 : 
2 alleles
10.1% missing data
   3   (0.942) 0.986 0.994 0.996 0.991 0.999 0.874 0.975 0.986 0.933 0.892 0.939 
   1   (0.058) 0.014 0.006 0.004 0.009 0.001 0.126 0.025 0.014 0.067 0.108 0.061 

Locus 1102 : 
2 alleles
14.5% missing data
   2   (0.075) 0.055 0.015 0.075 0.026 0.004 0.085 0.012 0.042 0.300 0.026 0.044 
   3   (0.925) 0.945 0.985 0.925 0.974 0.996 0.915 0.988 0.958 0.700 0.974 0.956 

Locus 1103 : 
2 alleles
4.3% missing data
   2   (0.883) 0.945 0.960 0.966 0.956 0.984 0.840 0.990 0.898 0.927 0.901 0.860 
   4   (0.117) 0.055 0.040 0.034 0.044 0.016 0.160 0.010 0.102 0.073 0.099 0.140 

Locus 1104 : 
2 alleles
14.5% missing data
   2   (0.844) 0.929 0.663 0.112 0.870 0.916 0.894 0.868 0.882 0.912 0.882 0.841 
   1   (0.156) 0.071 0.337 0.888 0.130 0.084 0.106 0.132 0.118 0.088 0.118 0.159 

Locus 1105 : 
2 alleles
11.6% missing data
   4   (0.898) 0.856 0.987 0.112 0.839 0.958 0.985 0.852 0.838 0.975 0.977 0.952 
   2   (0.102) 0.144 0.013 0.888 0.161 0.042 0.015 0.148 0.162 0.025 0.023 0.048 

Locus 1106 : 
2 alleles
18.8% missing data
   2   (0.809) 0.885 0.846 0.928 0.958 0.989 0.769 0.882 0.803 0.785 0.814 0.786 
   4   (0.191) 0.115 0.154 0.072 0.042 0.011 0.231 0.118 0.197 0.215 0.186 0.214 

Locus 1107 : 
2 alleles
12.3% missing data
   4   (0.942) 0.720 0.993 0.941 0.975 0.803 0.996 0.987 0.922 0.994 0.992 0.977 
   2   (0.058) 0.280 0.007 0.059 0.025 0.197 0.004 0.013 0.078 0.006 0.008 0.023 

Locus 1108 : 
2 alleles
3.6% missing data
   1   (0.105) 0.030 0.932 0.013 0.019 0.003 0.224 0.006 0.036 0.071 0.139 0.105 
   4   (0.895) 0.970 0.068 0.987 0.981 0.997 0.776 0.994 0.964 0.929 0.861 0.895 

Locus 1109 : 
2 alleles
2.9% missing data
   3   (0.907) 0.912 0.986 0.923 0.945 0.989 0.970 0.987 0.874 0.967 0.955 0.934 
   2   (0.093) 0.088 0.014 0.077 0.055 0.011 0.030 0.013 0.126 0.033 0.045 0.066 

Locus 1110 : 
2 alleles
5.8% missing data
   3   (0.824) 0.651 0.980 0.894 0.885 0.968 0.940 0.862 0.790 0.906 0.874 0.871 
   4   (0.176) 0.349 0.020 0.106 0.115 0.032 0.060 0.138 0.210 0.094 0.126 0.129 

Locus 1111 : 
2 alleles
7.2% missing data
   2   (0.137) 0.061 0.922 0.034 0.036 0.030 0.088 0.020 0.119 0.123 0.122 0.102 
   4   (0.863) 0.939 0.078 0.966 0.964 0.970 0.912 0.980 0.881 0.877 0.878 0.898 

Locus 1112 : 
2 alleles
2.9% missing data
   2   (0.886) 0.836 0.984 0.934 0.556 0.947 0.971 0.688 0.864 0.968 0.964 0.933 
   4   (0.114) 0.164 0.016 0.066 0.444 0.053 0.029 0.312 0.136 0.032 0.036 0.067 

Locus 1113 : 
2 alleles
2.9% missing data
   3   (0.902) 0.959 0.987 0.916 0.969 0.995 0.818 0.988 0.942 0.931 0.904 0.911 
   1   (0.098) 0.041 0.013 0.084 0.031 0.005 0.182 0.012 0.058 0.069 0.096 0.089 

Locus 1114 : 
2 alleles
4.3% missing data
   2   (0.848) 0.842 0.975 0.945 0.949 0.982 0.919 0.938 0.838 0.932 0.840 0.838 
   4   (0.152) 0.158 0.025 0.055 0.051 0.018 0.081 0.062 0.162 0.068 0.160 0.162 

Locus 1115 : 
2 alleles
10.9% missing data
   4   (0.871) 0.875 0.888 0.979 0.878 0.938 0.946 0.986 0.884 0.908 0.865 0.909 
   2   (0.129) 0.125 0.112 0.021 0.122 0.062 0.054 0.014 0.116 0.092 0.135 0.091 

Locus 1116 : 
2 alleles
12.3% missing data
   1   (0.862) 0.870 0.695 0.914 0.968 0.833 0.963 0.907 0.830 0.942 0.895 0.907 
   2   (0.138) 0.130 0.305 0.086 0.032 0.167 0.037 0.093 0.170 0.058 0.105 0.093 

Locus 1117 : 
2 alleles
13.0% missing data
   4   (0.930) 0.948 0.665 0.955 0.976 0.563 0.991 0.899 0.885 0.990 0.985 0.968 
   1   (0.070) 0.052 0.335 0.045 0.024 0.437 0.009 0.101 0.115 0.010 0.015 0.032 

Locus 1118 : 
2 alleles
13.0% missing data
   2   (0.293) 0.293 0.050 0.430 0.454 0.054 0.199 0.068 0.362 0.328 0.229 0.389 
   4   (0.707) 0.707 0.950 0.570 0.546 0.946 0.801 0.932 0.638 0.672 0.771 0.611 

Locus 1119 : 
2 alleles
6.5% missing data
   4   (0.843) 0.871 0.978 0.968 0.844 0.979 0.874 0.956 0.842 0.892 0.841 0.858 
   2   (0.157) 0.129 0.022 0.032 0.156 0.021 0.126 0.044 0.158 0.108 0.159 0.142 

Locus 1120 : 
2 alleles
3.6% missing data
   2   (0.941) 0.989 0.993 0.997 0.992 0.999 0.830 0.997 0.987 0.900 0.898 0.934 
   1   (0.059) 0.011 0.007 0.003 0.008 0.001 0.170 0.003 0.013 0.100 0.102 0.066 

Locus 1121 : 
2 alleles
8.7% missing data
   1   (0.843) 0.926 0.979 0.877 0.901 0.991 0.887 0.981 0.869 0.511 0.819 0.855 
   2   (0.157) 0.074 0.021 0.123 0.099 0.009 0.113 0.019 0.131 0.489 0.181 0.145 

Locus 1122 : 
2 alleles
11.6% missing data
   1   (0.753) 0.706 0.916 0.838 0.529 0.915 0.872 0.768 0.755 0.620 0.800 0.787 
   3   (0.247) 0.294 0.084 0.162 0.471 0.085 0.128 0.232 0.245 0.380 0.200 0.213 

Locus 1123 : 
2 alleles
4.3% missing data
   3   (0.861) 0.879 0.980 0.667 0.571 0.968 0.785 0.990 0.918 0.936 0.917 0.873 
   4   (0.139) 0.121 0.020 0.333 0.429 0.032 0.215 0.010 0.082 0.064 0.083 0.127 

Locus 1124 : 
2 alleles
16.7% missing data
   2   (0.856) 0.878 0.980 0.932 0.818 0.921 0.959 0.979 0.654 0.942 0.936 0.905 
   4   (0.144) 0.122 0.020 0.068 0.182 0.079 0.041 0.021 0.346 0.058 0.064 0.095 

Locus 1125 : 
2 alleles
5.8% missing data
   2   (0.902) 0.882 0.616 0.969 0.749 0.647 0.982 0.978 0.906 0.976 0.968 0.939 
   1   (0.098) 0.118 0.384 0.031 0.251 0.353 0.018 0.022 0.094 0.024 0.032 0.061 

Locus 1126 : 
2 alleles
9.4% missing data
   4   (0.919) 0.977 0.990 0.927 0.668 0.995 0.939 0.995 0.972 0.914 0.893 0.922 
   3   (0.081) 0.023 0.010 0.073 0.332 0.005 0.061 0.005 0.028 0.086 0.107 0.078 

Locus 1127 : 
2 alleles
3.6% missing data
   4   (0.828) 0.708 0.972 0.906 0.949 0.988 0.900 0.864 0.900 0.673 0.829 0.842 
   2   (0.172) 0.292 0.028 0.094 0.051 0.012 0.100 0.136 0.100 0.327 0.171 0.158 

Locus 1128 : 
2 alleles
5.1% missing data
   1   (0.305) 0.329 0.962 0.054 0.231 0.060 0.301 0.297 0.191 0.603 0.310 0.280 
   3   (0.695) 0.671 0.038 0.946 0.769 0.940 0.699 0.703 0.809 0.397 0.690 0.720 

Locus 1129 : 
2 alleles
15.2% missing data
   1   (0.711) 0.716 0.888 0.650 0.886 0.964 0.700 0.926 0.678 0.621 0.740 0.733 
   4   (0.289) 0.284 0.112 0.350 0.114 0.036 0.300 0.074 0.322 0.379 0.260 0.267 

Locus 1130 : 
2 alleles
5.8% missing data
   2   (0.877) 0.906 0.953 0.948 0.936 0.989 0.912 0.988 0.883 0.890 0.890 0.913 
   4   (0.123) 0.094 0.047 0.052 0.064 0.011 0.088 0.012 0.117 0.110 0.110 0.087 

Locus 1131 : 
2 alleles
2.9% missing data
   4   (0.209) 0.103 0.057 0.128 0.041 0.011 0.546 0.019 0.089 0.538 0.280 0.277 
   2   (0.791) 0.897 0.943 0.872 0.959 0.989 0.454 0.981 0.911 0.462 0.720 0.723 

Locus 1132 : 
2 alleles
2.9% missing data
   3   (0.938) 0.867 0.610 0.988 0.976 0.833 0.995 0.992 0.909 0.993 0.992 0.976 
   1   (0.062) 0.133 0.390 0.012 0.024 0.167 0.005 0.008 0.091 0.007 0.008 0.024 

Locus 1133 : 
2 alleles
2.9% missing data
   4   (0.908) 0.850 0.985 0.983 0.948 0.987 0.968 0.971 0.893 0.922 0.966 0.946 
   1   (0.092) 0.150 0.015 0.017 0.052 0.013 0.032 0.029 0.107 0.078 0.034 0.054 

Locus 1134 : 
2 alleles
13.8% missing data
   3   (0.792) 0.850 0.937 0.828 0.915 0.979 0.755 0.843 0.832 0.844 0.697 0.792 
   1   (0.208) 0.150 0.063 0.172 0.085 0.021 0.245 0.157 0.168 0.156 0.303 0.208 

Locus 1135 : 
2 alleles
3.6% missing data
   3   (0.804) 0.688 0.397 0.945 0.874 0.742 0.920 0.628 0.764 0.930 0.908 0.782 
   2   (0.196) 0.312 0.603 0.055 0.126 0.258 0.080 0.372 0.236 0.070 0.092 0.218 

Locus 1136 : 
2 alleles
2.9% missing data
   1   (0.921) 0.958 0.991 0.890 0.923 0.995 0.964 0.991 0.956 0.951 0.900 0.916 
   4   (0.079) 0.042 0.009 0.110 0.077 0.005 0.036 0.009 0.044 0.049 0.100 0.084 

Locus 1137 : 
2 alleles
10.9% missing data
   3   (0.890) 0.818 0.981 0.769 0.961 0.983 0.957 0.879 0.913 0.956 0.911 0.917 
   1   (0.110) 0.182 0.019 0.231 0.039 0.017 0.043 0.121 0.087 0.044 0.089 0.083 

Locus 1138 : 
2 alleles
5.8% missing data
   2   (0.717) 0.590 0.910 0.918 0.901 0.836 0.770 0.773 0.734 0.677 0.717 0.780 
   4   (0.283) 0.410 0.090 0.082 0.099 0.164 0.230 0.227 0.266 0.323 0.283 0.220 

Locus 1139 : 
2 alleles
10.1% missing data
   2   (0.905) 0.957 0.988 0.986 0.966 0.996 0.893 0.895 0.957 0.656 0.914 0.905 
   4   (0.095) 0.043 0.012 0.014 0.034 0.004 0.107 0.105 0.043 0.344 0.086 0.095 

Locus 1140 : 
2 alleles
6.5% missing data
   2   (0.452) 0.317 0.673 0.133 0.731 0.208 0.674 0.923 0.314 0.640 0.461 0.523 
   4   (0.548) 0.683 0.327 0.867 0.269 0.792 0.326 0.077 0.686 0.360 0.539 0.477 

Locus 1141 : 
2 alleles
2.9% missing data
   4   (0.846) 0.838 0.859 0.984 0.913 0.604 0.968 0.959 0.680 0.921 0.946 0.903 
   3   (0.154) 0.162 0.141 0.016 0.087 0.396 0.032 0.041 0.320 0.079 0.054 0.097 

Locus 1142 : 
2 alleles
12.3% missing data
   4   (0.807) 0.850 0.816 0.970 0.906 0.966 0.683 0.977 0.856 0.702 0.821 0.799 
   2   (0.193) 0.150 0.184 0.030 0.094 0.034 0.317 0.023 0.144 0.298 0.179 0.201 

Locus 1143 : 
2 alleles
4.3% missing data
   1   (0.869) 0.861 0.978 0.975 0.955 0.993 0.912 0.977 0.938 0.602 0.840 0.897 
   3   (0.131) 0.139 0.022 0.025 0.045 0.007 0.088 0.023 0.062 0.398 0.160 0.103 

Locus 1144 : 
2 alleles
8.0% missing data
   2   (0.907) 0.972 0.174 0.981 0.982 0.981 0.945 0.995 0.947 0.920 0.917 0.916 
   4   (0.093) 0.028 0.826 0.019 0.018 0.019 0.055 0.005 0.053 0.080 0.083 0.084 

Locus 1145 : 
2 alleles
5.1% missing data
   1   (0.173) 0.117 0.067 0.031 0.081 0.026 0.129 0.039 0.226 0.074 0.179 0.256 
   3   (0.827) 0.883 0.933 0.969 0.919 0.974 0.871 0.961 0.774 0.926 0.821 0.744 

Locus 1146 : 
2 alleles
10.9% missing data
   1   (0.900) 0.803 0.532 0.561 0.931 0.698 0.984 0.696 0.925 0.965 0.976 0.950 
   3   (0.100) 0.197 0.468 0.439 0.069 0.302 0.016 0.304 0.075 0.035 0.024 0.050 

Locus 1147 : 
2 alleles
2.9% missing data
   1   (0.910) 0.966 0.988 0.992 0.973 0.996 0.886 0.989 0.939 0.945 0.898 0.915 
   3   (0.090) 0.034 0.012 0.008 0.027 0.004 0.114 0.011 0.061 0.055 0.102 0.085 

Locus 1148 : 
2 alleles
3.6% missing data
   1   (0.906) 0.959 0.987 0.956 0.955 0.996 0.942 0.993 0.946 0.929 0.821 0.891 
   3   (0.094) 0.041 0.013 0.044 0.045 0.004 0.058 0.007 0.054 0.071 0.179 0.109 

Locus 1149 : 
2 alleles
15.2% missing data
   2   (0.479) 0.424 0.085 0.671 0.356 0.111 0.670 0.554 0.465 0.681 0.462 0.445 
   4   (0.521) 0.576 0.915 0.329 0.644 0.889 0.330 0.446 0.535 0.319 0.538 0.555 

Locus 1150 : 
2 alleles
4.3% missing data
   2   (0.928) 0.969 0.991 0.987 0.986 0.997 0.957 0.995 0.964 0.683 0.947 0.947 
   3   (0.072) 0.031 0.009 0.013 0.014 0.003 0.043 0.005 0.036 0.317 0.053 0.053 

Locus 1151 : 
2 alleles
15.2% missing data
   4   (0.953) 0.989 0.968 0.997 0.990 0.999 0.961 0.997 0.987 0.889 0.930 0.966 
   2   (0.047) 0.011 0.032 0.003 0.010 0.001 0.039 0.003 0.013 0.111 0.070 0.034 

Locus 1152 : 
2 alleles
13.0% missing data
   4   (0.907) 0.951 0.986 0.978 0.970 0.997 0.944 0.958 0.954 0.954 0.804 0.853 
   3   (0.093) 0.049 0.014 0.022 0.030 0.003 0.056 0.042 0.046 0.046 0.196 0.147 

Locus 1153 : 
2 alleles
13.8% missing data
   3   (0.900) 0.869 0.902 0.971 0.855 0.992 0.920 0.985 0.945 0.723 0.955 0.941 
   4   (0.100) 0.131 0.098 0.029 0.145 0.008 0.080 0.015 0.055 0.277 0.045 0.059 

Locus 1154 : 
2 alleles
6.5% missing data
   1   (0.925) 0.958 0.972 0.987 0.984 0.997 0.969 0.997 0.965 0.966 0.855 0.892 
   3   (0.075) 0.042 0.028 0.013 0.016 0.003 0.031 0.003 0.035 0.034 0.145 0.108 

Locus 1155 : 
2 alleles
13.8% missing data
   3   (0.801) 0.852 0.148 0.860 0.936 0.969 0.772 0.849 0.833 0.875 0.821 0.846 
   1   (0.199) 0.148 0.852 0.140 0.064 0.031 0.228 0.151 0.167 0.125 0.179 0.154 

Locus 1156 : 
2 alleles
10.9% missing data
   3   (0.805) 0.724 0.969 0.941 0.918 0.930 0.936 0.713 0.689 0.918 0.854 0.864 
   1   (0.195) 0.276 0.031 0.059 0.082 0.070 0.064 0.287 0.311 0.082 0.146 0.136 

Locus 1157 : 
2 alleles
6.5% missing data
   1   (0.845) 0.917 0.872 0.770 0.956 0.982 0.733 0.983 0.892 0.783 0.845 0.871 
   3   (0.155) 0.083 0.128 0.230 0.044 0.018 0.267 0.017 0.108 0.217 0.155 0.129 

Locus 1158 : 
2 alleles
1.4% missing data
   1   (0.789) 0.788 0.970 0.897 0.933 0.954 0.611 0.965 0.829 0.876 0.796 0.787 
   2   (0.211) 0.212 0.030 0.103 0.067 0.046 0.389 0.035 0.171 0.124 0.204 0.213 

Locus 1159 : 
2 alleles
5.1% missing data
   1   (0.759) 0.688 0.966 0.945 0.851 0.971 0.776 0.647 0.740 0.823 0.784 0.815 
   3   (0.241) 0.312 0.034 0.055 0.149 0.029 0.224 0.353 0.260 0.177 0.216 0.185 

Locus 1160 : 
2 alleles
7.2% missing data
   4   (0.851) 0.907 0.972 0.975 0.857 0.983 0.897 0.982 0.818 0.885 0.853 0.848 
   2   (0.149) 0.093 0.028 0.025 0.143 0.017 0.103 0.018 0.182 0.115 0.147 0.152 

Locus 1161 : 
2 alleles
21.0% missing data
   1   (0.641) 0.583 0.946 0.054 0.679 0.774 0.602 0.579 0.643 0.638 0.753 0.701 
   3   (0.359) 0.417 0.054 0.946 0.321 0.226 0.398 0.421 0.357 0.362 0.247 0.299 

Locus 1162 : 
2 alleles
3.6% missing data
   2   (0.159) 0.097 0.023 0.056 0.125 0.014 0.165 0.176 0.153 0.089 0.165 0.180 
   3   (0.841) 0.903 0.977 0.944 0.875 0.986 0.835 0.824 0.847 0.911 0.835 0.820 

Locus 1163 : 
2 alleles
17.4% missing data
   2   (0.928) 0.978 0.980 0.994 0.988 0.997 0.926 0.962 0.965 0.965 0.889 0.898 
   4   (0.072) 0.022 0.020 0.006 0.012 0.003 0.074 0.038 0.035 0.035 0.111 0.102 

Locus 1164 : 
2 alleles
5.8% missing data
   2   (0.572) 0.757 0.653 0.133 0.171 0.280 0.407 0.966 0.612 0.466 0.638 0.555 
   4   (0.428) 0.243 0.347 0.867 0.829 0.720 0.593 0.034 0.388 0.534 0.362 0.445 

Locus 1165 : 
2 alleles
5.1% missing data
   3   (0.750) 0.799 0.964 0.543 0.918 0.966 0.827 0.027 0.723 0.849 0.762 0.765 
   1   (0.250) 0.201 0.036 0.457 0.082 0.034 0.173 0.973 0.277 0.151 0.238 0.235 

Locus 1166 : 
2 alleles
5.8% missing data
   1   (0.837) 0.788 0.944 0.097 0.956 0.987 0.858 0.980 0.932 0.880 0.786 0.828 
   3   (0.163) 0.212 0.056 0.903 0.044 0.013 0.142 0.020 0.068 0.120 0.214 0.172 

Locus 1167 : 
2 alleles
3.6% missing data
   3   (0.889) 0.811 0.985 0.941 0.791 0.966 0.956 0.967 0.915 0.965 0.930 0.893 
   1   (0.111) 0.189 0.015 0.059 0.209 0.034 0.044 0.033 0.085 0.035 0.070 0.107 

Locus 1168 : 
2 alleles
9.4% missing data
   1   (0.886) 0.952 0.242 0.979 0.979 0.989 0.908 0.989 0.931 0.922 0.892 0.875 
   3   (0.114) 0.048 0.758 0.021 0.021 0.011 0.092 0.011 0.069 0.078 0.108 0.125 

Locus 1169 : 
2 alleles
12.3% missing data
   1   (0.900) 0.899 0.981 0.908 0.963 0.992 0.960 0.825 0.907 0.970 0.915 0.925 
   3   (0.100) 0.101 0.019 0.092 0.037 0.008 0.040 0.175 0.093 0.030 0.085 0.075 

Locus 1170 : 
2 alleles
5.8% missing data
   1   (0.882) 0.863 0.981 0.057 0.965 0.988 0.947 0.977 0.916 0.931 0.921 0.921 
   4   (0.118) 0.137 0.019 0.943 0.035 0.012 0.053 0.023 0.084 0.069 0.079 0.079 

Locus 1171 : 
2 alleles
5.8% missing data
   3   (0.389) 0.277 0.930 0.376 0.149 0.367 0.267 0.421 0.478 0.346 0.394 0.453 
   4   (0.611) 0.723 0.070 0.624 0.851 0.633 0.733 0.579 0.522 0.654 0.606 0.547 

Locus 1172 : 
2 alleles
13.8% missing data
   2   (0.922) 0.951 0.915 0.993 0.791 0.989 0.974 0.976 0.871 0.975 0.975 0.959 
   3   (0.078) 0.049 0.085 0.007 0.209 0.011 0.026 0.024 0.129 0.025 0.025 0.041 

Locus 1173 : 
2 alleles
3.6% missing data
   1   (0.616) 0.506 0.148 0.943 0.829 0.957 0.664 0.930 0.678 0.679 0.500 0.559 
   2   (0.384) 0.494 0.852 0.057 0.171 0.043 0.336 0.070 0.322 0.321 0.500 0.441 

Locus 1174 : 
2 alleles
13.0% missing data
   3   (0.871) 0.940 0.983 0.938 0.954 0.995 0.677 0.985 0.931 0.884 0.846 0.822 
   1   (0.129) 0.060 0.017 0.062 0.046 0.005 0.323 0.015 0.069 0.116 0.154 0.178 

Locus 1175 : 
2 alleles
2.2% missing data
   1   (0.837) 0.735 0.979 0.675 0.888 0.897 0.936 0.781 0.785 0.939 0.915 0.902 
   3   (0.163) 0.265 0.021 0.325 0.112 0.103 0.064 0.219 0.215 0.061 0.085 0.098 

Locus 1176 : 
2 alleles
7.2% missing data
   1   (0.873) 0.797 0.982 0.966 0.866 0.985 0.922 0.975 0.905 0.904 0.896 0.895 
   3   (0.127) 0.203 0.018 0.034 0.134 0.015 0.078 0.025 0.095 0.096 0.104 0.105 

Locus 1177 : 
2 alleles
13.0% missing data
   3   (0.920) 0.927 0.973 0.969 0.949 0.995 0.959 0.919 0.952 0.972 0.925 0.922 
   1   (0.080) 0.073 0.027 0.031 0.051 0.005 0.041 0.081 0.048 0.028 0.075 0.078 

Locus 1178 : 
2 alleles
2.9% missing data
   3   (0.869) 0.916 0.953 0.875 0.961 0.982 0.846 0.989 0.860 0.899 0.913 0.886 
   1   (0.131) 0.084 0.047 0.125 0.039 0.018 0.154 0.011 0.140 0.101 0.087 0.114 

Locus 1179 : 
2 alleles
10.9% missing data
   2   (0.829) 0.893 0.973 0.901 0.935 0.974 0.869 0.967 0.829 0.851 0.748 0.828 
   4   (0.171) 0.107 0.027 0.099 0.065 0.026 0.131 0.033 0.171 0.149 0.252 0.172 

Locus 1180 : 
2 alleles
7.2% missing data
   1   (0.188) 0.204 0.030 0.033 0.088 0.023 0.099 0.041 0.262 0.136 0.154 0.162 
   3   (0.812) 0.796 0.970 0.967 0.912 0.977 0.901 0.959 0.738 0.864 0.846 0.838 

Locus 1181 : 
2 alleles
11.6% missing data
   3   (0.920) 0.974 0.976 0.993 0.984 0.997 0.838 0.930 0.968 0.841 0.925 0.929 
   1   (0.080) 0.026 0.024 0.007 0.016 0.003 0.162 0.070 0.032 0.159 0.075 0.071 

Locus 1182 : 
2 alleles
11.6% missing data
   2   (0.890) 0.903 0.983 0.985 0.962 0.991 0.909 0.908 0.874 0.954 0.930 0.912 
   4   (0.110) 0.097 0.017 0.015 0.038 0.009 0.091 0.092 0.126 0.046 0.070 0.088 

Locus 1183 : 
2 alleles
2.9% missing data
   4   (0.907) 0.931 0.988 0.993 0.969 0.997 0.913 0.993 0.959 0.811 0.914 0.926 
   3   (0.093) 0.069 0.012 0.007 0.031 0.003 0.087 0.007 0.041 0.189 0.086 0.074 

Locus 1184 : 
2 alleles
10.9% missing data
   4   (0.723) 0.798 0.732 0.948 0.798 0.944 0.796 0.916 0.630 0.669 0.731 0.690 
   2   (0.277) 0.202 0.268 0.052 0.202 0.056 0.204 0.084 0.370 0.331 0.269 0.310 

Locus 1185 : 
2 alleles
13.8% missing data
   4   (0.912) 0.951 0.988 0.957 0.978 0.996 0.945 0.947 0.951 0.952 0.861 0.879 
   2   (0.088) 0.049 0.012 0.043 0.022 0.004 0.055 0.053 0.049 0.048 0.139 0.121 

Locus 1186 : 
2 alleles
0.7% missing data
   4   (0.838) 0.870 0.974 0.959 0.940 0.943 0.880 0.682 0.747 0.931 0.903 0.866 
   2   (0.162) 0.130 0.026 0.041 0.060 0.057 0.120 0.318 0.253 0.069 0.097 0.134 

Locus 1187 : 
2 alleles
12.3% missing data
   3   (0.872) 0.837 0.980 0.898 0.844 0.978 0.922 0.977 0.835 0.959 0.938 0.922 
   1   (0.128) 0.163 0.020 0.102 0.156 0.022 0.078 0.023 0.165 0.041 0.062 0.078 

Locus 1188 : 
2 alleles
11.6% missing data
   2   (0.863) 0.915 0.884 0.970 0.968 0.990 0.716 0.863 0.924 0.767 0.875 0.890 
   3   (0.137) 0.085 0.116 0.030 0.032 0.010 0.284 0.137 0.076 0.233 0.125 0.110 

Locus 1189 : 
2 alleles
5.1% missing data
   2   (0.795) 0.833 0.067 0.917 0.650 0.824 0.885 0.976 0.868 0.632 0.816 0.826 
   1   (0.205) 0.167 0.933 0.083 0.350 0.176 0.115 0.024 0.132 0.368 0.184 0.174 

Locus 1190 : 
2 alleles
13.8% missing data
   2   (0.573) 0.528 0.236 0.597 0.287 0.268 0.652 0.512 0.634 0.693 0.597 0.582 
   4   (0.427) 0.472 0.764 0.403 0.713 0.732 0.348 0.488 0.366 0.307 0.403 0.418 

Locus 1191 : 
2 alleles
5.8% missing data
   3   (0.895) 0.923 0.984 0.962 0.971 0.971 0.962 0.992 0.892 0.910 0.893 0.902 
   4   (0.105) 0.077 0.016 0.038 0.029 0.029 0.038 0.008 0.108 0.090 0.107 0.098 

Locus 1192 : 
2 alleles
3.6% missing data
   2   (0.911) 0.869 0.987 0.955 0.937 0.943 0.985 0.967 0.818 0.971 0.976 0.957 
   4   (0.089) 0.131 0.013 0.045 0.063 0.057 0.015 0.033 0.182 0.029 0.024 0.043 

Locus 1193 : 
2 alleles
2.9% missing data
   3   (0.881) 0.929 0.963 0.885 0.951 0.994 0.939 0.984 0.877 0.914 0.872 0.828 
   1   (0.119) 0.071 0.037 0.115 0.049 0.006 0.061 0.016 0.123 0.086 0.128 0.172 

Locus 1194 : 
2 alleles
2.9% missing data
   2   (0.105) 0.185 0.107 0.036 0.175 0.536 0.019 0.011 0.101 0.034 0.040 0.064 
   4   (0.895) 0.815 0.893 0.964 0.825 0.464 0.981 0.989 0.899 0.966 0.960 0.936 

Locus 1195 : 
2 alleles
14.5% missing data
   2   (0.874) 0.881 0.975 0.770 0.936 0.987 0.952 0.891 0.856 0.670 0.930 0.926 
   4   (0.126) 0.119 0.025 0.230 0.064 0.013 0.048 0.109 0.144 0.330 0.070 0.074 

Locus 1196 : 
2 alleles
13.0% missing data
   4   (0.596) 0.689 0.247 0.624 0.335 0.240 0.588 0.930 0.634 0.701 0.569 0.563 
   2   (0.404) 0.311 0.753 0.376 0.665 0.760 0.412 0.070 0.366 0.299 0.431 0.437 

Locus 1197 : 
2 alleles
3.6% missing data
   2   (0.892) 0.950 0.236 0.970 0.956 0.991 0.937 0.987 0.941 0.942 0.871 0.879 
   4   (0.108) 0.050 0.764 0.030 0.044 0.009 0.063 0.013 0.059 0.058 0.129 0.121 

Locus 1198 : 
2 alleles
4.3% missing data
   3   (0.947) 0.990 0.994 0.998 0.993 0.999 0.892 0.998 0.988 0.908 0.909 0.946 
   4   (0.053) 0.010 0.006 0.002 0.007 0.001 0.108 0.002 0.012 0.092 0.091 0.054 

Locus 1199 : 
2 alleles
5.8% missing data
   3   (0.778) 0.766 0.910 0.937 0.917 0.963 0.793 0.937 0.720 0.868 0.805 0.813 
   1   (0.222) 0.234 0.090 0.063 0.083 0.037 0.207 0.063 0.280 0.132 0.195 0.187 

Locus 1200 : 
2 alleles
5.1% missing data
   3   (0.505) 0.490 0.430 0.466 0.409 0.597 0.689 0.088 0.394 0.758 0.514 0.546 
   1   (0.495) 0.510 0.570 0.534 0.591 0.403 0.311 0.912 0.606 0.242 0.486 0.454 

Locus 1201 : 
2 alleles
2.9% missing data
   1   (0.806) 0.905 0.971 0.794 0.567 0.979 0.837 0.025 0.868 0.746 0.810 0.831 
   2   (0.194) 0.095 0.029 0.206 0.433 0.021 0.163 0.975 0.132 0.254 0.190 0.169 

Locus 1202 : 
2 alleles
5.8% missing data
   4   (0.562) 0.552 0.281 0.458 0.439 0.771 0.432 0.908 0.626 0.559 0.584 0.536 
   2   (0.438) 0.448 0.719 0.542 0.561 0.229 0.568 0.092 0.374 0.441 0.416 0.464 

Locus 1203 : 
2 alleles
3.6% missing data
   2   (0.910) 0.872 0.986 0.784 0.967 0.980 0.975 0.882 0.896 0.973 0.959 0.951 
   4   (0.090) 0.128 0.014 0.216 0.033 0.020 0.025 0.118 0.104 0.027 0.041 0.049 

Locus 1204 : 
2 alleles
0.7% missing data
   1   (0.831) 0.925 0.978 0.835 0.441 0.982 0.869 0.983 0.838 0.757 0.855 0.788 
   3   (0.169) 0.075 0.022 0.165 0.559 0.018 0.131 0.017 0.162 0.243 0.145 0.212 

Locus 1205 : 
2 alleles
1.4% missing data
   3   (0.887) 0.930 0.967 0.971 0.668 0.984 0.942 0.985 0.887 0.950 0.930 0.908 
   1   (0.113) 0.070 0.033 0.029 0.332 0.016 0.058 0.015 0.113 0.050 0.070 0.092 

Locus 1206 : 
2 alleles
2.9% missing data
   3   (0.939) 0.727 0.992 0.936 0.955 0.970 0.995 0.969 0.898 0.993 0.992 0.976 
   1   (0.061) 0.273 0.008 0.064 0.045 0.030 0.005 0.031 0.102 0.007 0.008 0.024 

Locus 1207 : 
2 alleles
5.8% missing data
   2   (0.813) 0.751 0.913 0.932 0.870 0.919 0.882 0.966 0.762 0.858 0.878 0.853 
   4   (0.187) 0.249 0.087 0.068 0.130 0.081 0.118 0.034 0.238 0.142 0.122 0.147 

Locus 1208 : 
2 alleles
3.6% missing data
   1   (0.835) 0.880 0.969 0.524 0.946 0.970 0.933 0.807 0.761 0.917 0.866 0.877 
   3   (0.165) 0.120 0.031 0.476 0.054 0.030 0.067 0.193 0.239 0.083 0.134 0.123 

Locus 1209 : 
2 alleles
10.1% missing data
   1   (0.898) 0.935 0.986 0.926 0.978 0.993 0.845 0.994 0.942 0.938 0.918 0.862 
   4   (0.102) 0.065 0.014 0.074 0.022 0.007 0.155 0.006 0.058 0.062 0.082 0.138 

Locus 1210 : 
2 alleles
3.6% missing data
   3   (0.889) 0.864 0.985 0.930 0.834 0.993 0.927 0.712 0.930 0.877 0.937 0.918 
   2   (0.111) 0.136 0.015 0.070 0.166 0.007 0.073 0.288 0.070 0.123 0.063 0.082 

Locus 1211 : 
2 alleles
4.3% missing data
   4   (0.815) 0.817 0.943 0.841 0.957 0.950 0.825 0.785 0.798 0.902 0.853 0.835 
   2   (0.185) 0.183 0.057 0.159 0.043 0.050 0.175 0.215 0.202 0.098 0.147 0.165 

Locus 1212 : 
2 alleles
12.3% missing data
   1   (0.878) 0.927 0.620 0.922 0.889 0.946 0.877 0.903 0.921 0.908 0.910 0.916 
   3   (0.122) 0.073 0.380 0.078 0.111 0.054 0.123 0.097 0.079 0.092 0.090 0.084 

Locus 1213 : 
2 alleles
0.7% missing data
   4   (0.913) 0.940 0.990 0.990 0.970 0.997 0.907 0.971 0.942 0.942 0.937 0.939 
   2   (0.087) 0.060 0.010 0.010 0.030 0.003 0.093 0.029 0.058 0.058 0.063 0.061 

Locus 1214 : 
2 alleles
5.1% missing data
   1   (0.897) 0.902 0.689 0.852 0.916 0.919 0.913 0.975 0.944 0.893 0.958 0.933 
   2   (0.103) 0.098 0.311 0.148 0.084 0.081 0.087 0.025 0.056 0.107 0.042 0.067 

Locus 1215 : 
2 alleles
5.1% missing data
   2   (0.789) 0.609 0.240 0.715 0.632 0.031 0.984 0.709 0.401 0.977 0.972 0.916 
   4   (0.211) 0.391 0.760 0.285 0.368 0.969 0.016 0.291 0.599 0.023 0.028 0.084 

Locus 1216 : 
2 alleles
4.3% missing data
   3   (0.905) 0.804 0.961 0.984 0.899 0.969 0.981 0.938 0.864 0.981 0.968 0.940 
   4   (0.095) 0.196 0.039 0.016 0.101 0.031 0.019 0.062 0.136 0.019 0.032 0.060 

Locus 1217 : 
2 alleles
5.1% missing data
   1   (0.776) 0.786 0.964 0.966 0.863 0.975 0.737 0.965 0.790 0.750 0.762 0.782 
   4   (0.224) 0.214 0.036 0.034 0.137 0.025 0.263 0.035 0.210 0.250 0.238 0.218 

Locus 1218 : 
2 alleles
5.1% missing data
   4   (0.610) 0.694 0.086 0.910 0.905 0.329 0.485 0.734 0.592 0.690 0.641 0.640 
   2   (0.390) 0.306 0.914 0.090 0.095 0.671 0.515 0.266 0.408 0.310 0.359 0.360 

Locus 1219 : 
2 alleles
2.9% missing data
   1   (0.873) 0.936 0.977 0.610 0.944 0.976 0.933 0.983 0.817 0.951 0.903 0.911 
   2   (0.127) 0.064 0.023 0.390 0.056 0.024 0.067 0.017 0.183 0.049 0.097 0.089 

Locus 1220 : 
2 alleles
13.0% missing data
   1   (0.887) 0.924 0.984 0.984 0.960 0.978 0.946 0.854 0.858 0.815 0.939 0.914 
   3   (0.113) 0.076 0.016 0.016 0.040 0.022 0.054 0.146 0.142 0.185 0.061 0.086 

Locus 1221 : 
2 alleles
4.3% missing data
   2   (0.912) 0.965 0.989 0.990 0.972 0.996 0.925 0.990 0.936 0.897 0.902 0.935 
   4   (0.088) 0.035 0.011 0.010 0.028 0.004 0.075 0.010 0.064 0.103 0.098 0.065 

Locus 1222 : 
2 alleles
13.0% missing data
   2   (0.385) 0.388 0.761 0.523 0.199 0.473 0.320 0.409 0.318 0.574 0.362 0.409 
   4   (0.615) 0.612 0.239 0.477 0.801 0.527 0.680 0.591 0.682 0.426 0.638 0.591 

Locus 1223 : 
2 alleles
1.4% missing data
   1   (0.853) 0.823 0.980 0.979 0.956 0.974 0.963 0.969 0.643 0.957 0.923 0.902 
   3   (0.147) 0.177 0.020 0.021 0.044 0.026 0.037 0.031 0.357 0.043 0.077 0.098 

Locus 1224 : 
2 alleles
2.9% missing data
   4   (0.884) 0.857 0.986 0.983 0.953 0.971 0.928 0.911 0.905 0.937 0.917 0.906 
   2   (0.116) 0.143 0.014 0.017 0.047 0.029 0.072 0.089 0.095 0.063 0.083 0.094 

Locus 1225 : 
2 alleles
12.3% missing data
   1   (0.877) 0.923 0.979 0.898 0.948 0.993 0.938 0.845 0.910 0.891 0.838 0.841 
   3   (0.123) 0.077 0.021 0.102 0.052 0.007 0.062 0.155 0.090 0.109 0.162 0.159 

Locus 1226 : 
2 alleles
3.6% missing data
   3   (0.872) 0.799 0.980 0.833 0.896 0.981 0.971 0.988 0.817 0.905 0.934 0.918 
   4   (0.128) 0.201 0.020 0.167 0.104 0.019 0.029 0.012 0.183 0.095 0.066 0.082 

Locus 1227 : 
2 alleles
14.5% missing data
   1   (0.332) 0.396 0.579 0.067 0.129 0.220 0.247 0.055 0.291 0.213 0.470 0.361 
   3   (0.668) 0.604 0.421 0.933 0.871 0.780 0.753 0.945 0.709 0.787 0.530 0.639 

Locus 1228 : 
2 alleles
10.9% missing data
   3   (0.947) 0.987 0.994 0.997 0.991 0.999 0.938 0.976 0.987 0.899 0.909 0.954 
   4   (0.053) 0.013 0.006 0.003 0.009 0.001 0.062 0.024 0.013 0.101 0.091 0.046 

Locus 1229 : 
2 alleles
3.6% missing data
   1   (0.826) 0.826 0.976 0.317 0.865 0.978 0.899 0.033 0.874 0.843 0.890 0.825 
   2   (0.174) 0.174 0.024 0.683 0.135 0.022 0.101 0.967 0.126 0.157 0.110 0.175 

Locus 1230 : 
2 alleles
11.6% missing data
   1   (0.687) 0.432 0.958 0.922 0.397 0.834 0.698 0.947 0.667 0.801 0.803 0.755 
   2   (0.313) 0.568 0.042 0.078 0.603 0.166 0.302 0.053 0.333 0.199 0.197 0.245 

Locus 1231 : 
2 alleles
3.6% missing data
   1   (0.558) 0.450 0.786 0.109 0.361 0.191 0.773 0.727 0.615 0.574 0.525 0.516 
   3   (0.442) 0.550 0.214 0.891 0.639 0.809 0.227 0.273 0.385 0.426 0.475 0.484 

Locus 1232 : 
2 alleles
13.0% missing data
   1   (0.149) 0.136 0.019 0.021 0.085 0.017 0.196 0.022 0.111 0.112 0.140 0.167 
   3   (0.851) 0.864 0.981 0.979 0.915 0.983 0.804 0.978 0.889 0.888 0.860 0.833 

Locus 1233 : 
2 alleles
3.6% missing data
   4   (0.899) 0.964 0.123 0.913 0.734 0.989 0.955 0.990 0.946 0.931 0.939 0.926 
   2   (0.101) 0.036 0.877 0.087 0.266 0.011 0.045 0.010 0.054 0.069 0.061 0.074 

Locus 1234 : 
2 alleles
4.3% missing data
   2   (0.278) 0.457 0.037 0.056 0.786 0.116 0.131 0.966 0.269 0.161 0.192 0.246 
   4   (0.722) 0.543 0.963 0.944 0.214 0.884 0.869 0.034 0.731 0.839 0.808 0.754 

Locus 1235 : 
2 alleles
10.9% missing data
   4   (0.899) 0.927 0.964 0.936 0.977 0.989 0.932 0.966 0.944 0.953 0.834 0.877 
   2   (0.101) 0.073 0.036 0.064 0.023 0.011 0.068 0.034 0.056 0.047 0.166 0.123 

Locus 1236 : 
2 alleles
11.6% missing data
   2   (0.121) 0.058 0.019 0.130 0.070 0.010 0.098 0.087 0.101 0.228 0.109 0.100 
   4   (0.879) 0.942 0.981 0.870 0.930 0.990 0.902 0.913 0.899 0.772 0.891 0.900 

Locus 1237 : 
2 alleles
13.0% missing data
   3   (0.913) 0.961 0.986 0.946 0.977 0.995 0.948 0.994 0.950 0.939 0.837 0.902 
   2   (0.087) 0.039 0.014 0.054 0.023 0.005 0.052 0.006 0.050 0.061 0.163 0.098 

Locus 1238 : 
2 alleles
4.3% missing data
   2   (0.721) 0.693 0.286 0.964 0.270 0.954 0.841 0.800 0.838 0.658 0.631 0.703 
   4   (0.279) 0.307 0.714 0.036 0.730 0.046 0.159 0.200 0.162 0.342 0.369 0.297 

Locus 1239 : 
2 alleles
2.9% missing data
   2   (0.867) 0.888 0.980 0.853 0.948 0.971 0.919 0.982 0.833 0.915 0.911 0.868 
   4   (0.133) 0.112 0.020 0.147 0.052 0.029 0.081 0.018 0.167 0.085 0.089 0.132 

Locus 1240 : 
2 alleles
2.9% missing data
   1   (0.891) 0.903 0.978 0.981 0.947 0.992 0.918 0.847 0.913 0.950 0.912 0.794 
   3   (0.109) 0.097 0.022 0.019 0.053 0.008 0.082 0.153 0.087 0.050 0.088 0.206 

Locus 1241 : 
2 alleles
5.8% missing data
   4   (0.639) 0.614 0.857 0.719 0.771 0.966 0.422 0.692 0.754 0.722 0.519 0.558 
   1   (0.361) 0.386 0.143 0.281 0.229 0.034 0.578 0.308 0.246 0.278 0.481 0.442 

Locus 1242 : 
2 alleles
5.8% missing data
   1   (0.933) 0.980 0.979 0.988 0.990 0.998 0.902 0.996 0.975 0.967 0.892 0.865 
   2   (0.067) 0.020 0.021 0.012 0.010 0.002 0.098 0.004 0.025 0.033 0.108 0.135 

Locus 1243 : 
2 alleles
3.6% missing data
   2   (0.195) 0.122 0.034 0.177 0.080 0.017 0.130 0.575 0.144 0.186 0.325 0.238 
   4   (0.805) 0.878 0.966 0.823 0.920 0.983 0.870 0.425 0.856 0.814 0.675 0.762 

Locus 1244 : 
2 alleles
2.2% missing data
   3   (0.864) 0.854 0.979 0.982 0.964 0.987 0.888 0.985 0.821 0.818 0.936 0.923 
   1   (0.136) 0.146 0.021 0.018 0.036 0.013 0.112 0.015 0.179 0.182 0.064 0.077 

Locus 1245 : 
2 alleles
10.1% missing data
   3   (0.153) 0.075 0.020 0.016 0.065 0.006 0.300 0.150 0.083 0.295 0.170 0.204 
   1   (0.847) 0.925 0.980 0.984 0.935 0.994 0.700 0.850 0.917 0.705 0.830 0.796 

Locus 1246 : 
2 alleles
13.8% missing data
   4   (0.896) 0.883 0.989 0.971 0.834 0.570 0.975 0.994 0.842 0.971 0.960 0.939 
   2   (0.104) 0.117 0.011 0.029 0.166 0.430 0.025 0.006 0.158 0.029 0.040 0.061 

Locus 1247 : 
2 alleles
4.3% missing data
   1   (0.775) 0.889 0.569 0.964 0.924 0.946 0.748 0.974 0.824 0.715 0.692 0.727 
   3   (0.225) 0.111 0.431 0.036 0.076 0.054 0.252 0.026 0.176 0.285 0.308 0.273 

Locus 1248 : 
2 alleles
10.9% missing data
   3   (0.797) 0.768 0.378 0.552 0.922 0.929 0.787 0.827 0.884 0.819 0.834 0.816 
   1   (0.203) 0.232 0.622 0.448 0.078 0.071 0.213 0.173 0.116 0.181 0.166 0.184 

Locus 1249 : 
2 alleles
6.5% missing data
   1   (0.789) 0.573 0.759 0.658 0.897 0.661 0.938 0.975 0.725 0.942 0.873 0.859 
   3   (0.211) 0.427 0.241 0.342 0.103 0.339 0.062 0.025 0.275 0.058 0.127 0.141 

Locus 1250 : 
2 alleles
4.3% missing data
   3   (0.902) 0.885 0.979 0.990 0.955 0.995 0.935 0.994 0.943 0.942 0.894 0.920 
   1   (0.098) 0.115 0.021 0.010 0.045 0.005 0.065 0.006 0.057 0.058 0.106 0.080 

Locus 1251 : 
2 alleles
19.6% missing data
   2   (0.608) 0.692 0.944 0.059 0.445 0.903 0.461 0.941 0.745 0.561 0.469 0.503 
   4   (0.392) 0.308 0.056 0.941 0.555 0.097 0.539 0.059 0.255 0.439 0.531 0.497 

Locus 1252 : 
2 alleles
13.0% missing data
   4   (0.857) 0.888 0.345 0.972 0.919 0.875 0.870 0.788 0.887 0.904 0.916 0.891 
   1   (0.143) 0.112 0.655 0.028 0.081 0.125 0.130 0.212 0.113 0.096 0.084 0.109 

Locus 1253 : 
2 alleles
11.6% missing data
   2   (0.852) 0.888 0.942 0.923 0.926 0.964 0.903 0.864 0.773 0.951 0.889 0.880 
   4   (0.148) 0.112 0.058 0.077 0.074 0.036 0.097 0.136 0.227 0.049 0.111 0.120 

Locus 1254 : 
2 alleles
1.4% missing data
   1   (0.935) 0.986 0.992 0.984 0.988 0.998 0.951 0.996 0.971 0.643 0.951 0.946 
   3   (0.065) 0.014 0.008 0.016 0.012 0.002 0.049 0.004 0.029 0.357 0.049 0.054 

Locus 1255 : 
2 alleles
10.1% missing data
   2   (0.424) 0.518 0.746 0.429 0.337 0.831 0.305 0.426 0.401 0.302 0.391 0.378 
   4   (0.576) 0.482 0.254 0.571 0.663 0.169 0.695 0.574 0.599 0.698 0.609 0.622 

Locus 1256 : 
2 alleles
5.1% missing data
   3   (0.774) 0.730 0.515 0.927 0.826 0.644 0.860 0.979 0.786 0.891 0.803 0.753 
   1   (0.226) 0.270 0.485 0.073 0.174 0.356 0.140 0.021 0.214 0.109 0.197 0.247 

Locus 1257 : 
2 alleles
2.9% missing data
   2   (0.583) 0.343 0.608 0.634 0.244 0.054 0.817 0.160 0.480 0.846 0.787 0.679 
   4   (0.417) 0.657 0.392 0.366 0.756 0.946 0.183 0.840 0.520 0.154 0.213 0.321 

Locus 1258 : 
2 alleles
12.3% missing data
   1   (0.891) 0.941 0.984 0.962 0.957 0.993 0.873 0.993 0.928 0.889 0.883 0.817 
   3   (0.109) 0.059 0.016 0.038 0.043 0.007 0.127 0.007 0.072 0.111 0.117 0.183 

Locus 1259 : 
2 alleles
14.5% missing data
   1   (0.111) 0.048 0.016 0.047 0.023 0.009 0.101 0.076 0.074 0.127 0.159 0.107 
   2   (0.889) 0.952 0.984 0.953 0.977 0.991 0.899 0.924 0.926 0.873 0.841 0.893 

Locus 1260 : 
2 alleles
2.2% missing data
   3   (0.897) 0.647 0.987 0.827 0.939 0.807 0.990 0.984 0.769 0.986 0.982 0.953 
   1   (0.103) 0.353 0.013 0.173 0.061 0.193 0.010 0.016 0.231 0.014 0.018 0.047 

Locus 1261 : 
2 alleles
13.0% missing data
   4   (0.798) 0.730 0.966 0.576 0.930 0.947 0.882 0.029 0.781 0.891 0.891 0.856 
   3   (0.202) 0.270 0.034 0.424 0.070 0.053 0.118 0.971 0.219 0.109 0.109 0.144 

Locus 1262 : 
2 alleles
15.9% missing data
   2   (0.796) 0.761 0.117 0.911 0.687 0.933 0.906 0.952 0.785 0.662 0.898 0.825 
   4   (0.204) 0.239 0.883 0.089 0.313 0.067 0.094 0.048 0.215 0.338 0.102 0.175 

Locus 1263 : 
2 alleles
15.2% missing data
   2   (0.889) 0.927 0.985 0.945 0.954 0.994 0.941 0.915 0.903 0.843 0.909 0.912 
   4   (0.111) 0.073 0.015 0.055 0.046 0.006 0.059 0.085 0.097 0.157 0.091 0.088 

Locus 1264 : 
2 alleles
8.7% missing data
   1   (0.821) 0.857 0.062 0.963 0.890 0.868 0.941 0.964 0.749 0.860 0.883 0.884 
   3   (0.179) 0.143 0.938 0.037 0.110 0.132 0.059 0.036 0.251 0.140 0.117 0.116 

Locus 1265 : 
2 alleles
15.9% missing data
   1   (0.603) 0.742 0.330 0.646 0.551 0.852 0.697 0.450 0.591 0.643 0.520 0.556 
   3   (0.397) 0.258 0.670 0.354 0.449 0.148 0.303 0.550 0.409 0.357 0.480 0.444 

Locus 1266 : 
2 alleles
8.0% missing data
   4   (0.462) 0.265 0.328 0.373 0.269 0.745 0.378 0.552 0.640 0.402 0.414 0.534 
   2   (0.538) 0.735 0.672 0.627 0.731 0.255 0.622 0.448 0.360 0.598 0.586 0.466 

Locus 1267 : 
2 alleles
0.7% missing data
   2   (0.913) 0.977 0.990 0.992 0.629 0.996 0.898 0.980 0.967 0.962 0.889 0.916 
   1   (0.087) 0.023 0.010 0.008 0.371 0.004 0.102 0.020 0.033 0.038 0.111 0.084 

Locus 1268 : 
2 alleles
3.6% missing data
   2   (0.912) 0.799 0.687 0.986 0.958 0.543 0.985 0.987 0.908 0.981 0.977 0.956 
   3   (0.088) 0.201 0.313 0.014 0.042 0.457 0.015 0.013 0.092 0.019 0.023 0.044 

Locus 1269 : 
2 alleles
3.6% missing data
   1   (0.900) 0.944 0.985 0.987 0.920 0.990 0.923 0.191 0.937 0.951 0.923 0.927 
   4   (0.100) 0.056 0.015 0.013 0.080 0.010 0.077 0.809 0.063 0.049 0.077 0.073 

Locus 1270 : 
2 alleles
12.3% missing data
   1   (0.760) 0.859 0.083 0.787 0.937 0.973 0.621 0.964 0.857 0.776 0.669 0.732 
   3   (0.240) 0.141 0.917 0.213 0.063 0.027 0.379 0.036 0.143 0.224 0.331 0.268 

Locus 1271 : 
2 alleles
7.2% missing data
   1   (0.132) 0.115 0.815 0.051 0.040 0.031 0.041 0.030 0.142 0.159 0.077 0.083 
   3   (0.868) 0.885 0.185 0.949 0.960 0.969 0.959 0.970 0.858 0.841 0.923 0.917 

Locus 1272 : 
2 alleles
1.4% missing data
   2   (0.804) 0.854 0.713 0.962 0.898 0.819 0.842 0.969 0.829 0.870 0.767 0.803 
   4   (0.196) 0.146 0.287 0.038 0.102 0.181 0.158 0.031 0.171 0.130 0.233 0.197 

Locus 1273 : 
2 alleles
9.4% missing data
   2   (0.151) 0.165 0.028 0.021 0.745 0.025 0.083 0.106 0.172 0.082 0.064 0.114 
   4   (0.849) 0.835 0.972 0.979 0.255 0.975 0.917 0.894 0.828 0.918 0.936 0.886 

Locus 1274 : 
2 alleles
4.3% missing data
   2   (0.864) 0.943 0.258 0.948 0.941 0.991 0.861 0.979 0.914 0.894 0.863 0.834 
   4   (0.136) 0.057 0.742 0.052 0.059 0.009 0.139 0.021 0.086 0.106 0.137 0.166 

Locus 1275 : 
2 alleles
5.1% missing data
   1   (0.927) 0.966 0.990 0.980 0.961 0.996 0.976 0.955 0.950 0.691 0.957 0.942 
   2   (0.073) 0.034 0.010 0.020 0.039 0.004 0.024 0.045 0.050 0.309 0.043 0.058 

Locus 1276 : 
2 alleles
5.8% missing data
   2   (0.572) 0.572 0.074 0.931 0.764 0.880 0.553 0.554 0.532 0.675 0.571 0.564 
   4   (0.428) 0.428 0.926 0.069 0.236 0.120 0.447 0.446 0.468 0.325 0.429 0.436 

Locus 1277 : 
2 alleles
16.7% missing data
   1   (0.814) 0.790 0.965 0.954 0.902 0.951 0.918 0.831 0.695 0.915 0.871 0.844 
   2   (0.186) 0.210 0.035 0.046 0.098 0.049 0.082 0.169 0.305 0.085 0.129 0.156 

Locus 1278 : 
2 alleles
11.6% missing data
   4   (0.863) 0.889 0.956 0.681 0.840 0.973 0.939 0.853 0.845 0.747 0.931 0.919 
   3   (0.137) 0.111 0.044 0.319 0.160 0.027 0.061 0.147 0.155 0.253 0.069 0.081 

Locus 1279 : 
2 alleles
5.1% missing data
   3   (0.597) 0.556 0.852 0.592 0.680 0.883 0.452 0.409 0.650 0.611 0.596 0.542 
   1   (0.403) 0.444 0.148 0.408 0.320 0.117 0.548 0.591 0.350 0.389 0.404 0.458 

Locus 1280 : 
2 alleles
13.0% missing data
   3   (0.900) 0.920 0.987 0.886 0.869 0.993 0.923 0.898 0.904 0.954 0.947 0.914 
   1   (0.100) 0.080 0.013 0.114 0.131 0.007 0.077 0.102 0.096 0.046 0.053 0.086 

Locus 1281 : 
2 alleles
16.7% missing data
   3   (0.901) 0.949 0.987 0.963 0.974 0.996 0.965 0.018 0.938 0.936 0.901 0.917 
   4   (0.099) 0.051 0.013 0.037 0.026 0.004 0.035 0.982 0.062 0.064 0.099 0.083 

Locus 1282 : 
2 alleles
1.4% missing data
   1   (0.904) 0.913 0.983 0.988 0.976 0.996 0.896 0.986 0.952 0.925 0.916 0.900 
   3   (0.096) 0.087 0.017 0.012 0.024 0.004 0.104 0.014 0.048 0.075 0.084 0.100 

Locus 1283 : 
2 alleles
3.6% missing data
   3   (0.734) 0.771 0.490 0.798 0.319 0.738 0.840 0.091 0.723 0.909 0.810 0.792 
   1   (0.266) 0.229 0.510 0.202 0.681 0.262 0.160 0.909 0.277 0.091 0.190 0.208 

Locus 1284 : 
2 alleles
13.8% missing data
   4   (0.907) 0.915 0.966 0.946 0.961 0.988 0.961 0.986 0.913 0.977 0.917 0.858 
   2   (0.093) 0.085 0.034 0.054 0.039 0.012 0.039 0.014 0.087 0.023 0.083 0.142 

Locus 1285 : 
2 alleles
5.8% missing data
   1   (0.836) 0.817 0.272 0.857 0.953 0.975 0.897 0.861 0.899 0.848 0.856 0.849 
   3   (0.164) 0.183 0.728 0.143 0.047 0.025 0.103 0.139 0.101 0.152 0.144 0.151 

Locus 1286 : 
2 alleles
2.9% missing data
   2   (0.888) 0.828 0.969 0.816 0.949 0.868 0.977 0.820 0.834 0.968 0.956 0.940 
   4   (0.112) 0.172 0.031 0.184 0.051 0.132 0.023 0.180 0.166 0.032 0.044 0.060 

Locus 1287 : 
2 alleles
3.6% missing data
   1   (0.117) 0.259 0.358 0.026 0.258 0.287 0.019 0.033 0.129 0.030 0.036 0.059 
   3   (0.883) 0.741 0.642 0.974 0.742 0.713 0.981 0.967 0.871 0.970 0.964 0.941 

Locus 1288 : 
2 alleles
0.7% missing data
   4   (0.946) 0.937 0.581 0.995 0.933 0.799 0.996 0.986 0.927 0.994 0.993 0.979 
   3   (0.054) 0.063 0.419 0.005 0.067 0.201 0.004 0.014 0.073 0.006 0.007 0.021 

Locus 1289 : 
2 alleles
5.8% missing data
   3   (0.829) 0.890 0.457 0.975 0.642 0.878 0.951 0.060 0.766 0.891 0.934 0.901 
   1   (0.171) 0.110 0.543 0.025 0.358 0.122 0.049 0.940 0.234 0.109 0.066 0.099 

Locus 1290 : 
2 alleles
13.8% missing data
   1   (0.846) 0.869 0.978 0.871 0.519 0.980 0.858 0.987 0.900 0.840 0.859 0.830 
   4   (0.154) 0.131 0.022 0.129 0.481 0.020 0.142 0.013 0.100 0.160 0.141 0.170 

Locus 1291 : 
2 alleles
5.8% missing data
   1   (0.782) 0.745 0.919 0.062 0.902 0.913 0.942 0.048 0.610 0.957 0.910 0.858 
   3   (0.218) 0.255 0.081 0.938 0.098 0.087 0.058 0.952 0.390 0.043 0.090 0.142 

Locus 1292 : 
2 alleles
3.6% missing data
   3   (0.898) 0.933 0.946 0.912 0.975 0.989 0.976 0.979 0.843 0.804 0.944 0.937 
   2   (0.102) 0.067 0.054 0.088 0.025 0.011 0.024 0.021 0.157 0.196 0.056 0.063 

Locus 1293 : 
2 alleles
9.4% missing data
   2   (0.895) 0.850 0.908 0.982 0.923 0.988 0.956 0.951 0.895 0.934 0.949 0.932 
   4   (0.105) 0.150 0.092 0.018 0.077 0.012 0.044 0.049 0.105 0.066 0.051 0.068 

Locus 1294 : 
2 alleles
4.3% missing data
   3   (0.922) 0.985 0.981 0.987 0.983 0.999 0.559 0.997 0.983 0.937 0.850 0.898 
   4   (0.078) 0.015 0.019 0.013 0.017 0.001 0.441 0.003 0.017 0.063 0.150 0.102 

Locus 1295 : 
2 alleles
13.8% missing data
   1   (0.460) 0.583 0.261 0.452 0.256 0.768 0.379 0.470 0.452 0.437 0.456 0.397 
   4   (0.540) 0.417 0.739 0.548 0.744 0.232 0.621 0.530 0.548 0.563 0.544 0.603 

Locus 1296 : 
2 alleles
4.3% missing data
   2   (0.859) 0.886 0.982 0.882 0.959 0.982 0.891 0.985 0.860 0.732 0.885 0.903 
   3   (0.141) 0.114 0.018 0.118 0.041 0.018 0.109 0.015 0.140 0.268 0.115 0.097 

Locus 1297 : 
2 alleles
2.9% missing data
   4   (0.810) 0.638 0.975 0.725 0.923 0.898 0.957 0.960 0.599 0.922 0.919 0.894 
   3   (0.190) 0.362 0.025 0.275 0.077 0.102 0.043 0.040 0.401 0.078 0.081 0.106 

Locus 1298 : 
2 alleles
3.6% missing data
   1   (0.107) 0.049 0.017 0.615 0.062 0.009 0.068 0.011 0.070 0.062 0.117 0.143 
   3   (0.893) 0.951 0.983 0.385 0.938 0.991 0.932 0.989 0.930 0.938 0.883 0.857 

Locus 1299 : 
2 alleles
3.6% missing data
   2   (0.891) 0.933 0.950 0.944 0.904 0.992 0.884 0.991 0.911 0.934 0.907 0.909 
   4   (0.109) 0.067 0.050 0.056 0.096 0.008 0.116 0.009 0.089 0.066 0.093 0.091 

Locus 1300 : 
2 alleles
5.1% missing data
   3   (0.876) 0.843 0.981 0.768 0.916 0.985 0.940 0.986 0.900 0.870 0.888 0.902 
   1   (0.124) 0.157 0.019 0.232 0.084 0.015 0.060 0.014 0.100 0.130 0.112 0.098 

Locus 1301 : 
2 alleles
5.8% missing data
   3   (0.464) 0.639 0.194 0.407 0.864 0.166 0.445 0.460 0.435 0.538 0.373 0.412 
   4   (0.536) 0.361 0.806 0.593 0.136 0.834 0.555 0.540 0.565 0.462 0.627 0.588 

Locus 1302 : 
2 alleles
5.1% missing data
   2   (0.542) 0.494 0.059 0.118 0.210 0.558 0.582 0.926 0.682 0.336 0.557 0.596 
   4   (0.458) 0.506 0.941 0.882 0.790 0.442 0.418 0.074 0.318 0.664 0.443 0.404 

Locus 1303 : 
2 alleles
15.9% missing data
   1   (0.718) 0.687 0.711 0.901 0.760 0.921 0.724 0.451 0.738 0.852 0.718 0.702 
   2   (0.282) 0.313 0.289 0.099 0.240 0.079 0.276 0.549 0.262 0.148 0.282 0.298 

Locus 1304 : 
2 alleles
1.4% missing data
   1   (0.914) 0.958 0.990 0.988 0.977 0.994 0.938 0.992 0.930 0.971 0.911 0.884 
   3   (0.086) 0.042 0.010 0.012 0.023 0.006 0.062 0.008 0.070 0.029 0.089 0.116 

Locus 1305 : 
2 alleles
10.1% missing data
   2   (0.671) 0.681 0.552 0.909 0.893 0.590 0.651 0.803 0.637 0.795 0.697 0.638 
   4   (0.329) 0.319 0.448 0.091 0.107 0.410 0.349 0.197 0.363 0.205 0.303 0.362 

Locus 1306 : 
2 alleles
12.3% missing data
   1   (0.886) 0.889 0.982 0.927 0.953 0.992 0.928 0.984 0.917 0.917 0.876 0.905 
   3   (0.114) 0.111 0.018 0.073 0.047 0.008 0.072 0.016 0.083 0.083 0.124 0.095 

Locus 1307 : 
2 alleles
3.6% missing data
   2   (0.914) 0.972 0.988 0.964 0.973 0.996 0.883 0.970 0.959 0.903 0.892 0.898 
   4   (0.086) 0.028 0.012 0.036 0.027 0.004 0.117 0.030 0.041 0.097 0.108 0.102 

Locus 1308 : 
2 alleles
13.8% missing data
   4   (0.825) 0.876 0.971 0.828 0.837 0.976 0.810 0.972 0.793 0.861 0.866 0.859 
   1   (0.175) 0.124 0.029 0.172 0.163 0.024 0.190 0.028 0.207 0.139 0.134 0.141 

Locus 1309 : 
2 alleles
10.9% missing data
   1   (0.808) 0.691 0.970 0.942 0.797 0.930 0.880 0.595 0.787 0.912 0.879 0.781 
   2   (0.192) 0.309 0.030 0.058 0.203 0.070 0.120 0.405 0.213 0.088 0.121 0.219 

Locus 1310 : 
2 alleles
10.1% missing data
   1   (0.895) 0.932 0.984 0.918 0.968 0.995 0.934 0.981 0.920 0.919 0.869 0.873 
   3   (0.105) 0.068 0.016 0.082 0.032 0.005 0.066 0.019 0.080 0.081 0.131 0.127 

Locus 1311 : 
2 alleles
10.9% missing data
   2   (0.189) 0.177 0.917 0.123 0.067 0.206 0.054 0.150 0.247 0.118 0.126 0.178 
   4   (0.811) 0.823 0.083 0.877 0.933 0.794 0.946 0.850 0.753 0.882 0.874 0.822 

Locus 1312 : 
2 alleles
8.0% missing data
   2   (0.933) 0.976 0.991 0.993 0.989 0.998 0.915 0.996 0.971 0.926 0.932 0.941 
   3   (0.067) 0.024 0.009 0.007 0.011 0.002 0.085 0.004 0.029 0.074 0.068 0.059 

Locus 1313 : 
2 alleles
4.3% missing data
   3   (0.830) 0.847 0.435 0.947 0.916 0.843 0.849 0.916 0.867 0.659 0.899 0.894 
   1   (0.170) 0.153 0.565 0.053 0.084 0.157 0.151 0.084 0.133 0.341 0.101 0.106 

Locus 1314 : 
2 alleles
13.0% missing data
   3   (0.270) 0.193 0.043 0.206 0.096 0.023 0.387 0.299 0.190 0.273 0.409 0.351 
   1   (0.730) 0.807 0.957 0.794 0.904 0.977 0.613 0.701 0.810 0.727 0.591 0.649 

Locus 1315 : 
2 alleles
8.0% missing data
   3   (0.880) 0.859 0.980 0.928 0.771 0.885 0.952 0.981 0.873 0.939 0.922 0.925 
   4   (0.120) 0.141 0.020 0.072 0.229 0.115 0.048 0.019 0.127 0.061 0.078 0.075 

Locus 1316 : 
2 alleles
12.3% missing data
   4   (0.842) 0.855 0.978 0.941 0.945 0.986 0.840 0.884 0.906 0.822 0.770 0.833 
   1   (0.158) 0.145 0.022 0.059 0.055 0.014 0.160 0.116 0.094 0.178 0.230 0.167 

Locus 1317 : 
2 alleles
13.0% missing data
   3   (0.878) 0.877 0.858 0.850 0.948 0.966 0.953 0.605 0.874 0.952 0.910 0.918 
   1   (0.122) 0.123 0.142 0.150 0.052 0.034 0.047 0.395 0.126 0.048 0.090 0.082 

Locus 1318 : 
2 alleles
3.6% missing data
   2   (0.914) 0.949 0.987 0.992 0.938 0.996 0.954 0.780 0.946 0.889 0.935 0.930 
   4   (0.086) 0.051 0.013 0.008 0.062 0.004 0.046 0.220 0.054 0.111 0.065 0.070 

Locus 1319 : 
2 alleles
4.3% missing data
   1   (0.319) 0.191 0.468 0.260 0.690 0.300 0.510 0.053 0.204 0.313 0.389 0.316 
   2   (0.681) 0.809 0.532 0.740 0.310 0.700 0.490 0.947 0.796 0.687 0.611 0.684 

Locus 1320 : 
2 alleles
15.2% missing data
   1   (0.605) 0.466 0.934 0.607 0.181 0.905 0.733 0.692 0.613 0.508 0.623 0.682 
   3   (0.395) 0.534 0.066 0.393 0.819 0.095 0.267 0.308 0.387 0.492 0.377 0.318 

Locus 1321 : 
2 alleles
15.2% missing data
   3   (0.845) 0.950 0.981 0.958 0.967 0.996 0.598 0.928 0.949 0.498 0.708 0.822 
   4   (0.155) 0.050 0.019 0.042 0.033 0.004 0.402 0.072 0.051 0.502 0.292 0.178 

Locus 1322 : 
2 alleles
3.6% missing data
   1   (0.560) 0.629 0.202 0.599 0.206 0.845 0.715 0.503 0.478 0.661 0.582 0.512 
   3   (0.440) 0.371 0.798 0.401 0.794 0.155 0.285 0.497 0.522 0.339 0.418 0.488 

Locus 1323 : 
2 alleles
9.4% missing data
   2   (0.861) 0.918 0.979 0.534 0.570 0.981 0.909 0.981 0.889 0.901 0.898 0.847 
   4   (0.139) 0.082 0.021 0.466 0.430 0.019 0.091 0.019 0.111 0.099 0.102 0.153 

Locus 1324 : 
2 alleles
6.5% missing data
   2   (0.489) 0.366 0.789 0.884 0.765 0.867 0.352 0.412 0.460 0.440 0.546 0.508 
   1   (0.511) 0.634 0.211 0.116 0.235 0.133 0.648 0.588 0.540 0.560 0.454 0.492 

Locus 1325 : 
2 alleles
6.5% missing data
   2   (0.219) 0.278 0.033 0.059 0.414 0.333 0.168 0.043 0.194 0.205 0.161 0.303 
   4   (0.781) 0.722 0.967 0.941 0.586 0.667 0.832 0.957 0.806 0.795 0.839 0.697 

Locus 1326 : 
2 alleles
13.0% missing data
   3   (0.857) 0.909 0.862 0.615 0.866 0.982 0.940 0.978 0.912 0.914 0.754 0.796 
   1   (0.143) 0.091 0.138 0.385 0.134 0.018 0.060 0.022 0.088 0.086 0.246 0.204 

Locus 1327 : 
2 alleles
10.9% missing data
   2   (0.931) 0.972 0.992 0.978 0.983 0.997 0.957 0.932 0.951 0.919 0.956 0.955 
   1   (0.069) 0.028 0.008 0.022 0.017 0.003 0.043 0.068 0.049 0.081 0.044 0.045 

Locus 1328 : 
2 alleles
5.8% missing data
   2   (0.552) 0.373 0.917 0.912 0.713 0.939 0.621 0.500 0.491 0.708 0.520 0.494 
   4   (0.448) 0.627 0.083 0.088 0.287 0.061 0.379 0.500 0.509 0.292 0.480 0.506 

Locus 1329 : 
2 alleles
2.2% missing data
   2   (0.900) 0.968 0.988 0.958 0.972 0.993 0.927 0.939 0.849 0.920 0.941 0.919 
   4   (0.100) 0.032 0.012 0.042 0.028 0.007 0.073 0.061 0.151 0.080 0.059 0.081 

Locus 1330 : 
2 alleles
11.6% missing data
   1   (0.884) 0.921 0.585 0.927 0.960 0.967 0.917 0.910 0.912 0.870 0.935 0.908 
   3   (0.116) 0.079 0.415 0.073 0.040 0.033 0.083 0.090 0.088 0.130 0.065 0.092 

Locus 1331 : 
2 alleles
11.6% missing data
   1   (0.841) 0.891 0.965 0.849 0.536 0.981 0.800 0.754 0.897 0.926 0.853 0.832 
   4   (0.159) 0.109 0.035 0.151 0.464 0.019 0.200 0.246 0.103 0.074 0.147 0.168 

Locus 1332 : 
2 alleles
13.0% missing data
   2   (0.890) 0.918 0.905 0.975 0.861 0.985 0.944 0.983 0.917 0.934 0.866 0.906 
   4   (0.110) 0.082 0.095 0.025 0.139 0.015 0.056 0.017 0.083 0.066 0.134 0.094 

Locus 1333 : 
2 alleles
15.9% missing data
   1   (0.075) 0.150 0.009 0.064 0.020 0.007 0.029 0.073 0.052 0.055 0.029 0.045 
   4   (0.925) 0.850 0.991 0.936 0.980 0.993 0.971 0.927 0.948 0.945 0.971 0.955 

Locus 1334 : 
2 alleles
1.4% missing data
   1   (0.888) 0.950 0.184 0.989 0.966 0.982 0.944 0.970 0.903 0.927 0.923 0.909 
   2   (0.112) 0.050 0.816 0.011 0.034 0.018 0.056 0.030 0.097 0.073 0.077 0.091 

Locus 1335 : 
2 alleles
12.3% missing data
   1   (0.949) 0.987 0.993 0.986 0.991 0.999 0.905 0.997 0.987 0.973 0.934 0.824 
   4   (0.051) 0.013 0.007 0.014 0.009 0.001 0.095 0.003 0.013 0.027 0.066 0.176 

Locus 1336 : 
2 alleles
5.1% missing data
   3   (0.862) 0.877 0.948 0.984 0.951 0.989 0.873 0.870 0.887 0.857 0.860 0.899 
   1   (0.138) 0.123 0.052 0.016 0.049 0.011 0.127 0.130 0.113 0.143 0.140 0.101 

Locus 1337 : 
2 alleles
17.4% missing data
   2   (0.913) 0.857 0.988 0.871 0.954 0.939 0.983 0.952 0.894 0.971 0.962 0.947 
   4   (0.087) 0.143 0.012 0.129 0.046 0.061 0.017 0.048 0.106 0.029 0.038 0.053 

Locus 1338 : 
2 alleles
5.1% missing data
   2   (0.907) 0.886 0.966 0.946 0.958 0.996 0.934 0.982 0.949 0.947 0.932 0.899 
   1   (0.093) 0.114 0.034 0.054 0.042 0.004 0.066 0.018 0.051 0.053 0.068 0.101 

Locus 1339 : 
2 alleles
1.4% missing data
   2   (0.904) 0.947 0.987 0.992 0.972 0.995 0.958 0.991 0.880 0.967 0.913 0.902 
   3   (0.096) 0.053 0.013 0.008 0.028 0.005 0.042 0.009 0.120 0.033 0.087 0.098 

Locus 1340 : 
2 alleles
2.2% missing data
   1   (0.864) 0.923 0.980 0.979 0.655 0.974 0.902 0.905 0.872 0.763 0.917 0.923 
   3   (0.136) 0.077 0.020 0.021 0.345 0.026 0.098 0.095 0.128 0.237 0.083 0.077 

Locus 1341 : 
2 alleles
4.3% missing data
   1   (0.898) 0.930 0.987 0.988 0.978 0.994 0.939 0.974 0.921 0.787 0.920 0.915 
   3   (0.102) 0.070 0.013 0.012 0.022 0.006 0.061 0.026 0.079 0.213 0.080 0.085 

Locus 1342 : 
2 alleles
1.4% missing data
   3   (0.900) 0.969 0.988 0.990 0.503 0.995 0.758 0.992 0.962 0.937 0.892 0.893 
   1   (0.100) 0.031 0.012 0.010 0.497 0.005 0.242 0.008 0.038 0.063 0.108 0.107 

Locus 1343 : 
2 alleles
10.9% missing data
   2   (0.824) 0.839 0.596 0.922 0.878 0.921 0.911 0.962 0.831 0.893 0.821 0.863 
   4   (0.176) 0.161 0.404 0.078 0.122 0.079 0.089 0.038 0.169 0.107 0.179 0.137 

Locus 1344 : 
2 alleles
3.6% missing data
   2   (0.886) 0.943 0.984 0.945 0.978 0.993 0.913 0.953 0.838 0.948 0.914 0.907 
   4   (0.114) 0.057 0.016 0.055 0.022 0.007 0.087 0.047 0.162 0.052 0.086 0.093 

Locus 1345 : 
2 alleles
10.9% missing data
   2   (0.490) 0.511 0.074 0.716 0.825 0.087 0.739 0.049 0.330 0.762 0.497 0.544 
   4   (0.510) 0.489 0.926 0.284 0.175 0.913 0.261 0.951 0.670 0.238 0.503 0.456 

Locus 1346 : 
2 alleles
10.9% missing data
   4   (0.877) 0.908 0.882 0.983 0.883 0.979 0.924 0.986 0.788 0.971 0.939 0.906 
   2   (0.123) 0.092 0.118 0.017 0.117 0.021 0.076 0.014 0.212 0.029 0.061 0.094 

Locus 1347 : 
2 alleles
0.0% missing data
   3   (0.710) 0.735 0.957 0.944 0.910 0.983 0.672 0.949 0.731 0.571 0.626 0.707 
   1   (0.290) 0.265 0.043 0.056 0.090 0.017 0.328 0.051 0.269 0.429 0.374 0.293 

Locus 1348 : 
2 alleles
4.3% missing data
   3   (0.912) 0.914 0.988 0.969 0.952 0.990 0.941 0.890 0.943 0.936 0.951 0.931 
   1   (0.088) 0.086 0.012 0.031 0.048 0.010 0.059 0.110 0.057 0.064 0.049 0.069 

Locus 1349 : 
2 alleles
13.8% missing data
   1   (0.529) 0.705 0.092 0.569 0.239 0.122 0.568 0.582 0.579 0.459 0.487 0.548 
   3   (0.471) 0.295 0.908 0.431 0.761 0.878 0.432 0.418 0.421 0.541 0.513 0.452 

Locus 1350 : 
2 alleles
10.9% missing data
   1   (0.931) 0.981 0.992 0.994 0.752 0.996 0.913 0.971 0.982 0.935 0.940 0.948 
   3   (0.069) 0.019 0.008 0.006 0.248 0.004 0.087 0.029 0.018 0.065 0.060 0.052 

Locus 1351 : 
2 alleles
17.4% missing data
   2   (0.612) 0.697 0.323 0.086 0.522 0.774 0.531 0.567 0.641 0.663 0.660 0.668 
   4   (0.388) 0.303 0.677 0.914 0.478 0.226 0.469 0.433 0.359 0.337 0.340 0.332 

Locus 1352 : 
2 alleles
14.5% missing data
   1   (0.554) 0.576 0.559 0.939 0.487 0.662 0.375 0.439 0.496 0.510 0.688 0.659 
   4   (0.446) 0.424 0.441 0.061 0.513 0.338 0.625 0.561 0.504 0.490 0.312 0.341 

Locus 1353 : 
2 alleles
12.3% missing data
   2   (0.886) 0.890 0.503 0.976 0.880 0.822 0.976 0.905 0.813 0.976 0.956 0.939 
   4   (0.114) 0.110 0.497 0.024 0.120 0.178 0.024 0.095 0.187 0.024 0.044 0.061 

Locus 1354 : 
2 alleles
4.3% missing data
   4   (0.923) 0.820 0.975 0.984 0.973 0.993 0.975 0.945 0.961 0.944 0.958 0.941 
   2   (0.077) 0.180 0.025 0.016 0.027 0.007 0.025 0.055 0.039 0.056 0.042 0.059 

Locus 1355 : 
2 alleles
10.9% missing data
   3   (0.452) 0.450 0.454 0.549 0.479 0.405 0.436 0.053 0.402 0.492 0.519 0.547 
   1   (0.548) 0.550 0.546 0.451 0.521 0.595 0.564 0.947 0.598 0.508 0.481 0.453 

Locus 1356 : 
2 alleles
6.5% missing data
   2   (0.821) 0.836 0.247 0.509 0.622 0.928 0.922 0.980 0.868 0.885 0.867 0.853 
   4   (0.179) 0.164 0.753 0.491 0.378 0.072 0.078 0.020 0.132 0.115 0.133 0.147 

Locus 1357 : 
2 alleles
7.2% missing data
   4   (0.767) 0.781 0.967 0.954 0.687 0.912 0.809 0.660 0.734 0.892 0.769 0.808 
   2   (0.233) 0.219 0.033 0.046 0.313 0.088 0.191 0.340 0.266 0.108 0.231 0.192 

Locus 1358 : 
2 alleles
4.3% missing data
   3   (0.875) 0.836 0.984 0.956 0.937 0.980 0.946 0.892 0.895 0.746 0.921 0.909 
   1   (0.125) 0.164 0.016 0.044 0.063 0.020 0.054 0.108 0.105 0.254 0.079 0.091 

Locus 1359 : 
2 alleles
5.8% missing data
   3   (0.479) 0.213 0.176 0.069 0.174 0.020 0.865 0.061 0.255 0.834 0.776 0.685 
   1   (0.521) 0.787 0.824 0.931 0.826 0.980 0.135 0.939 0.745 0.166 0.224 0.315 

Locus 1360 : 
2 alleles
5.1% missing data
   1   (0.298) 0.195 0.044 0.267 0.784 0.032 0.199 0.345 0.364 0.164 0.335 0.321 
   3   (0.702) 0.805 0.956 0.733 0.216 0.968 0.801 0.655 0.636 0.836 0.665 0.679 

Locus 1361 : 
2 alleles
5.1% missing data
   1   (0.124) 0.187 0.015 0.033 0.036 0.021 0.053 0.011 0.088 0.241 0.087 0.122 
   3   (0.876) 0.813 0.985 0.967 0.964 0.979 0.947 0.989 0.912 0.759 0.913 0.878 

Locus 1362 : 
2 alleles
12.3% missing data
   4   (0.811) 0.811 0.924 0.773 0.630 0.906 0.804 0.794 0.815 0.880 0.889 0.847 
   1   (0.189) 0.189 0.076 0.227 0.370 0.094 0.196 0.206 0.185 0.120 0.111 0.153 

Locus 1363 : 
2 alleles
2.9% missing data
   3   (0.869) 0.937 0.151 0.972 0.948 0.988 0.917 0.861 0.889 0.897 0.898 0.887 
   1   (0.131) 0.063 0.849 0.028 0.052 0.012 0.083 0.139 0.111 0.103 0.102 0.113 

Locus 1364 : 
2 alleles
13.8% missing data
   4   (0.913) 0.896 0.988 0.895 0.954 0.987 0.984 0.972 0.845 0.981 0.963 0.953 
   2   (0.087) 0.104 0.012 0.105 0.046 0.013 0.016 0.028 0.155 0.019 0.037 0.047 

Locus 1365 : 
2 alleles
14.5% missing data
   2   (0.174) 0.117 0.024 0.082 0.134 0.008 0.249 0.134 0.094 0.338 0.229 0.190 
   3   (0.826) 0.883 0.976 0.918 0.866 0.992 0.751 0.866 0.906 0.662 0.771 0.810 

Locus 1366 : 
2 alleles
10.9% missing data
   2   (0.382) 0.357 0.059 0.045 0.155 0.032 0.526 0.431 0.453 0.356 0.350 0.428 
   4   (0.618) 0.643 0.941 0.955 0.845 0.968 0.474 0.569 0.547 0.644 0.650 0.572 

Locus 1367 : 
2 alleles
0.7% missing data
   1   (0.895) 0.946 0.983 0.986 0.952 0.994 0.931 0.204 0.924 0.886 0.929 0.936 
   3   (0.105) 0.054 0.017 0.014 0.048 0.006 0.069 0.796 0.076 0.114 0.071 0.064 

Locus 1368 : 
2 alleles
10.1% missing data
   2   (0.654) 0.771 0.948 0.724 0.822 0.969 0.655 0.964 0.574 0.476 0.622 0.578 
   4   (0.346) 0.229 0.052 0.276 0.178 0.031 0.345 0.036 0.426 0.524 0.378 0.422 

Locus 1369 : 
2 alleles
4.3% missing data
   1   (0.461) 0.349 0.907 0.553 0.546 0.822 0.381 0.519 0.483 0.337 0.433 0.544 
   3   (0.539) 0.651 0.093 0.447 0.454 0.178 0.619 0.481 0.517 0.663 0.567 0.456 

Locus 1370 : 
2 alleles
14.5% missing data
   3   (0.898) 0.952 0.320 0.991 0.972 0.991 0.791 0.966 0.965 0.924 0.915 0.907 
   1   (0.102) 0.048 0.680 0.009 0.028 0.009 0.209 0.034 0.035 0.076 0.085 0.093 

Locus 1371 : 
2 alleles
12.3% missing data
   1   (0.121) 0.096 0.021 0.090 0.086 0.011 0.083 0.109 0.100 0.350 0.061 0.090 
   3   (0.879) 0.904 0.979 0.910 0.914 0.989 0.917 0.891 0.900 0.650 0.939 0.910 

Locus 1372 : 
2 alleles
3.6% missing data
   1   (0.832) 0.860 0.459 0.518 0.892 0.900 0.919 0.966 0.878 0.861 0.827 0.882 
   4   (0.168) 0.140 0.541 0.482 0.108 0.100 0.081 0.034 0.122 0.139 0.173 0.118 

Locus 1373 : 
2 alleles
5.8% missing data
   3   (0.837) 0.722 0.973 0.565 0.892 0.979 0.913 0.963 0.880 0.873 0.842 0.889 
   4   (0.163) 0.278 0.027 0.435 0.108 0.021 0.087 0.037 0.120 0.127 0.158 0.111 

Locus 1374 : 
2 alleles
4.3% missing data
   3   (0.879) 0.884 0.984 0.991 0.961 0.991 0.904 0.984 0.931 0.798 0.874 0.874 
   1   (0.121) 0.116 0.016 0.009 0.039 0.009 0.096 0.016 0.069 0.202 0.126 0.126 

Locus 1375 : 
2 alleles
3.6% missing data
   1   (0.822) 0.832 0.975 0.938 0.901 0.971 0.827 0.971 0.856 0.860 0.769 0.852 
   2   (0.178) 0.168 0.025 0.062 0.099 0.029 0.173 0.029 0.144 0.140 0.231 0.148 

Locus 1376 : 
2 alleles
1.4% missing data
   2   (0.936) 0.969 0.992 0.994 0.981 0.997 0.917 0.978 0.983 0.925 0.934 0.916 
   4   (0.064) 0.031 0.008 0.006 0.019 0.003 0.083 0.022 0.017 0.075 0.066 0.084 

Locus 1377 : 
2 alleles
1.4% missing data
   2   (0.906) 0.820 0.979 0.978 0.970 0.985 0.944 0.995 0.929 0.968 0.955 0.917 
   3   (0.094) 0.180 0.021 0.022 0.030 0.015 0.056 0.005 0.071 0.032 0.045 0.083 

Locus 1378 : 
2 alleles
10.1% missing data
   1   (0.714) 0.593 0.664 0.618 0.922 0.908 0.815 0.956 0.660 0.620 0.797 0.782 
   3   (0.286) 0.407 0.336 0.382 0.078 0.092 0.185 0.044 0.340 0.380 0.203 0.218 

Locus 1379 : 
2 alleles
16.7% missing data
   3   (0.574) 0.217 0.903 0.652 0.188 0.023 0.918 0.109 0.275 0.899 0.869 0.779 
   1   (0.426) 0.783 0.097 0.348 0.812 0.977 0.082 0.891 0.725 0.101 0.131 0.221 

Locus 1380 : 
2 alleles
3.6% missing data
   3   (0.793) 0.888 0.969 0.779 0.935 0.947 0.817 0.825 0.712 0.791 0.811 0.816 
   1   (0.207) 0.112 0.031 0.221 0.065 0.053 0.183 0.175 0.288 0.209 0.189 0.184 

Locus 1381 : 
2 alleles
10.9% missing data
   1   (0.865) 0.939 0.980 0.987 0.972 0.996 0.729 0.916 0.944 0.908 0.720 0.752 
   4   (0.135) 0.061 0.020 0.013 0.028 0.004 0.271 0.084 0.056 0.092 0.280 0.248 

Locus 1382 : 
2 alleles
7.2% missing data
   3   (0.852) 0.873 0.451 0.890 0.948 0.917 0.938 0.436 0.902 0.951 0.860 0.803 
   1   (0.148) 0.127 0.549 0.110 0.052 0.083 0.062 0.564 0.098 0.049 0.140 0.197 

Locus 1383 : 
2 alleles
15.2% missing data
   3   (0.911) 0.922 0.912 0.801 0.903 0.958 0.980 0.906 0.892 0.961 0.954 0.949 
   4   (0.089) 0.078 0.088 0.199 0.097 0.042 0.020 0.094 0.108 0.039 0.046 0.051 

Locus 1384 : 
2 alleles
13.0% missing data
   2   (0.854) 0.900 0.981 0.902 0.914 0.978 0.902 0.731 0.874 0.907 0.807 0.848 
   1   (0.146) 0.100 0.019 0.098 0.086 0.022 0.098 0.269 0.126 0.093 0.193 0.152 

Locus 1385 : 
2 alleles
2.9% missing data
   2   (0.737) 0.655 0.957 0.927 0.566 0.956 0.711 0.952 0.697 0.820 0.826 0.795 
   4   (0.263) 0.345 0.043 0.073 0.434 0.044 0.289 0.048 0.303 0.180 0.174 0.205 

Locus 1386 : 
2 alleles
14.5% missing data
   2   (0.871) 0.876 0.981 0.926 0.953 0.988 0.949 0.852 0.837 0.917 0.900 0.875 
   4   (0.129) 0.124 0.019 0.074 0.047 0.012 0.051 0.148 0.163 0.083 0.100 0.125 

Locus 1387 : 
2 alleles
4.3% missing data
   1   (0.731) 0.774 0.334 0.714 0.729 0.395 0.812 0.218 0.821 0.869 0.689 0.741 
   3   (0.269) 0.226 0.666 0.286 0.271 0.605 0.188 0.782 0.179 0.131 0.311 0.259 

Locus 1388 : 
2 alleles
15.2% missing data
   1   (0.271) 0.219 0.592 0.837 0.078 0.119 0.211 0.459 0.193 0.402 0.264 0.254 
   3   (0.729) 0.781 0.408 0.163 0.922 0.881 0.789 0.541 0.807 0.598 0.736 0.746 

Locus 1389 : 
2 alleles
4.3% missing data
   4   (0.846) 0.910 0.234 0.952 0.893 0.945 0.912 0.271 0.859 0.911 0.917 0.848 
   1   (0.154) 0.090 0.766 0.048 0.107 0.055 0.088 0.729 0.141 0.089 0.083 0.152 

Locus 1390 : 
2 alleles
12.3% missing data
   2   (0.872) 0.706 0.866 0.956 0.932 0.799 0.941 0.961 0.899 0.940 0.918 0.924 
   4   (0.128) 0.294 0.134 0.044 0.068 0.201 0.059 0.039 0.101 0.060 0.082 0.076 

Locus 1391 : 
2 alleles
6.5% missing data
   2   (0.097) 0.218 0.015 0.020 0.030 0.009 0.039 0.008 0.058 0.117 0.060 0.061 
   4   (0.903) 0.782 0.985 0.980 0.970 0.991 0.961 0.992 0.942 0.883 0.940 0.939 

Locus 1392 : 
2 alleles
10.9% missing data
   1   (0.176) 0.163 0.024 0.027 0.069 0.011 0.155 0.968 0.116 0.160 0.174 0.205 
   2   (0.824) 0.837 0.976 0.973 0.931 0.989 0.845 0.032 0.884 0.840 0.826 0.795 

Locus 1393 : 
2 alleles
3.6% missing data
   1   (0.913) 0.765 0.989 0.981 0.940 0.990 0.964 0.981 0.955 0.948 0.952 0.941 
   3   (0.087) 0.235 0.011 0.019 0.060 0.010 0.036 0.019 0.045 0.052 0.048 0.059 

Locus 1394 : 
2 alleles
14.5% missing data
   3   (0.888) 0.921 0.831 0.972 0.874 0.920 0.965 0.734 0.818 0.960 0.951 0.931 
   4   (0.112) 0.079 0.169 0.028 0.126 0.080 0.035 0.266 0.182 0.040 0.049 0.069 

Locus 1395 : 
2 alleles
13.0% missing data
   2   (0.891) 0.878 0.981 0.973 0.949 0.972 0.964 0.851 0.895 0.901 0.920 0.911 
   3   (0.109) 0.122 0.019 0.027 0.051 0.028 0.036 0.149 0.105 0.099 0.080 0.089 

Locus 1396 : 
2 alleles
12.3% missing data
   3   (0.874) 0.891 0.101 0.976 0.958 0.956 0.919 0.877 0.874 0.955 0.943 0.916 
   1   (0.126) 0.109 0.899 0.024 0.042 0.044 0.081 0.123 0.126 0.045 0.057 0.084 

Locus 1397 : 
2 alleles
15.9% missing data
   2   (0.883) 0.939 0.982 0.858 0.958 0.991 0.927 0.974 0.865 0.928 0.875 0.913 
   4   (0.117) 0.061 0.018 0.142 0.042 0.009 0.073 0.026 0.135 0.072 0.125 0.087 

Locus 1398 : 
2 alleles
2.2% missing data
   1   (0.949) 0.990 0.987 0.992 0.993 0.999 0.863 0.997 0.989 0.948 0.914 0.961 
   2   (0.051) 0.010 0.013 0.008 0.007 0.001 0.137 0.003 0.011 0.052 0.086 0.039 

Locus 1399 : 
2 alleles
3.6% missing data
   1   (0.889) 0.937 0.983 0.943 0.948 0.994 0.898 0.967 0.858 0.939 0.936 0.895 
   4   (0.111) 0.063 0.017 0.057 0.052 0.006 0.102 0.033 0.142 0.061 0.064 0.105 

Locus 1400 : 
2 alleles
3.6% missing data
   4   (0.851) 0.681 0.971 0.958 0.919 0.973 0.926 0.845 0.869 0.884 0.904 0.890 
   2   (0.149) 0.319 0.029 0.042 0.081 0.027 0.074 0.155 0.131 0.116 0.096 0.110 

Locus 1401 : 
2 alleles
15.2% missing data
   4   (0.826) 0.852 0.976 0.957 0.891 0.978 0.905 0.820 0.838 0.862 0.759 0.776 
   3   (0.174) 0.148 0.024 0.043 0.109 0.022 0.095 0.180 0.162 0.138 0.241 0.224 

Locus 1402 : 
2 alleles
14.5% missing data
   2   (0.835) 0.838 0.840 0.856 0.864 0.950 0.889 0.976 0.779 0.899 0.895 0.893 
   1   (0.165) 0.162 0.160 0.144 0.136 0.050 0.111 0.024 0.221 0.101 0.105 0.107 

Locus 1403 : 
2 alleles
1.4% missing data
   3   (0.924) 0.973 0.990 0.991 0.965 0.998 0.913 0.974 0.959 0.940 0.909 0.924 
   4   (0.076) 0.027 0.010 0.009 0.035 0.002 0.087 0.026 0.041 0.060 0.091 0.076 

Locus 1404 : 
2 alleles
4.3% missing data
   1   (0.646) 0.585 0.951 0.602 0.221 0.843 0.782 0.416 0.588 0.666 0.733 0.680 
   4   (0.354) 0.415 0.049 0.398 0.779 0.157 0.218 0.584 0.412 0.334 0.267 0.320 

Locus 1405 : 
2 alleles
13.8% missing data
   4   (0.437) 0.397 0.510 0.388 0.443 0.446 0.399 0.910 0.365 0.657 0.428 0.491 
   3   (0.563) 0.603 0.490 0.612 0.557 0.554 0.601 0.090 0.635 0.343 0.572 0.509 

Locus 1406 : 
2 alleles
2.9% missing data
   1   (0.848) 0.854 0.944 0.978 0.877 0.974 0.954 0.022 0.819 0.922 0.904 0.902 
   3   (0.152) 0.146 0.056 0.022 0.123 0.026 0.046 0.978 0.181 0.078 0.096 0.098 

Locus 1407 : 
2 alleles
3.6% missing data
   1   (0.880) 0.899 0.981 0.982 0.941 0.981 0.961 0.789 0.774 0.944 0.934 0.922 
   2   (0.120) 0.101 0.019 0.018 0.059 0.019 0.039 0.211 0.226 0.056 0.066 0.078 

Locus 1408 : 
2 alleles
13.0% missing data
   1   (0.543) 0.650 0.676 0.621 0.527 0.656 0.538 0.058 0.557 0.517 0.490 0.528 
   3   (0.457) 0.350 0.324 0.379 0.473 0.344 0.462 0.942 0.443 0.483 0.510 0.472 

Locus 1409 : 
2 alleles
7.2% missing data
   3   (0.899) 0.906 0.982 0.988 0.960 0.994 0.925 0.983 0.953 0.928 0.847 0.913 
   2   (0.101) 0.094 0.018 0.012 0.040 0.006 0.075 0.017 0.047 0.072 0.153 0.087 

Locus 1410 : 
2 alleles
13.0% missing data
   2   (0.768) 0.706 0.946 0.740 0.763 0.320 0.893 0.810 0.739 0.885 0.814 0.805 
   1   (0.232) 0.294 0.054 0.260 0.237 0.680 0.107 0.190 0.261 0.115 0.186 0.195 

Locus 1411 : 
2 alleles
5.8% missing data
   1   (0.438) 0.648 0.772 0.099 0.375 0.136 0.453 0.399 0.350 0.439 0.422 0.521 
   2   (0.562) 0.352 0.228 0.901 0.625 0.864 0.547 0.601 0.650 0.561 0.578 0.479 

Locus 1412 : 
2 alleles
2.9% missing data
   1   (0.412) 0.323 0.944 0.537 0.152 0.052 0.624 0.069 0.246 0.685 0.510 0.558 
   3   (0.588) 0.677 0.056 0.463 0.848 0.948 0.376 0.931 0.754 0.315 0.490 0.442 

Locus 1413 : 
2 alleles
7.2% missing data
   1   (0.879) 0.812 0.984 0.986 0.935 0.989 0.951 0.969 0.857 0.899 0.938 0.916 
   3   (0.121) 0.188 0.016 0.014 0.065 0.011 0.049 0.031 0.143 0.101 0.062 0.084 

Locus 1414 : 
2 alleles
9.4% missing data
   2   (0.800) 0.708 0.971 0.924 0.872 0.842 0.944 0.467 0.659 0.855 0.906 0.879 
   3   (0.200) 0.292 0.029 0.076 0.128 0.158 0.056 0.533 0.341 0.145 0.094 0.121 

Locus 1415 : 
2 alleles
6.5% missing data
   1   (0.835) 0.811 0.976 0.715 0.939 0.968 0.865 0.945 0.866 0.904 0.833 0.867 
   4   (0.165) 0.189 0.024 0.285 0.061 0.032 0.135 0.055 0.134 0.096 0.167 0.133 

Locus 1416 : 
2 alleles
3.6% missing data
   3   (0.695) 0.553 0.950 0.954 0.887 0.957 0.769 0.752 0.719 0.684 0.640 0.676 
   1   (0.305) 0.447 0.050 0.046 0.113 0.043 0.231 0.248 0.281 0.316 0.360 0.324 

Locus 1417 : 
2 alleles
13.0% missing data
   2   (0.855) 0.902 0.979 0.911 0.951 0.988 0.932 0.869 0.844 0.916 0.810 0.814 
   4   (0.145) 0.098 0.021 0.089 0.049 0.012 0.068 0.131 0.156 0.084 0.190 0.186 

Locus 1418 : 
2 alleles
5.1% missing data
   2   (0.893) 0.723 0.985 0.968 0.944 0.986 0.965 0.979 0.918 0.896 0.949 0.927 
   3   (0.107) 0.277 0.015 0.032 0.056 0.014 0.035 0.021 0.082 0.104 0.051 0.073 

Locus 1419 : 
2 alleles
13.0% missing data
   3   (0.837) 0.858 0.893 0.891 0.873 0.155 0.943 0.988 0.789 0.935 0.894 0.901 
   1   (0.163) 0.142 0.107 0.109 0.127 0.845 0.057 0.012 0.211 0.065 0.106 0.099 

Locus 1420 : 
2 alleles
4.3% missing data
   3   (0.879) 0.850 0.985 0.989 0.971 0.979 0.936 0.881 0.882 0.935 0.899 0.918 
   1   (0.121) 0.150 0.015 0.011 0.029 0.021 0.064 0.119 0.118 0.065 0.101 0.082 

Locus 1421 : 
2 alleles
12.3% missing data
   1   (0.380) 0.413 0.538 0.288 0.607 0.311 0.322 0.077 0.266 0.603 0.419 0.394 
   3   (0.620) 0.587 0.462 0.712 0.393 0.689 0.678 0.923 0.734 0.397 0.581 0.606 

Locus 1422 : 
2 alleles
10.1% missing data
   1   (0.081) 0.029 0.012 0.071 0.014 0.003 0.120 0.010 0.033 0.125 0.107 0.082 
   3   (0.919) 0.971 0.988 0.929 0.986 0.997 0.880 0.990 0.967 0.875 0.893 0.918 

Locus 1423 : 
2 alleles
12.3% missing data
   3   (0.697) 0.712 0.580 0.728 0.781 0.860 0.703 0.702 0.690 0.613 0.737 0.785 
   1   (0.303) 0.288 0.420 0.272 0.219 0.140 0.297 0.298 0.310 0.387 0.263 0.215 

Locus 1424 : 
2 alleles
12.3% missing data
   4   (0.852) 0.857 0.980 0.796 0.854 0.885 0.895 0.821 0.813 0.946 0.910 0.896 
   2   (0.148) 0.143 0.020 0.204 0.146 0.115 0.105 0.179 0.187 0.054 0.090 0.104 

Locus 1425 : 
2 alleles
5.8% missing data
   4   (0.683) 0.524 0.749 0.957 0.809 0.290 0.822 0.965 0.539 0.892 0.782 0.777 
   2   (0.317) 0.476 0.251 0.043 0.191 0.710 0.178 0.035 0.461 0.108 0.218 0.223 

Locus 1426 : 
2 alleles
8.7% missing data
   2   (0.917) 0.968 0.167 0.993 0.977 0.996 0.931 0.928 0.972 0.792 0.953 0.935 
   3   (0.083) 0.032 0.833 0.007 0.023 0.004 0.069 0.072 0.028 0.208 0.047 0.065 

Locus 1427 : 
2 alleles
17.4% missing data
   2   (0.656) 0.674 0.652 0.938 0.579 0.874 0.627 0.500 0.647 0.786 0.649 0.634 
   3   (0.344) 0.326 0.348 0.062 0.421 0.126 0.373 0.500 0.353 0.214 0.351 0.366 

Locus 1428 : 
2 alleles
3.6% missing data
   1   (0.896) 0.897 0.957 0.939 0.971 0.987 0.948 0.990 0.827 0.946 0.962 0.931 
   3   (0.104) 0.103 0.043 0.061 0.029 0.013 0.052 0.010 0.173 0.054 0.038 0.069 

Locus 1429 : 
2 alleles
19.6% missing data
   1   (0.893) 0.907 0.987 0.980 0.941 0.989 0.924 0.928 0.931 0.858 0.888 0.921 
   4   (0.107) 0.093 0.013 0.020 0.059 0.011 0.076 0.072 0.069 0.142 0.112 0.079 

Locus 1430 : 
2 alleles
3.6% missing data
   1   (0.809) 0.846 0.305 0.580 0.932 0.835 0.861 0.610 0.763 0.899 0.909 0.881 
   2   (0.191) 0.154 0.695 0.420 0.068 0.165 0.139 0.390 0.237 0.101 0.091 0.119 

Locus 1431 : 
2 alleles
6.5% missing data
   3   (0.804) 0.829 0.973 0.068 0.867 0.950 0.928 0.263 0.786 0.831 0.875 0.797 
   2   (0.196) 0.171 0.027 0.932 0.133 0.050 0.072 0.737 0.214 0.169 0.125 0.203 

Locus 1432 : 
2 alleles
7.2% missing data
   1   (0.525) 0.503 0.854 0.653 0.485 0.542 0.434 0.143 0.583 0.618 0.488 0.462 
   3   (0.475) 0.497 0.146 0.347 0.515 0.458 0.566 0.857 0.417 0.382 0.512 0.538 

Locus 1433 : 
2 alleles
7.2% missing data
   3   (0.821) 0.899 0.971 0.972 0.312 0.989 0.842 0.969 0.823 0.772 0.850 0.869 
   1   (0.179) 0.101 0.029 0.028 0.688 0.011 0.158 0.031 0.177 0.228 0.150 0.131 

Locus 1434 : 
2 alleles
12.3% missing data
   1   (0.908) 0.935 0.914 0.984 0.945 0.988 0.963 0.323 0.937 0.944 0.945 0.915 
   3   (0.092) 0.065 0.086 0.016 0.055 0.012 0.037 0.677 0.063 0.056 0.055 0.085 

Locus 1435 : 
2 alleles
5.1% missing data
   1   (0.879) 0.904 0.982 0.981 0.906 0.983 0.957 0.872 0.832 0.796 0.939 0.923 
   3   (0.121) 0.096 0.018 0.019 0.094 0.017 0.043 0.128 0.168 0.204 0.061 0.077 

Locus 1436 : 
2 alleles
12.3% missing data
   4   (0.909) 0.962 0.988 0.962 0.318 0.995 0.958 0.987 0.955 0.938 0.904 0.914 
   2   (0.091) 0.038 0.012 0.038 0.682 0.005 0.042 0.013 0.045 0.062 0.096 0.086 

Locus 1437 : 
2 alleles
2.9% missing data
   1   (0.913) 0.960 0.990 0.995 0.968 0.997 0.916 0.968 0.946 0.825 0.937 0.890 
   3   (0.087) 0.040 0.010 0.005 0.032 0.003 0.084 0.032 0.054 0.175 0.063 0.110 

Locus 1438 : 
2 alleles
10.1% missing data
   2   (0.732) 0.733 0.193 0.963 0.915 0.947 0.789 0.946 0.799 0.776 0.617 0.665 
   4   (0.268) 0.267 0.807 0.037 0.085 0.053 0.211 0.054 0.201 0.224 0.383 0.335 

Locus 1439 : 
2 alleles
3.6% missing data
   1   (0.904) 0.934 0.985 0.953 0.866 0.994 0.957 0.946 0.895 0.955 0.929 0.927 
   3   (0.096) 0.066 0.015 0.047 0.134 0.006 0.043 0.054 0.105 0.045 0.071 0.073 

Locus 1440 : 
2 alleles
5.1% missing data
   3   (0.838) 0.772 0.976 0.637 0.580 0.907 0.959 0.314 0.813 0.934 0.938 0.849 
   1   (0.162) 0.228 0.024 0.363 0.420 0.093 0.041 0.686 0.187 0.066 0.062 0.151 

Locus 1441 : 
2 alleles
4.3% missing data
   1   (0.604) 0.509 0.291 0.585 0.683 0.778 0.709 0.456 0.583 0.436 0.707 0.709 
   4   (0.396) 0.491 0.709 0.415 0.317 0.222 0.291 0.544 0.417 0.564 0.293 0.291 

Locus 1442 : 
2 alleles
13.0% missing data
   4   (0.765) 0.820 0.969 0.668 0.780 0.918 0.916 0.650 0.700 0.814 0.720 0.771 
   2   (0.235) 0.180 0.031 0.332 0.220 0.082 0.084 0.350 0.300 0.186 0.280 0.229 

Locus 1443 : 
2 alleles
17.4% missing data
   1   (0.885) 0.822 0.878 0.949 0.688 0.857 0.972 0.982 0.830 0.950 0.963 0.940 
   4   (0.115) 0.178 0.122 0.051 0.312 0.143 0.028 0.018 0.170 0.050 0.037 0.060 

Locus 1444 : 
2 alleles
13.0% missing data
   2   (0.908) 0.925 0.987 0.753 0.972 0.992 0.949 0.972 0.934 0.906 0.919 0.945 
   4   (0.092) 0.075 0.013 0.247 0.028 0.008 0.051 0.028 0.066 0.094 0.081 0.055 

Locus 1445 : 
2 alleles
13.0% missing data
   2   (0.751) 0.765 0.745 0.661 0.907 0.934 0.773 0.713 0.707 0.797 0.805 0.799 
   1   (0.249) 0.235 0.255 0.339 0.093 0.066 0.227 0.287 0.293 0.203 0.195 0.201 

Locus 1446 : 
2 alleles
17.4% missing data
   2   (0.900) 0.727 0.945 0.990 0.878 0.130 0.992 0.855 0.791 0.988 0.986 0.960 
   3   (0.100) 0.273 0.055 0.010 0.122 0.870 0.008 0.145 0.209 0.012 0.014 0.040 

Locus 1447 : 
2 alleles
10.1% missing data
   2   (0.318) 0.245 0.117 0.059 0.261 0.069 0.379 0.041 0.464 0.372 0.236 0.294 
   4   (0.682) 0.755 0.883 0.941 0.739 0.931 0.621 0.959 0.536 0.628 0.764 0.706 

Locus 1448 : 
2 alleles
5.1% missing data
   1   (0.905) 0.942 0.988 0.980 0.976 0.992 0.952 0.990 0.911 0.928 0.914 0.917 
   4   (0.095) 0.058 0.012 0.020 0.024 0.008 0.048 0.010 0.089 0.072 0.086 0.083 

Locus 1449 : 
2 alleles
10.9% missing data
   3   (0.908) 0.959 0.971 0.894 0.970 0.993 0.962 0.992 0.887 0.959 0.929 0.921 
   4   (0.092) 0.041 0.029 0.106 0.030 0.007 0.038 0.008 0.113 0.041 0.071 0.079 

Locus 1450 : 
2 alleles
10.9% missing data
   1   (0.559) 0.567 0.850 0.467 0.150 0.757 0.491 0.916 0.603 0.575 0.543 0.489 
   3   (0.441) 0.433 0.150 0.533 0.850 0.243 0.509 0.084 0.397 0.425 0.457 0.511 

Locus 1451 : 
2 alleles
14.5% missing data
   4   (0.860) 0.909 0.199 0.967 0.923 0.952 0.905 0.839 0.858 0.951 0.902 0.893 
   1   (0.140) 0.091 0.801 0.033 0.077 0.048 0.095 0.161 0.142 0.049 0.098 0.107 

Locus 1452 : 
2 alleles
4.3% missing data
   1   (0.482) 0.567 0.207 0.077 0.483 0.107 0.500 0.432 0.491 0.523 0.501 0.500 
   3   (0.518) 0.433 0.793 0.923 0.517 0.893 0.500 0.568 0.509 0.477 0.499 0.500 

Locus 1453 : 
2 alleles
5.8% missing data
   3   (0.556) 0.496 0.103 0.768 0.839 0.105 0.841 0.072 0.375 0.601 0.697 0.670 
   1   (0.444) 0.504 0.897 0.232 0.161 0.895 0.159 0.928 0.625 0.399 0.303 0.330 

Locus 1454 : 
2 alleles
13.0% missing data
   2   (0.843) 0.753 0.848 0.970 0.804 0.912 0.938 0.549 0.857 0.911 0.891 0.892 
   4   (0.157) 0.247 0.152 0.030 0.196 0.088 0.062 0.451 0.143 0.089 0.109 0.108 

Locus 1455 : 
2 alleles
0.7% missing data
   1   (0.914) 0.971 0.170 0.995 0.985 0.997 0.958 0.996 0.961 0.968 0.899 0.911 
   3   (0.086) 0.029 0.830 0.005 0.015 0.003 0.042 0.004 0.039 0.032 0.101 0.089 

Locus 1456 : 
2 alleles
2.9% missing data
   2   (0.898) 0.942 0.952 0.985 0.968 0.992 0.945 0.987 0.865 0.919 0.932 0.925 
   4   (0.102) 0.058 0.048 0.015 0.032 0.008 0.055 0.013 0.135 0.081 0.068 0.075 

Locus 1457 : 
2 alleles
13.8% missing data
   2   (0.919) 0.942 0.989 0.987 0.921 0.993 0.962 0.907 0.945 0.867 0.950 0.940 
   4   (0.081) 0.058 0.011 0.013 0.079 0.007 0.038 0.093 0.055 0.133 0.050 0.060 

Locus 1458 : 
2 alleles
5.1% missing data
   3   (0.924) 0.968 0.991 0.992 0.967 0.997 0.863 0.983 0.963 0.877 0.948 0.950 
   1   (0.076) 0.032 0.009 0.008 0.033 0.003 0.137 0.017 0.037 0.123 0.052 0.050 

Locus 1459 : 
2 alleles
13.0% missing data
   4   (0.910) 0.931 0.988 0.986 0.976 0.995 0.942 0.942 0.947 0.965 0.888 0.871 
   2   (0.090) 0.069 0.012 0.014 0.024 0.005 0.058 0.058 0.053 0.035 0.112 0.129 

Locus 1460 : 
2 alleles
12.3% missing data
   2   (0.085) 0.189 0.210 0.075 0.035 0.592 0.010 0.200 0.099 0.019 0.015 0.039 
   4   (0.915) 0.811 0.790 0.925 0.965 0.408 0.990 0.800 0.901 0.981 0.985 0.961 

Locus 1461 : 
2 alleles
2.2% missing data
   2   (0.174) 0.096 0.638 0.943 0.281 0.041 0.076 0.036 0.127 0.068 0.181 0.152 
   4   (0.826) 0.904 0.362 0.057 0.719 0.959 0.924 0.964 0.873 0.932 0.819 0.848 

Locus 1462 : 
2 alleles
18.1% missing data
   3   (0.856) 0.913 0.949 0.806 0.959 0.988 0.872 0.971 0.861 0.918 0.833 0.844 
   1   (0.144) 0.087 0.051 0.194 0.041 0.012 0.128 0.029 0.139 0.082 0.167 0.156 

Locus 1463 : 
2 alleles
10.1% missing data
   2   (0.122) 0.030 0.014 0.009 0.020 0.003 0.501 0.048 0.030 0.205 0.266 0.249 
   3   (0.878) 0.970 0.986 0.991 0.980 0.997 0.499 0.952 0.970 0.795 0.734 0.751 

Locus 1464 : 
2 alleles
16.7% missing data
   1   (0.840) 0.623 0.979 0.944 0.828 0.906 0.959 0.873 0.800 0.841 0.931 0.889 
   3   (0.160) 0.377 0.021 0.056 0.172 0.094 0.041 0.127 0.200 0.159 0.069 0.111 

Locus 1465 : 
2 alleles
2.2% missing data
   2   (0.880) 0.949 0.982 0.985 0.572 0.982 0.863 0.921 0.904 0.946 0.903 0.913 
   4   (0.120) 0.051 0.018 0.015 0.428 0.018 0.137 0.079 0.096 0.054 0.097 0.087 

Locus 1466 : 
2 alleles
10.9% missing data
   2   (0.780) 0.745 0.920 0.798 0.843 0.878 0.853 0.942 0.748 0.776 0.830 0.830 
   4   (0.220) 0.255 0.080 0.202 0.157 0.122 0.147 0.058 0.252 0.224 0.170 0.170 

Locus 1467 : 
2 alleles
2.9% missing data
   1   (0.874) 0.884 0.981 0.974 0.941 0.990 0.923 0.902 0.859 0.893 0.904 0.912 
   2   (0.126) 0.116 0.019 0.026 0.059 0.010 0.077 0.098 0.141 0.107 0.096 0.088 

Locus 1468 : 
2 alleles
5.8% missing data
   2   (0.104) 0.114 0.690 0.070 0.033 0.079 0.028 0.220 0.091 0.067 0.038 0.075 
   4   (0.896) 0.886 0.310 0.930 0.967 0.921 0.972 0.780 0.909 0.933 0.962 0.925 

Locus 1469 : 
2 alleles
13.8% missing data
   4   (0.621) 0.698 0.489 0.928 0.782 0.644 0.648 0.543 0.509 0.543 0.697 0.710 
   2   (0.379) 0.302 0.511 0.072 0.218 0.356 0.352 0.457 0.491 0.457 0.303 0.290 

Locus 1470 : 
2 alleles
2.9% missing data
   2   (0.875) 0.747 0.982 0.802 0.640 0.974 0.964 0.971 0.875 0.953 0.928 0.921 
   4   (0.125) 0.253 0.018 0.198 0.360 0.026 0.036 0.029 0.125 0.047 0.072 0.079 

Locus 1471 : 
2 alleles
2.9% missing data
   1   (0.888) 0.943 0.980 0.976 0.967 0.995 0.845 0.991 0.909 0.931 0.895 0.862 
   3   (0.112) 0.057 0.020 0.024 0.033 0.005 0.155 0.009 0.091 0.069 0.105 0.138 

Locus 1472 : 
2 alleles
7.2% missing data
   3   (0.715) 0.588 0.220 0.952 0.863 0.911 0.788 0.279 0.793 0.466 0.780 0.791 
   1   (0.285) 0.412 0.780 0.048 0.137 0.089 0.212 0.721 0.207 0.534 0.220 0.209 

Locus 1473 : 
2 alleles
5.8% missing data
   1   (0.742) 0.680 0.465 0.967 0.913 0.823 0.796 0.448 0.813 0.625 0.773 0.771 
   3   (0.258) 0.320 0.535 0.033 0.087 0.177 0.204 0.552 0.187 0.375 0.227 0.229 

Locus 1474 : 
2 alleles
10.9% missing data
   2   (0.878) 0.929 0.332 0.815 0.949 0.978 0.898 0.979 0.918 0.927 0.900 0.909 
   4   (0.122) 0.071 0.668 0.185 0.051 0.022 0.102 0.021 0.082 0.073 0.100 0.091 

Locus 1475 : 
2 alleles
2.9% missing data
   3   (0.947) 0.990 0.994 0.998 0.993 0.999 0.842 0.987 0.988 0.950 0.899 0.952 
   1   (0.053) 0.010 0.006 0.002 0.007 0.001 0.158 0.013 0.012 0.050 0.101 0.048 

Locus 1476 : 
2 alleles
2.2% missing data
   2   (0.822) 0.873 0.975 0.320 0.958 0.988 0.775 0.898 0.898 0.742 0.802 0.811 
   4   (0.178) 0.127 0.025 0.680 0.042 0.012 0.225 0.102 0.102 0.258 0.198 0.189 

Locus 1477 : 
2 alleles
9.4% missing data
   4   (0.944) 0.986 0.993 0.996 0.992 0.999 0.877 0.977 0.986 0.962 0.894 0.952 
   2   (0.056) 0.014 0.007 0.004 0.008 0.001 0.123 0.023 0.014 0.038 0.106 0.048 

Locus 1478 : 
2 alleles
12.3% missing data
   3   (0.781) 0.885 0.927 0.841 0.923 0.982 0.696 0.123 0.846 0.514 0.770 0.830 
   1   (0.219) 0.115 0.073 0.159 0.077 0.018 0.304 0.877 0.154 0.486 0.230 0.170 

Locus 1479 : 
2 alleles
12.3% missing data
   1   (0.819) 0.755 0.976 0.857 0.793 0.970 0.869 0.819 0.811 0.922 0.849 0.873 
   3   (0.181) 0.245 0.024 0.143 0.207 0.030 0.131 0.181 0.189 0.078 0.151 0.127 

Locus 1480 : 
2 alleles
13.8% missing data
   2   (0.924) 0.917 0.859 0.954 0.955 0.723 0.980 0.994 0.933 0.975 0.979 0.961 
   4   (0.076) 0.083 0.141 0.046 0.045 0.277 0.020 0.006 0.067 0.025 0.021 0.039 

Locus 1481 : 
2 alleles
18.8% missing data
   1   (0.122) 0.132 0.016 0.041 0.062 0.012 0.087 0.193 0.067 0.067 0.146 0.145 
   3   (0.878) 0.868 0.984 0.959 0.938 0.988 0.913 0.807 0.933 0.933 0.854 0.855 

Locus 1482 : 
2 alleles
16.7% missing data
   3   (0.638) 0.755 0.121 0.712 0.420 0.194 0.795 0.701 0.669 0.405 0.658 0.677 
   1   (0.362) 0.245 0.879 0.288 0.580 0.806 0.205 0.299 0.331 0.595 0.342 0.323 

Locus 1483 : 
2 alleles
11.6% missing data
   4   (0.896) 0.935 0.983 0.981 0.963 0.995 0.818 0.886 0.942 0.945 0.891 0.895 
   2   (0.104) 0.065 0.017 0.019 0.037 0.005 0.182 0.114 0.058 0.055 0.109 0.105 

Locus 1484 : 
2 alleles
0.7% missing data
   3   (0.870) 0.946 0.962 0.985 0.960 0.985 0.847 0.982 0.772 0.932 0.922 0.913 
   1   (0.130) 0.054 0.038 0.015 0.040 0.015 0.153 0.018 0.228 0.068 0.078 0.087 

Locus 1485 : 
2 alleles
13.0% missing data
   4   (0.405) 0.435 0.852 0.338 0.402 0.298 0.554 0.502 0.314 0.459 0.338 0.329 
   2   (0.595) 0.565 0.148 0.662 0.598 0.702 0.446 0.498 0.686 0.541 0.662 0.671 

Locus 1486 : 
2 alleles
11.6% missing data
   1   (0.910) 0.907 0.989 0.949 0.960 0.992 0.921 0.901 0.942 0.902 0.949 0.933 
   2   (0.090) 0.093 0.011 0.051 0.040 0.008 0.079 0.099 0.058 0.098 0.051 0.067 

Locus 1487 : 
2 alleles
3.6% missing data
   2   (0.846) 0.910 0.980 0.879 0.861 0.982 0.803 0.960 0.842 0.891 0.871 0.853 
   3   (0.154) 0.090 0.020 0.121 0.139 0.018 0.197 0.040 0.158 0.109 0.129 0.147 

Locus 1488 : 
2 alleles
10.9% missing data
   1   (0.209) 0.228 0.034 0.031 0.095 0.021 0.272 0.635 0.188 0.100 0.178 0.195 
   3   (0.791) 0.772 0.966 0.969 0.905 0.979 0.728 0.365 0.812 0.900 0.822 0.805 

Locus 1489 : 
2 alleles
5.1% missing data
   1   (0.887) 0.814 0.985 0.684 0.539 0.819 0.979 0.992 0.896 0.961 0.948 0.936 
   3   (0.113) 0.186 0.015 0.316 0.461 0.181 0.021 0.008 0.104 0.039 0.052 0.064 

Locus 1490 : 
2 alleles
10.9% missing data
   4   (0.911) 0.963 0.990 0.978 0.983 0.996 0.955 0.994 0.926 0.938 0.884 0.893 
   1   (0.089) 0.037 0.010 0.022 0.017 0.004 0.045 0.006 0.074 0.062 0.116 0.107 

Locus 1491 : 
2 alleles
11.6% missing data
   1   (0.828) 0.881 0.976 0.805 0.827 0.976 0.796 0.972 0.799 0.877 0.866 0.873 
   4   (0.172) 0.119 0.024 0.195 0.173 0.024 0.204 0.028 0.201 0.123 0.134 0.127 

Locus 1492 : 
2 alleles
2.9% missing data
   4   (0.730) 0.779 0.898 0.565 0.884 0.924 0.702 0.968 0.695 0.732 0.739 0.759 
   2   (0.270) 0.221 0.102 0.435 0.116 0.076 0.298 0.032 0.305 0.268 0.261 0.241 

Locus 1493 : 
2 alleles
9.4% missing data
   1   (0.922) 0.966 0.989 0.986 0.975 0.996 0.947 0.947 0.953 0.905 0.914 0.933 
   3   (0.078) 0.034 0.011 0.014 0.025 0.004 0.053 0.053 0.047 0.095 0.086 0.067 

Locus 1494 : 
2 alleles
15.9% missing data
   4   (0.903) 0.912 0.987 0.986 0.487 0.969 0.963 0.972 0.931 0.956 0.940 0.924 
   2   (0.097) 0.088 0.013 0.014 0.513 0.031 0.037 0.028 0.069 0.044 0.060 0.076 

Locus 1495 : 
2 alleles
14.5% missing data
   1   (0.826) 0.894 0.829 0.974 0.884 0.953 0.907 0.966 0.815 0.813 0.790 0.742 
   3   (0.174) 0.106 0.171 0.026 0.116 0.047 0.093 0.034 0.185 0.187 0.210 0.258 

Locus 1496 : 
2 alleles
4.3% missing data
   3   (0.754) 0.725 0.926 0.848 0.385 0.924 0.856 0.020 0.785 0.883 0.810 0.647 
   1   (0.246) 0.275 0.074 0.152 0.615 0.076 0.144 0.980 0.215 0.117 0.190 0.353 

Locus 1497 : 
2 alleles
3.6% missing data
   2   (0.862) 0.915 0.979 0.981 0.949 0.994 0.649 0.908 0.943 0.909 0.799 0.768 
   4   (0.138) 0.085 0.021 0.019 0.051 0.006 0.351 0.092 0.057 0.091 0.201 0.232 

Locus 1498 : 
2 alleles
11.6% missing data
   2   (0.901) 0.911 0.985 0.848 0.942 0.977 0.956 0.854 0.893 0.969 0.938 0.933 
   4   (0.099) 0.089 0.015 0.152 0.058 0.023 0.044 0.146 0.107 0.031 0.062 0.067 

Locus 1499 : 
2 alleles
13.0% missing data
   4   (0.868) 0.797 0.978 0.828 0.861 0.955 0.960 0.954 0.802 0.968 0.928 0.909 
   2   (0.132) 0.203 0.022 0.172 0.139 0.045 0.040 0.046 0.198 0.032 0.072 0.091 

Locus 1500 : 
2 alleles
5.1% missing data
   1   (0.177) 0.133 0.049 0.339 0.040 0.010 0.246 0.791 0.077 0.272 0.208 0.129 
   3   (0.823) 0.867 0.951 0.661 0.960 0.990 0.754 0.209 0.923 0.728 0.792 0.871 

Locus 1501 : 
2 alleles
1.4% missing data
   1   (0.866) 0.882 0.980 0.529 0.970 0.984 0.922 0.982 0.905 0.810 0.874 0.889 
   2   (0.134) 0.118 0.020 0.471 0.030 0.016 0.078 0.018 0.095 0.190 0.126 0.111 

Locus 1502 : 
2 alleles
10.9% missing data
   4   (0.837) 0.910 0.976 0.843 0.638 0.917 0.896 0.861 0.776 0.832 0.901 0.902 
   1   (0.163) 0.090 0.024 0.157 0.362 0.083 0.104 0.139 0.224 0.168 0.099 0.098 

Locus 1503 : 
2 alleles
2.2% missing data
   1   (0.902) 0.934 0.986 0.978 0.784 0.977 0.965 0.382 0.913 0.963 0.943 0.940 
   3   (0.098) 0.066 0.014 0.022 0.216 0.023 0.035 0.618 0.087 0.037 0.057 0.060 

Locus 1504 : 
2 alleles
3.6% missing data
   1   (0.894) 0.948 0.987 0.970 0.977 0.997 0.840 0.914 0.928 0.933 0.895 0.887 
   3   (0.106) 0.052 0.013 0.030 0.023 0.003 0.160 0.086 0.072 0.067 0.105 0.113 

Locus 1505 : 
2 alleles
10.1% missing data
   1   (0.431) 0.446 0.152 0.468 0.371 0.677 0.588 0.039 0.334 0.308 0.525 0.430 
   4   (0.569) 0.554 0.848 0.532 0.629 0.323 0.412 0.961 0.666 0.692 0.475 0.570 

Locus 1506 : 
2 alleles
1.4% missing data
   1   (0.536) 0.509 0.841 0.108 0.224 0.118 0.757 0.107 0.459 0.537 0.661 0.646 
   4   (0.464) 0.491 0.159 0.892 0.776 0.882 0.243 0.893 0.541 0.463 0.339 0.354 

Locus 1507 : 
2 alleles
2.9% missing data
   4   (0.851) 0.897 0.982 0.894 0.928 0.986 0.837 0.957 0.812 0.948 0.870 0.876 
   3   (0.149) 0.103 0.018 0.106 0.072 0.014 0.163 0.043 0.188 0.052 0.130 0.124 

Locus 1508 : 
2 alleles
10.9% missing data
   1   (0.888) 0.911 0.983 0.905 0.960 0.984 0.965 0.979 0.830 0.954 0.902 0.913 
   3   (0.112) 0.089 0.017 0.095 0.040 0.016 0.035 0.021 0.170 0.046 0.098 0.087 

Locus 1509 : 
2 alleles
10.9% missing data
   1   (0.261) 0.244 0.264 0.300 0.275 0.471 0.146 0.240 0.248 0.343 0.239 0.254 
   3   (0.739) 0.756 0.736 0.700 0.725 0.529 0.854 0.760 0.752 0.657 0.761 0.746 

Locus 1510 : 
2 alleles
12.3% missing data
   4   (0.896) 0.931 0.891 0.925 0.908 0.981 0.954 0.984 0.844 0.951 0.945 0.926 
   3   (0.104) 0.069 0.109 0.075 0.092 0.019 0.046 0.016 0.156 0.049 0.055 0.074 

Locus 1511 : 
2 alleles
0.7% missing data
   1   (0.943) 0.990 0.994 0.997 0.993 0.999 0.737 0.997 0.988 0.954 0.916 0.955 
   2   (0.057) 0.010 0.006 0.003 0.007 0.001 0.263 0.003 0.012 0.046 0.084 0.045 

Locus 1512 : 
2 alleles
3.6% missing data
   2   (0.729) 0.770 0.966 0.187 0.654 0.600 0.886 0.082 0.709 0.797 0.780 0.792 
   3   (0.271) 0.230 0.034 0.813 0.346 0.400 0.114 0.918 0.291 0.203 0.220 0.208 

Locus 1513 : 
2 alleles
13.0% missing data
   4   (0.878) 0.952 0.985 0.987 0.952 0.995 0.776 0.740 0.934 0.883 0.839 0.859 
   2   (0.122) 0.048 0.015 0.013 0.048 0.005 0.224 0.260 0.066 0.117 0.161 0.141 

Locus 1514 : 
2 alleles
1.4% missing data
   2   (0.872) 0.921 0.981 0.982 0.896 0.985 0.889 0.990 0.843 0.953 0.891 0.894 
   3   (0.128) 0.079 0.019 0.018 0.104 0.015 0.111 0.010 0.157 0.047 0.109 0.106 

Locus 1515 : 
2 alleles
2.9% missing data
   4   (0.803) 0.830 0.473 0.953 0.583 0.838 0.914 0.765 0.840 0.910 0.794 0.768 
   2   (0.197) 0.170 0.527 0.047 0.417 0.162 0.086 0.235 0.160 0.090 0.206 0.232 

Locus 1516 : 
2 alleles
12.3% missing data
   4   (0.691) 0.677 0.952 0.670 0.874 0.958 0.688 0.696 0.716 0.475 0.686 0.693 
   1   (0.309) 0.323 0.048 0.330 0.126 0.042 0.312 0.304 0.284 0.525 0.314 0.307 

Locus 1517 : 
2 alleles
5.8% missing data
   1   (0.379) 0.322 0.066 0.457 0.590 0.032 0.405 0.051 0.287 0.561 0.511 0.406 
   4   (0.621) 0.678 0.934 0.543 0.410 0.968 0.595 0.949 0.713 0.439 0.489 0.594 

Locus 1518 : 
2 alleles
15.2% missing data
   4   (0.655) 0.733 0.952 0.928 0.835 0.956 0.649 0.616 0.602 0.699 0.593 0.529 
   2   (0.345) 0.267 0.048 0.072 0.165 0.044 0.351 0.384 0.398 0.301 0.407 0.471 

Locus 1519 : 
2 alleles
17.4% missing data
   2   (0.743) 0.684 0.749 0.939 0.817 0.964 0.707 0.924 0.781 0.764 0.725 0.763 
   4   (0.257) 0.316 0.251 0.061 0.183 0.036 0.293 0.076 0.219 0.236 0.275 0.237 

Locus 1520 : 
2 alleles
2.2% missing data
   1   (0.152) 0.222 0.051 0.387 0.071 0.026 0.091 0.021 0.143 0.180 0.080 0.099 
   3   (0.848) 0.778 0.949 0.613 0.929 0.974 0.909 0.979 0.857 0.820 0.920 0.901 

Locus 1521 : 
2 alleles
12.3% missing data
   1   (0.093) 0.129 0.083 0.074 0.055 0.008 0.035 0.014 0.038 0.145 0.090 0.079 
   3   (0.907) 0.871 0.917 0.926 0.945 0.992 0.965 0.986 0.962 0.855 0.910 0.921 

Locus 1522 : 
2 alleles
2.9% missing data
   2   (0.912) 0.971 0.976 0.994 0.986 0.997 0.924 0.994 0.937 0.942 0.896 0.915 
   3   (0.088) 0.029 0.024 0.006 0.014 0.003 0.076 0.006 0.063 0.058 0.104 0.085 

Locus 1523 : 
2 alleles
10.9% missing data
   2   (0.912) 0.945 0.990 0.979 0.983 0.995 0.832 0.965 0.960 0.926 0.926 0.930 
   4   (0.088) 0.055 0.010 0.021 0.017 0.005 0.168 0.035 0.040 0.074 0.074 0.070 

Locus 1524 : 
2 alleles
15.9% missing data
   4   (0.701) 0.663 0.727 0.574 0.726 0.877 0.819 0.960 0.763 0.647 0.591 0.639 
   2   (0.299) 0.337 0.273 0.426 0.274 0.123 0.181 0.040 0.237 0.353 0.409 0.361 

Locus 1525 : 
2 alleles
4.3% missing data
   4   (0.877) 0.884 0.954 0.965 0.951 0.994 0.901 0.989 0.890 0.902 0.904 0.915 
   1   (0.123) 0.116 0.046 0.035 0.049 0.006 0.099 0.011 0.110 0.098 0.096 0.085 

Locus 1526 : 
2 alleles
13.0% missing data
   2   (0.692) 0.848 0.687 0.804 0.776 0.982 0.371 0.765 0.821 0.451 0.592 0.657 
   4   (0.308) 0.152 0.313 0.196 0.224 0.018 0.629 0.235 0.179 0.549 0.408 0.343 

Locus 1527 : 
2 alleles
7.2% missing data
   3   (0.894) 0.959 0.094 0.991 0.977 0.991 0.934 0.937 0.903 0.962 0.929 0.920 
   1   (0.106) 0.041 0.906 0.009 0.023 0.009 0.066 0.063 0.097 0.038 0.071 0.080 

Locus 1528 : 
2 alleles
3.6% missing data
   1   (0.677) 0.637 0.953 0.895 0.706 0.840 0.817 0.354 0.526 0.746 0.764 0.741 
   4   (0.323) 0.363 0.047 0.105 0.294 0.160 0.183 0.646 0.474 0.254 0.236 0.259 

Locus 1529 : 
2 alleles
15.2% missing data
   4   (0.653) 0.651 0.641 0.545 0.559 0.720 0.736 0.941 0.649 0.644 0.671 0.613 
   2   (0.347) 0.349 0.359 0.455 0.441 0.280 0.264 0.059 0.351 0.356 0.329 0.387 

Locus 1530 : 
2 alleles
6.5% missing data
   2   (0.839) 0.860 0.975 0.978 0.947 0.985 0.906 0.974 0.797 0.960 0.800 0.773 
   4   (0.161) 0.140 0.025 0.022 0.053 0.015 0.094 0.026 0.203 0.040 0.200 0.227 

Locus 1531 : 
2 alleles
5.1% missing data
   1   (0.855) 0.908 0.227 0.978 0.583 0.957 0.933 0.949 0.909 0.929 0.865 0.808 
   3   (0.145) 0.092 0.773 0.022 0.417 0.043 0.067 0.051 0.091 0.071 0.135 0.192 

Locus 1532 : 
2 alleles
18.1% missing data
   1   (0.901) 0.899 0.984 0.986 0.927 0.984 0.965 0.926 0.875 0.907 0.950 0.945 
   3   (0.099) 0.101 0.016 0.014 0.073 0.016 0.035 0.074 0.125 0.093 0.050 0.055 

Locus 1533 : 
2 alleles
0.7% missing data
   2   (0.921) 0.978 0.991 0.994 0.981 0.998 0.769 0.984 0.975 0.939 0.865 0.906 
   4   (0.079) 0.022 0.009 0.006 0.019 0.002 0.231 0.016 0.025 0.061 0.135 0.094 

Locus 1534 : 
2 alleles
1.4% missing data
   2   (0.822) 0.837 0.374 0.981 0.891 0.827 0.892 0.972 0.758 0.937 0.895 0.848 
   4   (0.178) 0.163 0.626 0.019 0.109 0.173 0.108 0.028 0.242 0.063 0.105 0.152 

Locus 1535 : 
2 alleles
2.9% missing data
   4   (0.905) 0.963 0.986 0.912 0.979 0.997 0.764 0.950 0.962 0.879 0.890 0.920 
   2   (0.095) 0.037 0.014 0.088 0.021 0.003 0.236 0.050 0.038 0.121 0.110 0.080 

Locus 1536 : 
2 alleles
3.6% missing data
   4   (0.916) 0.873 0.968 0.989 0.949 0.990 0.963 0.991 0.932 0.974 0.960 0.940 
   3   (0.084) 0.127 0.032 0.011 0.051 0.010 0.037 0.009 0.068 0.026 0.040 0.060 

Locus 1537 : 
2 alleles
1.4% missing data
   2   (0.946) 0.990 0.994 0.997 0.993 0.999 0.936 0.998 0.988 0.917 0.887 0.881 
   1   (0.054) 0.010 0.006 0.003 0.007 0.001 0.064 0.002 0.012 0.083 0.113 0.119 

Locus 1538 : 
2 alleles
3.6% missing data
   2   (0.171) 0.287 0.058 0.053 0.148 0.029 0.101 0.020 0.169 0.131 0.119 0.201 
   3   (0.829) 0.713 0.942 0.947 0.852 0.971 0.899 0.980 0.831 0.869 0.881 0.799 

Locus 1539 : 
2 alleles
13.0% missing data
   1   (0.844) 0.835 0.254 0.833 0.852 0.915 0.921 0.870 0.854 0.864 0.924 0.899 
   3   (0.156) 0.165 0.746 0.167 0.148 0.085 0.079 0.130 0.146 0.136 0.076 0.101 

Locus 1540 : 
2 alleles
2.2% missing data
   2   (0.900) 0.818 0.987 0.976 0.970 0.987 0.965 0.643 0.902 0.949 0.962 0.939 
   4   (0.100) 0.182 0.013 0.024 0.030 0.013 0.035 0.357 0.098 0.051 0.038 0.061 

Locus 1541 : 
2 alleles
2.2% missing data
   1   (0.757) 0.721 0.348 0.922 0.822 0.929 0.713 0.962 0.769 0.841 0.839 0.730 
   4   (0.243) 0.279 0.652 0.078 0.178 0.071 0.287 0.038 0.231 0.159 0.161 0.270 

Locus 1542 : 
2 alleles
14.5% missing data
   2   (0.845) 0.808 0.984 0.973 0.704 0.579 0.943 0.709 0.857 0.919 0.894 0.883 
   4   (0.155) 0.192 0.016 0.027 0.296 0.421 0.057 0.291 0.143 0.081 0.106 0.117 

Locus 1543 : 
2 alleles
4.3% missing data
   3   (0.840) 0.879 0.949 0.863 0.942 0.981 0.825 0.968 0.842 0.921 0.843 0.861 
   1   (0.160) 0.121 0.051 0.137 0.058 0.019 0.175 0.032 0.158 0.079 0.157 0.139 

Locus 1544 : 
2 alleles
7.2% missing data
   1   (0.857) 0.738 0.940 0.886 0.693 0.978 0.964 0.919 0.867 0.911 0.890 0.880 
   3   (0.143) 0.262 0.060 0.114 0.307 0.022 0.036 0.081 0.133 0.089 0.110 0.120 

Locus 1545 : 
2 alleles
4.3% missing data
   1   (0.777) 0.733 0.338 0.682 0.858 0.833 0.859 0.810 0.796 0.698 0.869 0.839 
   2   (0.223) 0.267 0.662 0.318 0.142 0.167 0.141 0.190 0.204 0.302 0.131 0.161 

Locus 1546 : 
2 alleles
11.6% missing data
   4   (0.937) 0.984 0.992 0.985 0.984 0.999 0.835 0.973 0.985 0.963 0.859 0.946 
   2   (0.063) 0.016 0.008 0.015 0.016 0.001 0.165 0.027 0.015 0.037 0.141 0.054 

Locus 1547 : 
2 alleles
5.1% missing data
   4   (0.876) 0.734 0.976 0.802 0.937 0.966 0.948 0.952 0.917 0.917 0.910 0.912 
   1   (0.124) 0.266 0.024 0.198 0.063 0.034 0.052 0.048 0.083 0.083 0.090 0.088 

Locus 1548 : 
2 alleles
13.0% missing data
   1   (0.869) 0.728 0.981 0.921 0.920 0.990 0.935 0.937 0.940 0.864 0.844 0.879 
   2   (0.131) 0.272 0.019 0.079 0.080 0.010 0.065 0.063 0.060 0.136 0.156 0.121 

Locus 1549 : 
2 alleles
13.0% missing data
   1   (0.940) 0.986 0.958 0.996 0.987 0.999 0.919 0.997 0.984 0.936 0.876 0.814 
   4   (0.060) 0.014 0.042 0.004 0.013 0.001 0.081 0.003 0.016 0.064 0.124 0.186 

Locus 1550 : 
2 alleles
5.1% missing data
   2   (0.797) 0.875 0.972 0.969 0.912 0.986 0.832 0.972 0.796 0.854 0.677 0.715 
   3   (0.203) 0.125 0.028 0.031 0.088 0.014 0.168 0.028 0.204 0.146 0.323 0.285 

Locus 1551 : 
2 alleles
14.5% missing data
   1   (0.791) 0.554 0.976 0.949 0.228 0.674 0.945 0.777 0.703 0.942 0.916 0.883 
   3   (0.209) 0.446 0.024 0.051 0.772 0.326 0.055 0.223 0.297 0.058 0.084 0.117 

Locus 1552 : 
2 alleles
3.6% missing data
   1   (0.881) 0.852 0.953 0.962 0.955 0.987 0.906 0.848 0.901 0.917 0.926 0.925 
   3   (0.119) 0.148 0.047 0.038 0.045 0.013 0.094 0.152 0.099 0.083 0.074 0.075 

Locus 1553 : 
2 alleles
1.4% missing data
   4   (0.902) 0.845 0.986 0.978 0.915 0.976 0.982 0.985 0.850 0.976 0.951 0.935 
   2   (0.098) 0.155 0.014 0.022 0.085 0.024 0.018 0.015 0.150 0.024 0.049 0.065 

Locus 1554 : 
2 alleles
11.6% missing data
   1   (0.775) 0.706 0.097 0.976 0.749 0.927 0.913 0.455 0.757 0.809 0.866 0.842 
   3   (0.225) 0.294 0.903 0.024 0.251 0.073 0.087 0.545 0.243 0.191 0.134 0.158 

Locus 1555 : 
2 alleles
10.1% missing data
   2   (0.312) 0.263 0.045 0.069 0.177 0.083 0.368 0.502 0.336 0.507 0.262 0.274 
   4   (0.688) 0.737 0.955 0.931 0.823 0.917 0.632 0.498 0.664 0.493 0.738 0.726 

Locus 1556 : 
2 alleles
4.3% missing data
   3   (0.776) 0.635 0.969 0.959 0.930 0.973 0.887 0.911 0.769 0.874 0.749 0.727 
   1   (0.224) 0.365 0.031 0.041 0.070 0.027 0.113 0.089 0.231 0.126 0.251 0.273 

Locus 1557 : 
2 alleles
2.9% missing data
   2   (0.426) 0.373 0.075 0.407 0.136 0.036 0.510 0.977 0.432 0.432 0.456 0.515 
   3   (0.574) 0.627 0.925 0.593 0.864 0.964 0.490 0.023 0.568 0.568 0.544 0.485 

Locus 1558 : 
2 alleles
15.2% missing data
   4   (0.160) 0.103 0.160 0.021 0.117 0.013 0.090 0.748 0.204 0.120 0.108 0.130 
   2   (0.840) 0.897 0.840 0.979 0.883 0.987 0.910 0.252 0.796 0.880 0.892 0.870 

Locus 1559 : 
2 alleles
5.1% missing data
   1   (0.766) 0.810 0.383 0.512 0.220 0.767 0.864 0.952 0.779 0.812 0.847 0.819 
   4   (0.234) 0.190 0.617 0.488 0.780 0.233 0.136 0.048 0.221 0.188 0.153 0.181 

Locus 1560 : 
2 alleles
10.9% missing data
   1   (0.904) 0.958 0.908 0.985 0.938 0.992 0.954 0.991 0.888 0.959 0.904 0.903 
   4   (0.096) 0.042 0.092 0.015 0.062 0.008 0.046 0.009 0.112 0.041 0.096 0.097 

Locus 1561 : 
2 alleles
2.9% missing data
   3   (0.850) 0.771 0.976 0.954 0.903 0.948 0.947 0.524 0.810 0.959 0.913 0.895 
   1   (0.150) 0.229 0.024 0.046 0.097 0.052 0.053 0.476 0.190 0.041 0.087 0.105 

Locus 1562 : 
2 alleles
15.2% missing data
   2   (0.920) 0.966 0.988 0.910 0.613 0.992 0.955 0.991 0.962 0.949 0.931 0.929 
   4   (0.080) 0.034 0.012 0.090 0.387 0.008 0.045 0.009 0.038 0.051 0.069 0.071 

Locus 1563 : 
2 alleles
15.9% missing data
   1   (0.598) 0.567 0.937 0.870 0.306 0.867 0.634 0.563 0.541 0.713 0.604 0.614 
   4   (0.402) 0.433 0.063 0.130 0.694 0.133 0.366 0.437 0.459 0.287 0.396 0.386 

Locus 1564 : 
2 alleles
12.3% missing data
   2   (0.836) 0.693 0.229 0.788 0.942 0.093 0.974 0.831 0.719 0.971 0.963 0.925 
   4   (0.164) 0.307 0.771 0.212 0.058 0.907 0.026 0.169 0.281 0.029 0.037 0.075 

Locus 1565 : 
2 alleles
2.9% missing data
   3   (0.805) 0.862 0.945 0.666 0.936 0.959 0.857 0.978 0.771 0.867 0.780 0.843 
   1   (0.195) 0.138 0.055 0.334 0.064 0.041 0.143 0.022 0.229 0.133 0.220 0.157 

Locus 1566 : 
2 alleles
13.8% missing data
   2   (0.893) 0.884 0.984 0.956 0.956 0.970 0.958 0.918 0.859 0.951 0.931 0.928 
   4   (0.107) 0.116 0.016 0.044 0.044 0.030 0.042 0.082 0.141 0.049 0.069 0.072 

Locus 1567 : 
2 alleles
5.8% missing data
   2   (0.894) 0.818 0.986 0.984 0.919 0.995 0.931 0.769 0.954 0.871 0.901 0.922 
   4   (0.106) 0.182 0.014 0.016 0.081 0.005 0.069 0.231 0.046 0.129 0.099 0.078 

Locus 1568 : 
2 alleles
11.6% missing data
   1   (0.751) 0.675 0.966 0.082 0.888 0.956 0.864 0.722 0.746 0.775 0.784 0.800 
   3   (0.249) 0.325 0.034 0.918 0.112 0.044 0.136 0.278 0.254 0.225 0.216 0.200 

Locus 1569 : 
2 alleles
3.6% missing data
   2   (0.603) 0.643 0.119 0.608 0.809 0.755 0.616 0.631 0.560 0.524 0.672 0.612 
   4   (0.397) 0.357 0.881 0.392 0.191 0.245 0.384 0.369 0.440 0.476 0.328 0.388 

Locus 1570 : 
2 alleles
16.7% missing data
   1   (0.382) 0.300 0.314 0.058 0.408 0.106 0.336 0.697 0.373 0.538 0.441 0.438 
   4   (0.618) 0.700 0.686 0.942 0.592 0.894 0.664 0.303 0.627 0.462 0.559 0.562 

Locus 1571 : 
2 alleles
10.9% missing data
   3   (0.874) 0.933 0.959 0.909 0.947 0.983 0.927 0.842 0.828 0.952 0.884 0.895 
   2   (0.126) 0.067 0.041 0.091 0.053 0.017 0.073 0.158 0.172 0.048 0.116 0.105 

Locus 1572 : 
2 alleles
12.3% missing data
   1   (0.123) 0.133 0.101 0.074 0.186 0.031 0.059 0.016 0.085 0.115 0.111 0.094 
   3   (0.877) 0.867 0.899 0.926 0.814 0.969 0.941 0.984 0.915 0.885 0.889 0.906 

Locus 1573 : 
2 alleles
13.8% missing data
   1   (0.580) 0.562 0.934 0.463 0.188 0.881 0.667 0.884 0.502 0.638 0.601 0.561 
   3   (0.420) 0.438 0.066 0.537 0.812 0.119 0.333 0.116 0.498 0.362 0.399 0.439 

Locus 1574 : 
2 alleles
11.6% missing data
   2   (0.583) 0.553 0.927 0.931 0.826 0.970 0.465 0.673 0.602 0.438 0.537 0.537 
   4   (0.417) 0.447 0.073 0.069 0.174 0.030 0.535 0.327 0.398 0.562 0.463 0.463 

Locus 1575 : 
2 alleles
18.1% missing data
   3   (0.920) 0.887 0.989 0.912 0.862 0.108 0.993 0.913 0.843 0.991 0.989 0.968 
   1   (0.080) 0.113 0.011 0.088 0.138 0.892 0.007 0.087 0.157 0.009 0.011 0.032 

Locus 1576 : 
2 alleles
3.6% missing data
   3   (0.924) 0.977 0.988 0.962 0.981 0.996 0.948 0.983 0.958 0.909 0.901 0.908 
   1   (0.076) 0.023 0.012 0.038 0.019 0.004 0.052 0.017 0.042 0.091 0.099 0.092 

Locus 1577 : 
2 alleles
9.4% missing data
   2   (0.907) 0.962 0.989 0.950 0.967 0.995 0.919 0.982 0.906 0.953 0.920 0.917 
   4   (0.093) 0.038 0.011 0.050 0.033 0.005 0.081 0.018 0.094 0.047 0.080 0.083 

Locus 1578 : 
2 alleles
11.6% missing data
   1   (0.708) 0.797 0.959 0.662 0.235 0.725 0.716 0.612 0.710 0.732 0.768 0.652 
   3   (0.292) 0.203 0.041 0.338 0.765 0.275 0.284 0.388 0.290 0.268 0.232 0.348 

Locus 1579 : 
2 alleles
11.6% missing data
   3   (0.889) 0.887 0.164 0.981 0.918 0.982 0.967 0.917 0.896 0.920 0.954 0.935 
   1   (0.111) 0.113 0.836 0.019 0.082 0.018 0.033 0.083 0.104 0.080 0.046 0.065 

Locus 1580 : 
2 alleles
8.7% missing data
   2   (0.908) 0.913 0.988 0.977 0.964 0.995 0.919 0.896 0.940 0.965 0.918 0.933 
   4   (0.092) 0.087 0.012 0.023 0.036 0.005 0.081 0.104 0.060 0.035 0.082 0.067 

Locus 1581 : 
2 alleles
14.5% missing data
   2   (0.859) 0.927 0.801 0.911 0.827 0.452 0.914 0.397 0.905 0.893 0.908 0.877 
   4   (0.141) 0.073 0.199 0.089 0.173 0.548 0.086 0.603 0.095 0.107 0.092 0.123 

Locus 1582 : 
2 alleles
5.8% missing data
   4   (0.877) 0.796 0.984 0.974 0.944 0.924 0.955 0.822 0.872 0.918 0.931 0.917 
   1   (0.123) 0.204 0.016 0.026 0.056 0.076 0.045 0.178 0.128 0.082 0.069 0.083 

Locus 1583 : 
2 alleles
1.4% missing data
   2   (0.910) 0.949 0.989 0.589 0.975 0.995 0.888 0.939 0.954 0.877 0.949 0.936 
   3   (0.090) 0.051 0.011 0.411 0.025 0.005 0.112 0.061 0.046 0.123 0.051 0.064 

Locus 1584 : 
2 alleles
2.2% missing data
   1   (0.730) 0.806 0.830 0.928 0.929 0.535 0.465 0.688 0.786 0.703 0.759 0.742 
   2   (0.270) 0.194 0.170 0.072 0.071 0.465 0.535 0.312 0.214 0.297 0.241 0.258 

Locus 1585 : 
2 alleles
3.6% missing data
   1   (0.897) 0.839 0.987 0.865 0.941 0.985 0.960 0.705 0.914 0.936 0.962 0.919 
   3   (0.103) 0.161 0.013 0.135 0.059 0.015 0.040 0.295 0.086 0.064 0.038 0.081 

Locus 1586 : 
2 alleles
13.0% missing data
   2   (0.320) 0.255 0.047 0.210 0.436 0.038 0.249 0.049 0.250 0.344 0.505 0.498 
   3   (0.680) 0.745 0.953 0.790 0.564 0.962 0.751 0.951 0.750 0.656 0.495 0.502 

Locus 1587 : 
2 alleles
4.3% missing data
   3   (0.239) 0.278 0.767 0.041 0.174 0.119 0.192 0.045 0.191 0.232 0.222 0.268 
   4   (0.761) 0.722 0.233 0.959 0.826 0.881 0.808 0.955 0.809 0.768 0.778 0.732 

Locus 1588 : 
2 alleles
5.1% missing data
   1   (0.948) 0.990 0.993 0.997 0.993 0.999 0.866 0.997 0.988 0.942 0.926 0.959 
   3   (0.052) 0.010 0.007 0.003 0.007 0.001 0.134 0.003 0.012 0.058 0.074 0.041 

Locus 1589 : 
2 alleles
3.6% missing data
   3   (0.798) 0.885 0.165 0.945 0.926 0.971 0.851 0.978 0.762 0.520 0.869 0.859 
   2   (0.202) 0.115 0.835 0.055 0.074 0.029 0.149 0.022 0.238 0.480 0.131 0.141 

Locus 1590 : 
2 alleles
4.3% missing data
   4   (0.924) 0.907 0.990 0.962 0.962 0.992 0.976 0.922 0.964 0.970 0.922 0.933 
   2   (0.076) 0.093 0.010 0.038 0.038 0.008 0.024 0.078 0.036 0.030 0.078 0.067 

Locus 1591 : 
2 alleles
6.5% missing data
   1   (0.859) 0.680 0.165 0.973 0.956 0.971 0.970 0.949 0.858 0.970 0.912 0.905 
   4   (0.141) 0.320 0.835 0.027 0.044 0.029 0.030 0.051 0.142 0.030 0.088 0.095 

Locus 1592 : 
2 alleles
5.1% missing data
   4   (0.860) 0.863 0.980 0.981 0.560 0.976 0.942 0.987 0.917 0.780 0.863 0.878 
   2   (0.140) 0.137 0.020 0.019 0.440 0.024 0.058 0.013 0.083 0.220 0.137 0.122 

Locus 1593 : 
2 alleles
2.2% missing data
   3   (0.894) 0.931 0.159 0.990 0.979 0.995 0.913 0.995 0.961 0.945 0.881 0.871 
   1   (0.106) 0.069 0.841 0.010 0.021 0.005 0.087 0.005 0.039 0.055 0.119 0.129 

Locus 1594 : 
2 alleles
12.3% missing data
   2   (0.633) 0.673 0.253 0.704 0.869 0.842 0.494 0.654 0.643 0.709 0.655 0.647 
   4   (0.367) 0.327 0.747 0.296 0.131 0.158 0.506 0.346 0.357 0.291 0.345 0.353 

Locus 1595 : 
2 alleles
3.6% missing data
   2   (0.858) 0.932 0.980 0.923 0.878 0.994 0.889 0.940 0.901 0.931 0.744 0.792 
   3   (0.142) 0.068 0.020 0.077 0.122 0.006 0.111 0.060 0.099 0.069 0.256 0.208 

Locus 1596 : 
2 alleles
14.5% missing data
   2   (0.820) 0.895 0.045 0.966 0.917 0.968 0.888 0.665 0.870 0.791 0.795 0.854 
   4   (0.180) 0.105 0.955 0.034 0.083 0.032 0.112 0.335 0.130 0.209 0.205 0.146 

Locus 1597 : 
2 alleles
18.1% missing data
   2   (0.824) 0.871 0.197 0.978 0.960 0.393 0.911 0.243 0.865 0.888 0.870 0.867 
   3   (0.176) 0.129 0.803 0.022 0.040 0.607 0.089 0.757 0.135 0.112 0.130 0.133 

Locus 1598 : 
2 alleles
4.3% missing data
   1   (0.901) 0.970 0.342 0.896 0.977 0.988 0.934 0.994 0.941 0.886 0.917 0.907 
   3   (0.099) 0.030 0.658 0.104 0.023 0.012 0.066 0.006 0.059 0.114 0.083 0.093 

Locus 1599 : 
2 alleles
5.1% missing data
   1   (0.259) 0.335 0.038 0.063 0.719 0.084 0.255 0.040 0.280 0.203 0.167 0.198 
   3   (0.741) 0.665 0.962 0.937 0.281 0.916 0.745 0.960 0.720 0.797 0.833 0.802 

Locus 1600 : 
2 alleles
4.3% missing data
   1   (0.771) 0.801 0.189 0.939 0.912 0.946 0.845 0.937 0.774 0.774 0.799 0.774 
   3   (0.229) 0.199 0.811 0.061 0.088 0.054 0.155 0.063 0.226 0.226 0.201 0.226 

Locus 1601 : 
2 alleles
4.3% missing data
   2   (0.911) 0.934 0.972 0.983 0.966 0.977 0.961 0.976 0.835 0.971 0.968 0.953 
   3   (0.089) 0.066 0.028 0.017 0.034 0.023 0.039 0.024 0.165 0.029 0.032 0.047 

Locus 1602 : 
2 alleles
3.6% missing data
   1   (0.099) 0.066 0.846 0.009 0.032 0.009 0.058 0.058 0.050 0.065 0.068 0.075 
   3   (0.901) 0.934 0.154 0.991 0.968 0.991 0.942 0.942 0.950 0.935 0.932 0.925 

Locus 1603 : 
2 alleles
2.9% missing data
   1   (0.876) 0.865 0.977 0.896 0.953 0.985 0.952 0.890 0.829 0.801 0.946 0.913 
   3   (0.124) 0.135 0.023 0.104 0.047 0.015 0.048 0.110 0.171 0.199 0.054 0.087 

Locus 1604 : 
2 alleles
2.2% missing data
   1   (0.207) 0.204 0.035 0.125 0.064 0.024 0.360 0.023 0.173 0.225 0.184 0.172 
   3   (0.793) 0.796 0.965 0.875 0.936 0.976 0.640 0.977 0.827 0.775 0.816 0.828 

Locus 1605 : 
2 alleles
15.9% missing data
   4   (0.892) 0.962 0.986 0.990 0.975 0.996 0.648 0.935 0.960 0.906 0.824 0.853 
   2   (0.108) 0.038 0.014 0.010 0.025 0.004 0.352 0.065 0.040 0.094 0.176 0.147 

Locus 1606 : 
2 alleles
13.8% missing data
   2   (0.120) 0.091 0.305 0.091 0.066 0.489 0.027 0.011 0.188 0.044 0.051 0.079 
   3   (0.880) 0.909 0.695 0.909 0.934 0.511 0.973 0.989 0.812 0.956 0.949 0.921 

Locus 1607 : 
2 alleles
18.8% missing data
   2   (0.273) 0.363 0.771 0.922 0.141 0.111 0.175 0.175 0.231 0.346 0.168 0.229 
   4   (0.727) 0.637 0.229 0.078 0.859 0.889 0.825 0.825 0.769 0.654 0.832 0.771 

Locus 1608 : 
2 alleles
15.2% missing data
   2   (0.846) 0.868 0.623 0.806 0.914 0.681 0.941 0.957 0.790 0.914 0.926 0.876 
   4   (0.154) 0.132 0.377 0.194 0.086 0.319 0.059 0.043 0.210 0.086 0.074 0.124 

Locus 1609 : 
2 alleles
14.5% missing data
   4   (0.863) 0.819 0.872 0.975 0.704 0.975 0.934 0.972 0.925 0.928 0.801 0.861 
   2   (0.137) 0.181 0.128 0.025 0.296 0.025 0.066 0.028 0.075 0.072 0.199 0.139 

Locus 1610 : 
2 alleles
4.3% missing data
   1   (0.855) 0.886 0.093 0.977 0.881 0.956 0.936 0.868 0.850 0.928 0.908 0.892 
   4   (0.145) 0.114 0.907 0.023 0.119 0.044 0.064 0.132 0.150 0.072 0.092 0.108 

Locus 1611 : 
2 alleles
8.0% missing data
   4   (0.912) 0.947 0.988 0.993 0.980 0.995 0.961 0.994 0.911 0.964 0.910 0.927 
   2   (0.088) 0.053 0.012 0.007 0.020 0.005 0.039 0.006 0.089 0.036 0.090 0.073 

Locus 1612 : 
2 alleles
2.9% missing data
   1   (0.895) 0.891 0.987 0.943 0.799 0.980 0.961 0.896 0.885 0.958 0.939 0.880 
   3   (0.105) 0.109 0.013 0.057 0.201 0.020 0.039 0.104 0.115 0.042 0.061 0.120 

Locus 1613 : 
2 alleles
3.6% missing data
   1   (0.839) 0.698 0.976 0.973 0.909 0.982 0.899 0.949 0.894 0.919 0.813 0.781 
   3   (0.161) 0.302 0.024 0.027 0.091 0.018 0.101 0.051 0.106 0.081 0.187 0.219 

Locus 1614 : 
2 alleles
4.3% missing data
   3   (0.839) 0.880 0.979 0.415 0.940 0.981 0.874 0.975 0.868 0.812 0.855 0.875 
   1   (0.161) 0.120 0.021 0.585 0.060 0.019 0.126 0.025 0.132 0.188 0.145 0.125 

Locus 1615 : 
2 alleles
15.2% missing data
   1   (0.859) 0.939 0.952 0.983 0.957 0.993 0.912 0.987 0.873 0.941 0.698 0.803 
   2   (0.141) 0.061 0.048 0.017 0.043 0.007 0.088 0.013 0.127 0.059 0.302 0.197 

Locus 1616 : 
2 alleles
5.1% missing data
   1   (0.902) 0.852 0.956 0.972 0.971 0.988 0.952 0.979 0.936 0.965 0.909 0.923 
   3   (0.098) 0.148 0.044 0.028 0.029 0.012 0.048 0.021 0.064 0.035 0.091 0.077 

Locus 1617 : 
2 alleles
14.5% missing data
   3   (0.693) 0.745 0.785 0.923 0.666 0.268 0.778 0.940 0.625 0.746 0.698 0.781 
   1   (0.307) 0.255 0.215 0.077 0.334 0.732 0.222 0.060 0.375 0.254 0.302 0.219 

Locus 1618 : 
2 alleles
9.4% missing data
   2   (0.885) 0.949 0.965 0.836 0.901 0.989 0.940 0.959 0.826 0.953 0.900 0.924 
   1   (0.115) 0.051 0.035 0.164 0.099 0.011 0.060 0.041 0.174 0.047 0.100 0.076 

Locus 1619 : 
2 alleles
10.9% missing data
   1   (0.323) 0.461 0.128 0.139 0.155 0.096 0.230 0.576 0.372 0.298 0.273 0.249 
   3   (0.677) 0.539 0.872 0.861 0.845 0.904 0.770 0.424 0.628 0.702 0.727 0.751 

Locus 1620 : 
2 alleles
1.4% missing data
   1   (0.818) 0.902 0.974 0.935 0.899 0.981 0.858 0.981 0.750 0.850 0.812 0.733 
   4   (0.182) 0.098 0.026 0.065 0.101 0.019 0.142 0.019 0.250 0.150 0.188 0.267 

Locus 1621 : 
2 alleles
7.2% missing data
   1   (0.888) 0.866 0.986 0.978 0.963 0.984 0.953 0.979 0.861 0.963 0.916 0.925 
   3   (0.112) 0.134 0.014 0.022 0.037 0.016 0.047 0.021 0.139 0.037 0.084 0.075 

Locus 1622 : 
2 alleles
5.8% missing data
   1   (0.473) 0.466 0.559 0.485 0.179 0.437 0.487 0.354 0.532 0.525 0.440 0.443 
   4   (0.527) 0.534 0.441 0.515 0.821 0.563 0.513 0.646 0.468 0.475 0.560 0.557 

Locus 1623 : 
2 alleles
15.9% missing data
   1   (0.107) 0.044 0.095 0.011 0.049 0.004 0.117 0.008 0.077 0.267 0.092 0.096 
   3   (0.893) 0.956 0.905 0.989 0.951 0.996 0.883 0.992 0.923 0.733 0.908 0.904 

Locus 1624 : 
2 alleles
18.1% missing data
   4   (0.747) 0.849 0.962 0.798 0.913 0.974 0.619 0.894 0.732 0.642 0.750 0.759 
   2   (0.253) 0.151 0.038 0.202 0.087 0.026 0.381 0.106 0.268 0.358 0.250 0.241 

Locus 1625 : 
2 alleles
10.9% missing data
   1   (0.129) 0.068 0.040 0.091 0.062 0.010 0.090 0.143 0.091 0.363 0.133 0.097 
   3   (0.871) 0.932 0.960 0.909 0.938 0.990 0.910 0.857 0.909 0.637 0.867 0.903 

Locus 1626 : 
2 alleles
3.6% missing data
   4   (0.880) 0.886 0.663 0.825 0.942 0.880 0.975 0.992 0.703 0.975 0.969 0.939 
   3   (0.120) 0.114 0.337 0.175 0.058 0.120 0.025 0.008 0.297 0.025 0.031 0.061 

Locus 1627 : 
2 alleles
2.9% missing data
   2   (0.883) 0.948 0.984 0.914 0.954 0.991 0.879 0.986 0.877 0.904 0.914 0.866 
   4   (0.117) 0.052 0.016 0.086 0.046 0.009 0.121 0.014 0.123 0.096 0.086 0.134 

Locus 1628 : 
2 alleles
10.9% missing data
   4   (0.872) 0.735 0.831 0.963 0.896 0.960 0.958 0.970 0.825 0.949 0.949 0.927 
   2   (0.128) 0.265 0.169 0.037 0.104 0.040 0.042 0.030 0.175 0.051 0.051 0.073 

Locus 1629 : 
2 alleles
0.7% missing data
   1   (0.879) 0.891 0.198 0.987 0.935 0.973 0.907 0.988 0.907 0.925 0.937 0.930 
   3   (0.121) 0.109 0.802 0.013 0.065 0.027 0.093 0.012 0.093 0.075 0.063 0.070 

Locus 1630 : 
2 alleles
4.3% missing data
   2   (0.641) 0.682 0.675 0.623 0.504 0.769 0.663 0.966 0.703 0.731 0.538 0.520 
   4   (0.359) 0.318 0.325 0.377 0.496 0.231 0.337 0.034 0.297 0.269 0.462 0.480 

Locus 1631 : 
2 alleles
5.1% missing data
   3   (0.765) 0.896 0.086 0.052 0.708 0.964 0.550 0.972 0.865 0.823 0.794 0.755 
   1   (0.235) 0.104 0.914 0.948 0.292 0.036 0.450 0.028 0.135 0.177 0.206 0.245 

Locus 1632 : 
2 alleles
3.6% missing data
   1   (0.784) 0.863 0.971 0.953 0.870 0.976 0.687 0.021 0.822 0.838 0.783 0.780 
   3   (0.216) 0.137 0.029 0.047 0.130 0.024 0.313 0.979 0.178 0.162 0.217 0.220 

Locus 1633 : 
2 alleles
4.3% missing data
   1   (0.308) 0.285 0.775 0.080 0.475 0.107 0.295 0.544 0.304 0.190 0.254 0.255 
   3   (0.692) 0.715 0.225 0.920 0.525 0.893 0.705 0.456 0.696 0.810 0.746 0.745 

Locus 1634 : 
2 alleles
15.2% missing data
   2   (0.433) 0.472 0.707 0.276 0.297 0.223 0.583 0.069 0.340 0.474 0.486 0.470 
   4   (0.567) 0.528 0.293 0.724 0.703 0.777 0.417 0.931 0.660 0.526 0.514 0.530 

Locus 1635 : 
2 alleles
10.1% missing data
   3   (0.849) 0.890 0.979 0.972 0.827 0.962 0.937 0.839 0.739 0.922 0.894 0.884 
   2   (0.151) 0.110 0.021 0.028 0.173 0.038 0.063 0.161 0.261 0.078 0.106 0.116 

Locus 1636 : 
2 alleles
2.9% missing data
   1   (0.818) 0.802 0.974 0.815 0.514 0.874 0.944 0.671 0.724 0.922 0.904 0.848 
   3   (0.182) 0.198 0.026 0.185 0.486 0.126 0.056 0.329 0.276 0.078 0.096 0.152 

Locus 1637 : 
2 alleles
6.5% missing data
   1   (0.732) 0.792 0.530 0.968 0.860 0.947 0.770 0.923 0.749 0.745 0.658 0.685 
   2   (0.268) 0.208 0.470 0.032 0.140 0.053 0.230 0.077 0.251 0.255 0.342 0.315 

Locus 1638 : 
2 alleles
9.4% missing data
   3   (0.936) 0.972 0.987 0.979 0.986 0.998 0.895 0.977 0.977 0.975 0.938 0.925 
   4   (0.064) 0.028 0.013 0.021 0.014 0.002 0.105 0.023 0.023 0.025 0.062 0.075 

Locus 1639 : 
2 alleles
2.9% missing data
   1   (0.906) 0.970 0.989 0.953 0.943 0.995 0.876 0.196 0.947 0.940 0.935 0.902 
   3   (0.094) 0.030 0.011 0.047 0.057 0.005 0.124 0.804 0.053 0.060 0.065 0.098 

Locus 1640 : 
2 alleles
7.2% missing data
   1   (0.766) 0.770 0.960 0.953 0.240 0.945 0.847 0.786 0.690 0.853 0.849 0.841 
   4   (0.234) 0.230 0.040 0.047 0.760 0.055 0.153 0.214 0.310 0.147 0.151 0.159 

Locus 1641 : 
2 alleles
3.6% missing data
   2   (0.716) 0.715 0.342 0.770 0.856 0.891 0.737 0.950 0.667 0.868 0.751 0.759 
   4   (0.284) 0.285 0.658 0.230 0.144 0.109 0.263 0.050 0.333 0.132 0.249 0.241 

Locus 1642 : 
2 alleles
13.0% missing data
   4   (0.709) 0.711 0.943 0.729 0.454 0.930 0.720 0.697 0.700 0.769 0.730 0.726 
   3   (0.291) 0.289 0.057 0.271 0.546 0.070 0.280 0.303 0.300 0.231 0.270 0.274 

Locus 1643 : 
2 alleles
4.3% missing data
   2   (0.911) 0.959 0.938 0.854 0.981 0.994 0.948 0.619 0.961 0.719 0.935 0.930 
   4   (0.089) 0.041 0.062 0.146 0.019 0.006 0.052 0.381 0.039 0.281 0.065 0.070 

Locus 1644 : 
2 alleles
3.6% missing data
   2   (0.520) 0.674 0.086 0.920 0.675 0.168 0.462 0.585 0.493 0.367 0.547 0.590 
   4   (0.480) 0.326 0.914 0.080 0.325 0.832 0.538 0.415 0.507 0.633 0.453 0.410 

Locus 1645 : 
2 alleles
3.6% missing data
   1   (0.836) 0.785 0.949 0.962 0.914 0.961 0.837 0.830 0.890 0.869 0.837 0.862 
   2   (0.164) 0.215 0.051 0.038 0.086 0.039 0.163 0.170 0.110 0.131 0.163 0.138 

Locus 1646 : 
2 alleles
8.0% missing data
   1   (0.104) 0.079 0.047 0.099 0.024 0.007 0.055 0.007 0.101 0.056 0.092 0.118 
   2   (0.896) 0.921 0.953 0.901 0.976 0.993 0.945 0.993 0.899 0.944 0.908 0.882 

Locus 1647 : 
2 alleles
9.4% missing data
   1   (0.694) 0.734 0.862 0.945 0.450 0.947 0.707 0.938 0.619 0.819 0.705 0.702 
   3   (0.306) 0.266 0.138 0.055 0.550 0.053 0.293 0.062 0.381 0.181 0.295 0.298 

Locus 1648 : 
2 alleles
4.3% missing data
   2   (0.922) 0.973 0.988 0.993 0.970 0.997 0.897 0.993 0.959 0.963 0.909 0.912 
   4   (0.078) 0.027 0.012 0.007 0.030 0.003 0.103 0.007 0.041 0.037 0.091 0.088 

Locus 1649 : 
2 alleles
15.2% missing data
   4   (0.884) 0.923 0.985 0.950 0.942 0.994 0.884 0.822 0.926 0.764 0.899 0.904 
   2   (0.116) 0.077 0.015 0.050 0.058 0.006 0.116 0.178 0.074 0.236 0.101 0.096 

Locus 1650 : 
2 alleles
6.5% missing data
   4   (0.218) 0.178 0.038 0.304 0.064 0.021 0.164 0.023 0.242 0.173 0.285 0.259 
   2   (0.782) 0.822 0.962 0.696 0.936 0.979 0.836 0.977 0.758 0.827 0.715 0.741 

Locus 1651 : 
2 alleles
0.7% missing data
   1   (0.764) 0.601 0.969 0.735 0.912 0.920 0.844 0.910 0.810 0.396 0.827 0.798 
   4   (0.236) 0.399 0.031 0.265 0.088 0.080 0.156 0.090 0.190 0.604 0.173 0.202 

Locus 1652 : 
2 alleles
1.4% missing data
   3   (0.910) 0.948 0.985 0.993 0.978 0.994 0.951 0.981 0.878 0.972 0.944 0.936 
   2   (0.090) 0.052 0.015 0.007 0.022 0.006 0.049 0.019 0.122 0.028 0.056 0.064 

Locus 1653 : 
2 alleles
5.1% missing data
   3   (0.599) 0.557 0.252 0.396 0.837 0.184 0.690 0.967 0.505 0.809 0.692 0.675 
   1   (0.401) 0.443 0.748 0.604 0.163 0.816 0.310 0.033 0.495 0.191 0.308 0.325 

Locus 1654 : 
2 alleles
15.2% missing data
   3   (0.777) 0.731 0.773 0.895 0.821 0.770 0.839 0.968 0.749 0.795 0.814 0.853 
   1   (0.223) 0.269 0.227 0.105 0.179 0.230 0.161 0.032 0.251 0.205 0.186 0.147 

Locus 1655 : 
2 alleles
2.9% missing data
   4   (0.892) 0.948 0.948 0.896 0.967 0.994 0.890 0.974 0.918 0.939 0.887 0.840 
   3   (0.108) 0.052 0.052 0.104 0.033 0.006 0.110 0.026 0.082 0.061 0.113 0.160 

Locus 1656 : 
2 alleles
2.9% missing data
   2   (0.902) 0.858 0.991 0.978 0.924 0.430 0.983 0.367 0.923 0.979 0.958 0.942 
   3   (0.098) 0.142 0.009 0.022 0.076 0.570 0.017 0.633 0.077 0.021 0.042 0.058 

Locus 1657 : 
2 alleles
10.1% missing data
   2   (0.909) 0.963 0.979 0.985 0.976 0.997 0.867 0.959 0.968 0.892 0.815 0.885 
   4   (0.091) 0.037 0.021 0.015 0.024 0.003 0.133 0.041 0.032 0.108 0.185 0.115 

Locus 1658 : 
2 alleles
4.3% missing data
   3   (0.913) 0.876 0.362 0.974 0.903 0.903 0.979 0.970 0.934 0.968 0.971 0.957 
   1   (0.087) 0.124 0.638 0.026 0.097 0.097 0.021 0.030 0.066 0.032 0.029 0.043 

Locus 1659 : 
2 alleles
13.8% missing data
   2   (0.904) 0.918 0.987 0.992 0.977 0.995 0.913 0.927 0.925 0.941 0.930 0.916 
   4   (0.096) 0.082 0.013 0.008 0.023 0.005 0.087 0.073 0.075 0.059 0.070 0.084 

Locus 1660 : 
2 alleles
13.8% missing data
   3   (0.214) 0.218 0.033 0.243 0.067 0.015 0.315 0.213 0.145 0.422 0.184 0.220 
   1   (0.786) 0.782 0.967 0.757 0.933 0.985 0.685 0.787 0.855 0.578 0.816 0.780 

Locus 1661 : 
2 alleles
5.1% missing data
   2   (0.150) 0.159 0.019 0.130 0.088 0.038 0.064 0.026 0.145 0.130 0.149 0.134 
   4   (0.850) 0.841 0.981 0.870 0.912 0.962 0.936 0.974 0.855 0.870 0.851 0.866 

Locus 1662 : 
2 alleles
2.9% missing data
   4   (0.806) 0.855 0.976 0.803 0.558 0.959 0.879 0.818 0.619 0.899 0.924 0.875 
   2   (0.194) 0.145 0.024 0.197 0.442 0.041 0.121 0.182 0.381 0.101 0.076 0.125 

Locus 1663 : 
2 alleles
1.4% missing data
   4   (0.887) 0.850 0.983 0.641 0.954 0.979 0.961 0.988 0.849 0.976 0.945 0.923 
   2   (0.113) 0.150 0.017 0.359 0.046 0.021 0.039 0.012 0.151 0.024 0.055 0.077 

Locus 1664 : 
2 alleles
2.2% missing data
   3   (0.920) 0.969 0.989 0.949 0.973 0.997 0.952 0.983 0.947 0.645 0.953 0.950 
   1   (0.080) 0.031 0.011 0.051 0.027 0.003 0.048 0.017 0.053 0.355 0.047 0.050 

Locus 1665 : 
2 alleles
5.8% missing data
   2   (0.726) 0.795 0.536 0.692 0.816 0.588 0.731 0.958 0.624 0.784 0.827 0.799 
   4   (0.274) 0.205 0.464 0.308 0.184 0.412 0.269 0.042 0.376 0.216 0.173 0.201 

Locus 1666 : 
2 alleles
3.6% missing data
   3   (0.877) 0.873 0.982 0.983 0.822 0.984 0.937 0.714 0.924 0.915 0.861 0.876 
   4   (0.123) 0.127 0.018 0.017 0.178 0.016 0.063 0.286 0.076 0.085 0.139 0.124 

Locus 1667 : 
2 alleles
4.3% missing data
   2   (0.911) 0.940 0.929 0.896 0.771 0.977 0.958 0.956 0.893 0.957 0.966 0.954 
   4   (0.089) 0.060 0.071 0.104 0.229 0.023 0.042 0.044 0.107 0.043 0.034 0.046 

Locus 1668 : 
2 alleles
3.6% missing data
   1   (0.911) 0.943 0.989 0.962 0.981 0.996 0.902 0.988 0.934 0.942 0.929 0.932 
   4   (0.089) 0.057 0.011 0.038 0.019 0.004 0.098 0.012 0.066 0.058 0.071 0.068 

Locus 1669 : 
2 alleles
2.2% missing data
   4   (0.900) 0.867 0.988 0.989 0.947 0.988 0.940 0.896 0.935 0.953 0.926 0.883 
   1   (0.100) 0.133 0.012 0.011 0.053 0.012 0.060 0.104 0.065 0.047 0.074 0.117 

Locus 1670 : 
2 alleles
5.8% missing data
   2   (0.499) 0.401 0.093 0.585 0.363 0.083 0.616 0.110 0.480 0.765 0.591 0.565 
   4   (0.501) 0.599 0.907 0.415 0.637 0.917 0.384 0.890 0.520 0.235 0.409 0.435 

Locus 1671 : 
2 alleles
13.8% missing data
   2   (0.925) 0.974 0.989 0.963 0.973 0.997 0.885 0.994 0.968 0.886 0.918 0.929 
   4   (0.075) 0.026 0.011 0.037 0.027 0.003 0.115 0.006 0.032 0.114 0.082 0.071 

Locus 1672 : 
2 alleles
1.4% missing data
   2   (0.674) 0.652 0.163 0.951 0.877 0.955 0.646 0.569 0.616 0.730 0.762 0.700 
   4   (0.326) 0.348 0.837 0.049 0.123 0.045 0.354 0.431 0.384 0.270 0.238 0.300 

Locus 1673 : 
2 alleles
2.2% missing data
   1   (0.690) 0.658 0.954 0.905 0.889 0.959 0.545 0.941 0.745 0.705 0.642 0.604 
   3   (0.310) 0.342 0.046 0.095 0.111 0.041 0.455 0.059 0.255 0.295 0.358 0.396 

Locus 1674 : 
2 alleles
10.9% missing data
   4   (0.905) 0.891 0.986 0.937 0.962 0.987 0.968 0.840 0.895 0.958 0.951 0.907 
   2   (0.095) 0.109 0.014 0.063 0.038 0.013 0.032 0.160 0.105 0.042 0.049 0.093 

Locus 1675 : 
2 alleles
7.2% missing data
   2   (0.627) 0.671 0.292 0.931 0.277 0.265 0.646 0.971 0.724 0.541 0.587 0.654 
   4   (0.373) 0.329 0.708 0.069 0.723 0.735 0.354 0.029 0.276 0.459 0.413 0.346 

Locus 1676 : 
2 alleles
14.5% missing data
   3   (0.351) 0.187 0.918 0.269 0.197 0.059 0.482 0.069 0.348 0.444 0.380 0.367 
   4   (0.649) 0.813 0.082 0.731 0.803 0.941 0.518 0.931 0.652 0.556 0.620 0.633 

Locus 1677 : 
2 alleles
6.5% missing data
   1   (0.864) 0.800 0.980 0.968 0.873 0.974 0.962 0.975 0.815 0.810 0.933 0.891 
   3   (0.136) 0.200 0.020 0.032 0.127 0.026 0.038 0.025 0.185 0.190 0.067 0.109 

Locus 1678 : 
2 alleles
10.1% missing data
   3   (0.747) 0.678 0.833 0.715 0.916 0.204 0.848 0.209 0.793 0.844 0.797 0.783 
   1   (0.253) 0.322 0.167 0.285 0.084 0.796 0.152 0.791 0.207 0.156 0.203 0.217 

Locus 1679 : 
2 alleles
2.9% missing data
   3   (0.948) 0.934 0.995 0.851 0.977 0.569 0.996 0.821 0.926 0.994 0.993 0.980 
   4   (0.052) 0.066 0.005 0.149 0.023 0.431 0.004 0.179 0.074 0.006 0.007 0.020 

Locus 1680 : 
2 alleles
2.9% missing data
   3   (0.890) 0.916 0.985 0.925 0.870 0.989 0.897 0.984 0.908 0.906 0.928 0.917 
   1   (0.110) 0.084 0.015 0.075 0.130 0.011 0.103 0.016 0.092 0.094 0.072 0.083 

Locus 1681 : 
2 alleles
10.9% missing data
   4   (0.951) 0.988 0.994 0.996 0.983 0.999 0.967 0.977 0.988 0.831 0.918 0.962 
   2   (0.049) 0.012 0.006 0.004 0.017 0.001 0.033 0.023 0.012 0.169 0.082 0.038 

Locus 1682 : 
2 alleles
3.6% missing data
   3   (0.951) 0.990 0.994 0.993 0.993 0.999 0.951 0.998 0.989 0.970 0.844 0.945 
   2   (0.049) 0.010 0.006 0.007 0.007 0.001 0.049 0.002 0.011 0.030 0.156 0.055 

Locus 1683 : 
2 alleles
0.7% missing data
   3   (0.947) 0.990 0.994 0.997 0.993 0.999 0.879 0.998 0.988 0.917 0.909 0.951 
   1   (0.053) 0.010 0.006 0.003 0.007 0.001 0.121 0.002 0.012 0.083 0.091 0.049 

Locus 1684 : 
2 alleles
5.1% missing data
   1   (0.908) 0.847 0.989 0.953 0.909 0.972 0.978 0.976 0.871 0.966 0.969 0.950 
   4   (0.092) 0.153 0.011 0.047 0.091 0.028 0.022 0.024 0.129 0.034 0.031 0.050 

Locus 1685 : 
2 alleles
15.9% missing data
   1   (0.926) 0.971 0.988 0.990 0.981 0.991 0.959 0.922 0.905 0.955 0.964 0.955 
   3   (0.074) 0.029 0.012 0.010 0.019 0.009 0.041 0.078 0.095 0.045 0.036 0.045 

Locus 1686 : 
2 alleles
13.0% missing data
   3   (0.901) 0.929 0.329 0.949 0.979 0.982 0.953 0.981 0.946 0.972 0.893 0.918 
   1   (0.099) 0.071 0.671 0.051 0.021 0.018 0.047 0.019 0.054 0.028 0.107 0.082 

Locus 1687 : 
2 alleles
3.6% missing data
   1   (0.876) 0.865 0.404 0.981 0.931 0.935 0.962 0.982 0.840 0.941 0.949 0.929 
   3   (0.124) 0.135 0.596 0.019 0.069 0.065 0.038 0.018 0.160 0.059 0.051 0.071 

Locus 1688 : 
2 alleles
1.4% missing data
   1   (0.910) 0.785 0.987 0.974 0.940 0.991 0.978 0.946 0.914 0.971 0.958 0.944 
   2   (0.090) 0.215 0.013 0.026 0.060 0.009 0.022 0.054 0.086 0.029 0.042 0.056 

Locus 1689 : 
2 alleles
7.2% missing data
   3   (0.755) 0.660 0.247 0.809 0.906 0.898 0.828 0.443 0.764 0.859 0.828 0.837 
   4   (0.245) 0.340 0.753 0.191 0.094 0.102 0.172 0.557 0.236 0.141 0.172 0.163 

Locus 1690 : 
2 alleles
3.6% missing data
   1   (0.880) 0.919 0.973 0.858 0.891 0.995 0.928 0.976 0.914 0.884 0.846 0.844 
   3   (0.120) 0.081 0.027 0.142 0.109 0.005 0.072 0.024 0.086 0.116 0.154 0.156 

Locus 1691 : 
2 alleles
5.8% missing data
   3   (0.851) 0.918 0.978 0.271 0.957 0.991 0.819 0.985 0.910 0.821 0.816 0.875 
   1   (0.149) 0.082 0.022 0.729 0.043 0.009 0.181 0.015 0.090 0.179 0.184 0.125 

Locus 1692 : 
2 alleles
3.6% missing data
   4   (0.925) 0.979 0.981 0.995 0.977 0.998 0.919 0.985 0.972 0.903 0.860 0.898 
   3   (0.075) 0.021 0.019 0.005 0.023 0.002 0.081 0.015 0.028 0.097 0.140 0.102 

Locus 1693 : 
2 alleles
10.9% missing data
   3   (0.906) 0.921 0.983 0.988 0.980 0.994 0.926 0.951 0.930 0.852 0.945 0.938 
   4   (0.094) 0.079 0.017 0.012 0.020 0.006 0.074 0.049 0.070 0.148 0.055 0.062 

Locus 1694 : 
2 alleles
6.5% missing data
   1   (0.890) 0.930 0.352 0.982 0.953 0.971 0.935 0.985 0.930 0.952 0.921 0.899 
   3   (0.110) 0.070 0.648 0.018 0.047 0.029 0.065 0.015 0.070 0.048 0.079 0.101 

Locus 1695 : 
2 alleles
5.8% missing data
   1   (0.871) 0.898 0.960 0.977 0.954 0.989 0.920 0.981 0.875 0.902 0.861 0.873 
   3   (0.129) 0.102 0.040 0.023 0.046 0.011 0.080 0.019 0.125 0.098 0.139 0.127 

Locus 1696 : 
2 alleles
2.9% missing data
   4   (0.917) 0.948 0.990 0.956 0.971 0.993 0.972 0.972 0.847 0.952 0.970 0.953 
   2   (0.083) 0.052 0.010 0.044 0.029 0.007 0.028 0.028 0.153 0.048 0.030 0.047 

Locus 1697 : 
2 alleles
5.1% missing data
   2   (0.145) 0.072 0.023 0.019 0.042 0.013 0.127 0.013 0.178 0.152 0.142 0.136 
   3   (0.855) 0.928 0.977 0.981 0.958 0.987 0.873 0.987 0.822 0.848 0.858 0.864 

Locus 1698 : 
2 alleles
10.9% missing data
   1   (0.731) 0.812 0.238 0.686 0.460 0.891 0.678 0.930 0.803 0.777 0.718 0.759 
   3   (0.269) 0.188 0.762 0.314 0.540 0.109 0.322 0.070 0.197 0.223 0.282 0.241 

Locus 1699 : 
2 alleles
11.6% missing data
   1   (0.866) 0.873 0.980 0.912 0.904 0.985 0.875 0.969 0.911 0.940 0.826 0.854 
   3   (0.134) 0.127 0.020 0.088 0.096 0.015 0.125 0.031 0.089 0.060 0.174 0.146 

Locus 1700 : 
2 alleles
1.4% missing data
   3   (0.928) 0.979 0.991 0.985 0.989 0.998 0.937 0.996 0.974 0.951 0.809 0.907 
   1   (0.072) 0.021 0.009 0.015 0.011 0.002 0.063 0.004 0.026 0.049 0.191 0.093 

Locus 1701 : 
2 alleles
9.4% missing data
   3   (0.930) 0.921 0.611 0.983 0.975 0.493 0.988 0.993 0.952 0.987 0.975 0.962 
   1   (0.070) 0.079 0.389 0.017 0.025 0.507 0.012 0.007 0.048 0.013 0.025 0.038 

Locus 1702 : 
2 alleles
4.3% missing data
   4   (0.635) 0.728 0.436 0.697 0.588 0.638 0.744 0.958 0.551 0.565 0.667 0.689 
   1   (0.365) 0.272 0.564 0.303 0.412 0.362 0.256 0.042 0.449 0.435 0.333 0.311 

Locus 1703 : 
2 alleles
18.1% missing data
   4   (0.762) 0.861 0.889 0.964 0.938 0.986 0.748 0.953 0.751 0.854 0.616 0.638 
   2   (0.238) 0.139 0.111 0.036 0.062 0.014 0.252 0.047 0.249 0.146 0.384 0.362 

Locus 1704 : 
2 alleles
13.0% missing data
   2   (0.892) 0.929 0.986 0.927 0.894 0.991 0.945 0.914 0.906 0.941 0.887 0.899 
   4   (0.108) 0.071 0.014 0.073 0.106 0.009 0.055 0.086 0.094 0.059 0.113 0.101 

Locus 1705 : 
2 alleles
1.4% missing data
   3   (0.904) 0.784 0.986 0.988 0.921 0.988 0.962 0.948 0.939 0.916 0.944 0.941 
   4   (0.096) 0.216 0.014 0.012 0.079 0.012 0.038 0.052 0.061 0.084 0.056 0.059 

Locus 1706 : 
2 alleles
10.1% missing data
   2   (0.895) 0.959 0.182 0.989 0.968 0.986 0.939 0.929 0.913 0.951 0.915 0.926 
   4   (0.105) 0.041 0.818 0.011 0.032 0.014 0.061 0.071 0.087 0.049 0.085 0.074 

Locus 1707 : 
2 alleles
11.6% missing data
   4   (0.800) 0.857 0.973 0.701 0.838 0.962 0.868 0.642 0.777 0.892 0.805 0.695 
   3   (0.200) 0.143 0.027 0.299 0.162 0.038 0.132 0.358 0.223 0.108 0.195 0.305 

Locus 1708 : 
2 alleles
4.3% missing data
   4   (0.848) 0.899 0.930 0.971 0.965 0.988 0.904 0.972 0.776 0.928 0.862 0.798 
   3   (0.152) 0.101 0.070 0.029 0.035 0.012 0.096 0.028 0.224 0.072 0.138 0.202 

Locus 1709 : 
2 alleles
7.2% missing data
   3   (0.919) 0.961 0.978 0.967 0.976 0.997 0.920 0.980 0.946 0.969 0.930 0.911 
   1   (0.081) 0.039 0.022 0.033 0.024 0.003 0.080 0.020 0.054 0.031 0.070 0.089 

Locus 1710 : 
2 alleles
4.3% missing data
   1   (0.889) 0.953 0.983 0.991 0.969 0.994 0.873 0.994 0.919 0.882 0.867 0.874 
   3   (0.111) 0.047 0.017 0.009 0.031 0.006 0.127 0.006 0.081 0.118 0.133 0.126 

Locus 1711 : 
2 alleles
2.9% missing data
   2   (0.805) 0.829 0.973 0.954 0.892 0.982 0.888 0.961 0.727 0.787 0.818 0.840 
   4   (0.195) 0.171 0.027 0.046 0.108 0.018 0.112 0.039 0.273 0.213 0.182 0.160 

Locus 1712 : 
2 alleles
1.4% missing data
   1   (0.745) 0.659 0.958 0.838 0.710 0.909 0.847 0.575 0.675 0.867 0.806 0.777 
   3   (0.255) 0.341 0.042 0.162 0.290 0.091 0.153 0.425 0.325 0.133 0.194 0.223 

Locus 1713 : 
2 alleles
14.5% missing data
   3   (0.877) 0.914 0.882 0.987 0.785 0.273 0.963 0.803 0.822 0.958 0.953 0.937 
   4   (0.123) 0.086 0.118 0.013 0.215 0.727 0.037 0.197 0.178 0.042 0.047 0.063 

Locus 1714 : 
2 alleles
5.8% missing data
   2   (0.580) 0.702 0.222 0.650 0.490 0.854 0.559 0.876 0.541 0.818 0.486 0.493 
   4   (0.420) 0.298 0.778 0.350 0.510 0.146 0.441 0.124 0.459 0.182 0.514 0.507 

Locus 1715 : 
2 alleles
13.8% missing data
   3   (0.897) 0.846 0.986 0.903 0.951 0.985 0.952 0.990 0.913 0.945 0.928 0.920 
   2   (0.103) 0.154 0.014 0.097 0.049 0.015 0.048 0.010 0.087 0.055 0.072 0.080 

Locus 1716 : 
2 alleles
5.1% missing data
   1   (0.853) 0.878 0.982 0.977 0.903 0.977 0.900 0.023 0.875 0.884 0.908 0.896 
   3   (0.147) 0.122 0.018 0.023 0.097 0.023 0.100 0.977 0.125 0.116 0.092 0.104 

Locus 1717 : 
2 alleles
2.9% missing data
   3   (0.737) 0.586 0.409 0.255 0.878 0.732 0.876 0.979 0.757 0.889 0.791 0.729 
   1   (0.263) 0.414 0.591 0.745 0.122 0.268 0.124 0.021 0.243 0.111 0.209 0.271 

Locus 1718 : 
2 alleles
5.1% missing data
   2   (0.865) 0.715 0.955 0.984 0.963 0.988 0.925 0.983 0.885 0.930 0.908 0.903 
   4   (0.135) 0.285 0.045 0.016 0.037 0.012 0.075 0.017 0.115 0.070 0.092 0.097 

Locus 1719 : 
2 alleles
2.9% missing data
   1   (0.920) 0.970 0.989 0.994 0.959 0.997 0.909 0.994 0.959 0.910 0.908 0.913 
   3   (0.080) 0.030 0.011 0.006 0.041 0.003 0.091 0.006 0.041 0.090 0.092 0.087 

Locus 1720 : 
2 alleles
11.6% missing data
   2   (0.913) 0.942 0.988 0.985 0.890 0.990 0.940 0.828 0.941 0.948 0.929 0.927 
   3   (0.087) 0.058 0.012 0.015 0.110 0.010 0.060 0.172 0.059 0.052 0.071 0.073 

Locus 1721 : 
2 alleles
2.9% missing data
   1   (0.897) 0.931 0.986 0.980 0.964 0.991 0.945 0.981 0.868 0.905 0.938 0.928 
   3   (0.103) 0.069 0.014 0.020 0.036 0.009 0.055 0.019 0.132 0.095 0.062 0.072 

Locus 1722 : 
2 alleles
3.6% missing data
   2   (0.879) 0.813 0.984 0.974 0.951 0.987 0.889 0.989 0.951 0.946 0.813 0.857 
   1   (0.121) 0.187 0.016 0.026 0.049 0.013 0.111 0.011 0.049 0.054 0.187 0.143 

Locus 1723 : 
2 alleles
2.2% missing data
   1   (0.103) 0.065 0.013 0.042 0.023 0.008 0.068 0.011 0.078 0.348 0.070 0.068 
   2   (0.897) 0.935 0.987 0.958 0.977 0.992 0.932 0.989 0.922 0.652 0.930 0.932 

Locus 1724 : 
2 alleles
15.2% missing data
   2   (0.467) 0.567 0.875 0.457 0.629 0.321 0.381 0.540 0.453 0.530 0.388 0.401 
   4   (0.533) 0.433 0.125 0.543 0.371 0.679 0.619 0.460 0.547 0.470 0.612 0.599 

Locus 1725 : 
2 alleles
1.4% missing data
   3   (0.896) 0.889 0.749 0.988 0.460 0.454 0.981 0.992 0.895 0.966 0.965 0.947 
   4   (0.104) 0.111 0.251 0.012 0.540 0.546 0.019 0.008 0.105 0.034 0.035 0.053 

Locus 1726 : 
2 alleles
5.1% missing data
   4   (0.904) 0.916 0.986 0.981 0.922 0.990 0.965 0.958 0.903 0.924 0.920 0.938 
   2   (0.096) 0.084 0.014 0.019 0.078 0.010 0.035 0.042 0.097 0.076 0.080 0.062 

Locus 1727 : 
2 alleles
8.0% missing data
   2   (0.854) 0.914 0.217 0.853 0.917 0.962 0.905 0.952 0.888 0.866 0.884 0.850 
   3   (0.146) 0.086 0.783 0.147 0.083 0.038 0.095 0.048 0.112 0.134 0.116 0.150 

Locus 1728 : 
2 alleles
10.1% missing data
   3   (0.804) 0.812 0.190 0.787 0.884 0.969 0.661 0.988 0.887 0.838 0.842 0.818 
   1   (0.196) 0.188 0.810 0.213 0.116 0.031 0.339 0.012 0.113 0.162 0.158 0.182 

Locus 1729 : 
2 alleles
13.8% missing data
   1   (0.858) 0.815 0.943 0.936 0.928 0.903 0.934 0.962 0.835 0.894 0.912 0.896 
   4   (0.142) 0.185 0.057 0.064 0.072 0.097 0.066 0.038 0.165 0.106 0.088 0.104 

Locus 1730 : 
2 alleles
4.3% missing data
   3   (0.872) 0.907 0.983 0.693 0.815 0.979 0.918 0.970 0.884 0.779 0.924 0.921 
   4   (0.128) 0.093 0.017 0.307 0.185 0.021 0.082 0.030 0.116 0.221 0.076 0.079 

Locus 1731 : 
2 alleles
15.2% missing data
   3   (0.703) 0.731 0.733 0.694 0.592 0.768 0.754 0.731 0.769 0.849 0.554 0.666 
   1   (0.297) 0.269 0.267 0.306 0.408 0.232 0.246 0.269 0.231 0.151 0.446 0.334 

Locus 1732 : 
2 alleles
4.3% missing data
   1   (0.906) 0.927 0.972 0.861 0.879 0.970 0.967 0.929 0.905 0.933 0.953 0.936 
   3   (0.094) 0.073 0.028 0.139 0.121 0.030 0.033 0.071 0.095 0.067 0.047 0.064 

Locus 1733 : 
2 alleles
3.6% missing data
   2   (0.791) 0.870 0.969 0.962 0.945 0.969 0.776 0.962 0.729 0.819 0.782 0.792 
   4   (0.209) 0.130 0.031 0.038 0.055 0.031 0.224 0.038 0.271 0.181 0.218 0.208 

Locus 1734 : 
2 alleles
3.6% missing data
   1   (0.145) 0.090 0.020 0.020 0.112 0.012 0.089 0.015 0.147 0.396 0.118 0.128 
   3   (0.855) 0.910 0.980 0.980 0.888 0.988 0.911 0.985 0.853 0.604 0.882 0.872 

Locus 1735 : 
2 alleles
14.5% missing data
   4   (0.532) 0.445 0.792 0.539 0.271 0.762 0.323 0.642 0.616 0.457 0.603 0.554 
   1   (0.468) 0.555 0.208 0.461 0.729 0.238 0.677 0.358 0.384 0.543 0.397 0.446 

Locus 1736 : 
2 alleles
7.2% missing data
   1   (0.833) 0.928 0.267 0.889 0.961 0.985 0.883 0.983 0.824 0.793 0.827 0.886 
   2   (0.167) 0.072 0.733 0.111 0.039 0.015 0.117 0.017 0.176 0.207 0.173 0.114 

Locus 1737 : 
2 alleles
15.2% missing data
   4   (0.516) 0.511 0.497 0.613 0.786 0.884 0.328 0.539 0.475 0.693 0.508 0.547 
   2   (0.484) 0.489 0.503 0.387 0.214 0.116 0.672 0.461 0.525 0.307 0.492 0.453 

Locus 1738 : 
2 alleles
5.1% missing data
   1   (0.899) 0.906 0.985 0.901 0.955 0.986 0.945 0.963 0.894 0.914 0.947 0.924 
   3   (0.101) 0.094 0.015 0.099 0.045 0.014 0.055 0.037 0.106 0.086 0.053 0.076 

Locus 1739 : 
2 alleles
2.2% missing data
   2   (0.922) 0.946 0.989 0.988 0.978 0.995 0.958 0.985 0.957 0.913 0.926 0.943 
   4   (0.078) 0.054 0.011 0.012 0.022 0.005 0.042 0.015 0.043 0.087 0.074 0.057 

Locus 1740 : 
2 alleles
3.6% missing data
   2   (0.909) 0.895 0.968 0.951 0.792 0.975 0.958 0.981 0.941 0.962 0.937 0.943 
   4   (0.091) 0.105 0.032 0.049 0.208 0.025 0.042 0.019 0.059 0.038 0.063 0.057 

Locus 1741 : 
2 alleles
16.7% missing data
   4   (0.861) 0.942 0.982 0.925 0.938 0.988 0.929 0.978 0.840 0.930 0.754 0.839 
   2   (0.139) 0.058 0.018 0.075 0.062 0.012 0.071 0.022 0.160 0.070 0.246 0.161 

Locus 1742 : 
2 alleles
10.9% missing data
   2   (0.870) 0.894 0.983 0.889 0.904 0.927 0.954 0.834 0.804 0.933 0.912 0.915 
   4   (0.130) 0.106 0.017 0.111 0.096 0.073 0.046 0.166 0.196 0.067 0.088 0.085 

Locus 1743 : 
2 alleles
1.4% missing data
   3   (0.905) 0.954 0.987 0.989 0.974 0.994 0.957 0.985 0.835 0.971 0.939 0.930 
   2   (0.095) 0.046 0.013 0.011 0.026 0.006 0.043 0.015 0.165 0.029 0.061 0.070 

Locus 1744 : 
2 alleles
3.6% missing data
   4   (0.084) 0.032 0.026 0.080 0.021 0.005 0.092 0.009 0.054 0.232 0.054 0.065 
   2   (0.916) 0.968 0.974 0.920 0.979 0.995 0.908 0.991 0.946 0.768 0.946 0.935 

Locus 1745 : 
2 alleles
3.6% missing data
   2   (0.914) 0.915 0.989 0.825 0.880 0.891 0.976 0.918 0.903 0.932 0.975 0.952 
   4   (0.086) 0.085 0.011 0.175 0.120 0.109 0.024 0.082 0.097 0.068 0.025 0.048 

Locus 1746 : 
2 alleles
10.1% missing data
   4   (0.912) 0.909 0.987 0.886 0.963 0.982 0.976 0.974 0.868 0.967 0.963 0.945 
   2   (0.088) 0.091 0.013 0.114 0.037 0.018 0.024 0.026 0.132 0.033 0.037 0.055 

Locus 1747 : 
2 alleles
2.9% missing data
   1   (0.744) 0.844 0.964 0.923 0.920 0.955 0.746 0.436 0.674 0.745 0.740 0.777 
   4   (0.256) 0.156 0.036 0.077 0.080 0.045 0.254 0.564 0.326 0.255 0.260 0.223 

Locus 1748 : 
2 alleles
6.5% missing data
   1   (0.843) 0.917 0.980 0.889 0.951 0.984 0.722 0.981 0.818 0.830 0.893 0.877 
   3   (0.157) 0.083 0.020 0.111 0.049 0.016 0.278 0.019 0.182 0.170 0.107 0.123 

Locus 1749 : 
2 alleles
3.6% missing data
   3   (0.894) 0.912 0.973 0.964 0.843 0.992 0.926 0.925 0.914 0.949 0.897 0.913 
   1   (0.106) 0.088 0.027 0.036 0.157 0.008 0.074 0.075 0.086 0.051 0.103 0.087 

Locus 1750 : 
2 alleles
5.8% missing data
   1   (0.915) 0.949 0.974 0.830 0.954 0.987 0.949 0.946 0.928 0.973 0.949 0.921 
   3   (0.085) 0.051 0.026 0.170 0.046 0.013 0.051 0.054 0.072 0.027 0.051 0.079 

Locus 1751 : 
2 alleles
4.3% missing data
   1   (0.609) 0.548 0.812 0.578 0.767 0.500 0.584 0.065 0.698 0.691 0.602 0.511 
   4   (0.391) 0.452 0.188 0.422 0.233 0.500 0.416 0.935 0.302 0.309 0.398 0.489 

Locus 1752 : 
2 alleles
3.6% missing data
   1   (0.863) 0.886 0.081 0.977 0.951 0.978 0.962 0.956 0.795 0.954 0.924 0.913 
   3   (0.137) 0.114 0.919 0.023 0.049 0.022 0.038 0.044 0.205 0.046 0.076 0.087 

Locus 1753 : 
2 alleles
11.6% missing data
   1   (0.529) 0.665 0.221 0.915 0.839 0.914 0.240 0.602 0.592 0.586 0.403 0.437 
   3   (0.471) 0.335 0.779 0.085 0.161 0.086 0.760 0.398 0.408 0.414 0.597 0.563 

Locus 1754 : 
2 alleles
15.2% missing data
   1   (0.469) 0.489 0.069 0.416 0.485 0.230 0.464 0.592 0.492 0.528 0.487 0.450 
   4   (0.531) 0.511 0.931 0.584 0.515 0.770 0.536 0.408 0.508 0.472 0.513 0.550 

Locus 1755 : 
2 alleles
8.7% missing data
   2   (0.623) 0.563 0.874 0.540 0.743 0.687 0.749 0.051 0.657 0.491 0.606 0.643 
   4   (0.377) 0.437 0.126 0.460 0.257 0.313 0.251 0.949 0.343 0.509 0.394 0.357 

Locus 1756 : 
2 alleles
3.6% missing data
   2   (0.749) 0.663 0.939 0.921 0.887 0.511 0.890 0.944 0.657 0.811 0.802 0.769 
   4   (0.251) 0.337 0.061 0.079 0.113 0.489 0.110 0.056 0.343 0.189 0.198 0.231 

Locus 1757 : 
2 alleles
10.9% missing data
   3   (0.911) 0.947 0.986 0.893 0.961 0.993 0.934 0.870 0.946 0.934 0.916 0.872 
   2   (0.089) 0.053 0.014 0.107 0.039 0.007 0.066 0.130 0.054 0.066 0.084 0.128 

Locus 1758 : 
2 alleles
1.4% missing data
   4   (0.843) 0.927 0.977 0.961 0.497 0.977 0.898 0.990 0.806 0.889 0.875 0.812 
   1   (0.157) 0.073 0.023 0.039 0.503 0.023 0.102 0.010 0.194 0.111 0.125 0.188 

Locus 1759 : 
2 alleles
10.1% missing data
   4   (0.810) 0.925 0.185 0.970 0.932 0.969 0.760 0.262 0.806 0.854 0.869 0.864 
   2   (0.190) 0.075 0.815 0.030 0.068 0.031 0.240 0.738 0.194 0.146 0.131 0.136 

Locus 1760 : 
2 alleles
13.0% missing data
   2   (0.650) 0.673 0.415 0.946 0.806 0.789 0.614 0.536 0.654 0.580 0.667 0.726 
   3   (0.350) 0.327 0.585 0.054 0.194 0.211 0.386 0.464 0.346 0.420 0.333 0.274 

Locus 1761 : 
2 alleles
13.0% missing data
   4   (0.790) 0.796 0.930 0.737 0.873 0.942 0.782 0.731 0.732 0.862 0.866 0.847 
   2   (0.210) 0.204 0.070 0.263 0.127 0.058 0.218 0.269 0.268 0.138 0.134 0.153 

Locus 1762 : 
2 alleles
2.2% missing data
   3   (0.733) 0.740 0.185 0.499 0.668 0.752 0.786 0.704 0.761 0.781 0.824 0.756 
   1   (0.267) 0.260 0.815 0.501 0.332 0.248 0.214 0.296 0.239 0.219 0.176 0.244 

Locus 1763 : 
2 alleles
5.1% missing data
   2   (0.348) 0.341 0.446 0.345 0.307 0.471 0.357 0.343 0.330 0.233 0.328 0.365 
   1   (0.652) 0.659 0.554 0.655 0.693 0.529 0.643 0.657 0.670 0.767 0.672 0.635 

Locus 1764 : 
2 alleles
2.2% missing data
   3   (0.869) 0.940 0.982 0.902 0.941 0.971 0.886 0.988 0.823 0.865 0.906 0.895 
   1   (0.131) 0.060 0.018 0.098 0.059 0.029 0.114 0.012 0.177 0.135 0.094 0.105 

Locus 1765 : 
2 alleles
5.1% missing data
   3   (0.700) 0.589 0.951 0.889 0.854 0.915 0.686 0.943 0.670 0.715 0.726 0.760 
   1   (0.300) 0.411 0.049 0.111 0.146 0.085 0.314 0.057 0.330 0.285 0.274 0.240 

Locus 1766 : 
2 alleles
2.2% missing data
   3   (0.618) 0.548 0.072 0.917 0.824 0.915 0.569 0.930 0.650 0.707 0.570 0.632 
   4   (0.382) 0.452 0.928 0.083 0.176 0.085 0.431 0.070 0.350 0.293 0.430 0.368 

Locus 1767 : 
2 alleles
11.6% missing data
   2   (0.874) 0.909 0.838 0.874 0.930 0.990 0.916 0.958 0.878 0.929 0.886 0.880 
   4   (0.126) 0.091 0.162 0.126 0.070 0.010 0.084 0.042 0.122 0.071 0.114 0.120 

Locus 1768 : 
2 alleles
2.2% missing data
   4   (0.893) 0.961 0.986 0.612 0.976 0.986 0.962 0.985 0.876 0.894 0.911 0.910 
   2   (0.107) 0.039 0.014 0.388 0.024 0.014 0.038 0.015 0.124 0.106 0.089 0.090 

Locus 1769 : 
2 alleles
2.9% missing data
   2   (0.909) 0.970 0.430 0.993 0.965 0.993 0.902 0.957 0.959 0.892 0.933 0.936 
   3   (0.091) 0.030 0.570 0.007 0.035 0.007 0.098 0.043 0.041 0.108 0.067 0.064 

Locus 1770 : 
2 alleles
6.5% missing data
   4   (0.907) 0.968 0.986 0.987 0.982 0.996 0.888 0.991 0.932 0.962 0.883 0.815 
   2   (0.093) 0.032 0.014 0.013 0.018 0.004 0.112 0.009 0.068 0.038 0.117 0.185 

Locus 1771 : 
2 alleles
10.1% missing data
   1   (0.135) 0.123 0.019 0.181 0.050 0.019 0.111 0.103 0.167 0.077 0.068 0.110 
   4   (0.865) 0.877 0.981 0.819 0.950 0.981 0.889 0.897 0.833 0.923 0.932 0.890 

Locus 1772 : 
2 alleles
3.6% missing data
   2   (0.916) 0.966 0.989 0.986 0.972 0.997 0.888 0.976 0.960 0.759 0.929 0.932 
   3   (0.084) 0.034 0.011 0.014 0.028 0.003 0.112 0.024 0.040 0.241 0.071 0.068 

Locus 1773 : 
2 alleles
1.4% missing data
   1   (0.850) 0.903 0.226 0.977 0.952 0.961 0.944 0.971 0.761 0.894 0.928 0.886 
   3   (0.150) 0.097 0.774 0.023 0.048 0.039 0.056 0.029 0.239 0.106 0.072 0.114 

Locus 1774 : 
2 alleles
5.8% missing data
   4   (0.935) 0.982 0.981 0.960 0.986 0.998 0.867 0.997 0.973 0.957 0.946 0.936 
   3   (0.065) 0.018 0.019 0.040 0.014 0.002 0.133 0.003 0.027 0.043 0.054 0.064 

Locus 1775 : 
2 alleles
4.3% missing data
   1   (0.528) 0.448 0.946 0.494 0.465 0.524 0.514 0.655 0.559 0.667 0.463 0.511 
   4   (0.472) 0.552 0.054 0.506 0.535 0.476 0.486 0.345 0.441 0.333 0.537 0.489 

Locus 1776 : 
2 alleles
2.9% missing data
   1   (0.918) 0.909 0.990 0.989 0.963 0.995 0.875 0.995 0.958 0.927 0.957 0.948 
   3   (0.082) 0.091 0.010 0.011 0.037 0.005 0.125 0.005 0.042 0.073 0.043 0.052 

Locus 1777 : 
2 alleles
5.1% missing data
   3   (0.914) 0.959 0.982 0.961 0.946 0.994 0.901 0.993 0.918 0.953 0.957 0.900 
   2   (0.086) 0.041 0.018 0.039 0.054 0.006 0.099 0.007 0.082 0.047 0.043 0.100 

Locus 1778 : 
2 alleles
2.2% missing data
   3   (0.932) 0.972 0.989 0.993 0.987 0.998 0.934 0.997 0.977 0.937 0.889 0.883 
   2   (0.068) 0.028 0.011 0.007 0.013 0.002 0.066 0.003 0.023 0.063 0.111 0.117 

Locus 1779 : 
2 alleles
11.6% missing data
   3   (0.855) 0.786 0.972 0.764 0.845 0.981 0.944 0.828 0.815 0.946 0.902 0.916 
   1   (0.145) 0.214 0.028 0.236 0.155 0.019 0.056 0.172 0.185 0.054 0.098 0.084 

Locus 1780 : 
2 alleles
4.3% missing data
   4   (0.896) 0.952 0.965 0.990 0.593 0.993 0.948 0.988 0.908 0.942 0.938 0.880 
   2   (0.104) 0.048 0.035 0.010 0.407 0.007 0.052 0.012 0.092 0.058 0.062 0.120 

Locus 1781 : 
2 alleles
9.4% missing data
   3   (0.486) 0.499 0.372 0.544 0.812 0.656 0.521 0.450 0.526 0.309 0.404 0.405 
   1   (0.514) 0.501 0.628 0.456 0.188 0.344 0.479 0.550 0.474 0.691 0.596 0.595 

Locus 1782 : 
2 alleles
1.4% missing data
   4   (0.930) 0.978 0.991 0.995 0.979 0.998 0.944 0.986 0.976 0.906 0.866 0.907 
   1   (0.070) 0.022 0.009 0.005 0.021 0.002 0.056 0.014 0.024 0.094 0.134 0.093 

Locus 1783 : 
2 alleles
2.9% missing data
   4   (0.894) 0.883 0.048 0.838 0.969 0.977 0.976 0.971 0.885 0.966 0.961 0.936 
   2   (0.106) 0.117 0.952 0.162 0.031 0.023 0.024 0.029 0.115 0.034 0.039 0.064 

Locus 1784 : 
2 alleles
7.2% missing data
   1   (0.620) 0.498 0.931 0.489 0.486 0.939 0.697 0.905 0.617 0.729 0.563 0.666 
   3   (0.380) 0.502 0.069 0.511 0.514 0.061 0.303 0.095 0.383 0.271 0.437 0.334 

Locus 1785 : 
2 alleles
13.8% missing data
   4   (0.547) 0.533 0.796 0.353 0.576 0.935 0.387 0.294 0.626 0.638 0.520 0.424 
   3   (0.453) 0.467 0.204 0.647 0.424 0.065 0.613 0.706 0.374 0.362 0.480 0.576 

Locus 1786 : 
2 alleles
3.6% missing data
   4   (0.229) 0.369 0.345 0.041 0.079 0.130 0.113 0.185 0.185 0.472 0.164 0.201 
   2   (0.771) 0.631 0.655 0.959 0.921 0.870 0.887 0.815 0.815 0.528 0.836 0.799 

Locus 1787 : 
2 alleles
2.2% missing data
   1   (0.924) 0.970 0.991 0.982 0.983 0.998 0.872 0.995 0.961 0.975 0.936 0.839 
   3   (0.076) 0.030 0.009 0.018 0.017 0.002 0.128 0.005 0.039 0.025 0.064 0.161 

Locus 1788 : 
2 alleles
6.5% missing data
   1   (0.700) 0.751 0.652 0.716 0.813 0.814 0.681 0.951 0.672 0.701 0.738 0.697 
   3   (0.300) 0.249 0.348 0.284 0.187 0.186 0.319 0.049 0.328 0.299 0.262 0.303 

Locus 1789 : 
2 alleles
9.4% missing data
   4   (0.890) 0.849 0.985 0.931 0.960 0.976 0.966 0.889 0.844 0.962 0.943 0.925 
   3   (0.110) 0.151 0.015 0.069 0.040 0.024 0.034 0.111 0.156 0.038 0.057 0.075 

Locus 1790 : 
2 alleles
15.9% missing data
   3   (0.908) 0.944 0.949 0.599 0.924 0.134 0.987 0.937 0.832 0.985 0.980 0.957 
   1   (0.092) 0.056 0.051 0.401 0.076 0.866 0.013 0.063 0.168 0.015 0.020 0.043 

Locus 1791 : 
2 alleles
2.2% missing data
   4   (0.895) 0.959 0.987 0.984 0.975 0.994 0.926 0.985 0.866 0.853 0.924 0.887 
   2   (0.105) 0.041 0.013 0.016 0.025 0.006 0.074 0.015 0.134 0.147 0.076 0.113 

Locus 1792 : 
2 alleles
6.5% missing data
   2   (0.881) 0.931 0.984 0.902 0.956 0.975 0.939 0.924 0.862 0.936 0.877 0.905 
   1   (0.119) 0.069 0.016 0.098 0.044 0.025 0.061 0.076 0.138 0.064 0.123 0.095 

Locus 1793 : 
2 alleles
2.9% missing data
   1   (0.771) 0.705 0.969 0.922 0.945 0.978 0.783 0.626 0.836 0.564 0.786 0.784 
   4   (0.229) 0.295 0.031 0.078 0.055 0.022 0.217 0.374 0.164 0.436 0.214 0.216 

Locus 1794 : 
2 alleles
1.4% missing data
   2   (0.909) 0.970 0.989 0.967 0.963 0.996 0.924 0.944 0.942 0.958 0.849 0.894 
   4   (0.091) 0.030 0.011 0.033 0.037 0.004 0.076 0.056 0.058 0.042 0.151 0.106 

Locus 1795 : 
2 alleles
11.6% missing data
   2   (0.890) 0.821 0.599 0.922 0.972 0.919 0.972 0.940 0.863 0.971 0.965 0.931 
   3   (0.110) 0.179 0.401 0.078 0.028 0.081 0.028 0.060 0.137 0.029 0.035 0.069 

Locus 1796 : 
2 alleles
2.9% missing data
   1   (0.754) 0.800 0.966 0.659 0.861 0.916 0.743 0.935 0.746 0.745 0.753 0.792 
   2   (0.246) 0.200 0.034 0.341 0.139 0.084 0.257 0.065 0.254 0.255 0.247 0.208 

Locus 1797 : 
2 alleles
0.7% missing data
   2   (0.880) 0.952 0.979 0.880 0.513 0.992 0.921 0.984 0.909 0.861 0.890 0.902 
   4   (0.120) 0.048 0.021 0.120 0.487 0.008 0.079 0.016 0.091 0.139 0.110 0.098 

Locus 1798 : 
2 alleles
8.0% missing data
   3   (0.904) 0.967 0.983 0.991 0.965 0.996 0.944 0.983 0.896 0.953 0.892 0.895 
   1   (0.096) 0.033 0.017 0.009 0.035 0.004 0.056 0.017 0.104 0.047 0.108 0.105 

Locus 1799 : 
2 alleles
11.6% missing data
   4   (0.874) 0.934 0.305 0.985 0.967 0.982 0.890 0.984 0.912 0.772 0.916 0.911 
   2   (0.126) 0.066 0.695 0.015 0.033 0.018 0.110 0.016 0.088 0.228 0.084 0.089 

Locus 1800 : 
2 alleles
4.3% missing data
   2   (0.639) 0.658 0.407 0.462 0.800 0.815 0.822 0.940 0.536 0.783 0.605 0.649 
   1   (0.361) 0.342 0.593 0.538 0.200 0.185 0.178 0.060 0.464 0.217 0.395 0.351 

Locus 1801 : 
2 alleles
6.5% missing data
   2   (0.919) 0.960 0.976 0.952 0.941 0.996 0.922 0.992 0.970 0.962 0.874 0.837 
   3   (0.081) 0.040 0.024 0.048 0.059 0.004 0.078 0.008 0.030 0.038 0.126 0.163 

Locus 1802 : 
2 alleles
12.3% missing data
   4   (0.797) 0.834 0.970 0.846 0.926 0.940 0.887 0.941 0.712 0.913 0.757 0.835 
   2   (0.203) 0.166 0.030 0.154 0.074 0.060 0.113 0.059 0.288 0.087 0.243 0.165 

Locus 1803 : 
2 alleles
4.3% missing data
   4   (0.910) 0.910 0.986 0.975 0.922 0.954 0.972 0.536 0.857 0.976 0.976 0.954 
   2   (0.090) 0.090 0.014 0.025 0.078 0.046 0.028 0.464 0.143 0.024 0.024 0.046 

Locus 1804 : 
2 alleles
10.1% missing data
   3   (0.743) 0.785 0.960 0.683 0.922 0.980 0.768 0.033 0.745 0.683 0.783 0.765 
   4   (0.257) 0.215 0.040 0.317 0.078 0.020 0.232 0.967 0.255 0.317 0.217 0.235 

Locus 1805 : 
2 alleles
11.6% missing data
   3   (0.896) 0.861 0.987 0.991 0.938 0.994 0.948 0.927 0.953 0.856 0.886 0.887 
   1   (0.104) 0.139 0.013 0.009 0.062 0.006 0.052 0.073 0.047 0.144 0.114 0.113 

Locus 1806 : 
2 alleles
11.6% missing data
   1   (0.861) 0.912 0.983 0.979 0.945 0.986 0.824 0.794 0.850 0.929 0.891 0.855 
   3   (0.139) 0.088 0.017 0.021 0.055 0.014 0.176 0.206 0.150 0.071 0.109 0.145 

Locus 1807 : 
2 alleles
15.2% missing data
   1   (0.916) 0.916 0.988 0.982 0.965 0.976 0.982 0.975 0.831 0.961 0.974 0.957 
   3   (0.084) 0.084 0.012 0.018 0.035 0.024 0.018 0.025 0.169 0.039 0.026 0.043 

Locus 1808 : 
2 alleles
4.3% missing data
   2   (0.262) 0.251 0.035 0.216 0.535 0.045 0.335 0.155 0.225 0.210 0.234 0.229 
   4   (0.738) 0.749 0.965 0.784 0.465 0.955 0.665 0.845 0.775 0.790 0.766 0.771 

Locus 1809 : 
2 alleles
3.6% missing data
   4   (0.689) 0.757 0.330 0.103 0.877 0.778 0.733 0.559 0.644 0.809 0.765 0.684 
   2   (0.311) 0.243 0.670 0.897 0.123 0.222 0.267 0.441 0.356 0.191 0.235 0.316 

Locus 1810 : 
2 alleles
8.0% missing data
   1   (0.724) 0.696 0.954 0.458 0.784 0.924 0.806 0.971 0.620 0.842 0.798 0.704 
   3   (0.276) 0.304 0.046 0.542 0.216 0.076 0.194 0.029 0.380 0.158 0.202 0.296 

Locus 1811 : 
2 alleles
2.9% missing data
   3   (0.909) 0.932 0.983 0.984 0.958 0.994 0.925 0.994 0.942 0.925 0.913 0.929 
   2   (0.091) 0.068 0.017 0.016 0.042 0.006 0.075 0.006 0.058 0.075 0.087 0.071 

Locus 1812 : 
2 alleles
10.1% missing data
   2   (0.907) 0.842 0.838 0.961 0.904 0.957 0.960 0.984 0.884 0.976 0.973 0.951 
   1   (0.093) 0.158 0.162 0.039 0.096 0.043 0.040 0.016 0.116 0.024 0.027 0.049 

Locus 1813 : 
2 alleles
2.9% missing data
   1   (0.638) 0.687 0.861 0.061 0.839 0.953 0.630 0.944 0.594 0.806 0.554 0.681 
   4   (0.362) 0.313 0.139 0.939 0.161 0.047 0.370 0.056 0.406 0.194 0.446 0.319 

Locus 1814 : 
2 alleles
2.9% missing data
   1   (0.824) 0.834 0.230 0.867 0.920 0.934 0.870 0.447 0.817 0.914 0.912 0.883 
   3   (0.176) 0.166 0.770 0.133 0.080 0.066 0.130 0.553 0.183 0.086 0.088 0.117 

Locus 1815 : 
2 alleles
13.0% missing data
   1   (0.596) 0.569 0.934 0.581 0.792 0.900 0.731 0.431 0.475 0.571 0.615 0.636 
   4   (0.404) 0.431 0.066 0.419 0.208 0.100 0.269 0.569 0.525 0.429 0.385 0.364 

Locus 1816 : 
2 alleles
3.6% missing data
   2   (0.807) 0.705 0.922 0.711 0.924 0.950 0.897 0.869 0.818 0.711 0.867 0.845 
   4   (0.193) 0.295 0.078 0.289 0.076 0.050 0.103 0.131 0.182 0.289 0.133 0.155 

Locus 1817 : 
2 alleles
2.9% missing data
   1   (0.799) 0.633 0.973 0.545 0.894 0.959 0.890 0.780 0.804 0.917 0.835 0.829 
   4   (0.201) 0.367 0.027 0.455 0.106 0.041 0.110 0.220 0.196 0.083 0.165 0.171 

Locus 1818 : 
2 alleles
2.2% missing data
   1   (0.816) 0.754 0.975 0.967 0.886 0.963 0.931 0.045 0.824 0.917 0.833 0.822 
   3   (0.184) 0.246 0.025 0.033 0.114 0.037 0.069 0.955 0.176 0.083 0.167 0.178 

Locus 1819 : 
2 alleles
15.9% missing data
   3   (0.915) 0.965 0.987 0.935 0.979 0.994 0.942 0.994 0.918 0.957 0.921 0.925 
   1   (0.085) 0.035 0.013 0.065 0.021 0.006 0.058 0.006 0.082 0.043 0.079 0.075 

Locus 1820 : 
2 alleles
11.6% missing data
   1   (0.548) 0.646 0.804 0.664 0.602 0.937 0.441 0.920 0.460 0.681 0.460 0.503 
   3   (0.452) 0.354 0.196 0.336 0.398 0.063 0.559 0.080 0.540 0.319 0.540 0.497 

Locus 1821 : 
2 alleles
5.8% missing data
   2   (0.794) 0.823 0.972 0.946 0.892 0.959 0.850 0.033 0.793 0.798 0.837 0.790 
   4   (0.206) 0.177 0.028 0.054 0.108 0.041 0.150 0.967 0.207 0.202 0.163 0.210 

Locus 1822 : 
2 alleles
15.2% missing data
   2   (0.465) 0.394 0.060 0.849 0.474 0.415 0.391 0.490 0.499 0.431 0.518 0.529 
   3   (0.535) 0.606 0.940 0.151 0.526 0.585 0.609 0.510 0.501 0.569 0.482 0.471 

Locus 1823 : 
2 alleles
0.7% missing data
   3   (0.948) 0.991 0.994 0.997 0.993 0.999 0.811 0.998 0.989 0.875 0.957 0.961 
   1   (0.052) 0.009 0.006 0.003 0.007 0.001 0.189 0.002 0.011 0.125 0.043 0.039 

Locus 1824 : 
2 alleles
10.9% missing data
   1   (0.182) 0.187 0.065 0.162 0.126 0.047 0.174 0.046 0.211 0.119 0.132 0.135 
   2   (0.818) 0.813 0.935 0.838 0.874 0.953 0.826 0.954 0.789 0.881 0.868 0.865 

Locus 1825 : 
2 alleles
14.5% missing data
   4   (0.427) 0.351 0.065 0.352 0.599 0.048 0.547 0.772 0.397 0.559 0.415 0.489 
   2   (0.573) 0.649 0.935 0.648 0.401 0.952 0.453 0.228 0.603 0.441 0.585 0.511 

Locus 1826 : 
2 alleles
13.0% missing data
   2   (0.734) 0.826 0.177 0.967 0.209 0.946 0.701 0.689 0.752 0.841 0.813 0.709 
   4   (0.266) 0.174 0.823 0.033 0.791 0.054 0.299 0.311 0.248 0.159 0.187 0.291 

Locus 1827 : 
2 alleles
3.6% missing data
   1   (0.845) 0.871 0.979 0.958 0.929 0.978 0.827 0.943 0.828 0.917 0.878 0.829 
   3   (0.155) 0.129 0.021 0.042 0.071 0.022 0.173 0.057 0.172 0.083 0.122 0.171 

Locus 1828 : 
2 alleles
4.3% missing data
   3   (0.904) 0.925 0.877 0.845 0.965 0.298 0.978 0.875 0.905 0.978 0.955 0.932 
   1   (0.096) 0.075 0.123 0.155 0.035 0.702 0.022 0.125 0.095 0.022 0.045 0.068 

Locus 1829 : 
2 alleles
11.6% missing data
   3   (0.903) 0.947 0.987 0.985 0.875 0.993 0.904 0.939 0.944 0.927 0.894 0.793 
   4   (0.097) 0.053 0.013 0.015 0.125 0.007 0.096 0.061 0.056 0.073 0.106 0.207 

Locus 1830 : 
2 alleles
2.9% missing data
   3   (0.935) 0.988 0.993 0.996 0.991 0.999 0.839 0.997 0.986 0.898 0.834 0.924 
   1   (0.065) 0.012 0.007 0.004 0.009 0.001 0.161 0.003 0.014 0.102 0.166 0.076 

Locus 1831 : 
2 alleles
5.1% missing data
   1   (0.880) 0.884 0.982 0.978 0.963 0.990 0.947 0.937 0.846 0.954 0.890 0.910 
   2   (0.120) 0.116 0.018 0.022 0.037 0.010 0.053 0.063 0.154 0.046 0.110 0.090 

Locus 1832 : 
2 alleles
8.0% missing data
   4   (0.798) 0.751 0.974 0.977 0.825 0.979 0.854 0.757 0.798 0.783 0.812 0.839 
   2   (0.202) 0.249 0.026 0.023 0.175 0.021 0.146 0.243 0.202 0.217 0.188 0.161 

Locus 1833 : 
2 alleles
10.9% missing data
   2   (0.881) 0.750 0.984 0.879 0.880 0.967 0.933 0.984 0.919 0.909 0.935 0.917 
   4   (0.119) 0.250 0.016 0.121 0.120 0.033 0.067 0.016 0.081 0.091 0.065 0.083 

Locus 1834 : 
2 alleles
13.0% missing data
   1   (0.911) 0.786 0.986 0.976 0.966 0.983 0.975 0.851 0.925 0.980 0.961 0.931 
   3   (0.089) 0.214 0.014 0.024 0.034 0.017 0.025 0.149 0.075 0.020 0.039 0.069 

Locus 1835 : 
2 alleles
10.9% missing data
   3   (0.898) 0.939 0.982 0.827 0.960 0.985 0.928 0.988 0.870 0.945 0.939 0.939 
   1   (0.102) 0.061 0.018 0.173 0.040 0.015 0.072 0.012 0.130 0.055 0.061 0.061 

Locus 1836 : 
2 alleles
2.2% missing data
   1   (0.904) 0.955 0.988 0.986 0.967 0.992 0.948 0.988 0.856 0.970 0.939 0.906 
   3   (0.096) 0.045 0.012 0.014 0.033 0.008 0.052 0.012 0.144 0.030 0.061 0.094 

Locus 1837 : 
2 alleles
5.1% missing data
   2   (0.810) 0.797 0.942 0.932 0.569 0.951 0.847 0.961 0.799 0.855 0.873 0.872 
   4   (0.190) 0.203 0.058 0.068 0.431 0.049 0.153 0.039 0.201 0.145 0.127 0.128 

Locus 1838 : 
2 alleles
5.8% missing data
   4   (0.902) 0.933 0.218 0.984 0.959 0.967 0.978 0.965 0.854 0.970 0.967 0.942 
   1   (0.098) 0.067 0.782 0.016 0.041 0.033 0.022 0.035 0.146 0.030 0.033 0.058 

Locus 1839 : 
2 alleles
3.6% missing data
   1   (0.848) 0.867 0.970 0.950 0.943 0.991 0.838 0.983 0.913 0.671 0.812 0.848 
   4   (0.152) 0.133 0.030 0.050 0.057 0.009 0.162 0.017 0.087 0.329 0.188 0.152 

Locus 1840 : 
2 alleles
5.1% missing data
   4   (0.852) 0.910 0.339 0.753 0.899 0.892 0.899 0.986 0.907 0.921 0.848 0.853 
   1   (0.148) 0.090 0.661 0.247 0.101 0.108 0.101 0.014 0.093 0.079 0.152 0.147 

Locus 1841 : 
2 alleles
2.9% missing data
   3   (0.908) 0.952 0.989 0.832 0.939 0.991 0.959 0.990 0.891 0.977 0.923 0.911
[truncated: 196,484 more chars]
