# Supplementary material for: Population genomic response to geographic gradients by widespread and endemic fishes of the Arabian Peninsula
Source: Ecol Evol. 2020 Apr 12;10(10):4314–30. doi: 10.1002/ece3.6199 (PMC7246217; doi:10.1002/ece3.6199)
Supplement: Supplementary file 6 — Appendix S1 [file ECE3-10-4314-s006.zip › Appendix S1, STRUCTURE and PCA Plots, Dryad/STRUCTURE/C. austriacus & C. melapterus/results_job_T52_q]

 C_aust_RS25  1 0.0061 0.0002 0.0011 0.0084 0.0040 0.3905 0.0009 0.0018 0.2453 0.2598 0.0818 
 C_aust_RS25  1 0.0021 0.0005 0.0010 0.0006 0.0064 0.3665 0.0003 0.0012 0.0518 0.4620 0.1077 
 C_aust_RS26  1 0.0023 0.0003 0.0009 0.0029 0.0017 0.2728 0.0003 0.0012 0.0939 0.4967 0.1269 
 C_aust_RS26  1 0.0107 0.0002 0.0017 0.0015 0.0011 0.4908 0.0007 0.0090 0.1409 0.2702 0.0732 
 C_aust_RS26  1 0.0054 0.0003 0.0032 0.0013 0.0016 0.4209 0.0006 0.0082 0.2054 0.2740 0.0791 
 C_aust_RS26  1 0.0032 0.0002 0.0023 0.0008 0.0027 0.4137 0.0005 0.0023 0.1134 0.3912 0.0698 
 C_aust_RS26  1 0.0038 0.0003 0.0011 0.0005 0.0010 0.3118 0.0006 0.0026 0.1229 0.4290 0.1263 
 C_aust_RS26  1 0.0109 0.0001 0.0047 0.0018 0.0086 0.3855 0.0005 0.0075 0.0846 0.3930 0.1027 
 C_aust_RS26  1 0.0069 0.0001 0.0009 0.0006 0.0006 0.3337 0.0005 0.0029 0.1324 0.4396 0.0818 
 C_aust_RS26  1 0.0056 0.0002 0.0013 0.0007 0.0013 0.3102 0.0008 0.0021 0.3314 0.2714 0.0750 
 C_aust_RS26  1 0.0040 0.0003 0.0020 0.0021 0.0006 0.4346 0.0004 0.0040 0.0758 0.3553 0.1209 
 C_aust_RS26  1 0.0058 0.0002 0.0013 0.0011 0.0014 0.4455 0.0038 0.0019 0.0922 0.3967 0.0501 
 C_aust_RS27  2 0.0027 0.0019 0.0005 0.0010 0.0020 0.3497 0.0010 0.0010 0.1925 0.3429 0.1048 
 C_aust_RS27  2 0.0040 0.0052 0.0008 0.0012 0.0037 0.4195 0.0004 0.0017 0.1097 0.3808 0.0731 
 C_aust_RS27  2 0.0095 0.0018 0.0008 0.0094 0.0060 0.4174 0.0009 0.0027 0.1063 0.3848 0.0604 
 C_aust_RS27  2 0.0139 0.0029 0.0007 0.0015 0.0036 0.3438 0.0016 0.0052 0.1874 0.3619 0.0775 
 C_aust_RS27  2 0.0175 0.0048 0.0026 0.0033 0.0130 0.2961 0.0006 0.0069 0.1130 0.4423 0.1001 
 C_aust_RS27  2 0.0031 0.0019 0.0007 0.0011 0.0025 0.4110 0.0003 0.0012 0.0822 0.4035 0.0925 
 C_aust_RS27  2 0.0020 0.0017 0.0005 0.0044 0.0029 0.5303 0.0004 0.0011 0.0577 0.3128 0.0864 
 C_aust_RS27  2 0.0104 0.0016 0.0012 0.0095 0.0182 0.3064 0.0019 0.0025 0.0885 0.4590 0.1009 
 C_aust_RS27  2 0.0041 0.0104 0.0020 0.0028 0.0162 0.4078 0.0004 0.0016 0.0932 0.3872 0.0743 
 C_aust_RS27  2 0.0045 0.0020 0.0019 0.0039 0.0037 0.2706 0.0010 0.0015 0.1171 0.4958 0.0980 
 C_aust_RS27  2 0.0068 0.0055 0.0006 0.0025 0.0078 0.3970 0.0007 0.0030 0.0976 0.3988 0.0798 
 C_aust_RS27  2 0.0040 0.0010 0.0007 0.0014 0.0026 0.3243 0.0011 0.0013 0.1552 0.4203 0.0882 
 C_aust_RS46  4 0.0021 0.0013 0.0005 0.0032 0.0048 0.3763 0.0004 0.0040 0.1583 0.3793 0.0698 
 C_aust_RS48  4 0.0006 0.0003 0.0006 0.0031 0.0017 0.3444 0.0005 0.0010 0.3589 0.2471 0.0419 
 C_aust_RS51  4 0.0024 0.0006 0.0042 0.0055 0.0050 0.4323 0.0006 0.0025 0.1498 0.3402 0.0569 
 C_aust_RS53  4 0.0011 0.0004 0.0005 0.0083 0.0006 0.3077 0.0015 0.0033 0.1983 0.3778 0.1006 
 C_aust_RS54  4 0.0008 0.0006 0.0006 0.0019 0.0009 0.3986 0.0008 0.0013 0.1514 0.3904 0.0526 
 C_aust_RS55  4 0.0011 0.0004 0.0017 0.0135 0.0026 0.6153 0.0018 0.0016 0.0732 0.2255 0.0633 
 C_aust_RS57  4 0.0008 0.0025 0.0005 0.0025 0.0008 0.5669 0.0015 0.0013 0.1384 0.2538 0.0309 
 C_aust_RS58  4 0.0007 0.0004 0.0008 0.0034 0.0011 0.3413 0.0005 0.0013 0.2373 0.3468 0.0665 
 C_aust_RS59  4 0.0012 0.0058 0.0039 0.0144 0.0076 0.3987 0.0017 0.0030 0.1052 0.3823 0.0762 
 C_aust_RS97  4 0.0030 0.0004 0.0029 0.0024 0.0020 0.3898 0.0008 0.0022 0.1807 0.3769 0.0390 
 C_aust_RS98  4 0.0006 0.0007 0.0004 0.0020 0.0009 0.3657 0.0005 0.0013 0.1781 0.3965 0.0533 
 C_aust_RS52  9 0.0021 0.0005 0.0004 0.0017 0.0010 0.4022 0.0007 0.0033 0.1426 0.3724 0.0732 
 C_aust_RS53  9 0.0018 0.0010 0.0005 0.0014 0.0053 0.4176 0.0009 0.0068 0.0714 0.4104 0.0828 
 C_aust_RS53  9 0.0016 0.0004 0.0024 0.0023 0.0027 0.5469 0.0004 0.0027 0.1529 0.2310 0.0566 
 C_aust_RS53  9 0.0012 0.0010 0.0007 0.0014 0.0011 0.4727 0.0006 0.0030 0.1175 0.3361 0.0646 
 C_aust_RS53  9 0.0019 0.0008 0.0015 0.0067 0.0020 0.3236 0.0007 0.0025 0.0726 0.4741 0.1136 
 C_aust_RS53  9 0.0017 0.0003 0.0012 0.0075 0.0014 0.3480 0.0036 0.0037 0.1140 0.4283 0.0902 
 C_aust_RS53  9 0.0031 0.0154 0.0015 0.0022 0.0018 0.5275 0.0007 0.0070 0.0473 0.3020 0.0916 
 C_aust_RS53  9 0.0013 0.0002 0.0005 0.0014 0.0020 0.5077 0.0004 0.0033 0.0678 0.3428 0.0727 
 C_aust_RS53  9 0.0024 0.0010 0.0007 0.0015 0.0009 0.5113 0.0009 0.0040 0.0527 0.3224 0.1022 
 C_aust_RS53  9 0.0023 0.0002 0.0004 0.0013 0.0023 0.3842 0.0009 0.0029 0.1089 0.4261 0.0704 
 C_aust_RS53  9 0.0019 0.0003 0.0007 0.0011 0.0024 0.4939 0.0007 0.0033 0.1178 0.3174 0.0606 
 C_aust_RS53  9 0.0025 0.0008 0.0003 0.0017 0.0009 0.5021 0.0006 0.0059 0.0790 0.3260 0.0803 
 C_aust_RS14 10 0.0029 0.0002 0.0069 0.0013 0.0004 0.5192 0.0004 0.0052 0.2196 0.1914 0.0526 
 C_aust_RS14 10 0.0041 0.0002 0.0029 0.0012 0.0008 0.4586 0.0006 0.0143 0.0958 0.3247 0.0968 
 C_aust_RS14 10 0.0027 0.0004 0.0015 0.0012 0.0003 0.4220 0.0006 0.0061 0.2750 0.2317 0.0584 
 C_aust_RS14 10 0.0017 0.0002 0.0021 0.0029 0.0006 0.2971 0.0016 0.0049 0.2864 0.3513 0.0511 
 C_aust_RS15 10 0.0020 0.0008 0.0026 0.0008 0.0004 0.3952 0.0036 0.0044 0.1327 0.3976 0.0598 
 C_aust_RS17 10 0.0141 0.0002 0.0024 0.0018 0.0008 0.2742 0.0009 0.0164 0.1008 0.4517 0.1366 
 C_aust_RS26 10 0.0037 0.0003 0.0032 0.0006 0.0004 0.4901 0.0023 0.0268 0.0735 0.3122 0.0868 
 C_aust_RS26 10 0.0015 0.0002 0.0016 0.0013 0.0005 0.3482 0.0015 0.0040 0.1863 0.3750 0.0799 
 C_aust_RS26 10 0.0053 0.0003 0.0055 0.0038 0.0005 0.3591 0.0023 0.0189 0.0982 0.3878 0.1183 
 C_aust_RS27 10 0.0016 0.0002 0.0010 0.0005 0.0003 0.4861 0.0005 0.0070 0.0586 0.3276 0.1164 
 C_aust_RS27 10 0.0008 0.0003 0.0025 0.0011 0.0004 0.5438 0.0012 0.0026 0.1108 0.2967 0.0397 
 C_aust_RS27 10 0.0024 0.0008 0.0049 0.0005 0.0004 0.5137 0.0006 0.0080 0.1471 0.2609 0.0606 
 C_aust_RS35 20 0.0023 0.0003 0.0010 0.0018 0.0008 0.3502 0.0008 0.0020 0.0492 0.5012 0.0902 
 C_aust_RS36 20 0.0019 0.0003 0.0181 0.0023 0.0020 0.5156 0.0015 0.0023 0.0395 0.3303 0.0862 
 C_aust_RS36 20 0.0034 0.0005 0.0037 0.0016 0.0041 0.3591 0.0005 0.0029 0.0622 0.4454 0.1165 
 C_aust_RS37 20 0.0032 0.0005 0.0026 0.0038 0.0017 0.4159 0.0006 0.0039 0.1412 0.3314 0.0952 
 C_aust_RS37 20 0.0062 0.0002 0.0011 0.0106 0.0017 0.3635 0.0012 0.0054 0.1788 0.3522 0.0790 
 C_aust_RS37 20 0.0022 0.0007 0.0017 0.0010 0.0025 0.3873 0.0028 0.0020 0.0603 0.4602 0.0795 
 C_aust_RS37 20 0.0035 0.0033 0.0010 0.0012 0.0019 0.3241 0.0007 0.0021 0.0480 0.5049 0.1093 
 C_aust_RS37 20 0.0025 0.0003 0.0032 0.0029 0.0026 0.3909 0.0014 0.0020 0.0574 0.4324 0.1044 
 C_aust_RS37 20 0.0048 0.0005 0.0022 0.0036 0.0025 0.3605 0.0010 0.0047 0.0979 0.4054 0.1168 
 C_aust_RS37 20 0.0020 0.0012 0.0017 0.0038 0.0014 0.3632 0.0013 0.0038 0.0961 0.4377 0.0879 
 C_aust_RS37 20 0.0038 0.0004 0.0055 0.0022 0.0011 0.3961 0.0025 0.0053 0.0735 0.4005 0.1091 
 C_aust_RS37 20 0.0112 0.0002 0.0016 0.0027 0.0011 0.4307 0.0005 0.0056 0.1018 0.3403 0.1042 
  C_aust_A1b 22 0.0010 0.0004 0.0044 0.0028 0.0018 0.4593 0.0017 0.0013 0.2220 0.2520 0.0533 
   C_aust_A2 22 0.0084 0.0026 0.0116 0.0250 0.0043 0.3642 0.0011 0.0039 0.1910 0.3305 0.0574 
   C_aust_A3 22 0.0011 0.0004 0.0035 0.0335 0.0179 0.4306 0.0016 0.0022 0.0829 0.2284 0.1977 
   C_aust_A4 22 0.0013 0.0005 0.0162 0.0053 0.0040 0.3950 0.0011 0.0025 0.1967 0.2971 0.0803 
   C_aust_A5 22 0.0021 0.0006 0.0056 0.0038 0.0087 0.6380 0.0008 0.0029 0.1330 0.1590 0.0455 
   C_aust_A6 22 0.0011 0.0021 0.0114 0.0030 0.0030 0.4868 0.0008 0.0021 0.1971 0.2240 0.0687 
   C_aust_A7 22 0.0017 0.0013 0.0032 0.0050 0.0043 0.4648 0.0006 0.0014 0.1047 0.3391 0.0740 
 C_melap_RS4 12 0.2362 0.0059 0.0505 0.0135 0.2455 0.0026 0.0302 0.4018 0.0014 0.0024 0.0099 
 C_melap_RS4 12 0.2830 0.0008 0.0106 0.0327 0.2383 0.0010 0.0194 0.4104 0.0008 0.0008 0.0021 
 C_melap_RS4 12 0.3581 0.0069 0.0227 0.0319 0.2531 0.0030 0.0629 0.2457 0.0021 0.0036 0.0099 
 C_melap_RS4 12 0.4453 0.0034 0.0142 0.0087 0.3207 0.0014 0.0270 0.1743 0.0015 0.0013 0.0024 
 C_melap_RS4 12 0.3856 0.0027 0.0558 0.0136 0.3194 0.0075 0.0145 0.1812 0.0115 0.0029 0.0053 
 C_melap_RS4 12 0.4449 0.0018 0.0237 0.0538 0.3483 0.0029 0.0051 0.1080 0.0017 0.0023 0.0074 
 C_melap_RS4 12 0.4921 0.0011 0.0378 0.0184 0.3380 0.0032 0.0102 0.0928 0.0011 0.0018 0.0034 
 C_melap_RS4 12 0.0737 0.0015 0.0079 0.0185 0.2292 0.0010 0.5967 0.0686 0.0009 0.0007 0.0013 
 C_melap_RS4 12 0.2915 0.0035 0.0069 0.0298 0.2729 0.0099 0.0449 0.3167 0.0028 0.0065 0.0146 
 C_melap_RS4 12 0.2384 0.0031 0.0300 0.1113 0.4068 0.0018 0.0068 0.1954 0.0009 0.0021 0.0035 
 C_melap_RS4 12 0.3415 0.0035 0.0396 0.0556 0.1479 0.0017 0.0794 0.3230 0.0018 0.0017 0.0042 
 C_melap_RS4 12 0.4363 0.0025 0.0110 0.0895 0.2964 0.0025 0.0108 0.1434 0.0011 0.0019 0.0046 
 C_melap_RS4 13 0.0024 0.5275 0.0005 0.0004 0.4656 0.0001 0.0001 0.0031 0.0001 0.0001 0.0001 
 C_melap_RS4 13 0.0061 0.5369 0.0030 0.0010 0.4392 0.0002 0.0001 0.0126 0.0002 0.0002 0.0004 
 C_melap_RS4 13 0.1123 0.0027 0.0051 0.0033 0.2581 0.0004 0.0007 0.6157 0.0004 0.0002 0.0011 
 C_melap_RS4 13 0.2750 0.0126 0.0085 0.0103 0.1924 0.0008 0.0006 0.4834 0.0029 0.0005 0.0129 
 C_melap_RS4 13 0.7014 0.0028 0.0012 0.0591 0.1820 0.0003 0.0015 0.0492 0.0008 0.0003 0.0013 
 C_melap_RS4 13 0.2589 0.0029 0.0063 0.0109 0.1027 0.0009 0.0004 0.5448 0.0010 0.0015 0.0698 
 C_melap_RS4 13 0.1278 0.0025 0.0063 0.0044 0.2222 0.0005 0.0006 0.6324 0.0006 0.0006 0.0020 
 C_melap_RS4 13 0.2420 0.0011 0.0011 0.0023 0.2539 0.0018 0.0019 0.4704 0.0009 0.0028 0.0217 
 C_melap_RS4 13 0.1943 0.0019 0.0481 0.0044 0.2518 0.0020 0.0002 0.4897 0.0007 0.0017 0.0051 
 C_melap_RS4 13 0.3941 0.0008 0.0053 0.0177 0.1535 0.0003 0.0012 0.4240 0.0014 0.0004 0.0014 
 C_melap_RS4 13 0.0230 0.0015 0.0099 0.6217 0.3102 0.0008 0.0005 0.0304 0.0006 0.0003 0.0012 
 C_melap_RS4 13 0.0711 0.0029 0.0053 0.0049 0.2475 0.0010 0.0055 0.6543 0.0030 0.0006 0.0038 
 C_melap_RS1 14 0.3567 0.0013 0.0754 0.0590 0.2899 0.0056 0.0013 0.2057 0.0023 0.0017 0.0011 
 C_melap_RS1 14 0.0509 0.0015 0.6408 0.0102 0.2050 0.0010 0.0011 0.0878 0.0006 0.0006 0.0004 
 C_melap_RS1 14 0.2186 0.0064 0.0374 0.0193 0.2462 0.0020 0.0016 0.4580 0.0068 0.0018 0.0020 
 C_melap_RS1 14 0.2812 0.0421 0.0584 0.0107 0.2121 0.0023 0.0023 0.3856 0.0020 0.0021 0.0013 
 C_melap_RS1 14 0.3911 0.0120 0.0254 0.0262 0.2338 0.0024 0.0007 0.3017 0.0024 0.0029 0.0015 
 C_melap_RS1 14 0.1983 0.0017 0.0537 0.0067 0.3076 0.0091 0.0022 0.4035 0.0095 0.0052 0.0025 
 C_melap_RS1 14 0.0823 0.0112 0.0279 0.0137 0.4700 0.0020 0.0020 0.3865 0.0019 0.0018 0.0008 
 C_melap_RS1 14 0.2668 0.0156 0.0652 0.0191 0.2130 0.0018 0.0027 0.4119 0.0018 0.0015 0.0008 
 C_melap_RS1 14 0.1569 0.0041 0.0330 0.0261 0.2726 0.0035 0.0009 0.4983 0.0012 0.0022 0.0012 
 C_melap_RS1 14 0.2356 0.0196 0.0141 0.1041 0.2034 0.0023 0.0015 0.4160 0.0008 0.0014 0.0014 
 C_melap_RS1 14 0.2726 0.0031 0.0241 0.0207 0.2300 0.0016 0.0029 0.4415 0.0012 0.0013 0.0010 
 C_melap_RS1 14 0.1594 0.0018 0.0958 0.0863 0.3689 0.0027 0.0013 0.2801 0.0012 0.0012 0.0011 
 C_melap_RS4 16 0.1335 0.0046 0.0278 0.0441 0.2199 0.0031 0.0127 0.5433 0.0032 0.0020 0.0058 
 C_melap_RS4 16 0.2031 0.0027 0.0161 0.0413 0.2322 0.0021 0.0128 0.4773 0.0047 0.0019 0.0057 
 C_melap_RS4 16 0.2049 0.0037 0.0208 0.0650 0.1857 0.0013 0.0280 0.4820 0.0033 0.0012 0.0041 
 C_melap_RS4 16 0.2399 0.0051 0.0156 0.0447 0.1685 0.0027 0.0052 0.4961 0.0075 0.0040 0.0107 
 C_melap_RS4 16 0.1618 0.0082 0.0263 0.0272 0.2099 0.0026 0.0107 0.5366 0.0045 0.0020 0.0101 
 C_melap_RS4 16 0.2245 0.0042 0.0193 0.0465 0.2707 0.0017 0.0120 0.4119 0.0038 0.0012 0.0043 
 C_melap_RS4 16 0.1963 0.0030 0.0484 0.0613 0.2471 0.0019 0.0111 0.4188 0.0035 0.0018 0.0070 
 C_melap_RS4 16 0.2660 0.0032 0.0207 0.0401 0.2289 0.0025 0.0179 0.4040 0.0082 0.0023 0.0062 
 C_melap_RS4 16 0.1614 0.0017 0.0219 0.0501 0.2452 0.0021 0.0084 0.4958 0.0060 0.0018 0.0055 
 C_melap_RS4 16 0.1326 0.0057 0.0242 0.0800 0.2971 0.0045 0.0135 0.4174 0.0131 0.0030 0.0090 
 C_melap_RS4 16 0.1616 0.0011 0.0394 0.0414 0.3434 0.0029 0.0082 0.3892 0.0066 0.0018 0.0044 
 C_melap_RS4 16 0.2328 0.0028 0.0168 0.0806 0.2301 0.0030 0.0099 0.4098 0.0053 0.0023 0.0066 
 C_melap_RS5 19 0.1388 0.0029 0.0241 0.0630 0.2017 0.0018 0.0559 0.5038 0.0014 0.0019 0.0049 
 C_melap_RS5 19 0.1872 0.0161 0.0323 0.0420 0.2089 0.0032 0.0192 0.4749 0.0023 0.0034 0.0106 
 C_melap_RS5 19 0.2327 0.0025 0.0165 0.0258 0.1536 0.0021 0.0266 0.5266 0.0021 0.0026 0.0089 
 C_melap_RS5 19 0.2295 0.0031 0.0153 0.0576 0.1812 0.0015 0.0293 0.4692 0.0016 0.0029 0.0087 
 C_melap_RS5 19 0.2704 0.0054 0.0377 0.0404 0.2608 0.0015 0.0281 0.3466 0.0020 0.0017 0.0055 
 C_melap_RS5 19 0.1455 0.0053 0.0088 0.0401 0.3243 0.0021 0.0198 0.4441 0.0017 0.0020 0.0064 
 C_melap_RS5 19 0.2742 0.0027 0.0194 0.0229 0.2027 0.0026 0.0273 0.4322 0.0049 0.0027 0.0083 
 C_melap_RS5 19 0.2378 0.0023 0.0173 0.0548 0.2799 0.0041 0.0495 0.3346 0.0032 0.0058 0.0109 
 C_melap_RS5 19 0.1468 0.0020 0.0267 0.0579 0.1968 0.0018 0.0214 0.5347 0.0022 0.0025 0.0073 
 C_melap_RS5 19 0.1737 0.0018 0.0133 0.0824 0.2501 0.0022 0.0436 0.4206 0.0015 0.0037 0.0071 
 C_melap_RS5 19 0.1380 0.0039 0.0135 0.0270 0.2117 0.0067 0.0256 0.5526 0.0043 0.0048 0.0118 
 C_melap_RS5 19 0.1563 0.0028 0.0133 0.0303 0.2614 0.0015 0.0281 0.4972 0.0014 0.0023 0.0054 
