# Supplementary material for: Population genomic response to geographic gradients by widespread and endemic fishes of the Arabian Peninsula
Source: Ecol Evol. 2020 Apr 12;10(10):4314–30. doi: 10.1002/ece3.6199 (PMC7246217; doi:10.1002/ece3.6199)
Supplement: Supplementary file 6 — Appendix S1 [file ECE3-10-4314-s006.zip › Appendix S1, STRUCTURE and PCA Plots, Dryad/STRUCTURE/C. austriacus & C. melapterus/results_job_T53_f]

----------------------------------------------------
STRUCTURE by Pritchard, Stephens and Donnelly (2000)
     and Falush, Stephens and Pritchard (2003)
       Code by Pritchard, Falush and Hubisz
             Version 2.3.4 (Jul 2012)
----------------------------------------------------


Command line arguments:   /home/compartido2/pablo_saenz/Structure/structure_kernel_src/structure -m parameter_job_T53 
Input File:    /home/compartido2/pablo_saenz/joey/structure/C_aus_x_C_mel/data_job_T53

Run parameters:
   138 individuals
   2782 loci
   11 populations assumed
   200000 Burn-in period
   300000 Reps
LOCPRIOR model used


--------------------------------------------
Proportion of membership of each pre-defined
 population in each of the 11 clusters

Given    Inferred Clusters                                                               Number of
 Pop       1      2      3      4      5      6      7      8      9     10     11      Individuals

  1:     0.030  0.043  0.000  0.004  0.340  0.002  0.012  0.001  0.035  0.032  0.501       12
  2:     0.021  0.039  0.006  0.003  0.304  0.001  0.001  0.004  0.104  0.033  0.484       12
  4:     0.002  0.058  0.004  0.018  0.244  0.001  0.002  0.004  0.105  0.038  0.523       11
  9:     0.019  0.030  0.014  0.021  0.312  0.000  0.000  0.002  0.013  0.035  0.555       12
 10:     0.015  0.050  0.000  0.003  0.243  0.006  0.025  0.001  0.082  0.046  0.530       12
 12:     0.214  0.001  0.003  0.015  0.002  0.073  0.169  0.515  0.002  0.004  0.003       12
 13:     0.098  0.000  0.085  0.040  0.002  0.001  0.332  0.437  0.002  0.003  0.001       12
 14:     0.092  0.000  0.011  0.011  0.000  0.001  0.302  0.565  0.001  0.003  0.016       12
 16:     0.065  0.001  0.002  0.047  0.001  0.012  0.376  0.469  0.012  0.014  0.001       12
 19:     0.090  0.000  0.000  0.002  0.006  0.015  0.389  0.479  0.000  0.016  0.002       12
 20:     0.012  0.019  0.001  0.005  0.350  0.001  0.006  0.003  0.071  0.040  0.492       12
 22:     0.004  0.034  0.002  0.018  0.161  0.001  0.002  0.003  0.126  0.068  0.580        7
--------------------------------------------

Allele-freq. divergence among pops (Net nucleotide distance),
computed using point estimates of P.

      1       2       3       4       5       6       7       8       9      10      11      
 1      -    0.0435  0.0847  0.0242  0.0102  0.0485  0.0080  0.0185  0.0129  0.0180  0.0176  
 2   0.0435     -    0.1191  0.0560  0.0380  0.0840  0.0424  0.0616  0.0422  0.0464  0.0424  
 3   0.0847  0.1191     -    0.1000  0.0818  0.1198  0.0812  0.0859  0.0849  0.0902  0.0907  
 4   0.0242  0.0560  0.1000     -    0.0233  0.0626  0.0221  0.0297  0.0261  0.0256  0.0282  
 5   0.0102  0.0380  0.0818  0.0233     -    0.0488  0.0081  0.0221  0.0086  0.0126  0.0077  
 6   0.0485  0.0840  0.1198  0.0626  0.0488     -    0.0460  0.0568  0.0511  0.0560  0.0553  
 7   0.0080  0.0424  0.0812  0.0221  0.0081  0.0460     -    0.0163  0.0109  0.0151  0.0154  
 8   0.0185  0.0616  0.0859  0.0297  0.0221  0.0568  0.0163     -    0.0244  0.0284  0.0268  
 9   0.0129  0.0422  0.0849  0.0261  0.0086  0.0511  0.0109  0.0244     -    0.0166  0.0121  
10   0.0180  0.0464  0.0902  0.0256  0.0126  0.0560  0.0151  0.0284  0.0166     -    0.0158  
11   0.0176  0.0424  0.0907  0.0282  0.0077  0.0553  0.0154  0.0268  0.0121  0.0158     -    

Average distances (expected heterozygosity) between individuals in same cluster:
cluster  1  : 0.2613 
cluster  2  : 0.2327 
cluster  3  : 0.1302 
cluster  4  : 0.2229 
cluster  5  : 0.2583 
cluster  6  : 0.1706 
cluster  7  : 0.2711 
cluster  8  : 0.1761 
cluster  9  : 0.2541 
cluster 10  : 0.2366 
cluster 11  : 0.2101 

--------------------------------------------
Estimated Ln Prob of Data   = -274686.9
Mean value of ln likelihood = -263108.1
Variance of ln likelihood   = 23157.6
Mean value of alpha         = 1.7956

Mean value of alpha_local for each location:
	location  1:  0.6444  0.5902  0.0153  0.0681  5.0966  0.0514  0.2039  0.0317  0.4064  0.4959  7.1345
	location  2:  0.3919  0.9076  0.1619  0.0613  5.2107  0.0288  0.0430  0.0944  1.9366  0.5353  8.6001
	location  4:  0.0745  0.9972  0.1023  0.4236  4.0660  0.0547  0.0525  0.1062  1.9014  0.7358  8.9466
	location  9:  0.4883  0.4606  0.9294  0.6328  4.2041  0.0009  0.0025  0.0583  0.0949  0.4919  6.7398
	location 10:  0.4911  1.2633  0.0217  0.0946  6.6008  0.2518  0.7812  0.0574  2.1601  1.3560  13.9732
	location 12:  1.5664  0.0214  0.0551  0.1241  0.0374  0.3901  1.1664  3.7391  0.0358  0.0597  0.0556
	location 13:  0.2196  0.0092  0.0919  0.0368  0.0275  0.0311  0.5260  1.3802  0.0165  0.0229  0.0167
	location 14:  0.1999  0.0028  0.1339  0.0317  0.0010  0.0241  1.1637  3.7370  0.0042  0.0103  0.2731
	location 16:  1.1224  0.0225  0.0608  1.1244  0.0285  0.3114  7.5688  9.1217  0.2704  0.3534  0.0503
	location 19:  0.2406  0.0161  0.0013  0.0134  0.0572  0.0816  0.9703  7.0420  0.0015  0.1035  0.0240
	location 20:  0.4065  0.5702  0.0620  0.1772  9.4985  0.0491  0.1865  0.1191  2.0904  1.2101  13.8188
	location 22:  0.0786  0.3279  0.0678  0.1583  1.2347  0.0376  0.0531  0.0658  1.0329  0.3901  4.2476

Mean value of Fst_1         = 0.1859
Mean value of Fst_2         = 0.9919
Mean value of Fst_3         = 0.9699
Mean value of Fst_4         = 0.6362
Mean value of Fst_5         = 0.1095
Mean value of Fst_6         = 0.9810
Mean value of Fst_7         = 0.0706
Mean value of Fst_8         = 0.2911
Mean value of Fst_9         = 0.3049
Mean value of Fst_10         = 0.6551
Mean value of Fst_11         = 0.1735

Mean value of r = 0.2099

Inferred ancestry of individuals:
        Label (%Miss) Pop:  Inferred clusters
  1 C_aust_RS25    (1)    1 :  0.046 0.088 0.000 0.025 0.237 0.001 0.006 0.002 0.019 0.046 0.528 
  2 C_aust_RS25    (2)    1 :  0.014 0.009 0.001 0.001 0.416 0.001 0.003 0.001 0.025 0.037 0.492 
  3 C_aust_RS26    (1)    1 :  0.014 0.028 0.000 0.005 0.523 0.001 0.002 0.001 0.009 0.033 0.384 
  4 C_aust_RS26    (0)    1 :  0.038 0.055 0.000 0.004 0.275 0.001 0.025 0.001 0.013 0.036 0.552 
  5 C_aust_RS26    (1)    1 :  0.027 0.036 0.000 0.002 0.284 0.001 0.040 0.001 0.010 0.024 0.574 
  6 C_aust_RS26    (1)    1 :  0.022 0.011 0.000 0.002 0.331 0.001 0.008 0.001 0.075 0.015 0.534 
  7 C_aust_RS26    (0)    1 :  0.017 0.082 0.000 0.001 0.384 0.001 0.006 0.001 0.010 0.080 0.418 
  8 C_aust_RS26    (0)    1 :  0.053 0.010 0.000 0.003 0.336 0.001 0.016 0.003 0.033 0.031 0.515 
  9 C_aust_RS26    (1)    1 :  0.027 0.020 0.000 0.001 0.292 0.001 0.006 0.000 0.175 0.015 0.462 
 10 C_aust_RS26    (0)    1 :  0.050 0.152 0.000 0.001 0.237 0.003 0.008 0.001 0.023 0.016 0.509 
 11 C_aust_RS26    (2)    1 :  0.022 0.010 0.000 0.003 0.407 0.001 0.013 0.000 0.011 0.041 0.491 
 12 C_aust_RS26    (0)    1 :  0.034 0.013 0.000 0.001 0.357 0.010 0.005 0.001 0.021 0.011 0.547 
 13 C_aust_RS27    (4)    2 :  0.009 0.072 0.003 0.001 0.212 0.001 0.001 0.001 0.135 0.076 0.489 
 14 C_aust_RS27    (1)    2 :  0.015 0.037 0.012 0.001 0.284 0.000 0.001 0.002 0.069 0.018 0.560 
 15 C_aust_RS27    (1)    2 :  0.024 0.024 0.003 0.007 0.234 0.001 0.001 0.004 0.178 0.011 0.513 
 16 C_aust_RS27    (2)    2 :  0.047 0.066 0.003 0.002 0.271 0.001 0.004 0.002 0.131 0.041 0.434 
 17 C_aust_RS27    (4)    2 :  0.052 0.044 0.006 0.002 0.312 0.000 0.002 0.014 0.126 0.035 0.405 
 18 C_aust_RS27    (1)    2 :  0.012 0.027 0.003 0.001 0.348 0.000 0.001 0.001 0.075 0.020 0.511 
 19 C_aust_RS27   (10)    2 :  0.006 0.020 0.003 0.008 0.231 0.000 0.001 0.001 0.038 0.025 0.666 
 20 C_aust_RS27    (2)    2 :  0.032 0.016 0.002 0.007 0.282 0.001 0.001 0.007 0.149 0.089 0.416 
 21 C_aust_RS27    (4)    2 :  0.021 0.020 0.026 0.002 0.310 0.000 0.001 0.008 0.046 0.012 0.554 
 22 C_aust_RS27    (1)    2 :  0.009 0.040 0.002 0.002 0.422 0.001 0.001 0.003 0.137 0.025 0.359 
 23 C_aust_RS27    (1)    2 :  0.015 0.028 0.009 0.002 0.341 0.000 0.002 0.004 0.095 0.021 0.482 
 24 C_aust_RS27    (0)    2 :  0.013 0.079 0.001 0.001 0.395 0.001 0.001 0.001 0.065 0.020 0.422 
 25 C_aust_RS46    (5)    4 :  0.003 0.036 0.007 0.009 0.309 0.000 0.003 0.005 0.097 0.055 0.473 
 26 C_aust_RS48    (8)    4 :  0.002 0.185 0.001 0.014 0.157 0.001 0.001 0.004 0.053 0.038 0.544 
 27 C_aust_RS51    (4)    4 :  0.005 0.032 0.002 0.020 0.249 0.001 0.001 0.015 0.093 0.036 0.546 
 28 C_aust_RS53    (1)    4 :  0.002 0.088 0.001 0.033 0.283 0.001 0.003 0.001 0.055 0.083 0.449 
 29 C_aust_RS54    (2)    4 :  0.002 0.039 0.002 0.007 0.272 0.001 0.001 0.001 0.161 0.026 0.488 
 30 C_aust_RS55   (14)    4 :  0.002 0.008 0.001 0.040 0.130 0.004 0.001 0.003 0.117 0.037 0.657 
 31 C_aust_RS57    (3)    4 :  0.002 0.021 0.013 0.011 0.208 0.003 0.002 0.001 0.071 0.021 0.647 
 32 C_aust_RS58    (1)    4 :  0.001 0.068 0.001 0.013 0.215 0.001 0.001 0.002 0.156 0.029 0.513 
 33 C_aust_RS59    (2)    4 :  0.002 0.048 0.008 0.035 0.328 0.002 0.002 0.009 0.049 0.049 0.469 
 34 C_aust_RS97    (2)    4 :  0.003 0.032 0.001 0.007 0.230 0.001 0.001 0.004 0.216 0.014 0.490 
 35 C_aust_RS98    (1)    4 :  0.002 0.082 0.003 0.010 0.302 0.001 0.001 0.001 0.092 0.026 0.480 
 36 C_aust_RS52    (2)    9 :  0.023 0.058 0.010 0.011 0.327 0.000 0.000 0.001 0.052 0.021 0.496 
 37 C_aust_RS53    (4)    9 :  0.016 0.014 0.017 0.017 0.393 0.000 0.001 0.003 0.006 0.020 0.515 
 38 C_aust_RS53    (6)    9 :  0.021 0.077 0.010 0.018 0.148 0.000 0.000 0.004 0.004 0.016 0.703 
 39 C_aust_RS53    (3)    9 :  0.010 0.023 0.020 0.013 0.319 0.000 0.000 0.001 0.009 0.012 0.592 
 40 C_aust_RS53    (9)    9 :  0.018 0.007 0.015 0.017 0.397 0.000 0.000 0.002 0.012 0.078 0.454 
 41 C_aust_RS53    (4)    9 :  0.012 0.084 0.007 0.052 0.352 0.000 0.000 0.002 0.005 0.050 0.435 
 42 C_aust_RS53    (4)    9 :  0.017 0.009 0.044 0.030 0.278 0.000 0.000 0.001 0.003 0.059 0.559 
 43 C_aust_RS53    (3)    9 :  0.021 0.005 0.005 0.015 0.283 0.000 0.000 0.002 0.004 0.031 0.634 
 44 C_aust_RS53    (8)    9 :  0.021 0.006 0.014 0.017 0.305 0.000 0.000 0.001 0.011 0.045 0.579 
 45 C_aust_RS53    (2)    9 :  0.016 0.037 0.005 0.015 0.433 0.000 0.000 0.002 0.006 0.016 0.470 
 46 C_aust_RS53    (6)    9 :  0.020 0.027 0.007 0.010 0.229 0.000 0.000 0.002 0.045 0.014 0.646 
 47 C_aust_RS53    (2)    9 :  0.029 0.015 0.013 0.032 0.279 0.000 0.000 0.001 0.006 0.053 0.573 
 48 C_aust_RS14    (2)   10 :  0.018 0.049 0.000 0.004 0.182 0.004 0.020 0.002 0.048 0.031 0.639 
 49 C_aust_RS14    (3)   10 :  0.019 0.020 0.000 0.002 0.244 0.003 0.039 0.002 0.062 0.054 0.556 
 50 C_aust_RS14    (1)   10 :  0.017 0.110 0.000 0.002 0.209 0.003 0.024 0.001 0.076 0.040 0.518 
 51 C_aust_RS14    (1)   10 :  0.012 0.138 0.000 0.004 0.285 0.008 0.019 0.002 0.054 0.033 0.445 
 52 C_aust_RS15    (1)   10 :  0.013 0.037 0.001 0.001 0.285 0.014 0.017 0.001 0.077 0.037 0.518 
 53 C_aust_RS17    (1)   10 :  0.027 0.019 0.000 0.002 0.294 0.004 0.033 0.001 0.157 0.075 0.388 
 54 C_aust_RS26    (3)   10 :  0.023 0.021 0.000 0.001 0.246 0.008 0.044 0.001 0.058 0.034 0.563 
 55 C_aust_RS26    (1)   10 :  0.011 0.077 0.000 0.002 0.244 0.008 0.017 0.001 0.074 0.054 0.512 
 56 C_aust_RS26    (1)   10 :  0.014 0.043 0.000 0.007 0.290 0.009 0.035 0.003 0.092 0.031 0.476 
 57 C_aust_RS27    (0)   10 :  0.008 0.017 0.000 0.001 0.261 0.003 0.024 0.001 0.063 0.076 0.545 
 58 C_aust_RS27    (8)   10 :  0.006 0.030 0.000 0.002 0.186 0.007 0.011 0.001 0.095 0.048 0.614 
 59 C_aust_RS27    (1)   10 :  0.011 0.034 0.001 0.001 0.183 0.004 0.022 0.001 0.126 0.034 0.583 
 60 C_aust_RS35    (1)   20 :  0.009 0.017 0.001 0.004 0.415 0.001 0.003 0.001 0.052 0.030 0.466 
 61 C_aust_RS36   (11)   20 :  0.007 0.008 0.001 0.003 0.320 0.001 0.005 0.004 0.034 0.027 0.591 
 62 C_aust_RS36    (4)   20 :  0.008 0.015 0.001 0.003 0.334 0.000 0.004 0.005 0.106 0.055 0.469 
 63 C_aust_RS37    (2)   20 :  0.011 0.023 0.001 0.007 0.311 0.001 0.005 0.003 0.085 0.040 0.513 
 64 C_aust_RS37    (1)   20 :  0.020 0.054 0.000 0.014 0.303 0.001 0.011 0.003 0.076 0.029 0.489 
 65 C_aust_RS37    (1)   20 :  0.009 0.007 0.001 0.002 0.398 0.002 0.003 0.003 0.062 0.033 0.480 
 66 C_aust_RS37    (2)   20 :  0.010 0.006 0.005 0.003 0.327 0.000 0.003 0.002 0.153 0.036 0.454 
 67 C_aust_RS37    (1)   20 :  0.008 0.008 0.001 0.006 0.356 0.001 0.004 0.003 0.057 0.042 0.515 
 68 C_aust_RS37    (1)   20 :  0.017 0.020 0.001 0.010 0.360 0.001 0.007 0.003 0.047 0.061 0.474 
 69 C_aust_RS37    (0)   20 :  0.009 0.008 0.002 0.005 0.399 0.001 0.006 0.002 0.057 0.032 0.479 
 70 C_aust_RS37    (0)   20 :  0.010 0.034 0.001 0.004 0.383 0.002 0.007 0.003 0.046 0.046 0.465 
 71 C_aust_RS37    (0)   20 :  0.027 0.032 0.000 0.004 0.289 0.000 0.008 0.002 0.072 0.050 0.514 
 72 C_aust_A1b    (6)   22 :  0.002 0.090 0.001 0.003 0.204 0.003 0.001 0.001 0.090 0.019 0.587 
 73 C_aust_A2    (4)   22 :  0.013 0.054 0.004 0.035 0.331 0.001 0.004 0.006 0.088 0.025 0.440 
 74 C_aust_A3   (21)   22 :  0.001 0.004 0.001 0.066 0.045 0.001 0.001 0.006 0.031 0.278 0.567 
 75 C_aust_A4    (7)   22 :  0.002 0.016 0.001 0.005 0.179 0.001 0.001 0.002 0.256 0.026 0.510 
 76 C_aust_A5   (13)   22 :  0.003 0.010 0.001 0.004 0.062 0.001 0.004 0.006 0.167 0.014 0.728 
 77 C_aust_A6    (8)   22 :  0.003 0.058 0.008 0.010 0.124 0.001 0.004 0.002 0.052 0.102 0.635 
 78 C_aust_A7    (2)   22 :  0.005 0.007 0.002 0.005 0.182 0.001 0.001 0.001 0.195 0.012 0.590 
 79 C_melap_RS4   (19)   12 :  0.151 0.000 0.005 0.004 0.001 0.025 0.341 0.459 0.006 0.006 0.003 
 80 C_melap_RS4   (20)   12 :  0.147 0.000 0.001 0.005 0.001 0.017 0.354 0.471 0.001 0.002 0.001 
 81 C_melap_RS4   (19)   12 :  0.213 0.000 0.007 0.006 0.005 0.060 0.212 0.489 0.001 0.003 0.002 
 82 C_melap_RS4   (27)   12 :  0.326 0.000 0.002 0.002 0.001 0.021 0.084 0.559 0.001 0.002 0.001 
 83 C_melap_RS4   (20)   12 :  0.240 0.006 0.002 0.007 0.004 0.017 0.110 0.594 0.004 0.004 0.011 
 84 C_melap_RS4   (22)   12 :  0.306 0.000 0.001 0.013 0.003 0.004 0.045 0.620 0.002 0.003 0.004 
 85 C_melap_RS4   (24)   12 :  0.299 0.000 0.001 0.005 0.002 0.009 0.069 0.608 0.001 0.003 0.003 
 86 C_melap_RS4   (34)   12 :  0.027 0.000 0.001 0.003 0.000 0.586 0.024 0.357 0.000 0.001 0.001 
 87 C_melap_RS4   (20)   12 :  0.207 0.000 0.003 0.010 0.003 0.042 0.261 0.460 0.001 0.009 0.005 
 88 C_melap_RS4   (29)   12 :  0.144 0.000 0.003 0.040 0.002 0.007 0.096 0.697 0.002 0.006 0.003 
 89 C_melap_RS4   (22)   12 :  0.222 0.001 0.002 0.011 0.001 0.075 0.324 0.358 0.001 0.003 0.001 
 90 C_melap_RS4   (23)   12 :  0.287 0.000 0.002 0.076 0.001 0.009 0.106 0.513 0.002 0.002 0.002 
 91 C_melap_RS4   (29)   13 :  0.001 0.000 0.502 0.000 0.000 0.000 0.003 0.494 0.000 0.000 0.000 
 92 C_melap_RS4    (7)   13 :  0.002 0.000 0.498 0.000 0.000 0.000 0.006 0.493 0.000 0.000 0.000 
 93 C_melap_RS4   (12)   13 :  0.017 0.000 0.003 0.001 0.000 0.001 0.517 0.459 0.000 0.001 0.001 
 94 C_melap_RS4   (14)   13 :  0.123 0.000 0.010 0.003 0.001 0.001 0.457 0.394 0.009 0.001 0.000 
 95 C_melap_RS4   (11)   13 :  0.491 0.000 0.002 0.006 0.001 0.003 0.104 0.390 0.001 0.002 0.000 
 96 C_melap_RS4   (15)   13 :  0.135 0.000 0.002 0.003 0.004 0.001 0.550 0.290 0.002 0.014 0.001 
 97 C_melap_RS4    (9)   13 :  0.015 0.000 0.002 0.001 0.001 0.001 0.548 0.431 0.000 0.001 0.000 
 98 C_melap_RS4    (8)   13 :  0.116 0.000 0.001 0.001 0.009 0.001 0.418 0.448 0.001 0.003 0.001 
 99 C_melap_RS4    (8)   13 :  0.050 0.000 0.001 0.001 0.003 0.000 0.444 0.492 0.001 0.004 0.002 
100 C_melap_RS4    (8)   13 :  0.206 0.000 0.001 0.004 0.000 0.002 0.426 0.356 0.003 0.001 0.000 
101 C_melap_RS4   (23)   13 :  0.005 0.000 0.001 0.457 0.000 0.001 0.008 0.526 0.000 0.001 0.000 
102 C_melap_RS4    (7)   13 :  0.013 0.000 0.002 0.001 0.001 0.004 0.507 0.467 0.001 0.002 0.001 
103 C_melap_RS1   (23)   14 :  0.196 0.000 0.001 0.081 0.000 0.001 0.121 0.572 0.000 0.002 0.026 
104 C_melap_RS1   (41)   14 :  0.007 0.000 0.001 0.001 0.000 0.001 0.065 0.900 0.000 0.001 0.022 
105 C_melap_RS1   (14)   14 :  0.029 0.000 0.007 0.003 0.000 0.001 0.472 0.477 0.000 0.000 0.010 
106 C_melap_RS1   (13)   14 :  0.136 0.000 0.044 0.001 0.000 0.001 0.361 0.447 0.000 0.000 0.010 
107 C_melap_RS1   (12)   14 :  0.235 0.000 0.009 0.002 0.000 0.000 0.269 0.475 0.001 0.000 0.008 
108 C_melap_RS1   (13)   14 :  0.049 0.000 0.002 0.000 0.000 0.001 0.333 0.562 0.002 0.001 0.050 
109 C_melap_RS1   (18)   14 :  0.005 0.000 0.025 0.001 0.000 0.001 0.216 0.740 0.001 0.001 0.010 
110 C_melap_RS1   (14)   14 :  0.112 0.000 0.013 0.001 0.000 0.002 0.409 0.455 0.001 0.001 0.005 
111 C_melap_RS1   (12)   14 :  0.015 0.000 0.003 0.005 0.000 0.001 0.444 0.519 0.000 0.001 0.013 
112 C_melap_RS1   (13)   14 :  0.107 0.000 0.018 0.015 0.000 0.001 0.405 0.446 0.000 0.000 0.007 
113 C_melap_RS1   (12)   14 :  0.192 0.000 0.002 0.001 0.000 0.001 0.332 0.465 0.000 0.000 0.005 
114 C_melap_RS1   (24)   14 :  0.014 0.000 0.002 0.019 0.000 0.001 0.192 0.723 0.001 0.023 0.025 
115 C_melap_RS4    (3)   16 :  0.030 0.000 0.002 0.023 0.001 0.009 0.499 0.420 0.005 0.010 0.001 
116 C_melap_RS4    (4)   16 :  0.066 0.001 0.001 0.027 0.001 0.012 0.429 0.446 0.011 0.006 0.001 
117 C_melap_RS4   (13)   16 :  0.057 0.000 0.002 0.058 0.000 0.041 0.413 0.413 0.007 0.009 0.000 
118 C_melap_RS4   (10)   16 :  0.128 0.001 0.002 0.025 0.002 0.003 0.449 0.361 0.020 0.010 0.001 
119 C_melap_RS4    (3)   16 :  0.050 0.000 0.005 0.018 0.001 0.010 0.495 0.405 0.005 0.010 0.001 
120 C_melap_RS4    (5)   16 :  0.066 0.000 0.002 0.035 0.000 0.010 0.345 0.530 0.004 0.007 0.001 
121 C_melap_RS4    (3)   16 :  0.046 0.000 0.001 0.077 0.001 0.012 0.345 0.492 0.020 0.006 0.001 
122 C_melap_RS4    (2)   16 :  0.129 0.002 0.001 0.030 0.001 0.021 0.327 0.465 0.018 0.006 0.001 
123 C_melap_RS4    (6)   16 :  0.055 0.001 0.001 0.055 0.001 0.006 0.394 0.462 0.004 0.021 0.001 
124 C_melap_RS4    (8)   16 :  0.031 0.001 0.002 0.106 0.001 0.013 0.252 0.526 0.019 0.047 0.003 
125 C_melap_RS4   (16)   16 :  0.025 0.001 0.000 0.031 0.001 0.006 0.237 0.659 0.020 0.020 0.002 
126 C_melap_RS4    (4)   16 :  0.099 0.000 0.001 0.082 0.001 0.008 0.329 0.447 0.010 0.022 0.001 
127 C_melap_RS5    (2)   19 :  0.010 0.000 0.000 0.003 0.002 0.062 0.457 0.460 0.000 0.005 0.001 
128 C_melap_RS5    (2)   19 :  0.042 0.000 0.001 0.002 0.005 0.003 0.454 0.456 0.000 0.035 0.002 
129 C_melap_RS5   (14)   19 :  0.115 0.001 0.000 0.000 0.003 0.008 0.495 0.366 0.000 0.011 0.001 
130 C_melap_RS5   (11)   19 :  0.186 0.000 0.000 0.002 0.003 0.006 0.379 0.412 0.000 0.010 0.000 
131 C_melap_RS5    (2)   19 :  0.157 0.001 0.000 0.001 0.002 0.006 0.247 0.581 0.000 0.004 0.001 
132 C_melap_RS5    (6)   19 :  0.030 0.000 0.000 0.001 0.002 0.003 0.379 0.576 0.000 0.007 0.001 
133 C_melap_RS5    (3)   19 :  0.211 0.001 0.000 0.001 0.002 0.006 0.363 0.408 0.000 0.007 0.001 
134 C_melap_RS5    (8)   19 :  0.237 0.001 0.000 0.001 0.018 0.035 0.083 0.561 0.000 0.061 0.002 
135 C_melap_RS5    (2)   19 :  0.008 0.000 0.000 0.002 0.003 0.004 0.510 0.461 0.000 0.011 0.001 
136 C_melap_RS5    (4)   19 :  0.059 0.000 0.000 0.013 0.015 0.037 0.344 0.520 0.000 0.011 0.001 
137 C_melap_RS5    (2)   19 :  0.010 0.001 0.000 0.001 0.010 0.006 0.504 0.440 0.000 0.015 0.011 
138 C_melap_RS5    (7)   19 :  0.016 0.000 0.000 0.001 0.002 0.006 0.454 0.509 0.000 0.011 0.000 


Estimated Allele Frequencies in each cluster
First column gives estimated ancestral frequencies


Locus 1 : 
2 alleles
14.5% missing data
   1   (0.881) 0.949 0.676 0.990 0.528 0.911 0.645 0.924 0.980 0.941 0.715 0.908 
   3   (0.119) 0.051 0.324 0.010 0.472 0.089 0.355 0.076 0.020 0.059 0.285 0.092 

Locus 2 : 
2 alleles
14.5% missing data
   2   (0.469) 0.479 0.368 0.030 0.388 0.467 0.934 0.492 0.267 0.594 0.684 0.403 
   4   (0.531) 0.521 0.632 0.970 0.612 0.533 0.066 0.508 0.733 0.406 0.316 0.597 

Locus 3 : 
2 alleles
5.1% missing data
   1   (0.902) 0.959 0.896 0.986 0.938 0.945 0.990 0.933 0.975 0.854 0.927 0.807 
   4   (0.098) 0.041 0.104 0.014 0.062 0.055 0.010 0.067 0.025 0.146 0.073 0.193 

Locus 4 : 
2 alleles
10.1% missing data
   1   (0.120) 0.253 0.017 0.008 0.690 0.051 0.392 0.090 0.063 0.059 0.068 0.025 
   4   (0.880) 0.747 0.983 0.992 0.310 0.949 0.608 0.910 0.937 0.941 0.932 0.975 

Locus 5 : 
2 alleles
2.2% missing data
   2   (0.887) 0.813 0.991 0.835 0.945 0.904 0.982 0.927 0.852 0.927 0.964 0.966 
   4   (0.113) 0.187 0.009 0.165 0.055 0.096 0.018 0.073 0.148 0.073 0.036 0.034 

Locus 6 : 
2 alleles
5.1% missing data
   3   (0.891) 0.948 0.805 0.233 0.953 0.896 0.991 0.947 0.975 0.906 0.927 0.898 
   2   (0.109) 0.052 0.195 0.767 0.047 0.104 0.009 0.053 0.025 0.094 0.073 0.102 

Locus 7 : 
2 alleles
10.1% missing data
   1   (0.581) 0.776 0.313 0.074 0.501 0.520 0.456 0.636 0.922 0.539 0.407 0.341 
   3   (0.419) 0.224 0.687 0.926 0.499 0.480 0.544 0.364 0.078 0.461 0.593 0.659 

Locus 8 : 
2 alleles
15.9% missing data
   2   (0.769) 0.607 0.951 0.110 0.861 0.782 0.629 0.836 0.718 0.868 0.832 0.888 
   4   (0.231) 0.393 0.049 0.890 0.139 0.218 0.371 0.164 0.282 0.132 0.168 0.112 

Locus 9 : 
2 alleles
2.2% missing data
   3   (0.902) 0.806 0.988 0.994 0.911 0.926 0.924 0.928 0.976 0.946 0.926 0.965 
   1   (0.098) 0.194 0.012 0.006 0.089 0.074 0.076 0.072 0.024 0.054 0.074 0.035 

Locus 10 : 
2 alleles
7.2% missing data
   1   (0.513) 0.412 0.172 0.176 0.769 0.492 0.490 0.427 0.546 0.557 0.732 0.802 
   3   (0.487) 0.588 0.828 0.824 0.231 0.508 0.510 0.573 0.454 0.443 0.268 0.198 

Locus 11 : 
2 alleles
6.5% missing data
   4   (0.741) 0.760 0.754 0.021 0.888 0.849 0.053 0.789 0.709 0.704 0.859 0.776 
   1   (0.259) 0.240 0.246 0.979 0.112 0.151 0.947 0.211 0.291 0.296 0.141 0.224 

Locus 12 : 
2 alleles
5.8% missing data
   1   (0.297) 0.477 0.394 0.022 0.193 0.334 0.083 0.213 0.069 0.344 0.433 0.421 
   3   (0.703) 0.523 0.606 0.978 0.807 0.666 0.917 0.787 0.931 0.656 0.567 0.579 

Locus 13 : 
2 alleles
1.4% missing data
   3   (0.893) 0.849 0.994 0.995 0.939 0.941 0.990 0.869 0.922 0.928 0.951 0.980 
   4   (0.107) 0.151 0.006 0.005 0.061 0.059 0.010 0.131 0.078 0.072 0.049 0.020 

Locus 14 : 
2 alleles
18.1% missing data
   1   (0.861) 0.922 0.955 0.992 0.216 0.902 0.796 0.870 0.963 0.866 0.646 0.953 
   4   (0.139) 0.078 0.045 0.008 0.784 0.098 0.204 0.130 0.037 0.134 0.354 0.047 

Locus 15 : 
2 alleles
14.5% missing data
   2   (0.127) 0.159 0.128 0.618 0.051 0.079 0.013 0.090 0.043 0.198 0.133 0.050 
   4   (0.873) 0.841 0.872 0.382 0.949 0.921 0.987 0.910 0.957 0.802 0.867 0.950 

Locus 16 : 
2 alleles
19.6% missing data
   1   (0.907) 0.964 0.629 0.993 0.974 0.913 0.988 0.919 0.991 0.905 0.736 0.945 
   4   (0.093) 0.036 0.371 0.007 0.026 0.087 0.012 0.081 0.009 0.095 0.264 0.055 

Locus 17 : 
2 alleles
9.4% missing data
   1   (0.909) 0.931 0.989 0.567 0.885 0.960 0.991 0.914 0.887 0.961 0.952 0.984 
   3   (0.091) 0.069 0.011 0.433 0.115 0.040 0.009 0.086 0.113 0.039 0.048 0.016 

Locus 18 : 
2 alleles
6.5% missing data
   4   (0.775) 0.688 0.937 0.730 0.787 0.782 0.971 0.776 0.837 0.872 0.880 0.845 
   2   (0.225) 0.312 0.063 0.270 0.213 0.218 0.029 0.224 0.163 0.128 0.120 0.155 

Locus 19 : 
2 alleles
2.2% missing data
   2   (0.872) 0.790 0.748 0.992 0.959 0.896 0.926 0.886 0.961 0.947 0.944 0.917 
   1   (0.128) 0.210 0.252 0.008 0.041 0.104 0.074 0.114 0.039 0.053 0.056 0.083 

Locus 20 : 
2 alleles
17.4% missing data
   1   (0.919) 0.973 0.623 0.928 0.966 0.817 0.994 0.973 0.996 0.877 0.969 0.871 
   3   (0.081) 0.027 0.377 0.072 0.034 0.183 0.006 0.027 0.004 0.123 0.031 0.129 

Locus 21 : 
2 alleles
17.4% missing data
   3   (0.279) 0.402 0.687 0.020 0.140 0.259 0.038 0.272 0.122 0.322 0.316 0.205 
   4   (0.721) 0.598 0.313 0.980 0.860 0.741 0.962 0.728 0.878 0.678 0.684 0.795 

Locus 22 : 
2 alleles
3.6% missing data
   2   (0.131) 0.105 0.302 0.073 0.051 0.122 0.039 0.120 0.225 0.063 0.052 0.036 
   4   (0.869) 0.895 0.698 0.927 0.949 0.878 0.961 0.880 0.775 0.937 0.948 0.964 

Locus 23 : 
2 alleles
4.3% missing data
   2   (0.882) 0.922 0.990 0.993 0.954 0.868 0.990 0.828 0.975 0.946 0.914 0.959 
   1   (0.118) 0.078 0.010 0.007 0.046 0.132 0.010 0.172 0.025 0.054 0.086 0.041 

Locus 24 : 
2 alleles
12.3% missing data
   4   (0.723) 0.755 0.790 0.357 0.865 0.651 0.563 0.762 0.774 0.781 0.795 0.806 
   2   (0.277) 0.245 0.210 0.643 0.135 0.349 0.437 0.238 0.226 0.219 0.205 0.194 

Locus 25 : 
2 alleles
6.5% missing data
   2   (0.378) 0.342 0.189 0.258 0.240 0.372 0.326 0.403 0.612 0.296 0.427 0.303 
   4   (0.622) 0.658 0.811 0.742 0.760 0.628 0.674 0.597 0.388 0.704 0.573 0.697 

Locus 26 : 
2 alleles
8.0% missing data
   1   (0.853) 0.921 0.952 0.980 0.925 0.819 0.983 0.905 0.954 0.894 0.527 0.791 
   3   (0.147) 0.079 0.048 0.020 0.075 0.181 0.017 0.095 0.046 0.106 0.473 0.209 

Locus 27 : 
2 alleles
10.1% missing data
   2   (0.314) 0.346 0.052 0.161 0.415 0.317 0.037 0.341 0.321 0.227 0.375 0.221 
   3   (0.686) 0.654 0.948 0.839 0.585 0.683 0.963 0.659 0.679 0.773 0.625 0.779 

Locus 28 : 
2 alleles
3.6% missing data
   2   (0.377) 0.479 0.489 0.120 0.441 0.327 0.057 0.406 0.277 0.380 0.250 0.353 
   3   (0.623) 0.521 0.511 0.880 0.559 0.673 0.943 0.594 0.723 0.620 0.750 0.647 

Locus 29 : 
2 alleles
13.8% missing data
   4   (0.250) 0.400 0.309 0.017 0.147 0.212 0.251 0.239 0.072 0.167 0.124 0.352 
   2   (0.750) 0.600 0.691 0.983 0.853 0.788 0.749 0.761 0.928 0.833 0.876 0.648 

Locus 30 : 
2 alleles
10.9% missing data
   3   (0.864) 0.913 0.811 0.962 0.945 0.909 0.888 0.836 0.740 0.858 0.939 0.969 
   1   (0.136) 0.087 0.189 0.038 0.055 0.091 0.112 0.164 0.260 0.142 0.061 0.031 

Locus 31 : 
2 alleles
12.3% missing data
   2   (0.923) 0.963 0.682 0.996 0.946 0.902 0.902 0.965 0.993 0.870 0.946 0.951 
   4   (0.077) 0.037 0.318 0.004 0.054 0.098 0.098 0.035 0.007 0.130 0.054 0.049 

Locus 32 : 
2 alleles
8.0% missing data
   3   (0.791) 0.883 0.971 0.358 0.606 0.833 0.734 0.732 0.742 0.926 0.809 0.927 
   1   (0.209) 0.117 0.029 0.642 0.394 0.167 0.266 0.268 0.258 0.074 0.191 0.073 

Locus 33 : 
2 alleles
6.5% missing data
   4   (0.886) 0.926 0.571 0.982 0.959 0.863 0.985 0.850 0.984 0.951 0.958 0.966 
   2   (0.114) 0.074 0.429 0.018 0.041 0.137 0.015 0.150 0.016 0.049 0.042 0.034 

Locus 34 : 
2 alleles
5.1% missing data
   3   (0.759) 0.828 0.730 0.979 0.827 0.708 0.821 0.777 0.949 0.699 0.608 0.738 
   1   (0.241) 0.172 0.270 0.021 0.173 0.292 0.179 0.223 0.051 0.301 0.392 0.262 

Locus 35 : 
2 alleles
2.2% missing data
   2   (0.892) 0.909 0.899 0.988 0.973 0.876 0.423 0.924 0.961 0.966 0.892 0.960 
   4   (0.108) 0.091 0.101 0.012 0.027 0.124 0.577 0.076 0.039 0.034 0.108 0.040 

Locus 36 : 
2 alleles
13.8% missing data
   4   (0.192) 0.157 0.157 0.429 0.202 0.103 0.171 0.191 0.288 0.158 0.112 0.164 
   2   (0.808) 0.843 0.843 0.571 0.798 0.897 0.829 0.809 0.712 0.842 0.888 0.836 

Locus 37 : 
2 alleles
2.9% missing data
   1   (0.101) 0.110 0.034 0.007 0.027 0.151 0.011 0.072 0.029 0.041 0.080 0.035 
   3   (0.899) 0.890 0.966 0.993 0.973 0.849 0.989 0.928 0.971 0.959 0.920 0.965 

Locus 38 : 
2 alleles
2.2% missing data
   1   (0.207) 0.166 0.463 0.096 0.592 0.264 0.039 0.201 0.062 0.130 0.186 0.096 
   3   (0.793) 0.834 0.537 0.904 0.408 0.736 0.961 0.799 0.938 0.870 0.814 0.904 

Locus 39 : 
2 alleles
2.2% missing data
   3   (0.896) 0.748 0.981 0.477 0.949 0.925 0.945 0.942 0.941 0.943 0.944 0.972 
   1   (0.104) 0.252 0.019 0.523 0.051 0.075 0.055 0.058 0.059 0.057 0.056 0.028 

Locus 40 : 
2 alleles
19.6% missing data
   1   (0.864) 0.755 0.963 0.993 0.924 0.890 0.961 0.899 0.946 0.797 0.891 0.938 
   2   (0.136) 0.245 0.037 0.007 0.076 0.110 0.039 0.101 0.054 0.203 0.109 0.062 

Locus 41 : 
2 alleles
1.4% missing data
   1   (0.721) 0.776 0.604 0.204 0.648 0.802 0.958 0.651 0.834 0.816 0.703 0.803 
   4   (0.279) 0.224 0.396 0.796 0.352 0.198 0.042 0.349 0.166 0.184 0.297 0.197 

Locus 42 : 
2 alleles
2.2% missing data
   2   (0.810) 0.664 0.198 0.952 0.945 0.874 0.749 0.776 0.968 0.876 0.934 0.901 
   4   (0.190) 0.336 0.802 0.048 0.055 0.126 0.251 0.224 0.032 0.124 0.066 0.099 

Locus 43 : 
2 alleles
13.8% missing data
   1   (0.133) 0.264 0.110 0.055 0.065 0.099 0.121 0.140 0.056 0.062 0.078 0.042 
   3   (0.867) 0.736 0.890 0.945 0.935 0.901 0.879 0.860 0.944 0.938 0.922 0.958 

Locus 44 : 
2 alleles
2.2% missing data
   3   (0.924) 0.979 0.934 0.033 0.985 0.855 0.995 0.979 0.997 0.951 0.956 0.901 
   1   (0.076) 0.021 0.066 0.967 0.015 0.145 0.005 0.021 0.003 0.049 0.044 0.099 

Locus 45 : 
2 alleles
8.0% missing data
   1   (0.891) 0.851 0.891 0.992 0.806 0.857 0.955 0.925 0.947 0.973 0.698 0.980 
   3   (0.109) 0.149 0.109 0.008 0.194 0.143 0.045 0.075 0.053 0.027 0.302 0.020 

Locus 46 : 
2 alleles
10.1% missing data
   2   (0.896) 0.898 0.915 0.992 0.972 0.890 0.922 0.949 0.991 0.897 0.959 0.765 
   4   (0.104) 0.102 0.085 0.008 0.028 0.110 0.078 0.051 0.009 0.103 0.041 0.235 

Locus 47 : 
2 alleles
10.9% missing data
   1   (0.330) 0.247 0.152 0.037 0.409 0.385 0.538 0.331 0.218 0.209 0.187 0.418 
   3   (0.670) 0.753 0.848 0.963 0.591 0.615 0.462 0.669 0.782 0.791 0.813 0.582 

Locus 48 : 
2 alleles
10.1% missing data
   2   (0.820) 0.794 0.950 0.983 0.945 0.799 0.045 0.920 0.931 0.636 0.772 0.848 
   3   (0.180) 0.206 0.050 0.017 0.055 0.201 0.955 0.080 0.069 0.364 0.228 0.152 

Locus 49 : 
2 alleles
6.5% missing data
   2   (0.856) 0.932 0.457 0.987 0.954 0.843 0.975 0.849 0.974 0.886 0.928 0.872 
   4   (0.144) 0.068 0.543 0.013 0.046 0.157 0.025 0.151 0.026 0.114 0.072 0.128 

Locus 50 : 
2 alleles
5.1% missing data
   2   (0.889) 0.929 0.900 0.938 0.917 0.906 0.963 0.899 0.916 0.891 0.895 0.965 
   1   (0.111) 0.071 0.100 0.062 0.083 0.094 0.037 0.101 0.084 0.109 0.105 0.035 

Locus 51 : 
2 alleles
12.3% missing data
   2   (0.822) 0.831 0.892 0.983 0.879 0.841 0.777 0.801 0.900 0.852 0.870 0.907 
   4   (0.178) 0.169 0.108 0.017 0.121 0.159 0.223 0.199 0.100 0.148 0.130 0.093 

Locus 52 : 
2 alleles
5.1% missing data
   1   (0.871) 0.945 0.412 0.987 0.955 0.901 0.987 0.918 0.988 0.826 0.881 0.634 
   3   (0.129) 0.055 0.588 0.013 0.045 0.099 0.013 0.082 0.012 0.174 0.119 0.366 

Locus 53 : 
2 alleles
5.8% missing data
   2   (0.604) 0.661 0.247 0.952 0.498 0.582 0.885 0.469 0.836 0.735 0.800 0.683 
   4   (0.396) 0.339 0.753 0.048 0.502 0.418 0.115 0.531 0.164 0.265 0.200 0.317 

Locus 54 : 
2 alleles
2.9% missing data
   3   (0.900) 0.923 0.937 0.994 0.955 0.933 0.013 0.924 0.985 0.915 0.952 0.971 
   1   (0.100) 0.077 0.063 0.006 0.045 0.067 0.987 0.076 0.015 0.085 0.048 0.029 

Locus 55 : 
2 alleles
4.3% missing data
   2   (0.906) 0.950 0.539 0.993 0.953 0.939 0.992 0.910 0.988 0.921 0.948 0.942 
   4   (0.094) 0.050 0.461 0.007 0.047 0.061 0.008 0.090 0.012 0.079 0.052 0.058 

Locus 56 : 
2 alleles
3.6% missing data
   2   (0.852) 0.893 0.936 0.984 0.947 0.826 0.966 0.905 0.975 0.753 0.943 0.711 
   4   (0.148) 0.107 0.064 0.016 0.053 0.174 0.034 0.095 0.025 0.247 0.057 0.289 

Locus 57 : 
2 alleles
13.8% missing data
   2   (0.883) 0.925 0.984 0.278 0.953 0.948 0.989 0.833 0.896 0.933 0.967 0.975 
   4   (0.117) 0.075 0.016 0.722 0.047 0.052 0.011 0.167 0.104 0.067 0.033 0.025 

Locus 58 : 
2 alleles
9.4% missing data
   3   (0.847) 0.864 0.887 0.078 0.951 0.819 0.926 0.878 0.975 0.895 0.831 0.932 
   1   (0.153) 0.136 0.113 0.922 0.049 0.181 0.074 0.122 0.025 0.105 0.169 0.068 

Locus 59 : 
2 alleles
4.3% missing data
   2   (0.738) 0.721 0.937 0.040 0.553 0.847 0.189 0.751 0.600 0.672 0.929 0.911 
   4   (0.262) 0.279 0.063 0.960 0.447 0.153 0.811 0.249 0.400 0.328 0.071 0.089 

Locus 60 : 
2 alleles
6.5% missing data
   2   (0.426) 0.395 0.686 0.041 0.556 0.523 0.918 0.332 0.197 0.324 0.464 0.609 
   4   (0.574) 0.605 0.314 0.959 0.444 0.477 0.082 0.668 0.803 0.676 0.536 0.391 

Locus 61 : 
2 alleles
5.1% missing data
   4   (0.285) 0.280 0.238 0.023 0.471 0.304 0.584 0.237 0.072 0.223 0.198 0.416 
   2   (0.715) 0.720 0.762 0.977 0.529 0.696 0.416 0.763 0.928 0.777 0.802 0.584 

Locus 62 : 
2 alleles
11.6% missing data
   1   (0.906) 0.819 0.728 0.991 0.947 0.936 0.863 0.942 0.980 0.955 0.872 0.960 
   3   (0.094) 0.181 0.272 0.009 0.053 0.064 0.137 0.058 0.020 0.045 0.128 0.040 

Locus 63 : 
2 alleles
9.4% missing data
   1   (0.306) 0.236 0.169 0.977 0.693 0.251 0.356 0.322 0.389 0.189 0.408 0.130 
   3   (0.694) 0.764 0.831 0.023 0.307 0.749 0.644 0.678 0.611 0.811 0.592 0.870 

Locus 64 : 
2 alleles
2.9% missing data
   3   (0.873) 0.940 0.588 0.947 0.894 0.814 0.990 0.903 0.976 0.934 0.831 0.892 
   4   (0.127) 0.060 0.412 0.053 0.106 0.186 0.010 0.097 0.024 0.066 0.169 0.108 

Locus 65 : 
2 alleles
4.3% missing data
   4   (0.857) 0.888 0.789 0.992 0.945 0.785 0.873 0.847 0.981 0.946 0.845 0.932 
   2   (0.143) 0.112 0.211 0.008 0.055 0.215 0.127 0.153 0.019 0.054 0.155 0.068 

Locus 66 : 
2 alleles
13.8% missing data
   2   (0.649) 0.540 0.734 0.836 0.875 0.515 0.936 0.654 0.683 0.691 0.787 0.794 
   4   (0.351) 0.460 0.266 0.164 0.125 0.485 0.064 0.346 0.317 0.309 0.213 0.206 

Locus 67 : 
2 alleles
13.0% missing data
   1   (0.175) 0.107 0.221 0.092 0.334 0.225 0.140 0.097 0.178 0.107 0.135 0.208 
   3   (0.825) 0.893 0.779 0.908 0.666 0.775 0.860 0.903 0.822 0.893 0.865 0.792 

Locus 68 : 
2 alleles
4.3% missing data
   3   (0.813) 0.918 0.902 0.981 0.818 0.818 0.033 0.768 0.948 0.908 0.777 0.899 
   1   (0.187) 0.082 0.098 0.019 0.182 0.182 0.967 0.232 0.052 0.092 0.223 0.101 

Locus 69 : 
2 alleles
11.6% missing data
   1   (0.778) 0.874 0.767 0.043 0.464 0.703 0.837 0.898 0.977 0.759 0.437 0.615 
   2   (0.222) 0.126 0.233 0.957 0.536 0.297 0.163 0.102 0.023 0.241 0.563 0.385 

Locus 70 : 
2 alleles
13.0% missing data
   2   (0.846) 0.792 0.522 0.846 0.868 0.860 0.910 0.905 0.961 0.916 0.743 0.862 
   4   (0.154) 0.208 0.478 0.154 0.132 0.140 0.090 0.095 0.039 0.084 0.257 0.138 

Locus 71 : 
2 alleles
14.5% missing data
   2   (0.924) 0.926 0.999 0.947 0.968 0.973 0.990 0.906 0.914 0.972 0.975 0.989 
   4   (0.076) 0.074 0.001 0.053 0.032 0.027 0.010 0.094 0.086 0.028 0.025 0.011 

Locus 72 : 
2 alleles
7.2% missing data
   2   (0.245) 0.279 0.735 0.018 0.159 0.159 0.262 0.253 0.074 0.313 0.315 0.210 
   3   (0.755) 0.721 0.265 0.982 0.841 0.841 0.738 0.747 0.926 0.687 0.685 0.790 

Locus 73 : 
2 alleles
14.5% missing data
   1   (0.869) 0.886 0.765 0.991 0.960 0.874 0.979 0.872 0.963 0.902 0.874 0.921 
   3   (0.131) 0.114 0.235 0.009 0.040 0.126 0.021 0.128 0.037 0.098 0.126 0.079 

Locus 74 : 
2 alleles
13.0% missing data
   1   (0.641) 0.749 0.920 0.772 0.564 0.723 0.609 0.617 0.376 0.454 0.724 0.710 
   4   (0.359) 0.251 0.080 0.228 0.436 0.277 0.391 0.383 0.624 0.546 0.276 0.290 

Locus 75 : 
2 alleles
13.8% missing data
   2   (0.810) 0.869 0.865 0.989 0.893 0.848 0.832 0.763 0.899 0.821 0.743 0.872 
   4   (0.190) 0.131 0.135 0.011 0.107 0.152 0.168 0.237 0.101 0.179 0.257 0.128 

Locus 76 : 
2 alleles
13.8% missing data
   1   (0.872) 0.622 0.969 0.993 0.860 0.822 0.841 0.925 0.975 0.947 0.881 0.952 
   3   (0.128) 0.378 0.031 0.007 0.140 0.178 0.159 0.075 0.025 0.053 0.119 0.048 

Locus 77 : 
2 alleles
13.0% missing data
   1   (0.383) 0.264 0.330 0.378 0.367 0.334 0.258 0.418 0.621 0.276 0.340 0.438 
   2   (0.617) 0.736 0.670 0.622 0.633 0.666 0.742 0.582 0.379 0.724 0.660 0.562 

Locus 78 : 
2 alleles
10.9% missing data
   2   (0.877) 0.885 0.870 0.991 0.902 0.890 0.907 0.918 0.983 0.861 0.925 0.840 
   4   (0.123) 0.115 0.130 0.009 0.098 0.110 0.093 0.082 0.017 0.139 0.075 0.160 

Locus 79 : 
2 alleles
13.8% missing data
   4   (0.260) 0.219 0.819 0.020 0.482 0.281 0.200 0.215 0.074 0.253 0.243 0.280 
   2   (0.740) 0.781 0.181 0.980 0.518 0.719 0.800 0.785 0.926 0.747 0.757 0.720 

Locus 80 : 
2 alleles
5.1% missing data
   2   (0.890) 0.920 0.983 0.969 0.968 0.863 0.942 0.911 0.939 0.919 0.946 0.957 
   4   (0.110) 0.080 0.017 0.031 0.032 0.137 0.058 0.089 0.061 0.081 0.054 0.043 

Locus 81 : 
2 alleles
14.5% missing data
   2   (0.845) 0.690 0.975 0.986 0.960 0.889 0.971 0.842 0.921 0.859 0.918 0.917 
   4   (0.155) 0.310 0.025 0.014 0.040 0.111 0.029 0.158 0.079 0.141 0.082 0.083 

Locus 82 : 
2 alleles
1.4% missing data
   1   (0.907) 0.932 0.803 0.993 0.949 0.909 0.966 0.922 0.976 0.948 0.864 0.967 
   3   (0.093) 0.068 0.197 0.007 0.051 0.091 0.034 0.078 0.024 0.052 0.136 0.033 

Locus 83 : 
2 alleles
4.3% missing data
   2   (0.319) 0.299 0.256 0.972 0.149 0.437 0.096 0.327 0.141 0.183 0.497 0.184 
   4   (0.681) 0.701 0.744 0.028 0.851 0.563 0.904 0.673 0.859 0.817 0.503 0.816 

Locus 84 : 
2 alleles
10.1% missing data
   3   (0.916) 0.910 0.966 0.995 0.969 0.936 0.883 0.963 0.991 0.859 0.786 0.927 
   1   (0.084) 0.090 0.034 0.005 0.031 0.064 0.117 0.037 0.009 0.141 0.214 0.073 

Locus 85 : 
2 alleles
11.6% missing data
   4   (0.762) 0.724 0.792 0.013 0.811 0.789 0.676 0.827 0.831 0.767 0.836 0.827 
   3   (0.238) 0.276 0.208 0.987 0.189 0.211 0.324 0.173 0.169 0.233 0.164 0.173 

Locus 86 : 
2 alleles
2.9% missing data
   2   (0.891) 0.893 0.979 0.993 0.842 0.945 0.893 0.889 0.925 0.936 0.948 0.964 
   1   (0.109) 0.107 0.021 0.007 0.158 0.055 0.107 0.111 0.075 0.064 0.052 0.036 

Locus 87 : 
2 alleles
12.3% missing data
   3   (0.850) 0.827 0.986 0.992 0.756 0.946 0.134 0.857 0.821 0.507 0.935 0.978 
   1   (0.150) 0.173 0.014 0.008 0.244 0.054 0.866 0.143 0.179 0.493 0.065 0.022 

Locus 88 : 
2 alleles
5.8% missing data
   4   (0.943) 0.964 0.999 0.976 0.969 0.991 0.976 0.930 0.215 0.989 0.993 0.997 
   2   (0.057) 0.036 0.001 0.024 0.031 0.009 0.024 0.070 0.785 0.011 0.007 0.003 

Locus 89 : 
2 alleles
5.8% missing data
   2   (0.278) 0.323 0.554 0.072 0.141 0.245 0.435 0.276 0.196 0.264 0.160 0.222 
   4   (0.722) 0.677 0.446 0.928 0.859 0.755 0.565 0.724 0.804 0.736 0.840 0.778 

Locus 90 : 
2 alleles
8.0% missing data
   4   (0.247) 0.208 0.335 0.098 0.343 0.217 0.024 0.259 0.061 0.173 0.353 0.361 
   2   (0.753) 0.792 0.665 0.902 0.657 0.783 0.976 0.741 0.939 0.827 0.647 0.639 

Locus 91 : 
2 alleles
3.6% missing data
   2   (0.877) 0.895 0.886 0.565 0.931 0.912 0.966 0.873 0.881 0.936 0.926 0.971 
   4   (0.123) 0.105 0.114 0.435 0.069 0.088 0.034 0.127 0.119 0.064 0.074 0.029 

Locus 92 : 
2 alleles
10.9% missing data
   4   (0.762) 0.636 0.575 0.980 0.901 0.762 0.832 0.729 0.934 0.795 0.861 0.862 
   3   (0.238) 0.364 0.425 0.020 0.099 0.238 0.168 0.271 0.066 0.205 0.139 0.138 

Locus 93 : 
2 alleles
4.3% missing data
   1   (0.870) 0.925 0.980 0.467 0.921 0.874 0.981 0.890 0.862 0.958 0.908 0.935 
   3   (0.130) 0.075 0.020 0.533 0.079 0.126 0.019 0.110 0.138 0.042 0.092 0.065 

Locus 94 : 
2 alleles
9.4% missing data
   2   (0.951) 0.970 1.000 0.998 0.980 0.992 0.950 0.930 0.787 0.991 0.993 0.997 
   1   (0.049) 0.030 0.000 0.002 0.020 0.008 0.050 0.070 0.213 0.009 0.007 0.003 

Locus 95 : 
2 alleles
2.9% missing data
   2   (0.848) 0.734 0.816 0.987 0.933 0.897 0.822 0.878 0.852 0.823 0.822 0.943 
   4   (0.152) 0.266 0.184 0.013 0.067 0.103 0.178 0.122 0.148 0.177 0.178 0.057 

Locus 96 : 
2 alleles
2.9% missing data
   3   (0.896) 0.896 0.970 0.990 0.897 0.927 0.979 0.865 0.962 0.926 0.955 0.978 
   2   (0.104) 0.104 0.030 0.010 0.103 0.073 0.021 0.135 0.038 0.074 0.045 0.022 

Locus 97 : 
2 alleles
1.4% missing data
   1   (0.943) 0.985 0.784 0.996 0.971 0.911 0.996 0.985 0.998 0.961 0.770 0.908 
   3   (0.057) 0.015 0.216 0.004 0.029 0.089 0.004 0.015 0.002 0.039 0.230 0.092 

Locus 98 : 
2 alleles
13.0% missing data
   4   (0.895) 0.931 0.904 0.856 0.950 0.935 0.266 0.927 0.974 0.918 0.955 0.937 
   3   (0.105) 0.069 0.096 0.144 0.050 0.065 0.734 0.073 0.026 0.082 0.045 0.063 

Locus 99 : 
2 alleles
4.3% missing data
   4   (0.903) 0.823 0.924 0.994 0.967 0.946 0.968 0.925 0.965 0.899 0.931 0.961 
   2   (0.097) 0.177 0.076 0.006 0.033 0.054 0.032 0.075 0.035 0.101 0.069 0.039 

Locus 100 : 
2 alleles
13.0% missing data
   1   (0.719) 0.658 0.882 0.033 0.715 0.811 0.913 0.712 0.634 0.669 0.886 0.853 
   3   (0.281) 0.342 0.118 0.967 0.285 0.189 0.087 0.288 0.366 0.331 0.114 0.147 

Locus 101 : 
2 alleles
10.9% missing data
   4   (0.890) 0.928 0.974 0.962 0.916 0.938 0.906 0.869 0.939 0.865 0.932 0.956 
   2   (0.110) 0.072 0.026 0.038 0.084 0.062 0.094 0.131 0.061 0.135 0.068 0.044 

Locus 102 : 
2 alleles
16.7% missing data
   3   (0.846) 0.877 0.737 0.952 0.611 0.855 0.883 0.865 0.969 0.864 0.895 0.903 
   1   (0.154) 0.123 0.263 0.048 0.389 0.145 0.117 0.135 0.031 0.136 0.105 0.097 

Locus 103 : 
2 alleles
5.1% missing data
   2   (0.701) 0.528 0.877 0.926 0.854 0.659 0.942 0.680 0.765 0.722 0.847 0.845 
   4   (0.299) 0.472 0.123 0.074 0.146 0.341 0.058 0.320 0.235 0.278 0.153 0.155 

Locus 104 : 
2 alleles
14.5% missing data
   2   (0.482) 0.533 0.325 0.034 0.504 0.510 0.958 0.551 0.284 0.573 0.241 0.312 
   4   (0.518) 0.467 0.675 0.966 0.496 0.490 0.042 0.449 0.716 0.427 0.759 0.688 

Locus 105 : 
2 alleles
8.0% missing data
   2   (0.452) 0.394 0.778 0.355 0.133 0.423 0.879 0.515 0.574 0.389 0.331 0.342 
   4   (0.548) 0.606 0.222 0.645 0.867 0.577 0.121 0.485 0.426 0.611 0.669 0.658 

Locus 106 : 
2 alleles
5.1% missing data
   4   (0.871) 0.875 0.958 0.967 0.935 0.883 0.944 0.824 0.972 0.936 0.948 0.940 
   3   (0.129) 0.125 0.042 0.033 0.065 0.117 0.056 0.176 0.028 0.064 0.052 0.060 

Locus 107 : 
2 alleles
13.0% missing data
   1   (0.831) 0.867 0.877 0.986 0.911 0.890 0.837 0.822 0.972 0.570 0.927 0.816 
   2   (0.169) 0.133 0.123 0.014 0.089 0.110 0.163 0.178 0.028 0.430 0.073 0.184 

Locus 108 : 
2 alleles
11.6% missing data
   1   (0.773) 0.827 0.727 0.377 0.813 0.785 0.960 0.808 0.900 0.778 0.794 0.742 
   3   (0.227) 0.173 0.273 0.623 0.187 0.215 0.040 0.192 0.100 0.222 0.206 0.258 

Locus 109 : 
2 alleles
5.1% missing data
   3   (0.755) 0.849 0.486 0.952 0.582 0.800 0.558 0.731 0.884 0.787 0.766 0.793 
   1   (0.245) 0.151 0.514 0.048 0.418 0.200 0.442 0.269 0.116 0.213 0.234 0.207 

Locus 110 : 
2 alleles
10.9% missing data
   1   (0.872) 0.903 0.986 0.962 0.961 0.875 0.922 0.842 0.977 0.916 0.898 0.931 
   3   (0.128) 0.097 0.014 0.038 0.039 0.125 0.078 0.158 0.023 0.084 0.102 0.069 

Locus 111 : 
2 alleles
13.8% missing data
   1   (0.464) 0.493 0.618 0.372 0.500 0.474 0.411 0.447 0.605 0.478 0.404 0.366 
   3   (0.536) 0.507 0.382 0.628 0.500 0.526 0.589 0.553 0.395 0.522 0.596 0.634 

Locus 112 : 
2 alleles
13.0% missing data
   2   (0.608) 0.660 0.521 0.962 0.210 0.701 0.916 0.526 0.836 0.517 0.384 0.636 
   4   (0.392) 0.340 0.479 0.038 0.790 0.299 0.084 0.474 0.164 0.483 0.616 0.364 

Locus 113 : 
2 alleles
3.6% missing data
   3   (0.877) 0.838 0.952 0.987 0.957 0.933 0.963 0.796 0.945 0.926 0.948 0.971 
   1   (0.123) 0.162 0.048 0.013 0.043 0.067 0.037 0.204 0.055 0.074 0.052 0.029 

Locus 114 : 
2 alleles
10.1% missing data
   4   (0.918) 0.969 0.914 0.996 0.980 0.856 0.994 0.965 0.996 0.886 0.940 0.868 
   2   (0.082) 0.031 0.086 0.004 0.020 0.144 0.006 0.035 0.004 0.114 0.060 0.132 

Locus 115 : 
2 alleles
13.8% missing data
   2   (0.675) 0.362 0.413 0.679 0.650 0.721 0.934 0.750 0.746 0.636 0.714 0.760 
   4   (0.325) 0.638 0.587 0.321 0.350 0.279 0.066 0.250 0.254 0.364 0.286 0.240 

Locus 116 : 
2 alleles
5.1% missing data
   1   (0.634) 0.713 0.780 0.976 0.542 0.673 0.580 0.580 0.725 0.445 0.703 0.697 
   3   (0.366) 0.287 0.220 0.024 0.458 0.327 0.420 0.420 0.275 0.555 0.297 0.303 

Locus 117 : 
2 alleles
2.9% missing data
   1   (0.713) 0.564 0.501 0.921 0.838 0.664 0.952 0.749 0.821 0.658 0.789 0.823 
   4   (0.287) 0.436 0.499 0.079 0.162 0.336 0.048 0.251 0.179 0.342 0.211 0.177 

Locus 118 : 
2 alleles
5.1% missing data
   2   (0.366) 0.343 0.571 0.098 0.416 0.297 0.060 0.396 0.173 0.419 0.202 0.529 
   4   (0.634) 0.657 0.429 0.902 0.584 0.703 0.940 0.604 0.827 0.581 0.798 0.471 

Locus 119 : 
2 alleles
6.5% missing data
   2   (0.608) 0.674 0.396 0.107 0.314 0.580 0.893 0.713 0.670 0.490 0.631 0.574 
   4   (0.392) 0.326 0.604 0.893 0.686 0.420 0.107 0.287 0.330 0.510 0.369 0.426 

Locus 120 : 
2 alleles
9.4% missing data
   3   (0.793) 0.839 0.504 0.988 0.751 0.804 0.694 0.800 0.813 0.846 0.892 0.888 
   4   (0.207) 0.161 0.496 0.012 0.249 0.196 0.306 0.200 0.187 0.154 0.108 0.112 

Locus 121 : 
2 alleles
13.8% missing data
   4   (0.889) 0.826 0.987 0.991 0.891 0.924 0.916 0.909 0.985 0.867 0.967 0.912 
   2   (0.111) 0.174 0.013 0.009 0.109 0.076 0.084 0.091 0.015 0.133 0.033 0.088 

Locus 122 : 
2 alleles
3.6% missing data
   3   (0.814) 0.890 0.606 0.672 0.788 0.874 0.719 0.832 0.733 0.875 0.716 0.895 
   2   (0.186) 0.110 0.394 0.328 0.212 0.126 0.281 0.168 0.267 0.125 0.284 0.105 

Locus 123 : 
2 alleles
13.0% missing data
   3   (0.906) 0.954 0.955 0.975 0.952 0.889 0.910 0.942 0.987 0.723 0.957 0.952 
   1   (0.094) 0.046 0.045 0.025 0.048 0.111 0.090 0.058 0.013 0.277 0.043 0.048 

Locus 124 : 
2 alleles
10.1% missing data
   1   (0.188) 0.134 0.764 0.410 0.057 0.223 0.053 0.158 0.074 0.106 0.113 0.132 
   3   (0.812) 0.866 0.236 0.590 0.943 0.777 0.947 0.842 0.926 0.894 0.887 0.868 

Locus 125 : 
2 alleles
5.1% missing data
   3   (0.781) 0.741 0.498 0.926 0.873 0.831 0.565 0.713 0.921 0.875 0.856 0.895 
   1   (0.219) 0.259 0.502 0.074 0.127 0.169 0.435 0.287 0.079 0.125 0.144 0.105 

Locus 126 : 
2 alleles
5.1% missing data
   1   (0.782) 0.716 0.844 0.988 0.845 0.843 0.253 0.798 0.938 0.659 0.844 0.839 
   3   (0.218) 0.284 0.156 0.012 0.155 0.157 0.747 0.202 0.062 0.341 0.156 0.161 

Locus 127 : 
2 alleles
13.8% missing data
   3   (0.697) 0.581 0.845 0.905 0.792 0.752 0.451 0.713 0.809 0.701 0.683 0.700 
   1   (0.303) 0.419 0.155 0.095 0.208 0.248 0.549 0.287 0.191 0.299 0.317 0.300 

Locus 128 : 
2 alleles
13.0% missing data
   1   (0.510) 0.491 0.667 0.320 0.173 0.538 0.897 0.517 0.615 0.495 0.507 0.452 
   3   (0.490) 0.509 0.333 0.680 0.827 0.462 0.103 0.483 0.385 0.505 0.493 0.548 

Locus 129 : 
2 alleles
8.0% missing data
   2   (0.828) 0.887 0.910 0.933 0.748 0.756 0.977 0.892 0.962 0.868 0.346 0.797 
   4   (0.172) 0.113 0.090 0.067 0.252 0.244 0.023 0.108 0.038 0.132 0.654 0.203 

Locus 130 : 
2 alleles
14.5% missing data
   3   (0.889) 0.884 0.990 0.993 0.974 0.908 0.987 0.889 0.967 0.735 0.954 0.972 
   1   (0.111) 0.116 0.010 0.007 0.026 0.092 0.013 0.111 0.033 0.265 0.046 0.028 

Locus 131 : 
2 alleles
18.1% missing data
   1   (0.909) 0.965 0.994 0.977 0.932 0.897 0.929 0.915 0.986 0.885 0.834 0.963 
   4   (0.091) 0.035 0.006 0.023 0.068 0.103 0.071 0.085 0.014 0.115 0.166 0.037 

Locus 132 : 
2 alleles
3.6% missing data
   2   (0.928) 0.978 0.657 0.995 0.982 0.923 0.996 0.960 0.995 0.945 0.965 0.921 
   4   (0.072) 0.022 0.343 0.005 0.018 0.077 0.004 0.040 0.005 0.055 0.035 0.079 

Locus 133 : 
2 alleles
5.8% missing data
   3   (0.775) 0.783 0.692 0.926 0.898 0.754 0.967 0.754 0.880 0.765 0.846 0.872 
   1   (0.225) 0.217 0.308 0.074 0.102 0.246 0.033 0.246 0.120 0.235 0.154 0.128 

Locus 134 : 
2 alleles
12.3% missing data
   2   (0.894) 0.932 0.967 0.991 0.940 0.804 0.920 0.919 0.986 0.939 0.923 0.933 
   4   (0.106) 0.068 0.033 0.009 0.060 0.196 0.080 0.081 0.014 0.061 0.077 0.067 

Locus 135 : 
2 alleles
5.1% missing data
   2   (0.864) 0.894 0.877 0.315 0.947 0.926 0.984 0.840 0.944 0.924 0.889 0.943 
   4   (0.136) 0.106 0.123 0.685 0.053 0.074 0.016 0.160 0.056 0.076 0.111 0.057 

Locus 136 : 
2 alleles
5.1% missing data
   2   (0.821) 0.897 0.960 0.832 0.887 0.853 0.836 0.732 0.823 0.912 0.889 0.926 
   1   (0.179) 0.103 0.040 0.168 0.113 0.147 0.164 0.268 0.177 0.088 0.111 0.074 

Locus 137 : 
2 alleles
12.3% missing data
   3   (0.881) 0.895 0.851 0.982 0.826 0.865 0.923 0.899 0.971 0.920 0.861 0.953 
   1   (0.119) 0.105 0.149 0.018 0.174 0.135 0.077 0.101 0.029 0.080 0.139 0.047 

Locus 138 : 
2 alleles
13.0% missing data
   2   (0.320) 0.156 0.171 0.415 0.782 0.305 0.215 0.300 0.225 0.264 0.319 0.480 
   4   (0.680) 0.844 0.829 0.585 0.218 0.695 0.785 0.700 0.775 0.736 0.681 0.520 

Locus 139 : 
2 alleles
11.6% missing data
   1   (0.881) 0.898 0.833 0.989 0.892 0.871 0.899 0.899 0.974 0.920 0.924 0.927 
   2   (0.119) 0.102 0.167 0.011 0.108 0.129 0.101 0.101 0.026 0.080 0.076 0.073 

Locus 140 : 
2 alleles
2.2% missing data
   3   (0.825) 0.874 0.912 0.409 0.683 0.893 0.970 0.851 0.766 0.791 0.940 0.887 
   1   (0.175) 0.126 0.088 0.591 0.317 0.107 0.030 0.149 0.234 0.209 0.060 0.113 

Locus 141 : 
2 alleles
5.1% missing data
   2   (0.886) 0.857 0.958 0.990 0.943 0.787 0.991 0.937 0.978 0.932 0.793 0.944 
   4   (0.114) 0.143 0.042 0.010 0.057 0.213 0.009 0.063 0.022 0.068 0.207 0.056 

Locus 142 : 
2 alleles
9.4% missing data
   1   (0.064) 0.025 0.086 0.006 0.023 0.116 0.033 0.019 0.003 0.032 0.039 0.194 
   3   (0.936) 0.975 0.914 0.994 0.977 0.884 0.967 0.981 0.997 0.968 0.961 0.806 

Locus 143 : 
2 alleles
4.3% missing data
   1   (0.407) 0.422 0.443 0.315 0.679 0.356 0.437 0.396 0.598 0.431 0.243 0.288 
   3   (0.593) 0.578 0.557 0.685 0.321 0.644 0.563 0.604 0.402 0.569 0.757 0.712 

Locus 144 : 
2 alleles
16.7% missing data
   2   (0.161) 0.296 0.659 0.013 0.107 0.139 0.127 0.159 0.052 0.067 0.099 0.066 
   4   (0.839) 0.704 0.341 0.987 0.893 0.861 0.873 0.841 0.948 0.933 0.901 0.934 

Locus 145 : 
2 alleles
16.7% missing data
   3   (0.867) 0.816 0.020 0.971 0.339 0.938 0.985 0.875 0.941 0.945 0.937 0.978 
   1   (0.133) 0.184 0.980 0.029 0.661 0.062 0.015 0.125 0.059 0.055 0.063 0.022 

Locus 146 : 
2 alleles
3.6% missing data
   4   (0.832) 0.747 0.890 0.989 0.887 0.892 0.896 0.822 0.914 0.821 0.913 0.905 
   2   (0.168) 0.253 0.110 0.011 0.113 0.108 0.104 0.178 0.086 0.179 0.087 0.095 

Locus 147 : 
2 alleles
12.3% missing data
   2   (0.462) 0.476 0.466 0.984 0.278 0.518 0.552 0.420 0.391 0.456 0.264 0.467 
   1   (0.538) 0.524 0.534 0.016 0.722 0.482 0.448 0.580 0.609 0.544 0.736 0.533 

Locus 148 : 
2 alleles
12.3% missing data
   4   (0.891) 0.934 0.996 0.440 0.778 0.902 0.893 0.936 0.949 0.947 0.923 0.958 
   2   (0.109) 0.066 0.004 0.560 0.222 0.098 0.107 0.064 0.051 0.053 0.077 0.042 

Locus 149 : 
2 alleles
3.6% missing data
   1   (0.853) 0.813 0.540 0.984 0.916 0.847 0.986 0.872 0.965 0.920 0.866 0.914 
   4   (0.147) 0.187 0.460 0.016 0.084 0.153 0.014 0.128 0.035 0.080 0.134 0.086 

Locus 150 : 
2 alleles
4.3% missing data
   1   (0.883) 0.859 0.831 0.993 0.912 0.918 0.974 0.901 0.939 0.881 0.932 0.949 
   3   (0.117) 0.141 0.169 0.007 0.088 0.082 0.026 0.099 0.061 0.119 0.068 0.051 

Locus 151 : 
2 alleles
7.2% missing data
   3   (0.882) 0.832 0.988 0.977 0.373 0.919 0.793 0.915 0.922 0.950 0.912 0.974 
   1   (0.118) 0.168 0.012 0.023 0.627 0.081 0.207 0.085 0.078 0.050 0.088 0.026 

Locus 152 : 
2 alleles
2.9% missing data
   4   (0.922) 0.945 0.996 0.984 0.967 0.956 0.970 0.937 0.992 0.954 0.965 0.910 
   3   (0.078) 0.055 0.004 0.016 0.033 0.044 0.030 0.063 0.008 0.046 0.035 0.090 

Locus 153 : 
2 alleles
13.0% missing data
   3   (0.898) 0.944 0.766 0.991 0.904 0.905 0.927 0.912 0.974 0.944 0.947 0.927 
   1   (0.102) 0.056 0.234 0.009 0.096 0.095 0.073 0.088 0.026 0.056 0.053 0.073 

Locus 154 : 
2 alleles
10.9% missing data
   1   (0.861) 0.893 0.921 0.855 0.853 0.868 0.762 0.900 0.976 0.882 0.892 0.803 
   4   (0.139) 0.107 0.079 0.145 0.147 0.132 0.238 0.100 0.024 0.118 0.108 0.197 

Locus 155 : 
2 alleles
5.1% missing data
   2   (0.475) 0.231 0.815 0.966 0.801 0.430 0.430 0.479 0.499 0.506 0.662 0.478 
   4   (0.525) 0.769 0.185 0.034 0.199 0.570 0.570 0.521 0.501 0.494 0.338 0.522 

Locus 156 : 
2 alleles
12.3% missing data
   1   (0.775) 0.787 0.820 0.914 0.935 0.747 0.759 0.730 0.944 0.876 0.862 0.786 
   3   (0.225) 0.213 0.180 0.086 0.065 0.253 0.241 0.270 0.056 0.124 0.138 0.214 

Locus 157 : 
2 alleles
6.5% missing data
   2   (0.774) 0.633 0.110 0.985 0.307 0.745 0.963 0.868 0.854 0.856 0.898 0.868 
   1   (0.226) 0.367 0.890 0.015 0.693 0.255 0.037 0.132 0.146 0.144 0.102 0.132 

Locus 158 : 
2 alleles
15.9% missing data
   2   (0.877) 0.893 0.793 0.981 0.952 0.789 0.900 0.941 0.988 0.931 0.746 0.808 
   3   (0.123) 0.107 0.207 0.019 0.048 0.211 0.100 0.059 0.012 0.069 0.254 0.192 

Locus 159 : 
2 alleles
5.1% missing data
   1   (0.244) 0.195 0.887 0.016 0.508 0.130 0.686 0.310 0.110 0.147 0.411 0.114 
   3   (0.756) 0.805 0.113 0.984 0.492 0.870 0.314 0.690 0.890 0.853 0.589 0.886 

Locus 160 : 
2 alleles
14.5% missing data
   3   (0.868) 0.927 0.987 0.828 0.956 0.844 0.872 0.828 0.969 0.915 0.944 0.943 
   1   (0.132) 0.073 0.013 0.172 0.044 0.156 0.128 0.172 0.031 0.085 0.056 0.057 

Locus 161 : 
2 alleles
13.0% missing data
   3   (0.643) 0.607 0.905 0.965 0.790 0.593 0.928 0.631 0.776 0.711 0.674 0.539 
   1   (0.357) 0.393 0.095 0.035 0.210 0.407 0.072 0.369 0.224 0.289 0.326 0.461 

Locus 162 : 
2 alleles
2.2% missing data
   2   (0.901) 0.936 0.906 0.992 0.784 0.920 0.910 0.926 0.977 0.914 0.917 0.945 
   4   (0.099) 0.064 0.094 0.008 0.216 0.080 0.090 0.074 0.023 0.086 0.083 0.055 

Locus 163 : 
2 alleles
1.4% missing data
   2   (0.922) 0.964 0.970 0.977 0.963 0.906 0.985 0.957 0.993 0.699 0.956 0.962 
   1   (0.078) 0.036 0.030 0.023 0.037 0.094 0.015 0.043 0.007 0.301 0.044 0.038 

Locus 164 : 
2 alleles
18.8% missing data
   3   (0.378) 0.317 0.460 0.011 0.352 0.437 0.351 0.375 0.488 0.343 0.543 0.267 
   1   (0.622) 0.683 0.540 0.989 0.648 0.563 0.649 0.625 0.512 0.657 0.457 0.733 

Locus 165 : 
2 alleles
11.6% missing data
   2   (0.741) 0.689 0.937 0.276 0.782 0.822 0.624 0.742 0.549 0.782 0.874 0.874 
   4   (0.259) 0.311 0.063 0.724 0.218 0.178 0.376 0.258 0.451 0.218 0.126 0.126 

Locus 166 : 
2 alleles
3.6% missing data
   4   (0.872) 0.880 0.995 0.974 0.919 0.928 0.976 0.741 0.945 0.952 0.852 0.974 
   2   (0.128) 0.120 0.005 0.026 0.081 0.072 0.024 0.259 0.055 0.048 0.148 0.026 

Locus 167 : 
2 alleles
2.2% missing data
   2   (0.938) 0.984 0.710 0.997 0.980 0.818 0.996 0.983 0.997 0.959 0.942 0.910 
   4   (0.062) 0.016 0.290 0.003 0.020 0.182 0.004 0.017 0.003 0.041 0.058 0.090 

Locus 168 : 
2 alleles
13.8% missing data
   2   (0.903) 0.894 0.998 0.988 0.787 0.964 0.935 0.870 0.856 0.975 0.936 0.984 
   4   (0.097) 0.106 0.002 0.012 0.213 0.036 0.065 0.130 0.144 0.025 0.064 0.016 

Locus 169 : 
2 alleles
4.3% missing data
   2   (0.885) 0.893 0.979 0.987 0.926 0.945 0.432 0.881 0.911 0.942 0.940 0.962 
   4   (0.115) 0.107 0.021 0.013 0.074 0.055 0.568 0.119 0.089 0.058 0.060 0.038 

Locus 170 : 
2 alleles
4.3% missing data
   1   (0.462) 0.279 0.908 0.035 0.461 0.450 0.066 0.595 0.246 0.557 0.721 0.385 
   2   (0.538) 0.721 0.092 0.965 0.539 0.550 0.934 0.405 0.754 0.443 0.279 0.615 

Locus 171 : 
2 alleles
2.9% missing data
   2   (0.741) 0.703 0.444 0.557 0.485 0.808 0.580 0.776 0.692 0.800 0.782 0.877 
   3   (0.259) 0.297 0.556 0.443 0.515 0.192 0.420 0.224 0.308 0.200 0.218 0.123 

Locus 172 : 
2 alleles
8.0% missing data
   2   (0.850) 0.925 0.961 0.987 0.730 0.826 0.958 0.887 0.972 0.859 0.809 0.782 
   4   (0.150) 0.075 0.039 0.013 0.270 0.174 0.042 0.113 0.028 0.141 0.191 0.218 

Locus 173 : 
2 alleles
5.1% missing data
   2   (0.697) 0.838 0.842 0.607 0.623 0.704 0.934 0.672 0.628 0.637 0.782 0.748 
   4   (0.303) 0.162 0.158 0.393 0.377 0.296 0.066 0.328 0.372 0.363 0.218 0.252 

Locus 174 : 
2 alleles
4.3% missing data
   4   (0.902) 0.936 0.986 0.993 0.970 0.935 0.984 0.898 0.984 0.819 0.951 0.938 
   2   (0.098) 0.064 0.014 0.007 0.030 0.065 0.016 0.102 0.016 0.181 0.049 0.062 

Locus 175 : 
2 alleles
13.0% missing data
   3   (0.925) 0.963 0.853 0.973 0.968 0.930 0.935 0.962 0.993 0.909 0.957 0.919 
   1   (0.075) 0.037 0.147 0.027 0.032 0.070 0.065 0.038 0.007 0.091 0.043 0.081 

Locus 176 : 
2 alleles
10.1% missing data
   1   (0.526) 0.499 0.491 0.029 0.768 0.522 0.542 0.500 0.376 0.623 0.495 0.708 
   3   (0.474) 0.501 0.509 0.971 0.232 0.478 0.458 0.500 0.624 0.377 0.505 0.292 

Locus 177 : 
2 alleles
4.3% missing data
   2   (0.736) 0.682 0.788 0.597 0.812 0.708 0.971 0.772 0.573 0.764 0.815 0.866 
   1   (0.264) 0.318 0.212 0.403 0.188 0.292 0.029 0.228 0.427 0.236 0.185 0.134 

Locus 178 : 
2 alleles
1.4% missing data
   1   (0.719) 0.787 0.834 0.367 0.815 0.648 0.887 0.735 0.750 0.725 0.550 0.851 
   4   (0.281) 0.213 0.166 0.633 0.185 0.352 0.113 0.265 0.250 0.275 0.450 0.149 

Locus 179 : 
2 alleles
10.9% missing data
   3   (0.893) 0.929 0.937 0.993 0.955 0.952 0.923 0.898 0.971 0.845 0.802 0.914 
   1   (0.107) 0.071 0.063 0.007 0.045 0.048 0.077 0.102 0.029 0.155 0.198 0.086 

Locus 180 : 
2 alleles
2.2% missing data
   1   (0.892) 0.962 0.978 0.987 0.884 0.894 0.979 0.880 0.980 0.956 0.936 0.890 
   4   (0.108) 0.038 0.022 0.013 0.116 0.106 0.021 0.120 0.020 0.044 0.064 0.110 

Locus 181 : 
2 alleles
15.9% missing data
   2   (0.883) 0.935 0.927 0.993 0.958 0.881 0.892 0.890 0.982 0.906 0.876 0.890 
   3   (0.117) 0.065 0.073 0.007 0.042 0.119 0.108 0.110 0.018 0.094 0.124 0.110 

Locus 182 : 
2 alleles
1.4% missing data
   1   (0.901) 0.926 0.912 0.975 0.972 0.923 0.973 0.945 0.938 0.934 0.952 0.900 
   3   (0.099) 0.074 0.088 0.025 0.028 0.077 0.027 0.055 0.062 0.066 0.048 0.100 

Locus 183 : 
2 alleles
10.1% missing data
   1   (0.872) 0.903 0.810 0.981 0.880 0.882 0.830 0.858 0.950 0.924 0.941 0.944 
   3   (0.128) 0.097 0.190 0.019 0.120 0.118 0.170 0.142 0.050 0.076 0.059 0.056 

Locus 184 : 
2 alleles
2.2% missing data
   4   (0.869) 0.937 0.980 0.988 0.947 0.835 0.883 0.917 0.983 0.878 0.943 0.665 
   2   (0.131) 0.063 0.020 0.012 0.053 0.165 0.117 0.083 0.017 0.122 0.057 0.335 

Locus 185 : 
2 alleles
12.3% missing data
   2   (0.819) 0.835 0.161 0.988 0.922 0.802 0.955 0.843 0.960 0.822 0.883 0.869 
   4   (0.181) 0.165 0.839 0.012 0.078 0.198 0.045 0.157 0.040 0.178 0.117 0.131 

Locus 186 : 
2 alleles
9.4% missing data
   2   (0.891) 0.856 0.952 0.993 0.971 0.930 0.865 0.870 0.915 0.934 0.967 0.975 
   4   (0.109) 0.144 0.048 0.007 0.029 0.070 0.135 0.130 0.085 0.066 0.033 0.025 

Locus 187 : 
2 alleles
9.4% missing data
   2   (0.859) 0.787 0.944 0.879 0.743 0.948 0.462 0.834 0.837 0.944 0.616 0.977 
   4   (0.141) 0.213 0.056 0.121 0.257 0.052 0.538 0.166 0.163 0.056 0.384 0.023 

Locus 188 : 
2 alleles
3.6% missing data
   3   (0.710) 0.605 0.248 0.939 0.667 0.833 0.757 0.699 0.616 0.704 0.714 0.824 
   4   (0.290) 0.395 0.752 0.061 0.333 0.167 0.243 0.301 0.384 0.296 0.286 0.176 

Locus 189 : 
2 alleles
5.1% missing data
   2   (0.790) 0.776 0.535 0.981 0.891 0.861 0.968 0.746 0.884 0.856 0.722 0.848 
   4   (0.210) 0.224 0.465 0.019 0.109 0.139 0.032 0.254 0.116 0.144 0.278 0.152 

Locus 190 : 
2 alleles
3.6% missing data
   2   (0.697) 0.774 0.956 0.452 0.842 0.807 0.378 0.684 0.829 0.644 0.576 0.562 
   4   (0.303) 0.226 0.044 0.548 0.158 0.193 0.622 0.316 0.171 0.356 0.424 0.438 

Locus 191 : 
2 alleles
4.3% missing data
   2   (0.904) 0.862 0.955 0.994 0.964 0.909 0.008 0.950 0.989 0.964 0.945 0.966 
   4   (0.096) 0.138 0.045 0.006 0.036 0.091 0.992 0.050 0.011 0.036 0.055 0.034 

Locus 192 : 
2 alleles
12.3% missing data
   1   (0.744) 0.740 0.683 0.176 0.904 0.640 0.933 0.746 0.897 0.868 0.747 0.866 
   3   (0.256) 0.260 0.317 0.824 0.096 0.360 0.067 0.254 0.103 0.132 0.253 0.134 

Locus 193 : 
2 alleles
8.0% missing data
   4   (0.498) 0.515 0.547 0.052 0.452 0.512 0.066 0.593 0.344 0.286 0.469 0.592 
   2   (0.502) 0.485 0.453 0.948 0.548 0.488 0.934 0.407 0.656 0.714 0.531 0.408 

Locus 194 : 
2 alleles
13.0% missing data
   1   (0.892) 0.959 0.963 0.992 0.932 0.923 0.989 0.863 0.985 0.884 0.446 0.952 
   4   (0.108) 0.041 0.037 0.008 0.068 0.077 0.011 0.137 0.015 0.116 0.554 0.048 

Locus 195 : 
2 alleles
4.3% missing data
   4   (0.887) 0.820 0.854 0.358 0.943 0.947 0.799 0.922 0.906 0.896 0.965 0.973 
   2   (0.113) 0.180 0.146 0.642 0.057 0.053 0.201 0.078 0.094 0.104 0.035 0.027 

Locus 196 : 
2 alleles
15.9% missing data
   3   (0.693) 0.649 0.882 0.980 0.825 0.785 0.357 0.654 0.769 0.462 0.766 0.792 
   1   (0.307) 0.351 0.118 0.020 0.175 0.215 0.643 0.346 0.231 0.538 0.234 0.208 

Locus 197 : 
2 alleles
13.0% missing data
   4   (0.695) 0.639 0.528 0.934 0.375 0.660 0.694 0.741 0.685 0.687 0.813 0.852 
   2   (0.305) 0.361 0.472 0.066 0.625 0.340 0.306 0.259 0.315 0.313 0.187 0.148 

Locus 198 : 
2 alleles
12.3% missing data
   1   (0.895) 0.916 0.657 0.992 0.911 0.929 0.909 0.930 0.967 0.908 0.938 0.915 
   4   (0.105) 0.084 0.343 0.008 0.089 0.071 0.091 0.070 0.033 0.092 0.062 0.085 

Locus 199 : 
2 alleles
13.0% missing data
   1   (0.756) 0.697 0.494 0.674 0.731 0.769 0.854 0.768 0.782 0.752 0.876 0.896 
   3   (0.244) 0.303 0.506 0.326 0.269 0.231 0.146 0.232 0.218 0.248 0.124 0.104 

Locus 200 : 
2 alleles
2.9% missing data
   4   (0.903) 0.957 0.976 0.992 0.975 0.879 0.006 0.965 0.993 0.887 0.956 0.842 
   2   (0.097) 0.043 0.024 0.008 0.025 0.121 0.994 0.035 0.007 0.113 0.044 0.158 

Locus 201 : 
2 alleles
3.6% missing data
   4   (0.245) 0.430 0.485 0.023 0.675 0.234 0.610 0.197 0.074 0.153 0.100 0.127 
   3   (0.755) 0.570 0.515 0.977 0.325 0.766 0.390 0.803 0.926 0.847 0.900 0.873 

Locus 202 : 
2 alleles
15.2% missing data
   1   (0.524) 0.515 0.534 0.816 0.690 0.481 0.326 0.557 0.840 0.406 0.377 0.372 
   3   (0.476) 0.485 0.466 0.184 0.310 0.519 0.674 0.443 0.160 0.594 0.623 0.628 

Locus 203 : 
2 alleles
14.5% missing data
   2   (0.647) 0.454 0.834 0.961 0.705 0.587 0.921 0.671 0.836 0.596 0.657 0.707 
   1   (0.353) 0.546 0.166 0.039 0.295 0.413 0.079 0.329 0.164 0.404 0.343 0.293 

Locus 204 : 
2 alleles
0.7% missing data
   4   (0.873) 0.817 0.059 0.508 0.914 0.938 0.983 0.923 0.930 0.863 0.935 0.967 
   1   (0.127) 0.183 0.941 0.492 0.086 0.062 0.017 0.077 0.070 0.137 0.065 0.033 

Locus 205 : 
2 alleles
2.9% missing data
   4   (0.082) 0.023 0.184 0.007 0.023 0.163 0.005 0.022 0.003 0.117 0.078 0.382 
   2   (0.918) 0.977 0.816 0.993 0.977 0.837 0.995 0.978 0.997 0.883 0.922 0.618 

Locus 206 : 
2 alleles
3.6% missing data
   4   (0.859) 0.935 0.875 0.016 0.900 0.819 0.929 0.884 0.980 0.928 0.927 0.913 
   2   (0.141) 0.065 0.125 0.984 0.100 0.181 0.071 0.116 0.020 0.072 0.073 0.087 

Locus 207 : 
2 alleles
13.8% missing data
   2   (0.927) 0.958 0.954 0.946 0.958 0.928 0.955 0.966 0.993 0.961 0.978 0.865 
   4   (0.073) 0.042 0.046 0.054 0.042 0.072 0.045 0.034 0.007 0.039 0.022 0.135 

Locus 208 : 
2 alleles
5.1% missing data
   3   (0.338) 0.280 0.664 0.067 0.229 0.235 0.276 0.364 0.243 0.409 0.425 0.423 
   4   (0.662) 0.720 0.336 0.933 0.771 0.765 0.724 0.636 0.757 0.591 0.575 0.577 

Locus 209 : 
2 alleles
16.7% missing data
   4   (0.712) 0.566 0.763 0.975 0.587 0.733 0.918 0.723 0.849 0.682 0.829 0.770 
   2   (0.288) 0.434 0.237 0.025 0.413 0.267 0.082 0.277 0.151 0.318 0.171 0.230 

Locus 210 : 
2 alleles
9.4% missing data
   1   (0.370) 0.307 0.459 0.070 0.642 0.312 0.461 0.402 0.394 0.431 0.269 0.270 
   3   (0.630) 0.693 0.541 0.930 0.358 0.688 0.539 0.598 0.606 0.569 0.731 0.730 

Locus 211 : 
2 alleles
11.6% missing data
   1   (0.909) 0.948 0.861 0.995 0.958 0.948 0.905 0.892 0.972 0.932 0.969 0.960 
   3   (0.091) 0.052 0.139 0.005 0.042 0.052 0.095 0.108 0.028 0.068 0.031 0.040 

Locus 212 : 
2 alleles
7.2% missing data
   3   (0.446) 0.299 0.796 0.793 0.208 0.448 0.383 0.533 0.108 0.371 0.410 0.617 
   4   (0.554) 0.701 0.204 0.207 0.792 0.552 0.617 0.467 0.892 0.629 0.590 0.383 

Locus 213 : 
2 alleles
3.6% missing data
   2   (0.547) 0.529 0.791 0.970 0.328 0.410 0.948 0.572 0.577 0.523 0.813 0.560 
   4   (0.453) 0.471 0.209 0.030 0.672 0.590 0.052 0.428 0.423 0.477 0.187 0.440 

Locus 214 : 
2 alleles
6.5% missing data
   1   (0.820) 0.787 0.798 0.660 0.798 0.865 0.935 0.858 0.736 0.897 0.943 0.869 
   3   (0.180) 0.213 0.202 0.340 0.202 0.135 0.065 0.142 0.264 0.103 0.057 0.131 

Locus 215 : 
2 alleles
5.8% missing data
   4   (0.876) 0.942 0.749 0.988 0.967 0.727 0.959 0.956 0.993 0.862 0.881 0.596 
   2   (0.124) 0.058 0.251 0.012 0.033 0.273 0.041 0.044 0.007 0.138 0.119 0.404 

Locus 216 : 
2 alleles
2.2% missing data
   2   (0.945) 0.983 0.924 0.996 0.983 0.897 0.996 0.985 0.998 0.944 0.972 0.899 
   4   (0.055) 0.017 0.076 0.004 0.017 0.103 0.004 0.015 0.002 0.056 0.028 0.101 

Locus 217 : 
2 alleles
4.3% missing data
   2   (0.769) 0.709 0.812 0.989 0.897 0.761 0.924 0.813 0.817 0.713 0.701 0.826 
   4   (0.231) 0.291 0.188 0.011 0.103 0.239 0.076 0.187 0.183 0.287 0.299 0.174 

Locus 218 : 
2 alleles
10.1% missing data
   2   (0.597) 0.555 0.741 0.968 0.753 0.624 0.490 0.578 0.697 0.649 0.614 0.491 
   4   (0.403) 0.445 0.259 0.032 0.247 0.376 0.510 0.422 0.303 0.351 0.386 0.509 

Locus 219 : 
2 alleles
14.5% missing data
   2   (0.780) 0.765 0.861 0.986 0.836 0.802 0.972 0.758 0.727 0.686 0.849 0.913 
   4   (0.220) 0.235 0.139 0.014 0.164 0.198 0.028 0.242 0.273 0.314 0.151 0.087 

Locus 220 : 
2 alleles
17.4% missing data
   4   (0.882) 0.943 0.882 0.989 0.971 0.822 0.967 0.956 0.993 0.746 0.936 0.539 
   3   (0.118) 0.057 0.118 0.011 0.029 0.178 0.033 0.044 0.007 0.254 0.064 0.461 

Locus 221 : 
2 alleles
2.9% missing data
   2   (0.096) 0.043 0.894 0.006 0.114 0.061 0.031 0.069 0.020 0.100 0.044 0.043 
   4   (0.904) 0.957 0.106 0.994 0.886 0.939 0.969 0.931 0.980 0.900 0.956 0.957 

Locus 222 : 
2 alleles
4.3% missing data
   2   (0.931) 0.976 0.254 0.996 0.979 0.938 0.990 0.948 0.993 0.967 0.955 0.982 
   4   (0.069) 0.024 0.746 0.004 0.021 0.062 0.010 0.052 0.007 0.033 0.045 0.018 

Locus 223 : 
2 alleles
13.0% missing data
   2   (0.874) 0.898 0.932 0.861 0.906 0.858 0.986 0.888 0.941 0.904 0.946 0.944 
   4   (0.126) 0.102 0.068 0.139 0.094 0.142 0.014 0.112 0.059 0.096 0.054 0.056 

Locus 224 : 
2 alleles
12.3% missing data
   1   (0.846) 0.759 0.847 0.988 0.876 0.921 0.734 0.764 0.895 0.903 0.921 0.967 
   3   (0.154) 0.241 0.153 0.012 0.124 0.079 0.266 0.236 0.105 0.097 0.079 0.033 

Locus 225 : 
2 alleles
10.9% missing data
   3   (0.697) 0.738 0.633 0.920 0.841 0.574 0.682 0.696 0.852 0.831 0.608 0.733 
   1   (0.303) 0.262 0.367 0.080 0.159 0.426 0.318 0.304 0.148 0.169 0.392 0.267 

Locus 226 : 
2 alleles
11.6% missing data
   3   (0.826) 0.843 0.874 0.986 0.925 0.879 0.782 0.763 0.947 0.914 0.905 0.811 
   1   (0.174) 0.157 0.126 0.014 0.075 0.121 0.218 0.237 0.053 0.086 0.095 0.189 

Locus 227 : 
2 alleles
6.5% missing data
   1   (0.823) 0.737 0.497 0.982 0.740 0.832 0.766 0.836 0.892 0.932 0.888 0.932 
   3   (0.177) 0.263 0.503 0.018 0.260 0.168 0.234 0.164 0.108 0.068 0.112 0.068 

Locus 228 : 
2 alleles
18.1% missing data
   2   (0.918) 0.911 0.982 0.992 0.898 0.949 0.977 0.907 0.981 0.977 0.898 0.973 
   4   (0.082) 0.089 0.018 0.008 0.102 0.051 0.023 0.093 0.019 0.023 0.102 0.027 

Locus 229 : 
2 alleles
3.6% missing data
   2   (0.767) 0.760 0.510 0.986 0.650 0.848 0.162 0.789 0.660 0.822 0.831 0.886 
   4   (0.233) 0.240 0.490 0.014 0.350 0.152 0.838 0.211 0.340 0.178 0.169 0.114 

Locus 230 : 
2 alleles
12.3% missing data
   4   (0.779) 0.640 0.907 0.988 0.889 0.836 0.958 0.674 0.821 0.843 0.860 0.935 
   2   (0.221) 0.360 0.093 0.012 0.111 0.164 0.042 0.326 0.179 0.157 0.140 0.065 

Locus 231 : 
2 alleles
2.2% missing data
   2   (0.651) 0.815 0.618 0.966 0.874 0.604 0.949 0.527 0.856 0.505 0.785 0.687 
   4   (0.349) 0.185 0.382 0.034 0.126 0.396 0.051 0.473 0.144 0.495 0.215 0.313 

Locus 232 : 
2 alleles
4.3% missing data
   3   (0.450) 0.318 0.463 0.469 0.364 0.469 0.409 0.506 0.494 0.462 0.510 0.376 
   4   (0.550) 0.682 0.537 0.531 0.636 0.531 0.591 0.494 0.506 0.538 0.490 0.624 

Locus 233 : 
2 alleles
7.2% missing data
   3   (0.873) 0.820 0.947 0.993 0.970 0.944 0.980 0.883 0.657 0.862 0.920 0.959 
   4   (0.127) 0.180 0.053 0.007 0.030 0.056 0.020 0.117 0.343 0.138 0.080 0.041 

Locus 234 : 
2 alleles
2.9% missing data
   4   (0.844) 0.933 0.522 0.971 0.824 0.871 0.980 0.830 0.971 0.604 0.921 0.910 
   2   (0.156) 0.067 0.478 0.029 0.176 0.129 0.020 0.170 0.029 0.396 0.079 0.090 

Locus 235 : 
2 alleles
6.5% missing data
   2   (0.674) 0.663 0.527 0.597 0.848 0.672 0.929 0.639 0.734 0.612 0.781 0.825 
   1   (0.326) 0.337 0.473 0.403 0.152 0.328 0.071 0.361 0.266 0.388 0.219 0.175 

Locus 236 : 
2 alleles
6.5% missing data
   4   (0.535) 0.349 0.659 0.974 0.323 0.645 0.920 0.555 0.572 0.445 0.544 0.407 
   1   (0.465) 0.651 0.341 0.026 0.677 0.355 0.080 0.445 0.428 0.555 0.456 0.593 

Locus 237 : 
2 alleles
3.6% missing data
   4   (0.729) 0.697 0.788 0.979 0.840 0.734 0.926 0.740 0.866 0.740 0.784 0.649 
   1   (0.271) 0.303 0.212 0.021 0.160 0.266 0.074 0.260 0.134 0.260 0.216 0.351 

Locus 238 : 
2 alleles
18.8% missing data
   1   (0.227) 0.220 0.286 0.061 0.174 0.226 0.290 0.247 0.075 0.228 0.122 0.174 
   3   (0.773) 0.780 0.714 0.939 0.826 0.774 0.710 0.753 0.925 0.772 0.878 0.826 

Locus 239 : 
2 alleles
4.3% missing data
   3   (0.879) 0.754 0.673 0.994 0.873 0.918 0.764 0.901 0.975 0.926 0.939 0.946 
   4   (0.121) 0.246 0.327 0.006 0.127 0.082 0.236 0.099 0.025 0.074 0.061 0.054 

Locus 240 : 
2 alleles
1.4% missing data
   2   (0.724) 0.585 0.873 0.992 0.716 0.818 0.823 0.702 0.468 0.762 0.832 0.848 
   3   (0.276) 0.415 0.127 0.008 0.284 0.182 0.177 0.298 0.532 0.238 0.168 0.152 

Locus 241 : 
2 alleles
8.7% missing data
   1   (0.857) 0.847 0.887 0.992 0.617 0.856 0.880 0.889 0.954 0.784 0.934 0.955 
   3   (0.143) 0.153 0.113 0.008 0.383 0.144 0.120 0.111 0.046 0.216 0.066 0.045 

Locus 242 : 
2 alleles
2.2% missing data
   3   (0.839) 0.893 0.985 0.991 0.671 0.873 0.862 0.871 0.810 0.847 0.681 0.896 
   1   (0.161) 0.107 0.015 0.009 0.329 0.127 0.138 0.129 0.190 0.153 0.319 0.104 

Locus 243 : 
2 alleles
10.9% missing data
   3   (0.453) 0.256 0.755 0.980 0.183 0.550 0.327 0.347 0.373 0.633 0.283 0.689 
   1   (0.547) 0.744 0.245 0.020 0.817 0.450 0.673 0.653 0.627 0.367 0.717 0.311 

Locus 244 : 
2 alleles
5.8% missing data
   2   (0.859) 0.822 0.558 0.987 0.947 0.808 0.984 0.908 0.977 0.910 0.913 0.886 
   4   (0.141) 0.178 0.442 0.013 0.053 0.192 0.016 0.092 0.023 0.090 0.087 0.114 

Locus 245 : 
2 alleles
2.9% missing data
   2   (0.821) 0.581 0.357 0.988 0.758 0.820 0.977 0.831 0.959 0.883 0.915 0.951 
   4   (0.179) 0.419 0.643 0.012 0.242 0.180 0.023 0.169 0.041 0.117 0.085 0.049 

Locus 246 : 
2 alleles
4.3% missing data
   4   (0.767) 0.847 0.930 0.708 0.890 0.791 0.765 0.699 0.872 0.761 0.833 0.845 
   2   (0.233) 0.153 0.070 0.292 0.110 0.209 0.235 0.301 0.128 0.239 0.167 0.155 

Locus 247 : 
2 alleles
14.5% missing data
   2   (0.647) 0.753 0.662 0.977 0.244 0.641 0.041 0.628 0.734 0.743 0.765 0.715 
   4   (0.353) 0.247 0.338 0.023 0.756 0.359 0.959 0.372 0.266 0.257 0.235 0.285 

Locus 248 : 
2 alleles
8.0% missing data
   2   (0.165) 0.175 0.530 0.519 0.103 0.122 0.379 0.109 0.196 0.151 0.101 0.063 
   3   (0.835) 0.825 0.470 0.481 0.897 0.878 0.621 0.891 0.804 0.849 0.899 0.937 

Locus 249 : 
2 alleles
13.8% missing data
   2   (0.938) 0.980 0.943 0.995 0.986 0.908 0.995 0.978 0.996 0.924 0.965 0.867 
   1   (0.062) 0.020 0.057 0.005 0.014 0.092 0.005 0.022 0.004 0.076 0.035 0.133 

Locus 250 : 
2 alleles
1.4% missing data
   2   (0.775) 0.787 0.759 0.727 0.888 0.796 0.127 0.822 0.784 0.837 0.851 0.842 
   3   (0.225) 0.213 0.241 0.273 0.112 0.204 0.873 0.178 0.216 0.163 0.149 0.158 

Locus 251 : 
2 alleles
5.1% missing data
   3   (0.397) 0.329 0.383 0.990 0.394 0.427 0.768 0.376 0.185 0.451 0.363 0.307 
   4   (0.603) 0.671 0.617 0.010 0.606 0.573 0.232 0.624 0.815 0.549 0.637 0.693 

Locus 252 : 
2 alleles
15.9% missing data
   2   (0.264) 0.240 0.454 0.271 0.365 0.215 0.074 0.261 0.232 0.148 0.346 0.254 
   4   (0.736) 0.760 0.546 0.729 0.635 0.785 0.926 0.739 0.768 0.852 0.654 0.746 

Locus 253 : 
2 alleles
15.2% missing data
   4   (0.855) 0.840 0.994 0.949 0.957 0.913 0.964 0.786 0.952 0.819 0.936 0.939 
   2   (0.145) 0.160 0.006 0.051 0.043 0.087 0.036 0.214 0.048 0.181 0.064 0.061 

Locus 254 : 
2 alleles
8.0% missing data
   1   (0.312) 0.265 0.733 0.065 0.128 0.230 0.099 0.328 0.220 0.425 0.320 0.391 
   2   (0.688) 0.735 0.267 0.935 0.872 0.770 0.901 0.672 0.780 0.575 0.680 0.609 

Locus 255 : 
2 alleles
16.7% missing data
   1   (0.652) 0.508 0.884 0.661 0.481 0.632 0.635 0.758 0.492 0.742 0.537 0.661 
   2   (0.348) 0.492 0.116 0.339 0.519 0.368 0.365 0.242 0.508 0.258 0.463 0.339 

Locus 256 : 
2 alleles
7.2% missing data
   1   (0.633) 0.514 0.568 0.022 0.670 0.687 0.968 0.611 0.621 0.615 0.782 0.819 
   2   (0.367) 0.486 0.432 0.978 0.330 0.313 0.032 0.389 0.379 0.385 0.218 0.181 

Locus 257 : 
2 alleles
10.9% missing data
   1   (0.916) 0.791 0.981 0.979 0.947 0.952 0.933 0.951 0.986 0.947 0.952 0.953 
   2   (0.084) 0.209 0.019 0.021 0.053 0.048 0.067 0.049 0.014 0.053 0.048 0.047 

Locus 258 : 
2 alleles
15.9% missing data
   3   (0.905) 0.935 0.950 0.915 0.881 0.942 0.983 0.881 0.922 0.948 0.963 0.983 
   1   (0.095) 0.065 0.050 0.085 0.119 0.058 0.017 0.119 0.078 0.052 0.037 0.017 

Locus 259 : 
2 alleles
10.9% missing data
   2   (0.843) 0.872 0.748 0.052 0.953 0.887 0.983 0.902 0.979 0.771 0.825 0.800 
   4   (0.157) 0.128 0.252 0.948 0.047 0.113 0.017 0.098 0.021 0.229 0.175 0.200 

Locus 260 : 
2 alleles
11.6% missing data
   1   (0.846) 0.908 0.858 0.986 0.940 0.707 0.348 0.898 0.974 0.766 0.933 0.916 
   3   (0.154) 0.092 0.142 0.014 0.060 0.293 0.652 0.102 0.026 0.234 0.067 0.084 

Locus 261 : 
2 alleles
15.9% missing data
   1   (0.501) 0.445 0.543 0.516 0.314 0.554 0.437 0.516 0.517 0.597 0.330 0.440 
   3   (0.499) 0.555 0.457 0.484 0.686 0.446 0.563 0.484 0.483 0.403 0.670 0.560 

Locus 262 : 
2 alleles
13.8% missing data
   4   (0.134) 0.197 0.852 0.014 0.077 0.084 0.132 0.090 0.027 0.126 0.112 0.098 
   2   (0.866) 0.803 0.148 0.986 0.923 0.916 0.868 0.910 0.973 0.874 0.888 0.902 

Locus 263 : 
2 alleles
1.4% missing data
   1   (0.896) 0.693 0.954 0.991 0.954 0.930 0.973 0.925 0.971 0.946 0.973 0.955 
   2   (0.104) 0.307 0.046 0.009 0.046 0.070 0.027 0.075 0.029 0.054 0.027 0.045 

Locus 264 : 
2 alleles
3.6% missing data
   2   (0.959) 0.969 1.000 0.999 0.991 0.994 0.937 0.973 0.714 0.992 0.995 0.998 
   4   (0.041) 0.031 0.000 0.001 0.009 0.006 0.063 0.027 0.286 0.008 0.005 0.002 

Locus 265 : 
2 alleles
7.2% missing data
   3   (0.666) 0.684 0.870 0.090 0.783 0.586 0.232 0.703 0.903 0.577 0.394 0.829 
   2   (0.334) 0.316 0.130 0.910 0.217 0.414 0.768 0.297 0.097 0.423 0.606 0.171 

Locus 266 : 
2 alleles
5.1% missing data
   2   (0.467) 0.362 0.635 0.839 0.459 0.351 0.035 0.532 0.651 0.439 0.234 0.550 
   4   (0.533) 0.638 0.365 0.161 0.541 0.649 0.965 0.468 0.349 0.561 0.766 0.450 

Locus 267 : 
2 alleles
2.9% missing data
   2   (0.915) 0.960 0.994 0.975 0.975 0.909 0.994 0.942 0.987 0.944 0.901 0.903 
   4   (0.085) 0.040 0.006 0.025 0.025 0.091 0.006 0.058 0.013 0.056 0.099 0.097 

Locus 268 : 
2 alleles
15.2% missing data
   1   (0.202) 0.148 0.096 0.053 0.102 0.196 0.040 0.255 0.070 0.120 0.142 0.229 
   3   (0.798) 0.852 0.904 0.947 0.898 0.804 0.960 0.745 0.930 0.880 0.858 0.771 

Locus 269 : 
2 alleles
4.3% missing data
   1   (0.888) 0.945 0.906 0.992 0.928 0.909 0.864 0.939 0.987 0.697 0.897 0.808 
   3   (0.112) 0.055 0.094 0.008 0.072 0.091 0.136 0.061 0.013 0.303 0.103 0.192 

Locus 270 : 
2 alleles
6.5% missing data
   4   (0.902) 0.745 0.925 0.989 0.953 0.927 0.913 0.944 0.963 0.918 0.939 0.966 
   1   (0.098) 0.255 0.075 0.011 0.047 0.073 0.087 0.056 0.037 0.082 0.061 0.034 

Locus 271 : 
2 alleles
2.2% missing data
   2   (0.874) 0.852 0.986 0.991 0.853 0.921 0.976 0.819 0.874 0.936 0.960 0.976 
   4   (0.126) 0.148 0.014 0.009 0.147 0.079 0.024 0.181 0.126 0.064 0.040 0.024 

Locus 272 : 
2 alleles
2.9% missing data
   4   (0.842) 0.874 0.792 0.960 0.930 0.890 0.937 0.784 0.953 0.901 0.915 0.868 
   2   (0.158) 0.126 0.208 0.040 0.070 0.110 0.063 0.216 0.047 0.099 0.085 0.132 

Locus 273 : 
2 alleles
1.4% missing data
   2   (0.853) 0.896 0.956 0.989 0.891 0.908 0.980 0.844 0.967 0.780 0.503 0.904 
   4   (0.147) 0.104 0.044 0.011 0.109 0.092 0.020 0.156 0.033 0.220 0.497 0.096 

Locus 274 : 
2 alleles
8.0% missing data
   1   (0.149) 0.224 0.679 0.042 0.078 0.101 0.028 0.125 0.063 0.092 0.118 0.090 
   3   (0.851) 0.776 0.321 0.958 0.922 0.899 0.972 0.875 0.937 0.908 0.882 0.910 

Locus 275 : 
2 alleles
2.9% missing data
   1   (0.613) 0.615 0.773 0.030 0.846 0.735 0.127 0.645 0.573 0.603 0.568 0.539 
   4   (0.387) 0.385 0.227 0.970 0.154 0.265 0.873 0.355 0.427 0.397 0.432 0.461 

Locus 276 : 
2 alleles
18.1% missing data
   2   (0.385) 0.411 0.338 0.121 0.564 0.568 0.645 0.338 0.220 0.340 0.313 0.224 
   3   (0.615) 0.589 0.662 0.879 0.436 0.432 0.355 0.662 0.780 0.660 0.687 0.776 

Locus 277 : 
2 alleles
10.9% missing data
   1   (0.896) 0.907 0.979 0.994 0.974 0.869 0.820 0.909 0.985 0.876 0.930 0.964 
   4   (0.104) 0.093 0.021 0.006 0.026 0.131 0.180 0.091 0.015 0.124 0.070 0.036 

Locus 278 : 
2 alleles
3.6% missing data
   3   (0.769) 0.834 0.139 0.982 0.857 0.776 0.954 0.699 0.955 0.816 0.858 0.823 
   1   (0.231) 0.166 0.861 0.018 0.143 0.224 0.046 0.301 0.045 0.184 0.142 0.177 

Locus 279 : 
2 alleles
3.6% missing data
   1   (0.869) 0.946 0.930 0.947 0.932 0.834 0.940 0.837 0.978 0.912 0.883 0.920 
   3   (0.131) 0.054 0.070 0.053 0.068 0.166 0.060 0.163 0.022 0.088 0.117 0.080 

Locus 280 : 
2 alleles
2.2% missing data
   3   (0.180) 0.428 0.257 0.017 0.120 0.186 0.037 0.125 0.196 0.122 0.062 0.070 
   4   (0.820) 0.572 0.743 0.983 0.880 0.814 0.963 0.875 0.804 0.878 0.938 0.930 

Locus 281 : 
2 alleles
14.5% missing data
   1   (0.717) 0.746 0.647 0.885 0.770 0.705 0.490 0.730 0.853 0.604 0.804 0.788 
   2   (0.283) 0.254 0.353 0.115 0.230 0.295 0.510 0.270 0.147 0.396 0.196 0.212 

Locus 282 : 
2 alleles
18.1% missing data
   3   (0.812) 0.918 0.945 0.793 0.912 0.842 0.976 0.722 0.933 0.722 0.905 0.867 
   4   (0.188) 0.082 0.055 0.207 0.088 0.158 0.024 0.278 0.067 0.278 0.095 0.133 

Locus 283 : 
2 alleles
5.1% missing data
   1   (0.885) 0.928 0.887 0.988 0.959 0.929 0.987 0.841 0.975 0.819 0.955 0.947 
   2   (0.115) 0.072 0.113 0.012 0.041 0.071 0.013 0.159 0.025 0.181 0.045 0.053 

Locus 284 : 
2 alleles
5.1% missing data
   1   (0.876) 0.933 0.978 0.269 0.882 0.889 0.987 0.930 0.971 0.849 0.873 0.890 
   2   (0.124) 0.067 0.022 0.731 0.118 0.111 0.013 0.070 0.029 0.151 0.127 0.110 

Locus 285 : 
2 alleles
10.9% missing data
   4   (0.900) 0.895 0.959 0.992 0.967 0.944 0.982 0.817 0.976 0.944 0.966 0.978 
   2   (0.100) 0.105 0.041 0.008 0.033 0.056 0.018 0.183 0.024 0.056 0.034 0.022 

Locus 286 : 
2 alleles
8.0% missing data
   4   (0.378) 0.544 0.435 0.054 0.305 0.425 0.124 0.355 0.446 0.449 0.323 0.191 
   2   (0.622) 0.456 0.565 0.946 0.695 0.575 0.876 0.645 0.554 0.551 0.677 0.809 

Locus 287 : 
2 alleles
14.5% missing data
   1   (0.388) 0.372 0.502 0.021 0.724 0.383 0.392 0.290 0.434 0.564 0.363 0.435 
   3   (0.612) 0.628 0.498 0.979 0.276 0.617 0.608 0.710 0.566 0.436 0.637 0.565 

Locus 288 : 
2 alleles
2.2% missing data
   2   (0.054) 0.014 0.153 0.005 0.018 0.105 0.017 0.014 0.002 0.054 0.025 0.096 
   3   (0.946) 0.986 0.847 0.995 0.982 0.895 0.983 0.986 0.998 0.946 0.975 0.904 

Locus 289 : 
2 alleles
15.9% missing data
   4   (0.915) 0.974 0.645 0.026 0.978 0.890 0.994 0.975 0.996 0.850 0.972 0.909 
   2   (0.085) 0.026 0.355 0.974 0.022 0.110 0.006 0.025 0.004 0.150 0.028 0.091 

Locus 290 : 
2 alleles
6.5% missing data
   2   (0.866) 0.879 0.967 0.992 0.949 0.930 0.954 0.808 0.741 0.941 0.948 0.955 
   4   (0.134) 0.121 0.033 0.008 0.051 0.070 0.046 0.192 0.259 0.059 0.052 0.045 

Locus 291 : 
2 alleles
18.1% missing data
   4   (0.892) 0.917 0.825 0.938 0.956 0.908 0.982 0.926 0.977 0.892 0.957 0.871 
   2   (0.108) 0.083 0.175 0.062 0.044 0.092 0.018 0.074 0.023 0.108 0.043 0.129 

Locus 292 : 
2 alleles
7.2% missing data
   2   (0.708) 0.839 0.351 0.967 0.835 0.676 0.372 0.730 0.904 0.589 0.867 0.605 
   4   (0.292) 0.161 0.649 0.033 0.165 0.324 0.628 0.270 0.096 0.411 0.133 0.395 

Locus 293 : 
2 alleles
3.6% missing data
   1   (0.917) 0.976 0.392 0.986 0.978 0.872 0.994 0.978 0.997 0.902 0.962 0.698 
   3   (0.083) 0.024 0.608 0.014 0.022 0.128 0.006 0.022 0.003 0.098 0.038 0.302 

Locus 294 : 
2 alleles
10.9% missing data
   2   (0.842) 0.866 0.780 0.704 0.951 0.863 0.744 0.833 0.845 0.909 0.882 0.948 
   1   (0.158) 0.134 0.220 0.296 0.049 0.137 0.256 0.167 0.155 0.091 0.118 0.052 

Locus 295 : 
2 alleles
5.1% missing data
   1   (0.785) 0.903 0.620 0.983 0.897 0.742 0.794 0.783 0.937 0.683 0.870 0.783 
   2   (0.215) 0.097 0.380 0.017 0.103 0.258 0.206 0.217 0.063 0.317 0.130 0.217 

Locus 296 : 
2 alleles
5.8% missing data
   1   (0.635) 0.537 0.368 0.862 0.347 0.771 0.193 0.667 0.141 0.719 0.429 0.878 
   3   (0.365) 0.463 0.632 0.138 0.653 0.229 0.807 0.333 0.859 0.281 0.571 0.122 

Locus 297 : 
2 alleles
4.3% missing data
   4   (0.909) 0.781 0.955 0.995 0.932 0.958 0.959 0.914 0.961 0.959 0.819 0.984 
   2   (0.091) 0.219 0.045 0.005 0.068 0.042 0.041 0.086 0.039 0.041 0.181 0.016 

Locus 298 : 
2 alleles
11.6% missing data
   2   (0.624) 0.434 0.708 0.979 0.802 0.689 0.509 0.598 0.636 0.694 0.477 0.736 
   4   (0.376) 0.566 0.292 0.021 0.198 0.311 0.491 0.402 0.364 0.306 0.523 0.264 

Locus 299 : 
2 alleles
8.0% missing data
   2   (0.206) 0.111 0.256 0.300 0.127 0.155 0.046 0.212 0.092 0.199 0.156 0.312 
   4   (0.794) 0.889 0.744 0.700 0.873 0.845 0.954 0.788 0.908 0.801 0.844 0.688 

Locus 300 : 
2 alleles
3.6% missing data
   2   (0.782) 0.735 0.618 0.961 0.880 0.841 0.885 0.762 0.955 0.665 0.733 0.834 
   4   (0.218) 0.265 0.382 0.039 0.120 0.159 0.115 0.238 0.045 0.335 0.267 0.166 

Locus 301 : 
2 alleles
5.8% missing data
   2   (0.509) 0.424 0.522 0.884 0.279 0.442 0.420 0.528 0.451 0.675 0.632 0.546 
   4   (0.491) 0.576 0.478 0.116 0.721 0.558 0.580 0.472 0.549 0.325 0.368 0.454 

Locus 302 : 
2 alleles
13.8% missing data
   4   (0.459) 0.486 0.345 0.855 0.655 0.408 0.390 0.405 0.563 0.396 0.336 0.551 
   3   (0.541) 0.514 0.655 0.145 0.345 0.592 0.610 0.595 0.437 0.604 0.664 0.449 

Locus 303 : 
2 alleles
6.5% missing data
   4   (0.884) 0.893 0.982 0.981 0.883 0.911 0.970 0.891 0.934 0.874 0.969 0.951 
   2   (0.116) 0.107 0.018 0.019 0.117 0.089 0.030 0.109 0.066 0.126 0.031 0.049 

Locus 304 : 
2 alleles
14.5% missing data
   3   (0.910) 0.894 0.823 0.993 0.963 0.942 0.900 0.900 0.981 0.959 0.954 0.969 
   1   (0.090) 0.106 0.177 0.007 0.037 0.058 0.100 0.100 0.019 0.041 0.046 0.031 

Locus 305 : 
2 alleles
2.2% missing data
   4   (0.825) 0.922 0.817 0.318 0.904 0.846 0.966 0.839 0.952 0.822 0.921 0.779 
   3   (0.175) 0.078 0.183 0.682 0.096 0.154 0.034 0.161 0.048 0.178 0.079 0.221 

Locus 306 : 
2 alleles
5.1% missing data
   2   (0.901) 0.774 0.996 0.993 0.944 0.970 0.935 0.886 0.964 0.772 0.977 0.980 
   3   (0.099) 0.226 0.004 0.007 0.056 0.030 0.065 0.114 0.036 0.228 0.023 0.020 

Locus 307 : 
2 alleles
13.0% missing data
   3   (0.728) 0.709 0.217 0.975 0.455 0.754 0.730 0.762 0.857 0.823 0.518 0.798 
   1   (0.272) 0.291 0.783 0.025 0.545 0.246 0.270 0.238 0.143 0.177 0.482 0.202 

Locus 308 : 
2 alleles
5.1% missing data
   3   (0.901) 0.968 0.988 0.977 0.396 0.940 0.924 0.924 0.975 0.777 0.883 0.972 
   1   (0.099) 0.032 0.012 0.023 0.604 0.060 0.076 0.076 0.025 0.223 0.117 0.028 

Locus 309 : 
2 alleles
2.2% missing data
   2   (0.765) 0.788 0.435 0.982 0.919 0.880 0.356 0.674 0.888 0.598 0.884 0.891 
   3   (0.235) 0.212 0.565 0.018 0.081 0.120 0.644 0.326 0.112 0.402 0.116 0.109 

Locus 310 : 
2 alleles
5.8% missing data
   4   (0.877) 0.908 0.795 0.987 0.854 0.888 0.977 0.892 0.820 0.939 0.939 0.960 
   2   (0.123) 0.092 0.205 0.013 0.146 0.112 0.023 0.108 0.180 0.061 0.061 0.040 

Locus 311 : 
2 alleles
15.2% missing data
   3   (0.815) 0.856 0.948 0.983 0.798 0.865 0.371 0.759 0.901 0.891 0.549 0.941 
   1   (0.185) 0.144 0.052 0.017 0.202 0.135 0.629 0.241 0.099 0.109 0.451 0.059 

Locus 312 : 
2 alleles
5.1% missing data
   2   (0.887) 0.962 0.854 0.992 0.864 0.882 0.918 0.896 0.988 0.929 0.441 0.928 
   3   (0.113) 0.038 0.146 0.008 0.136 0.118 0.082 0.104 0.012 0.071 0.559 0.072 

Locus 313 : 
2 alleles
2.2% missing data
   3   (0.110) 0.146 0.049 0.007 0.045 0.073 0.023 0.110 0.020 0.094 0.045 0.065 
   4   (0.890) 0.854 0.951 0.993 0.955 0.927 0.977 0.890 0.980 0.906 0.955 0.935 

Locus 314 : 
2 alleles
9.4% missing data
   2   (0.917) 0.907 0.982 0.995 0.982 0.853 0.944 0.954 0.992 0.914 0.955 0.969 
   4   (0.083) 0.093 0.018 0.005 0.018 0.147 0.056 0.046 0.008 0.086 0.045 0.031 

Locus 315 : 
2 alleles
2.2% missing data
   2   (0.629) 0.706 0.257 0.359 0.564 0.590 0.914 0.663 0.829 0.703 0.750 0.510 
   4   (0.371) 0.294 0.743 0.641 0.436 0.410 0.086 0.337 0.171 0.297 0.250 0.490 

Locus 316 : 
2 alleles
2.9% missing data
   1   (0.927) 0.955 0.760 0.993 0.978 0.831 0.994 0.970 0.995 0.957 0.963 0.956 
   3   (0.073) 0.045 0.240 0.007 0.022 0.169 0.006 0.030 0.005 0.043 0.037 0.044 

Locus 317 : 
2 alleles
5.8% missing data
   4   (0.903) 0.950 0.988 0.983 0.971 0.945 0.985 0.860 0.940 0.921 0.951 0.975 
   2   (0.097) 0.050 0.012 0.017 0.029 0.055 0.015 0.140 0.060 0.079 0.049 0.025 

Locus 318 : 
2 alleles
6.5% missing data
   2   (0.890) 0.960 0.467 0.375 0.952 0.920 0.984 0.915 0.977 0.933 0.771 0.947 
   4   (0.110) 0.040 0.533 0.625 0.048 0.080 0.016 0.085 0.023 0.067 0.229 0.053 

Locus 319 : 
2 alleles
4.3% missing data
   2   (0.586) 0.563 0.373 0.845 0.248 0.681 0.549 0.498 0.737 0.566 0.481 0.770 
   4   (0.414) 0.437 0.627 0.155 0.752 0.319 0.451 0.502 0.263 0.434 0.519 0.230 

Locus 320 : 
2 alleles
5.1% missing data
   2   (0.398) 0.411 0.580 0.834 0.435 0.278 0.430 0.426 0.138 0.386 0.494 0.510 
   4   (0.602) 0.589 0.420 0.166 0.565 0.722 0.570 0.574 0.862 0.614 0.506 0.490 

Locus 321 : 
2 alleles
10.9% missing data
   2   (0.826) 0.863 0.896 0.989 0.767 0.897 0.940 0.815 0.802 0.823 0.898 0.879 
   4   (0.174) 0.137 0.104 0.011 0.233 0.103 0.060 0.185 0.198 0.177 0.102 0.121 

Locus 322 : 
2 alleles
6.5% missing data
   1   (0.269) 0.176 0.136 0.014 0.439 0.246 0.472 0.337 0.261 0.111 0.161 0.224 
   3   (0.731) 0.824 0.864 0.986 0.561 0.754 0.528 0.663 0.739 0.889 0.839 0.776 

Locus 323 : 
2 alleles
18.8% missing data
   3   (0.922) 0.907 0.996 0.996 0.963 0.973 0.991 0.906 0.875 0.973 0.976 0.990 
   1   (0.078) 0.093 0.004 0.004 0.037 0.027 0.009 0.094 0.125 0.027 0.024 0.010 

Locus 324 : 
2 alleles
3.6% missing data
   3   (0.775) 0.876 0.820 0.207 0.943 0.680 0.030 0.847 0.957 0.696 0.886 0.807 
   1   (0.225) 0.124 0.180 0.793 0.057 0.320 0.970 0.153 0.043 0.304 0.114 0.193 

Locus 325 : 
2 alleles
14.5% missing data
   1   (0.834) 0.804 0.959 0.835 0.752 0.887 0.920 0.823 0.932 0.713 0.941 0.931 
   3   (0.166) 0.196 0.041 0.165 0.248 0.113 0.080 0.177 0.068 0.287 0.059 0.069 

Locus 326 : 
2 alleles
13.8% missing data
   4   (0.612) 0.617 0.319 0.061 0.656 0.703 0.551 0.676 0.379 0.516 0.368 0.734 
   2   (0.388) 0.383 0.681 0.939 0.344 0.297 0.449 0.324 0.621 0.484 0.632 0.266 

Locus 327 : 
2 alleles
5.8% missing data
   1   (0.174) 0.153 0.447 0.853 0.112 0.131 0.025 0.182 0.066 0.149 0.124 0.068 
   3   (0.826) 0.847 0.553 0.147 0.888 0.869 0.975 0.818 0.934 0.851 0.876 0.932 

Locus 328 : 
2 alleles
0.7% missing data
   4   (0.865) 0.912 0.994 0.990 0.901 0.934 0.970 0.742 0.975 0.922 0.868 0.915 
   2   (0.135) 0.088 0.006 0.010 0.099 0.066 0.030 0.258 0.025 0.078 0.132 0.085 

Locus 329 : 
2 alleles
5.1% missing data
   4   (0.347) 0.266 0.795 0.022 0.136 0.366 0.379 0.340 0.216 0.354 0.490 0.377 
   2   (0.653) 0.734 0.205 0.978 0.864 0.634 0.621 0.660 0.784 0.646 0.510 0.623 

Locus 330 : 
2 alleles
3.6% missing data
   3   (0.882) 0.825 0.995 0.995 0.957 0.967 0.937 0.728 0.905 0.922 0.966 0.984 
   1   (0.118) 0.175 0.005 0.005 0.043 0.033 0.063 0.272 0.095 0.078 0.034 0.016 

Locus 331 : 
2 alleles
15.2% missing data
   4   (0.897) 0.863 0.996 0.995 0.977 0.964 0.808 0.834 0.751 0.964 0.967 0.988 
   2   (0.103) 0.137 0.004 0.005 0.023 0.036 0.192 0.166 0.249 0.036 0.033 0.012 

Locus 332 : 
2 alleles
6.5% missing data
   1   (0.303) 0.375 0.471 0.011 0.345 0.261 0.813 0.275 0.447 0.182 0.309 0.179 
   3   (0.697) 0.625 0.529 0.989 0.655 0.739 0.187 0.725 0.553 0.818 0.691 0.821 

Locus 333 : 
2 alleles
5.1% missing data
   4   (0.915) 0.843 0.949 0.976 0.967 0.875 0.983 0.973 0.986 0.943 0.915 0.930 
   1   (0.085) 0.157 0.051 0.024 0.033 0.125 0.017 0.027 0.014 0.057 0.085 0.070 

Locus 334 : 
2 alleles
2.2% missing data
   1   (0.905) 0.871 0.622 0.987 0.906 0.933 0.991 0.959 0.869 0.941 0.956 0.962 
   3   (0.095) 0.129 0.378 0.013 0.094 0.067 0.009 0.041 0.131 0.059 0.044 0.038 

Locus 335 : 
2 alleles
15.9% missing data
   1   (0.890) 0.881 0.510 0.467 0.966 0.876 0.989 0.960 0.974 0.914 0.949 0.921 
   2   (0.110) 0.119 0.490 0.533 0.034 0.124 0.011 0.040 0.026 0.086 0.051 0.079 

Locus 336 : 
2 alleles
15.9% missing data
   4   (0.919) 0.914 0.535 0.987 0.973 0.895 0.935 0.958 0.987 0.951 0.961 0.970 
   1   (0.081) 0.086 0.465 0.013 0.027 0.105 0.065 0.042 0.013 0.049 0.039 0.030 

Locus 337 : 
2 alleles
13.0% missing data
   2   (0.537) 0.401 0.557 0.730 0.529 0.550 0.491 0.549 0.716 0.490 0.422 0.592 
   4   (0.463) 0.599 0.443 0.270 0.471 0.450 0.509 0.451 0.284 0.510 0.578 0.408 

Locus 338 : 
2 alleles
13.8% missing data
   3   (0.830) 0.832 0.986 0.866 0.731 0.820 0.969 0.805 0.864 0.888 0.937 0.951 
   1   (0.170) 0.168 0.014 0.134 0.269 0.180 0.031 0.195 0.136 0.112 0.063 0.049 

Locus 339 : 
2 alleles
5.1% missing data
   1   (0.658) 0.493 0.385 0.187 0.827 0.802 0.622 0.668 0.509 0.675 0.386 0.825 
   3   (0.342) 0.507 0.615 0.813 0.173 0.198 0.378 0.332 0.491 0.325 0.614 0.175 

Locus 340 : 
2 alleles
1.4% missing data
   4   (0.897) 0.859 0.980 0.984 0.898 0.894 0.888 0.917 0.986 0.955 0.862 0.953 
   2   (0.103) 0.141 0.020 0.016 0.102 0.106 0.112 0.083 0.014 0.045 0.138 0.047 

Locus 341 : 
2 alleles
13.0% missing data
   4   (0.882) 0.910 0.978 0.987 0.895 0.919 0.982 0.877 0.979 0.895 0.885 0.884 
   1   (0.118) 0.090 0.022 0.013 0.105 0.081 0.018 0.123 0.021 0.105 0.115 0.116 

Locus 342 : 
2 alleles
6.5% missing data
   2   (0.718) 0.763 0.857 0.209 0.669 0.692 0.954 0.688 0.846 0.661 0.823 0.860 
   3   (0.282) 0.237 0.143 0.791 0.331 0.308 0.046 0.312 0.154 0.339 0.177 0.140 

Locus 343 : 
2 alleles
10.1% missing data
   2   (0.810) 0.851 0.863 0.981 0.934 0.784 0.805 0.771 0.956 0.816 0.923 0.857 
   4   (0.190) 0.149 0.137 0.019 0.066 0.216 0.195 0.229 0.044 0.184 0.077 0.143 

Locus 344 : 
2 alleles
11.6% missing data
   1   (0.901) 0.929 0.989 0.992 0.949 0.909 0.886 0.880 0.968 0.961 0.948 0.969 
   3   (0.099) 0.071 0.011 0.008 0.051 0.091 0.114 0.120 0.032 0.039 0.052 0.031 

Locus 345 : 
2 alleles
15.9% missing data
   4   (0.822) 0.617 0.969 0.722 0.905 0.881 0.974 0.835 0.901 0.825 0.916 0.903 
   2   (0.178) 0.383 0.031 0.278 0.095 0.119 0.026 0.165 0.099 0.175 0.084 0.097 

Locus 346 : 
2 alleles
5.8% missing data
   2   (0.893) 0.856 0.632 0.891 0.955 0.893 0.984 0.938 0.973 0.938 0.889 0.943 
   4   (0.107) 0.144 0.368 0.109 0.045 0.107 0.016 0.062 0.027 0.062 0.111 0.057 

Locus 347 : 
2 alleles
5.8% missing data
   2   (0.908) 0.963 0.790 0.993 0.918 0.951 0.944 0.901 0.983 0.910 0.944 0.926 
   4   (0.092) 0.037 0.210 0.007 0.082 0.049 0.056 0.099 0.017 0.090 0.056 0.074 

Locus 348 : 
2 alleles
1.4% missing data
   3   (0.873) 0.877 0.921 0.990 0.531 0.890 0.967 0.940 0.955 0.875 0.829 0.884 
   2   (0.127) 0.123 0.079 0.010 0.469 0.110 0.033 0.060 0.045 0.125 0.171 0.116 

Locus 349 : 
2 alleles
4.3% missing data
   4   (0.919) 0.874 0.999 0.976 0.972 0.969 0.963 0.904 0.905 0.969 0.963 0.990 
   2   (0.081) 0.126 0.001 0.024 0.028 0.031 0.037 0.096 0.095 0.031 0.037 0.010 

Locus 350 : 
2 alleles
5.1% missing data
   1   (0.911) 0.931 0.903 0.973 0.951 0.798 0.978 0.957 0.992 0.945 0.957 0.942 
   3   (0.089) 0.069 0.097 0.027 0.049 0.202 0.022 0.043 0.008 0.055 0.043 0.058 

Locus 351 : 
2 alleles
14.5% missing data
   1   (0.563) 0.582 0.211 0.079 0.713 0.591 0.525 0.527 0.584 0.636 0.652 0.668 
   3   (0.437) 0.418 0.789 0.921 0.287 0.409 0.475 0.473 0.416 0.364 0.348 0.332 

Locus 352 : 
2 alleles
2.2% missing data
   3   (0.908) 0.889 0.899 0.994 0.970 0.886 0.980 0.942 0.987 0.934 0.923 0.949 
   1   (0.092) 0.111 0.101 0.006 0.030 0.114 0.020 0.058 0.013 0.066 0.077 0.051 

Locus 353 : 
2 alleles
2.2% missing data
   3   (0.855) 0.802 0.714 0.991 0.927 0.829 0.982 0.899 0.981 0.891 0.901 0.845 
   1   (0.145) 0.198 0.286 0.009 0.073 0.171 0.018 0.101 0.019 0.109 0.099 0.155 

Locus 354 : 
2 alleles
0.7% missing data
   2   (0.889) 0.912 0.878 0.991 0.952 0.925 0.986 0.912 0.983 0.824 0.947 0.884 
   4   (0.111) 0.088 0.122 0.009 0.048 0.075 0.014 0.088 0.017 0.176 0.053 0.116 

Locus 355 : 
2 alleles
13.8% missing data
   3   (0.880) 0.903 0.531 0.989 0.946 0.931 0.909 0.845 0.975 0.909 0.875 0.948 
   1   (0.120) 0.097 0.469 0.011 0.054 0.069 0.091 0.155 0.025 0.091 0.125 0.052 

Locus 356 : 
2 alleles
11.6% missing data
   2   (0.921) 0.969 0.970 0.856 0.961 0.901 0.941 0.942 0.991 0.970 0.941 0.955 
   4   (0.079) 0.031 0.030 0.144 0.039 0.099 0.059 0.058 0.009 0.030 0.059 0.045 

Locus 357 : 
2 alleles
3.6% missing data
   4   (0.872) 0.866 0.998 0.994 0.932 0.922 0.993 0.788 0.777 0.955 0.945 0.983 
   2   (0.128) 0.134 0.002 0.006 0.068 0.078 0.007 0.212 0.223 0.045 0.055 0.017 

Locus 358 : 
2 alleles
5.8% missing data
   2   (0.727) 0.712 0.691 0.942 0.870 0.707 0.787 0.661 0.748 0.781 0.831 0.892 
   4   (0.273) 0.288 0.309 0.058 0.130 0.293 0.213 0.339 0.252 0.219 0.169 0.108 

Locus 359 : 
2 alleles
1.4% missing data
   3   (0.915) 0.975 0.920 0.974 0.978 0.846 0.994 0.960 0.981 0.888 0.929 0.935 
   1   (0.085) 0.025 0.080 0.026 0.022 0.154 0.006 0.040 0.019 0.112 0.071 0.065 

Locus 360 : 
2 alleles
2.9% missing data
   3   (0.902) 0.964 0.839 0.995 0.980 0.861 0.981 0.927 0.934 0.965 0.957 0.949 
   1   (0.098) 0.036 0.161 0.005 0.020 0.139 0.019 0.073 0.066 0.035 0.043 0.051 

Locus 361 : 
2 alleles
5.1% missing data
   1   (0.400) 0.311 0.566 0.981 0.468 0.430 0.489 0.353 0.343 0.318 0.527 0.368 
   3   (0.600) 0.689 0.434 0.019 0.532 0.570 0.511 0.647 0.657 0.682 0.473 0.632 

Locus 362 : 
2 alleles
4.3% missing data
   1   (0.860) 0.832 0.870 0.436 0.949 0.896 0.977 0.858 0.947 0.925 0.745 0.963 
   2   (0.140) 0.168 0.130 0.564 0.051 0.104 0.023 0.142 0.053 0.075 0.255 0.037 

Locus 363 : 
2 alleles
4.3% missing data
   3   (0.908) 0.911 0.984 0.990 0.960 0.971 0.883 0.827 0.936 0.958 0.945 0.983 
   1   (0.092) 0.089 0.016 0.010 0.040 0.029 0.117 0.173 0.064 0.042 0.055 0.017 

Locus 364 : 
2 alleles
11.6% missing data
   2   (0.888) 0.930 0.936 0.829 0.923 0.935 0.990 0.894 0.880 0.950 0.931 0.939 
   4   (0.112) 0.070 0.064 0.171 0.077 0.065 0.010 0.106 0.120 0.050 0.069 0.061 

Locus 365 : 
2 alleles
2.9% missing data
   1   (0.796) 0.814 0.943 0.981 0.799 0.819 0.975 0.790 0.907 0.674 0.763 0.862 
   3   (0.204) 0.186 0.057 0.019 0.201 0.181 0.025 0.210 0.093 0.326 0.237 0.138 

Locus 366 : 
2 alleles
5.1% missing data
   4   (0.496) 0.377 0.699 0.553 0.412 0.523 0.527 0.557 0.398 0.504 0.374 0.450 
   2   (0.504) 0.623 0.301 0.447 0.588 0.477 0.473 0.443 0.602 0.496 0.626 0.550 

Locus 367 : 
2 alleles
9.4% missing data
   2   (0.921) 0.918 0.984 0.995 0.979 0.924 0.993 0.966 0.994 0.598 0.968 0.962 
   3   (0.079) 0.082 0.016 0.005 0.021 0.076 0.007 0.034 0.006 0.402 0.032 0.038 

Locus 368 : 
2 alleles
6.5% missing data
   2   (0.475) 0.568 0.700 0.963 0.519 0.495 0.029 0.361 0.670 0.588 0.512 0.403 
   4   (0.525) 0.432 0.300 0.037 0.481 0.505 0.971 0.639 0.330 0.412 0.488 0.597 

Locus 369 : 
2 alleles
5.8% missing data
   4   (0.893) 0.837 0.951 0.978 0.244 0.962 0.956 0.866 0.946 0.956 0.956 0.987 
   1   (0.107) 0.163 0.049 0.022 0.756 0.038 0.044 0.134 0.054 0.044 0.044 0.013 

Locus 370 : 
2 alleles
5.8% missing data
   2   (0.260) 0.229 0.583 0.015 0.145 0.198 0.031 0.371 0.145 0.142 0.196 0.204 
   4   (0.740) 0.771 0.417 0.985 0.855 0.802 0.969 0.629 0.855 0.858 0.804 0.796 

Locus 371 : 
2 alleles
1.4% missing data
   1   (0.858) 0.800 0.972 0.977 0.940 0.903 0.975 0.883 0.918 0.889 0.879 0.869 
   3   (0.142) 0.200 0.028 0.023 0.060 0.097 0.025 0.117 0.082 0.111 0.121 0.131 

Locus 372 : 
2 alleles
0.7% missing data
   1   (0.316) 0.246 0.427 0.029 0.130 0.338 0.052 0.356 0.166 0.302 0.199 0.381 
   3   (0.684) 0.754 0.573 0.971 0.870 0.662 0.948 0.644 0.834 0.698 0.801 0.619 

Locus 373 : 
2 alleles
2.2% missing data
   4   (0.931) 0.963 0.976 0.995 0.981 0.882 0.992 0.970 0.996 0.936 0.934 0.937 
   2   (0.069) 0.037 0.024 0.005 0.019 0.118 0.008 0.030 0.004 0.064 0.066 0.063 

Locus 374 : 
2 alleles
19.6% missing data
   2   (0.670) 0.787 0.506 0.870 0.617 0.580 0.747 0.758 0.682 0.613 0.578 0.577 
   4   (0.330) 0.213 0.494 0.130 0.383 0.420 0.253 0.242 0.318 0.387 0.422 0.423 

Locus 375 : 
2 alleles
15.9% missing data
   2   (0.901) 0.930 0.903 0.741 0.830 0.921 0.991 0.928 0.982 0.940 0.854 0.937 
   4   (0.099) 0.070 0.097 0.259 0.170 0.079 0.009 0.072 0.018 0.060 0.146 0.063 

Locus 376 : 
2 alleles
2.2% missing data
   2   (0.861) 0.887 0.979 0.987 0.717 0.901 0.088 0.883 0.811 0.961 0.945 0.961 
   3   (0.139) 0.113 0.021 0.013 0.283 0.099 0.912 0.117 0.189 0.039 0.055 0.039 

Locus 377 : 
2 alleles
4.3% missing data
   1   (0.589) 0.702 0.731 0.880 0.209 0.574 0.528 0.643 0.469 0.532 0.369 0.592 
   3   (0.411) 0.298 0.269 0.120 0.791 0.426 0.472 0.357 0.531 0.468 0.631 0.408 

Locus 378 : 
2 alleles
15.9% missing data
   2   (0.174) 0.122 0.541 0.011 0.117 0.196 0.022 0.089 0.022 0.259 0.380 0.417 
   4   (0.826) 0.878 0.459 0.989 0.883 0.804 0.978 0.911 0.978 0.741 0.620 0.583 

Locus 379 : 
2 alleles
14.5% missing data
   2   (0.633) 0.735 0.723 0.349 0.507 0.637 0.938 0.592 0.683 0.637 0.625 0.715 
   4   (0.367) 0.265 0.277 0.651 0.493 0.363 0.062 0.408 0.317 0.363 0.375 0.285 

Locus 380 : 
2 alleles
2.9% missing data
   2   (0.875) 0.846 0.987 0.991 0.840 0.926 0.966 0.856 0.876 0.914 0.952 0.967 
   4   (0.125) 0.154 0.013 0.009 0.160 0.074 0.034 0.144 0.124 0.086 0.048 0.033 

Locus 381 : 
2 alleles
7.2% missing data
   4   (0.864) 0.858 0.954 0.939 0.946 0.819 0.769 0.912 0.882 0.931 0.931 0.929 
   2   (0.136) 0.142 0.046 0.061 0.054 0.181 0.231 0.088 0.118 0.069 0.069 0.071 

Locus 382 : 
2 alleles
5.8% missing data
   4   (0.880) 0.917 0.980 0.262 0.919 0.916 0.980 0.905 0.916 0.912 0.870 0.955 
   2   (0.120) 0.083 0.020 0.738 0.081 0.084 0.020 0.095 0.084 0.088 0.130 0.045 

Locus 383 : 
2 alleles
14.5% missing data
   1   (0.259) 0.329 0.504 0.032 0.314 0.211 0.210 0.199 0.069 0.182 0.292 0.516 
   3   (0.741) 0.671 0.496 0.968 0.686 0.789 0.790 0.801 0.931 0.818 0.708 0.484 

Locus 384 : 
2 alleles
8.7% missing data
   1   (0.863) 0.791 0.875 0.978 0.895 0.907 0.981 0.900 0.925 0.835 0.890 0.908 
   3   (0.137) 0.209 0.125 0.022 0.105 0.093 0.019 0.100 0.075 0.165 0.110 0.092 

Locus 385 : 
2 alleles
10.9% missing data
   2   (0.888) 0.926 0.119 0.787 0.939 0.951 0.948 0.870 0.949 0.930 0.962 0.976 
   4   (0.112) 0.074 0.881 0.213 0.061 0.049 0.052 0.130 0.051 0.070 0.038 0.024 

Locus 386 : 
2 alleles
11.6% missing data
   2   (0.847) 0.913 0.414 0.886 0.763 0.919 0.977 0.785 0.942 0.853 0.885 0.934 
   1   (0.153) 0.087 0.586 0.114 0.237 0.081 0.023 0.215 0.058 0.147 0.115 0.066 

Locus 387 : 
2 alleles
7.2% missing data
   2   (0.808) 0.806 0.929 0.941 0.929 0.826 0.843 0.776 0.689 0.913 0.862 0.918 
   3   (0.192) 0.194 0.071 0.059 0.071 0.174 0.157 0.224 0.311 0.087 0.138 0.082 

Locus 388 : 
2 alleles
6.5% missing data
   3   (0.800) 0.814 0.828 0.601 0.835 0.804 0.837 0.860 0.860 0.616 0.779 0.888 
   1   (0.200) 0.186 0.172 0.399 0.165 0.196 0.163 0.140 0.140 0.384 0.221 0.112 

Locus 389 : 
2 alleles
4.3% missing data
   1   (0.773) 0.798 0.935 0.892 0.878 0.730 0.050 0.825 0.911 0.791 0.767 0.812 
   3   (0.227) 0.202 0.065 0.108 0.122 0.270 0.950 0.175 0.089 0.209 0.233 0.188 

Locus 390 : 
2 alleles
15.9% missing data
   1   (0.697) 0.760 0.895 0.665 0.759 0.532 0.956 0.773 0.780 0.708 0.698 0.653 
   3   (0.303) 0.240 0.105 0.335 0.241 0.468 0.044 0.227 0.220 0.292 0.302 0.347 

Locus 391 : 
2 alleles
4.3% missing data
   4   (0.715) 0.781 0.881 0.327 0.806 0.726 0.960 0.650 0.768 0.703 0.831 0.841 
   2   (0.285) 0.219 0.119 0.673 0.194 0.274 0.040 0.350 0.232 0.297 0.169 0.159 

Locus 392 : 
2 alleles
15.9% missing data
   3   (0.929) 0.938 0.999 0.661 0.943 0.982 0.731 0.919 0.897 0.985 0.981 0.993 
   1   (0.071) 0.062 0.001 0.339 0.057 0.018 0.269 0.081 0.103 0.015 0.019 0.007 

Locus 393 : 
2 alleles
15.2% missing data
   3   (0.877) 0.863 0.831 0.977 0.945 0.893 0.987 0.886 0.932 0.899 0.929 0.959 
   1   (0.123) 0.137 0.169 0.023 0.055 0.107 0.013 0.114 0.068 0.101 0.071 0.041 

Locus 394 : 
2 alleles
10.1% missing data
   2   (0.867) 0.888 0.706 0.991 0.957 0.889 0.896 0.847 0.942 0.830 0.903 0.958 
   4   (0.133) 0.112 0.294 0.009 0.043 0.111 0.104 0.153 0.058 0.170 0.097 0.042 

Locus 395 : 
2 alleles
11.6% missing data
   2   (0.319) 0.233 0.122 0.937 0.226 0.328 0.235 0.387 0.201 0.154 0.377 0.248 
   4   (0.681) 0.767 0.878 0.063 0.774 0.672 0.765 0.613 0.799 0.846 0.623 0.752 

Locus 396 : 
2 alleles
12.3% missing data
   3   (0.735) 0.534 0.950 0.136 0.913 0.797 0.759 0.635 0.875 0.796 0.903 0.930 
   1   (0.265) 0.466 0.050 0.864 0.087 0.203 0.241 0.365 0.125 0.204 0.097 0.070 

Locus 397 : 
2 alleles
6.5% missing data
   2   (0.488) 0.531 0.942 0.515 0.308 0.454 0.854 0.391 0.505 0.463 0.528 0.659 
   3   (0.512) 0.469 0.058 0.485 0.692 0.546 0.146 0.609 0.495 0.537 0.472 0.341 

Locus 398 : 
2 alleles
11.6% missing data
   2   (0.540) 0.633 0.516 0.959 0.560 0.485 0.537 0.522 0.734 0.690 0.366 0.353 
   4   (0.460) 0.367 0.484 0.041 0.440 0.515 0.463 0.478 0.266 0.310 0.634 0.647 

Locus 399 : 
2 alleles
2.9% missing data
   3   (0.903) 0.945 0.971 0.972 0.850 0.910 0.962 0.936 0.980 0.908 0.889 0.925 
   1   (0.097) 0.055 0.029 0.028 0.150 0.090 0.038 0.064 0.020 0.092 0.111 0.075 

Locus 400 : 
2 alleles
5.1% missing data
   1   (0.681) 0.508 0.893 0.978 0.709 0.685 0.737 0.698 0.832 0.647 0.410 0.797 
   3   (0.319) 0.492 0.107 0.022 0.291 0.315 0.263 0.302 0.168 0.353 0.590 0.203 

Locus 401 : 
2 alleles
13.0% missing data
   1   (0.828) 0.743 0.832 0.983 0.842 0.854 0.817 0.880 0.969 0.678 0.790 0.837 
   2   (0.172) 0.257 0.168 0.017 0.158 0.146 0.183 0.120 0.031 0.322 0.210 0.163 

Locus 402 : 
2 alleles
5.1% missing data
   2   (0.765) 0.727 0.909 0.537 0.874 0.840 0.707 0.697 0.744 0.879 0.644 0.920 
   4   (0.235) 0.273 0.091 0.463 0.126 0.160 0.293 0.303 0.256 0.121 0.356 0.080 

Locus 403 : 
2 alleles
3.6% missing data
   4   (0.828) 0.876 0.340 0.992 0.761 0.884 0.421 0.847 0.796 0.915 0.715 0.941 
   2   (0.172) 0.124 0.660 0.008 0.239 0.116 0.579 0.153 0.204 0.085 0.285 0.059 

Locus 404 : 
2 alleles
12.3% missing data
   2   (0.853) 0.852 0.928 0.751 0.932 0.873 0.828 0.882 0.788 0.927 0.937 0.916 
   4   (0.147) 0.148 0.072 0.249 0.068 0.127 0.172 0.118 0.212 0.073 0.063 0.084 

Locus 405 : 
2 alleles
2.2% missing data
   2   (0.727) 0.786 0.638 0.435 0.823 0.682 0.971 0.700 0.771 0.788 0.811 0.856 
   3   (0.273) 0.214 0.362 0.565 0.177 0.318 0.029 0.300 0.229 0.212 0.189 0.144 

Locus 406 : 
2 alleles
11.6% missing data
   2   (0.898) 0.590 0.994 0.979 0.954 0.944 0.912 0.905 0.944 0.961 0.980 0.979 
   4   (0.102) 0.410 0.006 0.021 0.046 0.056 0.088 0.095 0.056 0.039 0.020 0.021 

Locus 407 : 
2 alleles
3.6% missing data
   2   (0.828) 0.909 0.847 0.984 0.830 0.781 0.976 0.870 0.962 0.833 0.651 0.759 
   4   (0.172) 0.091 0.153 0.016 0.170 0.219 0.024 0.130 0.038 0.167 0.349 0.241 

Locus 408 : 
2 alleles
13.0% missing data
   2   (0.852) 0.867 0.602 0.990 0.951 0.860 0.870 0.784 0.922 0.935 0.947 0.962 
   4   (0.148) 0.133 0.398 0.010 0.049 0.140 0.130 0.216 0.078 0.065 0.053 0.038 

Locus 409 : 
2 alleles
2.2% missing data
   2   (0.105) 0.050 0.164 0.006 0.091 0.134 0.009 0.052 0.008 0.116 0.070 0.248 
   4   (0.895) 0.950 0.836 0.994 0.909 0.866 0.991 0.948 0.992 0.884 0.930 0.752 

Locus 410 : 
2 alleles
5.1% missing data
   2   (0.904) 0.953 0.982 0.994 0.773 0.916 0.963 0.868 0.968 0.967 0.936 0.977 
   4   (0.096) 0.047 0.018 0.006 0.227 0.084 0.037 0.132 0.032 0.033 0.064 0.023 

Locus 411 : 
2 alleles
18.1% missing data
   2   (0.851) 0.830 0.809 0.986 0.865 0.843 0.975 0.866 0.960 0.827 0.882 0.924 
   4   (0.149) 0.170 0.191 0.014 0.135 0.157 0.025 0.134 0.040 0.173 0.118 0.076 

Locus 412 : 
2 alleles
14.5% missing data
   1   (0.885) 0.927 0.841 0.678 0.937 0.853 0.976 0.930 0.977 0.923 0.936 0.887 
   2   (0.115) 0.073 0.159 0.322 0.063 0.147 0.024 0.070 0.023 0.077 0.064 0.113 

Locus 413 : 
2 alleles
14.5% missing data
   1   (0.948) 0.983 0.961 0.994 0.979 0.962 0.995 0.983 0.997 0.953 0.941 0.844 
   3   (0.052) 0.017 0.039 0.006 0.021 0.038 0.005 0.017 0.003 0.047 0.059 0.156 

Locus 414 : 
2 alleles
13.0% missing data
   4   (0.894) 0.910 0.581 0.981 0.965 0.886 0.917 0.928 0.988 0.823 0.943 0.941 
   2   (0.106) 0.090 0.419 0.019 0.035 0.114 0.083 0.072 0.012 0.177 0.057 0.059 

Locus 415 : 
2 alleles
3.6% missing data
   1   (0.133) 0.218 0.008 0.026 0.075 0.078 0.102 0.098 0.031 0.117 0.213 0.142 
   3   (0.867) 0.782 0.992 0.974 0.925 0.922 0.898 0.902 0.969 0.883 0.787 0.858 

Locus 416 : 
2 alleles
3.6% missing data
   3   (0.849) 0.788 0.921 0.983 0.854 0.834 0.973 0.882 0.967 0.893 0.916 0.862 
   1   (0.151) 0.212 0.079 0.017 0.146 0.166 0.027 0.118 0.033 0.107 0.084 0.138 

Locus 417 : 
2 alleles
10.1% missing data
   3   (0.909) 0.878 0.066 0.987 0.967 0.946 0.987 0.925 0.986 0.942 0.970 0.980 
   4   (0.091) 0.122 0.934 0.013 0.033 0.054 0.013 0.075 0.014 0.058 0.030 0.020 

Locus 418 : 
2 alleles
5.1% missing data
   2   (0.766) 0.848 0.741 0.978 0.894 0.739 0.878 0.668 0.919 0.875 0.772 0.825 
   4   (0.234) 0.152 0.259 0.022 0.106 0.261 0.122 0.332 0.081 0.125 0.228 0.175 

Locus 419 : 
2 alleles
2.9% missing data
   3   (0.719) 0.803 0.762 0.960 0.884 0.748 0.850 0.669 0.861 0.533 0.753 0.726 
   4   (0.281) 0.197 0.238 0.040 0.116 0.252 0.150 0.331 0.139 0.467 0.247 0.274 

Locus 420 : 
2 alleles
13.8% missing data
   1   (0.288) 0.550 0.449 0.239 0.388 0.278 0.514 0.223 0.180 0.183 0.418 0.155 
   4   (0.712) 0.450 0.551 0.761 0.612 0.722 0.486 0.777 0.820 0.817 0.582 0.845 

Locus 421 : 
2 alleles
11.6% missing data
   2   (0.939) 0.981 0.967 0.994 0.983 0.826 0.995 0.980 0.997 0.975 0.911 0.913 
   4   (0.061) 0.019 0.033 0.006 0.017 0.174 0.005 0.020 0.003 0.025 0.089 0.087 

Locus 422 : 
2 alleles
5.1% missing data
   2   (0.820) 0.822 0.661 0.016 0.937 0.812 0.932 0.881 0.948 0.696 0.831 0.918 
   4   (0.180) 0.178 0.339 0.984 0.063 0.188 0.068 0.119 0.052 0.304 0.169 0.082 

Locus 423 : 
2 alleles
14.5% missing data
   3   (0.671) 0.745 0.740 0.287 0.611 0.736 0.967 0.702 0.292 0.687 0.537 0.739 
   2   (0.329) 0.255 0.260 0.713 0.389 0.264 0.033 0.298 0.708 0.313 0.463 0.261 

Locus 424 : 
2 alleles
13.0% missing data
   2   (0.865) 0.886 0.859 0.987 0.472 0.909 0.915 0.848 0.963 0.936 0.872 0.947 
   4   (0.135) 0.114 0.141 0.013 0.528 0.091 0.085 0.152 0.037 0.064 0.128 0.053 

Locus 425 : 
2 alleles
2.9% missing data
   2   (0.882) 0.929 0.945 0.990 0.791 0.934 0.853 0.870 0.709 0.945 0.934 0.971 
   4   (0.118) 0.071 0.055 0.010 0.209 0.066 0.147 0.130 0.291 0.055 0.066 0.029 

Locus 426 : 
2 alleles
5.8% missing data
   3   (0.842) 0.935 0.817 0.989 0.890 0.789 0.920 0.885 0.980 0.836 0.649 0.722 
   2   (0.158) 0.065 0.183 0.011 0.110 0.211 0.080 0.115 0.020 0.164 0.351 0.278 

Locus 427 : 
2 alleles
18.8% missing data
   4   (0.879) 0.815 0.822 0.991 0.970 0.884 0.990 0.907 0.979 0.792 0.954 0.935 
   2   (0.121) 0.185 0.178 0.009 0.030 0.116 0.010 0.093 0.021 0.208 0.046 0.065 

Locus 428 : 
2 alleles
5.8% missing data
   2   (0.913) 0.914 0.988 0.995 0.971 0.940 0.988 0.912 0.934 0.956 0.956 0.983 
   4   (0.087) 0.086 0.012 0.005 0.029 0.060 0.012 0.088 0.066 0.044 0.044 0.017 

Locus 429 : 
2 alleles
15.2% missing data
   2   (0.725) 0.743 0.707 0.764 0.593 0.765 0.956 0.747 0.797 0.671 0.814 0.709 
   3   (0.275) 0.257 0.293 0.236 0.407 0.235 0.044 0.253 0.203 0.329 0.186 0.291 

Locus 430 : 
2 alleles
4.3% missing data
   4   (0.780) 0.818 0.887 0.530 0.933 0.778 0.912 0.792 0.832 0.736 0.817 0.849 
   2   (0.220) 0.182 0.113 0.470 0.067 0.222 0.088 0.208 0.168 0.264 0.183 0.151 

Locus 431 : 
2 alleles
2.9% missing data
   1   (0.336) 0.347 0.627 0.300 0.564 0.249 0.349 0.312 0.562 0.244 0.146 0.311 
   3   (0.664) 0.653 0.373 0.700 0.436 0.751 0.651 0.688 0.438 0.756 0.854 0.689 

Locus 432 : 
2 alleles
0.7% missing data
   1   (0.505) 0.549 0.708 0.979 0.584 0.491 0.074 0.520 0.424 0.390 0.616 0.460 
   4   (0.495) 0.451 0.292 0.021 0.416 0.509 0.926 0.480 0.576 0.610 0.384 0.540 

Locus 433 : 
2 alleles
13.8% missing data
   2   (0.820) 0.761 0.948 0.983 0.944 0.641 0.820 0.881 0.945 0.821 0.909 0.893 
   4   (0.180) 0.239 0.052 0.017 0.056 0.359 0.180 0.119 0.055 0.179 0.091 0.107 

Locus 434 : 
2 alleles
14.5% missing data
   3   (0.712) 0.679 0.898 0.138 0.816 0.710 0.771 0.683 0.881 0.764 0.706 0.826 
   2   (0.288) 0.321 0.102 0.862 0.184 0.290 0.229 0.317 0.119 0.236 0.294 0.174 

Locus 435 : 
2 alleles
3.6% missing data
   4   (0.801) 0.787 0.974 0.976 0.902 0.787 0.866 0.831 0.943 0.791 0.709 0.798 
   2   (0.199) 0.213 0.026 0.024 0.098 0.213 0.134 0.169 0.057 0.209 0.291 0.202 

Locus 436 : 
2 alleles
8.0% missing data
   4   (0.721) 0.738 0.882 0.973 0.785 0.756 0.219 0.687 0.913 0.545 0.749 0.813 
   2   (0.279) 0.262 0.118 0.027 0.215 0.244 0.781 0.313 0.087 0.455 0.251 0.187 

Locus 437 : 
2 alleles
2.9% missing data
   1   (0.905) 0.953 0.960 0.969 0.596 0.933 0.989 0.922 0.940 0.931 0.954 0.975 
   3   (0.095) 0.047 0.040 0.031 0.404 0.067 0.011 0.078 0.060 0.069 0.046 0.025 

Locus 438 : 
2 alleles
5.1% missing data
   2   (0.939) 0.982 0.877 0.983 0.986 0.893 0.975 0.983 0.997 0.944 0.971 0.842 
   4   (0.061) 0.018 0.123 0.017 0.014 0.107 0.025 0.017 0.003 0.056 0.029 0.158 

Locus 439 : 
2 alleles
2.2% missing data
   3   (0.900) 0.908 0.980 0.994 0.946 0.909 0.985 0.934 0.985 0.847 0.952 0.918 
   4   (0.100) 0.092 0.020 0.006 0.054 0.091 0.015 0.066 0.015 0.153 0.048 0.082 

Locus 440 : 
2 alleles
3.6% missing data
   3   (0.828) 0.910 0.926 0.939 0.925 0.831 0.970 0.782 0.969 0.881 0.929 0.730 
   1   (0.172) 0.090 0.074 0.061 0.075 0.169 0.030 0.218 0.031 0.119 0.071 0.270 

Locus 441 : 
2 alleles
1.4% missing data
   2   (0.861) 0.899 0.984 0.186 0.972 0.923 0.580 0.861 0.928 0.796 0.964 0.962 
   4   (0.139) 0.101 0.016 0.814 0.028 0.077 0.420 0.139 0.072 0.204 0.036 0.038 

Locus 442 : 
2 alleles
6.5% missing data
   3   (0.868) 0.891 0.845 0.987 0.948 0.857 0.984 0.902 0.981 0.924 0.918 0.791 
   1   (0.132) 0.109 0.155 0.013 0.052 0.143 0.016 0.098 0.019 0.076 0.082 0.209 

Locus 443 : 
2 alleles
2.2% missing data
   4   (0.669) 0.793 0.856 0.904 0.887 0.580 0.919 0.561 0.833 0.676 0.803 0.738 
   2   (0.331) 0.207 0.144 0.096 0.113 0.420 0.081 0.439 0.167 0.324 0.197 0.262 

Locus 444 : 
2 alleles
3.6% missing data
   3   (0.857) 0.929 0.944 0.959 0.952 0.890 0.257 0.868 0.959 0.777 0.911 0.908 
   2   (0.143) 0.071 0.056 0.041 0.048 0.110 0.743 0.132 0.041 0.223 0.089 0.092 

Locus 445 : 
2 alleles
13.8% missing data
   3   (0.454) 0.541 0.907 0.036 0.486 0.443 0.144 0.462 0.268 0.587 0.681 0.331 
   1   (0.546) 0.459 0.093 0.964 0.514 0.557 0.856 0.538 0.732 0.413 0.319 0.669 

Locus 446 : 
2 alleles
4.3% missing data
   1   (0.247) 0.167 0.280 0.031 0.432 0.203 0.171 0.278 0.079 0.178 0.551 0.282 
   3   (0.753) 0.833 0.720 0.969 0.568 0.797 0.829 0.722 0.921 0.822 0.449 0.718 

Locus 447 : 
2 alleles
5.1% missing data
   3   (0.701) 0.556 0.890 0.724 0.688 0.737 0.956 0.734 0.719 0.720 0.847 0.706 
   2   (0.299) 0.444 0.110 0.276 0.312 0.263 0.044 0.266 0.281 0.280 0.153 0.294 

Locus 448 : 
2 alleles
12.3% missing data
   1   (0.078) 0.028 0.205 0.021 0.138 0.098 0.041 0.033 0.008 0.055 0.205 0.086 
   3   (0.922) 0.972 0.795 0.979 0.862 0.902 0.959 0.967 0.992 0.945 0.795 0.914 

Locus 449 : 
2 alleles
5.1% missing data
   2   (0.413) 0.434 0.617 0.291 0.212 0.450 0.421 0.425 0.653 0.459 0.405 0.171 
   4   (0.587) 0.566 0.383 0.709 0.788 0.550 0.579 0.575 0.347 0.541 0.595 0.829 

Locus 450 : 
2 alleles
13.0% missing data
   2   (0.853) 0.893 0.993 0.993 0.657 0.891 0.975 0.873 0.559 0.892 0.949 0.938 
   4   (0.147) 0.107 0.007 0.007 0.343 0.109 0.025 0.127 0.441 0.108 0.051 0.062 

Locus 451 : 
2 alleles
2.9% missing data
   2   (0.806) 0.776 0.848 0.940 0.904 0.798 0.981 0.805 0.808 0.905 0.865 0.889 
   4   (0.194) 0.224 0.152 0.060 0.096 0.202 0.019 0.195 0.192 0.095 0.135 0.111 

Locus 452 : 
2 alleles
2.2% missing data
   2   (0.611) 0.600 0.708 0.822 0.428 0.679 0.900 0.605 0.657 0.480 0.534 0.624 
   4   (0.389) 0.400 0.292 0.178 0.572 0.321 0.100 0.395 0.343 0.520 0.466 0.376 

Locus 453 : 
2 alleles
8.0% missing data
   4   (0.351) 0.294 0.299 0.029 0.368 0.282 0.647 0.402 0.103 0.401 0.396 0.446 
   2   (0.649) 0.706 0.701 0.971 0.632 0.718 0.353 0.598 0.897 0.599 0.604 0.554 

Locus 454 : 
2 alleles
2.9% missing data
   4   (0.916) 0.959 0.813 0.993 0.957 0.927 0.966 0.936 0.990 0.889 0.949 0.948 
   2   (0.084) 0.041 0.187 0.007 0.043 0.073 0.034 0.064 0.010 0.111 0.051 0.052 

Locus 455 : 
2 alleles
11.6% missing data
   1   (0.903) 0.955 0.491 0.847 0.935 0.933 0.989 0.920 0.983 0.921 0.890 0.944 
   3   (0.097) 0.045 0.509 0.153 0.065 0.067 0.011 0.080 0.017 0.079 0.110 0.056 

Locus 456 : 
2 alleles
2.9% missing data
   4   (0.865) 0.757 0.757 0.974 0.918 0.882 0.962 0.907 0.909 0.879 0.763 0.958 
   2   (0.135) 0.243 0.243 0.026 0.082 0.118 0.038 0.093 0.091 0.121 0.237 0.042 

Locus 457 : 
2 alleles
11.6% missing data
   3   (0.894) 0.894 0.984 0.991 0.953 0.941 0.977 0.841 0.955 0.908 0.974 0.973 
   2   (0.106) 0.106 0.016 0.009 0.047 0.059 0.023 0.159 0.045 0.092 0.026 0.027 

Locus 458 : 
2 alleles
13.0% missing data
   1   (0.834) 0.847 0.930 0.403 0.914 0.835 0.831 0.866 0.934 0.880 0.903 0.886 
   3   (0.166) 0.153 0.070 0.597 0.086 0.165 0.169 0.134 0.066 0.120 0.097 0.114 

Locus 459 : 
2 alleles
12.3% missing data
   3   (0.935) 0.974 0.360 0.997 0.981 0.830 0.959 0.981 0.997 0.953 0.974 0.971 
   4   (0.065) 0.026 0.640 0.003 0.019 0.170 0.041 0.019 0.003 0.047 0.026 0.029 

Locus 460 : 
2 alleles
6.5% missing data
   1   (0.850) 0.829 0.857 0.894 0.951 0.858 0.907 0.877 0.832 0.877 0.912 0.939 
   3   (0.150) 0.171 0.143 0.106 0.049 0.142 0.093 0.123 0.168 0.123 0.088 0.061 

Locus 461 : 
2 alleles
7.2% missing data
   2   (0.785) 0.878 0.833 0.903 0.480 0.786 0.967 0.820 0.728 0.847 0.780 0.810 
   4   (0.215) 0.122 0.167 0.097 0.520 0.214 0.033 0.180 0.272 0.153 0.220 0.190 

Locus 462 : 
2 alleles
3.6% missing data
   2   (0.629) 0.596 0.377 0.970 0.823 0.730 0.154 0.532 0.870 0.660 0.616 0.639 
   4   (0.371) 0.404 0.623 0.030 0.177 0.270 0.846 0.468 0.130 0.340 0.384 0.361 

Locus 463 : 
2 alleles
8.0% missing data
   1   (0.664) 0.690 0.672 0.979 0.594 0.722 0.888 0.608 0.697 0.629 0.556 0.734 
   3   (0.336) 0.310 0.328 0.021 0.406 0.278 0.112 0.392 0.303 0.371 0.444 0.266 

Locus 464 : 
2 alleles
4.3% missing data
   3   (0.895) 0.945 0.976 0.994 0.394 0.934 0.982 0.899 0.980 0.880 0.946 0.968 
   1   (0.105) 0.055 0.024 0.006 0.606 0.066 0.018 0.101 0.020 0.120 0.054 0.032 

Locus 465 : 
2 alleles
15.9% missing data
   1   (0.913) 0.953 0.970 0.984 0.957 0.965 0.601 0.931 0.978 0.594 0.897 0.975 
   3   (0.087) 0.047 0.030 0.016 0.043 0.035 0.399 0.069 0.022 0.406 0.103 0.025 

Locus 466 : 
2 alleles
13.0% missing data
   3   (0.791) 0.882 0.812 0.878 0.823 0.763 0.959 0.749 0.911 0.863 0.889 0.811 
   1   (0.209) 0.118 0.188 0.122 0.177 0.237 0.041 0.251 0.089 0.137 0.111 0.189 

Locus 467 : 
2 alleles
11.6% missing data
   1   (0.825) 0.887 0.785 0.965 0.899 0.801 0.656 0.864 0.959 0.903 0.336 0.824 
   3   (0.175) 0.113 0.215 0.035 0.101 0.199 0.344 0.136 0.041 0.097 0.664 0.176 

Locus 468 : 
2 alleles
3.6% missing data
   1   (0.196) 0.140 0.285 0.017 0.275 0.277 0.357 0.165 0.070 0.126 0.189 0.133 
   3   (0.804) 0.860 0.715 0.983 0.725 0.723 0.643 0.835 0.930 0.874 0.811 0.867 

Locus 469 : 
2 alleles
5.8% missing data
   2   (0.904) 0.907 0.983 0.979 0.911 0.948 0.974 0.912 0.973 0.908 0.774 0.964 
   4   (0.096) 0.093 0.017 0.021 0.089 0.052 0.026 0.088 0.027 0.092 0.226 0.036 

Locus 470 : 
2 alleles
5.1% missing data
   2   (0.373) 0.353 0.230 0.846 0.269 0.444 0.056 0.350 0.402 0.285 0.206 0.349 
   4   (0.627) 0.647 0.770 0.154 0.731 0.556 0.944 0.650 0.598 0.715 0.794 0.651 

Locus 471 : 
2 alleles
5.8% missing data
   2   (0.530) 0.602 0.486 0.190 0.357 0.568 0.932 0.524 0.432 0.446 0.716 0.531 
   4   (0.470) 0.398 0.514 0.810 0.643 0.432 0.068 0.476 0.568 0.554 0.284 0.469 

Locus 472 : 
2 alleles
3.6% missing data
   3   (0.842) 0.754 0.960 0.986 0.932 0.779 0.963 0.871 0.962 0.894 0.915 0.905 
   4   (0.158) 0.246 0.040 0.014 0.068 0.221 0.037 0.129 0.038 0.106 0.085 0.095 

Locus 473 : 
2 alleles
2.9% missing data
   4   (0.872) 0.858 0.692 0.983 0.960 0.902 0.982 0.872 0.952 0.862 0.942 0.949 
   2   (0.128) 0.142 0.308 0.017 0.040 0.098 0.018 0.128 0.048 0.138 0.058 0.051 

Locus 474 : 
2 alleles
15.2% missing data
   1   (0.476) 0.383 0.226 0.517 0.358 0.574 0.435 0.441 0.425 0.553 0.743 0.468 
   3   (0.524) 0.617 0.774 0.483 0.642 0.426 0.565 0.559 0.575 0.447 0.257 0.532 

Locus 475 : 
2 alleles
11.6% missing data
   3   (0.865) 0.850 0.966 0.990 0.900 0.930 0.834 0.826 0.952 0.757 0.880 0.955 
   1   (0.135) 0.150 0.034 0.010 0.100 0.070 0.166 0.174 0.048 0.243 0.120 0.045 

Locus 476 : 
2 alleles
13.0% missing data
   4   (0.917) 0.965 0.960 0.994 0.977 0.768 0.952 0.975 0.996 0.869 0.919 0.841 
   2   (0.083) 0.035 0.040 0.006 0.023 0.232 0.048 0.025 0.004 0.131 0.081 0.159 

Locus 477 : 
2 alleles
15.2% missing data
   2   (0.222) 0.274 0.319 0.014 0.271 0.182 0.034 0.269 0.158 0.183 0.085 0.106 
   4   (0.778) 0.726 0.681 0.986 0.729 0.818 0.966 0.731 0.842 0.817 0.915 0.894 

Locus 478 : 
2 alleles
6.5% missing data
   4   (0.943) 0.984 0.384 0.996 0.977 0.927 0.995 0.984 0.998 0.937 0.966 0.927 
   2   (0.057) 0.016 0.616 0.004 0.023 0.073 0.005 0.016 0.002 0.063 0.034 0.073 

Locus 479 : 
2 alleles
11.6% missing data
   1   (0.850) 0.784 0.925 0.984 0.929 0.872 0.863 0.840 0.975 0.868 0.847 0.913 
   4   (0.150) 0.216 0.075 0.016 0.071 0.128 0.137 0.160 0.025 0.132 0.153 0.087 

Locus 480 : 
2 alleles
4.3% missing data
   1   (0.252) 0.218 0.235 0.656 0.082 0.286 0.976 0.126 0.059 0.183 0.153 0.628 
   3   (0.748) 0.782 0.765 0.344 0.918 0.714 0.024 0.874 0.941 0.817 0.847 0.372 

Locus 481 : 
2 alleles
2.2% missing data
   3   (0.871) 0.805 0.989 0.991 0.899 0.895 0.982 0.867 0.948 0.930 0.938 0.946 
   4   (0.129) 0.195 0.011 0.009 0.101 0.105 0.018 0.133 0.052 0.070 0.062 0.054 

Locus 482 : 
2 alleles
0.7% missing data
   2   (0.171) 0.134 0.276 0.016 0.415 0.143 0.052 0.223 0.119 0.070 0.077 0.058 
   4   (0.829) 0.866 0.724 0.984 0.585 0.857 0.948 0.777 0.881 0.930 0.923 0.942 

Locus 483 : 
2 alleles
13.0% missing data
   4   (0.731) 0.584 0.570 0.556 0.898 0.802 0.785 0.762 0.742 0.653 0.805 0.833 
   2   (0.269) 0.416 0.430 0.444 0.102 0.198 0.215 0.238 0.258 0.347 0.195 0.167 

Locus 484 : 
2 alleles
12.3% missing data
   3   (0.902) 0.919 0.697 0.979 0.978 0.938 0.897 0.915 0.973 0.907 0.913 0.952 
   1   (0.098) 0.081 0.303 0.021 0.022 0.062 0.103 0.085 0.027 0.093 0.087 0.048 

Locus 485 : 
2 alleles
13.0% missing data
   3   (0.832) 0.910 0.807 0.983 0.940 0.875 0.791 0.754 0.954 0.726 0.949 0.899 
   1   (0.168) 0.090 0.193 0.017 0.060 0.125 0.209 0.246 0.046 0.274 0.051 0.101 

Locus 486 : 
2 alleles
3.6% missing data
   4   (0.895) 0.886 0.971 0.049 0.966 0.937 0.916 0.928 0.981 0.941 0.912 0.956 
   2   (0.105) 0.114 0.029 0.951 0.034 0.063 0.084 0.072 0.019 0.059 0.088 0.044 

Locus 487 : 
2 alleles
2.9% missing data
   2   (0.156) 0.292 0.027 0.008 0.121 0.102 0.018 0.126 0.276 0.124 0.092 0.065 
   3   (0.844) 0.708 0.973 0.992 0.879 0.898 0.982 0.874 0.724 0.876 0.908 0.935 

Locus 488 : 
2 alleles
5.8% missing data
   2   (0.809) 0.780 0.808 0.988 0.860 0.842 0.881 0.827 0.957 0.617 0.834 0.846 
   4   (0.191) 0.220 0.192 0.012 0.140 0.158 0.119 0.173 0.043 0.383 0.166 0.154 

Locus 489 : 
2 alleles
12.3% missing data
   1   (0.460) 0.588 0.303 0.174 0.698 0.418 0.463 0.394 0.795 0.351 0.310 0.466 
   3   (0.540) 0.412 0.697 0.826 0.302 0.582 0.537 0.606 0.205 0.649 0.690 0.534 

Locus 490 : 
2 alleles
3.6% missing data
   2   (0.881) 0.691 0.976 0.992 0.967 0.905 0.898 0.897 0.967 0.926 0.967 0.960 
   4   (0.119) 0.309 0.024 0.008 0.033 0.095 0.102 0.103 0.033 0.074 0.033 0.040 

Locus 491 : 
2 alleles
5.1% missing data
   3   (0.071) 0.027 0.203 0.011 0.022 0.130 0.023 0.032 0.005 0.049 0.085 0.059 
   1   (0.929) 0.973 0.797 0.989 0.978 0.870 0.977 0.968 0.995 0.951 0.915 0.941 

Locus 492 : 
2 alleles
1.4% missing data
   1   (0.897) 0.904 0.995 0.992 0.962 0.887 0.941 0.895 0.982 0.878 0.953 0.973 
   3   (0.103) 0.096 0.005 0.008 0.038 0.113 0.059 0.105 0.018 0.122 0.047 0.027 

Locus 493 : 
2 alleles
10.9% missing data
   2   (0.848) 0.891 0.897 0.954 0.915 0.840 0.961 0.835 0.962 0.859 0.876 0.894 
   4   (0.152) 0.109 0.103 0.046 0.085 0.160 0.039 0.165 0.038 0.141 0.124 0.106 

Locus 494 : 
2 alleles
2.9% missing data
   4   (0.824) 0.821 0.971 0.988 0.538 0.818 0.972 0.810 0.847 0.935 0.770 0.942 
   3   (0.176) 0.179 0.029 0.012 0.462 0.182 0.028 0.190 0.153 0.065 0.230 0.058 

Locus 495 : 
2 alleles
14.5% missing data
   2   (0.804) 0.780 0.883 0.224 0.916 0.868 0.969 0.811 0.630 0.890 0.892 0.900 
   4   (0.196) 0.220 0.117 0.776 0.084 0.132 0.031 0.189 0.370 0.110 0.108 0.100 

Locus 496 : 
2 alleles
2.9% missing data
   4   (0.842) 0.869 0.756 0.989 0.592 0.860 0.536 0.853 0.961 0.857 0.896 0.931 
   2   (0.158) 0.131 0.244 0.011 0.408 0.140 0.464 0.147 0.039 0.143 0.104 0.069 

Locus 497 : 
2 alleles
4.3% missing data
   1   (0.842) 0.780 0.538 0.987 0.925 0.844 0.957 0.888 0.972 0.857 0.816 0.866 
   3   (0.158) 0.220 0.462 0.013 0.075 0.156 0.043 0.112 0.028 0.143 0.184 0.134 

Locus 498 : 
2 alleles
12.3% missing data
   3   (0.877) 0.928 0.968 0.989 0.441 0.836 0.870 0.916 0.976 0.915 0.911 0.937 
   2   (0.123) 0.072 0.032 0.011 0.559 0.164 0.130 0.084 0.024 0.085 0.089 0.063 

Locus 499 : 
2 alleles
4.3% missing data
   4   (0.908) 0.698 0.995 0.982 0.956 0.947 0.435 0.943 0.970 0.978 0.972 0.978 
   2   (0.092) 0.302 0.005 0.018 0.044 0.053 0.565 0.057 0.030 0.022 0.028 0.022 

Locus 500 : 
2 alleles
15.2% missing data
   1   (0.827) 0.887 0.961 0.971 0.903 0.846 0.970 0.711 0.939 0.874 0.904 0.914 
   3   (0.173) 0.113 0.039 0.029 0.097 0.154 0.030 0.289 0.061 0.126 0.096 0.086 

Locus 501 : 
2 alleles
1.4% missing data
   1   (0.686) 0.773 0.718 0.973 0.634 0.706 0.958 0.616 0.795 0.688 0.804 0.698 
   2   (0.314) 0.227 0.282 0.027 0.366 0.294 0.042 0.384 0.205 0.312 0.196 0.302 

Locus 502 : 
2 alleles
10.9% missing data
   2   (0.948) 0.977 0.956 0.996 0.985 0.947 0.969 0.984 0.997 0.970 0.968 0.884 
   4   (0.052) 0.023 0.044 0.004 0.015 0.053 0.031 0.016 0.003 0.030 0.032 0.116 

Locus 503 : 
2 alleles
16.7% missing data
   4   (0.808) 0.858 0.970 0.977 0.892 0.830 0.961 0.660 0.947 0.886 0.813 0.905 
   3   (0.192) 0.142 0.030 0.023 0.108 0.170 0.039 0.340 0.053 0.114 0.187 0.095 

Locus 504 : 
2 alleles
6.5% missing data
   1   (0.791) 0.813 0.923 0.925 0.950 0.852 0.962 0.731 0.893 0.880 0.816 0.739 
   3   (0.209) 0.187 0.077 0.075 0.050 0.148 0.038 0.269 0.107 0.120 0.184 0.261 

Locus 505 : 
2 alleles
11.6% missing data
   1   (0.389) 0.321 0.046 0.778 0.738 0.404 0.440 0.336 0.215 0.327 0.297 0.557 
   3   (0.611) 0.679 0.954 0.222 0.262 0.596 0.560 0.664 0.785 0.673 0.703 0.443 

Locus 506 : 
2 alleles
3.6% missing data
   4   (0.904) 0.963 0.927 0.995 0.947 0.929 0.948 0.904 0.989 0.883 0.869 0.933 
   2   (0.096) 0.037 0.073 0.005 0.053 0.071 0.052 0.096 0.011 0.117 0.131 0.067 

Locus 507 : 
2 alleles
5.8% missing data
   4   (0.610) 0.737 0.578 0.162 0.733 0.502 0.643 0.600 0.526 0.774 0.642 0.724 
   1   (0.390) 0.263 0.422 0.838 0.267 0.498 0.357 0.400 0.474 0.226 0.358 0.276 

Locus 508 : 
2 alleles
18.1% missing data
   3   (0.908) 0.876 0.954 0.995 0.964 0.920 0.910 0.955 0.991 0.889 0.898 0.903 
   4   (0.092) 0.124 0.046 0.005 0.036 0.080 0.090 0.045 0.009 0.111 0.102 0.097 

Locus 509 : 
2 alleles
17.4% missing data
   1   (0.818) 0.812 0.921 0.990 0.893 0.806 0.954 0.794 0.960 0.760 0.921 0.882 
   3   (0.182) 0.188 0.079 0.010 0.107 0.194 0.046 0.206 0.040 0.240 0.079 0.118 

Locus 510 : 
2 alleles
4.3% missing data
   1   (0.678) 0.727 0.345 0.979 0.255 0.794 0.916 0.557 0.896 0.589 0.738 0.773 
   4   (0.322) 0.273 0.655 0.021 0.745 0.206 0.084 0.443 0.104 0.411 0.262 0.227 

Locus 511 : 
2 alleles
15.9% missing data
   1   (0.890) 0.741 0.991 0.993 0.938 0.928 0.974 0.901 0.894 0.949 0.939 0.976 
   3   (0.110) 0.259 0.009 0.007 0.062 0.072 0.026 0.099 0.106 0.051 0.061 0.024 

Locus 512 : 
2 alleles
15.9% missing data
   3   (0.897) 0.861 0.915 0.262 0.972 0.925 0.991 0.937 0.963 0.931 0.973 0.958 
   1   (0.103) 0.139 0.085 0.738 0.028 0.075 0.009 0.063 0.037 0.069 0.027 0.042 

Locus 513 : 
2 alleles
3.6% missing data
   2   (0.758) 0.722 0.959 0.886 0.867 0.789 0.950 0.746 0.688 0.675 0.856 0.872 
   4   (0.242) 0.278 0.041 0.114 0.133 0.211 0.050 0.254 0.312 0.325 0.144 0.128 

Locus 514 : 
2 alleles
10.1% missing data
   1   (0.744) 0.734 0.723 0.981 0.935 0.711 0.931 0.663 0.943 0.646 0.859 0.861 
   3   (0.256) 0.266 0.277 0.019 0.065 0.289 0.069 0.337 0.057 0.354 0.141 0.139 

Locus 515 : 
2 alleles
3.6% missing data
   4   (0.860) 0.898 0.899 0.989 0.950 0.871 0.978 0.780 0.965 0.900 0.908 0.945 
   1   (0.140) 0.102 0.101 0.011 0.050 0.129 0.022 0.220 0.035 0.100 0.092 0.055 

Locus 516 : 
2 alleles
13.8% missing data
   2   (0.867) 0.820 0.969 0.990 0.936 0.880 0.976 0.897 0.978 0.918 0.724 0.858 
   4   (0.133) 0.180 0.031 0.010 0.064 0.120 0.024 0.103 0.022 0.082 0.276 0.142 

Locus 517 : 
2 alleles
3.6% missing data
   1   (0.732) 0.802 0.365 0.980 0.903 0.685 0.644 0.671 0.915 0.857 0.804 0.767 
   4   (0.268) 0.198 0.635 0.020 0.097 0.315 0.356 0.329 0.085 0.143 0.196 0.233 

Locus 518 : 
2 alleles
6.5% missing data
   4   (0.754) 0.687 0.659 0.977 0.792 0.785 0.942 0.739 0.860 0.756 0.891 0.806 
   3   (0.246) 0.313 0.341 0.023 0.208 0.215 0.058 0.261 0.140 0.244 0.109 0.194 

Locus 519 : 
2 alleles
2.9% missing data
   3   (0.714) 0.550 0.593 0.933 0.862 0.807 0.953 0.676 0.706 0.777 0.858 0.764 
   1   (0.286) 0.450 0.407 0.067 0.138 0.193 0.047 0.324 0.294 0.223 0.142 0.236 

Locus 520 : 
2 alleles
5.1% missing data
   3   (0.731) 0.801 0.897 0.140 0.670 0.889 0.988 0.587 0.174 0.852 0.893 0.919 
   4   (0.269) 0.199 0.103 0.860 0.330 0.111 0.012 0.413 0.826 0.148 0.107 0.081 

Locus 521 : 
2 alleles
3.6% missing data
   2   (0.889) 0.902 0.976 0.995 0.814 0.959 0.985 0.872 0.757 0.959 0.960 0.964 
   4   (0.111) 0.098 0.024 0.005 0.186 0.041 0.015 0.128 0.243 0.041 0.040 0.036 

Locus 522 : 
2 alleles
13.8% missing data
   2   (0.901) 0.954 0.836 0.993 0.904 0.801 0.903 0.958 0.992 0.876 0.855 0.884 
   4   (0.099) 0.046 0.164 0.007 0.096 0.199 0.097 0.042 0.008 0.124 0.145 0.116 

Locus 523 : 
2 alleles
7.2% missing data
   4   (0.860) 0.912 0.821 0.987 0.957 0.808 0.776 0.856 0.973 0.921 0.845 0.908 
   3   (0.140) 0.088 0.179 0.013 0.043 0.192 0.224 0.144 0.027 0.079 0.155 0.092 

Locus 524 : 
2 alleles
13.0% missing data
   1   (0.884) 0.885 0.955 0.992 0.837 0.934 0.986 0.845 0.960 0.893 0.940 0.966 
   3   (0.116) 0.115 0.045 0.008 0.163 0.066 0.014 0.155 0.040 0.107 0.060 0.034 

Locus 525 : 
2 alleles
8.0% missing data
   2   (0.910) 0.786 0.992 0.995 0.921 0.962 0.955 0.897 0.926 0.963 0.941 0.988 
   4   (0.090) 0.214 0.008 0.005 0.079 0.038 0.045 0.103 0.074 0.037 0.059 0.012 

Locus 526 : 
2 alleles
5.1% missing data
   2   (0.416) 0.285 0.308 0.559 0.275 0.430 0.476 0.437 0.374 0.495 0.482 0.398 
   3   (0.584) 0.715 0.692 0.441 0.725 0.570 0.524 0.563 0.626 0.505 0.518 0.602 

Locus 527 : 
2 alleles
5.1% missing data
   2   (0.846) 0.905 0.938 0.071 0.942 0.899 0.884 0.826 0.963 0.883 0.901 0.907 
   4   (0.154) 0.095 0.062 0.929 0.058 0.101 0.116 0.174 0.037 0.117 0.099 0.093 

Locus 528 : 
2 alleles
12.3% missing data
   4   (0.879) 0.917 0.993 0.974 0.704 0.807 0.751 0.937 0.943 0.937 0.952 0.930 
   1   (0.121) 0.083 0.007 0.026 0.296 0.193 0.249 0.063 0.057 0.063 0.048 0.070 

Locus 529 : 
2 alleles
12.3% missing data
   2   (0.870) 0.745 0.988 0.990 0.928 0.923 0.782 0.880 0.969 0.896 0.848 0.931 
   4   (0.130) 0.255 0.012 0.010 0.072 0.077 0.218 0.120 0.031 0.104 0.152 0.069 

Locus 530 : 
2 alleles
2.9% missing data
   1   (0.901) 0.852 0.905 0.992 0.972 0.910 0.986 0.945 0.987 0.916 0.919 0.926 
   4   (0.099) 0.148 0.095 0.008 0.028 0.090 0.014 0.055 0.013 0.084 0.081 0.074 

Locus 531 : 
2 alleles
4.3% missing data
   1   (0.744) 0.778 0.968 0.916 0.746 0.654 0.640 0.805 0.933 0.684 0.632 0.681 
   3   (0.256) 0.222 0.032 0.084 0.254 0.346 0.360 0.195 0.067 0.316 0.368 0.319 

Locus 532 : 
2 alleles
12.3% missing data
   1   (0.582) 0.698 0.346 0.945 0.527 0.409 0.890 0.649 0.920 0.549 0.493 0.318 
   4   (0.418) 0.302 0.654 0.055 0.473 0.591 0.110 0.351 0.080 0.451 0.507 0.682 

Locus 533 : 
2 alleles
5.1% missing data
   1   (0.875) 0.864 0.931 0.965 0.963 0.841 0.988 0.888 0.985 0.898 0.934 0.907 
   4   (0.125) 0.136 0.069 0.035 0.037 0.159 0.012 0.112 0.015 0.102 0.066 0.093 

Locus 534 : 
2 alleles
12.3% missing data
   2   (0.870) 0.931 0.849 0.968 0.916 0.845 0.973 0.896 0.976 0.942 0.606 0.839 
   4   (0.130) 0.069 0.151 0.032 0.084 0.155 0.027 0.104 0.024 0.058 0.394 0.161 

Locus 535 : 
2 alleles
17.4% missing data
   3   (0.656) 0.597 0.531 0.969 0.657 0.557 0.693 0.652 0.859 0.643 0.822 0.764 
   1   (0.344) 0.403 0.469 0.031 0.343 0.443 0.307 0.348 0.141 0.357 0.178 0.236 

Locus 536 : 
2 alleles
2.9% missing data
   1   (0.862) 0.893 0.454 0.973 0.929 0.924 0.965 0.866 0.916 0.807 0.874 0.931 
   3   (0.138) 0.107 0.546 0.027 0.071 0.076 0.035 0.134 0.084 0.193 0.126 0.069 

Locus 537 : 
2 alleles
3.6% missing data
   2   (0.449) 0.495 0.524 0.024 0.813 0.418 0.461 0.392 0.368 0.556 0.560 0.476 
   4   (0.551) 0.505 0.476 0.976 0.187 0.582 0.539 0.608 0.632 0.444 0.440 0.524 

Locus 538 : 
2 alleles
15.9% missing data
   3   (0.789) 0.702 0.930 0.980 0.928 0.804 0.666 0.726 0.874 0.895 0.870 0.916 
   1   (0.211) 0.298 0.070 0.020 0.072 0.196 0.334 0.274 0.126 0.105 0.130 0.084 

Locus 539 : 
2 alleles
13.8% missing data
   2   (0.781) 0.745 0.429 0.926 0.770 0.854 0.960 0.782 0.777 0.701 0.927 0.875 
   4   (0.219) 0.255 0.571 0.074 0.230 0.146 0.040 0.218 0.223 0.299 0.073 0.125 

Locus 540 : 
2 alleles
10.1% missing data
   2   (0.756) 0.798 0.646 0.357 0.844 0.854 0.958 0.664 0.848 0.778 0.545 0.891 
   4   (0.244) 0.202 0.354 0.643 0.156 0.146 0.042 0.336 0.152 0.222 0.455 0.109 

Locus 541 : 
2 alleles
11.6% missing data
   3   (0.613) 0.561 0.717 0.532 0.485 0.545 0.845 0.648 0.725 0.702 0.804 0.590 
   4   (0.387) 0.439 0.283 0.468 0.515 0.455 0.155 0.352 0.275 0.298 0.196 0.410 

Locus 542 : 
2 alleles
3.6% missing data
   1   (0.886) 0.772 0.992 0.995 0.881 0.962 0.068 0.879 0.921 0.929 0.968 0.986 
   3   (0.114) 0.228 0.008 0.005 0.119 0.038 0.932 0.121 0.079 0.071 0.032 0.014 

Locus 543 : 
2 alleles
10.1% missing data
   1   (0.925) 0.957 0.988 0.995 0.947 0.918 0.959 0.964 0.995 0.949 0.838 0.909 
   3   (0.075) 0.043 0.012 0.005 0.053 0.082 0.041 0.036 0.005 0.051 0.162 0.091 

Locus 544 : 
2 alleles
5.1% missing data
   1   (0.909) 0.963 0.987 0.984 0.932 0.955 0.986 0.883 0.978 0.833 0.963 0.961 
   3   (0.091) 0.037 0.013 0.016 0.068 0.045 0.014 0.117 0.022 0.167 0.037 0.039 

Locus 545 : 
2 alleles
2.9% missing data
   2   (0.827) 0.892 0.562 0.989 0.806 0.805 0.891 0.840 0.972 0.839 0.887 0.818 
   1   (0.173) 0.108 0.438 0.011 0.194 0.195 0.109 0.160 0.028 0.161 0.113 0.182 

Locus 546 : 
2 alleles
4.3% missing data
   2   (0.881) 0.922 0.941 0.761 0.936 0.907 0.988 0.897 0.976 0.767 0.934 0.921 
   4   (0.119) 0.078 0.059 0.239 0.064 0.093 0.012 0.103 0.024 0.233 0.066 0.079 

Locus 547 : 
2 alleles
5.8% missing data
   4   (0.747) 0.847 0.752 0.887 0.914 0.707 0.753 0.741 0.920 0.698 0.842 0.672 
   2   (0.253) 0.153 0.248 0.113 0.086 0.293 0.247 0.259 0.080 0.302 0.158 0.328 

Locus 548 : 
2 alleles
5.8% missing data
   3   (0.875) 0.915 0.982 0.985 0.923 0.910 0.975 0.850 0.919 0.853 0.928 0.957 
   1   (0.125) 0.085 0.018 0.015 0.077 0.090 0.025 0.150 0.081 0.147 0.072 0.043 

Locus 549 : 
2 alleles
2.9% missing data
   1   (0.119) 0.066 0.073 0.008 0.106 0.110 0.083 0.136 0.017 0.110 0.213 0.061 
   3   (0.881) 0.934 0.927 0.992 0.894 0.890 0.917 0.864 0.983 0.890 0.787 0.939 

Locus 550 : 
2 alleles
2.2% missing data
   1   (0.606) 0.563 0.734 0.972 0.561 0.597 0.442 0.615 0.704 0.483 0.772 0.662 
   4   (0.394) 0.437 0.266 0.028 0.439 0.403 0.558 0.385 0.296 0.517 0.228 0.338 

Locus 551 : 
2 alleles
2.9% missing data
   4   (0.897) 0.932 0.969 0.962 0.970 0.881 0.871 0.899 0.985 0.943 0.887 0.954 
   1   (0.103) 0.068 0.031 0.038 0.030 0.119 0.129 0.101 0.015 0.057 0.113 0.046 

Locus 552 : 
2 alleles
8.0% missing data
   2   (0.896) 0.914 0.878 0.991 0.967 0.880 0.991 0.951 0.990 0.864 0.921 0.798 
   4   (0.104) 0.086 0.122 0.009 0.033 0.120 0.009 0.049 0.010 0.136 0.079 0.202 

Locus 553 : 
2 alleles
10.1% missing data
   2   (0.802) 0.759 0.867 0.986 0.487 0.824 0.935 0.846 0.848 0.803 0.843 0.875 
   1   (0.198) 0.241 0.133 0.014 0.513 0.176 0.065 0.154 0.152 0.197 0.157 0.125 

Locus 554 : 
2 alleles
4.3% missing data
   1   (0.836) 0.877 0.991 0.988 0.649 0.880 0.977 0.731 0.862 0.914 0.935 0.954 
   3   (0.164) 0.123 0.009 0.012 0.351 0.120 0.023 0.269 0.138 0.086 0.065 0.046 

Locus 555 : 
2 alleles
11.6% missing data
   2   (0.857) 0.879 0.821 0.991 0.723 0.887 0.834 0.874 0.971 0.888 0.573 0.907 
   4   (0.143) 0.121 0.179 0.009 0.277 0.113 0.166 0.126 0.029 0.112 0.427 0.093 

Locus 556 : 
2 alleles
5.8% missing data
   4   (0.559) 0.411 0.566 0.951 0.196 0.711 0.491 0.448 0.097 0.775 0.740 0.860 
   2   (0.441) 0.589 0.434 0.049 0.804 0.289 0.509 0.552 0.903 0.225 0.260 0.140 

Locus 557 : 
2 alleles
14.5% missing data
   1   (0.811) 0.870 0.944 0.969 0.807 0.771 0.810 0.804 0.956 0.789 0.747 0.857 
   3   (0.189) 0.130 0.056 0.031 0.193 0.229 0.190 0.196 0.044 0.211 0.253 0.143 

Locus 558 : 
2 alleles
10.9% missing data
   1   (0.903) 0.926 0.915 0.793 0.928 0.957 0.923 0.932 0.797 0.954 0.915 0.962 
   2   (0.097) 0.074 0.085 0.207 0.072 0.043 0.077 0.068 0.203 0.046 0.085 0.038 

Locus 559 : 
2 alleles
2.2% missing data
   1   (0.908) 0.881 0.986 0.986 0.957 0.925 0.944 0.944 0.989 0.896 0.932 0.937 
   4   (0.092) 0.119 0.014 0.014 0.043 0.075 0.056 0.056 0.011 0.104 0.068 0.063 

Locus 560 : 
2 alleles
13.8% missing data
   2   (0.714) 0.820 0.599 0.664 0.427 0.686 0.578 0.734 0.619 0.637 0.704 0.895 
   4   (0.286) 0.180 0.401 0.336 0.573 0.314 0.422 0.266 0.381 0.363 0.296 0.105 

Locus 561 : 
2 alleles
5.8% missing data
   1   (0.500) 0.500 0.517 0.503 0.501 0.499 0.503 0.500 0.499 0.499 0.505 0.499 
   3   (0.500) 0.500 0.483 0.497 0.499 0.501 0.497 0.500 0.501 0.501 0.495 0.501 

Locus 562 : 
2 alleles
2.2% missing data
   2   (0.919) 0.903 0.984 0.993 0.960 0.905 0.984 0.943 0.984 0.964 0.956 0.975 
   4   (0.081) 0.097 0.016 0.007 0.040 0.095 0.016 0.057 0.016 0.036 0.044 0.025 

Locus 563 : 
2 alleles
1.4% missing data
   1   (0.888) 0.936 0.931 0.986 0.962 0.796 0.992 0.907 0.991 0.931 0.908 0.912 
   4   (0.112) 0.064 0.069 0.014 0.038 0.204 0.008 0.093 0.009 0.069 0.092 0.088 

Locus 564 : 
2 alleles
13.0% missing data
   4   (0.945) 0.981 0.993 0.995 0.985 0.836 0.996 0.981 0.997 0.981 0.982 0.930 
   3   (0.055) 0.019 0.007 0.005 0.015 0.164 0.004 0.019 0.003 0.019 0.018 0.070 

Locus 565 : 
2 alleles
1.4% missing data
   3   (0.888) 0.965 0.926 0.988 0.970 0.860 0.947 0.936 0.992 0.634 0.916 0.809 
   1   (0.112) 0.035 0.074 0.012 0.030 0.140 0.053 0.064 0.008 0.366 0.084 0.191 

Locus 566 : 
2 alleles
7.2% missing data
   1   (0.881) 0.913 0.782 0.976 0.955 0.887 0.973 0.845 0.975 0.944 0.911 0.947 
   3   (0.119) 0.087 0.218 0.024 0.045 0.113 0.027 0.155 0.025 0.056 0.089 0.053 

Locus 567 : 
2 alleles
10.9% missing data
   2   (0.703) 0.722 0.778 0.403 0.586 0.698 0.970 0.717 0.820 0.823 0.386 0.743 
   4   (0.297) 0.278 0.222 0.597 0.414 0.302 0.030 0.283 0.180 0.177 0.614 0.257 

Locus 568 : 
2 alleles
10.1% missing data
   3   (0.554) 0.529 0.303 0.457 0.579 0.578 0.478 0.550 0.585 0.626 0.551 0.612 
   4   (0.446) 0.471 0.697 0.543 0.421 0.422 0.522 0.450 0.415 0.374 0.449 0.388 

Locus 569 : 
2 alleles
12.3% missing data
   4   (0.838) 0.870 0.892 0.959 0.755 0.886 0.746 0.847 0.937 0.864 0.520 0.899 
   1   (0.162) 0.130 0.108 0.041 0.245 0.114 0.254 0.153 0.063 0.136 0.480 0.101 

Locus 570 : 
2 alleles
1.4% missing data
   2   (0.826) 0.824 0.952 0.139 0.887 0.894 0.953 0.786 0.936 0.844 0.845 0.933 
   3   (0.174) 0.176 0.048 0.861 0.113 0.106 0.047 0.214 0.064 0.156 0.155 0.067 

Locus 571 : 
2 alleles
16.7% missing data
   3   (0.917) 0.874 0.982 0.693 0.963 0.957 0.987 0.959 0.876 0.928 0.969 0.984 
   2   (0.083) 0.126 0.018 0.307 0.037 0.043 0.013 0.041 0.124 0.072 0.031 0.016 

Locus 572 : 
2 alleles
10.1% missing data
   2   (0.574) 0.366 0.674 0.456 0.660 0.631 0.878 0.482 0.710 0.676 0.629 0.738 
   1   (0.426) 0.634 0.326 0.544 0.340 0.369 0.122 0.518 0.290 0.324 0.371 0.262 

Locus 573 : 
2 alleles
13.8% missing data
   2   (0.765) 0.843 0.742 0.981 0.875 0.602 0.754 0.877 0.964 0.686 0.498 0.507 
   4   (0.235) 0.157 0.258 0.019 0.125 0.398 0.246 0.123 0.036 0.314 0.502 0.493 

Locus 574 : 
2 alleles
3.6% missing data
   3   (0.891) 0.874 0.980 0.994 0.891 0.944 0.946 0.869 0.949 0.947 0.580 0.976 
   1   (0.109) 0.126 0.020 0.006 0.109 0.056 0.054 0.131 0.051 0.053 0.420 0.024 

Locus 575 : 
2 alleles
12.3% missing data
   1   (0.891) 0.936 0.990 0.977 0.949 0.929 0.899 0.816 0.962 0.926 0.952 0.972 
   3   (0.109) 0.064 0.010 0.023 0.051 0.071 0.101 0.184 0.038 0.074 0.048 0.028 

Locus 576 : 
2 alleles
10.9% missing data
   1   (0.786) 0.861 0.931 0.241 0.925 0.746 0.974 0.818 0.953 0.610 0.759 0.821 
   4   (0.214) 0.139 0.069 0.759 0.075 0.254 0.026 0.182 0.047 0.390 0.241 0.179 

Locus 577 : 
2 alleles
4.3% missing data
   1   (0.903) 0.960 0.990 0.993 0.925 0.926 0.973 0.868 0.988 0.881 0.960 0.956 
   2   (0.097) 0.040 0.010 0.007 0.075 0.074 0.027 0.132 0.012 0.119 0.040 0.044 

Locus 578 : 
2 alleles
14.5% missing data
   2   (0.155) 0.113 0.783 0.013 0.075 0.092 0.015 0.193 0.055 0.209 0.085 0.078 
   4   (0.845) 0.887 0.217 0.987 0.925 0.908 0.985 0.807 0.945 0.791 0.915 0.922 

Locus 579 : 
2 alleles
15.2% missing data
   1   (0.898) 0.902 0.997 0.126 0.947 0.955 0.984 0.909 0.956 0.962 0.919 0.967 
   4   (0.102) 0.098 0.003 0.874 0.053 0.045 0.016 0.091 0.044 0.038 0.081 0.033 

Locus 580 : 
2 alleles
9.4% missing data
   2   (0.891) 0.903 0.973 0.992 0.818 0.955 0.819 0.851 0.866 0.959 0.969 0.979 
   4   (0.109) 0.097 0.027 0.008 0.182 0.045 0.181 0.149 0.134 0.041 0.031 0.021 

Locus 581 : 
2 alleles
5.1% missing data
   1   (0.804) 0.824 0.739 0.246 0.758 0.875 0.911 0.773 0.892 0.896 0.794 0.901 
   3   (0.196) 0.176 0.261 0.754 0.242 0.125 0.089 0.227 0.108 0.104 0.206 0.099 

Locus 582 : 
2 alleles
2.9% missing data
   3   (0.914) 0.952 0.808 0.985 0.974 0.949 0.979 0.864 0.984 0.943 0.972 0.978 
   1   (0.086) 0.048 0.192 0.015 0.026 0.051 0.021 0.136 0.016 0.057 0.028 0.022 

Locus 583 : 
2 alleles
4.3% missing data
   3   (0.098) 0.056 0.094 0.026 0.029 0.162 0.008 0.071 0.014 0.069 0.076 0.055 
   4   (0.902) 0.944 0.906 0.974 0.971 0.838 0.992 0.929 0.986 0.931 0.924 0.945 

Locus 584 : 
2 alleles
4.3% missing data
   3   (0.887) 0.933 0.994 0.096 0.833 0.958 0.972 0.860 0.747 0.958 0.971 0.984 
   2   (0.113) 0.067 0.006 0.904 0.167 0.042 0.028 0.140 0.253 0.042 0.029 0.016 

Locus 585 : 
2 alleles
6.5% missing data
   2   (0.349) 0.244 0.840 0.043 0.146 0.609 0.085 0.168 0.034 0.574 0.438 0.779 
   4   (0.651) 0.756 0.160 0.957 0.854 0.391 0.915 0.832 0.966 0.426 0.562 0.221 

Locus 586 : 
2 alleles
12.3% missing data
   1   (0.279) 0.196 0.147 0.021 0.254 0.251 0.416 0.330 0.201 0.363 0.178 0.214 
   3   (0.721) 0.804 0.853 0.979 0.746 0.749 0.584 0.670 0.799 0.637 0.822 0.786 

Locus 587 : 
2 alleles
1.4% missing data
   2   (0.847) 0.865 0.988 0.692 0.889 0.877 0.980 0.826 0.751 0.904 0.916 0.959 
   4   (0.153) 0.135 0.012 0.308 0.111 0.123 0.020 0.174 0.249 0.096 0.084 0.041 

Locus 588 : 
2 alleles
13.0% missing data
   2   (0.903) 0.816 0.936 0.994 0.736 0.961 0.923 0.925 0.910 0.915 0.977 0.980 
   1   (0.097) 0.184 0.064 0.006 0.264 0.039 0.077 0.075 0.090 0.085 0.023 0.020 

Locus 589 : 
2 alleles
16.7% missing data
   1   (0.673) 0.732 0.777 0.696 0.312 0.725 0.962 0.642 0.538 0.822 0.451 0.748 
   3   (0.327) 0.268 0.223 0.304 0.688 0.275 0.038 0.358 0.462 0.178 0.549 0.252 

Locus 590 : 
2 alleles
5.8% missing data
   3   (0.894) 0.892 0.834 0.995 0.951 0.944 0.439 0.892 0.976 0.867 0.964 0.972 
   2   (0.106) 0.108 0.166 0.005 0.049 0.056 0.561 0.108 0.024 0.133 0.036 0.028 

Locus 591 : 
2 alleles
1.4% missing data
   2   (0.907) 0.940 0.969 0.993 0.949 0.961 0.967 0.804 0.970 0.908 0.974 0.983 
   4   (0.093) 0.060 0.031 0.007 0.051 0.039 0.033 0.196 0.030 0.092 0.026 0.017 

Locus 592 : 
2 alleles
10.9% missing data
   4   (0.889) 0.924 0.513 0.989 0.963 0.865 0.983 0.921 0.985 0.914 0.879 0.919 
   2   (0.111) 0.076 0.487 0.011 0.037 0.135 0.017 0.079 0.015 0.086 0.121 0.081 

Locus 593 : 
2 alleles
13.8% missing data
   1   (0.836) 0.848 0.899 0.975 0.875 0.819 0.889 0.845 0.772 0.914 0.950 0.932 
   3   (0.164) 0.152 0.101 0.025 0.125 0.181 0.111 0.155 0.228 0.086 0.050 0.068 

Locus 594 : 
2 alleles
18.8% missing data
   1   (0.092) 0.044 0.343 0.014 0.029 0.100 0.040 0.054 0.008 0.108 0.052 0.120 
   4   (0.908) 0.956 0.657 0.986 0.971 0.900 0.960 0.946 0.992 0.892 0.948 0.880 

Locus 595 : 
2 alleles
10.1% missing data
   4   (0.883) 0.913 0.985 0.974 0.626 0.958 0.986 0.830 0.861 0.964 0.834 0.973 
   2   (0.117) 0.087 0.015 0.026 0.374 0.042 0.014 0.170 0.139 0.036 0.166 0.027 

Locus 596 : 
2 alleles
14.5% missing data
   2   (0.804) 0.896 0.539 0.104 0.899 0.842 0.038 0.768 0.935 0.893 0.898 0.936 
   4   (0.196) 0.104 0.461 0.896 0.101 0.158 0.962 0.232 0.065 0.107 0.102 0.064 

Locus 597 : 
2 alleles
12.3% missing data
   1   (0.285) 0.388 0.316 0.355 0.249 0.288 0.106 0.243 0.172 0.325 0.128 0.264 
   4   (0.715) 0.612 0.684 0.645 0.751 0.712 0.894 0.757 0.828 0.675 0.872 0.736 

Locus 598 : 
2 alleles
14.5% missing data
   1   (0.745) 0.828 0.729 0.386 0.587 0.775 0.101 0.722 0.803 0.865 0.727 0.904 
   3   (0.255) 0.172 0.271 0.614 0.413 0.225 0.899 0.278 0.197 0.135 0.273 0.096 

Locus 599 : 
2 alleles
13.0% missing data
   3   (0.631) 0.567 0.480 0.338 0.179 0.649 0.550 0.662 0.817 0.728 0.548 0.736 
   1   (0.369) 0.433 0.520 0.662 0.821 0.351 0.450 0.338 0.183 0.272 0.452 0.264 

Locus 600 : 
2 alleles
2.9% missing data
   3   (0.821) 0.836 0.743 0.517 0.890 0.799 0.971 0.865 0.894 0.810 0.853 0.905 
   4   (0.179) 0.164 0.257 0.483 0.110 0.201 0.029 0.135 0.106 0.190 0.147 0.095 

Locus 601 : 
2 alleles
14.5% missing data
   3   (0.217) 0.128 0.340 0.015 0.094 0.334 0.253 0.242 0.055 0.173 0.209 0.147 
   1   (0.783) 0.872 0.660 0.985 0.906 0.666 0.747 0.758 0.945 0.827 0.791 0.853 

Locus 602 : 
2 alleles
8.0% missing data
   1   (0.107) 0.036 0.067 0.963 0.048 0.165 0.011 0.042 0.007 0.196 0.117 0.100 
   3   (0.893) 0.964 0.933 0.037 0.952 0.835 0.989 0.958 0.993 0.804 0.883 0.900 

Locus 603 : 
2 alleles
5.1% missing data
   1   (0.816) 0.651 0.916 0.993 0.834 0.907 0.756 0.752 0.752 0.859 0.905 0.963 
   2   (0.184) 0.349 0.084 0.007 0.166 0.093 0.244 0.248 0.248 0.141 0.095 0.037 

Locus 604 : 
2 alleles
5.8% missing data
   3   (0.717) 0.762 0.953 0.447 0.777 0.768 0.963 0.660 0.711 0.769 0.823 0.774 
   1   (0.283) 0.238 0.047 0.553 0.223 0.232 0.037 0.340 0.289 0.231 0.177 0.226 

Locus 605 : 
2 alleles
7.2% missing data
   4   (0.835) 0.801 0.771 0.984 0.923 0.868 0.966 0.852 0.929 0.898 0.790 0.847 
   2   (0.165) 0.199 0.229 0.016 0.077 0.132 0.034 0.148 0.071 0.102 0.210 0.153 

Locus 606 : 
2 alleles
10.9% missing data
   1   (0.772) 0.796 0.898 0.603 0.852 0.846 0.828 0.789 0.604 0.845 0.784 0.754 
   2   (0.228) 0.204 0.102 0.397 0.148 0.154 0.172 0.211 0.396 0.155 0.216 0.246 

Locus 607 : 
2 alleles
5.1% missing data
   3   (0.815) 0.662 0.121 0.944 0.949 0.898 0.977 0.768 0.879 0.864 0.893 0.951 
   1   (0.185) 0.338 0.879 0.056 0.051 0.102 0.023 0.232 0.121 0.136 0.107 0.049 

Locus 608 : 
2 alleles
2.9% missing data
   3   (0.942) 0.984 0.938 0.983 0.985 0.856 0.996 0.984 0.998 0.910 0.931 0.929 
   4   (0.058) 0.016 0.062 0.017 0.015 0.144 0.004 0.016 0.002 0.090 0.069 0.071 

Locus 609 : 
2 alleles
6.5% missing data
   3   (0.909) 0.847 0.989 0.993 0.788 0.974 0.979 0.882 0.885 0.973 0.982 0.988 
   1   (0.091) 0.153 0.011 0.007 0.212 0.026 0.021 0.118 0.115 0.027 0.018 0.012 

Locus 610 : 
2 alleles
0.7% missing data
   1   (0.629) 0.764 0.613 0.371 0.572 0.603 0.957 0.657 0.675 0.585 0.486 0.566 
   3   (0.371) 0.236 0.387 0.629 0.428 0.397 0.043 0.343 0.325 0.415 0.514 0.434 

Locus 611 : 
2 alleles
3.6% missing data
   4   (0.801) 0.851 0.960 0.942 0.918 0.844 0.888 0.753 0.910 0.682 0.913 0.864 
   3   (0.199) 0.149 0.040 0.058 0.082 0.156 0.112 0.247 0.090 0.318 0.087 0.136 

Locus 612 : 
2 alleles
2.9% missing data
   2   (0.946) 0.985 0.876 0.997 0.980 0.874 0.996 0.985 0.998 0.908 0.980 0.945 
   4   (0.054) 0.015 0.124 0.003 0.020 0.126 0.004 0.015 0.002 0.092 0.020 0.055 

Locus 613 : 
2 alleles
8.0% missing data
   3   (0.080) 0.041 0.771 0.004 0.032 0.100 0.007 0.034 0.005 0.042 0.050 0.066 
   4   (0.920) 0.959 0.229 0.996 0.968 0.900 0.993 0.966 0.995 0.958 0.950 0.934 

Locus 614 : 
2 alleles
13.8% missing data
   3   (0.899) 0.936 0.994 0.991 0.921 0.956 0.885 0.862 0.847 0.889 0.968 0.983 
   1   (0.101) 0.064 0.006 0.009 0.079 0.044 0.115 0.138 0.153 0.111 0.032 0.017 

Locus 615 : 
2 alleles
2.9% missing data
   2   (0.801) 0.861 0.829 0.985 0.863 0.862 0.962 0.769 0.723 0.804 0.858 0.860 
   4   (0.199) 0.139 0.171 0.015 0.137 0.138 0.038 0.231 0.277 0.196 0.142 0.140 

Locus 616 : 
2 alleles
11.6% missing data
   3   (0.845) 0.903 0.976 0.989 0.662 0.803 0.975 0.854 0.918 0.916 0.728 0.935 
   4   (0.155) 0.097 0.024 0.011 0.338 0.197 0.025 0.146 0.082 0.084 0.272 0.065 

Locus 617 : 
2 alleles
0.7% missing data
   2   (0.909) 0.927 0.747 0.995 0.940 0.925 0.991 0.894 0.983 0.948 0.946 0.978 
   4   (0.091) 0.073 0.253 0.005 0.060 0.075 0.009 0.106 0.017 0.052 0.054 0.022 

Locus 618 : 
2 alleles
13.8% missing data
   1   (0.059) 0.019 0.012 0.079 0.024 0.057 0.004 0.019 0.003 0.090 0.064 0.130 
   3   (0.941) 0.981 0.988 0.921 0.976 0.943 0.996 0.981 0.997 0.910 0.936 0.870 

Locus 619 : 
2 alleles
0.7% missing data
   2   (0.840) 0.864 0.922 0.984 0.883 0.854 0.986 0.855 0.909 0.890 0.617 0.870 
   4   (0.160) 0.136 0.078 0.016 0.117 0.146 0.014 0.145 0.091 0.110 0.383 0.130 

Locus 620 : 
2 alleles
11.6% missing data
   1   (0.802) 0.846 0.975 0.976 0.897 0.779 0.955 0.717 0.927 0.927 0.908 0.822 
   4   (0.198) 0.154 0.025 0.024 0.103 0.221 0.045 0.283 0.073 0.073 0.092 0.178 

Locus 621 : 
2 alleles
15.2% missing data
   1   (0.871) 0.801 0.966 0.876 0.925 0.887 0.795 0.864 0.929 0.937 0.914 0.971 
   3   (0.129) 0.199 0.034 0.124 0.075 0.113 0.205 0.136 0.071 0.063 0.086 0.029 

Locus 622 : 
2 alleles
4.3% missing data
   3   (0.604) 0.575 0.186 0.854 0.799 0.637 0.646 0.540 0.767 0.743 0.504 0.627 
   1   (0.396) 0.425 0.814 0.146 0.201 0.363 0.354 0.460 0.233 0.257 0.496 0.373 

Locus 623 : 
2 alleles
6.5% missing data
   1   (0.894) 0.858 0.975 0.990 0.932 0.942 0.970 0.902 0.943 0.936 0.804 0.962 
   3   (0.106) 0.142 0.025 0.010 0.068 0.058 0.030 0.098 0.057 0.064 0.196 0.038 

Locus 624 : 
2 alleles
13.0% missing data
   3   (0.766) 0.573 0.876 0.810 0.703 0.691 0.725 0.857 0.806 0.749 0.853 0.884 
   4   (0.234) 0.427 0.124 0.190 0.297 0.309 0.275 0.143 0.194 0.251 0.147 0.116 

Locus 625 : 
2 alleles
11.6% missing data
   1   (0.768) 0.716 0.951 0.746 0.695 0.855 0.919 0.758 0.932 0.736 0.620 0.742 
   3   (0.232) 0.284 0.049 0.254 0.305 0.145 0.081 0.242 0.068 0.264 0.380 0.258 

Locus 626 : 
2 alleles
7.2% missing data
   1   (0.877) 0.905 0.959 0.933 0.954 0.893 0.978 0.823 0.977 0.924 0.931 0.946 
   2   (0.123) 0.095 0.041 0.067 0.046 0.107 0.022 0.177 0.023 0.076 0.069 0.054 

Locus 627 : 
2 alleles
16.7% missing data
   2   (0.320) 0.367 0.221 0.028 0.171 0.376 0.971 0.267 0.082 0.581 0.273 0.263 
   4   (0.680) 0.633 0.779 0.972 0.829 0.624 0.029 0.733 0.918 0.419 0.727 0.737 

Locus 628 : 
2 alleles
3.6% missing data
   1   (0.455) 0.388 0.618 0.103 0.351 0.487 0.982 0.445 0.182 0.694 0.467 0.444 
   3   (0.545) 0.612 0.382 0.897 0.649 0.513 0.018 0.555 0.818 0.306 0.533 0.556 

Locus 629 : 
2 alleles
10.9% missing data
   1   (0.858) 0.846 0.964 0.956 0.830 0.922 0.793 0.865 0.904 0.717 0.950 0.938 
   3   (0.142) 0.154 0.036 0.044 0.170 0.078 0.207 0.135 0.096 0.283 0.050 0.062 

Locus 630 : 
2 alleles
1.4% missing data
   2   (0.084) 0.043 0.025 0.006 0.045 0.069 0.051 0.078 0.014 0.124 0.040 0.028 
   4   (0.916) 0.957 0.975 0.994 0.955 0.931 0.949 0.922 0.986 0.876 0.960 0.972 

Locus 631 : 
2 alleles
15.2% missing data
   2   (0.852) 0.785 0.869 0.991 0.934 0.908 0.908 0.812 0.776 0.925 0.961 0.963 
   4   (0.148) 0.215 0.131 0.009 0.066 0.092 0.092 0.188 0.224 0.075 0.039 0.037 

Locus 632 : 
2 alleles
4.3% missing data
   4   (0.815) 0.902 0.940 0.983 0.931 0.629 0.928 0.839 0.970 0.860 0.873 0.782 
   1   (0.185) 0.098 0.060 0.017 0.069 0.371 0.072 0.161 0.030 0.140 0.127 0.218 

Locus 633 : 
2 alleles
6.5% missing data
   1   (0.899) 0.918 0.982 0.920 0.915 0.912 0.990 0.930 0.933 0.947 0.933 0.944 
   3   (0.101) 0.082 0.018 0.080 0.085 0.088 0.010 0.070 0.067 0.053 0.067 0.056 

Locus 634 : 
2 alleles
1.4% missing data
   4   (0.909) 0.967 0.857 0.787 0.783 0.941 0.716 0.936 0.925 0.957 0.968 0.980 
   2   (0.091) 0.033 0.143 0.213 0.217 0.059 0.284 0.064 0.075 0.043 0.032 0.020 

Locus 635 : 
2 alleles
11.6% missing data
   2   (0.122) 0.053 0.309 0.009 0.086 0.085 0.154 0.112 0.026 0.093 0.267 0.132 
   4   (0.878) 0.947 0.691 0.991 0.914 0.915 0.846 0.888 0.974 0.907 0.733 0.868 

Locus 636 : 
2 alleles
15.9% missing data
   1   (0.891) 0.922 0.981 0.988 0.941 0.854 0.979 0.911 0.972 0.942 0.956 0.912 
   3   (0.109) 0.078 0.019 0.012 0.059 0.146 0.021 0.089 0.028 0.058 0.044 0.088 

Locus 637 : 
2 alleles
10.9% missing data
   3   (0.890) 0.924 0.821 0.954 0.969 0.956 0.912 0.857 0.851 0.859 0.968 0.972 
   1   (0.110) 0.076 0.179 0.046 0.031 0.044 0.088 0.143 0.149 0.141 0.032 0.028 

Locus 638 : 
2 alleles
4.3% missing data
   4   (0.903) 0.947 0.028 0.994 0.951 0.866 0.982 0.970 0.993 0.945 0.929 0.814 
   2   (0.097) 0.053 0.972 0.006 0.049 0.134 0.018 0.030 0.007 0.055 0.071 0.186 

Locus 639 : 
2 alleles
10.9% missing data
   3   (0.748) 0.781 0.667 0.936 0.856 0.834 0.958 0.692 0.867 0.791 0.704 0.666 
   1   (0.252) 0.219 0.333 0.064 0.144 0.166 0.042 0.308 0.133 0.209 0.296 0.334 

Locus 640 : 
2 alleles
9.4% missing data
   2   (0.800) 0.754 0.939 0.989 0.880 0.884 0.625 0.729 0.872 0.842 0.818 0.906 
   1   (0.200) 0.246 0.061 0.011 0.120 0.116 0.375 0.271 0.128 0.158 0.182 0.094 

Locus 641 : 
2 alleles
6.5% missing data
   1   (0.908) 0.966 0.926 0.904 0.941 0.924 0.988 0.932 0.987 0.939 0.945 0.860 
   3   (0.092) 0.034 0.074 0.096 0.059 0.076 0.012 0.068 0.013 0.061 0.055 0.140 

Locus 642 : 
2 alleles
13.0% missing data
   1   (0.892) 0.940 0.789 0.993 0.956 0.872 0.992 0.914 0.988 0.879 0.908 0.920 
   4   (0.108) 0.060 0.211 0.007 0.044 0.128 0.008 0.086 0.012 0.121 0.092 0.080 

Locus 643 : 
2 alleles
1.4% missing data
   2   (0.657) 0.583 0.771 0.767 0.777 0.729 0.551 0.667 0.409 0.550 0.737 0.783 
   4   (0.343) 0.417 0.229 0.233 0.223 0.271 0.449 0.333 0.591 0.450 0.263 0.217 

Locus 644 : 
2 alleles
5.8% missing data
   3   (0.868) 0.918 0.851 0.992 0.657 0.915 0.983 0.833 0.949 0.869 0.928 0.956 
   4   (0.132) 0.082 0.149 0.008 0.343 0.085 0.017 0.167 0.051 0.131 0.072 0.044 

Locus 645 : 
2 alleles
2.2% missing data
   3   (0.887) 0.888 0.995 0.976 0.812 0.944 0.940 0.916 0.953 0.734 0.881 0.929 
   2   (0.113) 0.112 0.005 0.024 0.188 0.056 0.060 0.084 0.047 0.266 0.119 0.071 

Locus 646 : 
2 alleles
16.7% missing data
   3   (0.886) 0.896 0.988 0.952 0.930 0.961 0.875 0.877 0.804 0.903 0.960 0.948 
   2   (0.114) 0.104 0.012 0.048 0.070 0.039 0.125 0.123 0.196 0.097 0.040 0.052 

Locus 647 : 
2 alleles
1.4% missing data
   1   (0.842) 0.883 0.924 0.760 0.959 0.826 0.957 0.846 0.906 0.919 0.896 0.896 
   2   (0.158) 0.117 0.076 0.240 0.041 0.174 0.043 0.154 0.094 0.081 0.104 0.104 

Locus 648 : 
2 alleles
11.6% missing data
   4   (0.927) 0.950 0.987 0.993 0.980 0.933 0.959 0.965 0.994 0.938 0.967 0.875 
   2   (0.073) 0.050 0.013 0.007 0.020 0.067 0.041 0.035 0.006 0.062 0.033 0.125 

Locus 649 : 
2 alleles
8.7% missing data
   2   (0.321) 0.290 0.199 0.302 0.309 0.266 0.381 0.269 0.548 0.337 0.244 0.390 
   4   (0.679) 0.710 0.801 0.698 0.691 0.734 0.619 0.731 0.452 0.663 0.756 0.610 

Locus 650 : 
2 alleles
15.2% missing data
   2   (0.770) 0.689 0.952 0.254 0.916 0.826 0.060 0.765 0.856 0.801 0.783 0.937 
   3   (0.230) 0.311 0.048 0.746 0.084 0.174 0.940 0.235 0.144 0.199 0.217 0.063 

Locus 651 : 
2 alleles
9.4% missing data
   1   (0.117) 0.082 0.113 0.007 0.068 0.162 0.089 0.069 0.015 0.107 0.144 0.161 
   4   (0.883) 0.918 0.887 0.993 0.932 0.838 0.911 0.931 0.985 0.893 0.856 0.839 

Locus 652 : 
2 alleles
10.1% missing data
   2   (0.948) 0.979 0.932 0.996 0.985 0.932 0.967 0.985 0.997 0.958 0.944 0.921 
   4   (0.052) 0.021 0.068 0.004 0.015 0.068 0.033 0.015 0.003 0.042 0.056 0.079 

Locus 653 : 
2 alleles
13.0% missing data
   1   (0.888) 0.950 0.957 0.976 0.927 0.942 0.903 0.821 0.969 0.664 0.942 0.973 
   3   (0.112) 0.050 0.043 0.024 0.073 0.058 0.097 0.179 0.031 0.336 0.058 0.027 

Locus 654 : 
2 alleles
10.1% missing data
   3   (0.825) 0.730 0.878 0.985 0.807 0.853 0.865 0.861 0.931 0.738 0.855 0.911 
   1   (0.175) 0.270 0.122 0.015 0.193 0.147 0.135 0.139 0.069 0.262 0.145 0.089 

Locus 655 : 
2 alleles
1.4% missing data
   3   (0.946) 0.986 0.949 0.997 0.987 0.809 0.996 0.986 0.998 0.959 0.961 0.946 
   2   (0.054) 0.014 0.051 0.003 0.013 0.191 0.004 0.014 0.002 0.041 0.039 0.054 

Locus 656 : 
2 alleles
2.2% missing data
   3   (0.741) 0.641 0.829 0.007 0.905 0.640 0.970 0.817 0.945 0.711 0.539 0.817 
   4   (0.259) 0.359 0.171 0.993 0.095 0.360 0.030 0.183 0.055 0.289 0.461 0.183 

Locus 657 : 
2 alleles
13.8% missing data
   4   (0.616) 0.541 0.824 0.452 0.771 0.629 0.627 0.586 0.668 0.704 0.756 0.668 
   2   (0.384) 0.459 0.176 0.548 0.229 0.371 0.373 0.414 0.332 0.296 0.244 0.332 

Locus 658 : 
2 alleles
18.1% missing data
   4   (0.880) 0.880 0.967 0.986 0.939 0.885 0.986 0.871 0.943 0.932 0.854 0.962 
   2   (0.120) 0.120 0.033 0.014 0.061 0.115 0.014 0.129 0.057 0.068 0.146 0.038 

Locus 659 : 
2 alleles
5.1% missing data
   2   (0.826) 0.910 0.920 0.259 0.924 0.862 0.977 0.809 0.867 0.837 0.912 0.907 
   4   (0.174) 0.090 0.080 0.741 0.076 0.138 0.023 0.191 0.133 0.163 0.088 0.093 

Locus 660 : 
2 alleles
4.3% missing data
   4   (0.890) 0.891 0.876 0.991 0.620 0.922 0.963 0.945 0.974 0.861 0.825 0.930 
   2   (0.110) 0.109 0.124 0.009 0.380 0.078 0.037 0.055 0.026 0.139 0.175 0.070 

Locus 661 : 
2 alleles
13.8% missing data
   1   (0.830) 0.813 0.792 0.692 0.796 0.884 0.884 0.871 0.644 0.791 0.888 0.931 
   3   (0.170) 0.187 0.208 0.308 0.204 0.116 0.116 0.129 0.356 0.209 0.112 0.069 

Locus 662 : 
2 alleles
2.2% missing data
   2   (0.891) 0.912 0.986 0.369 0.864 0.926 0.987 0.931 0.960 0.939 0.445 0.970 
   4   (0.109) 0.088 0.014 0.631 0.136 0.074 0.013 0.069 0.040 0.061 0.555 0.030 

Locus 663 : 
2 alleles
2.9% missing data
   3   (0.897) 0.950 0.075 0.993 0.964 0.946 0.976 0.837 0.983 0.951 0.963 0.975 
   1   (0.103) 0.050 0.925 0.007 0.036 0.054 0.024 0.163 0.017 0.049 0.037 0.025 

Locus 664 : 
2 alleles
15.9% missing data
   2   (0.897) 0.948 0.964 0.992 0.646 0.931 0.929 0.941 0.988 0.915 0.741 0.808 
   4   (0.103) 0.052 0.036 0.008 0.354 0.069 0.071 0.059 0.012 0.085 0.259 0.192 

Locus 665 : 
2 alleles
5.8% missing data
   1   (0.846) 0.837 0.569 0.993 0.931 0.892 0.972 0.877 0.732 0.874 0.945 0.904 
   3   (0.154) 0.163 0.431 0.007 0.069 0.108 0.028 0.123 0.268 0.126 0.055 0.096 

Locus 666 : 
2 alleles
5.1% missing data
   2   (0.878) 0.900 0.991 0.975 0.948 0.847 0.973 0.866 0.962 0.924 0.947 0.951 
   4   (0.122) 0.100 0.009 0.025 0.052 0.153 0.027 0.134 0.038 0.076 0.053 0.049 

Locus 667 : 
2 alleles
2.9% missing data
   3   (0.849) 0.823 0.891 0.989 0.897 0.935 0.820 0.730 0.903 0.932 0.825 0.958 
   1   (0.151) 0.177 0.109 0.011 0.103 0.065 0.180 0.270 0.097 0.068 0.175 0.042 

Locus 668 : 
2 alleles
5.1% missing data
   2   (0.784) 0.821 0.841 0.981 0.899 0.750 0.511 0.801 0.816 0.721 0.884 0.892 
   4   (0.216) 0.179 0.159 0.019 0.101 0.250 0.489 0.199 0.184 0.279 0.116 0.108 

Locus 669 : 
2 alleles
5.8% missing data
   1   (0.680) 0.849 0.242 0.190 0.781 0.584 0.442 0.697 0.942 0.653 0.630 0.692 
   3   (0.320) 0.151 0.758 0.810 0.219 0.416 0.558 0.303 0.058 0.347 0.370 0.308 

Locus 670 : 
2 alleles
3.6% missing data
   1   (0.835) 0.922 0.763 0.982 0.717 0.685 0.917 0.878 0.983 0.830 0.874 0.840 
   3   (0.165) 0.078 0.237 0.018 0.283 0.315 0.083 0.122 0.017 0.170 0.126 0.160 

Locus 671 : 
2 alleles
12.3% missing data
   2   (0.743) 0.776 0.869 0.532 0.719 0.769 0.948 0.768 0.689 0.776 0.826 0.739 
   4   (0.257) 0.224 0.131 0.468 0.281 0.231 0.052 0.232 0.311 0.224 0.174 0.261 

Locus 672 : 
2 alleles
16.7% missing data
   3   (0.853) 0.878 0.740 0.785 0.820 0.873 0.248 0.842 0.969 0.938 0.929 0.951 
   4   (0.147) 0.122 0.260 0.215 0.180 0.127 0.752 0.158 0.031 0.062 0.071 0.049 

Locus 673 : 
2 alleles
3.6% missing data
   1   (0.261) 0.289 0.361 0.766 0.146 0.229 0.069 0.279 0.109 0.182 0.513 0.150 
   4   (0.739) 0.711 0.639 0.234 0.854 0.771 0.931 0.721 0.891 0.818 0.487 0.850 

Locus 674 : 
2 alleles
13.0% missing data
   2   (0.691) 0.734 0.859 0.321 0.793 0.525 0.657 0.741 0.907 0.560 0.791 0.784 
   4   (0.309) 0.266 0.141 0.679 0.207 0.475 0.343 0.259 0.093 0.440 0.209 0.216 

Locus 675 : 
2 alleles
2.9% missing data
   1   (0.889) 0.914 0.934 0.989 0.964 0.933 0.368 0.851 0.976 0.933 0.951 0.974 
   3   (0.111) 0.086 0.066 0.011 0.036 0.067 0.632 0.149 0.024 0.067 0.049 0.026 

Locus 676 : 
2 alleles
11.6% missing data
   1   (0.622) 0.682 0.914 0.187 0.750 0.564 0.648 0.608 0.772 0.633 0.703 0.661 
   3   (0.378) 0.318 0.086 0.813 0.250 0.436 0.352 0.392 0.228 0.367 0.297 0.339 

Locus 677 : 
2 alleles
1.4% missing data
   3   (0.777) 0.762 0.972 0.092 0.931 0.632 0.898 0.815 0.931 0.845 0.880 0.877 
   1   (0.223) 0.238 0.028 0.908 0.069 0.368 0.102 0.185 0.069 0.155 0.120 0.123 

Locus 678 : 
2 alleles
2.2% missing data
   2   (0.899) 0.833 0.997 0.313 0.956 0.962 0.980 0.867 0.930 0.976 0.970 0.987 
   4   (0.101) 0.167 0.003 0.687 0.044 0.038 0.020 0.133 0.070 0.024 0.030 0.013 

Locus 679 : 
2 alleles
9.4% missing data
   1   (0.522) 0.399 0.604 0.845 0.259 0.539 0.400 0.499 0.609 0.623 0.279 0.662 
   3   (0.478) 0.601 0.396 0.155 0.741 0.461 0.600 0.501 0.391 0.377 0.721 0.338 

Locus 680 : 
2 alleles
4.3% missing data
   4   (0.889) 0.704 0.968 0.993 0.958 0.955 0.966 0.874 0.939 0.935 0.951 0.970 
   2   (0.111) 0.296 0.032 0.007 0.042 0.045 0.034 0.126 0.061 0.065 0.049 0.030 

Locus 681 : 
2 alleles
13.0% missing data
   1   (0.509) 0.477 0.782 0.044 0.862 0.433 0.557 0.621 0.176 0.476 0.308 0.588 
   4   (0.491) 0.523 0.218 0.956 0.138 0.567 0.443 0.379 0.824 0.524 0.692 0.412 

Locus 682 : 
2 alleles
16.7% missing data
   1   (0.816) 0.841 0.832 0.795 0.920 0.773 0.969 0.863 0.942 0.840 0.899 0.739 
   3   (0.184) 0.159 0.168 0.205 0.080 0.227 0.031 0.137 0.058 0.160 0.101 0.261 

Locus 683 : 
2 alleles
11.6% missing data
   4   (0.853) 0.931 0.967 0.163 0.963 0.886 0.658 0.829 0.951 0.737 0.946 0.959 
   2   (0.147) 0.069 0.033 0.837 0.037 0.114 0.342 0.171 0.049 0.263 0.054 0.041 

Locus 684 : 
2 alleles
12.3% missing data
   2   (0.855) 0.900 0.745 0.879 0.882 0.913 0.977 0.822 0.915 0.949 0.732 0.914 
   4   (0.145) 0.100 0.255 0.121 0.118 0.087 0.023 0.178 0.085 0.051 0.268 0.086 

Locus 685 : 
2 alleles
17.4% missing data
   1   (0.432) 0.527 0.188 0.301 0.642 0.480 0.320 0.406 0.709 0.349 0.442 0.244 
   4   (0.568) 0.473 0.812 0.699 0.358 0.520 0.680 0.594 0.291 0.651 0.558 0.756 

Locus 686 : 
2 alleles
17.4% missing data
   3   (0.111) 0.167 0.131 0.008 0.252 0.071 0.019 0.094 0.034 0.042 0.127 0.054 
   4   (0.889) 0.833 0.869 0.992 0.748 0.929 0.981 0.906 0.966 0.958 0.873 0.946 

Locus 687 : 
2 alleles
18.1% missing data
   1   (0.061) 0.017 0.649 0.005 0.039 0.046 0.004 0.017 0.003 0.095 0.037 0.116 
   3   (0.939) 0.983 0.351 0.995 0.961 0.954 0.996 0.983 0.997 0.905 0.963 0.884 

Locus 688 : 
2 alleles
3.6% missing data
   1   (0.469) 0.495 0.248 0.910 0.397 0.463 0.092 0.446 0.549 0.334 0.267 0.661 
   4   (0.531) 0.505 0.752 0.090 0.603 0.537 0.908 0.554 0.451 0.666 0.733 0.339 

Locus 689 : 
2 alleles
2.2% missing data
   1   (0.101) 0.047 0.100 0.011 0.039 0.156 0.041 0.089 0.010 0.057 0.105 0.062 
   3   (0.899) 0.953 0.900 0.989 0.961 0.844 0.959 0.911 0.990 0.943 0.895 0.938 

Locus 690 : 
2 alleles
5.1% missing data
   4   (0.841) 0.901 0.553 0.980 0.922 0.853 0.854 0.828 0.967 0.895 0.918 0.841 
   1   (0.159) 0.099 0.447 0.020 0.078 0.147 0.146 0.172 0.033 0.105 0.082 0.159 

Locus 691 : 
2 alleles
10.1% missing data
   3   (0.766) 0.595 0.842 0.882 0.876 0.761 0.973 0.798 0.928 0.781 0.833 0.761 
   1   (0.234) 0.405 0.158 0.118 0.124 0.239 0.027 0.202 0.072 0.219 0.167 0.239 

Locus 692 : 
2 alleles
13.0% missing data
   2   (0.878) 0.879 0.976 0.906 0.897 0.788 0.986 0.896 0.970 0.921 0.923 0.967 
   3   (0.122) 0.121 0.024 0.094 0.103 0.212 0.014 0.104 0.030 0.079 0.077 0.033 

Locus 693 : 
2 alleles
1.4% missing data
   3   (0.219) 0.112 0.541 0.010 0.153 0.241 0.228 0.256 0.054 0.189 0.438 0.142 
   2   (0.781) 0.888 0.459 0.990 0.847 0.759 0.772 0.744 0.946 0.811 0.562 0.858 

Locus 694 : 
2 alleles
4.3% missing data
   4   (0.856) 0.910 0.607 0.359 0.873 0.821 0.943 0.923 0.942 0.834 0.961 0.905 
   2   (0.144) 0.090 0.393 0.641 0.127 0.179 0.057 0.077 0.058 0.166 0.039 0.095 

Locus 695 : 
2 alleles
12.3% missing data
   4   (0.924) 0.965 0.720 0.977 0.967 0.932 0.942 0.962 0.993 0.946 0.967 0.907 
   1   (0.076) 0.035 0.280 0.023 0.033 0.068 0.058 0.038 0.007 0.054 0.033 0.093 

Locus 696 : 
2 alleles
3.6% missing data
   2   (0.916) 0.943 0.795 0.967 0.979 0.943 0.991 0.936 0.989 0.891 0.937 0.945 
   4   (0.084) 0.057 0.205 0.033 0.021 0.057 0.009 0.064 0.011 0.109 0.063 0.055 

Locus 697 : 
2 alleles
10.9% missing data
   3   (0.736) 0.743 0.595 0.982 0.535 0.664 0.684 0.761 0.861 0.725 0.780 0.872 
   4   (0.264) 0.257 0.405 0.018 0.465 0.336 0.316 0.239 0.139 0.275 0.220 0.128 

Locus 698 : 
2 alleles
5.8% missing data
   3   (0.920) 0.969 0.229 0.995 0.982 0.884 0.991 0.962 0.995 0.958 0.925 0.949 
   1   (0.080) 0.031 0.771 0.005 0.018 0.116 0.009 0.038 0.005 0.042 0.075 0.051 

Locus 699 : 
2 alleles
10.9% missing data
   1   (0.136) 0.210 0.170 0.861 0.062 0.056 0.173 0.163 0.052 0.064 0.052 0.037 
   3   (0.864) 0.790 0.830 0.139 0.938 0.944 0.827 0.837 0.948 0.936 0.948 0.963 

Locus 700 : 
2 alleles
7.2% missing data
   2   (0.206) 0.157 0.325 0.500 0.099 0.136 0.024 0.251 0.169 0.098 0.108 0.176 
   3   (0.794) 0.843 0.675 0.500 0.901 0.864 0.976 0.749 0.831 0.902 0.892 0.824 

Locus 701 : 
2 alleles
1.4% missing data
   4   (0.126) 0.049 0.485 0.006 0.233 0.093 0.082 0.107 0.020 0.154 0.200 0.110 
   2   (0.874) 0.951 0.515 0.994 0.767 0.907 0.918 0.893 0.980 0.846 0.800 0.890 

Locus 702 : 
2 alleles
6.5% missing data
   1   (0.493) 0.479 0.701 0.626 0.203 0.452 0.076 0.565 0.314 0.366 0.583 0.635 
   3   (0.507) 0.521 0.299 0.374 0.797 0.548 0.924 0.435 0.686 0.634 0.417 0.365 

Locus 703 : 
2 alleles
1.4% missing data
   3   (0.865) 0.928 0.633 0.026 0.869 0.901 0.989 0.890 0.983 0.889 0.959 0.892 
   2   (0.135) 0.072 0.367 0.974 0.131 0.099 0.011 0.110 0.017 0.111 0.041 0.108 

Locus 704 : 
2 alleles
4.3% missing data
   3   (0.929) 0.782 1.000 0.988 0.969 0.989 0.978 0.862 0.853 0.986 0.991 0.996 
   2   (0.071) 0.218 0.000 0.012 0.031 0.011 0.022 0.138 0.147 0.014 0.009 0.004 

Locus 705 : 
2 alleles
6.5% missing data
   3   (0.697) 0.819 0.884 0.381 0.772 0.686 0.140 0.661 0.652 0.738 0.812 0.858 
   4   (0.303) 0.181 0.116 0.619 0.228 0.314 0.860 0.339 0.348 0.262 0.188 0.142 

Locus 706 : 
2 alleles
1.4% missing data
   3   (0.906) 0.965 0.995 0.990 0.976 0.926 0.988 0.891 0.953 0.904 0.979 0.965 
   4   (0.094) 0.035 0.005 0.010 0.024 0.074 0.012 0.109 0.047 0.096 0.021 0.035 

Locus 707 : 
2 alleles
9.4% missing data
   2   (0.646) 0.815 0.682 0.278 0.504 0.670 0.905 0.571 0.689 0.587 0.642 0.760 
   4   (0.354) 0.185 0.318 0.722 0.496 0.330 0.095 0.429 0.311 0.413 0.358 0.240 

Locus 708 : 
2 alleles
13.0% missing data
   1   (0.236) 0.298 0.021 0.463 0.377 0.193 0.205 0.235 0.214 0.122 0.404 0.113 
   3   (0.764) 0.702 0.979 0.537 0.623 0.807 0.795 0.765 0.786 0.878 0.596 0.887 

Locus 709 : 
2 alleles
15.9% missing data
   4   (0.891) 0.914 0.991 0.881 0.946 0.944 0.980 0.843 0.866 0.968 0.961 0.967 
   3   (0.109) 0.086 0.009 0.119 0.054 0.056 0.020 0.157 0.134 0.032 0.039 0.033 

Locus 710 : 
2 alleles
8.0% missing data
   2   (0.765) 0.770 0.426 0.986 0.659 0.812 0.946 0.748 0.800 0.756 0.656 0.907 
   4   (0.235) 0.230 0.574 0.014 0.341 0.188 0.054 0.252 0.200 0.244 0.344 0.093 

Locus 711 : 
2 alleles
12.3% missing data
   4   (0.904) 0.933 0.974 0.991 0.970 0.805 0.987 0.948 0.986 0.940 0.938 0.919 
   2   (0.096) 0.067 0.026 0.009 0.030 0.195 0.013 0.052 0.014 0.060 0.062 0.081 

Locus 712 : 
2 alleles
14.5% missing data
   1   (0.359) 0.273 0.272 0.085 0.429 0.451 0.369 0.345 0.263 0.253 0.406 0.400 
   3   (0.641) 0.727 0.728 0.915 0.571 0.549 0.631 0.655 0.737 0.747 0.594 0.600 

Locus 713 : 
2 alleles
5.8% missing data
   2   (0.784) 0.885 0.290 0.969 0.773 0.755 0.962 0.820 0.955 0.783 0.832 0.630 
   4   (0.216) 0.115 0.710 0.031 0.227 0.245 0.038 0.180 0.045 0.217 0.168 0.370 

Locus 714 : 
2 alleles
13.0% missing data
   3   (0.443) 0.563 0.647 0.950 0.350 0.467 0.044 0.368 0.648 0.526 0.455 0.273 
   1   (0.557) 0.437 0.353 0.050 0.650 0.533 0.956 0.632 0.352 0.474 0.545 0.727 

Locus 715 : 
2 alleles
3.6% missing data
   2   (0.857) 0.937 0.880 0.989 0.939 0.820 0.964 0.925 0.973 0.707 0.766 0.699 
   4   (0.143) 0.063 0.120 0.011 0.061 0.180 0.036 0.075 0.027 0.293 0.234 0.301 

Locus 716 : 
2 alleles
2.9% missing data
   2   (0.872) 0.870 0.638 0.991 0.844 0.935 0.972 0.895 0.908 0.912 0.710 0.930 
   4   (0.128) 0.130 0.362 0.009 0.156 0.065 0.028 0.105 0.092 0.088 0.290 0.070 

Locus 717 : 
2 alleles
3.6% missing data
   2   (0.872) 0.850 0.962 0.991 0.938 0.926 0.964 0.843 0.929 0.900 0.865 0.950 
   4   (0.128) 0.150 0.038 0.009 0.062 0.074 0.036 0.157 0.071 0.100 0.135 0.050 

Locus 718 : 
2 alleles
10.1% missing data
   3   (0.670) 0.587 0.233 0.312 0.615 0.780 0.758 0.679 0.765 0.608 0.816 0.743 
   4   (0.330) 0.413 0.767 0.688 0.385 0.220 0.242 0.321 0.235 0.392 0.184 0.257 

Locus 719 : 
2 alleles
4.3% missing data
   2   (0.143) 0.215 0.092 0.012 0.160 0.131 0.100 0.071 0.035 0.159 0.200 0.184 
   4   (0.857) 0.785 0.908 0.988 0.840 0.869 0.900 0.929 0.965 0.841 0.800 0.816 

Locus 720 : 
2 alleles
3.6% missing data
   3   (0.890) 0.940 0.815 0.994 0.924 0.931 0.989 0.897 0.985 0.730 0.897 0.913 
   4   (0.110) 0.060 0.185 0.006 0.076 0.069 0.011 0.103 0.015 0.270 0.103 0.087 

Locus 721 : 
2 alleles
13.0% missing data
   4   (0.849) 0.916 0.909 0.881 0.903 0.914 0.096 0.817 0.786 0.918 0.957 0.957 
   2   (0.151) 0.084 0.091 0.119 0.097 0.086 0.904 0.183 0.214 0.082 0.043 0.043 

Locus 722 : 
2 alleles
14.5% missing data
   3   (0.916) 0.951 0.981 0.986 0.687 0.912 0.989 0.950 0.984 0.964 0.835 0.954 
   4   (0.084) 0.049 0.019 0.014 0.313 0.088 0.011 0.050 0.016 0.036 0.165 0.046 

Locus 723 : 
2 alleles
2.9% missing data
   3   (0.908) 0.844 0.998 0.351 0.684 0.963 0.991 0.955 0.909 0.961 0.951 0.979 
   1   (0.092) 0.156 0.002 0.649 0.316 0.037 0.009 0.045 0.091 0.039 0.049 0.021 

Locus 724 : 
2 alleles
10.1% missing data
   1   (0.256) 0.142 0.514 0.019 0.159 0.342 0.078 0.212 0.034 0.181 0.406 0.552 
   3   (0.744) 0.858 0.486 0.981 0.841 0.658 0.922 0.788 0.966 0.819 0.594 0.448 

Locus 725 : 
2 alleles
13.8% missing data
   1   (0.766) 0.514 0.981 0.936 0.848 0.656 0.711 0.769 0.918 0.878 0.791 0.927 
   3   (0.234) 0.486 0.019 0.064 0.152 0.344 0.289 0.231 0.082 0.122 0.209 0.073 

Locus 726 : 
2 alleles
12.3% missing data
   3   (0.914) 0.962 0.868 0.907 0.873 0.926 0.992 0.943 0.990 0.931 0.771 0.933 
   1   (0.086) 0.038 0.132 0.093 0.127 0.074 0.008 0.057 0.010 0.069 0.229 0.067 

Locus 727 : 
2 alleles
11.6% missing data
   3   (0.714) 0.646 0.956 0.886 0.528 0.771 0.858 0.707 0.189 0.800 0.733 0.908 
   1   (0.286) 0.354 0.044 0.114 0.472 0.229 0.142 0.293 0.811 0.200 0.267 0.092 

Locus 728 : 
2 alleles
13.8% missing data
   4   (0.730) 0.833 0.723 0.784 0.720 0.773 0.130 0.691 0.655 0.833 0.720 0.857 
   3   (0.270) 0.167 0.277 0.216 0.280 0.227 0.870 0.309 0.345 0.167 0.280 0.143 

Locus 729 : 
2 alleles
17.4% missing data
   3   (0.895) 0.759 0.980 0.990 0.963 0.912 0.935 0.900 0.953 0.943 0.945 0.977 
   4   (0.105) 0.241 0.020 0.010 0.037 0.088 0.065 0.100 0.047 0.057 0.055 0.023 

Locus 730 : 
2 alleles
10.1% missing data
   3   (0.862) 0.854 0.309 0.989 0.955 0.878 0.891 0.872 0.977 0.843 0.916 0.937 
   1   (0.138) 0.146 0.691 0.011 0.045 0.122 0.109 0.128 0.023 0.157 0.084 0.063 

Locus 731 : 
2 alleles
5.1% missing data
   2   (0.641) 0.727 0.889 0.424 0.627 0.624 0.071 0.584 0.684 0.727 0.709 0.816 
   4   (0.359) 0.273 0.111 0.576 0.373 0.376 0.929 0.416 0.316 0.273 0.291 0.184 

Locus 732 : 
2 alleles
10.1% missing data
   4   (0.892) 0.886 0.888 0.993 0.930 0.810 0.904 0.919 0.983 0.955 0.947 0.954 
   1   (0.108) 0.114 0.112 0.007 0.070 0.190 0.096 0.081 0.017 0.045 0.053 0.046 

Locus 733 : 
2 alleles
2.2% missing data
   3   (0.691) 0.706 0.703 0.346 0.862 0.702 0.927 0.733 0.772 0.505 0.739 0.733 
   1   (0.309) 0.294 0.297 0.654 0.138 0.298 0.073 0.267 0.228 0.495 0.261 0.267 

Locus 734 : 
2 alleles
2.2% missing data
   3   (0.639) 0.805 0.722 0.985 0.617 0.711 0.965 0.509 0.531 0.597 0.817 0.647 
   1   (0.361) 0.195 0.278 0.015 0.383 0.289 0.035 0.491 0.469 0.403 0.183 0.353 

Locus 735 : 
2 alleles
11.6% missing data
   3   (0.887) 0.835 0.912 0.084 0.969 0.921 0.966 0.904 0.978 0.946 0.937 0.968 
   1   (0.113) 0.165 0.088 0.916 0.031 0.079 0.034 0.096 0.022 0.054 0.063 0.032 

Locus 736 : 
2 alleles
5.1% missing data
   2   (0.118) 0.067 0.188 0.601 0.269 0.124 0.063 0.050 0.028 0.104 0.068 0.077 
   4   (0.882) 0.933 0.812 0.399 0.731 0.876 0.937 0.950 0.972 0.896 0.932 0.923 

Locus 737 : 
2 alleles
13.8% missing data
   1   (0.540) 0.439 0.858 0.498 0.472 0.582 0.933 0.559 0.261 0.776 0.466 0.441 
   4   (0.460) 0.561 0.142 0.502 0.528 0.418 0.067 0.441 0.739 0.224 0.534 0.559 

Locus 738 : 
2 alleles
5.8% missing data
   4   (0.510) 0.598 0.818 0.955 0.310 0.471 0.311 0.398 0.815 0.678 0.385 0.468 
   2   (0.490) 0.402 0.182 0.045 0.690 0.529 0.689 0.602 0.185 0.322 0.615 0.532 

Locus 739 : 
2 alleles
10.9% missing data
   3   (0.906) 0.930 0.696 0.991 0.970 0.883 0.944 0.923 0.989 0.906 0.959 0.967 
   1   (0.094) 0.070 0.304 0.009 0.030 0.117 0.056 0.077 0.011 0.094 0.041 0.033 

Locus 740 : 
2 alleles
2.2% missing data
   2   (0.911) 0.952 0.828 0.993 0.973 0.900 0.988 0.952 0.993 0.771 0.952 0.917 
   4   (0.089) 0.048 0.172 0.007 0.027 0.100 0.012 0.048 0.007 0.229 0.048 0.083 

Locus 741 : 
2 alleles
5.8% missing data
   2   (0.827) 0.860 0.640 0.986 0.931 0.862 0.947 0.767 0.927 0.795 0.931 0.935 
   4   (0.173) 0.140 0.360 0.014 0.069 0.138 0.053 0.233 0.073 0.205 0.069 0.065 

Locus 742 : 
2 alleles
6.5% missing data
   4   (0.908) 0.865 0.998 0.992 0.946 0.965 0.988 0.814 0.949 0.969 0.981 0.988 
   2   (0.092) 0.135 0.002 0.008 0.054 0.035 0.012 0.186 0.051 0.031 0.019 0.012 

Locus 743 : 
2 alleles
2.9% missing data
   2   (0.175) 0.115 0.363 0.013 0.064 0.130 0.050 0.244 0.045 0.120 0.246 0.136 
   4   (0.825) 0.885 0.637 0.987 0.936 0.870 0.950 0.756 0.955 0.880 0.754 0.864 

Locus 744 : 
2 alleles
3.6% missing data
   1   (0.668) 0.762 0.933 0.985 0.870 0.790 0.497 0.448 0.699 0.531 0.812 0.846 
   3   (0.332) 0.238 0.067 0.015 0.130 0.210 0.503 0.552 0.301 0.469 0.188 0.154 

Locus 745 : 
2 alleles
4.3% missing data
   3   (0.836) 0.874 0.709 0.953 0.891 0.864 0.971 0.870 0.969 0.853 0.518 0.768 
   1   (0.164) 0.126 0.291 0.047 0.109 0.136 0.029 0.130 0.031 0.147 0.482 0.232 

Locus 746 : 
2 alleles
2.9% missing data
   3   (0.852) 0.841 0.646 0.965 0.825 0.859 0.945 0.902 0.975 0.867 0.624 0.874 
   1   (0.148) 0.159 0.354 0.035 0.175 0.141 0.055 0.098 0.025 0.133 0.376 0.126 

Locus 747 : 
2 alleles
2.9% missing data
   2   (0.077) 0.026 0.304 0.004 0.016 0.123 0.008 0.038 0.005 0.064 0.058 0.075 
   4   (0.923) 0.974 0.696 0.996 0.984 0.877 0.992 0.962 0.995 0.936 0.942 0.925 

Locus 748 : 
2 alleles
1.4% missing data
   2   (0.903) 0.839 0.988 0.989 0.859 0.940 0.978 0.931 0.980 0.934 0.946 0.949 
   4   (0.097) 0.161 0.012 0.011 0.141 0.060 0.022 0.069 0.020 0.066 0.054 0.051 

Locus 749 : 
2 alleles
8.0% missing data
   3   (0.256) 0.166 0.089 0.018 0.158 0.272 0.051 0.263 0.156 0.259 0.192 0.389 
   1   (0.744) 0.834 0.911 0.982 0.842 0.728 0.949 0.737 0.844 0.741 0.808 0.611 

Locus 750 : 
2 alleles
11.6% missing data
   3   (0.906) 0.916 0.965 0.994 0.903 0.912 0.918 0.941 0.981 0.830 0.937 0.958 
   1   (0.094) 0.084 0.035 0.006 0.097 0.088 0.082 0.059 0.019 0.170 0.063 0.042 

Locus 751 : 
2 alleles
13.8% missing data
   1   (0.245) 0.205 0.061 0.076 0.824 0.154 0.244 0.262 0.185 0.174 0.338 0.212 
   4   (0.755) 0.795 0.939 0.924 0.176 0.846 0.756 0.738 0.815 0.826 0.662 0.788 

Locus 752 : 
2 alleles
7.2% missing data
   3   (0.697) 0.587 0.334 0.965 0.761 0.602 0.293 0.796 0.931 0.648 0.664 0.726 
   4   (0.303) 0.413 0.666 0.035 0.239 0.398 0.707 0.204 0.069 0.352 0.336 0.274 

Locus 753 : 
2 alleles
3.6% missing data
   2   (0.792) 0.829 0.883 0.566 0.884 0.778 0.547 0.847 0.735 0.813 0.890 0.869 
   4   (0.208) 0.171 0.117 0.434 0.116 0.222 0.453 0.153 0.265 0.187 0.110 0.131 

Locus 754 : 
2 alleles
10.9% missing data
   1   (0.850) 0.931 0.835 0.978 0.404 0.808 0.981 0.879 0.979 0.894 0.722 0.898 
   3   (0.150) 0.069 0.165 0.022 0.596 0.192 0.019 0.121 0.021 0.106 0.278 0.102 

Locus 755 : 
2 alleles
2.2% missing data
   2   (0.755) 0.813 0.870 0.132 0.890 0.743 0.028 0.756 0.901 0.822 0.909 0.868 
   4   (0.245) 0.187 0.130 0.868 0.110 0.257 0.972 0.244 0.099 0.178 0.091 0.132 

Locus 756 : 
2 alleles
2.9% missing data
   4   (0.922) 0.968 0.999 0.997 0.953 0.984 0.085 0.870 0.915 0.972 0.985 0.993 
   2   (0.078) 0.032 0.001 0.003 0.047 0.016 0.915 0.130 0.085 0.028 0.015 0.007 

Locus 757 : 
2 alleles
5.8% missing data
   1   (0.587) 0.559 0.586 0.680 0.389 0.702 0.950 0.598 0.424 0.538 0.472 0.558 
   3   (0.413) 0.441 0.414 0.320 0.611 0.298 0.050 0.402 0.576 0.462 0.528 0.442 

Locus 758 : 
2 alleles
5.8% missing data
   4   (0.814) 0.664 0.955 0.948 0.904 0.830 0.957 0.874 0.917 0.770 0.867 0.800 
   1   (0.186) 0.336 0.045 0.052 0.096 0.170 0.043 0.126 0.083 0.230 0.133 0.200 

Locus 759 : 
2 alleles
14.5% missing data
   4   (0.565) 0.643 0.729 0.611 0.777 0.594 0.680 0.517 0.709 0.482 0.570 0.443 
   2   (0.435) 0.357 0.271 0.389 0.223 0.406 0.320 0.483 0.291 0.518 0.430 0.557 

Locus 760 : 
2 alleles
5.1% missing data
   2   (0.783) 0.819 0.932 0.982 0.832 0.822 0.893 0.744 0.918 0.609 0.490 0.891 
   3   (0.217) 0.181 0.068 0.018 0.168 0.178 0.107 0.256 0.082 0.391 0.510 0.109 

Locus 761 : 
2 alleles
10.1% missing data
   2   (0.876) 0.829 0.933 0.981 0.959 0.931 0.920 0.833 0.977 0.655 0.967 0.969 
   4   (0.124) 0.171 0.067 0.019 0.041 0.069 0.080 0.167 0.023 0.345 0.033 0.031 

Locus 762 : 
2 alleles
7.2% missing data
   1   (0.853) 0.818 0.948 0.977 0.941 0.861 0.843 0.881 0.975 0.936 0.898 0.780 
   2   (0.147) 0.182 0.052 0.023 0.059 0.139 0.157 0.119 0.025 0.064 0.102 0.220 

Locus 763 : 
2 alleles
3.6% missing data
   4   (0.887) 0.932 0.927 0.017 0.967 0.926 0.990 0.926 0.986 0.722 0.969 0.935 
   2   (0.113) 0.068 0.073 0.983 0.033 0.074 0.010 0.074 0.014 0.278 0.031 0.065 

Locus 764 : 
2 alleles
5.1% missing data
   2   (0.825) 0.869 0.836 0.981 0.821 0.833 0.931 0.773 0.923 0.907 0.780 0.913 
   4   (0.175) 0.131 0.164 0.019 0.179 0.167 0.069 0.227 0.077 0.093 0.220 0.087 

Locus 765 : 
2 alleles
17.4% missing data
   4   (0.513) 0.442 0.770 0.409 0.523 0.509 0.896 0.482 0.359 0.623 0.374 0.642 
   2   (0.487) 0.558 0.230 0.591 0.477 0.491 0.104 0.518 0.641 0.377 0.626 0.358 

Locus 766 : 
2 alleles
9.4% missing data
   2   (0.899) 0.929 0.950 0.992 0.949 0.933 0.915 0.936 0.985 0.650 0.956 0.913 
   4   (0.101) 0.071 0.050 0.008 0.051 0.067 0.085 0.064 0.015 0.350 0.044 0.087 

Locus 767 : 
2 alleles
5.1% missing data
   4   (0.404) 0.368 0.677 0.046 0.340 0.348 0.258 0.501 0.149 0.554 0.608 0.303 
   2   (0.596) 0.632 0.323 0.954 0.660 0.652 0.742 0.499 0.851 0.446 0.392 0.697 

Locus 768 : 
2 alleles
2.9% missing data
   2   (0.894) 0.928 0.618 0.992 0.936 0.932 0.975 0.867 0.978 0.927 0.952 0.953 
   1   (0.106) 0.072 0.382 0.008 0.064 0.068 0.025 0.133 0.022 0.073 0.048 0.047 

Locus 769 : 
2 alleles
3.6% missing data
   3   (0.738) 0.744 0.814 0.922 0.912 0.780 0.941 0.685 0.858 0.734 0.792 0.730 
   1   (0.262) 0.256 0.186 0.078 0.088 0.220 0.059 0.315 0.142 0.266 0.208 0.270 

Locus 770 : 
2 alleles
6.5% missing data
   1   (0.793) 0.895 0.749 0.952 0.563 0.726 0.977 0.833 0.950 0.614 0.867 0.834 
   3   (0.207) 0.105 0.251 0.048 0.437 0.274 0.023 0.167 0.050 0.386 0.133 0.166 

Locus 771 : 
2 alleles
7.2% missing data
   3   (0.901) 0.905 0.946 0.992 0.858 0.957 0.982 0.829 0.960 0.957 0.941 0.980 
   1   (0.099) 0.095 0.054 0.008 0.142 0.043 0.018 0.171 0.040 0.043 0.059 0.020 

Locus 772 : 
2 alleles
13.0% missing data
   2   (0.836) 0.888 0.721 0.985 0.922 0.858 0.768 0.812 0.969 0.839 0.842 0.861 
   4   (0.164) 0.112 0.279 0.015 0.078 0.142 0.232 0.188 0.031 0.161 0.158 0.139 

Locus 773 : 
2 alleles
15.9% missing data
   2   (0.380) 0.450 0.340 0.486 0.277 0.401 0.132 0.280 0.286 0.328 0.609 0.580 
   4   (0.620) 0.550 0.660 0.514 0.723 0.599 0.868 0.720 0.714 0.672 0.391 0.420 

Locus 774 : 
2 alleles
10.9% missing data
   3   (0.915) 0.954 0.979 0.995 0.973 0.870 0.944 0.958 0.992 0.868 0.939 0.922 
   1   (0.085) 0.046 0.021 0.005 0.027 0.130 0.056 0.042 0.008 0.132 0.061 0.078 

Locus 775 : 
2 alleles
15.9% missing data
   3   (0.916) 0.959 0.966 0.989 0.969 0.931 0.989 0.932 0.992 0.898 0.827 0.937 
   1   (0.084) 0.041 0.034 0.011 0.031 0.069 0.011 0.068 0.008 0.102 0.173 0.063 

Locus 776 : 
2 alleles
13.0% missing data
   4   (0.582) 0.567 0.364 0.965 0.607 0.529 0.653 0.602 0.891 0.473 0.756 0.436 
   2   (0.418) 0.433 0.636 0.035 0.393 0.471 0.347 0.398 0.109 0.527 0.244 0.564 

Locus 777 : 
2 alleles
6.5% missing data
   1   (0.450) 0.395 0.501 0.513 0.801 0.438 0.140 0.533 0.327 0.272 0.674 0.341 
   4   (0.550) 0.605 0.499 0.487 0.199 0.562 0.860 0.467 0.673 0.728 0.326 0.659 

Locus 778 : 
2 alleles
5.8% missing data
   1   (0.896) 0.877 0.998 0.989 0.927 0.942 0.964 0.851 0.959 0.925 0.895 0.979 
   4   (0.104) 0.123 0.002 0.011 0.073 0.058 0.036 0.149 0.041 0.075 0.105 0.021 

Locus 779 : 
2 alleles
13.0% missing data
   2   (0.334) 0.304 0.421 0.027 0.231 0.323 0.134 0.463 0.151 0.396 0.324 0.180 
   4   (0.666) 0.696 0.579 0.973 0.769 0.677 0.866 0.537 0.849 0.604 0.676 0.820 

Locus 780 : 
2 alleles
6.5% missing data
   1   (0.678) 0.687 0.669 0.912 0.799 0.641 0.755 0.680 0.613 0.743 0.778 0.729 
   3   (0.322) 0.313 0.331 0.088 0.201 0.359 0.245 0.320 0.387 0.257 0.222 0.271 

Locus 781 : 
2 alleles
5.8% missing data
   3   (0.717) 0.783 0.715 0.975 0.817 0.744 0.971 0.723 0.750 0.716 0.762 0.581 
   1   (0.283) 0.217 0.285 0.025 0.183 0.256 0.029 0.277 0.250 0.284 0.238 0.419 

Locus 782 : 
2 alleles
12.3% missing data
   3   (0.852) 0.870 0.994 0.992 0.940 0.905 0.974 0.775 0.639 0.922 0.934 0.970 
   1   (0.148) 0.130 0.006 0.008 0.060 0.095 0.026 0.225 0.361 0.078 0.066 0.030 

Locus 783 : 
2 alleles
14.5% missing data
   3   (0.853) 0.915 0.930 0.983 0.764 0.869 0.828 0.850 0.957 0.943 0.396 0.907 
   1   (0.147) 0.085 0.070 0.017 0.236 0.131 0.172 0.150 0.043 0.057 0.604 0.093 

Locus 784 : 
2 alleles
12.3% missing data
   4   (0.730) 0.829 0.729 0.048 0.866 0.715 0.538 0.710 0.902 0.708 0.727 0.842 
   3   (0.270) 0.171 0.271 0.952 0.134 0.285 0.462 0.290 0.098 0.292 0.273 0.158 

Locus 785 : 
2 alleles
1.4% missing data
   2   (0.676) 0.665 0.862 0.788 0.869 0.767 0.879 0.633 0.757 0.563 0.492 0.683 
   4   (0.324) 0.335 0.138 0.212 0.131 0.233 0.121 0.367 0.243 0.437 0.508 0.317 

Locus 786 : 
2 alleles
13.8% missing data
   3   (0.865) 0.821 0.932 0.990 0.953 0.890 0.962 0.865 0.981 0.866 0.895 0.903 
   1   (0.135) 0.179 0.068 0.010 0.047 0.110 0.038 0.135 0.019 0.134 0.105 0.097 

Locus 787 : 
2 alleles
5.8% missing data
   3   (0.918) 0.966 0.769 0.976 0.911 0.836 0.993 0.969 0.994 0.917 0.953 0.896 
   4   (0.082) 0.034 0.231 0.024 0.089 0.164 0.007 0.031 0.006 0.083 0.047 0.104 

Locus 788 : 
2 alleles
13.0% missing data
   1   (0.911) 0.936 0.699 0.995 0.970 0.917 0.865 0.917 0.988 0.959 0.937 0.966 
   2   (0.089) 0.064 0.301 0.005 0.030 0.083 0.135 0.083 0.012 0.041 0.063 0.034 

Locus 789 : 
2 alleles
1.4% missing data
   3   (0.856) 0.831 0.989 0.989 0.870 0.792 0.869 0.903 0.934 0.867 0.885 0.925 
   1   (0.144) 0.169 0.011 0.011 0.130 0.208 0.131 0.097 0.066 0.133 0.115 0.075 

Locus 790 : 
2 alleles
10.9% missing data
   3   (0.885) 0.870 0.477 0.986 0.937 0.889 0.924 0.938 0.984 0.925 0.918 0.864 
   1   (0.115) 0.130 0.523 0.014 0.063 0.111 0.076 0.062 0.016 0.075 0.082 0.136 

Locus 791 : 
2 alleles
4.3% missing data
   1   (0.692) 0.783 0.511 0.951 0.533 0.701 0.776 0.668 0.440 0.755 0.848 0.811 
   3   (0.308) 0.217 0.489 0.049 0.467 0.299 0.224 0.332 0.560 0.245 0.152 0.189 

Locus 792 : 
2 alleles
12.3% missing data
   1   (0.887) 0.822 0.862 0.991 0.969 0.929 0.853 0.904 0.986 0.906 0.958 0.908 
   3   (0.113) 0.178 0.138 0.009 0.031 0.071 0.147 0.096 0.014 0.094 0.042 0.092 

Locus 793 : 
2 alleles
0.0% missing data
   1   (0.071) 0.028 0.025 0.003 0.031 0.053 0.010 0.027 0.004 0.438 0.046 0.083 
   3   (0.929) 0.972 0.975 0.997 0.969 0.947 0.990 0.973 0.996 0.562 0.954 0.917 

Locus 794 : 
2 alleles
13.8% missing data
   2   (0.555) 0.489 0.902 0.441 0.474 0.617 0.105 0.644 0.516 0.393 0.386 0.525 
   4   (0.445) 0.511 0.098 0.559 0.526 0.383 0.895 0.356 0.484 0.607 0.614 0.475 

Locus 795 : 
2 alleles
0.7% missing data
   2   (0.836) 0.809 0.803 0.988 0.783 0.735 0.851 0.890 0.977 0.849 0.913 0.886 
   3   (0.164) 0.191 0.197 0.012 0.217 0.265 0.149 0.110 0.023 0.151 0.087 0.114 

Locus 796 : 
2 alleles
13.0% missing data
   1   (0.729) 0.594 0.797 0.759 0.818 0.790 0.679 0.744 0.539 0.806 0.801 0.843 
   2   (0.271) 0.406 0.203 0.241 0.182 0.210 0.321 0.256 0.461 0.194 0.199 0.157 

Locus 797 : 
2 alleles
5.1% missing data
   3   (0.875) 0.802 0.987 0.991 0.968 0.918 0.985 0.878 0.915 0.942 0.925 0.940 
   4   (0.125) 0.198 0.013 0.009 0.032 0.082 0.015 0.122 0.085 0.058 0.075 0.060 

Locus 798 : 
2 alleles
5.1% missing data
   3   (0.880) 0.943 0.983 0.993 0.626 0.834 0.981 0.893 0.978 0.929 0.905 0.951 
   1   (0.120) 0.057 0.017 0.007 0.374 0.166 0.019 0.107 0.022 0.071 0.095 0.049 

Locus 799 : 
2 alleles
11.6% missing data
   2   (0.848) 0.795 0.570 0.983 0.884 0.881 0.889 0.889 0.972 0.816 0.836 0.870 
   4   (0.152) 0.205 0.430 0.017 0.116 0.119 0.111 0.111 0.028 0.184 0.164 0.130 

Locus 800 : 
2 alleles
5.1% missing data
   3   (0.894) 0.808 0.981 0.987 0.959 0.924 0.968 0.909 0.975 0.960 0.815 0.953 
   1   (0.106) 0.192 0.019 0.013 0.041 0.076 0.032 0.091 0.025 0.040 0.185 0.047 

Locus 801 : 
2 alleles
0.0% missing data
   1   (0.901) 0.962 0.963 0.993 0.959 0.891 0.988 0.900 0.982 0.797 0.950 0.964 
   2   (0.099) 0.038 0.037 0.007 0.041 0.109 0.012 0.100 0.018 0.203 0.050 0.036 

Locus 802 : 
2 alleles
8.0% missing data
   1   (0.856) 0.932 0.637 0.087 0.948 0.916 0.246 0.838 0.972 0.887 0.951 0.956 
   3   (0.144) 0.068 0.363 0.913 0.052 0.084 0.754 0.162 0.028 0.113 0.049 0.044 

Locus 803 : 
2 alleles
11.6% missing data
   1   (0.885) 0.928 0.989 0.992 0.865 0.893 0.903 0.928 0.975 0.627 0.854 0.929 
   3   (0.115) 0.072 0.011 0.008 0.135 0.107 0.097 0.072 0.025 0.373 0.146 0.071 

Locus 804 : 
2 alleles
2.9% missing data
   3   (0.928) 0.895 0.999 0.997 0.975 0.983 0.978 0.901 0.794 0.985 0.986 0.993 
   4   (0.072) 0.105 0.001 0.003 0.025 0.017 0.022 0.099 0.206 0.015 0.014 0.007 

Locus 805 : 
2 alleles
12.3% missing data
   1   (0.755) 0.788 0.777 0.035 0.869 0.800 0.036 0.756 0.887 0.817 0.899 0.857 
   3   (0.245) 0.212 0.223 0.965 0.131 0.200 0.964 0.244 0.113 0.183 0.101 0.143 

Locus 806 : 
2 alleles
4.3% missing data
   1   (0.102) 0.084 0.030 0.007 0.042 0.099 0.016 0.160 0.014 0.048 0.043 0.024 
   2   (0.898) 0.916 0.970 0.993 0.958 0.901 0.984 0.840 0.986 0.952 0.957 0.976 

Locus 807 : 
2 alleles
3.6% missing data
   1   (0.703) 0.667 0.638 0.978 0.822 0.667 0.941 0.730 0.873 0.620 0.864 0.604 
   3   (0.297) 0.333 0.362 0.022 0.178 0.333 0.059 0.270 0.127 0.380 0.136 0.396 

Locus 808 : 
2 alleles
14.5% missing data
   4   (0.887) 0.912 0.990 0.013 0.950 0.911 0.865 0.932 0.851 0.959 0.944 0.973 
   2   (0.113) 0.088 0.010 0.987 0.050 0.089 0.135 0.068 0.149 0.041 0.056 0.027 

Locus 809 : 
2 alleles
4.3% missing data
   2   (0.861) 0.838 0.910 0.987 0.819 0.801 0.972 0.919 0.978 0.857 0.786 0.883 
   3   (0.139) 0.162 0.090 0.013 0.181 0.199 0.028 0.081 0.022 0.143 0.214 0.117 

Locus 810 : 
2 alleles
5.8% missing data
   3   (0.918) 0.919 0.999 0.990 0.964 0.982 0.974 0.779 0.869 0.979 0.985 0.993 
   2   (0.082) 0.081 0.001 0.010 0.036 0.018 0.026 0.221 0.131 0.021 0.015 0.007 

Locus 811 : 
2 alleles
14.5% missing data
   3   (0.608) 0.591 0.763 0.686 0.572 0.650 0.970 0.575 0.436 0.709 0.720 0.610 
   1   (0.392) 0.409 0.237 0.314 0.428 0.350 0.030 0.425 0.564 0.291 0.280 0.390 

Locus 812 : 
2 alleles
5.1% missing data
   3   (0.901) 0.865 0.997 0.032 0.966 0.958 0.989 0.901 0.951 0.968 0.972 0.986 
   1   (0.099) 0.135 0.003 0.968 0.034 0.042 0.011 0.099 0.049 0.032 0.028 0.014 

Locus 813 : 
2 alleles
10.9% missing data
   2   (0.921) 0.961 0.937 0.981 0.982 0.918 0.953 0.968 0.993 0.889 0.972 0.757 
   3   (0.079) 0.039 0.063 0.019 0.018 0.082 0.047 0.032 0.007 0.111 0.028 0.243 

Locus 814 : 
2 alleles
3.6% missing data
   1   (0.220) 0.248 0.019 0.524 0.269 0.153 0.024 0.209 0.310 0.121 0.449 0.128 
   4   (0.780) 0.752 0.981 0.476 0.731 0.847 0.976 0.791 0.690 0.879 0.551 0.872 

Locus 815 : 
2 alleles
2.9% missing data
   1   (0.853) 0.938 0.863 0.978 0.957 0.808 0.984 0.914 0.947 0.814 0.914 0.676 
   2   (0.147) 0.062 0.137 0.022 0.043 0.192 0.016 0.086 0.053 0.186 0.086 0.324 

Locus 816 : 
2 alleles
7.2% missing data
   2   (0.893) 0.945 0.963 0.988 0.963 0.854 0.986 0.887 0.987 0.951 0.956 0.914 
   1   (0.107) 0.055 0.037 0.012 0.037 0.146 0.014 0.113 0.013 0.049 0.044 0.086 

Locus 817 : 
2 alleles
13.0% missing data
   4   (0.630) 0.517 0.726 0.983 0.553 0.670 0.593 0.597 0.672 0.597 0.813 0.747 
   1   (0.370) 0.483 0.274 0.017 0.447 0.330 0.407 0.403 0.328 0.403 0.187 0.253 

Locus 818 : 
2 alleles
14.5% missing data
   1   (0.186) 0.138 0.188 0.011 0.616 0.227 0.167 0.116 0.056 0.226 0.120 0.210 
   2   (0.814) 0.862 0.812 0.989 0.384 0.773 0.833 0.884 0.944 0.774 0.880 0.790 

Locus 819 : 
2 alleles
12.3% missing data
   1   (0.863) 0.727 0.932 0.981 0.961 0.873 0.980 0.851 0.968 0.901 0.955 0.953 
   3   (0.137) 0.273 0.068 0.019 0.039 0.127 0.020 0.149 0.032 0.099 0.045 0.047 

Locus 820 : 
2 alleles
3.6% missing data
   3   (0.517) 0.564 0.374 0.066 0.595 0.449 0.973 0.513 0.232 0.468 0.589 0.755 
   1   (0.483) 0.436 0.626 0.934 0.405 0.551 0.027 0.487 0.768 0.532 0.411 0.245 

Locus 821 : 
2 alleles
3.6% missing data
   3   (0.778) 0.720 0.973 0.938 0.911 0.780 0.240 0.723 0.898 0.862 0.826 0.924 
   1   (0.222) 0.280 0.027 0.062 0.089 0.220 0.760 0.277 0.102 0.138 0.174 0.076 

Locus 822 : 
2 alleles
13.0% missing data
   2   (0.127) 0.394 0.017 0.028 0.384 0.067 0.041 0.099 0.100 0.045 0.057 0.030 
   4   (0.873) 0.606 0.983 0.972 0.616 0.933 0.959 0.901 0.900 0.955 0.943 0.970 

Locus 823 : 
2 alleles
12.3% missing data
   2   (0.914) 0.942 0.462 0.918 0.955 0.923 0.006 0.955 0.991 0.972 0.973 0.974 
   4   (0.086) 0.058 0.538 0.082 0.045 0.077 0.994 0.045 0.009 0.028 0.027 0.026 

Locus 824 : 
2 alleles
11.6% missing data
   2   (0.932) 0.971 0.862 0.996 0.983 0.926 0.961 0.980 0.996 0.920 0.946 0.747 
   3   (0.068) 0.029 0.138 0.004 0.017 0.074 0.039 0.020 0.004 0.080 0.054 0.253 

Locus 825 : 
2 alleles
1.4% missing data
   1   (0.868) 0.792 0.980 0.988 0.934 0.827 0.966 0.915 0.943 0.930 0.944 0.908 
   3   (0.132) 0.208 0.020 0.012 0.066 0.173 0.034 0.085 0.057 0.070 0.056 0.092 

Locus 826 : 
2 alleles
2.9% missing data
   2   (0.900) 0.944 0.899 0.994 0.967 0.932 0.977 0.862 0.980 0.874 0.951 0.964 
   1   (0.100) 0.056 0.101 0.006 0.033 0.068 0.023 0.138 0.020 0.126 0.049 0.036 

Locus 827 : 
2 alleles
5.1% missing data
   1   (0.896) 0.931 0.091 0.996 0.678 0.950 0.959 0.928 0.914 0.925 0.930 0.977 
   4   (0.104) 0.069 0.909 0.004 0.322 0.050 0.041 0.072 0.086 0.075 0.070 0.023 

Locus 828 : 
2 alleles
7.2% missing data
   4   (0.672) 0.731 0.814 0.440 0.750 0.674 0.614 0.685 0.649 0.604 0.719 0.735 
   3   (0.328) 0.269 0.186 0.560 0.250 0.326 0.386 0.315 0.351 0.396 0.281 0.265 

Locus 829 : 
2 alleles
10.9% missing data
   3   (0.803) 0.890 0.919 0.983 0.952 0.715 0.975 0.817 0.970 0.507 0.869 0.813 
   1   (0.197) 0.110 0.081 0.017 0.048 0.285 0.025 0.183 0.030 0.493 0.131 0.187 

Locus 830 : 
2 alleles
2.9% missing data
   2   (0.743) 0.844 0.548 0.976 0.477 0.702 0.923 0.684 0.927 0.844 0.882 0.781 
   3   (0.257) 0.156 0.452 0.024 0.523 0.298 0.077 0.316 0.073 0.156 0.118 0.219 

Locus 831 : 
2 alleles
1.4% missing data
   2   (0.905) 0.932 0.964 0.995 0.480 0.913 0.991 0.962 0.991 0.873 0.848 0.932 
   4   (0.095) 0.068 0.036 0.005 0.520 0.087 0.009 0.038 0.009 0.127 0.152 0.068 

Locus 832 : 
2 alleles
10.9% missing data
   2   (0.691) 0.684 0.188 0.641 0.808 0.685 0.700 0.735 0.557 0.745 0.766 0.791 
   4   (0.309) 0.316 0.812 0.359 0.192 0.315 0.300 0.265 0.443 0.255 0.234 0.209 

Locus 833 : 
2 alleles
15.2% missing data
   4   (0.882) 0.916 0.981 0.986 0.941 0.837 0.805 0.915 0.970 0.906 0.912 0.910 
   2   (0.118) 0.084 0.019 0.014 0.059 0.163 0.195 0.085 0.030 0.094 0.088 0.090 

Locus 834 : 
2 alleles
14.5% missing data
   2   (0.748) 0.854 0.759 0.978 0.841 0.715 0.781 0.730 0.949 0.649 0.627 0.711 
   4   (0.252) 0.146 0.241 0.022 0.159 0.285 0.219 0.270 0.051 0.351 0.373 0.289 

Locus 835 : 
2 alleles
10.9% missing data
   4   (0.905) 0.954 0.699 0.995 0.974 0.955 0.916 0.882 0.980 0.753 0.971 0.971 
   2   (0.095) 0.046 0.301 0.005 0.026 0.045 0.084 0.118 0.020 0.247 0.029 0.029 

Locus 836 : 
2 alleles
5.1% missing data
   2   (0.435) 0.380 0.365 0.507 0.213 0.353 0.915 0.403 0.422 0.485 0.458 0.616 
   4   (0.565) 0.620 0.635 0.493 0.787 0.647 0.085 0.597 0.578 0.515 0.542 0.384 

Locus 837 : 
2 alleles
7.2% missing data
   2   (0.873) 0.916 0.679 0.985 0.950 0.909 0.969 0.854 0.955 0.873 0.910 0.932 
   4   (0.127) 0.084 0.321 0.015 0.050 0.091 0.031 0.146 0.045 0.127 0.090 0.068 

Locus 838 : 
2 alleles
5.1% missing data
   1   (0.886) 0.776 0.995 0.995 0.970 0.957 0.985 0.875 0.674 0.867 0.973 0.984 
   2   (0.114) 0.224 0.005 0.005 0.030 0.043 0.015 0.125 0.326 0.133 0.027 0.016 

Locus 839 : 
2 alleles
5.1% missing data
   1   (0.865) 0.837 0.770 0.989 0.934 0.913 0.991 0.842 0.834 0.912 0.866 0.967 
   4   (0.135) 0.163 0.230 0.011 0.066 0.087 0.009 0.158 0.166 0.088 0.134 0.033 

Locus 840 : 
2 alleles
2.9% missing data
   3   (0.913) 0.975 0.877 0.995 0.964 0.703 0.994 0.977 0.996 0.889 0.926 0.777 
   1   (0.087) 0.025 0.123 0.005 0.036 0.297 0.006 0.023 0.004 0.111 0.074 0.223 

Locus 841 : 
2 alleles
10.9% missing data
   2   (0.906) 0.939 0.993 0.993 0.802 0.946 0.932 0.891 0.922 0.963 0.971 0.981 
   4   (0.094) 0.061 0.007 0.007 0.198 0.054 0.068 0.109 0.078 0.037 0.029 0.019 

Locus 842 : 
2 alleles
5.1% missing data
   2   (0.896) 0.921 0.945 0.990 0.956 0.953 0.919 0.892 0.961 0.767 0.961 0.960 
   4   (0.104) 0.079 0.055 0.010 0.044 0.047 0.081 0.108 0.039 0.233 0.039 0.040 

Locus 843 : 
2 alleles
12.3% missing data
   2   (0.795) 0.697 0.611 0.977 0.885 0.740 0.957 0.839 0.963 0.868 0.858 0.775 
   4   (0.205) 0.303 0.389 0.023 0.115 0.260 0.043 0.161 0.037 0.132 0.142 0.225 

Locus 844 : 
2 alleles
2.9% missing data
   3   (0.897) 0.906 0.991 0.562 0.936 0.953 0.898 0.908 0.915 0.916 0.955 0.976 
   1   (0.103) 0.094 0.009 0.438 0.064 0.047 0.102 0.092 0.085 0.084 0.045 0.024 

Locus 845 : 
2 alleles
13.8% missing data
   1   (0.814) 0.899 0.657 0.938 0.849 0.777 0.434 0.856 0.959 0.896 0.876 0.714 
   3   (0.186) 0.101 0.343 0.062 0.151 0.223 0.566 0.144 0.041 0.104 0.124 0.286 

Locus 846 : 
2 alleles
12.3% missing data
   1   (0.842) 0.936 0.873 0.086 0.917 0.830 0.979 0.809 0.953 0.933 0.885 0.914 
   4   (0.158) 0.064 0.127 0.914 0.083 0.170 0.021 0.191 0.047 0.067 0.115 0.086 

Locus 847 : 
2 alleles
4.3% missing data
   1   (0.768) 0.820 0.957 0.973 0.378 0.808 0.961 0.804 0.887 0.806 0.799 0.592 
   3   (0.232) 0.180 0.043 0.027 0.622 0.192 0.039 0.196 0.113 0.194 0.201 0.408 

Locus 848 : 
2 alleles
8.0% missing data
   1   (0.469) 0.363 0.211 0.493 0.459 0.493 0.445 0.457 0.592 0.374 0.396 0.604 
   3   (0.531) 0.637 0.789 0.507 0.541 0.507 0.555 0.543 0.408 0.626 0.604 0.396 

Locus 849 : 
2 alleles
8.7% missing data
   3   (0.938) 0.976 0.961 0.996 0.984 0.856 0.961 0.982 0.997 0.958 0.965 0.884 
   2   (0.062) 0.024 0.039 0.004 0.016 0.144 0.039 0.018 0.003 0.042 0.035 0.116 

Locus 850 : 
2 alleles
10.9% missing data
   1   (0.732) 0.843 0.162 0.387 0.916 0.779 0.129 0.700 0.778 0.750 0.818 0.879 
   3   (0.268) 0.157 0.838 0.613 0.084 0.221 0.871 0.300 0.222 0.250 0.182 0.121 

Locus 851 : 
2 alleles
5.8% missing data
   2   (0.889) 0.926 0.902 0.993 0.965 0.905 0.989 0.887 0.978 0.830 0.948 0.934 
   4   (0.111) 0.074 0.098 0.007 0.035 0.095 0.011 0.113 0.022 0.170 0.052 0.066 

Locus 852 : 
2 alleles
4.3% missing data
   4   (0.894) 0.943 0.955 0.992 0.958 0.908 0.986 0.846 0.979 0.942 0.924 0.957 
   2   (0.106) 0.057 0.045 0.008 0.042 0.092 0.014 0.154 0.021 0.058 0.076 0.043 

Locus 853 : 
2 alleles
2.9% missing data
   1   (0.257) 0.308 0.133 0.022 0.113 0.284 0.078 0.372 0.109 0.164 0.222 0.105 
   3   (0.743) 0.692 0.867 0.978 0.887 0.716 0.922 0.628 0.891 0.836 0.778 0.895 

Locus 854 : 
2 alleles
5.8% missing data
   1   (0.879) 0.882 0.770 0.992 0.674 0.888 0.987 0.926 0.974 0.899 0.908 0.930 
   3   (0.121) 0.118 0.230 0.008 0.326 0.112 0.013 0.074 0.026 0.101 0.092 0.070 

Locus 855 : 
2 alleles
10.9% missing data
   1   (0.138) 0.205 0.097 0.009 0.106 0.110 0.157 0.121 0.027 0.209 0.117 0.076 
   3   (0.862) 0.795 0.903 0.991 0.894 0.890 0.843 0.879 0.973 0.791 0.883 0.924 

Locus 856 : 
2 alleles
1.4% missing data
   1   (0.677) 0.805 0.455 0.972 0.803 0.554 0.907 0.642 0.937 0.678 0.752 0.581 
   3   (0.323) 0.195 0.545 0.028 0.197 0.446 0.093 0.358 0.063 0.322 0.248 0.419 

Locus 857 : 
2 alleles
3.6% missing data
   1   (0.213) 0.204 0.592 0.021 0.212 0.153 0.034 0.235 0.070 0.248 0.295 0.151 
   3   (0.787) 0.796 0.408 0.979 0.788 0.847 0.966 0.765 0.930 0.752 0.705 0.849 

Locus 858 : 
2 alleles
13.0% missing data
   3   (0.202) 0.257 0.133 0.019 0.141 0.138 0.102 0.219 0.070 0.103 0.522 0.223 
   4   (0.798) 0.743 0.867 0.981 0.859 0.862 0.898 0.781 0.930 0.897 0.478 0.777 

Locus 859 : 
2 alleles
12.3% missing data
   4   (0.865) 0.882 0.870 0.988 0.573 0.857 0.936 0.850 0.946 0.957 0.928 0.965 
   2   (0.135) 0.118 0.130 0.012 0.427 0.143 0.064 0.150 0.054 0.043 0.072 0.035 

Locus 860 : 
2 alleles
8.0% missing data
   3   (0.823) 0.850 0.756 0.988 0.908 0.787 0.917 0.835 0.919 0.889 0.922 0.856 
   1   (0.177) 0.150 0.244 0.012 0.092 0.213 0.083 0.165 0.081 0.111 0.078 0.144 

Locus 861 : 
2 alleles
5.1% missing data
   2   (0.163) 0.215 0.265 0.008 0.061 0.109 0.019 0.138 0.310 0.185 0.068 0.082 
   4   (0.837) 0.785 0.735 0.992 0.939 0.891 0.981 0.862 0.690 0.815 0.932 0.918 

Locus 862 : 
2 alleles
5.8% missing data
   4   (0.315) 0.432 0.289 0.863 0.234 0.266 0.051 0.283 0.099 0.399 0.172 0.362 
   1   (0.685) 0.568 0.711 0.137 0.766 0.734 0.949 0.717 0.901 0.601 0.828 0.638 

Locus 863 : 
2 alleles
4.3% missing data
   3   (0.940) 0.930 1.000 0.998 0.976 0.990 0.984 0.906 0.560 0.988 0.992 0.996 
   1   (0.060) 0.070 0.000 0.002 0.024 0.010 0.016 0.094 0.440 0.012 0.008 0.004 

Locus 864 : 
2 alleles
4.3% missing data
   4   (0.879) 0.951 0.857 0.994 0.386 0.918 0.907 0.928 0.984 0.510 0.912 0.925 
   3   (0.121) 0.049 0.143 0.006 0.614 0.082 0.093 0.072 0.016 0.490 0.088 0.075 

Locus 865 : 
2 alleles
1.4% missing data
   1   (0.162) 0.300 0.351 0.011 0.129 0.188 0.035 0.103 0.054 0.120 0.173 0.098 
   3   (0.838) 0.700 0.649 0.989 0.871 0.812 0.965 0.897 0.946 0.880 0.827 0.902 

Locus 866 : 
2 alleles
9.4% missing data
   2   (0.902) 0.909 0.997 0.995 0.950 0.959 0.904 0.845 0.909 0.912 0.920 0.986 
   1   (0.098) 0.091 0.003 0.005 0.050 0.041 0.096 0.155 0.091 0.088 0.080 0.014 

Locus 867 : 
2 alleles
2.2% missing data
   1   (0.099) 0.132 0.118 0.023 0.212 0.053 0.015 0.064 0.029 0.132 0.045 0.052 
   2   (0.901) 0.868 0.882 0.977 0.788 0.947 0.985 0.936 0.971 0.868 0.955 0.948 

Locus 868 : 
2 alleles
3.6% missing data
   3   (0.848) 0.790 0.992 0.941 0.934 0.889 0.984 0.843 0.700 0.905 0.885 0.959 
   4   (0.152) 0.210 0.008 0.059 0.066 0.111 0.016 0.157 0.300 0.095 0.115 0.041 

Locus 869 : 
2 alleles
4.3% missing data
   4   (0.885) 0.908 0.919 0.392 0.977 0.925 0.984 0.878 0.951 0.917 0.931 0.971 
   2   (0.115) 0.092 0.081 0.608 0.023 0.075 0.016 0.122 0.049 0.083 0.069 0.029 

Locus 870 : 
2 alleles
5.1% missing data
   2   (0.889) 0.807 0.792 0.993 0.919 0.893 0.826 0.931 0.968 0.933 0.877 0.954 
   4   (0.111) 0.193 0.208 0.007 0.081 0.107 0.174 0.069 0.032 0.067 0.123 0.046 

Locus 871 : 
2 alleles
14.5% missing data
   1   (0.632) 0.665 0.717 0.263 0.730 0.625 0.347 0.660 0.795 0.464 0.689 0.709 
   4   (0.368) 0.335 0.283 0.737 0.270 0.375 0.653 0.340 0.205 0.536 0.311 0.291 

Locus 872 : 
2 alleles
6.5% missing data
   4   (0.892) 0.791 0.995 0.666 0.937 0.938 0.957 0.936 0.841 0.921 0.964 0.968 
   2   (0.108) 0.209 0.005 0.334 0.063 0.062 0.043 0.064 0.159 0.079 0.036 0.032 

Locus 873 : 
2 alleles
12.3% missing data
   1   (0.875) 0.898 0.988 0.993 0.886 0.915 0.909 0.838 0.966 0.853 0.939 0.945 
   2   (0.125) 0.102 0.012 0.007 0.114 0.085 0.091 0.162 0.034 0.147 0.061 0.055 

Locus 874 : 
2 alleles
1.4% missing data
   1   (0.851) 0.814 0.877 0.991 0.906 0.811 0.952 0.881 0.953 0.792 0.798 0.949 
   3   (0.149) 0.186 0.123 0.009 0.094 0.189 0.048 0.119 0.047 0.208 0.202 0.051 

Locus 875 : 
2 alleles
8.7% missing data
   2   (0.873) 0.916 0.797 0.987 0.805 0.880 0.971 0.886 0.973 0.932 0.630 0.925 
   4   (0.127) 0.084 0.203 0.013 0.195 0.120 0.029 0.114 0.027 0.068 0.370 0.075 

Locus 876 : 
2 alleles
2.9% missing data
   3   (0.883) 0.752 0.990 0.994 0.811 0.923 0.989 0.873 0.850 0.960 0.969 0.983 
   1   (0.117) 0.248 0.010 0.006 0.189 0.077 0.011 0.127 0.150 0.040 0.031 0.017 

Locus 877 : 
2 alleles
0.7% missing data
   1   (0.058) 0.017 0.368 0.005 0.017 0.110 0.004 0.016 0.002 0.065 0.043 0.073 
   2   (0.942) 0.983 0.632 0.995 0.983 0.890 0.996 0.984 0.998 0.935 0.957 0.927 

Locus 878 : 
2 alleles
12.3% missing data
   3   (0.746) 0.743 0.874 0.556 0.797 0.739 0.954 0.811 0.734 0.786 0.876 0.649 
   2   (0.254) 0.257 0.126 0.444 0.203 0.261 0.046 0.189 0.266 0.214 0.124 0.351 

Locus 879 : 
2 alleles
2.9% missing data
   1   (0.905) 0.945 0.996 0.241 0.900 0.975 0.984 0.886 0.933 0.900 0.974 0.982 
   3   (0.095) 0.055 0.004 0.759 0.100 0.025 0.016 0.114 0.067 0.100 0.026 0.018 

Locus 880 : 
2 alleles
9.4% missing data
   1   (0.670) 0.612 0.364 0.978 0.456 0.698 0.501 0.670 0.752 0.673 0.776 0.813 
   4   (0.330) 0.388 0.636 0.022 0.544 0.302 0.499 0.330 0.248 0.327 0.224 0.187 

Locus 881 : 
2 alleles
13.0% missing data
   2   (0.916) 0.964 0.947 0.982 0.961 0.877 0.950 0.956 0.992 0.958 0.887 0.881 
   4   (0.084) 0.036 0.053 0.018 0.039 0.123 0.050 0.044 0.008 0.042 0.113 0.119 

Locus 882 : 
2 alleles
15.9% missing data
   3   (0.881) 0.868 0.747 0.910 0.947 0.848 0.985 0.931 0.985 0.919 0.931 0.859 
   1   (0.119) 0.132 0.253 0.090 0.053 0.152 0.015 0.069 0.015 0.081 0.069 0.141 

Locus 883 : 
2 alleles
2.9% missing data
   3   (0.904) 0.922 0.966 0.986 0.876 0.939 0.711 0.894 0.946 0.971 0.955 0.975 
   1   (0.096) 0.078 0.034 0.014 0.124 0.061 0.289 0.106 0.054 0.029 0.045 0.025 

Locus 884 : 
2 alleles
3.6% missing data
   1   (0.775) 0.780 0.586 0.417 0.920 0.879 0.963 0.721 0.803 0.744 0.925 0.862 
   3   (0.225) 0.220 0.414 0.583 0.080 0.121 0.037 0.279 0.197 0.256 0.075 0.138 

Locus 885 : 
2 alleles
13.0% missing data
   2   (0.875) 0.871 0.980 0.865 0.923 0.764 0.983 0.930 0.984 0.902 0.922 0.892 
   4   (0.125) 0.129 0.020 0.135 0.077 0.236 0.017 0.070 0.016 0.098 0.078 0.108 

Locus 886 : 
2 alleles
11.6% missing data
   2   (0.908) 0.774 0.738 0.995 0.949 0.938 0.983 0.953 0.977 0.954 0.940 0.955 
   4   (0.092) 0.226 0.262 0.005 0.051 0.062 0.017 0.047 0.023 0.046 0.060 0.045 

Locus 887 : 
2 alleles
13.0% missing data
   1   (0.913) 0.912 0.753 0.994 0.972 0.942 0.942 0.934 0.985 0.856 0.952 0.969 
   2   (0.087) 0.088 0.247 0.006 0.028 0.058 0.058 0.066 0.015 0.144 0.048 0.031 

Locus 888 : 
2 alleles
17.4% missing data
   1   (0.680) 0.448 0.916 0.918 0.877 0.676 0.491 0.660 0.654 0.727 0.782 0.874 
   3   (0.320) 0.552 0.084 0.082 0.123 0.324 0.509 0.340 0.346 0.273 0.218 0.126 

Locus 889 : 
2 alleles
3.6% missing data
   3   (0.867) 0.822 0.794 0.936 0.911 0.880 0.991 0.889 0.968 0.846 0.868 0.931 
   1   (0.133) 0.178 0.206 0.064 0.089 0.120 0.009 0.111 0.032 0.154 0.132 0.069 

Locus 890 : 
2 alleles
6.5% missing data
   4   (0.675) 0.748 0.727 0.957 0.243 0.615 0.965 0.694 0.505 0.811 0.594 0.768 
   2   (0.325) 0.252 0.273 0.043 0.757 0.385 0.035 0.306 0.495 0.189 0.406 0.232 

Locus 891 : 
2 alleles
5.8% missing data
   2   (0.474) 0.607 0.578 0.809 0.575 0.486 0.699 0.396 0.256 0.434 0.463 0.508 
   4   (0.526) 0.393 0.422 0.191 0.425 0.514 0.301 0.604 0.744 0.566 0.537 0.492 

Locus 892 : 
2 alleles
5.8% missing data
   2   (0.838) 0.844 0.695 0.991 0.944 0.906 0.679 0.841 0.801 0.839 0.894 0.916 
   1   (0.162) 0.156 0.305 0.009 0.056 0.094 0.321 0.159 0.199 0.161 0.106 0.084 

Locus 893 : 
2 alleles
13.8% missing data
   4   (0.714) 0.832 0.617 0.754 0.849 0.632 0.966 0.707 0.900 0.682 0.539 0.704 
   2   (0.286) 0.168 0.383 0.246 0.151 0.368 0.034 0.293 0.100 0.318 0.461 0.296 

Locus 894 : 
2 alleles
13.0% missing data
   3   (0.575) 0.725 0.674 0.533 0.675 0.523 0.108 0.616 0.496 0.563 0.640 0.515 
   4   (0.425) 0.275 0.326 0.467 0.325 0.477 0.892 0.384 0.504 0.437 0.360 0.485 

Locus 895 : 
2 alleles
3.6% missing data
   1   (0.943) 0.984 0.943 0.996 0.986 0.886 0.997 0.984 0.997 0.910 0.973 0.896 
   3   (0.057) 0.016 0.057 0.004 0.014 0.114 0.003 0.016 0.003 0.090 0.027 0.104 

Locus 896 : 
2 alleles
13.0% missing data
   2   (0.729) 0.722 0.749 0.116 0.857 0.731 0.966 0.721 0.919 0.793 0.814 0.732 
   3   (0.271) 0.278 0.251 0.884 0.143 0.269 0.034 0.279 0.081 0.207 0.186 0.268 

Locus 897 : 
2 alleles
15.2% missing data
   3   (0.778) 0.745 0.870 0.976 0.870 0.789 0.970 0.776 0.821 0.874 0.858 0.764 
   4   (0.222) 0.255 0.130 0.024 0.130 0.211 0.030 0.224 0.179 0.126 0.142 0.236 

Locus 898 : 
2 alleles
1.4% missing data
   1   (0.882) 0.786 0.894 0.988 0.883 0.928 0.989 0.913 0.755 0.942 0.955 0.966 
   3   (0.118) 0.214 0.106 0.012 0.117 0.072 0.011 0.087 0.245 0.058 0.045 0.034 

Locus 899 : 
2 alleles
13.8% missing data
   1   (0.855) 0.777 0.452 0.861 0.905 0.860 0.977 0.911 0.962 0.869 0.912 0.895 
   3   (0.145) 0.223 0.548 0.139 0.095 0.140 0.023 0.089 0.038 0.131 0.088 0.105 

Locus 900 : 
2 alleles
2.9% missing data
   3   (0.934) 0.980 0.985 0.995 0.984 0.944 0.994 0.968 0.996 0.936 0.928 0.864 
   1   (0.066) 0.020 0.015 0.005 0.016 0.056 0.006 0.032 0.004 0.064 0.072 0.136 

Locus 901 : 
2 alleles
4.3% missing data
   3   (0.881) 0.844 0.929 0.992 0.962 0.810 0.984 0.921 0.968 0.918 0.945 0.945 
   2   (0.119) 0.156 0.071 0.008 0.038 0.190 0.016 0.079 0.032 0.082 0.055 0.055 

Locus 902 : 
2 alleles
12.3% missing data
   4   (0.917) 0.965 0.822 0.995 0.972 0.890 0.939 0.959 0.993 0.780 0.970 0.937 
   1   (0.083) 0.035 0.178 0.005 0.028 0.110 0.061 0.041 0.007 0.220 0.030 0.063 

Locus 903 : 
2 alleles
13.0% missing data
   4   (0.618) 0.647 0.381 0.426 0.564 0.604 0.478 0.623 0.806 0.666 0.600 0.666 
   2   (0.382) 0.353 0.619 0.574 0.436 0.396 0.522 0.377 0.194 0.334 0.400 0.334 

Locus 904 : 
2 alleles
8.7% missing data
   4   (0.506) 0.491 0.391 0.901 0.551 0.566 0.569 0.482 0.498 0.444 0.457 0.447 
   2   (0.494) 0.509 0.609 0.099 0.449 0.434 0.431 0.518 0.502 0.556 0.543 0.553 

Locus 905 : 
2 alleles
6.5% missing data
   1   (0.888) 0.919 0.879 0.990 0.940 0.889 0.984 0.930 0.978 0.901 0.962 0.816 
   3   (0.112) 0.081 0.121 0.010 0.060 0.111 0.016 0.070 0.022 0.099 0.038 0.184 

Locus 906 : 
2 alleles
12.3% missing data
   2   (0.899) 0.918 0.978 0.278 0.920 0.938 0.835 0.899 0.956 0.957 0.969 0.980 
   4   (0.101) 0.082 0.022 0.722 0.080 0.062 0.165 0.101 0.044 0.043 0.031 0.020 

Locus 907 : 
2 alleles
1.4% missing data
   1   (0.899) 0.934 0.955 0.993 0.961 0.905 0.986 0.914 0.979 0.900 0.900 0.940 
   2   (0.101) 0.066 0.045 0.007 0.039 0.095 0.014 0.086 0.021 0.100 0.100 0.060 

Locus 908 : 
2 alleles
12.3% missing data
   3   (0.788) 0.803 0.859 0.847 0.862 0.780 0.955 0.809 0.869 0.835 0.791 0.785 
   1   (0.212) 0.197 0.141 0.153 0.138 0.220 0.045 0.191 0.131 0.165 0.209 0.215 

Locus 909 : 
2 alleles
3.6% missing data
   1   (0.715) 0.732 0.961 0.035 0.849 0.806 0.966 0.689 0.598 0.618 0.473 0.879 
   4   (0.285) 0.268 0.039 0.965 0.151 0.194 0.034 0.311 0.402 0.382 0.527 0.121 

Locus 910 : 
2 alleles
12.3% missing data
   4   (0.603) 0.630 0.651 0.553 0.572 0.677 0.659 0.638 0.454 0.485 0.369 0.625 
   1   (0.397) 0.370 0.349 0.447 0.428 0.323 0.341 0.362 0.546 0.515 0.631 0.375 

Locus 911 : 
2 alleles
15.9% missing data
   3   (0.876) 0.942 0.829 0.740 0.947 0.791 0.992 0.947 0.991 0.833 0.938 0.643 
   1   (0.124) 0.058 0.171 0.260 0.053 0.209 0.008 0.053 0.009 0.167 0.062 0.357 

Locus 912 : 
2 alleles
2.9% missing data
   1   (0.917) 0.964 0.989 0.038 0.974 0.830 0.887 0.972 0.994 0.934 0.972 0.970 
   3   (0.083) 0.036 0.011 0.962 0.026 0.170 0.113 0.028 0.006 0.066 0.028 0.030 

Locus 913 : 
2 alleles
18.8% missing data
   1   (0.832) 0.834 0.759 0.740 0.901 0.872 0.921 0.772 0.934 0.891 0.957 0.920 
   3   (0.168) 0.166 0.241 0.260 0.099 0.128 0.079 0.228 0.066 0.109 0.043 0.080 

Locus 914 : 
2 alleles
10.1% missing data
   3   (0.791) 0.853 0.807 0.981 0.609 0.716 0.837 0.814 0.951 0.714 0.884 0.852 
   1   (0.209) 0.147 0.193 0.019 0.391 0.284 0.163 0.186 0.049 0.286 0.116 0.148 

Locus 915 : 
2 alleles
5.1% missing data
   1   (0.823) 0.600 0.991 0.923 0.942 0.873 0.834 0.815 0.925 0.858 0.946 0.913 
   3   (0.177) 0.400 0.009 0.077 0.058 0.127 0.166 0.185 0.075 0.142 0.054 0.087 

Locus 916 : 
2 alleles
4.3% missing data
   2   (0.709) 0.741 0.861 0.980 0.302 0.748 0.948 0.702 0.652 0.764 0.697 0.778 
   4   (0.291) 0.259 0.139 0.020 0.698 0.252 0.052 0.298 0.348 0.236 0.303 0.222 

Locus 917 : 
2 alleles
1.4% missing data
   2   (0.766) 0.879 0.642 0.281 0.891 0.670 0.052 0.812 0.927 0.803 0.795 0.867 
   4   (0.234) 0.121 0.358 0.719 0.109 0.330 0.948 0.188 0.073 0.197 0.205 0.133 

Locus 918 : 
2 alleles
2.9% missing data
   2   (0.829) 0.924 0.923 0.989 0.933 0.889 0.037 0.745 0.942 0.787 0.898 0.936 
   4   (0.171) 0.076 0.077 0.011 0.067 0.111 0.963 0.255 0.058 0.213 0.102 0.064 

Locus 919 : 
2 alleles
2.9% missing data
   4   (0.624) 0.437 0.432 0.963 0.772 0.693 0.586 0.561 0.858 0.621 0.801 0.652 
   1   (0.376) 0.563 0.568 0.037 0.228 0.307 0.414 0.439 0.142 0.379 0.199 0.348 

Locus 920 : 
2 alleles
12.3% missing data
   3   (0.895) 0.922 0.990 0.994 0.934 0.920 0.911 0.874 0.969 0.918 0.949 0.959 
   1   (0.105) 0.078 0.010 0.006 0.066 0.080 0.089 0.126 0.031 0.082 0.051 0.041 

Locus 921 : 
2 alleles
13.0% missing data
   3   (0.820) 0.743 0.877 0.991 0.913 0.850 0.717 0.878 0.725 0.861 0.654 0.890 
   1   (0.180) 0.257 0.123 0.009 0.087 0.150 0.283 0.122 0.275 0.139 0.346 0.110 

Locus 922 : 
2 alleles
9.4% missing data
   2   (0.897) 0.958 0.922 0.992 0.955 0.832 0.989 0.918 0.986 0.843 0.960 0.944 
   4   (0.103) 0.042 0.078 0.008 0.045 0.168 0.011 0.082 0.014 0.157 0.040 0.056 

Locus 923 : 
2 alleles
5.1% missing data
   4   (0.685) 0.685 0.493 0.898 0.903 0.665 0.925 0.653 0.888 0.629 0.670 0.700 
   3   (0.315) 0.315 0.507 0.102 0.097 0.335 0.075 0.347 0.112 0.371 0.330 0.300 

Locus 924 : 
2 alleles
13.8% missing data
   3   (0.865) 0.938 0.948 0.877 0.874 0.903 0.923 0.828 0.977 0.842 0.948 0.873 
   1   (0.135) 0.062 0.052 0.123 0.126 0.097 0.077 0.172 0.023 0.158 0.052 0.127 

Locus 925 : 
2 alleles
2.9% missing data
   3   (0.779) 0.819 0.548 0.256 0.849 0.864 0.949 0.771 0.864 0.679 0.819 0.861 
   1   (0.221) 0.181 0.452 0.744 0.151 0.136 0.051 0.229 0.136 0.321 0.181 0.139 

Locus 926 : 
2 alleles
5.1% missing data
   4   (0.722) 0.640 0.745 0.978 0.827 0.780 0.955 0.651 0.868 0.679 0.760 0.802 
   2   (0.278) 0.360 0.255 0.022 0.173 0.220 0.045 0.349 0.132 0.321 0.240 0.198 

Locus 927 : 
2 alleles
8.0% missing data
   1   (0.474) 0.617 0.857 0.111 0.810 0.400 0.083 0.442 0.537 0.612 0.320 0.400 
   3   (0.526) 0.383 0.143 0.889 0.190 0.600 0.917 0.558 0.463 0.388 0.680 0.600 

Locus 928 : 
2 alleles
3.6% missing data
   3   (0.818) 0.901 0.702 0.066 0.885 0.773 0.978 0.882 0.971 0.723 0.833 0.832 
   4   (0.182) 0.099 0.298 0.934 0.115 0.227 0.022 0.118 0.029 0.277 0.167 0.168 

Locus 929 : 
2 alleles
1.4% missing data
   2   (0.873) 0.803 0.963 0.994 0.946 0.927 0.989 0.888 0.917 0.803 0.928 0.947 
   4   (0.127) 0.197 0.037 0.006 0.054 0.073 0.011 0.112 0.083 0.197 0.072 0.053 

Locus 930 : 
2 alleles
14.5% missing data
   3   (0.898) 0.920 0.997 0.136 0.943 0.952 0.988 0.907 0.953 0.960 0.590 0.981 
   4   (0.102) 0.080 0.003 0.864 0.057 0.048 0.012 0.093 0.047 0.040 0.410 0.019 

Locus 931 : 
2 alleles
2.9% missing data
   2   (0.898) 0.935 0.908 0.989 0.958 0.920 0.986 0.922 0.985 0.958 0.907 0.838 
   4   (0.102) 0.065 0.092 0.011 0.042 0.080 0.014 0.078 0.015 0.042 0.093 0.162 

Locus 932 : 
2 alleles
3.6% missing data
   1   (0.145) 0.070 0.309 0.766 0.104 0.137 0.023 0.109 0.028 0.138 0.118 0.132 
   3   (0.855) 0.930 0.691 0.234 0.896 0.863 0.977 0.891 0.972 0.862 0.882 0.868 

Locus 933 : 
2 alleles
12.3% missing data
   1   (0.832) 0.811 0.672 0.495 0.851 0.867 0.860 0.870 0.912 0.843 0.922 0.893 
   4   (0.168) 0.189 0.328 0.505 0.149 0.133 0.140 0.130 0.088 0.157 0.078 0.107 

Locus 934 : 
2 alleles
11.6% missing data
   2   (0.899) 0.897 0.999 0.886 0.808 0.976 0.980 0.860 0.632 0.967 0.906 0.987 
   3   (0.101) 0.103 0.001 0.114 0.192 0.024 0.020 0.140 0.368 0.033 0.094 0.013 

Locus 935 : 
2 alleles
10.1% missing data
   1   (0.529) 0.541 0.182 0.023 0.288 0.507 0.556 0.625 0.560 0.384 0.479 0.640 
   4   (0.471) 0.459 0.818 0.977 0.712 0.493 0.444 0.375 0.440 0.616 0.521 0.360 

Locus 936 : 
2 alleles
8.7% missing data
   2   (0.625) 0.571 0.581 0.790 0.648 0.659 0.092 0.692 0.305 0.585 0.608 0.767 
   3   (0.375) 0.429 0.419 0.210 0.352 0.341 0.908 0.308 0.695 0.415 0.392 0.233 

Locus 937 : 
2 alleles
12.3% missing data
   1   (0.935) 0.980 0.923 0.993 0.978 0.950 0.995 0.979 0.996 0.903 0.958 0.624 
   4   (0.065) 0.020 0.077 0.007 0.022 0.050 0.005 0.021 0.004 0.097 0.042 0.376 

Locus 938 : 
2 alleles
5.1% missing data
   1   (0.791) 0.804 0.909 0.442 0.746 0.848 0.810 0.794 0.876 0.880 0.534 0.860 
   4   (0.209) 0.196 0.091 0.558 0.254 0.152 0.190 0.206 0.124 0.120 0.466 0.140 

Locus 939 : 
2 alleles
5.1% missing data
   1   (0.699) 0.537 0.685 0.981 0.621 0.769 0.575 0.619 0.804 0.778 0.828 0.866 
   2   (0.301) 0.463 0.315 0.019 0.379 0.231 0.425 0.381 0.196 0.222 0.172 0.134 

Locus 940 : 
2 alleles
0.7% missing data
   3   (0.884) 0.884 0.961 0.985 0.961 0.910 0.985 0.861 0.968 0.901 0.964 0.952 
   1   (0.116) 0.116 0.039 0.015 0.039 0.090 0.015 0.139 0.032 0.099 0.036 0.048 

Locus 941 : 
2 alleles
6.5% missing data
   3   (0.468) 0.346 0.279 0.947 0.286 0.491 0.538 0.480 0.241 0.517 0.262 0.636 
   4   (0.532) 0.654 0.721 0.053 0.714 0.509 0.462 0.520 0.759 0.483 0.738 0.364 

Locus 942 : 
2 alleles
5.8% missing data
   2   (0.835) 0.870 0.911 0.451 0.647 0.851 0.853 0.892 0.927 0.808 0.885 0.886 
   4   (0.165) 0.130 0.089 0.549 0.353 0.149 0.147 0.108 0.073 0.192 0.115 0.114 

Locus 943 : 
2 alleles
3.6% missing data
   2   (0.907) 0.850 0.989 0.328 0.776 0.959 0.946 0.945 0.924 0.966 0.968 0.978 
   4   (0.093) 0.150 0.011 0.672 0.224 0.041 0.054 0.055 0.076 0.034 0.032 0.022 

Locus 944 : 
2 alleles
2.9% missing data
   4   (0.654) 0.732 0.922 0.961 0.837 0.590 0.951 0.563 0.741 0.753 0.585 0.695 
   1   (0.346) 0.268 0.078 0.039 0.163 0.410 0.049 0.437 0.259 0.247 0.415 0.305 

Locus 945 : 
2 alleles
3.6% missing data
   3   (0.871) 0.897 0.976 0.993 0.687 0.900 0.820 0.836 0.933 0.957 0.911 0.970 
   1   (0.129) 0.103 0.024 0.007 0.313 0.100 0.180 0.164 0.067 0.043 0.089 0.030 

Locus 946 : 
2 alleles
12.3% missing data
   2   (0.940) 0.960 1.000 0.997 0.971 0.991 0.989 0.766 0.940 0.988 0.992 0.997 
   1   (0.060) 0.040 0.000 0.003 0.029 0.009 0.011 0.234 0.060 0.012 0.008 0.003 

Locus 947 : 
2 alleles
3.6% missing data
   2   (0.881) 0.927 0.658 0.128 0.629 0.915 0.969 0.917 0.963 0.943 0.935 0.965 
   4   (0.119) 0.073 0.342 0.872 0.371 0.085 0.031 0.083 0.037 0.057 0.065 0.035 

Locus 948 : 
2 alleles
15.2% missing data
   3   (0.365) 0.547 0.796 0.112 0.242 0.407 0.391 0.305 0.260 0.290 0.267 0.296 
   4   (0.635) 0.453 0.204 0.888 0.758 0.593 0.609 0.695 0.740 0.710 0.733 0.704 

Locus 949 : 
2 alleles
5.1% missing data
   1   (0.781) 0.733 0.643 0.972 0.743 0.748 0.967 0.816 0.948 0.678 0.867 0.835 
   3   (0.219) 0.267 0.357 0.028 0.257 0.252 0.033 0.184 0.052 0.322 0.133 0.165 

Locus 950 : 
2 alleles
10.1% missing data
   1   (0.892) 0.956 0.735 0.992 0.970 0.855 0.922 0.953 0.991 0.892 0.925 0.648 
   3   (0.108) 0.044 0.265 0.008 0.030 0.145 0.078 0.047 0.009 0.108 0.075 0.352 

Locus 951 : 
2 alleles
2.2% missing data
   1   (0.890) 0.959 0.938 0.989 0.940 0.884 0.991 0.868 0.989 0.946 0.778 0.926 
   3   (0.110) 0.041 0.062 0.011 0.060 0.116 0.009 0.132 0.011 0.054 0.222 0.074 

Locus 952 : 
2 alleles
12.3% missing data
   1   (0.940) 0.975 0.979 0.993 0.986 0.880 0.967 0.982 0.997 0.902 0.974 0.919 
   3   (0.060) 0.025 0.021 0.007 0.014 0.120 0.033 0.018 0.003 0.098 0.026 0.081 

Locus 953 : 
2 alleles
3.6% missing data
   4   (0.738) 0.615 0.195 0.984 0.834 0.828 0.804 0.720 0.828 0.762 0.846 0.816 
   2   (0.262) 0.385 0.805 0.016 0.166 0.172 0.196 0.280 0.172 0.238 0.154 0.184 

Locus 954 : 
2 alleles
12.3% missing data
   1   (0.149) 0.084 0.174 0.011 0.078 0.230 0.099 0.076 0.012 0.166 0.168 0.429 
   2   (0.851) 0.916 0.826 0.989 0.922 0.770 0.901 0.924 0.988 0.834 0.832 0.571 

Locus 955 : 
2 alleles
2.9% missing data
   1   (0.323) 0.210 0.204 0.438 0.688 0.298 0.030 0.328 0.428 0.315 0.347 0.271 
   3   (0.677) 0.790 0.796 0.562 0.312 0.702 0.970 0.672 0.572 0.685 0.653 0.729 

Locus 956 : 
2 alleles
7.2% missing data
   2   (0.876) 0.915 0.970 0.891 0.960 0.893 0.856 0.884 0.978 0.672 0.915 0.946 
   4   (0.124) 0.085 0.030 0.109 0.040 0.107 0.144 0.116 0.022 0.328 0.085 0.054 

Locus 957 : 
2 alleles
4.3% missing data
   4   (0.890) 0.886 0.825 0.991 0.956 0.895 0.975 0.921 0.983 0.844 0.901 0.934 
   2   (0.110) 0.114 0.175 0.009 0.044 0.105 0.025 0.079 0.017 0.156 0.099 0.066 

Locus 958 : 
2 alleles
9.4% missing data
   3   (0.521) 0.460 0.677 0.958 0.670 0.455 0.359 0.545 0.795 0.586 0.522 0.321 
   1   (0.479) 0.540 0.323 0.042 0.330 0.545 0.641 0.455 0.205 0.414 0.478 0.679 

Locus 959 : 
2 alleles
1.4% missing data
   3   (0.924) 0.975 0.929 0.994 0.983 0.943 0.994 0.948 0.993 0.940 0.944 0.891 
   4   (0.076) 0.025 0.071 0.006 0.017 0.057 0.006 0.052 0.007 0.060 0.056 0.109 

Locus 960 : 
2 alleles
4.3% missing data
   3   (0.603) 0.699 0.882 0.958 0.224 0.521 0.946 0.591 0.758 0.635 0.471 0.591 
   1   (0.397) 0.301 0.118 0.042 0.776 0.479 0.054 0.409 0.242 0.365 0.529 0.409 

Locus 961 : 
2 alleles
6.5% missing data
   2   (0.810) 0.848 0.810 0.951 0.948 0.728 0.681 0.773 0.952 0.796 0.926 0.927 
   3   (0.190) 0.152 0.190 0.049 0.052 0.272 0.319 0.227 0.048 0.204 0.074 0.073 

Locus 962 : 
2 alleles
12.3% missing data
   3   (0.851) 0.900 0.972 0.046 0.939 0.904 0.979 0.833 0.889 0.897 0.647 0.964 
   1   (0.149) 0.100 0.028 0.954 0.061 0.096 0.021 0.167 0.111 0.103 0.353 0.036 

Locus 963 : 
2 alleles
5.8% missing data
   1   (0.609) 0.620 0.856 0.916 0.284 0.693 0.682 0.503 0.689 0.733 0.491 0.691 
   3   (0.391) 0.380 0.144 0.084 0.716 0.307 0.318 0.497 0.311 0.267 0.509 0.309 

Locus 964 : 
2 alleles
3.6% missing data
   3   (0.874) 0.848 0.743 0.968 0.783 0.866 0.987 0.900 0.957 0.950 0.890 0.949 
   4   (0.126) 0.152 0.257 0.032 0.217 0.134 0.013 0.100 0.043 0.050 0.110 0.051 

Locus 965 : 
2 alleles
7.2% missing data
   4   (0.374) 0.371 0.271 0.037 0.597 0.485 0.978 0.279 0.073 0.343 0.509 0.506 
   1   (0.626) 0.629 0.729 0.963 0.403 0.515 0.022 0.721 0.927 0.657 0.491 0.494 

Locus 966 : 
2 alleles
11.6% missing data
   3   (0.911) 0.925 0.435 0.995 0.904 0.972 0.339 0.913 0.954 0.966 0.971 0.982 
   1   (0.089) 0.075 0.565 0.005 0.096 0.028 0.661 0.087 0.046 0.034 0.029 0.018 

Locus 967 : 
2 alleles
3.6% missing data
   1   (0.363) 0.443 0.829 0.156 0.215 0.464 0.092 0.384 0.204 0.243 0.258 0.233 
   4   (0.637) 0.557 0.171 0.844 0.785 0.536 0.908 0.616 0.796 0.757 0.742 0.767 

Locus 968 : 
2 alleles
2.2% missing data
   3   (0.837) 0.884 0.945 0.221 0.849 0.791 0.968 0.872 0.897 0.934 0.774 0.927 
   1   (0.163) 0.116 0.055 0.779 0.151 0.209 0.032 0.128 0.103 0.066 0.226 0.073 

Locus 969 : 
2 alleles
8.0% missing data
   1   (0.922) 0.867 0.117 0.995 0.980 0.960 0.794 0.954 0.980 0.962 0.978 0.986 
   3   (0.078) 0.133 0.883 0.005 0.020 0.040 0.206 0.046 0.020 0.038 0.022 0.014 

Locus 970 : 
2 alleles
10.9% missing data
   1   (0.126) 0.086 0.643 0.009 0.045 0.180 0.117 0.076 0.016 0.244 0.064 0.069 
   2   (0.874) 0.914 0.357 0.991 0.955 0.820 0.883 0.924 0.984 0.756 0.936 0.931 

Locus 971 : 
2 alleles
13.0% missing data
   4   (0.888) 0.779 0.943 0.986 0.959 0.934 0.891 0.874 0.974 0.939 0.919 0.958 
   2   (0.112) 0.221 0.057 0.014 0.041 0.066 0.109 0.126 0.026 0.061 0.081 0.042 

Locus 972 : 
2 alleles
5.1% missing data
   4   (0.891) 0.921 0.953 0.060 0.963 0.944 0.960 0.880 0.958 0.912 0.967 0.977 
   3   (0.109) 0.079 0.047 0.940 0.037 0.056 0.040 0.120 0.042 0.088 0.033 0.023 

Locus 973 : 
2 alleles
12.3% missing data
   4   (0.815) 0.779 0.970 0.872 0.864 0.864 0.955 0.762 0.827 0.888 0.889 0.918 
   1   (0.185) 0.221 0.030 0.128 0.136 0.136 0.045 0.238 0.173 0.112 0.111 0.082 

Locus 974 : 
2 alleles
1.4% missing data
   2   (0.936) 0.983 0.910 0.996 0.986 0.816 0.996 0.983 0.997 0.902 0.968 0.908 
   3   (0.064) 0.017 0.090 0.004 0.014 0.184 0.004 0.017 0.003 0.098 0.032 0.092 

Locus 975 : 
2 alleles
9.4% missing data
   1   (0.897) 0.863 0.995 0.766 0.873 0.960 0.986 0.888 0.772 0.968 0.959 0.983 
   3   (0.103) 0.137 0.005 0.234 0.127 0.040 0.014 0.112 0.228 0.032 0.041 0.017 

Locus 976 : 
2 alleles
2.2% missing data
   2   (0.898) 0.869 0.986 0.994 0.941 0.943 0.974 0.891 0.898 0.931 0.967 0.976 
   4   (0.102) 0.131 0.014 0.006 0.059 0.057 0.026 0.109 0.102 0.069 0.033 0.024 

Locus 977 : 
2 alleles
1.4% missing data
   2   (0.788) 0.871 0.832 0.049 0.935 0.770 0.951 0.872 0.979 0.585 0.614 0.629 
   3   (0.212) 0.129 0.168 0.951 0.065 0.230 0.049 0.128 0.021 0.415 0.386 0.371 

Locus 978 : 
2 alleles
5.1% missing data
   4   (0.745) 0.683 0.600 0.981 0.753 0.746 0.949 0.689 0.786 0.841 0.890 0.894 
   2   (0.255) 0.317 0.400 0.019 0.247 0.254 0.051 0.311 0.214 0.159 0.110 0.106 

Locus 979 : 
2 alleles
15.2% missing data
   4   (0.758) 0.781 0.877 0.977 0.525 0.725 0.939 0.792 0.916 0.657 0.752 0.793 
   2   (0.242) 0.219 0.123 0.023 0.475 0.275 0.061 0.208 0.084 0.343 0.248 0.207 

Locus 980 : 
2 alleles
11.6% missing data
   2   (0.885) 0.869 0.986 0.984 0.952 0.942 0.915 0.887 0.916 0.951 0.874 0.936 
   4   (0.115) 0.131 0.014 0.016 0.048 0.058 0.085 0.113 0.084 0.049 0.126 0.064 

Locus 981 : 
2 alleles
4.3% missing data
   2   (0.156) 0.076 0.043 0.014 0.086 0.194 0.139 0.163 0.039 0.084 0.284 0.149 
   4   (0.844) 0.924 0.957 0.986 0.914 0.806 0.861 0.837 0.961 0.916 0.716 0.851 

Locus 982 : 
2 alleles
19.6% missing data
   2   (0.871) 0.744 0.993 0.992 0.949 0.945 0.981 0.832 0.851 0.887 0.960 0.969 
   1   (0.129) 0.256 0.007 0.008 0.051 0.055 0.019 0.168 0.149 0.113 0.040 0.031 

Locus 983 : 
2 alleles
2.2% missing data
   3   (0.886) 0.872 0.990 0.991 0.950 0.938 0.831 0.826 0.949 0.957 0.935 0.968 
   1   (0.114) 0.128 0.010 0.009 0.050 0.062 0.169 0.174 0.051 0.043 0.065 0.032 

Locus 984 : 
2 alleles
9.4% missing data
   4   (0.846) 0.838 0.981 0.987 0.899 0.850 0.960 0.885 0.922 0.839 0.902 0.859 
   1   (0.154) 0.162 0.019 0.013 0.101 0.150 0.040 0.115 0.078 0.161 0.098 0.141 

Locus 985 : 
2 alleles
3.6% missing data
   2   (0.160) 0.163 0.129 0.011 0.053 0.230 0.035 0.146 0.046 0.135 0.180 0.087 
   4   (0.840) 0.837 0.871 0.989 0.947 0.770 0.965 0.854 0.954 0.865 0.820 0.913 

Locus 986 : 
2 alleles
2.9% missing data
   1   (0.922) 0.973 0.923 0.995 0.981 0.933 0.995 0.962 0.993 0.836 0.960 0.793 
   2   (0.078) 0.027 0.077 0.005 0.019 0.067 0.005 0.038 0.007 0.164 0.040 0.207 

Locus 987 : 
2 alleles
10.1% missing data
   1   (0.894) 0.828 0.991 0.920 0.954 0.922 0.990 0.905 0.949 0.930 0.940 0.970 
   3   (0.106) 0.172 0.009 0.080 0.046 0.078 0.010 0.095 0.051 0.070 0.060 0.030 

Locus 988 : 
2 alleles
4.3% missing data
   1   (0.141) 0.052 0.188 0.008 0.041 0.357 0.047 0.081 0.013 0.132 0.179 0.200 
   4   (0.859) 0.948 0.812 0.992 0.959 0.643 0.953 0.919 0.987 0.868 0.821 0.800 

Locus 989 : 
2 alleles
2.9% missing data
   2   (0.749) 0.776 0.836 0.664 0.867 0.782 0.947 0.735 0.754 0.648 0.741 0.864 
   4   (0.251) 0.224 0.164 0.336 0.133 0.218 0.053 0.265 0.246 0.352 0.259 0.136 

Locus 990 : 
2 alleles
5.1% missing data
   1   (0.172) 0.339 0.080 0.820 0.184 0.127 0.037 0.132 0.085 0.088 0.142 0.082 
   3   (0.828) 0.661 0.920 0.180 0.816 0.873 0.963 0.868 0.915 0.912 0.858 0.918 

Locus 991 : 
2 alleles
15.9% missing data
   1   (0.950) 0.978 0.942 0.997 0.985 0.929 0.961 0.984 0.997 0.730 0.972 0.979 
   2   (0.050) 0.022 0.058 0.003 0.015 0.071 0.039 0.016 0.003 0.270 0.028 0.021 

Locus 992 : 
2 alleles
5.8% missing data
   1   (0.799) 0.715 0.833 0.984 0.827 0.836 0.718 0.830 0.942 0.752 0.840 0.810 
   3   (0.201) 0.285 0.167 0.016 0.173 0.164 0.282 0.170 0.058 0.248 0.160 0.190 

Locus 993 : 
2 alleles
0.7% missing data
   1   (0.917) 0.946 0.982 0.997 0.965 0.950 0.992 0.877 0.975 0.942 0.968 0.986 
   2   (0.083) 0.054 0.018 0.003 0.035 0.050 0.008 0.123 0.025 0.058 0.032 0.014 

Locus 994 : 
2 alleles
10.9% missing data
   1   (0.856) 0.787 0.993 0.924 0.884 0.916 0.968 0.806 0.770 0.943 0.855 0.972 
   3   (0.144) 0.213 0.007 0.076 0.116 0.084 0.032 0.194 0.230 0.057 0.145 0.028 

Locus 995 : 
2 alleles
5.8% missing data
   3   (0.729) 0.846 0.918 0.983 0.868 0.704 0.518 0.631 0.764 0.647 0.832 0.894 
   1   (0.271) 0.154 0.082 0.017 0.132 0.296 0.482 0.369 0.236 0.353 0.168 0.106 

Locus 996 : 
2 alleles
12.3% missing data
   1   (0.882) 0.932 0.727 0.857 0.902 0.801 0.977 0.919 0.985 0.917 0.943 0.902 
   4   (0.118) 0.068 0.273 0.143 0.098 0.199 0.023 0.081 0.015 0.083 0.057 0.098 

Locus 997 : 
2 alleles
9.4% missing data
   1   (0.222) 0.216 0.429 0.186 0.307 0.134 0.058 0.308 0.222 0.116 0.152 0.097 
   4   (0.778) 0.784 0.571 0.814 0.693 0.866 0.942 0.692 0.778 0.884 0.848 0.903 

Locus 998 : 
2 alleles
2.2% missing data
   4   (0.894) 0.881 0.966 0.993 0.957 0.930 0.982 0.895 0.939 0.922 0.947 0.963 
   3   (0.106) 0.119 0.034 0.007 0.043 0.070 0.018 0.105 0.061 0.078 0.053 0.037 

Locus 999 : 
2 alleles
18.1% missing data
   3   (0.771) 0.770 0.933 0.956 0.409 0.792 0.971 0.784 0.700 0.667 0.843 0.904 
   2   (0.229) 0.230 0.067 0.044 0.591 0.208 0.029 0.216 0.300 0.333 0.157 0.096 

Locus 1000 : 
2 alleles
10.9% missing data
   4   (0.861) 0.862 0.672 0.990 0.957 0.795 0.986 0.903 0.974 0.891 0.941 0.883 
   3   (0.139) 0.138 0.328 0.010 0.043 0.205 0.014 0.097 0.026 0.109 0.059 0.117 

Locus 1001 : 
2 alleles
5.1% missing data
   3   (0.684) 0.740 0.642 0.974 0.633 0.763 0.594 0.607 0.701 0.631 0.893 0.749 
   4   (0.316) 0.260 0.358 0.026 0.367 0.237 0.406 0.393 0.299 0.369 0.107 0.251 

Locus 1002 : 
2 alleles
2.2% missing data
   1   (0.853) 0.859 0.995 0.992 0.939 0.935 0.990 0.791 0.483 0.932 0.952 0.953 
   3   (0.147) 0.141 0.005 0.008 0.061 0.065 0.010 0.209 0.517 0.068 0.048 0.047 

Locus 1003 : 
2 alleles
7.2% missing data
   2   (0.782) 0.813 0.697 0.987 0.814 0.740 0.974 0.793 0.932 0.786 0.432 0.864 
   3   (0.218) 0.187 0.303 0.013 0.186 0.260 0.026 0.207 0.068 0.214 0.568 0.136 

Locus 1004 : 
2 alleles
11.6% missing data
   1   (0.325) 0.335 0.088 0.044 0.243 0.395 0.286 0.356 0.140 0.274 0.206 0.315 
   3   (0.675) 0.665 0.912 0.956 0.757 0.605 0.714 0.644 0.860 0.726 0.794 0.685 

Locus 1005 : 
2 alleles
2.9% missing data
   1   (0.832) 0.888 0.991 0.988 0.917 0.839 0.902 0.765 0.860 0.868 0.931 0.935 
   3   (0.168) 0.112 0.009 0.012 0.083 0.161 0.098 0.235 0.140 0.132 0.069 0.065 

Locus 1006 : 
2 alleles
4.3% missing data
   3   (0.893) 0.938 0.992 0.106 0.960 0.926 0.265 0.940 0.968 0.894 0.963 0.968 
   1   (0.107) 0.062 0.008 0.894 0.040 0.074 0.735 0.060 0.032 0.106 0.037 0.032 

Locus 1007 : 
2 alleles
4.3% missing data
   1   (0.082) 0.079 0.111 0.005 0.035 0.049 0.015 0.054 0.009 0.047 0.457 0.046 
   3   (0.918) 0.921 0.889 0.995 0.965 0.951 0.985 0.946 0.991 0.953 0.543 0.954 

Locus 1008 : 
2 alleles
3.6% missing data
   4   (0.925) 0.805 0.998 0.996 0.951 0.983 0.995 0.865 0.947 0.984 0.987 0.993 
   1   (0.075) 0.195 0.002 0.004 0.049 0.017 0.005 0.135 0.053 0.016 0.013 0.007 

Locus 1009 : 
2 alleles
5.1% missing data
   1   (0.825) 0.837 0.973 0.303 0.950 0.850 0.976 0.796 0.862 0.863 0.921 0.944 
   4   (0.175) 0.163 0.027 0.697 0.050 0.150 0.024 0.204 0.138 0.137 0.079 0.056 

Locus 1010 : 
2 alleles
6.5% missing data
   2   (0.722) 0.782 0.870 0.543 0.714 0.712 0.923 0.693 0.741 0.783 0.828 0.814 
   4   (0.278) 0.218 0.130 0.457 0.286 0.288 0.077 0.307 0.259 0.217 0.172 0.186 

Locus 1011 : 
2 alleles
12.3% missing data
   4   (0.857) 0.888 0.982 0.971 0.327 0.940 0.973 0.772 0.911 0.894 0.969 0.964 
   2   (0.143) 0.112 0.018 0.029 0.673 0.060 0.027 0.228 0.089 0.106 0.031 0.036 

Locus 1012 : 
2 alleles
19.6% missing data
   2   (0.857) 0.899 0.914 0.915 0.854 0.860 0.979 0.852 0.936 0.800 0.923 0.936 
   4   (0.143) 0.101 0.086 0.085 0.146 0.140 0.021 0.148 0.064 0.200 0.077 0.064 

Locus 1013 : 
2 alleles
10.9% missing data
   2   (0.686) 0.541 0.633 0.969 0.731 0.585 0.894 0.758 0.900 0.718 0.395 0.718 
   4   (0.314) 0.459 0.367 0.031 0.269 0.415 0.106 0.242 0.100 0.282 0.605 0.282 

Locus 1014 : 
2 alleles
2.9% missing data
   3   (0.918) 0.867 0.994 0.599 0.963 0.979 0.987 0.926 0.779 0.981 0.979 0.986 
   2   (0.082) 0.133 0.006 0.401 0.037 0.021 0.013 0.074 0.221 0.019 0.021 0.014 

Locus 1015 : 
2 alleles
11.6% missing data
   4   (0.892) 0.912 0.971 0.989 0.941 0.936 0.971 0.831 0.947 0.938 0.934 0.968 
   2   (0.108) 0.088 0.029 0.011 0.059 0.064 0.029 0.169 0.053 0.062 0.066 0.032 

Locus 1016 : 
2 alleles
10.1% missing data
   2   (0.862) 0.892 0.947 0.988 0.962 0.865 0.895 0.870 0.972 0.794 0.916 0.886 
   4   (0.138) 0.108 0.053 0.012 0.038 0.135 0.105 0.130 0.028 0.206 0.084 0.114 

Locus 1017 : 
2 alleles
3.6% missing data
   3   (0.789) 0.577 0.901 0.926 0.866 0.819 0.979 0.836 0.603 0.858 0.911 0.879 
   2   (0.211) 0.423 0.099 0.074 0.134 0.181 0.021 0.164 0.397 0.142 0.089 0.121 

Locus 1018 : 
2 alleles
4.3% missing data
   2   (0.479) 0.623 0.610 0.357 0.568 0.464 0.457 0.450 0.610 0.303 0.551 0.419 
   4   (0.521) 0.377 0.390 0.643 0.432 0.536 0.543 0.550 0.390 0.697 0.449 0.581 

Locus 1019 : 
2 alleles
12.3% missing data
   2   (0.850) 0.762 0.991 0.989 0.908 0.894 0.723 0.863 0.866 0.943 0.874 0.909 
   1   (0.150) 0.238 0.009 0.011 0.092 0.106 0.277 0.137 0.134 0.057 0.126 0.091 

Locus 1020 : 
2 alleles
15.9% missing data
   2   (0.773) 0.855 0.885 0.985 0.426 0.799 0.805 0.837 0.903 0.729 0.627 0.578 
   4   (0.227) 0.145 0.115 0.015 0.574 0.201 0.195 0.163 0.097 0.271 0.373 0.422 

Locus 1021 : 
2 alleles
2.2% missing data
   4   (0.907) 0.932 0.818 0.993 0.965 0.847 0.989 0.959 0.992 0.913 0.947 0.901 
   2   (0.093) 0.068 0.182 0.007 0.035 0.153 0.011 0.041 0.008 0.087 0.053 0.099 

Locus 1022 : 
2 alleles
15.2% missing data
   3   (0.910) 0.895 0.983 0.990 0.940 0.950 0.943 0.936 0.984 0.916 0.926 0.916 
   1   (0.090) 0.105 0.017 0.010 0.060 0.050 0.057 0.064 0.016 0.084 0.074 0.084 

Locus 1023 : 
2 alleles
9.4% missing data
   4   (0.662) 0.604 0.646 0.951 0.570 0.684 0.056 0.717 0.862 0.699 0.623 0.605 
   1   (0.338) 0.396 0.354 0.049 0.430 0.316 0.944 0.283 0.138 0.301 0.377 0.395 

Locus 1024 : 
2 alleles
8.0% missing data
   1   (0.891) 0.876 0.992 0.995 0.294 0.952 0.811 0.930 0.969 0.690 0.971 0.973 
   2   (0.109) 0.124 0.008 0.005 0.706 0.048 0.189 0.070 0.031 0.310 0.029 0.027 

Locus 1025 : 
2 alleles
5.1% missing data
   1   (0.887) 0.735 0.997 0.993 0.956 0.953 0.984 0.847 0.944 0.862 0.967 0.981 
   3   (0.113) 0.265 0.003 0.007 0.044 0.047 0.016 0.153 0.056 0.138 0.033 0.019 

Locus 1026 : 
2 alleles
4.3% missing data
   4   (0.898) 0.949 0.925 0.995 0.527 0.957 0.979 0.897 0.817 0.901 0.956 0.981 
   2   (0.102) 0.051 0.075 0.005 0.473 0.043 0.021 0.103 0.183 0.099 0.044 0.019 

Locus 1027 : 
2 alleles
13.8% missing data
   1   (0.715) 0.704 0.530 0.978 0.678 0.679 0.636 0.716 0.923 0.625 0.788 0.789 
   4   (0.285) 0.296 0.470 0.022 0.322 0.321 0.364 0.284 0.077 0.375 0.212 0.211 

Locus 1028 : 
2 alleles
1.4% missing data
   2   (0.875) 0.946 0.996 0.992 0.924 0.870 0.983 0.841 0.967 0.947 0.464 0.946 
   4   (0.125) 0.054 0.004 0.008 0.076 0.130 0.017 0.159 0.033 0.053 0.536 0.054 

Locus 1029 : 
2 alleles
2.2% missing data
   2   (0.486) 0.467 0.391 0.424 0.444 0.482 0.966 0.411 0.495 0.724 0.482 0.493 
   4   (0.514) 0.533 0.609 0.576 0.556 0.518 0.034 0.589 0.505 0.276 0.518 0.507 

Locus 1030 : 
2 alleles
11.6% missing data
   4   (0.896) 0.837 0.909 0.971 0.972 0.928 0.932 0.928 0.983 0.862 0.962 0.933 
   1   (0.104) 0.163 0.091 0.029 0.028 0.072 0.068 0.072 0.017 0.138 0.038 0.067 

Locus 1031 : 
2 alleles
0.7% missing data
   2   (0.897) 0.913 0.994 0.995 0.152 0.928 0.977 0.943 0.962 0.965 0.415 0.977 
   4   (0.103) 0.087 0.006 0.005 0.848 0.072 0.023 0.057 0.038 0.035 0.585 0.023 

Locus 1032 : 
2 alleles
5.8% missing data
   3   (0.771) 0.845 0.960 0.056 0.907 0.788 0.066 0.814 0.860 0.776 0.862 0.844 
   2   (0.229) 0.155 0.040 0.944 0.093 0.212 0.934 0.186 0.140 0.224 0.138 0.156 

Locus 1033 : 
2 alleles
3.6% missing data
   3   (0.926) 0.932 0.999 0.503 0.945 0.979 0.795 0.934 0.878 0.972 0.987 0.994 
   1   (0.074) 0.068 0.001 0.497 0.055 0.021 0.205 0.066 0.122 0.028 0.013 0.006 

Locus 1034 : 
2 alleles
12.3% missing data
   2   (0.860) 0.748 0.960 0.981 0.951 0.900 0.882 0.884 0.927 0.893 0.897 0.932 
   1   (0.140) 0.252 0.040 0.019 0.049 0.100 0.118 0.116 0.073 0.107 0.103 0.068 

Locus 1035 : 
2 alleles
0.7% missing data
   3   (0.884) 0.908 0.928 0.990 0.976 0.817 0.976 0.885 0.985 0.938 0.959 0.939 
   4   (0.116) 0.092 0.072 0.010 0.024 0.183 0.024 0.115 0.015 0.062 0.041 0.061 

Locus 1036 : 
2 alleles
5.1% missing data
   1   (0.854) 0.812 0.911 0.980 0.833 0.864 0.978 0.825 0.937 0.945 0.900 0.944 
   3   (0.146) 0.188 0.089 0.020 0.167 0.136 0.022 0.175 0.063 0.055 0.100 0.056 

Locus 1037 : 
2 alleles
12.3% missing data
   4   (0.837) 0.780 0.858 0.840 0.880 0.857 0.959 0.824 0.767 0.939 0.959 0.949 
   2   (0.163) 0.220 0.142 0.160 0.120 0.143 0.041 0.176 0.233 0.061 0.041 0.051 

Locus 1038 : 
2 alleles
5.8% missing data
   1   (0.647) 0.744 0.936 0.288 0.381 0.664 0.932 0.504 0.690 0.822 0.615 0.827 
   3   (0.353) 0.256 0.064 0.712 0.619 0.336 0.068 0.496 0.310 0.178 0.385 0.173 

Locus 1039 : 
2 alleles
6.5% missing data
   3   (0.797) 0.761 0.901 0.971 0.870 0.752 0.944 0.799 0.955 0.871 0.740 0.814 
   1   (0.203) 0.239 0.099 0.029 0.130 0.248 0.056 0.201 0.045 0.129 0.260 0.186 

Locus 1040 : 
2 alleles
2.9% missing data
   4   (0.846) 0.892 0.957 0.988 0.808 0.803 0.985 0.876 0.971 0.879 0.421 0.894 
   2   (0.154) 0.108 0.043 0.012 0.192 0.197 0.015 0.124 0.029 0.121 0.579 0.106 

Locus 1041 : 
2 alleles
1.4% missing data
   2   (0.890) 0.956 0.451 0.992 0.960 0.932 0.984 0.848 0.988 0.924 0.956 0.929 
   4   (0.110) 0.044 0.549 0.008 0.040 0.068 0.016 0.152 0.012 0.076 0.044 0.071 

Locus 1042 : 
2 alleles
1.4% missing data
   2   (0.867) 0.783 0.968 0.988 0.961 0.801 0.978 0.911 0.979 0.943 0.935 0.879 
   1   (0.133) 0.217 0.032 0.012 0.039 0.199 0.022 0.089 0.021 0.057 0.065 0.121 

Locus 1043 : 
2 alleles
2.2% missing data
   1   (0.889) 0.947 0.970 0.118 0.845 0.937 0.983 0.844 0.967 0.938 0.955 0.981 
   3   (0.111) 0.053 0.030 0.882 0.155 0.063 0.017 0.156 0.033 0.062 0.045 0.019 

Locus 1044 : 
2 alleles
1.4% missing data
   2   (0.597) 0.622 0.790 0.925 0.788 0.608 0.634 0.524 0.384 0.553 0.590 0.749 
   4   (0.403) 0.378 0.210 0.075 0.212 0.392 0.366 0.476 0.616 0.447 0.410 0.251 

Locus 1045 : 
2 alleles
17.4% missing data
   1   (0.874) 0.927 0.956 0.819 0.953 0.912 0.975 0.788 0.973 0.891 0.857 0.957 
   3   (0.126) 0.073 0.044 0.181 0.047 0.088 0.025 0.212 0.027 0.109 0.143 0.043 

Locus 1046 : 
2 alleles
18.1% missing data
   3   (0.874) 0.866 0.981 0.987 0.896 0.920 0.984 0.871 0.823 0.919 0.875 0.956 
   1   (0.126) 0.134 0.019 0.013 0.104 0.080 0.016 0.129 0.177 0.081 0.125 0.044 

Locus 1047 : 
2 alleles
3.6% missing data
   1   (0.292) 0.290 0.155 0.033 0.222 0.237 0.330 0.327 0.256 0.358 0.456 0.196 
   4   (0.708) 0.710 0.845 0.967 0.778 0.763 0.670 0.673 0.744 0.642 0.544 0.804 

Locus 1048 : 
2 alleles
15.2% missing data
   3   (0.863) 0.918 0.878 0.979 0.943 0.791 0.858 0.926 0.970 0.677 0.847 0.868 
   1   (0.137) 0.082 0.122 0.021 0.057 0.209 0.142 0.074 0.030 0.323 0.153 0.132 

Locus 1049 : 
2 alleles
2.2% missing data
   4   (0.923) 0.969 0.762 0.996 0.973 0.970 0.994 0.948 0.994 0.793 0.935 0.909 
   2   (0.077) 0.031 0.238 0.004 0.027 0.030 0.006 0.052 0.006 0.207 0.065 0.091 

Locus 1050 : 
2 alleles
0.0% missing data
   4   (0.890) 0.959 0.947 0.073 0.966 0.832 0.989 0.937 0.983 0.886 0.947 0.950 
   2   (0.110) 0.041 0.053 0.927 0.034 0.168 0.011 0.063 0.017 0.114 0.053 0.050 

Locus 1051 : 
2 alleles
4.3% missing data
   2   (0.914) 0.959 0.908 0.994 0.861 0.963 0.980 0.918 0.890 0.912 0.981 0.980 
   4   (0.086) 0.041 0.092 0.006 0.139 0.037 0.020 0.082 0.110 0.088 0.019 0.020 

Locus 1052 : 
2 alleles
13.8% missing data
   2   (0.418) 0.385 0.160 0.403 0.612 0.392 0.094 0.476 0.420 0.463 0.606 0.285 
   4   (0.582) 0.615 0.840 0.597 0.388 0.608 0.906 0.524 0.580 0.537 0.394 0.715 

Locus 1053 : 
2 alleles
7.2% missing data
   2   (0.790) 0.558 0.417 0.985 0.285 0.823 0.967 0.836 0.914 0.863 0.911 0.908 
   4   (0.210) 0.442 0.583 0.015 0.715 0.177 0.033 0.164 0.086 0.137 0.089 0.092 

Locus 1054 : 
2 alleles
2.2% missing data
   2   (0.894) 0.885 0.963 0.995 0.967 0.920 0.789 0.893 0.944 0.924 0.908 0.976 
   4   (0.106) 0.115 0.037 0.005 0.033 0.080 0.211 0.107 0.056 0.076 0.092 0.024 

Locus 1055 : 
2 alleles
11.6% missing data
   1   (0.918) 0.890 0.992 0.943 0.972 0.913 0.977 0.968 0.987 0.858 0.952 0.951 
   3   (0.082) 0.110 0.008 0.057 0.028 0.087 0.023 0.032 0.013 0.142 0.048 0.049 

Locus 1056 : 
2 alleles
13.0% missing data
   4   (0.906) 0.897 0.995 0.869 0.939 0.959 0.970 0.896 0.977 0.954 0.944 0.943 
   2   (0.094) 0.103 0.005 0.131 0.061 0.041 0.030 0.104 0.023 0.046 0.056 0.057 

Locus 1057 : 
2 alleles
3.6% missing data
   3   (0.914) 0.948 0.991 0.995 0.970 0.966 0.977 0.825 0.943 0.966 0.950 0.986 
   1   (0.086) 0.052 0.009 0.005 0.030 0.034 0.023 0.175 0.057 0.034 0.050 0.014 

Locus 1058 : 
2 alleles
12.3% missing data
   4   (0.308) 0.450 0.705 0.027 0.219 0.236 0.961 0.333 0.196 0.203 0.272 0.161 
   2   (0.692) 0.550 0.295 0.973 0.781 0.764 0.039 0.667 0.804 0.797 0.728 0.839 

Locus 1059 : 
2 alleles
15.2% missing data
   1   (0.713) 0.698 0.251 0.982 0.704 0.722 0.966 0.667 0.776 0.723 0.561 0.890 
   4   (0.287) 0.302 0.749 0.018 0.296 0.278 0.034 0.333 0.224 0.277 0.439 0.110 

Locus 1060 : 
2 alleles
12.3% missing data
   4   (0.905) 0.956 0.993 0.994 0.977 0.808 0.895 0.940 0.989 0.912 0.912 0.932 
   2   (0.095) 0.044 0.007 0.006 0.023 0.192 0.105 0.060 0.011 0.088 0.088 0.068 

Locus 1061 : 
2 alleles
10.9% missing data
   1   (0.108) 0.051 0.590 0.007 0.109 0.103 0.102 0.060 0.012 0.103 0.056 0.153 
   3   (0.892) 0.949 0.410 0.993 0.891 0.897 0.898 0.940 0.988 0.897 0.944 0.847 

Locus 1062 : 
2 alleles
17.4% missing data
   4   (0.739) 0.795 0.898 0.369 0.795 0.785 0.576 0.722 0.766 0.772 0.724 0.838 
   2   (0.261) 0.205 0.102 0.631 0.205 0.215 0.424 0.278 0.234 0.228 0.276 0.162 

Locus 1063 : 
2 alleles
11.6% missing data
   1   (0.917) 0.966 0.958 0.993 0.447 0.916 0.994 0.970 0.992 0.921 0.912 0.906 
   2   (0.083) 0.034 0.042 0.007 0.553 0.084 0.006 0.030 0.008 0.079 0.088 0.094 

Locus 1064 : 
2 alleles
13.8% missing data
   2   (0.862) 0.854 0.639 0.990 0.939 0.910 0.972 0.863 0.953 0.818 0.919 0.918 
   4   (0.138) 0.146 0.361 0.010 0.061 0.090 0.028 0.137 0.047 0.182 0.081 0.082 

Locus 1065 : 
2 alleles
2.2% missing data
   4   (0.820) 0.907 0.863 0.441 0.690 0.701 0.960 0.848 0.921 0.900 0.869 0.918 
   2   (0.180) 0.093 0.137 0.559 0.310 0.299 0.040 0.152 0.079 0.100 0.131 0.082 

Locus 1066 : 
2 alleles
2.9% missing data
   3   (0.928) 0.962 0.918 0.985 0.942 0.886 0.994 0.977 0.995 0.929 0.924 0.889 
   1   (0.072) 0.038 0.082 0.015 0.058 0.114 0.006 0.023 0.005 0.071 0.076 0.111 

Locus 1067 : 
2 alleles
10.1% missing data
   2   (0.944) 0.979 0.977 0.995 0.981 0.922 0.965 0.983 0.997 0.944 0.952 0.893 
   4   (0.056) 0.021 0.023 0.005 0.019 0.078 0.035 0.017 0.003 0.056 0.048 0.107 

Locus 1068 : 
2 alleles
4.3% missing data
   3   (0.902) 0.944 0.989 0.994 0.780 0.958 0.992 0.837 0.972 0.944 0.790 0.977 
   2   (0.098) 0.056 0.011 0.006 0.220 0.042 0.008 0.163 0.028 0.056 0.210 0.023 

Locus 1069 : 
2 alleles
5.1% missing data
   4   (0.707) 0.515 0.999 0.190 0.699 0.954 0.175 0.350 0.051 0.943 0.961 0.984 
   1   (0.293) 0.485 0.001 0.810 0.301 0.046 0.825 0.650 0.949 0.057 0.039 0.016 

Locus 1070 : 
2 alleles
13.0% missing data
   3   (0.890) 0.907 0.991 0.988 0.947 0.911 0.978 0.823 0.953 0.957 0.951 0.977 
   4   (0.110) 0.093 0.009 0.012 0.053 0.089 0.022 0.177 0.047 0.043 0.049 0.023 

Locus 1071 : 
2 alleles
9.4% missing data
   2   (0.682) 0.631 0.877 0.978 0.826 0.702 0.954 0.682 0.663 0.770 0.489 0.657 
   4   (0.318) 0.369 0.123 0.022 0.174 0.298 0.046 0.318 0.337 0.230 0.511 0.343 

Locus 1072 : 
2 alleles
1.4% missing data
   2   (0.861) 0.923 0.340 0.991 0.885 0.798 0.962 0.917 0.985 0.828 0.838 0.877 
   3   (0.139) 0.077 0.660 0.009 0.115 0.202 0.038 0.083 0.015 0.172 0.162 0.123 

Locus 1073 : 
2 alleles
3.6% missing data
   2   (0.914) 0.966 0.694 0.995 0.977 0.926 0.956 0.964 0.995 0.838 0.899 0.798 
   1   (0.086) 0.034 0.306 0.005 0.023 0.074 0.044 0.036 0.005 0.162 0.101 0.202 

Locus 1074 : 
2 alleles
4.3% missing data
   2   (0.108) 0.088 0.268 0.022 0.063 0.055 0.092 0.177 0.031 0.034 0.091 0.035 
   4   (0.892) 0.912 0.732 0.978 0.937 0.945 0.908 0.823 0.969 0.966 0.909 0.965 

Locus 1075 : 
2 alleles
20.3% missing data
   3   (0.885) 0.946 0.722 0.191 0.967 0.938 0.949 0.908 0.982 0.910 0.934 0.892 
   2   (0.115) 0.054 0.278 0.809 0.033 0.062 0.051 0.092 0.018 0.090 0.066 0.108 

Locus 1076 : 
2 alleles
2.9% missing data
   2   (0.821) 0.797 0.459 0.984 0.823 0.848 0.966 0.796 0.937 0.895 0.913 0.904 
   4   (0.179) 0.203 0.541 0.016 0.177 0.152 0.034 0.204 0.063 0.105 0.087 0.096 

Locus 1077 : 
2 alleles
4.3% missing data
   1   (0.863) 0.942 0.991 0.979 0.892 0.810 0.987 0.780 0.976 0.927 0.943 0.941 
   3   (0.137) 0.058 0.009 0.021 0.108 0.190 0.013 0.220 0.024 0.073 0.057 0.059 

Locus 1078 : 
2 alleles
5.1% missing data
   3   (0.892) 0.878 0.944 0.988 0.923 0.938 0.984 0.863 0.936 0.952 0.965 0.968 
   1   (0.108) 0.122 0.056 0.012 0.077 0.062 0.016 0.137 0.064 0.048 0.035 0.032 

Locus 1079 : 
2 alleles
14.5% missing data
   2   (0.640) 0.546 0.811 0.877 0.366 0.616 0.670 0.626 0.842 0.665 0.624 0.743 
   1   (0.360) 0.454 0.189 0.123 0.634 0.384 0.330 0.374 0.158 0.335 0.376 0.257 

Locus 1080 : 
2 alleles
15.2% missing data
   3   (0.723) 0.637 0.669 0.041 0.849 0.825 0.673 0.733 0.487 0.776 0.832 0.874 
   1   (0.277) 0.363 0.331 0.959 0.151 0.175 0.327 0.267 0.513 0.224 0.168 0.126 

Locus 1081 : 
2 alleles
12.3% missing data
   4   (0.895) 0.872 0.977 0.914 0.968 0.949 0.972 0.847 0.956 0.909 0.971 0.977 
   2   (0.105) 0.128 0.023 0.086 0.032 0.051 0.028 0.153 0.044 0.091 0.029 0.023 

Locus 1082 : 
2 alleles
3.6% missing data
   4   (0.894) 0.931 0.898 0.990 0.977 0.919 0.949 0.906 0.981 0.868 0.921 0.912 
   1   (0.106) 0.069 0.102 0.010 0.023 0.081 0.051 0.094 0.019 0.132 0.079 0.088 

Locus 1083 : 
2 alleles
4.3% missing data
   3   (0.866) 0.932 0.870 0.856 0.896 0.895 0.972 0.871 0.975 0.922 0.522 0.856 
   4   (0.134) 0.068 0.130 0.144 0.104 0.105 0.028 0.129 0.025 0.078 0.478 0.144 

Locus 1084 : 
2 alleles
5.1% missing data
   4   (0.848) 0.890 0.979 0.794 0.956 0.869 0.976 0.810 0.883 0.753 0.919 0.965 
   2   (0.152) 0.110 0.021 0.206 0.044 0.131 0.024 0.190 0.117 0.247 0.081 0.035 

Locus 1085 : 
2 alleles
1.4% missing data
   4   (0.905) 0.964 0.602 0.993 0.945 0.883 0.987 0.928 0.992 0.951 0.967 0.907 
   1   (0.095) 0.036 0.398 0.007 0.055 0.117 0.013 0.072 0.008 0.049 0.033 0.093 

Locus 1086 : 
2 alleles
13.8% missing data
   3   (0.070) 0.028 0.200 0.005 0.041 0.064 0.037 0.021 0.004 0.068 0.290 0.189 
   4   (0.930) 0.972 0.800 0.995 0.959 0.936 0.963 0.979 0.996 0.932 0.710 0.811 

Locus 1087 : 
2 alleles
12.3% missing data
   2   (0.150) 0.076 0.442 0.620 0.046 0.187 0.027 0.121 0.043 0.187 0.079 0.065 
   4   (0.850) 0.924 0.558 0.380 0.954 0.813 0.973 0.879 0.957 0.813 0.921 0.935 

Locus 1088 : 
2 alleles
5.8% missing data
   1   (0.878) 0.703 0.986 0.990 0.690 0.911 0.970 0.900 0.946 0.960 0.871 0.966 
   4   (0.122) 0.297 0.014 0.010 0.310 0.089 0.030 0.100 0.054 0.040 0.129 0.034 

Locus 1089 : 
2 alleles
17.4% missing data
   1   (0.696) 0.795 0.707 0.944 0.831 0.759 0.577 0.606 0.584 0.788 0.845 0.724 
   4   (0.304) 0.205 0.293 0.056 0.169 0.241 0.423 0.394 0.416 0.212 0.155 0.276 

Locus 1090 : 
2 alleles
8.7% missing data
   3   (0.869) 0.890 0.712 0.994 0.951 0.869 0.976 0.843 0.966 0.924 0.916 0.948 
   1   (0.131) 0.110 0.288 0.006 0.049 0.131 0.024 0.157 0.034 0.076 0.084 0.052 

Locus 1091 : 
2 alleles
17.4% missing data
   1   (0.861) 0.879 0.925 0.950 0.915 0.861 0.880 0.835 0.977 0.957 0.833 0.891 
   3   (0.139) 0.121 0.075 0.050 0.085 0.139 0.120 0.165 0.023 0.043 0.167 0.109 

Locus 1092 : 
2 alleles
19.6% missing data
   3   (0.863) 0.932 0.895 0.046 0.936 0.793 0.958 0.878 0.974 0.913 0.926 0.952 
   1   (0.137) 0.068 0.105 0.954 0.064 0.207 0.042 0.122 0.026 0.087 0.074 0.048 

Locus 1093 : 
2 alleles
13.8% missing data
   3   (0.815) 0.812 0.878 0.962 0.699 0.908 0.959 0.689 0.920 0.789 0.693 0.949 
   1   (0.185) 0.188 0.122 0.038 0.301 0.092 0.041 0.311 0.080 0.211 0.307 0.051 

Locus 1094 : 
2 alleles
8.7% missing data
   3   (0.942) 0.983 0.737 0.996 0.983 0.893 0.994 0.983 0.998 0.921 0.956 0.917 
   1   (0.058) 0.017 0.263 0.004 0.017 0.107 0.006 0.017 0.002 0.079 0.044 0.083 

Locus 1095 : 
2 alleles
3.6% missing data
   2   (0.759) 0.805 0.932 0.984 0.736 0.779 0.705 0.757 0.912 0.671 0.423 0.812 
   4   (0.241) 0.195 0.068 0.016 0.264 0.221 0.295 0.243 0.088 0.329 0.577 0.188 

Locus 1096 : 
2 alleles
13.8% missing data
   2   (0.756) 0.804 0.377 0.577 0.589 0.832 0.680 0.773 0.772 0.790 0.796 0.826 
   4   (0.244) 0.196 0.623 0.423 0.411 0.168 0.320 0.227 0.228 0.210 0.204 0.174 

Locus 1097 : 
2 alleles
3.6% missing data
   3   (0.735) 0.773 0.310 0.517 0.494 0.822 0.722 0.729 0.809 0.638 0.361 0.919 
   2   (0.265) 0.227 0.690 0.483 0.506 0.178 0.278 0.271 0.191 0.362 0.639 0.081 

Locus 1098 : 
2 alleles
3.6% missing data
   4   (0.880) 0.943 0.986 0.992 0.876 0.940 0.983 0.764 0.961 0.857 0.904 0.967 
   2   (0.120) 0.057 0.014 0.008 0.124 0.060 0.017 0.236 0.039 0.143 0.096 0.033 

Locus 1099 : 
2 alleles
13.0% missing data
   2   (0.903) 0.925 0.986 0.991 0.856 0.935 0.993 0.909 0.983 0.906 0.947 0.939 
   4   (0.097) 0.075 0.014 0.009 0.144 0.065 0.007 0.091 0.017 0.094 0.053 0.061 

Locus 1100 : 
2 alleles
7.2% missing data
   3   (0.901) 0.954 0.802 0.978 0.869 0.889 0.990 0.931 0.938 0.925 0.952 0.957 
   1   (0.099) 0.046 0.198 0.022 0.131 0.111 0.010 0.069 0.062 0.075 0.048 0.043 

Locus 1101 : 
2 alleles
10.1% missing data
   3   (0.941) 0.977 0.950 0.997 0.983 0.921 0.953 0.983 0.997 0.953 0.906 0.857 
   1   (0.059) 0.023 0.050 0.003 0.017 0.079 0.047 0.017 0.003 0.047 0.094 0.143 

Locus 1102 : 
2 alleles
14.5% missing data
   2   (0.083) 0.073 0.277 0.015 0.057 0.037 0.022 0.056 0.011 0.065 0.075 0.103 
   3   (0.917) 0.927 0.723 0.985 0.943 0.963 0.978 0.944 0.989 0.935 0.925 0.897 

Locus 1103 : 
2 alleles
4.3% missing data
   2   (0.877) 0.948 0.926 0.972 0.881 0.873 0.988 0.897 0.967 0.901 0.816 0.869 
   4   (0.123) 0.052 0.074 0.028 0.119 0.127 0.012 0.103 0.033 0.099 0.184 0.131 

Locus 1104 : 
2 alleles
14.5% missing data
   2   (0.863) 0.938 0.950 0.931 0.821 0.876 0.863 0.912 0.816 0.811 0.852 0.904 
   1   (0.137) 0.062 0.050 0.069 0.179 0.124 0.137 0.088 0.184 0.189 0.148 0.096 

Locus 1105 : 
2 alleles
11.6% missing data
   4   (0.917) 0.900 0.992 0.996 0.883 0.973 0.899 0.915 0.747 0.980 0.969 0.988 
   2   (0.083) 0.100 0.008 0.004 0.117 0.027 0.101 0.085 0.253 0.020 0.031 0.012 

Locus 1106 : 
2 alleles
18.8% missing data
   2   (0.801) 0.867 0.912 0.826 0.948 0.796 0.898 0.762 0.972 0.772 0.794 0.779 
   4   (0.199) 0.133 0.088 0.174 0.052 0.204 0.102 0.238 0.028 0.228 0.206 0.221 

Locus 1107 : 
2 alleles
12.3% missing data
   4   (0.947) 0.909 1.000 0.998 0.986 0.992 0.989 0.943 0.728 0.990 0.993 0.997 
   2   (0.053) 0.091 0.000 0.002 0.014 0.008 0.011 0.057 0.272 0.010 0.007 0.003 

Locus 1108 : 
2 alleles
3.6% missing data
   1   (0.113) 0.041 0.066 0.988 0.026 0.142 0.008 0.050 0.008 0.108 0.117 0.194 
   4   (0.887) 0.959 0.934 0.012 0.974 0.858 0.992 0.950 0.992 0.892 0.883 0.806 

Locus 1109 : 
2 alleles
2.9% missing data
   3   (0.903) 0.904 0.993 0.993 0.961 0.940 0.989 0.857 0.965 0.958 0.961 0.975 
   2   (0.097) 0.096 0.007 0.007 0.039 0.060 0.011 0.143 0.035 0.042 0.039 0.025 

Locus 1110 : 
2 alleles
5.8% missing data
   3   (0.809) 0.588 0.930 0.991 0.903 0.851 0.855 0.746 0.911 0.874 0.894 0.951 
   4   (0.191) 0.412 0.070 0.009 0.097 0.149 0.145 0.254 0.089 0.126 0.106 0.049 

Locus 1111 : 
2 alleles
7.2% missing data
   2   (0.143) 0.067 0.142 0.984 0.045 0.114 0.027 0.122 0.045 0.217 0.087 0.081 
   4   (0.857) 0.933 0.858 0.016 0.955 0.886 0.973 0.878 0.955 0.783 0.913 0.919 

Locus 1112 : 
2 alleles
2.9% missing data
   2   (0.887) 0.879 0.995 0.994 0.724 0.954 0.661 0.854 0.873 0.969 0.963 0.978 
   4   (0.113) 0.121 0.005 0.006 0.276 0.046 0.339 0.146 0.127 0.031 0.037 0.022 

Locus 1113 : 
2 alleles
2.9% missing data
   3   (0.899) 0.952 0.904 0.992 0.944 0.898 0.980 0.933 0.986 0.925 0.957 0.837 
   1   (0.101) 0.048 0.096 0.008 0.056 0.102 0.020 0.067 0.014 0.075 0.043 0.163 

Locus 1114 : 
2 alleles
4.3% missing data
   2   (0.835) 0.765 0.952 0.987 0.946 0.818 0.946 0.831 0.947 0.838 0.895 0.928 
   4   (0.165) 0.235 0.048 0.013 0.054 0.182 0.054 0.169 0.053 0.162 0.105 0.072 

Locus 1115 : 
2 alleles
10.9% missing data
   4   (0.863) 0.867 0.891 0.879 0.895 0.866 0.985 0.891 0.909 0.750 0.950 0.955 
   2   (0.137) 0.133 0.109 0.121 0.105 0.134 0.015 0.109 0.091 0.250 0.050 0.045 

Locus 1116 : 
2 alleles
12.3% missing data
   1   (0.862) 0.884 0.929 0.842 0.962 0.870 0.931 0.840 0.835 0.917 0.950 0.970 
   2   (0.138) 0.116 0.071 0.158 0.038 0.130 0.069 0.160 0.165 0.083 0.050 0.030 

Locus 1117 : 
2 alleles
13.0% missing data
   4   (0.923) 0.950 0.999 0.470 0.980 0.981 0.934 0.876 0.780 0.985 0.987 0.993 
   1   (0.077) 0.050 0.001 0.530 0.020 0.019 0.066 0.124 0.220 0.015 0.013 0.007 

Locus 1118 : 
2 alleles
13.0% missing data
   2   (0.305) 0.315 0.325 0.024 0.491 0.217 0.079 0.385 0.157 0.261 0.555 0.236 
   4   (0.695) 0.685 0.675 0.976 0.509 0.783 0.921 0.615 0.843 0.739 0.445 0.764 

Locus 1119 : 
2 alleles
6.5% missing data
   4   (0.831) 0.843 0.933 0.986 0.886 0.772 0.931 0.823 0.946 0.875 0.904 0.909 
   2   (0.169) 0.157 0.067 0.014 0.114 0.228 0.069 0.177 0.054 0.125 0.096 0.091 

Locus 1120 : 
2 alleles
3.6% missing data
   2   (0.937) 0.983 0.631 0.995 0.978 0.868 0.996 0.983 0.997 0.970 0.952 0.869 
   1   (0.063) 0.017 0.369 0.005 0.022 0.132 0.004 0.017 0.003 0.030 0.048 0.131 

Locus 1121 : 
2 alleles
8.7% missing data
   1   (0.832) 0.928 0.235 0.989 0.811 0.812 0.971 0.839 0.974 0.832 0.793 0.852 
   2   (0.168) 0.072 0.765 0.011 0.189 0.188 0.029 0.161 0.026 0.168 0.207 0.148 

Locus 1122 : 
2 alleles
11.6% missing data
   1   (0.749) 0.693 0.473 0.926 0.699 0.797 0.787 0.749 0.812 0.773 0.807 0.845 
   3   (0.251) 0.307 0.527 0.074 0.301 0.203 0.213 0.251 0.188 0.227 0.193 0.155 

Locus 1123 : 
2 alleles
4.3% missing data
   3   (0.857) 0.845 0.979 0.978 0.366 0.893 0.985 0.906 0.947 0.945 0.859 0.828 
   4   (0.143) 0.155 0.021 0.022 0.634 0.107 0.015 0.094 0.053 0.055 0.141 0.172 

Locus 1124 : 
2 alleles
16.7% missing data
   2   (0.855) 0.919 0.849 0.992 0.865 0.925 0.981 0.703 0.823 0.939 0.879 0.968 
   4   (0.145) 0.081 0.151 0.008 0.135 0.075 0.019 0.297 0.177 0.061 0.121 0.032 

Locus 1125 : 
2 alleles
5.8% missing data
   2   (0.903) 0.910 0.997 0.672 0.871 0.957 0.977 0.910 0.752 0.961 0.949 0.986 
   1   (0.097) 0.090 0.003 0.328 0.129 0.043 0.023 0.090 0.248 0.039 0.051 0.014 

Locus 1126 : 
2 alleles
9.4% missing data
   4   (0.919) 0.975 0.741 0.995 0.494 0.899 0.993 0.970 0.991 0.945 0.916 0.937 
   3   (0.081) 0.025 0.259 0.005 0.506 0.101 0.007 0.030 0.009 0.055 0.084 0.063 

Locus 1127 : 
2 alleles
3.6% missing data
   4   (0.817) 0.584 0.210 0.978 0.938 0.825 0.823 0.865 0.966 0.870 0.853 0.902 
   2   (0.183) 0.416 0.790 0.022 0.062 0.175 0.177 0.135 0.034 0.130 0.147 0.098 

Locus 1128 : 
2 alleles
5.1% missing data
   1   (0.321) 0.420 0.730 0.993 0.176 0.309 0.333 0.249 0.092 0.355 0.186 0.336 
   3   (0.679) 0.580 0.270 0.007 0.824 0.691 0.667 0.751 0.908 0.645 0.814 0.664 

Locus 1129 : 
2 alleles
15.2% missing data
   1   (0.698) 0.631 0.544 0.903 0.851 0.683 0.930 0.649 0.897 0.831 0.649 0.721 
   4   (0.302) 0.369 0.456 0.097 0.149 0.317 0.070 0.351 0.103 0.169 0.351 0.279 

Locus 1130 : 
2 alleles
5.8% missing data
   2   (0.866) 0.888 0.866 0.953 0.922 0.879 0.986 0.861 0.972 0.798 0.940 0.932 
   4   (0.134) 0.112 0.134 0.047 0.078 0.121 0.014 0.139 0.028 0.202 0.060 0.068 

Locus 1131 : 
2 alleles
2.9% missing data
   4   (0.194) 0.136 0.245 0.039 0.057 0.219 0.024 0.102 0.027 0.332 0.230 0.605 
   2   (0.806) 0.864 0.755 0.961 0.943 0.781 0.976 0.898 0.973 0.668 0.770 0.395 

Locus 1132 : 
2 alleles
2.9% missing data
   3   (0.943) 0.939 1.000 0.792 0.982 0.991 0.991 0.917 0.838 0.989 0.993 0.997 
   1   (0.057) 0.061 0.000 0.208 0.018 0.009 0.009 0.083 0.162 0.011 0.007 0.003 

Locus 1133 : 
2 alleles
2.9% missing data
   4   (0.903) 0.853 0.797 0.990 0.915 0.957 0.970 0.873 0.957 0.971 0.948 0.972 
   1   (0.097) 0.147 0.203 0.010 0.085 0.043 0.030 0.127 0.043 0.029 0.052 0.028 

Locus 1134 : 
2 alleles
13.8% missing data
   3   (0.781) 0.849 0.862 0.940 0.894 0.684 0.815 0.799 0.945 0.784 0.829 0.760 
   1   (0.219) 0.151 0.138 0.060 0.106 0.316 0.185 0.201 0.055 0.216 0.171 0.240 

Locus 1135 : 
2 alleles
3.6% missing data
   3   (0.793) 0.769 0.954 0.361 0.774 0.915 0.613 0.742 0.756 0.828 0.439 0.948 
   2   (0.207) 0.231 0.046 0.639 0.226 0.085 0.387 0.258 0.244 0.172 0.561 0.052 

Locus 1136 : 
2 alleles
2.9% missing data
   1   (0.914) 0.957 0.832 0.996 0.797 0.908 0.990 0.949 0.985 0.916 0.869 0.964 
   4   (0.086) 0.043 0.168 0.004 0.203 0.092 0.010 0.051 0.015 0.084 0.131 0.036 

Locus 1137 : 
2 alleles
10.9% missing data
   3   (0.881) 0.795 0.984 0.991 0.951 0.905 0.869 0.894 0.943 0.854 0.967 0.964 
   1   (0.119) 0.205 0.016 0.009 0.049 0.095 0.131 0.106 0.057 0.146 0.033 0.036 

Locus 1138 : 
2 alleles
5.8% missing data
   2   (0.704) 0.556 0.790 0.924 0.884 0.755 0.777 0.724 0.785 0.478 0.835 0.767 
   4   (0.296) 0.444 0.210 0.076 0.116 0.245 0.223 0.276 0.215 0.522 0.165 0.233 

Locus 1139 : 
2 alleles
10.1% missing data
   2   (0.895) 0.926 0.318 0.994 0.921 0.899 0.896 0.949 0.989 0.893 0.891 0.896 
   4   (0.105) 0.074 0.682 0.006 0.079 0.101 0.104 0.051 0.011 0.107 0.109 0.104 

Locus 1140 : 
2 alleles
6.5% missing data
   2   (0.449) 0.351 0.675 0.648 0.721 0.497 0.945 0.342 0.236 0.341 0.410 0.673 
   4   (0.551) 0.649 0.325 0.352 0.279 0.503 0.055 0.658 0.764 0.659 0.590 0.327 

Locus 1141 : 
2 alleles
2.9% missing data
   4   (0.841) 0.841 0.852 0.945 0.900 0.937 0.947 0.691 0.708 0.936 0.948 0.971 
   3   (0.159) 0.159 0.148 0.055 0.100 0.063 0.053 0.309 0.292 0.064 0.052 0.029 

Locus 1142 : 
2 alleles
12.3% missing data
   4   (0.807) 0.816 0.847 0.778 0.854 0.868 0.968 0.849 0.942 0.603 0.880 0.674 
   2   (0.193) 0.184 0.153 0.222 0.146 0.132 0.032 0.151 0.058 0.397 0.120 0.326 

Locus 1143 : 
2 alleles
4.3% missing data
   1   (0.854) 0.810 0.335 0.986 0.938 0.877 0.966 0.913 0.982 0.587 0.889 0.902 
   3   (0.146) 0.190 0.665 0.014 0.062 0.123 0.034 0.087 0.018 0.413 0.111 0.098 

Locus 1144 : 
2 alleles
8.0% missing data
   2   (0.908) 0.971 0.925 0.042 0.979 0.902 0.993 0.951 0.983 0.918 0.959 0.949 
   4   (0.092) 0.029 0.075 0.958 0.021 0.098 0.007 0.049 0.017 0.082 0.041 0.051 

Locus 1145 : 
2 alleles
5.1% missing data
   1   (0.191) 0.109 0.034 0.066 0.069 0.213 0.035 0.249 0.062 0.194 0.210 0.122 
   3   (0.809) 0.891 0.966 0.934 0.931 0.787 0.965 0.751 0.938 0.806 0.790 0.878 

Locus 1146 : 
2 alleles
10.9% missing data
   1   (0.913) 0.889 0.972 0.769 0.928 0.971 0.800 0.932 0.711 0.972 0.975 0.987 
   3   (0.087) 0.111 0.028 0.231 0.072 0.029 0.200 0.068 0.289 0.028 0.025 0.013 

Locus 1147 : 
2 alleles
2.9% missing data
   1   (0.905) 0.960 0.982 0.992 0.942 0.877 0.985 0.927 0.991 0.942 0.897 0.903 
   3   (0.095) 0.040 0.018 0.008 0.058 0.123 0.015 0.073 0.009 0.058 0.103 0.097 

Locus 1148 : 
2 alleles
3.6% missing data
   1   (0.903) 0.955 0.843 0.991 0.822 0.766 0.990 0.940 0.990 0.930 0.955 0.955 
   3   (0.097) 0.045 0.157 0.009 0.178 0.234 0.010 0.060 0.010 0.070 0.045 0.045 

Locus 1149 : 
2 alleles
15.2% missing data
   2   (0.455) 0.389 0.633 0.035 0.343 0.411 0.559 0.452 0.297 0.569 0.313 0.696 
   4   (0.545) 0.611 0.367 0.965 0.657 0.589 0.441 0.548 0.703 0.431 0.687 0.304 

Locus 1150 : 
2 alleles
4.3% missing data
   2   (0.921) 0.960 0.184 0.997 0.976 0.937 0.990 0.954 0.992 0.927 0.973 0.962 
   3   (0.079) 0.040 0.816 0.003 0.024 0.063 0.010 0.046 0.008 0.073 0.027 0.038 

Locus 1151 : 
2 alleles
15.2% missing data
   4   (0.949) 0.981 0.631 0.950 0.970 0.925 0.995 0.983 0.997 0.977 0.973 0.963 
   2   (0.051) 0.019 0.369 0.050 0.030 0.075 0.005 0.017 0.003 0.023 0.027 0.037 

Locus 1152 : 
2 alleles
13.0% missing data
   4   (0.894) 0.929 0.956 0.991 0.926 0.816 0.944 0.940 0.991 0.776 0.844 0.937 
   3   (0.106) 0.071 0.044 0.009 0.074 0.184 0.056 0.060 0.009 0.224 0.156 0.063 

Locus 1153 : 
2 alleles
13.8% missing data
   3   (0.889) 0.816 0.558 0.921 0.799 0.941 0.977 0.922 0.980 0.930 0.914 0.921 
   4   (0.111) 0.184 0.442 0.079 0.201 0.059 0.023 0.078 0.020 0.070 0.086 0.079 

Locus 1154 : 
2 alleles
6.5% missing data
   1   (0.916) 0.951 0.992 0.968 0.977 0.828 0.994 0.952 0.991 0.914 0.959 0.964 
   3   (0.084) 0.049 0.008 0.032 0.023 0.172 0.006 0.048 0.009 0.086 0.041 0.036 

Locus 1155 : 
2 alleles
13.8% missing data
   3   (0.788) 0.835 0.907 0.082 0.918 0.814 0.792 0.802 0.944 0.703 0.856 0.820 
   1   (0.212) 0.165 0.093 0.918 0.082 0.186 0.208 0.198 0.056 0.297 0.144 0.180 

Locus 1156 : 
2 alleles
10.9% missing data
   3   (0.793) 0.722 0.878 0.981 0.844 0.852 0.685 0.718 0.826 0.837 0.805 0.946 
   1   (0.207) 0.278 0.122 0.019 0.156 0.148 0.315 0.282 0.174 0.163 0.195 0.054 

Locus 1157 : 
2 alleles
6.5% missing data
   1   (0.843) 0.909 0.706 0.841 0.865 0.843 0.973 0.880 0.959 0.857 0.928 0.747 
   3   (0.157) 0.091 0.294 0.159 0.135 0.157 0.027 0.120 0.041 0.143 0.072 0.253 

Locus 1158 : 
2 alleles
1.4% missing data
   1   (0.789) 0.748 0.966 0.976 0.905 0.788 0.971 0.835 0.900 0.843 0.775 0.655 
   2   (0.211) 0.252 0.034 0.024 0.095 0.212 0.029 0.165 0.100 0.157 0.225 0.345 

Locus 1159 : 
2 alleles
5.1% missing data
   1   (0.736) 0.686 0.874 0.980 0.829 0.758 0.561 0.687 0.908 0.739 0.860 0.808 
   3   (0.264) 0.314 0.126 0.020 0.171 0.242 0.439 0.313 0.092 0.261 0.140 0.192 

Locus 1160 : 
2 alleles
7.2% missing data
   4   (0.840) 0.901 0.834 0.986 0.845 0.877 0.978 0.798 0.958 0.817 0.749 0.890 
   2   (0.160) 0.099 0.166 0.014 0.155 0.123 0.022 0.202 0.042 0.183 0.251 0.110 

Locus 1161 : 
2 alleles
21.0% missing data
   1   (0.688) 0.716 0.846 0.986 0.664 0.760 0.556 0.706 0.554 0.680 0.783 0.610 
   3   (0.312) 0.284 0.154 0.014 0.336 0.240 0.444 0.294 0.446 0.320 0.217 0.390 

Locus 1162 : 
2 alleles
3.6% missing data
   2   (0.169) 0.120 0.069 0.014 0.227 0.226 0.174 0.175 0.035 0.070 0.142 0.134 
   3   (0.831) 0.880 0.931 0.986 0.773 0.774 0.826 0.825 0.965 0.930 0.858 0.866 

Locus 1163 : 
2 alleles
17.4% missing data
   2   (0.923) 0.969 0.959 0.985 0.979 0.926 0.931 0.959 0.993 0.806 0.941 0.917 
   4   (0.077) 0.031 0.041 0.015 0.021 0.074 0.069 0.041 0.007 0.194 0.059 0.083 

Locus 1164 : 
2 alleles
5.8% missing data
   2   (0.604) 0.804 0.377 0.547 0.168 0.658 0.964 0.651 0.393 0.723 0.351 0.413 
   4   (0.396) 0.196 0.623 0.453 0.832 0.342 0.036 0.349 0.607 0.277 0.649 0.587 

Locus 1165 : 
2 alleles
5.1% missing data
   3   (0.746) 0.810 0.812 0.984 0.923 0.748 0.039 0.715 0.861 0.783 0.837 0.831 
   1   (0.254) 0.190 0.188 0.016 0.077 0.252 0.961 0.285 0.139 0.217 0.163 0.169 

Locus 1166 : 
2 alleles
5.8% missing data
   1   (0.838) 0.781 0.848 0.964 0.949 0.834 0.979 0.919 0.880 0.739 0.887 0.833 
   3   (0.162) 0.219 0.152 0.036 0.051 0.166 0.021 0.081 0.120 0.261 0.113 0.167 

Locus 1167 : 
2 alleles
3.6% missing data
   3   (0.887) 0.772 0.992 0.993 0.942 0.901 0.959 0.911 0.914 0.961 0.950 0.964 
   1   (0.113) 0.228 0.008 0.007 0.058 0.099 0.041 0.089 0.086 0.039 0.050 0.036 

Locus 1168 : 
2 alleles
9.4% missing data
   1   (0.884) 0.935 0.977 0.123 0.968 0.907 0.984 0.923 0.983 0.852 0.922 0.898 
   3   (0.116) 0.065 0.023 0.877 0.032 0.093 0.016 0.077 0.017 0.148 0.078 0.102 

Locus 1169 : 
2 alleles
12.3% missing data
   1   (0.893) 0.891 0.991 0.989 0.975 0.920 0.794 0.880 0.975 0.843 0.961 0.969 
   3   (0.107) 0.109 0.009 0.011 0.025 0.080 0.206 0.120 0.025 0.157 0.039 0.031 

Locus 1170 : 
2 alleles
5.8% missing data
   1   (0.889) 0.874 0.978 0.992 0.969 0.922 0.986 0.928 0.854 0.867 0.949 0.946 
   4   (0.111) 0.126 0.022 0.008 0.031 0.078 0.014 0.072 0.146 0.133 0.051 0.054 

Locus 1171 : 
2 alleles
5.8% missing data
   3   (0.422) 0.289 0.229 0.982 0.282 0.434 0.446 0.500 0.316 0.460 0.552 0.268 
   4   (0.578) 0.711 0.771 0.018 0.718 0.566 0.554 0.500 0.684 0.540 0.448 0.732 

Locus 1172 : 
2 alleles
13.8% missing data
   2   (0.917) 0.959 0.996 0.840 0.935 0.967 0.964 0.839 0.971 0.972 0.976 0.980 
   3   (0.083) 0.041 0.004 0.160 0.065 0.033 0.036 0.161 0.029 0.028 0.024 0.020 

Locus 1173 : 
2 alleles
3.6% missing data
   1   (0.583) 0.430 0.507 0.126 0.787 0.484 0.906 0.581 0.899 0.700 0.425 0.664 
   2   (0.417) 0.570 0.493 0.874 0.213 0.516 0.094 0.419 0.101 0.300 0.575 0.336 

Locus 1174 : 
2 alleles
13.0% missing data
   3   (0.873) 0.909 0.934 0.992 0.929 0.876 0.981 0.930 0.985 0.842 0.753 0.689 
   1   (0.127) 0.091 0.066 0.008 0.071 0.124 0.019 0.070 0.015 0.158 0.247 0.311 

Locus 1175 : 
2 alleles
2.2% missing data
   1   (0.842) 0.707 0.977 0.993 0.901 0.906 0.780 0.839 0.788 0.899 0.934 0.948 
   3   (0.158) 0.293 0.023 0.007 0.099 0.094 0.220 0.161 0.212 0.101 0.066 0.052 

Locus 1176 : 
2 alleles
7.2% missing data
   1   (0.861) 0.778 0.921 0.990 0.784 0.875 0.960 0.883 0.949 0.859 0.953 0.934 
   3   (0.139) 0.222 0.079 0.010 0.216 0.125 0.040 0.117 0.051 0.141 0.047 0.066 

Locus 1177 : 
2 alleles
13.0% missing data
   3   (0.913) 0.899 0.989 0.976 0.970 0.918 0.891 0.939 0.985 0.918 0.941 0.962 
   1   (0.087) 0.101 0.011 0.024 0.030 0.082 0.109 0.061 0.015 0.082 0.059 0.038 

Locus 1178 : 
2 alleles
2.9% missing data
   3   (0.867) 0.912 0.969 0.953 0.945 0.915 0.985 0.851 0.954 0.917 0.845 0.851 
   1   (0.133) 0.088 0.031 0.047 0.055 0.085 0.015 0.149 0.046 0.083 0.155 0.149 

Locus 1179 : 
2 alleles
10.9% missing data
   2   (0.816) 0.885 0.707 0.980 0.880 0.737 0.958 0.820 0.944 0.829 0.815 0.869 
   4   (0.184) 0.115 0.293 0.020 0.120 0.263 0.042 0.180 0.056 0.171 0.185 0.131 

Locus 1180 : 
2 alleles
7.2% missing data
   1   (0.199) 0.204 0.159 0.016 0.111 0.174 0.056 0.283 0.085 0.098 0.263 0.092 
   3   (0.801) 0.796 0.841 0.984 0.889 0.826 0.944 0.717 0.915 0.902 0.737 0.908 

Locus 1181 : 
2 alleles
11.6% missing data
   3   (0.918) 0.967 0.705 0.982 0.981 0.922 0.935 0.961 0.993 0.897 0.931 0.857 
   1   (0.082) 0.033 0.295 0.018 0.019 0.078 0.065 0.039 0.007 0.103 0.069 0.143 

Locus 1182 : 
2 alleles
11.6% missing data
   2   (0.881) 0.903 0.966 0.990 0.907 0.917 0.906 0.850 0.976 0.940 0.887 0.926 
   4   (0.119) 0.097 0.034 0.010 0.093 0.083 0.094 0.150 0.024 0.060 0.113 0.074 

Locus 1183 : 
2 alleles
2.9% missing data
   4   (0.901) 0.913 0.884 0.992 0.974 0.888 0.992 0.938 0.991 0.913 0.938 0.905 
   3   (0.099) 0.087 0.116 0.008 0.026 0.112 0.008 0.062 0.009 0.087 0.062 0.095 

Locus 1184 : 
2 alleles
10.9% missing data
   4   (0.707) 0.809 0.346 0.717 0.710 0.713 0.905 0.628 0.871 0.794 0.543 0.799 
   2   (0.293) 0.191 0.654 0.283 0.290 0.287 0.095 0.372 0.129 0.206 0.457 0.201 

Locus 1185 : 
2 alleles
13.8% missing data
   4   (0.904) 0.920 0.873 0.992 0.967 0.838 0.925 0.943 0.989 0.933 0.928 0.945 
   2   (0.096) 0.080 0.127 0.008 0.033 0.162 0.075 0.057 0.011 0.067 0.072 0.055 

Locus 1186 : 
2 alleles
0.7% missing data
   4   (0.831) 0.898 0.977 0.986 0.920 0.893 0.670 0.748 0.895 0.897 0.846 0.891 
   2   (0.169) 0.102 0.023 0.014 0.080 0.107 0.330 0.252 0.105 0.103 0.154 0.109 

Locus 1187 : 
2 alleles
12.3% missing data
   3   (0.863) 0.848 0.986 0.982 0.802 0.927 0.976 0.810 0.937 0.896 0.950 0.942 
   1   (0.137) 0.152 0.014 0.018 0.198 0.073 0.024 0.190 0.063 0.104 0.050 0.058 

Locus 1188 : 
2 alleles
11.6% missing data
   2   (0.867) 0.873 0.624 0.902 0.960 0.904 0.887 0.915 0.978 0.858 0.944 0.723 
   3   (0.133) 0.127 0.376 0.098 0.040 0.096 0.113 0.085 0.022 0.142 0.056 0.277 

Locus 1189 : 
2 alleles
5.1% missing data
   2   (0.779) 0.830 0.485 0.012 0.719 0.807 0.968 0.842 0.844 0.664 0.797 0.885 
   1   (0.221) 0.170 0.515 0.988 0.281 0.193 0.032 0.158 0.156 0.336 0.203 0.115 

Locus 1190 : 
2 alleles
13.8% missing data
   2   (0.565) 0.509 0.788 0.196 0.346 0.612 0.508 0.632 0.406 0.480 0.513 0.668 
   4   (0.435) 0.491 0.212 0.804 0.654 0.388 0.492 0.368 0.594 0.520 0.487 0.332 

Locus 1191 : 
2 alleles
5.8% missing data
   3   (0.890) 0.938 0.944 0.988 0.957 0.880 0.991 0.902 0.937 0.814 0.922 0.964 
   4   (0.110) 0.062 0.056 0.012 0.043 0.120 0.009 0.098 0.063 0.186 0.078 0.036 

Locus 1192 : 
2 alleles
3.6% missing data
   2   (0.913) 0.932 0.991 0.995 0.973 0.969 0.978 0.844 0.869 0.973 0.982 0.988 
   4   (0.087) 0.068 0.009 0.005 0.027 0.031 0.022 0.156 0.131 0.027 0.018 0.012 

Locus 1193 : 
2 alleles
2.9% missing data
   3   (0.871) 0.925 0.986 0.976 0.871 0.922 0.975 0.855 0.983 0.535 0.708 0.948 
   1   (0.129) 0.075 0.014 0.024 0.129 0.078 0.025 0.145 0.017 0.465 0.292 0.052 

Locus 1194 : 
2 alleles
2.9% missing data
   2   (0.109) 0.213 0.033 0.066 0.100 0.051 0.016 0.110 0.324 0.029 0.034 0.016 
   4   (0.891) 0.787 0.967 0.934 0.900 0.949 0.984 0.890 0.676 0.971 0.966 0.984 

Locus 1195 : 
2 alleles
14.5% missing data
   2   (0.855) 0.814 0.613 0.983 0.923 0.908 0.866 0.824 0.965 0.820 0.948 0.939 
   4   (0.145) 0.186 0.387 0.017 0.077 0.092 0.134 0.176 0.035 0.180 0.052 0.061 

Locus 1196 : 
2 alleles
13.0% missing data
   4   (0.579) 0.656 0.912 0.154 0.378 0.608 0.906 0.611 0.464 0.429 0.525 0.585 
   2   (0.421) 0.344 0.088 0.846 0.622 0.392 0.094 0.389 0.536 0.571 0.475 0.415 

Locus 1197 : 
2 alleles
3.6% missing data
   2   (0.885) 0.941 0.885 0.219 0.953 0.845 0.990 0.924 0.978 0.932 0.902 0.944 
   4   (0.115) 0.059 0.115 0.781 0.047 0.155 0.010 0.076 0.022 0.068 0.098 0.056 

Locus 1198 : 
2 alleles
4.3% missing data
   3   (0.945) 0.984 0.855 0.997 0.985 0.904 0.996 0.985 0.998 0.961 0.973 0.889 
   4   (0.055) 0.016 0.145 0.003 0.015 0.096 0.004 0.015 0.002 0.039 0.027 0.111 

Locus 1199 : 
2 alleles
5.8% missing data
   3   (0.760) 0.753 0.886 0.921 0.893 0.758 0.912 0.697 0.901 0.783 0.880 0.834 
   1   (0.240) 0.247 0.114 0.079 0.107 0.242 0.088 0.303 0.099 0.217 0.120 0.166 

Locus 1200 : 
2 alleles
5.1% missing data
   3   (0.499) 0.566 0.913 0.493 0.530 0.449 0.125 0.399 0.481 0.447 0.749 0.723 
   1   (0.501) 0.434 0.087 0.507 0.470 0.551 0.875 0.601 0.519 0.553 0.251 0.277 

Locus 1201 : 
2 alleles
2.9% missing data
   1   (0.789) 0.868 0.688 0.983 0.490 0.778 0.028 0.838 0.946 0.771 0.871 0.851 
   2   (0.211) 0.132 0.312 0.017 0.510 0.222 0.972 0.162 0.054 0.229 0.129 0.149 

Locus 1202 : 
2 alleles
5.8% missing data
   4   (0.555) 0.510 0.526 0.256 0.409 0.624 0.893 0.606 0.698 0.468 0.363 0.465 
   2   (0.445) 0.490 0.474 0.744 0.591 0.376 0.107 0.394 0.302 0.532 0.637 0.535 

Locus 1203 : 
2 alleles
3.6% missing data
   2   (0.907) 0.912 0.998 0.993 0.976 0.962 0.875 0.876 0.933 0.883 0.964 0.982 
   4   (0.093) 0.088 0.002 0.007 0.024 0.038 0.125 0.124 0.067 0.117 0.036 0.018 

Locus 1204 : 
2 alleles
0.7% missing data
   1   (0.821) 0.923 0.756 0.990 0.355 0.855 0.982 0.818 0.955 0.873 0.387 0.869 
   3   (0.179) 0.077 0.244 0.010 0.645 0.145 0.018 0.182 0.045 0.127 0.613 0.131 

Locus 1205 : 
2 alleles
1.4% missing data
   3   (0.881) 0.929 0.975 0.976 0.626 0.915 0.977 0.868 0.964 0.947 0.929 0.948 
   1   (0.119) 0.071 0.025 0.024 0.374 0.085 0.023 0.132 0.036 0.053 0.071 0.052 

Locus 1206 : 
2 alleles
2.9% missing data
   3   (0.939) 0.876 1.000 0.998 0.973 0.990 0.971 0.897 0.852 0.988 0.992 0.996 
   1   (0.061) 0.124 0.000 0.002 0.027 0.010 0.029 0.103 0.148 0.012 0.008 0.004 

Locus 1207 : 
2 alleles
5.8% missing data
   2   (0.808) 0.793 0.790 0.951 0.882 0.884 0.972 0.768 0.840 0.828 0.712 0.901 
   4   (0.192) 0.207 0.210 0.049 0.118 0.116 0.028 0.232 0.160 0.172 0.288 0.099 

Locus 1208 : 
2 alleles
3.6% missing data
   1   (0.833) 0.878 0.875 0.979 0.946 0.844 0.808 0.770 0.885 0.898 0.942 0.938 
   3   (0.167) 0.122 0.125 0.021 0.054 0.156 0.192 0.230 0.115 0.102 0.058 0.062 

Locus 1209 : 
2 alleles
10.1% missing data
   1   (0.896) 0.922 0.958 0.991 0.959 0.914 0.991 0.929 0.983 0.937 0.822 0.856 
   4   (0.104) 0.078 0.042 0.009 0.041 0.086 0.009 0.071 0.017 0.063 0.178 0.144 

Locus 1210 : 
2 alleles
3.6% missing data
   3   (0.887) 0.785 0.625 0.992 0.883 0.940 0.689 0.921 0.978 0.931 0.831 0.941 
   2   (0.113) 0.215 0.375 0.008 0.117 0.060 0.311 0.079 0.022 0.069 0.169 0.059 

Locus 1211 : 
2 alleles
4.3% missing data
   4   (0.810) 0.831 0.962 0.941 0.937 0.824 0.698 0.795 0.890 0.878 0.900 0.845 
   2   (0.190) 0.169 0.038 0.059 0.063 0.176 0.302 0.205 0.110 0.122 0.100 0.155 

Locus 1212 : 
2 alleles
12.3% missing data
   1   (0.874) 0.913 0.766 0.668 0.637 0.889 0.877 0.919 0.944 0.948 0.962 0.907 
   3   (0.126) 0.087 0.234 0.332 0.363 0.111 0.123 0.081 0.056 0.052 0.038 0.093 

Locus 1213 : 
2 alleles
0.7% missing data
   4   (0.909) 0.923 0.977 0.994 0.970 0.937 0.952 0.925 0.991 0.896 0.971 0.917 
   2   (0.091) 0.077 0.023 0.006 0.030 0.063 0.048 0.075 0.009 0.104 0.029 0.083 

Locus 1214 : 
2 alleles
5.1% missing data
   1   (0.897) 0.908 0.986 0.824 0.897 0.962 0.974 0.942 0.910 0.703 0.918 0.942 
   2   (0.103) 0.092 0.014 0.176 0.103 0.038 0.026 0.058 0.090 0.297 0.082 0.058 

Locus 1215 : 
2 alleles
5.1% missing data
   2   (0.833) 0.853 0.999 0.329 0.893 0.973 0.827 0.556 0.092 0.966 0.977 0.990 
   4   (0.167) 0.147 0.001 0.671 0.107 0.027 0.173 0.444 0.908 0.034 0.023 0.010 

Locus 1216 : 
2 alleles
4.3% missing data
   3   (0.900) 0.848 0.998 0.960 0.840 0.959 0.927 0.846 0.918 0.973 0.946 0.986 
   4   (0.100) 0.152 0.002 0.040 0.160 0.041 0.073 0.154 0.082 0.027 0.054 0.014 

Locus 1217 : 
2 alleles
5.1% missing data
   1   (0.769) 0.764 0.643 0.983 0.809 0.764 0.958 0.761 0.935 0.840 0.788 0.732 
   4   (0.231) 0.236 0.357 0.017 0.191 0.236 0.042 0.239 0.065 0.160 0.212 0.268 

Locus 1218 : 
2 alleles
5.1% missing data
   4   (0.568) 0.623 0.845 0.016 0.752 0.627 0.617 0.512 0.632 0.602 0.671 0.525 
   2   (0.432) 0.377 0.155 0.984 0.248 0.373 0.383 0.488 0.368 0.398 0.329 0.475 

Locus 1219 : 
2 alleles
2.9% missing data
   1   (0.870) 0.944 0.983 0.971 0.935 0.889 0.976 0.825 0.917 0.917 0.923 0.940 
   2   (0.130) 0.056 0.017 0.029 0.065 0.111 0.024 0.175 0.083 0.083 0.077 0.060 

Locus 1220 : 
2 alleles
13.0% missing data
   1   (0.886) 0.935 0.345 0.994 0.960 0.932 0.880 0.837 0.963 0.937 0.915 0.968 
   3   (0.114) 0.065 0.655 0.006 0.040 0.068 0.120 0.163 0.037 0.063 0.085 0.032 

Locus 1221 : 
2 alleles
4.3% missing data
   2   (0.909) 0.965 0.859 0.995 0.967 0.889 0.990 0.921 0.990 0.944 0.952 0.922 
   4   (0.091) 0.035 0.141 0.005 0.033 0.111 0.010 0.079 0.010 0.056 0.048 0.078 

Locus 1222 : 
2 alleles
13.0% missing data
   2   (0.382) 0.360 0.674 0.773 0.222 0.352 0.462 0.331 0.415 0.370 0.514 0.359 
   4   (0.618) 0.640 0.326 0.227 0.778 0.648 0.538 0.669 0.585 0.630 0.486 0.641 

Locus 1223 : 
2 alleles
1.4% missing data
   1   (0.838) 0.851 0.990 0.988 0.943 0.918 0.967 0.623 0.914 0.887 0.918 0.966 
   3   (0.162) 0.149 0.010 0.012 0.057 0.082 0.033 0.377 0.086 0.113 0.082 0.034 

Locus 1224 : 
2 alleles
2.9% missing data
   4   (0.878) 0.846 0.974 0.992 0.925 0.918 0.907 0.905 0.938 0.865 0.850 0.938 
   2   (0.122) 0.154 0.026 0.008 0.075 0.082 0.093 0.095 0.062 0.135 0.150 0.062 

Locus 1225 : 
2 alleles
12.3% missing data
   1   (0.868) 0.891 0.849 0.989 0.938 0.853 0.860 0.895 0.979 0.813 0.698 0.928 
   3   (0.132) 0.109 0.151 0.011 0.062 0.147 0.140 0.105 0.021 0.187 0.302 0.072 

Locus 1226 : 
2 alleles
3.6% missing data
   3   (0.869) 0.834 0.719 0.990 0.934 0.928 0.988 0.780 0.922 0.929 0.962 0.972 
   4   (0.131) 0.166 0.281 0.010 0.066 0.072 0.012 0.220 0.078 0.071 0.038 0.028 

Locus 1227 : 
2 alleles
14.5% missing data
   1   (0.345) 0.403 0.253 0.515 0.142 0.537 0.054 0.304 0.251 0.249 0.269 0.235 
   3   (0.655) 0.597 0.747 0.485 0.858 0.463 0.946 0.696 0.749 0.751 0.731 0.765 

Locus 1228 : 
2 alleles
10.9% missing data
   3   (0.943) 0.978 0.570 0.997 0.984 0.908 0.961 0.983 0.997 0.954 0.983 0.949 
   4   (0.057) 0.022 0.430 0.003 0.016 0.092 0.039 0.017 0.003 0.046 0.017 0.051 

Locus 1229 : 
2 alleles
3.6% missing data
   1   (0.821) 0.826 0.895 0.989 0.870 0.895 0.040 0.856 0.885 0.760 0.812 0.895 
   2   (0.179) 0.174 0.105 0.011 0.130 0.105 0.960 0.144 0.115 0.240 0.188 0.105 

Locus 1230 : 
2 alleles
11.6% missing data
   1   (0.687) 0.465 0.900 0.983 0.566 0.769 0.937 0.666 0.678 0.763 0.815 0.748 
   2   (0.313) 0.535 0.100 0.017 0.434 0.231 0.063 0.334 0.322 0.237 0.185 0.252 

Locus 1231 : 
2 alleles
3.6% missing data
   1   (0.559) 0.519 0.549 0.792 0.364 0.542 0.695 0.617 0.292 0.363 0.552 0.744 
   3   (0.441) 0.481 0.451 0.208 0.636 0.458 0.305 0.383 0.708 0.637 0.448 0.256 

Locus 1232 : 
2 alleles
13.0% missing data
   1   (0.156) 0.191 0.108 0.010 0.111 0.134 0.027 0.114 0.042 0.164 0.276 0.177 
   3   (0.844) 0.809 0.892 0.990 0.889 0.866 0.973 0.886 0.958 0.836 0.724 0.823 

Locus 1233 : 
2 alleles
3.6% missing data
   4   (0.894) 0.959 0.908 0.046 0.704 0.929 0.977 0.929 0.978 0.916 0.942 0.964 
   2   (0.106) 0.041 0.092 0.954 0.296 0.071 0.023 0.071 0.022 0.084 0.058 0.036 

Locus 1234 : 
2 alleles
4.3% missing data
   2   (0.293) 0.522 0.093 0.021 0.747 0.226 0.950 0.274 0.238 0.173 0.323 0.110 
   4   (0.707) 0.478 0.907 0.979 0.253 0.774 0.050 0.726 0.762 0.827 0.677 0.890 

Locus 1235 : 
2 alleles
10.9% missing data
   4   (0.889) 0.885 0.954 0.965 0.968 0.840 0.964 0.936 0.979 0.834 0.939 0.925 
   2   (0.111) 0.115 0.046 0.035 0.032 0.160 0.036 0.064 0.021 0.166 0.061 0.075 

Locus 1236 : 
2 alleles
11.6% missing data
   2   (0.127) 0.067 0.284 0.010 0.047 0.110 0.070 0.116 0.031 0.150 0.093 0.113 
   4   (0.873) 0.933 0.716 0.990 0.953 0.890 0.930 0.884 0.969 0.850 0.907 0.887 

Locus 1237 : 
2 alleles
13.0% missing data
   3   (0.907) 0.960 0.969 0.991 0.960 0.890 0.992 0.945 0.986 0.590 0.923 0.951 
   2   (0.093) 0.040 0.031 0.009 0.040 0.110 0.008 0.055 0.014 0.410 0.077 0.049 

Locus 1238 : 
2 alleles
4.3% missing data
   2   (0.688) 0.616 0.500 0.289 0.261 0.644 0.739 0.778 0.910 0.486 0.769 0.836 
   4   (0.312) 0.384 0.500 0.711 0.739 0.356 0.261 0.222 0.090 0.514 0.231 0.164 

Locus 1239 : 
2 alleles
2.9% missing data
   2   (0.859) 0.884 0.908 0.983 0.853 0.910 0.982 0.839 0.930 0.899 0.641 0.933 
   4   (0.141) 0.116 0.092 0.017 0.147 0.090 0.018 0.161 0.070 0.101 0.359 0.067 

Locus 1240 : 
2 alleles
2.9% missing data
   1   (0.878) 0.906 0.974 0.988 0.894 0.912 0.806 0.894 0.977 0.870 0.574 0.925 
   3   (0.122) 0.094 0.026 0.012 0.106 0.088 0.194 0.106 0.023 0.130 0.426 0.075 

Locus 1241 : 
2 alleles
5.8% missing data
   4   (0.630) 0.496 0.899 0.860 0.779 0.523 0.629 0.710 0.905 0.623 0.695 0.425 
   1   (0.370) 0.504 0.101 0.140 0.221 0.477 0.371 0.290 0.095 0.377 0.305 0.575 

Locus 1242 : 
2 alleles
5.8% missing data
   1   (0.933) 0.977 0.947 0.969 0.978 0.895 0.995 0.972 0.995 0.966 0.930 0.882 
   2   (0.067) 0.023 0.053 0.031 0.022 0.105 0.005 0.028 0.005 0.034 0.070 0.118 

Locus 1243 : 
2 alleles
3.6% missing data
   2   (0.214) 0.119 0.234 0.023 0.109 0.345 0.674 0.183 0.043 0.317 0.152 0.141 
   4   (0.786) 0.881 0.766 0.977 0.891 0.655 0.326 0.817 0.957 0.683 0.848 0.859 

Locus 1244 : 
2 alleles
2.2% missing data
   3   (0.849) 0.817 0.867 0.988 0.947 0.923 0.980 0.790 0.965 0.818 0.914 0.906 
   1   (0.151) 0.183 0.133 0.012 0.053 0.077 0.020 0.210 0.035 0.182 0.086 0.094 

Locus 1245 : 
2 alleles
10.1% missing data
   3   (0.148) 0.113 0.250 0.010 0.121 0.135 0.194 0.091 0.015 0.128 0.374 0.326 
   1   (0.852) 0.887 0.750 0.990 0.879 0.865 0.806 0.909 0.985 0.872 0.626 0.674 

Locus 1246 : 
2 alleles
13.8% missing data
   4   (0.894) 0.933 0.993 0.996 0.904 0.945 0.994 0.855 0.702 0.955 0.967 0.981 
   2   (0.106) 0.067 0.007 0.004 0.096 0.055 0.006 0.145 0.298 0.045 0.033 0.019 

Locus 1247 : 
2 alleles
4.3% missing data
   1   (0.775) 0.898 0.409 0.666 0.855 0.689 0.964 0.820 0.917 0.796 0.732 0.745 
   3   (0.225) 0.102 0.591 0.334 0.145 0.311 0.036 0.180 0.083 0.204 0.268 0.255 

Locus 1248 : 
2 alleles
10.9% missing data
   3   (0.797) 0.748 0.753 0.444 0.906 0.805 0.784 0.868 0.873 0.820 0.873 0.818 
   1   (0.203) 0.252 0.247 0.556 0.094 0.195 0.216 0.132 0.127 0.180 0.127 0.182 

Locus 1249 : 
2 alleles
6.5% missing data
   1   (0.796) 0.598 0.990 0.929 0.889 0.873 0.979 0.752 0.628 0.854 0.919 0.944 
   3   (0.204) 0.402 0.010 0.071 0.111 0.127 0.021 0.248 0.372 0.146 0.081 0.056 

Locus 1250 : 
2 alleles
4.3% missing data
   3   (0.893) 0.863 0.944 0.988 0.965 0.903 0.992 0.916 0.986 0.815 0.973 0.939 
   1   (0.107) 0.137 0.056 0.012 0.035 0.097 0.008 0.084 0.014 0.185 0.027 0.061 

Locus 1251 : 
2 alleles
19.6% missing data
   2   (0.644) 0.698 0.670 0.978 0.530 0.553 0.958 0.782 0.716 0.473 0.509 0.405 
   4   (0.356) 0.302 0.330 0.022 0.470 0.447 0.042 0.218 0.284 0.527 0.491 0.595 

Locus 1252 : 
2 alleles
13.0% missing data
   4   (0.846) 0.866 0.966 0.269 0.895 0.900 0.805 0.890 0.891 0.853 0.746 0.905 
   1   (0.154) 0.134 0.034 0.731 0.105 0.100 0.195 0.110 0.109 0.147 0.254 0.095 

Locus 1253 : 
2 alleles
11.6% missing data
   2   (0.842) 0.890 0.984 0.949 0.903 0.874 0.884 0.770 0.920 0.903 0.898 0.913 
   4   (0.158) 0.110 0.016 0.051 0.097 0.126 0.116 0.230 0.080 0.097 0.102 0.087 

Locus 1254 : 
2 alleles
1.4% missing data
   1   (0.927) 0.980 0.694 0.995 0.970 0.945 0.993 0.963 0.995 0.881 0.949 0.906 
   3   (0.073) 0.020 0.306 0.005 0.030 0.055 0.007 0.037 0.005 0.119 0.051 0.094 

Locus 1255 : 
2 alleles
10.1% missing data
   2   (0.439) 0.539 0.233 0.820 0.464 0.421 0.461 0.413 0.630 0.412 0.372 0.279 
   4   (0.561) 0.461 0.767 0.180 0.536 0.579 0.539 0.587 0.370 0.588 0.628 0.721 

Locus 1256 : 
2 alleles
5.1% missing data
   3   (0.763) 0.754 0.950 0.427 0.760 0.782 0.973 0.771 0.730 0.863 0.569 0.870 
   1   (0.237) 0.246 0.050 0.573 0.240 0.218 0.027 0.229 0.270 0.137 0.431 0.130 

Locus 1257 : 
2 alleles
2.9% missing data
   2   (0.591) 0.379 0.956 0.503 0.413 0.699 0.227 0.539 0.149 0.789 0.842 0.868 
   4   (0.409) 0.621 0.044 0.497 0.587 0.301 0.773 0.461 0.851 0.211 0.158 0.132 

Locus 1258 : 
2 alleles
12.3% missing data
   1   (0.886) 0.943 0.780 0.988 0.883 0.875 0.991 0.914 0.982 0.932 0.860 0.860 
   3   (0.114) 0.057 0.220 0.012 0.117 0.125 0.009 0.086 0.018 0.068 0.140 0.140 

Locus 1259 : 
2 alleles
14.5% missing data
   1   (0.118) 0.072 0.251 0.017 0.038 0.176 0.079 0.080 0.022 0.105 0.079 0.098 
   2   (0.882) 0.928 0.749 0.983 0.962 0.824 0.921 0.920 0.978 0.895 0.921 0.902 

Locus 1260 : 
2 alleles
2.2% missing data
   3   (0.917) 0.885 0.999 0.998 0.974 0.982 0.987 0.857 0.615 0.976 0.986 0.993 
   1   (0.083) 0.115 0.001 0.002 0.026 0.018 0.013 0.143 0.385 0.024 0.014 0.007 

Locus 1261 : 
2 alleles
13.0% missing data
   4   (0.800) 0.776 0.928 0.979 0.943 0.872 0.069 0.787 0.816 0.844 0.874 0.906 
   3   (0.200) 0.224 0.072 0.021 0.057 0.128 0.931 0.213 0.184 0.156 0.126 0.094 

Locus 1262 : 
2 alleles
15.9% missing data
   2   (0.790) 0.773 0.259 0.094 0.676 0.903 0.941 0.769 0.865 0.877 0.559 0.925 
   4   (0.210) 0.227 0.741 0.906 0.324 0.097 0.059 0.231 0.135 0.123 0.441 0.075 

Locus 1263 : 
2 alleles
15.2% missing data
   2   (0.886) 0.917 0.466 0.992 0.914 0.906 0.891 0.882 0.981 0.928 0.888 0.955 
   4   (0.114) 0.083 0.534 0.008 0.086 0.094 0.109 0.118 0.019 0.072 0.112 0.045 

Locus 1264 : 
2 alleles
8.7% missing data
   1   (0.808) 0.835 0.962 0.014 0.918 0.887 0.958 0.754 0.859 0.625 0.903 0.959 
   3   (0.192) 0.165 0.038 0.986 0.082 0.113 0.042 0.246 0.141 0.375 0.097 0.041 

Locus 1265 : 
2 alleles
15.9% missing data
   1   (0.597) 0.743 0.587 0.430 0.612 0.494 0.399 0.555 0.788 0.692 0.643 0.665 
   3   (0.403) 0.257 0.413 0.570 0.388 0.506 0.601 0.445 0.212 0.308 0.357 0.335 

Locus 1266 : 
2 alleles
8.0% missing data
   4   (0.465) 0.255 0.522 0.391 0.296 0.402 0.533 0.616 0.571 0.347 0.577 0.409 
   2   (0.535) 0.745 0.478 0.609 0.704 0.598 0.467 0.384 0.429 0.653 0.423 0.591 

Locus 1267 : 
2 alleles
0.7% missing data
   2   (0.898) 0.962 0.990 0.993 0.677 0.878 0.964 0.946 0.986 0.888 0.938 0.913 
   1   (0.102) 0.038 0.010 0.007 0.323 0.122 0.036 0.054 0.014 0.112 0.062 0.087 

Locus 1268 : 
2 alleles
3.6% missing data
   2   (0.901) 0.782 0.996 0.659 0.963 0.971 0.987 0.891 0.739 0.972 0.960 0.987 
   3   (0.099) 0.218 0.004 0.341 0.037 0.029 0.013 0.109 0.261 0.028 0.040 0.013 

Locus 1269 : 
2 alleles
3.6% missing data
   1   (0.890) 0.943 0.963 0.989 0.909 0.893 0.173 0.919 0.977 0.923 0.952 0.945 
   4   (0.110) 0.057 0.037 0.011 0.091 0.107 0.827 0.081 0.023 0.077 0.048 0.055 

Locus 1270 : 
2 alleles
12.3% missing data
   1   (0.762) 0.839 0.664 0.026 0.878 0.669 0.956 0.831 0.947 0.833 0.869 0.622 
   3   (0.238) 0.161 0.336 0.974 0.122 0.331 0.044 0.169 0.053 0.167 0.131 0.378 

Locus 1271 : 
2 alleles
7.2% missing data
   1   (0.142) 0.120 0.129 0.856 0.061 0.079 0.033 0.155 0.056 0.291 0.038 0.033 
   3   (0.858) 0.880 0.871 0.144 0.939 0.921 0.967 0.845 0.944 0.709 0.962 0.967 

Locus 1272 : 
2 alleles
1.4% missing data
   2   (0.794) 0.837 0.882 0.767 0.873 0.727 0.970 0.825 0.847 0.815 0.834 0.859 
   4   (0.206) 0.163 0.118 0.233 0.127 0.273 0.030 0.175 0.153 0.185 0.166 0.141 

Locus 1273 : 
2 alleles
9.4% missing data
   2   (0.159) 0.192 0.082 0.020 0.796 0.084 0.131 0.207 0.063 0.051 0.139 0.055 
   4   (0.841) 0.808 0.918 0.980 0.204 0.916 0.869 0.793 0.937 0.949 0.861 0.945 

Locus 1274 : 
2 alleles
4.3% missing data
   2   (0.856) 0.934 0.853 0.242 0.952 0.845 0.980 0.888 0.978 0.830 0.894 0.878 
   4   (0.144) 0.066 0.147 0.758 0.048 0.155 0.020 0.112 0.022 0.170 0.106 0.122 

Locus 1275 : 
2 alleles
5.1% missing data
   1   (0.927) 0.964 0.104 0.996 0.931 0.964 0.966 0.941 0.990 0.958 0.917 0.984 
   2   (0.073) 0.036 0.896 0.004 0.069 0.036 0.034 0.059 0.010 0.042 0.083 0.016 

Locus 1276 : 
2 alleles
5.8% missing data
   2   (0.553) 0.522 0.604 0.027 0.627 0.553 0.552 0.514 0.792 0.691 0.508 0.579 
   4   (0.447) 0.478 0.396 0.973 0.373 0.447 0.448 0.486 0.208 0.309 0.492 0.421 

Locus 1277 : 
2 alleles
16.7% missing data
   1   (0.806) 0.758 0.880 0.978 0.934 0.865 0.844 0.732 0.853 0.820 0.856 0.932 
   2   (0.194) 0.242 0.120 0.022 0.066 0.135 0.156 0.268 0.147 0.180 0.144 0.068 

Locus 1278 : 
2 alleles
11.6% missing data
   4   (0.860) 0.883 0.318 0.973 0.909 0.920 0.856 0.844 0.910 0.893 0.943 0.951 
   3   (0.140) 0.117 0.682 0.027 0.091 0.080 0.144 0.156 0.090 0.107 0.057 0.049 

Locus 1279 : 
2 alleles
5.1% missing data
   3   (0.613) 0.527 0.900 0.884 0.824 0.702 0.461 0.657 0.739 0.400 0.493 0.415 
   1   (0.387) 0.473 0.100 0.116 0.176 0.298 0.539 0.343 0.261 0.600 0.507 0.585 

Locus 1280 : 
2 alleles
13.0% missing data
   3   (0.895) 0.900 0.990 0.992 0.773 0.944 0.870 0.896 0.978 0.949 0.639 0.948 
   1   (0.105) 0.100 0.010 0.008 0.227 0.056 0.130 0.104 0.022 0.051 0.361 0.052 

Locus 1281 : 
2 alleles
16.7% missing data
   3   (0.897) 0.941 0.541 0.994 0.962 0.912 0.018 0.913 0.987 0.943 0.945 0.974 
   4   (0.103) 0.059 0.459 0.006 0.038 0.088 0.982 0.087 0.013 0.057 0.055 0.026 

Locus 1282 : 
2 alleles
1.4% missing data
   1   (0.898) 0.885 0.887 0.985 0.961 0.893 0.979 0.933 0.989 0.949 0.910 0.910 
   3   (0.102) 0.115 0.113 0.015 0.039 0.107 0.021 0.067 0.011 0.051 0.090 0.090 

Locus 1283 : 
2 alleles
3.6% missing data
   3   (0.733) 0.770 0.968 0.608 0.511 0.758 0.080 0.738 0.697 0.813 0.886 0.877 
   1   (0.267) 0.230 0.032 0.392 0.489 0.242 0.920 0.262 0.303 0.187 0.114 0.123 

Locus 1284 : 
2 alleles
13.8% missing data
   4   (0.898) 0.910 0.995 0.957 0.937 0.898 0.984 0.901 0.969 0.948 0.864 0.958 
   2   (0.102) 0.090 0.005 0.043 0.063 0.102 0.016 0.099 0.031 0.052 0.136 0.042 

Locus 1285 : 
2 alleles
5.8% missing data
   1   (0.827) 0.755 0.872 0.236 0.939 0.834 0.888 0.878 0.949 0.840 0.731 0.914 
   3   (0.173) 0.245 0.128 0.764 0.061 0.166 0.112 0.122 0.051 0.160 0.269 0.086 

Locus 1286 : 
2 alleles
2.9% missing data
   2   (0.894) 0.889 0.998 0.980 0.954 0.953 0.853 0.875 0.802 0.905 0.976 0.981 
   4   (0.106) 0.111 0.002 0.020 0.046 0.047 0.147 0.125 0.198 0.095 0.024 0.019 

Locus 1287 : 
2 alleles
3.6% missing data
   1   (0.109) 0.203 0.006 0.160 0.105 0.038 0.026 0.119 0.277 0.047 0.034 0.015 
   3   (0.891) 0.797 0.994 0.840 0.895 0.962 0.974 0.881 0.723 0.953 0.966 0.985 

Locus 1288 : 
2 alleles
0.7% missing data
   4   (0.946) 0.951 1.000 0.634 0.972 0.992 0.991 0.939 0.853 0.990 0.993 0.997 
   3   (0.054) 0.049 0.000 0.366 0.028 0.008 0.009 0.061 0.147 0.010 0.007 0.003 

Locus 1289 : 
2 alleles
5.8% missing data
   3   (0.822) 0.885 0.908 0.565 0.685 0.927 0.053 0.759 0.864 0.882 0.880 0.955 
   1   (0.178) 0.115 0.092 0.435 0.315 0.073 0.947 0.241 0.136 0.118 0.120 0.045 

Locus 1290 : 
2 alleles
13.8% missing data
   1   (0.836) 0.832 0.951 0.985 0.454 0.878 0.982 0.891 0.947 0.661 0.822 0.862 
   4   (0.164) 0.168 0.049 0.015 0.546 0.122 0.018 0.109 0.053 0.339 0.178 0.138 

Locus 1291 : 
2 alleles
5.8% missing data
   1   (0.806) 0.840 0.994 0.969 0.933 0.890 0.132 0.708 0.635 0.900 0.893 0.956 
   3   (0.194) 0.160 0.006 0.031 0.067 0.110 0.868 0.292 0.365 0.100 0.107 0.044 

Locus 1292 : 
2 alleles
3.6% missing data
   3   (0.899) 0.928 0.190 0.941 0.967 0.958 0.973 0.848 0.954 0.943 0.943 0.984 
   2   (0.101) 0.072 0.810 0.059 0.033 0.042 0.027 0.152 0.046 0.057 0.057 0.016 

Locus 1293 : 
2 alleles
9.4% missing data
   2   (0.888) 0.819 0.816 0.910 0.940 0.952 0.924 0.864 0.970 0.927 0.939 0.963 
   4   (0.112) 0.181 0.184 0.090 0.060 0.048 0.076 0.136 0.030 0.073 0.061 0.037 

Locus 1294 : 
2 alleles
4.3% missing data
   3   (0.934) 0.982 0.959 0.985 0.973 0.930 0.996 0.982 0.997 0.917 0.956 0.562 
   4   (0.066) 0.018 0.041 0.015 0.027 0.070 0.004 0.018 0.003 0.083 0.044 0.438 

Locus 1295 : 
2 alleles
13.8% missing data
   1   (0.465) 0.568 0.478 0.283 0.265 0.469 0.497 0.432 0.664 0.497 0.513 0.358 
   4   (0.535) 0.432 0.522 0.717 0.735 0.531 0.503 0.568 0.336 0.503 0.487 0.642 

Locus 1296 : 
2 alleles
4.3% missing data
   2   (0.854) 0.898 0.473 0.991 0.944 0.896 0.986 0.836 0.953 0.867 0.927 0.879 
   3   (0.146) 0.102 0.527 0.009 0.056 0.104 0.014 0.164 0.047 0.133 0.073 0.121 

Locus 1297 : 
2 alleles
2.9% missing data
   4   (0.814) 0.748 0.969 0.991 0.943 0.908 0.969 0.671 0.692 0.859 0.930 0.964 
   3   (0.186) 0.252 0.031 0.009 0.057 0.092 0.031 0.329 0.308 0.141 0.070 0.036 

Locus 1298 : 
2 alleles
3.6% missing data
   1   (0.113) 0.061 0.054 0.009 0.103 0.119 0.017 0.081 0.049 0.094 0.161 0.079 
   3   (0.887) 0.939 0.946 0.991 0.897 0.881 0.983 0.919 0.951 0.906 0.839 0.921 

Locus 1299 : 
2 alleles
3.6% missing data
   2   (0.885) 0.912 0.963 0.947 0.914 0.889 0.989 0.896 0.976 0.936 0.918 0.897 
   4   (0.115) 0.088 0.037 0.053 0.086 0.111 0.011 0.104 0.024 0.064 0.082 0.103 

Locus 1300 : 
2 alleles
5.1% missing data
   3   (0.873) 0.877 0.984 0.992 0.852 0.932 0.985 0.879 0.941 0.452 0.925 0.965 
   1   (0.127) 0.123 0.016 0.008 0.148 0.068 0.015 0.121 0.059 0.548 0.075 0.035 

Locus 1301 : 
2 alleles
5.8% missing data
   3   (0.456) 0.617 0.626 0.138 0.804 0.420 0.467 0.442 0.378 0.341 0.371 0.417 
   4   (0.544) 0.383 0.374 0.862 0.196 0.580 0.533 0.558 0.622 0.659 0.629 0.583 

Locus 1302 : 
2 alleles
5.1% missing data
   2   (0.566) 0.530 0.271 0.034 0.314 0.545 0.930 0.678 0.491 0.525 0.675 0.564 
   4   (0.434) 0.470 0.729 0.966 0.686 0.455 0.070 0.322 0.509 0.475 0.325 0.436 

Locus 1303 : 
2 alleles
15.9% missing data
   1   (0.696) 0.675 0.942 0.675 0.664 0.674 0.356 0.694 0.872 0.725 0.852 0.754 
   2   (0.304) 0.325 0.058 0.325 0.336 0.326 0.644 0.306 0.128 0.275 0.148 0.246 

Locus 1304 : 
2 alleles
1.4% missing data
   1   (0.909) 0.951 0.994 0.995 0.960 0.878 0.989 0.919 0.985 0.956 0.939 0.945 
   3   (0.091) 0.049 0.006 0.005 0.040 0.122 0.011 0.081 0.015 0.044 0.061 0.055 

Locus 1305 : 
2 alleles
10.1% missing data
   2   (0.641) 0.654 0.825 0.469 0.770 0.655 0.723 0.589 0.720 0.727 0.647 0.685 
   4   (0.359) 0.346 0.175 0.531 0.230 0.345 0.277 0.411 0.280 0.273 0.353 0.315 

Locus 1306 : 
2 alleles
12.3% missing data
   1   (0.877) 0.855 0.980 0.989 0.936 0.860 0.978 0.895 0.977 0.867 0.948 0.932 
   3   (0.123) 0.145 0.020 0.011 0.064 0.140 0.022 0.105 0.023 0.133 0.052 0.068 

Locus 1307 : 
2 alleles
3.6% missing data
   2   (0.912) 0.972 0.965 0.992 0.904 0.903 0.948 0.953 0.992 0.908 0.781 0.878 
   4   (0.088) 0.028 0.035 0.008 0.096 0.097 0.052 0.047 0.008 0.092 0.219 0.122 

Locus 1308 : 
2 alleles
13.8% missing data
   4   (0.818) 0.852 0.785 0.978 0.831 0.871 0.971 0.785 0.928 0.857 0.822 0.829 
   1   (0.182) 0.148 0.215 0.022 0.169 0.129 0.029 0.215 0.072 0.143 0.178 0.171 

Locus 1309 : 
2 alleles
10.9% missing data
   1   (0.804) 0.724 0.944 0.986 0.897 0.879 0.609 0.801 0.815 0.846 0.729 0.881 
   2   (0.196) 0.276 0.056 0.014 0.103 0.121 0.391 0.199 0.185 0.154 0.271 0.119 

Locus 1310 : 
2 alleles
10.1% missing data
   1   (0.887) 0.894 0.902 0.991 0.970 0.885 0.983 0.907 0.984 0.782 0.869 0.934 
   3   (0.113) 0.106 0.098 0.009 0.030 0.115 0.017 0.093 0.016 0.218 0.131 0.066 

Locus 1311 : 
2 alleles
10.9% missing data
   2   (0.202) 0.182 0.303 0.982 0.115 0.164 0.174 0.274 0.160 0.087 0.093 0.046 
   4   (0.798) 0.818 0.697 0.018 0.885 0.836 0.826 0.726 0.840 0.913 0.907 0.954 

Locus 1312 : 
2 alleles
8.0% missing data
   2   (0.931) 0.959 0.802 0.994 0.982 0.899 0.995 0.967 0.995 0.961 0.974 0.940 
   3   (0.069) 0.041 0.198 0.006 0.018 0.101 0.005 0.033 0.005 0.039 0.026 0.060 

Locus 1313 : 
2 alleles
4.3% missing data
   3   (0.824) 0.860 0.542 0.433 0.866 0.885 0.886 0.859 0.861 0.859 0.928 0.846 
   1   (0.176) 0.140 0.458 0.567 0.134 0.115 0.114 0.141 0.139 0.141 0.072 0.154 

Locus 1314 : 
2 alleles
13.0% missing data
   3   (0.282) 0.278 0.127 0.027 0.133 0.344 0.317 0.210 0.062 0.584 0.206 0.413 
   1   (0.718) 0.722 0.873 0.973 0.867 0.656 0.683 0.790 0.938 0.416 0.794 0.587 

Locus 1315 : 
2 alleles
8.0% missing data
   3   (0.885) 0.910 0.959 0.990 0.930 0.937 0.987 0.890 0.836 0.800 0.950 0.958 
   4   (0.115) 0.090 0.041 0.010 0.070 0.063 0.013 0.110 0.164 0.200 0.050 0.042 

Locus 1316 : 
2 alleles
12.3% missing data
   4   (0.831) 0.810 0.904 0.988 0.893 0.753 0.845 0.889 0.965 0.748 0.933 0.836 
   1   (0.169) 0.190 0.096 0.012 0.107 0.247 0.155 0.111 0.035 0.252 0.067 0.164 

Locus 1317 : 
2 alleles
13.0% missing data
   3   (0.868) 0.896 0.984 0.864 0.951 0.895 0.534 0.850 0.934 0.903 0.931 0.960 
   1   (0.132) 0.104 0.016 0.136 0.049 0.105 0.466 0.150 0.066 0.097 0.069 0.040 

Locus 1318 : 
2 alleles
3.6% missing data
   2   (0.909) 0.939 0.833 0.989 0.943 0.928 0.693 0.932 0.989 0.933 0.943 0.948 
   4   (0.091) 0.061 0.167 0.011 0.057 0.072 0.307 0.068 0.011 0.067 0.057 0.052 

Locus 1319 : 
2 alleles
4.3% missing data
   1   (0.309) 0.215 0.319 0.462 0.664 0.352 0.076 0.208 0.256 0.245 0.303 0.514 
   2   (0.691) 0.785 0.681 0.538 0.336 0.648 0.924 0.792 0.744 0.755 0.697 0.486 

Locus 1320 : 
2 alleles
15.2% missing data
   1   (0.597) 0.501 0.462 0.974 0.310 0.592 0.668 0.583 0.706 0.563 0.808 0.729 
   3   (0.403) 0.499 0.538 0.026 0.690 0.408 0.332 0.417 0.294 0.437 0.192 0.271 

Locus 1321 : 
2 alleles
15.2% missing data
   3   (0.858) 0.930 0.309 0.990 0.943 0.812 0.904 0.943 0.990 0.776 0.869 0.517 
   4   (0.142) 0.070 0.691 0.010 0.057 0.188 0.096 0.057 0.010 0.224 0.131 0.483 

Locus 1322 : 
2 alleles
3.6% missing data
   1   (0.543) 0.648 0.595 0.251 0.341 0.551 0.514 0.440 0.713 0.602 0.422 0.719 
   3   (0.457) 0.352 0.405 0.749 0.659 0.449 0.486 0.560 0.287 0.398 0.578 0.281 

Locus 1323 : 
2 alleles
9.4% missing data
   2   (0.859) 0.908 0.804 0.985 0.628 0.916 0.974 0.884 0.919 0.858 0.789 0.905 
   4   (0.141) 0.092 0.196 0.015 0.372 0.084 0.026 0.116 0.081 0.142 0.211 0.095 

Locus 1324 : 
2 alleles
6.5% missing data
   2   (0.491) 0.364 0.454 0.852 0.676 0.531 0.374 0.435 0.709 0.666 0.621 0.356 
   1   (0.509) 0.636 0.546 0.148 0.324 0.469 0.626 0.565 0.291 0.334 0.379 0.644 

Locus 1325 : 
2 alleles
6.5% missing data
   2   (0.231) 0.319 0.341 0.026 0.478 0.159 0.054 0.184 0.272 0.153 0.607 0.158 
   4   (0.769) 0.681 0.659 0.974 0.522 0.841 0.946 0.816 0.728 0.847 0.393 0.842 

Locus 1326 : 
2 alleles
13.0% missing data
   3   (0.850) 0.864 0.940 0.883 0.910 0.705 0.983 0.913 0.938 0.819 0.749 0.947 
   1   (0.150) 0.136 0.060 0.117 0.090 0.295 0.017 0.087 0.062 0.181 0.251 0.053 

Locus 1327 : 
2 alleles
10.9% missing data
   2   (0.925) 0.955 0.955 0.995 0.982 0.955 0.932 0.944 0.991 0.839 0.971 0.966 
   1   (0.075) 0.045 0.045 0.005 0.018 0.045 0.068 0.056 0.009 0.161 0.029 0.034 

Locus 1328 : 
2 alleles
5.8% missing data
   2   (0.513) 0.319 0.691 0.947 0.636 0.558 0.438 0.416 0.815 0.464 0.472 0.613 
   4   (0.487) 0.681 0.309 0.053 0.364 0.442 0.562 0.584 0.185 0.536 0.528 0.387 

Locus 1329 : 
2 alleles
2.2% missing data
   2   (0.893) 0.967 0.965 0.994 0.944 0.926 0.878 0.832 0.983 0.905 0.927 0.937 
   4   (0.107) 0.033 0.035 0.006 0.056 0.074 0.122 0.168 0.017 0.095 0.073 0.063 

Locus 1330 : 
2 alleles
11.6% missing data
   1   (0.884) 0.923 0.541 0.673 0.958 0.929 0.892 0.903 0.947 0.939 0.919 0.935 
   3   (0.116) 0.077 0.459 0.327 0.042 0.071 0.108 0.097 0.053 0.061 0.081 0.065 

Locus 1331 : 
2 alleles
11.6% missing data
   1   (0.829) 0.878 0.970 0.967 0.559 0.849 0.700 0.866 0.949 0.872 0.723 0.827 
   4   (0.171) 0.122 0.030 0.033 0.441 0.151 0.300 0.134 0.051 0.128 0.277 0.173 

Locus 1332 : 
2 alleles
13.0% missing data
   2   (0.880) 0.902 0.948 0.925 0.937 0.858 0.972 0.903 0.964 0.817 0.937 0.951 
   4   (0.120) 0.098 0.052 0.075 0.063 0.142 0.028 0.097 0.036 0.183 0.063 0.049 

Locus 1333 : 
2 alleles
15.9% missing data
   1   (0.081) 0.236 0.020 0.004 0.023 0.032 0.058 0.064 0.018 0.077 0.036 0.024 
   4   (0.919) 0.764 0.980 0.996 0.977 0.968 0.942 0.936 0.982 0.923 0.964 0.976 

Locus 1334 : 
2 alleles
1.4% missing data
   1   (0.885) 0.952 0.897 0.069 0.967 0.920 0.976 0.881 0.978 0.939 0.792 0.958 
   2   (0.115) 0.048 0.103 0.931 0.033 0.080 0.024 0.119 0.022 0.061 0.208 0.042 

Locus 1335 : 
2 alleles
12.3% missing data
   1   (0.943) 0.980 0.988 0.993 0.971 0.944 0.997 0.982 0.997 0.949 0.800 0.886 
   4   (0.057) 0.020 0.012 0.007 0.029 0.056 0.003 0.018 0.003 0.051 0.200 0.114 

Locus 1336 : 
2 alleles
5.1% missing data
   3   (0.853) 0.827 0.792 0.945 0.936 0.848 0.891 0.877 0.968 0.900 0.898 0.878 
   1   (0.147) 0.173 0.208 0.055 0.064 0.152 0.109 0.123 0.032 0.100 0.102 0.122 

Locus 1337 : 
2 alleles
17.4% missing data
   2   (0.918) 0.918 0.864 0.993 0.931 0.953 0.971 0.918 0.868 0.980 0.968 0.988 
   4   (0.082) 0.082 0.136 0.007 0.069 0.047 0.029 0.082 0.132 0.020 0.032 0.012 

Locus 1338 : 
2 alleles
5.1% missing data
   2   (0.901) 0.865 0.873 0.969 0.938 0.940 0.961 0.922 0.988 0.892 0.905 0.938 
   1   (0.099) 0.135 0.127 0.031 0.062 0.060 0.039 0.078 0.012 0.108 0.095 0.062 

Locus 1339 : 
2 alleles
1.4% missing data
   2   (0.897) 0.934 0.979 0.994 0.975 0.884 0.991 0.861 0.985 0.951 0.962 0.961 
   3   (0.103) 0.066 0.021 0.006 0.025 0.116 0.009 0.139 0.015 0.049 0.038 0.039 

Locus 1340 : 
2 alleles
2.2% missing data
   1   (0.855) 0.904 0.509 0.983 0.576 0.916 0.891 0.867 0.946 0.822 0.938 0.922 
   3   (0.145) 0.096 0.491 0.017 0.424 0.084 0.109 0.133 0.054 0.178 0.062 0.078 

Locus 1341 : 
2 alleles
4.3% missing data
   1   (0.893) 0.850 0.459 0.992 0.967 0.886 0.982 0.925 0.985 0.956 0.926 0.948 
   3   (0.107) 0.150 0.541 0.008 0.033 0.114 0.018 0.075 0.015 0.044 0.074 0.052 

Locus 1342 : 
2 alleles
1.4% missing data
   3   (0.876) 0.939 0.959 0.992 0.522 0.883 0.987 0.943 0.982 0.639 0.952 0.832 
   1   (0.124) 0.061 0.041 0.008 0.478 0.117 0.013 0.057 0.018 0.361 0.048 0.168 

Locus 1343 : 
2 alleles
10.9% missing data
   2   (0.819) 0.819 0.806 0.718 0.909 0.809 0.962 0.813 0.899 0.862 0.943 0.912 
   4   (0.181) 0.181 0.194 0.282 0.091 0.191 0.038 0.187 0.101 0.138 0.057 0.088 

Locus 1344 : 
2 alleles
3.6% missing data
   2   (0.879) 0.941 0.956 0.987 0.960 0.897 0.946 0.814 0.980 0.943 0.885 0.927 
   4   (0.121) 0.059 0.044 0.013 0.040 0.103 0.054 0.186 0.020 0.057 0.115 0.073 

Locus 1345 : 
2 alleles
10.9% missing data
   2   (0.460) 0.529 0.888 0.029 0.699 0.440 0.052 0.334 0.287 0.440 0.681 0.771 
   4   (0.540) 0.471 0.112 0.971 0.301 0.560 0.948 0.666 0.713 0.560 0.319 0.229 

Locus 1346 : 
2 alleles
10.9% missing data
   4   (0.863) 0.895 0.998 0.804 0.858 0.917 0.986 0.766 0.955 0.936 0.922 0.947 
   2   (0.137) 0.105 0.002 0.196 0.142 0.083 0.014 0.234 0.045 0.064 0.078 0.053 

Locus 1347 : 
2 alleles
0.0% missing data
   3   (0.696) 0.730 0.453 0.971 0.887 0.603 0.896 0.659 0.947 0.723 0.849 0.649 
   1   (0.304) 0.270 0.547 0.029 0.113 0.397 0.104 0.341 0.053 0.277 0.151 0.351 

Locus 1348 : 
2 alleles
4.3% missing data
   3   (0.907) 0.902 0.951 0.991 0.914 0.945 0.893 0.933 0.970 0.937 0.946 0.944 
   1   (0.093) 0.098 0.049 0.009 0.086 0.055 0.107 0.067 0.030 0.063 0.054 0.056 

Locus 1349 : 
2 alleles
13.8% missing data
   1   (0.528) 0.677 0.296 0.043 0.312 0.468 0.597 0.576 0.370 0.575 0.671 0.551 
   3   (0.472) 0.323 0.704 0.957 0.688 0.532 0.403 0.424 0.630 0.425 0.329 0.449 

Locus 1350 : 
2 alleles
10.9% missing data
   1   (0.927) 0.970 0.950 0.996 0.675 0.934 0.953 0.978 0.992 0.863 0.958 0.935 
   3   (0.073) 0.030 0.050 0.004 0.325 0.066 0.047 0.022 0.008 0.137 0.042 0.065 

Locus 1351 : 
2 alleles
17.4% missing data
   2   (0.640) 0.729 0.824 0.467 0.597 0.687 0.569 0.665 0.646 0.523 0.835 0.542 
   4   (0.360) 0.271 0.176 0.533 0.403 0.313 0.431 0.335 0.354 0.477 0.165 0.458 

Locus 1352 : 
2 alleles
14.5% missing data
   1   (0.551) 0.521 0.552 0.577 0.550 0.660 0.482 0.503 0.639 0.622 0.724 0.440 
   4   (0.449) 0.479 0.448 0.423 0.450 0.340 0.518 0.497 0.361 0.378 0.276 0.560 

Locus 1353 : 
2 alleles
12.3% missing data
   2   (0.881) 0.897 0.994 0.522 0.819 0.948 0.882 0.819 0.850 0.959 0.967 0.982 
   4   (0.119) 0.103 0.006 0.478 0.181 0.052 0.118 0.181 0.150 0.041 0.033 0.018 

Locus 1354 : 
2 alleles
4.3% missing data
   4   (0.921) 0.736 0.845 0.976 0.980 0.950 0.961 0.951 0.977 0.964 0.970 0.980 
   2   (0.079) 0.264 0.155 0.024 0.020 0.050 0.039 0.049 0.023 0.036 0.030 0.020 

Locus 1355 : 
2 alleles
10.9% missing data
   3   (0.451) 0.447 0.439 0.470 0.545 0.506 0.049 0.387 0.431 0.561 0.650 0.461 
   1   (0.549) 0.553 0.561 0.530 0.455 0.494 0.951 0.613 0.569 0.439 0.350 0.539 

Locus 1356 : 
2 alleles
6.5% missing data
   2   (0.827) 0.822 0.777 0.320 0.682 0.857 0.978 0.865 0.850 0.887 0.896 0.929 
   4   (0.173) 0.178 0.223 0.680 0.318 0.143 0.022 0.135 0.150 0.113 0.104 0.071 

Locus 1357 : 
2 alleles
7.2% missing data
   4   (0.755) 0.714 0.955 0.982 0.796 0.723 0.701 0.736 0.856 0.835 0.832 0.840 
   2   (0.245) 0.286 0.045 0.018 0.204 0.277 0.299 0.264 0.144 0.165 0.168 0.160 

Locus 1358 : 
2 alleles
4.3% missing data
   3   (0.868) 0.840 0.328 0.991 0.887 0.915 0.846 0.881 0.942 0.900 0.948 0.952 
   1   (0.132) 0.160 0.672 0.009 0.113 0.085 0.154 0.119 0.058 0.100 0.052 0.048 

Locus 1359 : 
2 alleles
5.8% missing data
   3   (0.488) 0.296 0.966 0.132 0.283 0.741 0.074 0.306 0.048 0.700 0.685 0.896 
   1   (0.512) 0.704 0.034 0.868 0.717 0.259 0.926 0.694 0.952 0.300 0.315 0.104 

Locus 1360 : 
2 alleles
5.1% missing data
   1   (0.323) 0.256 0.221 0.021 0.745 0.370 0.319 0.407 0.113 0.232 0.312 0.188 
   3   (0.677) 0.744 0.779 0.979 0.255 0.630 0.681 0.593 0.887 0.768 0.688 0.812 

Locus 1361 : 
2 alleles
5.1% missing data
   1   (0.133) 0.202 0.405 0.007 0.064 0.105 0.017 0.112 0.050 0.074 0.303 0.053 
   3   (0.867) 0.798 0.595 0.993 0.936 0.895 0.983 0.888 0.950 0.926 0.697 0.947 

Locus 1362 : 
2 alleles
12.3% missing data
   4   (0.813) 0.838 0.872 0.933 0.772 0.858 0.834 0.803 0.845 0.913 0.878 0.836 
   1   (0.187) 0.162 0.128 0.067 0.228 0.142 0.166 0.197 0.155 0.087 0.122 0.164 

Locus 1363 : 
2 alleles
2.9% missing data
   3   (0.863) 0.925 0.860 0.058 0.930 0.860 0.829 0.871 0.977 0.942 0.898 0.932 
   1   (0.137) 0.075 0.140 0.942 0.070 0.140 0.171 0.129 0.023 0.058 0.102 0.068 

Locus 1364 : 
2 alleles
13.8% missing data
   4   (0.908) 0.903 0.998 0.995 0.949 0.963 0.954 0.829 0.954 0.939 0.967 0.987 
   2   (0.092) 0.097 0.002 0.005 0.051 0.037 0.046 0.171 0.046 0.061 0.033 0.013 

Locus 1365 : 
2 alleles
14.5% missing data
   2   (0.178) 0.148 0.342 0.012 0.131 0.242 0.151 0.123 0.023 0.176 0.166 0.271 
   3   (0.822) 0.852 0.658 0.988 0.869 0.758 0.849 0.877 0.977 0.824 0.834 0.729 

Locus 1366 : 
2 alleles
10.9% missing data
   2   (0.394) 0.380 0.159 0.035 0.154 0.301 0.430 0.526 0.092 0.446 0.532 0.530 
   4   (0.606) 0.620 0.841 0.965 0.846 0.699 0.570 0.474 0.908 0.554 0.468 0.470 

Locus 1367 : 
2 alleles
0.7% missing data
   1   (0.889) 0.941 0.659 0.992 0.948 0.937 0.133 0.902 0.985 0.881 0.917 0.947 
   3   (0.111) 0.059 0.341 0.008 0.052 0.063 0.867 0.098 0.015 0.119 0.083 0.053 

Locus 1368 : 
2 alleles
10.1% missing data
   2   (0.643) 0.741 0.318 0.975 0.676 0.657 0.958 0.557 0.894 0.655 0.404 0.601 
   4   (0.357) 0.259 0.682 0.025 0.324 0.343 0.042 0.443 0.106 0.345 0.596 0.399 

Locus 1369 : 
2 alleles
4.3% missing data
   1   (0.465) 0.380 0.316 0.954 0.487 0.410 0.478 0.476 0.635 0.417 0.717 0.397 
   3   (0.535) 0.620 0.684 0.046 0.513 0.590 0.522 0.524 0.365 0.583 0.283 0.603 

Locus 1370 : 
2 alleles
14.5% missing data
   3   (0.897) 0.919 0.903 0.141 0.934 0.906 0.956 0.962 0.988 0.961 0.947 0.825 
   1   (0.103) 0.081 0.097 0.859 0.066 0.094 0.044 0.038 0.012 0.039 0.053 0.175 

Locus 1371 : 
2 alleles
12.3% missing data
   1   (0.129) 0.120 0.808 0.012 0.168 0.066 0.147 0.119 0.030 0.100 0.100 0.069 
   3   (0.871) 0.880 0.192 0.988 0.832 0.934 0.853 0.881 0.970 0.900 0.900 0.931 

Locus 1372 : 
2 alleles
3.6% missing data
   1   (0.840) 0.874 0.829 0.628 0.925 0.821 0.954 0.889 0.838 0.831 0.894 0.919 
   4   (0.160) 0.126 0.171 0.372 0.075 0.179 0.046 0.111 0.162 0.169 0.106 0.081 

Locus 1373 : 
2 alleles
5.8% missing data
   3   (0.828) 0.729 0.844 0.984 0.921 0.834 0.958 0.849 0.894 0.802 0.897 0.920 
   4   (0.172) 0.271 0.156 0.016 0.079 0.166 0.042 0.151 0.106 0.198 0.103 0.080 

Locus 1374 : 
2 alleles
4.3% missing data
   3   (0.874) 0.828 0.380 0.991 0.963 0.847 0.982 0.923 0.978 0.937 0.832 0.929 
   1   (0.126) 0.172 0.620 0.009 0.037 0.153 0.018 0.077 0.022 0.063 0.168 0.071 

Locus 1375 : 
2 alleles
3.6% missing data
   1   (0.810) 0.814 0.891 0.985 0.906 0.760 0.940 0.852 0.923 0.702 0.896 0.846 
   2   (0.190) 0.186 0.109 0.015 0.094 0.240 0.060 0.148 0.077 0.298 0.104 0.154 

Locus 1376 : 
2 alleles
1.4% missing data
   2   (0.932) 0.942 0.947 0.992 0.966 0.906 0.966 0.980 0.994 0.943 0.935 0.928 
   4   (0.068) 0.058 0.053 0.008 0.034 0.094 0.034 0.020 0.006 0.057 0.065 0.072 

Locus 1377 : 
2 alleles
1.4% missing data
   2   (0.896) 0.815 0.986 0.978 0.938 0.956 0.992 0.904 0.958 0.943 0.862 0.951 
   3   (0.104) 0.185 0.014 0.022 0.062 0.044 0.008 0.096 0.042 0.057 0.138 0.049 

Locus 1378 : 
2 alleles
10.1% missing data
   1   (0.705) 0.606 0.492 0.640 0.892 0.789 0.938 0.645 0.788 0.674 0.778 0.822 
   3   (0.295) 0.394 0.508 0.360 0.108 0.211 0.062 0.355 0.212 0.326 0.222 0.178 

Locus 1379 : 
2 alleles
16.7% missing data
   3   (0.586) 0.301 0.989 0.956 0.301 0.859 0.128 0.340 0.073 0.785 0.843 0.942 
   1   (0.414) 0.699 0.011 0.044 0.699 0.141 0.872 0.660 0.927 0.215 0.157 0.058 

Locus 1380 : 
2 alleles
3.6% missing data
   3   (0.793) 0.896 0.852 0.977 0.896 0.787 0.817 0.756 0.857 0.853 0.790 0.815 
   1   (0.207) 0.104 0.148 0.023 0.104 0.213 0.183 0.244 0.143 0.147 0.210 0.185 

Locus 1381 : 
2 alleles
10.9% missing data
   1   (0.861) 0.908 0.954 0.986 0.956 0.786 0.902 0.931 0.989 0.749 0.849 0.691 
   4   (0.139) 0.092 0.046 0.014 0.044 0.214 0.098 0.069 0.011 0.251 0.151 0.309 

Locus 1382 : 
2 alleles
7.2% missing data
   3   (0.844) 0.841 0.969 0.502 0.903 0.856 0.368 0.897 0.916 0.923 0.540 0.943 
   1   (0.156) 0.159 0.031 0.498 0.097 0.144 0.632 0.103 0.084 0.077 0.460 0.057 

Locus 1383 : 
2 alleles
15.2% missing data
   3   (0.910) 0.944 0.956 0.937 0.803 0.954 0.815 0.904 0.921 0.952 0.849 0.983 
   4   (0.090) 0.056 0.044 0.063 0.197 0.046 0.185 0.096 0.079 0.048 0.151 0.017 

Locus 1384 : 
2 alleles
13.0% missing data
   2   (0.844) 0.876 0.679 0.990 0.875 0.791 0.690 0.880 0.941 0.901 0.821 0.911 
   1   (0.156) 0.124 0.321 0.010 0.125 0.209 0.310 0.120 0.059 0.099 0.179 0.089 

Locus 1385 : 
2 alleles
2.9% missing data
   2   (0.722) 0.645 0.890 0.973 0.557 0.797 0.950 0.651 0.873 0.773 0.863 0.757 
   4   (0.278) 0.355 0.110 0.027 0.443 0.203 0.050 0.349 0.127 0.227 0.137 0.243 

Locus 1386 : 
2 alleles
14.5% missing data
   2   (0.861) 0.820 0.965 0.991 0.957 0.866 0.860 0.817 0.965 0.916 0.885 0.956 
   4   (0.139) 0.180 0.035 0.009 0.043 0.134 0.140 0.183 0.035 0.084 0.115 0.044 

Locus 1387 : 
2 alleles
4.3% missing data
   1   (0.697) 0.698 0.918 0.150 0.664 0.607 0.125 0.775 0.651 0.802 0.766 0.852 
   3   (0.303) 0.302 0.082 0.850 0.336 0.393 0.875 0.225 0.349 0.198 0.234 0.148 

Locus 1388 : 
2 alleles
15.2% missing data
   1   (0.253) 0.208 0.706 0.393 0.104 0.269 0.362 0.177 0.226 0.317 0.226 0.205 
   3   (0.747) 0.792 0.294 0.607 0.896 0.731 0.638 0.823 0.774 0.683 0.774 0.795 

Locus 1389 : 
2 alleles
4.3% missing data
   4   (0.844) 0.928 0.910 0.136 0.818 0.921 0.244 0.846 0.934 0.927 0.466 0.942 
   1   (0.156) 0.072 0.090 0.864 0.182 0.079 0.756 0.154 0.066 0.073 0.534 0.058 

Locus 1390 : 
2 alleles
12.3% missing data
   2   (0.866) 0.733 0.966 0.833 0.920 0.900 0.957 0.898 0.804 0.927 0.967 0.950 
   4   (0.134) 0.267 0.034 0.167 0.080 0.100 0.043 0.102 0.196 0.073 0.033 0.050 

Locus 1391 : 
2 alleles
6.5% missing data
   2   (0.103) 0.265 0.485 0.009 0.051 0.061 0.014 0.084 0.031 0.042 0.037 0.030 
   4   (0.897) 0.735 0.515 0.991 0.949 0.939 0.986 0.916 0.969 0.958 0.963 0.970 

Locus 1392 : 
2 alleles
10.9% missing data
   1   (0.191) 0.194 0.099 0.016 0.139 0.187 0.983 0.150 0.028 0.227 0.253 0.149 
   2   (0.809) 0.806 0.901 0.984 0.861 0.813 0.017 0.850 0.972 0.773 0.747 0.851 

Locus 1393 : 
2 alleles
3.6% missing data
   1   (0.907) 0.662 0.959 0.995 0.959 0.950 0.982 0.938 0.973 0.890 0.965 0.974 
   3   (0.093) 0.338 0.041 0.005 0.041 0.050 0.018 0.062 0.027 0.110 0.035 0.026 

Locus 1394 : 
2 alleles
14.5% missing data
   3   (0.882) 0.940 0.965 0.751 0.885 0.943 0.714 0.828 0.892 0.940 0.925 0.973 
   4   (0.118) 0.060 0.035 0.249 0.115 0.057 0.286 0.172 0.108 0.060 0.075 0.027 

Locus 1395 : 
2 alleles
13.0% missing data
   2   (0.889) 0.851 0.636 0.989 0.945 0.916 0.834 0.905 0.936 0.933 0.926 0.968 
   3   (0.111) 0.149 0.364 0.011 0.055 0.084 0.166 0.095 0.064 0.067 0.074 0.032 

Locus 1396 : 
2 alleles
12.3% missing data
   3   (0.869) 0.884 0.960 0.024 0.948 0.932 0.901 0.854 0.944 0.962 0.960 0.936 
   1   (0.131) 0.116 0.040 0.976 0.052 0.068 0.099 0.146 0.056 0.038 0.040 0.064 

Locus 1397 : 
2 alleles
15.9% missing data
   2   (0.875) 0.931 0.980 0.989 0.953 0.869 0.960 0.843 0.974 0.861 0.953 0.929 
   4   (0.125) 0.069 0.020 0.011 0.047 0.131 0.040 0.157 0.026 0.139 0.047 0.071 

Locus 1398 : 
2 alleles
2.2% missing data
   1   (0.947) 0.985 0.900 0.985 0.986 0.930 0.996 0.986 0.998 0.943 0.976 0.868 
   2   (0.053) 0.015 0.100 0.015 0.014 0.070 0.004 0.014 0.002 0.057 0.024 0.132 

Locus 1399 : 
2 alleles
3.6% missing data
   1   (0.881) 0.945 0.976 0.992 0.958 0.913 0.970 0.828 0.978 0.897 0.873 0.923 
   4   (0.119) 0.055 0.024 0.008 0.042 0.087 0.030 0.172 0.022 0.103 0.127 0.077 

Locus 1400 : 
2 alleles
3.6% missing data
   4   (0.837) 0.658 0.886 0.976 0.848 0.860 0.782 0.821 0.924 0.950 0.938 0.945 
   2   (0.163) 0.342 0.114 0.024 0.152 0.140 0.218 0.179 0.076 0.050 0.062 0.055 

Locus 1401 : 
2 alleles
15.2% missing data
   4   (0.815) 0.807 0.767 0.988 0.873 0.698 0.832 0.815 0.951 0.901 0.871 0.903 
   3   (0.185) 0.193 0.233 0.012 0.127 0.302 0.168 0.185 0.049 0.099 0.129 0.097 

Locus 1402 : 
2 alleles
14.5% missing data
   2   (0.824) 0.848 0.948 0.839 0.736 0.907 0.971 0.767 0.899 0.730 0.892 0.914 
   1   (0.176) 0.152 0.052 0.161 0.264 0.093 0.029 0.233 0.101 0.270 0.108 0.086 

Locus 1403 : 
2 alleles
1.4% missing data
   3   (0.921) 0.971 0.895 0.994 0.882 0.899 0.939 0.954 0.994 0.950 0.865 0.927 
   4   (0.079) 0.029 0.105 0.006 0.118 0.101 0.061 0.046 0.006 0.050 0.135 0.073 

Locus 1404 : 
2 alleles
4.3% missing data
   1   (0.655) 0.612 0.628 0.987 0.344 0.771 0.547 0.634 0.638 0.447 0.722 0.789 
   4   (0.345) 0.388 0.372 0.013 0.656 0.229 0.453 0.366 0.362 0.553 0.278 0.211 

Locus 1405 : 
2 alleles
13.8% missing data
   4   (0.441) 0.419 0.861 0.545 0.417 0.375 0.943 0.389 0.392 0.494 0.580 0.457 
   3   (0.559) 0.581 0.139 0.455 0.583 0.625 0.057 0.611 0.608 0.506 0.420 0.543 

Locus 1406 : 
2 alleles
2.9% missing data
   1   (0.840) 0.866 0.906 0.965 0.919 0.892 0.024 0.770 0.946 0.883 0.936 0.962 
   3   (0.160) 0.134 0.094 0.035 0.081 0.108 0.976 0.230 0.054 0.117 0.064 0.038 

Locus 1407 : 
2 alleles
3.6% missing data
   1   (0.870) 0.867 0.980 0.990 0.965 0.919 0.886 0.766 0.944 0.925 0.939 0.966 
   2   (0.130) 0.133 0.020 0.010 0.035 0.081 0.114 0.234 0.056 0.075 0.061 0.034 

Locus 1408 : 
2 alleles
13.0% missing data
   1   (0.547) 0.645 0.321 0.826 0.548 0.465 0.061 0.560 0.627 0.709 0.528 0.528 
   3   (0.453) 0.355 0.679 0.174 0.452 0.535 0.939 0.440 0.373 0.291 0.472 0.472 

Locus 1409 : 
2 alleles
7.2% missing data
   3   (0.891) 0.875 0.908 0.988 0.969 0.897 0.972 0.937 0.984 0.615 0.967 0.938 
   2   (0.109) 0.125 0.092 0.012 0.031 0.103 0.028 0.063 0.016 0.385 0.033 0.062 

Locus 1410 : 
2 alleles
13.0% missing data
   2   (0.761) 0.765 0.941 0.949 0.821 0.826 0.772 0.743 0.503 0.596 0.889 0.903 
   1   (0.239) 0.235 0.059 0.051 0.179 0.174 0.228 0.257 0.497 0.404 0.111 0.097 

Locus 1411 : 
2 alleles
5.8% missing data
   1   (0.461) 0.707 0.416 0.790 0.616 0.450 0.447 0.409 0.221 0.338 0.540 0.453 
   2   (0.539) 0.293 0.584 0.210 0.384 0.550 0.553 0.591 0.779 0.662 0.460 0.547 

Locus 1412 : 
2 alleles
2.9% missing data
   1   (0.408) 0.385 0.773 0.982 0.210 0.426 0.094 0.295 0.118 0.484 0.647 0.694 
   3   (0.592) 0.615 0.227 0.018 0.790 0.574 0.906 0.705 0.882 0.516 0.353 0.306 

Locus 1413 : 
2 alleles
7.2% missing data
   1   (0.869) 0.768 0.919 0.991 0.947 0.905 0.966 0.826 0.961 0.938 0.918 0.963 
   3   (0.131) 0.232 0.081 0.009 0.053 0.095 0.034 0.174 0.039 0.062 0.082 0.037 

Locus 1414 : 
2 alleles
9.4% missing data
   2   (0.806) 0.789 0.690 0.990 0.887 0.898 0.569 0.706 0.725 0.875 0.903 0.951 
   3   (0.194) 0.211 0.310 0.010 0.113 0.102 0.431 0.294 0.275 0.125 0.097 0.049 

Locus 1415 : 
2 alleles
6.5% missing data
   1   (0.825) 0.787 0.973 0.986 0.916 0.839 0.913 0.852 0.918 0.588 0.935 0.901 
   4   (0.175) 0.213 0.027 0.014 0.084 0.161 0.087 0.148 0.082 0.412 0.065 0.099 

Locus 1416 : 
2 alleles
3.6% missing data
   3   (0.669) 0.505 0.372 0.968 0.825 0.625 0.718 0.663 0.880 0.668 0.829 0.771 
   1   (0.331) 0.495 0.628 0.032 0.175 0.375 0.282 0.337 0.120 0.332 0.171 0.229 

Locus 1417 : 
2 alleles
13.0% missing data
   2   (0.837) 0.878 0.938 0.988 0.925 0.811 0.843 0.824 0.963 0.679 0.842 0.936 
   4   (0.163) 0.122 0.062 0.012 0.075 0.189 0.157 0.176 0.037 0.321 0.158 0.064 

Locus 1418 : 
2 alleles
5.1% missing data
   2   (0.883) 0.698 0.795 0.991 0.932 0.934 0.963 0.874 0.951 0.950 0.953 0.971 
   3   (0.117) 0.302 0.205 0.009 0.068 0.066 0.037 0.126 0.049 0.050 0.047 0.029 

Locus 1419 : 
2 alleles
13.0% missing data
   3   (0.829) 0.866 0.977 0.813 0.881 0.871 0.986 0.794 0.474 0.873 0.955 0.954 
   1   (0.171) 0.134 0.023 0.187 0.119 0.129 0.014 0.206 0.526 0.127 0.045 0.046 

Locus 1420 : 
2 alleles
4.3% missing data
   3   (0.868) 0.814 0.964 0.988 0.958 0.890 0.830 0.873 0.952 0.897 0.946 0.942 
   1   (0.132) 0.186 0.036 0.012 0.042 0.110 0.170 0.127 0.048 0.103 0.054 0.058 

Locus 1421 : 
2 alleles
12.3% missing data
   1   (0.386) 0.461 0.872 0.477 0.540 0.452 0.081 0.302 0.309 0.365 0.228 0.347 
   3   (0.614) 0.539 0.128 0.523 0.460 0.548 0.919 0.698 0.691 0.635 0.772 0.653 

Locus 1422 : 
2 alleles
10.1% missing data
   1   (0.081) 0.047 0.078 0.011 0.028 0.127 0.012 0.040 0.007 0.051 0.041 0.126 
   3   (0.919) 0.953 0.922 0.989 0.972 0.873 0.988 0.960 0.993 0.949 0.959 0.874 

Locus 1423 : 
2 alleles
12.3% missing data
   3   (0.697) 0.715 0.659 0.762 0.755 0.764 0.731 0.692 0.779 0.514 0.837 0.713 
   1   (0.303) 0.285 0.341 0.238 0.245 0.236 0.269 0.308 0.221 0.486 0.163 0.287 

Locus 1424 : 
2 alleles
12.3% missing data
   4   (0.854) 0.891 0.994 0.988 0.838 0.914 0.860 0.853 0.817 0.865 0.848 0.909 
   2   (0.146) 0.109 0.006 0.012 0.162 0.086 0.140 0.147 0.183 0.135 0.152 0.091 

Locus 1425 : 
2 alleles
5.8% missing data
   4   (0.665) 0.538 0.961 0.704 0.765 0.764 0.956 0.543 0.450 0.745 0.815 0.852 
   2   (0.335) 0.462 0.039 0.296 0.235 0.236 0.044 0.457 0.550 0.255 0.185 0.148 

Locus 1426 : 
2 alleles
8.7% missing data
   2   (0.911) 0.931 0.666 0.043 0.960 0.952 0.936 0.964 0.993 0.923 0.925 0.926 
   3   (0.089) 0.069 0.334 0.957 0.040 0.048 0.064 0.036 0.007 0.077 0.075 0.074 

Locus 1427 : 
2 alleles
17.4% missing data
   2   (0.634) 0.679 0.879 0.639 0.539 0.678 0.451 0.602 0.819 0.626 0.455 0.645 
   3   (0.366) 0.321 0.121 0.361 0.461 0.322 0.549 0.398 0.181 0.374 0.545 0.355 

Locus 1428 : 
2 alleles
3.6% missing data
   1   (0.887) 0.890 0.984 0.963 0.932 0.943 0.989 0.803 0.963 0.956 0.956 0.960 
   3   (0.113) 0.110 0.016 0.037 0.068 0.057 0.011 0.197 0.037 0.044 0.044 0.040 

Locus 1429 : 
2 alleles
19.6% missing data
   1   (0.886) 0.891 0.751 0.992 0.846 0.893 0.899 0.927 0.972 0.816 0.935 0.927 
   4   (0.114) 0.109 0.249 0.008 0.154 0.107 0.101 0.073 0.028 0.184 0.065 0.073 

Locus 1430 : 
2 alleles
3.6% missing data
   1   (0.811) 0.862 0.910 0.363 0.948 0.904 0.689 0.780 0.786 0.810 0.917 0.889 
   2   (0.189) 0.138 0.090 0.637 0.052 0.096 0.311 0.220 0.214 0.190 0.083 0.111 

Locus 1431 : 
2 alleles
6.5% missing data
   3   (0.831) 0.868 0.760 0.992 0.887 0.875 0.614 0.864 0.725 0.850 0.571 0.925 
   2   (0.169) 0.132 0.240 0.008 0.113 0.125 0.386 0.136 0.275 0.150 0.429 0.075 

Locus 1432 : 
2 alleles
7.2% missing data
   1   (0.516) 0.474 0.830 0.901 0.570 0.555 0.140 0.572 0.562 0.286 0.398 0.435 
   3   (0.484) 0.526 0.170 0.099 0.430 0.445 0.860 0.428 0.438 0.714 0.602 0.565 

Locus 1433 : 
2 alleles
7.2% missing data
   3   (0.805) 0.872 0.636 0.982 0.314 0.858 0.962 0.777 0.963 0.746 0.917 0.854 
   1   (0.195) 0.128 0.364 0.018 0.686 0.142 0.038 0.223 0.037 0.254 0.083 0.146 

Locus 1434 : 
2 alleles
12.3% missing data
   1   (0.900) 0.917 0.921 0.906 0.895 0.951 0.327 0.923 0.976 0.931 0.730 0.968 
   3   (0.100) 0.083 0.079 0.094 0.105 0.049 0.673 0.077 0.024 0.069 0.270 0.032 

Locus 1435 : 
2 alleles
5.1% missing data
   1   (0.875) 0.905 0.457 0.990 0.894 0.931 0.880 0.812 0.956 0.944 0.945 0.960 
   3   (0.125) 0.095 0.543 0.010 0.106 0.069 0.120 0.188 0.044 0.056 0.055 0.040 

Locus 1436 : 
2 alleles
12.3% missing data
   4   (0.904) 0.940 0.860 0.992 0.228 0.884 0.975 0.939 0.987 0.965 0.968 0.966 
   2   (0.096) 0.060 0.140 0.008 0.772 0.116 0.025 0.061 0.013 0.035 0.032 0.034 

Locus 1437 : 
2 alleles
2.9% missing data
   1   (0.909) 0.949 0.690 0.994 0.836 0.940 0.957 0.938 0.992 0.961 0.552 0.927 
   3   (0.091) 0.051 0.310 0.006 0.164 0.060 0.043 0.062 0.008 0.039 0.448 0.073 

Locus 1438 : 
2 alleles
10.1% missing data
   2   (0.715) 0.611 0.697 0.126 0.859 0.658 0.930 0.783 0.922 0.694 0.639 0.749 
   4   (0.285) 0.389 0.303 0.874 0.141 0.342 0.070 0.217 0.078 0.306 0.361 0.251 

Locus 1439 : 
2 alleles
3.6% missing data
   1   (0.896) 0.916 0.974 0.993 0.907 0.917 0.953 0.872 0.982 0.923 0.895 0.965 
   3   (0.104) 0.084 0.026 0.007 0.093 0.083 0.047 0.128 0.018 0.077 0.105 0.035 

Locus 1440 : 
2 alleles
5.1% missing data
   3   (0.850) 0.809 0.974 0.991 0.720 0.947 0.516 0.822 0.797 0.935 0.487 0.970 
   1   (0.150) 0.191 0.026 0.009 0.280 0.053 0.484 0.178 0.203 0.065 0.513 0.030 

Locus 1441 : 
2 alleles
4.3% missing data
   1   (0.602) 0.550 0.325 0.398 0.730 0.688 0.453 0.567 0.657 0.583 0.703 0.715 
   4   (0.398) 0.450 0.675 0.602 0.270 0.312 0.547 0.433 0.343 0.417 0.297 0.285 

Locus 1442 : 
2 alleles
13.0% missing data
   4   (0.764) 0.840 0.654 0.991 0.840 0.686 0.689 0.751 0.780 0.735 0.719 0.925 
   2   (0.236) 0.160 0.346 0.009 0.160 0.314 0.311 0.249 0.220 0.265 0.281 0.075 

Locus 1443 : 
2 alleles
17.4% missing data
   1   (0.889) 0.910 0.953 0.906 0.830 0.951 0.985 0.853 0.795 0.934 0.957 0.978 
   4   (0.111) 0.090 0.047 0.094 0.170 0.049 0.015 0.147 0.205 0.066 0.043 0.022 

Locus 1444 : 
2 alleles
13.0% missing data
   2   (0.898) 0.908 0.899 0.991 0.969 0.912 0.978 0.918 0.969 0.842 0.968 0.955 
   4   (0.102) 0.092 0.101 0.009 0.031 0.088 0.022 0.082 0.031 0.158 0.032 0.045 

Locus 1445 : 
2 alleles
13.0% missing data
   2   (0.742) 0.737 0.684 0.760 0.922 0.767 0.668 0.694 0.854 0.805 0.843 0.813 
   1   (0.258) 0.263 0.316 0.240 0.078 0.233 0.332 0.306 0.146 0.195 0.157 0.187 

Locus 1446 : 
2 alleles
17.4% missing data
   2   (0.918) 0.881 0.999 0.958 0.957 0.987 0.908 0.858 0.363 0.983 0.987 0.995 
   3   (0.082) 0.119 0.001 0.042 0.043 0.013 0.092 0.142 0.637 0.017 0.013 0.005 

Locus 1447 : 
2 alleles
10.1% missing data
   2   (0.329) 0.234 0.351 0.118 0.350 0.239 0.047 0.449 0.171 0.305 0.447 0.357 
   4   (0.671) 0.766 0.649 0.882 0.650 0.761 0.953 0.551 0.829 0.695 0.553 0.643 

Locus 1448 : 
2 alleles
5.1% missing data
   1   (0.902) 0.942 0.965 0.994 0.963 0.943 0.985 0.895 0.982 0.671 0.921 0.966 
   4   (0.098) 0.058 0.035 0.006 0.037 0.057 0.015 0.105 0.018 0.329 0.079 0.034 

Locus 1449 : 
2 alleles
10.9% missing data
   3   (0.906) 0.958 0.974 0.980 0.969 0.909 0.989 0.861 0.985 0.952 0.918 0.969 
   4   (0.094) 0.042 0.026 0.020 0.031 0.091 0.011 0.139 0.015 0.048 0.082 0.031 

Locus 1450 : 
2 alleles
10.9% missing data
   1   (0.574) 0.607 0.623 0.910 0.187 0.534 0.931 0.629 0.610 0.595 0.377 0.497 
   3   (0.426) 0.393 0.377 0.090 0.813 0.466 0.069 0.371 0.390 0.405 0.623 0.503 

Locus 1451 : 
2 alleles
14.5% missing data
   4   (0.848) 0.913 0.985 0.106 0.895 0.886 0.824 0.836 0.944 0.876 0.859 0.932 
   1   (0.152) 0.087 0.015 0.894 0.105 0.114 0.176 0.164 0.056 0.124 0.141 0.068 

Locus 1452 : 
2 alleles
4.3% missing data
   1   (0.516) 0.600 0.460 0.227 0.518 0.510 0.580 0.560 0.216 0.608 0.524 0.484 
   3   (0.484) 0.400 0.540 0.773 0.482 0.490 0.420 0.440 0.784 0.392 0.476 0.516 

Locus 1453 : 
2 alleles
5.8% missing data
   3   (0.543) 0.538 0.564 0.062 0.828 0.676 0.107 0.415 0.263 0.493 0.608 0.855 
   1   (0.457) 0.462 0.436 0.938 0.172 0.324 0.893 0.585 0.737 0.507 0.392 0.145 

Locus 1454 : 
2 alleles
13.0% missing data
   2   (0.827) 0.769 0.937 0.841 0.703 0.867 0.448 0.827 0.888 0.870 0.940 0.950 
   4   (0.173) 0.231 0.063 0.159 0.297 0.133 0.552 0.173 0.112 0.130 0.060 0.050 

Locus 1455 : 
2 alleles
0.7% missing data
   1   (0.907) 0.957 0.994 0.048 0.974 0.899 0.992 0.948 0.994 0.873 0.950 0.959 
   3   (0.093) 0.043 0.006 0.952 0.026 0.101 0.008 0.052 0.006 0.127 0.050 0.041 

Locus 1456 : 
2 alleles
2.9% missing data
   2   (0.888) 0.934 0.961 0.955 0.941 0.917 0.989 0.846 0.979 0.881 0.928 0.956 
   4   (0.112) 0.066 0.039 0.045 0.059 0.083 0.011 0.154 0.021 0.119 0.072 0.044 

Locus 1457 : 
2 alleles
13.8% missing data
   2   (0.913) 0.928 0.778 0.995 0.906 0.942 0.864 0.934 0.983 0.932 0.960 0.955 
   4   (0.087) 0.072 0.222 0.005 0.094 0.058 0.136 0.066 0.017 0.068 0.040 0.045 

Locus 1458 : 
2 alleles
5.1% missing data
   3   (0.921) 0.946 0.687 0.995 0.958 0.942 0.978 0.965 0.992 0.934 0.783 0.908 
   1   (0.079) 0.054 0.313 0.005 0.042 0.058 0.022 0.035 0.008 0.066 0.217 0.092 

Locus 1459 : 
2 alleles
13.0% missing data
   4   (0.905) 0.888 0.985 0.993 0.974 0.832 0.955 0.938 0.987 0.948 0.959 0.957 
   2   (0.095) 0.112 0.015 0.007 0.026 0.168 0.045 0.062 0.013 0.052 0.041 0.043 

Locus 1460 : 
2 alleles
12.3% missing data
   2   (0.082) 0.180 0.003 0.128 0.024 0.018 0.129 0.086 0.393 0.019 0.016 0.008 
   4   (0.918) 0.820 0.997 0.872 0.976 0.982 0.871 0.914 0.607 0.981 0.984 0.992 

Locus 1461 : 
2 alleles
2.2% missing data
   2   (0.150) 0.079 0.032 0.229 0.145 0.193 0.022 0.095 0.204 0.227 0.094 0.068 
   4   (0.850) 0.921 0.968 0.771 0.855 0.807 0.978 0.905 0.796 0.773 0.906 0.932 

Locus 1462 : 
2 alleles
18.1% missing data
   3   (0.850) 0.907 0.946 0.944 0.950 0.785 0.971 0.827 0.970 0.902 0.924 0.888 
   1   (0.150) 0.093 0.054 0.056 0.050 0.215 0.029 0.173 0.030 0.098 0.076 0.112 

Locus 1463 : 
2 alleles
10.1% missing data
   2   (0.102) 0.039 0.210 0.007 0.030 0.152 0.059 0.030 0.005 0.156 0.114 0.556 
   3   (0.898) 0.961 0.790 0.993 0.970 0.848 0.941 0.970 0.995 0.844 0.886 0.444 

Locus 1464 : 
2 alleles
16.7% missing data
   1   (0.840) 0.596 0.651 0.992 0.882 0.919 0.908 0.822 0.804 0.918 0.903 0.965 
   3   (0.160) 0.404 0.349 0.008 0.118 0.081 0.092 0.178 0.196 0.082 0.097 0.035 

Locus 1465 : 
2 alleles
2.2% missing data
   2   (0.868) 0.946 0.975 0.986 0.510 0.865 0.896 0.883 0.966 0.913 0.926 0.903 
   4   (0.132) 0.054 0.025 0.014 0.490 0.135 0.104 0.117 0.034 0.087 0.074 0.097 

Locus 1466 : 
2 alleles
10.9% missing data
   2   (0.782) 0.762 0.567 0.948 0.872 0.802 0.945 0.781 0.781 0.819 0.855 0.878 
   4   (0.218) 0.238 0.433 0.052 0.128 0.198 0.055 0.219 0.219 0.181 0.145 0.122 

Locus 1467 : 
2 alleles
2.9% missing data
   1   (0.864) 0.874 0.909 0.991 0.926 0.912 0.850 0.829 0.974 0.735 0.924 0.939 
   2   (0.136) 0.126 0.091 0.009 0.074 0.088 0.150 0.171 0.026 0.265 0.076 0.061 

Locus 1468 : 
2 alleles
5.8% missing data
   2   (0.106) 0.137 0.087 0.669 0.026 0.053 0.157 0.100 0.089 0.034 0.056 0.023 
   4   (0.894) 0.863 0.913 0.331 0.974 0.947 0.843 0.900 0.911 0.966 0.944 0.977 

Locus 1469 : 
2 alleles
13.8% missing data
   4   (0.615) 0.712 0.554 0.553 0.783 0.711 0.561 0.517 0.651 0.580 0.717 0.648 
   2   (0.385) 0.288 0.446 0.447 0.217 0.289 0.439 0.483 0.349 0.420 0.283 0.352 

Locus 1470 : 
2 alleles
2.9% missing data
   2   (0.868) 0.806 0.993 0.991 0.870 0.928 0.959 0.844 0.869 0.820 0.969 0.973 
   4   (0.132) 0.194 0.007 0.009 0.130 0.072 0.041 0.156 0.131 0.180 0.031 0.027 

Locus 1471 : 
2 alleles
2.9% missing data
   1   (0.881) 0.935 0.886 0.989 0.910 0.832 0.983 0.885 0.988 0.947 0.950 0.885 
   3   (0.119) 0.065 0.114 0.011 0.090 0.168 0.017 0.115 0.012 0.053 0.050 0.115 

Locus 1472 : 
2 alleles
7.2% missing data
   3   (0.694) 0.502 0.149 0.196 0.881 0.748 0.333 0.741 0.866 0.786 0.802 0.790 
   1   (0.306) 0.498 0.851 0.804 0.119 0.252 0.667 0.259 0.134 0.214 0.198 0.210 

Locus 1473 : 
2 alleles
5.8% missing data
   1   (0.731) 0.654 0.210 0.428 0.889 0.743 0.391 0.781 0.833 0.855 0.815 0.811 
   3   (0.269) 0.346 0.790 0.572 0.111 0.257 0.609 0.219 0.167 0.145 0.185 0.189 

Locus 1474 : 
2 alleles
10.9% missing data
   2   (0.873) 0.932 0.944 0.320 0.885 0.904 0.960 0.902 0.961 0.861 0.930 0.907 
   4   (0.127) 0.068 0.056 0.680 0.115 0.096 0.040 0.098 0.039 0.139 0.070 0.093 

Locus 1475 : 
2 alleles
2.9% missing data
   3   (0.946) 0.985 0.851 0.996 0.986 0.917 0.981 0.985 0.998 0.965 0.981 0.846 
   1   (0.054) 0.015 0.149 0.004 0.014 0.083 0.019 0.015 0.002 0.035 0.019 0.154 

Locus 1476 : 
2 alleles
2.2% missing data
   2   (0.824) 0.823 0.494 0.985 0.880 0.814 0.863 0.883 0.934 0.891 0.900 0.757 
   4   (0.176) 0.177 0.506 0.015 0.120 0.186 0.137 0.117 0.066 0.109 0.100 0.243 

Locus 1477 : 
2 alleles
9.4% missing data
   4   (0.938) 0.975 0.983 0.996 0.988 0.921 0.960 0.981 0.997 0.799 0.974 0.892 
   2   (0.062) 0.025 0.017 0.004 0.012 0.079 0.040 0.019 0.003 0.201 0.026 0.108 

Locus 1478 : 
2 alleles
12.3% missing data
   3   (0.776) 0.836 0.434 0.938 0.939 0.791 0.119 0.842 0.947 0.611 0.858 0.683 
   1   (0.224) 0.164 0.566 0.062 0.061 0.209 0.881 0.158 0.053 0.389 0.142 0.317 

Locus 1479 : 
2 alleles
12.3% missing data
   1   (0.806) 0.759 0.941 0.978 0.716 0.819 0.805 0.785 0.902 0.873 0.927 0.894 
   3   (0.194) 0.241 0.059 0.022 0.284 0.181 0.195 0.215 0.098 0.127 0.073 0.106 

Locus 1480 : 
2 alleles
13.8% missing data
   2   (0.923) 0.936 0.995 0.937 0.944 0.977 0.993 0.935 0.818 0.940 0.978 0.984 
   4   (0.077) 0.064 0.005 0.063 0.056 0.023 0.007 0.065 0.182 0.060 0.022 0.016 

Locus 1481 : 
2 alleles
18.8% missing data
   1   (0.131) 0.189 0.072 0.008 0.044 0.190 0.178 0.088 0.030 0.094 0.089 0.069 
   3   (0.869) 0.811 0.928 0.992 0.956 0.810 0.822 0.912 0.970 0.906 0.911 0.931 

Locus 1482 : 
2 alleles
16.7% missing data
   3   (0.606) 0.727 0.118 0.038 0.383 0.665 0.613 0.625 0.491 0.498 0.570 0.781 
   1   (0.394) 0.273 0.882 0.962 0.617 0.335 0.387 0.375 0.509 0.502 0.430 0.219 

Locus 1483 : 
2 alleles
11.6% missing data
   4   (0.890) 0.909 0.983 0.992 0.961 0.869 0.913 0.928 0.985 0.922 0.900 0.848 
   2   (0.110) 0.091 0.017 0.008 0.039 0.131 0.087 0.072 0.015 0.078 0.100 0.152 

Locus 1484 : 
2 alleles
0.7% missing data
   3   (0.854) 0.937 0.986 0.966 0.915 0.902 0.977 0.758 0.962 0.867 0.909 0.886 
   1   (0.146) 0.063 0.014 0.034 0.085 0.098 0.023 0.242 0.038 0.133 0.091 0.114 

Locus 1485 : 
2 alleles
13.0% missing data
   4   (0.415) 0.483 0.361 0.894 0.398 0.322 0.616 0.359 0.283 0.524 0.298 0.509 
   2   (0.585) 0.517 0.639 0.106 0.602 0.678 0.384 0.641 0.717 0.476 0.702 0.491 

Locus 1486 : 
2 alleles
11.6% missing data
   1   (0.910) 0.771 0.913 0.995 0.959 0.945 0.902 0.952 0.983 0.950 0.958 0.924 
   2   (0.090) 0.229 0.087 0.005 0.041 0.055 0.098 0.048 0.017 0.050 0.042 0.076 

Locus 1487 : 
2 alleles
3.6% missing data
   2   (0.839) 0.912 0.918 0.991 0.893 0.860 0.972 0.828 0.945 0.864 0.805 0.827 
   3   (0.161) 0.088 0.082 0.009 0.107 0.140 0.028 0.172 0.055 0.136 0.195 0.173 

Locus 1488 : 
2 alleles
10.9% missing data
   1   (0.229) 0.256 0.066 0.027 0.178 0.188 0.703 0.231 0.056 0.239 0.158 0.229 
   3   (0.771) 0.744 0.934 0.973 0.822 0.812 0.297 0.769 0.944 0.761 0.842 0.771 

Locus 1489 : 
2 alleles
5.1% missing data
   1   (0.897) 0.905 0.987 0.993 0.691 0.934 0.993 0.915 0.750 0.942 0.958 0.982 
   3   (0.103) 0.095 0.013 0.007 0.309 0.066 0.007 0.085 0.250 0.058 0.042 0.018 

Locus 1490 : 
2 alleles
10.9% missing data
   4   (0.906) 0.960 0.691 0.994 0.963 0.880 0.989 0.915 0.988 0.925 0.890 0.961 
   1   (0.094) 0.040 0.309 0.006 0.037 0.120 0.011 0.085 0.012 0.075 0.110 0.039 

Locus 1491 : 
2 alleles
11.6% missing data
   1   (0.824) 0.903 0.936 0.987 0.789 0.854 0.955 0.790 0.919 0.847 0.917 0.818 
   4   (0.176) 0.097 0.064 0.013 0.211 0.146 0.045 0.210 0.081 0.153 0.083 0.182 

Locus 1492 : 
2 alleles
2.9% missing data
   4   (0.723) 0.803 0.717 0.911 0.639 0.721 0.954 0.701 0.843 0.707 0.730 0.730 
   2   (0.277) 0.197 0.283 0.089 0.361 0.279 0.046 0.299 0.157 0.293 0.270 0.270 

Locus 1493 : 
2 alleles
9.4% missing data
   1   (0.918) 0.967 0.774 0.993 0.981 0.922 0.944 0.942 0.990 0.921 0.932 0.941 
   3   (0.082) 0.033 0.226 0.007 0.019 0.078 0.056 0.058 0.010 0.079 0.068 0.059 

Locus 1494 : 
2 alleles
15.9% missing data
   4   (0.897) 0.892 0.992 0.993 0.735 0.915 0.981 0.920 0.923 0.964 0.961 0.969 
   2   (0.103) 0.108 0.008 0.007 0.265 0.085 0.019 0.080 0.077 0.036 0.039 0.031 

Locus 1495 : 
2 alleles
14.5% missing data
   1   (0.810) 0.870 0.464 0.761 0.797 0.802 0.946 0.820 0.927 0.865 0.565 0.894 
   3   (0.190) 0.130 0.536 0.239 0.203 0.198 0.054 0.180 0.073 0.135 0.435 0.106 

Locus 1496 : 
2 alleles
4.3% missing data
   3   (0.742) 0.647 0.891 0.944 0.527 0.777 0.031 0.778 0.838 0.880 0.380 0.870 
   1   (0.258) 0.353 0.109 0.056 0.473 0.223 0.969 0.222 0.162 0.120 0.620 0.130 

Locus 1497 : 
2 alleles
3.6% missing data
   2   (0.861) 0.865 0.958 0.986 0.872 0.804 0.903 0.936 0.986 0.856 0.810 0.665 
   4   (0.139) 0.135 0.042 0.014 0.128 0.196 0.097 0.064 0.014 0.144 0.190 0.335 

Locus 1498 : 
2 alleles
11.6% missing data
   2   (0.898) 0.934 0.994 0.994 0.940 0.934 0.860 0.890 0.933 0.904 0.957 0.962 
   4   (0.102) 0.066 0.006 0.006 0.060 0.066 0.140 0.110 0.067 0.096 0.043 0.038 

Locus 1499 : 
2 alleles
13.0% missing data
   4   (0.866) 0.827 0.997 0.980 0.916 0.906 0.967 0.812 0.862 0.950 0.960 0.967 
   2   (0.134) 0.173 0.003 0.020 0.084 0.094 0.033 0.188 0.138 0.050 0.040 0.033 

Locus 1500 : 
2 alleles
5.1% missing data
   1   (0.178) 0.233 0.400 0.038 0.048 0.176 0.786 0.086 0.037 0.209 0.080 0.259 
   3   (0.822) 0.767 0.600 0.962 0.952 0.824 0.214 0.914 0.963 0.791 0.920 0.741 

Locus 1501 : 
2 alleles
1.4% missing data
   1   (0.863) 0.870 0.664 0.990 0.962 0.857 0.980 0.897 0.932 0.855 0.941 0.920 
   2   (0.137) 0.130 0.336 0.010 0.038 0.143 0.020 0.103 0.068 0.145 0.059 0.080 

Locus 1502 : 
2 alleles
10.9% missing data
   4   (0.827) 0.909 0.914 0.986 0.648 0.884 0.859 0.783 0.878 0.815 0.885 0.908 
   1   (0.173) 0.091 0.086 0.014 0.352 0.116 0.141 0.217 0.122 0.185 0.115 0.092 

Locus 1503 : 
2 alleles
2.2% missing data
   1   (0.894) 0.931 0.970 0.994 0.755 0.940 0.304 0.915 0.953 0.935 0.893 0.971 
   3   (0.106) 0.069 0.030 0.006 0.245 0.060 0.696 0.085 0.047 0.065 0.107 0.029 

Locus 1504 : 
2 alleles
3.6% missing data
   1   (0.893) 0.942 0.935 0.993 0.975 0.903 0.894 0.908 0.991 0.928 0.913 0.845 
   3   (0.107) 0.058 0.065 0.007 0.025 0.097 0.106 0.092 0.009 0.072 0.087 0.155 

Locus 1505 : 
2 alleles
10.1% missing data
   1   (0.420) 0.462 0.178 0.091 0.347 0.499 0.038 0.331 0.541 0.469 0.276 0.580 
   4   (0.580) 0.538 0.822 0.909 0.653 0.501 0.962 0.669 0.459 0.531 0.724 0.420 

Locus 1506 : 
2 alleles
1.4% missing data
   1   (0.554) 0.582 0.450 0.892 0.348 0.682 0.134 0.513 0.193 0.460 0.695 0.750 
   4   (0.446) 0.418 0.550 0.108 0.652 0.318 0.866 0.487 0.807 0.540 0.305 0.250 

Locus 1507 : 
2 alleles
2.9% missing data
   4   (0.841) 0.904 0.983 0.989 0.897 0.807 0.949 0.789 0.955 0.919 0.933 0.881 
   3   (0.159) 0.096 0.017 0.011 0.103 0.193 0.051 0.211 0.045 0.081 0.067 0.119 

Locus 1508 : 
2 alleles
10.9% missing data
   1   (0.878) 0.914 0.984 0.988 0.952 0.888 0.984 0.805 0.962 0.902 0.953 0.966 
   3   (0.122) 0.086 0.016 0.012 0.048 0.112 0.016 0.195 0.038 0.098 0.047 0.034 

Locus 1509 : 
2 alleles
10.9% missing data
   1   (0.269) 0.250 0.606 0.287 0.199 0.258 0.247 0.262 0.352 0.158 0.319 0.163 
   3   (0.731) 0.750 0.394 0.713 0.801 0.742 0.753 0.738 0.648 0.842 0.681 0.837 

Locus 1510 : 
2 alleles
12.3% missing data
   4   (0.890) 0.925 0.939 0.900 0.944 0.940 0.984 0.840 0.950 0.927 0.951 0.957 
   3   (0.110) 0.075 0.061 0.100 0.056 0.060 0.016 0.160 0.050 0.073 0.049 0.043 

Locus 1511 : 
2 alleles
0.7% missing data
   1   (0.943) 0.985 0.967 0.997 0.987 0.925 0.996 0.985 0.998 0.946 0.980 0.768 
   2   (0.057) 0.015 0.033 0.003 0.013 0.075 0.004 0.015 0.002 0.054 0.020 0.232 

Locus 1512 : 
2 alleles
3.6% missing data
   2   (0.749) 0.786 0.545 0.987 0.687 0.746 0.099 0.770 0.565 0.866 0.825 0.901 
   3   (0.251) 0.214 0.455 0.013 0.313 0.254 0.901 0.230 0.435 0.134 0.175 0.099 

Locus 1513 : 
2 alleles
13.0% missing data
   4   (0.875) 0.943 0.844 0.992 0.961 0.864 0.662 0.922 0.986 0.821 0.894 0.780 
   2   (0.125) 0.057 0.156 0.008 0.039 0.136 0.338 0.078 0.014 0.179 0.106 0.220 

Locus 1514 : 
2 alleles
1.4% missing data
   2   (0.863) 0.918 0.976 0.990 0.887 0.869 0.987 0.822 0.965 0.921 0.937 0.906 
   3   (0.137) 0.082 0.024 0.010 0.113 0.131 0.013 0.178 0.035 0.079 0.063 0.094 

Locus 1515 : 
2 alleles
2.9% missing data
   4   (0.788) 0.758 0.926 0.479 0.545 0.763 0.746 0.832 0.866 0.890 0.629 0.917 
   2   (0.212) 0.242 0.074 0.521 0.455 0.237 0.254 0.168 0.134 0.110 0.371 0.083 

Locus 1516 : 
2 alleles
12.3% missing data
   4   (0.686) 0.710 0.277 0.964 0.768 0.695 0.702 0.675 0.873 0.740 0.560 0.659 
   1   (0.314) 0.290 0.723 0.036 0.232 0.305 0.298 0.325 0.127 0.260 0.440 0.341 

Locus 1517 : 
2 alleles
5.8% missing data
   1   (0.388) 0.444 0.569 0.042 0.492 0.433 0.063 0.328 0.120 0.600 0.319 0.475 
   4   (0.612) 0.556 0.431 0.958 0.508 0.567 0.937 0.672 0.880 0.400 0.681 0.525 

Locus 1518 : 
2 alleles
15.2% missing data
   4   (0.636) 0.726 0.810 0.973 0.836 0.517 0.603 0.564 0.880 0.668 0.683 0.651 
   2   (0.364) 0.274 0.190 0.027 0.164 0.483 0.397 0.436 0.120 0.332 0.317 0.349 

Locus 1519 : 
2 alleles
17.4% missing data
   2   (0.715) 0.610 0.797 0.680 0.791 0.672 0.924 0.736 0.915 0.682 0.771 0.761 
   4   (0.285) 0.390 0.203 0.320 0.209 0.328 0.076 0.264 0.085 0.318 0.229 0.239 

Locus 1520 : 
2 alleles
2.2% missing data
   1   (0.154) 0.174 0.119 0.048 0.093 0.097 0.023 0.171 0.105 0.107 0.053 0.095 
   3   (0.846) 0.826 0.881 0.952 0.907 0.903 0.977 0.829 0.895 0.893 0.947 0.905 

Locus 1521 : 
2 alleles
12.3% missing data
   1   (0.094) 0.244 0.418 0.065 0.047 0.086 0.023 0.043 0.015 0.121 0.045 0.029 
   3   (0.906) 0.756 0.582 0.935 0.953 0.914 0.977 0.957 0.985 0.879 0.955 0.971 

Locus 1522 : 
2 alleles
2.9% missing data
   2   (0.910) 0.967 0.945 0.984 0.982 0.865 0.992 0.923 0.992 0.949 0.933 0.936 
   3   (0.090) 0.033 0.055 0.016 0.018 0.135 0.008 0.077 0.008 0.051 0.067 0.064 

Locus 1523 : 
2 alleles
10.9% missing data
   2   (0.907) 0.936 0.968 0.992 0.963 0.909 0.945 0.951 0.986 0.914 0.958 0.859 
   4   (0.093) 0.064 0.032 0.008 0.037 0.091 0.055 0.049 0.014 0.086 0.042 0.141 

Locus 1524 : 
2 alleles
15.9% missing data
   4   (0.686) 0.642 0.662 0.716 0.691 0.652 0.949 0.744 0.804 0.440 0.699 0.758 
   2   (0.314) 0.358 0.338 0.284 0.309 0.348 0.051 0.256 0.196 0.560 0.301 0.242 

Locus 1525 : 
2 alleles
4.3% missing data
   4   (0.870) 0.853 0.938 0.950 0.947 0.912 0.990 0.859 0.983 0.813 0.959 0.907 
   1   (0.130) 0.147 0.062 0.050 0.053 0.088 0.010 0.141 0.017 0.187 0.041 0.093 

Locus 1526 : 
2 alleles
13.0% missing data
   2   (0.702) 0.818 0.254 0.661 0.630 0.621 0.662 0.796 0.952 0.797 0.687 0.353 
   4   (0.298) 0.182 0.746 0.339 0.370 0.379 0.338 0.204 0.048 0.203 0.313 0.647 

Locus 1527 : 
2 alleles
7.2% missing data
   3   (0.890) 0.961 0.994 0.018 0.952 0.928 0.925 0.889 0.982 0.891 0.952 0.950 
   1   (0.110) 0.039 0.006 0.982 0.048 0.072 0.075 0.111 0.018 0.109 0.048 0.050 

Locus 1528 : 
2 alleles
3.6% missing data
   1   (0.671) 0.689 0.665 0.980 0.739 0.724 0.462 0.550 0.702 0.738 0.740 0.843 
   4   (0.329) 0.311 0.335 0.020 0.261 0.276 0.538 0.450 0.298 0.262 0.260 0.157 

Locus 1529 : 
2 alleles
15.2% missing data
   4   (0.661) 0.646 0.538 0.668 0.671 0.651 0.938 0.663 0.667 0.749 0.598 0.718 
   2   (0.339) 0.354 0.462 0.332 0.329 0.349 0.062 0.337 0.333 0.251 0.402 0.282 

Locus 1530 : 
2 alleles
6.5% missing data
   2   (0.824) 0.827 0.987 0.974 0.901 0.707 0.976 0.776 0.954 0.941 0.868 0.930 
   4   (0.176) 0.173 0.013 0.026 0.099 0.293 0.024 0.224 0.046 0.059 0.132 0.070 

Locus 1531 : 
2 alleles
5.1% missing data
   1   (0.845) 0.887 0.941 0.161 0.607 0.825 0.952 0.890 0.939 0.937 0.754 0.941 
   3   (0.155) 0.113 0.059 0.839 0.393 0.175 0.048 0.110 0.061 0.063 0.246 0.059 

Locus 1532 : 
2 alleles
18.1% missing data
   1   (0.896) 0.915 0.918 0.993 0.951 0.956 0.880 0.851 0.964 0.812 0.963 0.972 
   3   (0.104) 0.085 0.082 0.007 0.049 0.044 0.120 0.149 0.036 0.188 0.037 0.028 

Locus 1533 : 
2 alleles
0.7% missing data
   2   (0.918) 0.959 0.910 0.995 0.966 0.862 0.983 0.976 0.995 0.936 0.779 0.804 
   4   (0.082) 0.041 0.090 0.005 0.034 0.138 0.017 0.024 0.005 0.064 0.221 0.196 

Locus 1534 : 
2 alleles
1.4% missing data
   2   (0.811) 0.852 0.992 0.357 0.854 0.899 0.965 0.756 0.833 0.872 0.776 0.901 
   4   (0.189) 0.148 0.008 0.643 0.146 0.101 0.035 0.244 0.167 0.128 0.224 0.099 

Locus 1535 : 
2 alleles
2.9% missing data
   4   (0.904) 0.949 0.850 0.992 0.968 0.880 0.956 0.953 0.991 0.919 0.965 0.787 
   2   (0.096) 0.051 0.150 0.008 0.032 0.120 0.044 0.047 0.009 0.081 0.035 0.213 

Locus 1536 : 
2 alleles
3.6% missing data
   4   (0.909) 0.832 0.992 0.965 0.842 0.950 0.984 0.918 0.976 0.969 0.938 0.974 
   3   (0.091) 0.168 0.008 0.035 0.158 0.050 0.016 0.082 0.024 0.031 0.062 0.026 

Locus 1537 : 
2 alleles
1.4% missing data
   2   (0.940) 0.983 0.478 0.996 0.981 0.911 0.996 0.984 0.998 0.906 0.937 0.932 
   1   (0.060) 0.017 0.522 0.004 0.019 0.089 0.004 0.016 0.002 0.094 0.063 0.068 

Locus 1538 : 
2 alleles
3.6% missing data
   2   (0.189) 0.276 0.159 0.046 0.346 0.112 0.028 0.218 0.072 0.119 0.534 0.087 
   3   (0.811) 0.724 0.841 0.954 0.654 0.888 0.972 0.782 0.928 0.881 0.466 0.913 

Locus 1539 : 
2 alleles
13.0% missing data
   1   (0.837) 0.844 0.900 0.195 0.920 0.903 0.848 0.817 0.904 0.886 0.919 0.933 
   3   (0.163) 0.156 0.100 0.805 0.080 0.097 0.152 0.183 0.096 0.114 0.081 0.067 

Locus 1540 : 
2 alleles
2.2% missing data
   2   (0.891) 0.796 0.955 0.994 0.950 0.958 0.548 0.885 0.957 0.908 0.939 0.973 
   4   (0.109) 0.204 0.045 0.006 0.050 0.042 0.452 0.115 0.043 0.092 0.061 0.027 

Locus 1541 : 
2 alleles
2.2% missing data
   1   (0.744) 0.697 0.833 0.398 0.710 0.810 0.956 0.743 0.880 0.839 0.557 0.766 
   4   (0.256) 0.303 0.167 0.602 0.290 0.190 0.044 0.257 0.120 0.161 0.443 0.234 

Locus 1542 : 
2 alleles
14.5% missing data
   2   (0.842) 0.790 0.746 0.991 0.708 0.886 0.744 0.872 0.704 0.915 0.878 0.954 
   4   (0.158) 0.210 0.254 0.009 0.292 0.114 0.256 0.128 0.296 0.085 0.122 0.046 

Locus 1543 : 
2 alleles
4.3% missing data
   3   (0.829) 0.854 0.978 0.940 0.804 0.781 0.951 0.829 0.951 0.909 0.879 0.868 
   1   (0.171) 0.146 0.022 0.060 0.196 0.219 0.049 0.171 0.049 0.091 0.121 0.132 

Locus 1544 : 
2 alleles
7.2% missing data
   1   (0.846) 0.685 0.892 0.957 0.830 0.903 0.867 0.826 0.930 0.811 0.824 0.966 
   3   (0.154) 0.315 0.108 0.043 0.170 0.097 0.133 0.174 0.070 0.189 0.176 0.034 

Locus 1545 : 
2 alleles
4.3% missing data
   1   (0.785) 0.729 0.588 0.462 0.892 0.851 0.815 0.808 0.779 0.827 0.874 0.861 
   2   (0.215) 0.271 0.412 0.538 0.108 0.149 0.185 0.192 0.221 0.173 0.126 0.139 

Locus 1546 : 
2 alleles
11.6% missing data
   4   (0.932) 0.973 0.966 0.995 0.973 0.884 0.951 0.980 0.996 0.877 0.973 0.842 
   2   (0.068) 0.027 0.034 0.005 0.027 0.116 0.049 0.020 0.004 0.123 0.027 0.158 

Locus 1547 : 
2 alleles
5.1% missing data
   4   (0.870) 0.665 0.915 0.985 0.910 0.910 0.946 0.901 0.921 0.892 0.872 0.960 
   1   (0.130) 0.335 0.085 0.015 0.090 0.090 0.054 0.099 0.079 0.108 0.128 0.040 

Locus 1548 : 
2 alleles
13.0% missing data
   1   (0.859) 0.604 0.816 0.986 0.930 0.840 0.914 0.916 0.972 0.830 0.910 0.933 
   2   (0.141) 0.396 0.184 0.014 0.070 0.160 0.086 0.084 0.028 0.170 0.090 0.067 

Locus 1549 : 
2 alleles
13.0% missing data
   1   (0.933) 0.978 0.896 0.950 0.971 0.890 0.995 0.978 0.997 0.904 0.860 0.886 
   4   (0.067) 0.022 0.104 0.050 0.029 0.110 0.005 0.022 0.003 0.096 0.140 0.114 

Locus 1550 : 
2 alleles
5.1% missing data
   2   (0.774) 0.832 0.810 0.983 0.882 0.673 0.972 0.775 0.958 0.651 0.762 0.826 
   3   (0.226) 0.168 0.190 0.017 0.118 0.327 0.028 0.225 0.042 0.349 0.238 0.174 

Locus 1551 : 
2 alleles
14.5% missing data
   1   (0.805) 0.687 0.962 0.995 0.454 0.899 0.863 0.758 0.541 0.895 0.946 0.960 
   3   (0.195) 0.313 0.038 0.005 0.546 0.101 0.137 0.242 0.459 0.105 0.054 0.040 

Locus 1552 : 
2 alleles
3.6% missing data
   1   (0.871) 0.861 0.915 0.970 0.967 0.901 0.860 0.859 0.965 0.912 0.938 0.928 
   3   (0.129) 0.139 0.085 0.030 0.033 0.099 0.140 0.141 0.035 0.088 0.062 0.072 

Locus 1553 : 
2 alleles
1.4% missing data
   4   (0.898) 0.900 0.998 0.986 0.938 0.941 0.985 0.835 0.925 0.968 0.887 0.985 
   2   (0.102) 0.100 0.002 0.014 0.062 0.059 0.015 0.165 0.075 0.032 0.113 0.015 

Locus 1554 : 
2 alleles
11.6% missing data
   1   (0.759) 0.677 0.794 0.035 0.769 0.865 0.412 0.719 0.884 0.794 0.741 0.925 
   3   (0.241) 0.323 0.206 0.965 0.231 0.135 0.588 0.281 0.116 0.206 0.259 0.075 

Locus 1555 : 
2 alleles
10.1% missing data
   2   (0.320) 0.293 0.518 0.023 0.239 0.261 0.549 0.318 0.164 0.366 0.473 0.356 
   4   (0.680) 0.707 0.482 0.977 0.761 0.739 0.451 0.682 0.836 0.634 0.527 0.644 

Locus 1556 : 
2 alleles
4.3% missing data
   3   (0.758) 0.572 0.893 0.985 0.917 0.650 0.908 0.717 0.918 0.888 0.836 0.909 
   1   (0.242) 0.428 0.107 0.015 0.083 0.350 0.092 0.283 0.082 0.112 0.164 0.091 

Locus 1557 : 
2 alleles
2.9% missing data
   2   (0.449) 0.408 0.496 0.050 0.244 0.506 0.979 0.504 0.121 0.376 0.622 0.482 
   3   (0.551) 0.592 0.504 0.950 0.756 0.494 0.021 0.496 0.879 0.624 0.378 0.518 

Locus 1558 : 
2 alleles
15.2% missing data
   4   (0.178) 0.158 0.076 0.176 0.108 0.138 0.739 0.245 0.036 0.095 0.127 0.079 
   2   (0.822) 0.842 0.924 0.824 0.892 0.862 0.261 0.755 0.964 0.905 0.873 0.921 

Locus 1559 : 
2 alleles
5.1% missing data
   1   (0.774) 0.820 0.710 0.481 0.283 0.841 0.962 0.797 0.708 0.808 0.803 0.883 
   4   (0.226) 0.180 0.290 0.519 0.717 0.159 0.038 0.203 0.292 0.192 0.197 0.117 

Locus 1560 : 
2 alleles
10.9% missing data
   1   (0.896) 0.963 0.969 0.845 0.882 0.876 0.989 0.874 0.981 0.938 0.919 0.961 
   4   (0.104) 0.037 0.031 0.155 0.118 0.124 0.011 0.126 0.019 0.062 0.081 0.039 

Locus 1561 : 
2 alleles
2.9% missing data
   3   (0.843) 0.749 0.994 0.983 0.906 0.892 0.554 0.805 0.888 0.927 0.905 0.961 
   1   (0.157) 0.251 0.006 0.017 0.094 0.108 0.446 0.195 0.112 0.073 0.095 0.039 

Locus 1562 : 
2 alleles
15.2% missing data
   2   (0.915) 0.949 0.854 0.992 0.541 0.918 0.992 0.953 0.979 0.968 0.972 0.961 
   4   (0.085) 0.051 0.146 0.008 0.459 0.082 0.008 0.047 0.021 0.032 0.028 0.039 

Locus 1563 : 
2 alleles
15.9% missing data
   1   (0.590) 0.573 0.704 0.971 0.476 0.588 0.618 0.550 0.692 0.551 0.676 0.667 
   4   (0.410) 0.427 0.296 0.029 0.524 0.412 0.382 0.450 0.308 0.449 0.324 0.333 

Locus 1564 : 
2 alleles
12.3% missing data
   2   (0.870) 0.867 0.998 0.080 0.950 0.966 0.895 0.818 0.259 0.967 0.973 0.986 
   4   (0.130) 0.133 0.002 0.920 0.050 0.034 0.105 0.182 0.741 0.033 0.027 0.014 

Locus 1565 : 
2 alleles
2.9% missing data
   3   (0.803) 0.868 0.917 0.953 0.854 0.763 0.975 0.788 0.883 0.846 0.841 0.858 
   1   (0.197) 0.132 0.083 0.047 0.146 0.237 0.025 0.212 0.117 0.154 0.159 0.142 

Locus 1566 : 
2 alleles
13.8% missing data
   2   (0.888) 0.918 0.990 0.985 0.931 0.928 0.915 0.846 0.938 0.940 0.904 0.957 
   4   (0.112) 0.082 0.010 0.015 0.069 0.072 0.085 0.154 0.062 0.060 0.096 0.043 

Locus 1567 : 
2 alleles
5.8% missing data
   2   (0.889) 0.712 0.491 0.991 0.918 0.895 0.761 0.939 0.987 0.940 0.966 0.950 
   4   (0.111) 0.288 0.509 0.009 0.082 0.105 0.239 0.061 0.013 0.060 0.034 0.050 

Locus 1568 : 
2 alleles
11.6% missing data
   1   (0.759) 0.716 0.800 0.987 0.903 0.796 0.787 0.777 0.745 0.571 0.760 0.877 
   3   (0.241) 0.284 0.200 0.013 0.097 0.204 0.213 0.223 0.255 0.429 0.240 0.123 

Locus 1569 : 
2 alleles
3.6% missing data
   2   (0.616) 0.694 0.445 0.104 0.821 0.668 0.676 0.581 0.663 0.698 0.614 0.604 
   4   (0.384) 0.306 0.555 0.896 0.179 0.332 0.324 0.419 0.337 0.302 0.386 0.396 

Locus 1570 : 
2 alleles
16.7% missing data
   1   (0.406) 0.360 0.618 0.310 0.548 0.418 0.714 0.386 0.166 0.509 0.589 0.368 
   4   (0.594) 0.640 0.382 0.690 0.452 0.582 0.286 0.614 0.834 0.491 0.411 0.632 

Locus 1571 : 
2 alleles
10.9% missing data
   3   (0.860) 0.915 0.989 0.947 0.907 0.858 0.791 0.831 0.951 0.884 0.830 0.945 
   2   (0.140) 0.085 0.011 0.053 0.093 0.142 0.209 0.169 0.049 0.116 0.170 0.055 

Locus 1572 : 
2 alleles
12.3% missing data
   1   (0.128) 0.137 0.362 0.093 0.166 0.107 0.019 0.101 0.065 0.137 0.081 0.049 
   3   (0.872) 0.863 0.638 0.907 0.834 0.893 0.981 0.899 0.935 0.863 0.919 0.951 

Locus 1573 : 
2 alleles
13.8% missing data
   1   (0.582) 0.631 0.700 0.975 0.282 0.570 0.885 0.518 0.659 0.567 0.559 0.680 
   3   (0.418) 0.369 0.300 0.025 0.718 0.430 0.115 0.482 0.341 0.433 0.441 0.320 

Locus 1574 : 
2 alleles
11.6% missing data
   2   (0.559) 0.496 0.325 0.958 0.803 0.559 0.635 0.509 0.909 0.457 0.603 0.458 
   4   (0.441) 0.504 0.675 0.042 0.197 0.441 0.365 0.491 0.091 0.543 0.397 0.542 

Locus 1575 : 
2 alleles
18.1% missing data
   3   (0.941) 0.954 0.999 0.996 0.949 0.990 0.950 0.929 0.345 0.988 0.991 0.996 
   1   (0.059) 0.046 0.001 0.004 0.051 0.010 0.050 0.071 0.655 0.012 0.009 0.004 

Locus 1576 : 
2 alleles
3.6% missing data
   3   (0.916) 0.972 0.947 0.984 0.972 0.897 0.975 0.951 0.990 0.860 0.946 0.938 
   1   (0.084) 0.028 0.053 0.016 0.028 0.103 0.025 0.049 0.010 0.140 0.054 0.062 

Locus 1577 : 
2 alleles
9.4% missing data
   2   (0.902) 0.956 0.891 0.993 0.943 0.879 0.981 0.893 0.985 0.962 0.961 0.942 
   4   (0.098) 0.044 0.109 0.007 0.057 0.121 0.019 0.107 0.015 0.038 0.039 0.058 

Locus 1578 : 
2 alleles
11.6% missing data
   1   (0.714) 0.803 0.582 0.978 0.294 0.746 0.630 0.738 0.681 0.862 0.431 0.738 
   3   (0.286) 0.197 0.418 0.022 0.706 0.254 0.370 0.262 0.319 0.138 0.569 0.262 

Locus 1579 : 
2 alleles
11.6% missing data
   3   (0.883) 0.846 0.917 0.072 0.934 0.939 0.922 0.872 0.973 0.931 0.956 0.976 
   1   (0.117) 0.154 0.083 0.928 0.066 0.061 0.078 0.128 0.027 0.069 0.044 0.024 

Locus 1580 : 
2 alleles
8.7% missing data
   2   (0.900) 0.878 0.953 0.994 0.924 0.918 0.901 0.928 0.986 0.892 0.906 0.937 
   4   (0.100) 0.122 0.047 0.006 0.076 0.082 0.099 0.072 0.014 0.108 0.094 0.063 

Locus 1581 : 
2 alleles
14.5% missing data
   2   (0.834) 0.907 0.881 0.750 0.746 0.913 0.200 0.866 0.758 0.866 0.586 0.934 
   4   (0.166) 0.093 0.119 0.250 0.254 0.087 0.800 0.134 0.242 0.134 0.414 0.066 

Locus 1582 : 
2 alleles
5.8% missing data
   4   (0.878) 0.838 0.859 0.994 0.962 0.905 0.847 0.886 0.861 0.944 0.952 0.965 
   1   (0.122) 0.162 0.141 0.006 0.038 0.095 0.153 0.114 0.139 0.056 0.048 0.035 

Locus 1583 : 
2 alleles
1.4% missing data
   2   (0.908) 0.931 0.894 0.995 0.977 0.951 0.945 0.944 0.975 0.851 0.944 0.899 
   3   (0.092) 0.069 0.106 0.005 0.023 0.049 0.055 0.056 0.025 0.149 0.056 0.101 

Locus 1584 : 
2 alleles
2.2% missing data
   1   (0.723) 0.792 0.861 0.815 0.877 0.731 0.599 0.772 0.716 0.773 0.805 0.506 
   2   (0.277) 0.208 0.139 0.185 0.123 0.269 0.401 0.228 0.284 0.227 0.195 0.494 

Locus 1585 : 
2 alleles
3.6% missing data
   1   (0.896) 0.786 0.974 0.995 0.929 0.967 0.596 0.908 0.962 0.944 0.662 0.971 
   3   (0.104) 0.214 0.026 0.005 0.071 0.033 0.404 0.092 0.038 0.056 0.338 0.029 

Locus 1586 : 
2 alleles
13.0% missing data
   2   (0.345) 0.389 0.513 0.031 0.593 0.478 0.066 0.265 0.085 0.404 0.686 0.298 
   3   (0.655) 0.611 0.487 0.969 0.407 0.522 0.934 0.735 0.915 0.596 0.314 0.702 

Locus 1587 : 
2 alleles
4.3% missing data
   3   (0.257) 0.332 0.333 0.856 0.212 0.271 0.060 0.216 0.128 0.150 0.458 0.160 
   4   (0.743) 0.668 0.667 0.144 0.788 0.729 0.940 0.784 0.872 0.850 0.542 0.840 

Locus 1588 : 
2 alleles
5.1% missing data
   1   (0.946) 0.984 0.887 0.995 0.986 0.905 0.996 0.984 0.998 0.957 0.980 0.890 
   3   (0.054) 0.016 0.113 0.005 0.014 0.095 0.004 0.016 0.002 0.043 0.020 0.110 

Locus 1589 : 
2 alleles
3.6% missing data
   3   (0.786) 0.904 0.401 0.103 0.849 0.865 0.960 0.736 0.939 0.653 0.877 0.841 
   2   (0.214) 0.096 0.599 0.897 0.151 0.135 0.040 0.264 0.061 0.347 0.123 0.159 

Locus 1590 : 
2 alleles
4.3% missing data
   4   (0.919) 0.828 0.993 0.992 0.965 0.912 0.948 0.963 0.985 0.924 0.962 0.978 
   2   (0.081) 0.172 0.007 0.008 0.035 0.088 0.052 0.037 0.015 0.076 0.038 0.022 

Locus 1591 : 
2 alleles
6.5% missing data
   1   (0.843) 0.611 0.996 0.102 0.964 0.912 0.951 0.804 0.948 0.904 0.920 0.974 
   4   (0.157) 0.389 0.004 0.898 0.036 0.088 0.049 0.196 0.052 0.096 0.080 0.026 

Locus 1592 : 
2 alleles
5.1% missing data
   4   (0.851) 0.814 0.388 0.988 0.612 0.849 0.978 0.901 0.946 0.877 0.903 0.949 
   2   (0.149) 0.186 0.612 0.012 0.388 0.151 0.022 0.099 0.054 0.123 0.097 0.051 

Locus 1593 : 
2 alleles
2.2% missing data
   3   (0.888) 0.919 0.957 0.054 0.975 0.857 0.993 0.943 0.988 0.926 0.920 0.920 
   1   (0.112) 0.081 0.043 0.946 0.025 0.143 0.007 0.057 0.012 0.074 0.080 0.080 

Locus 1594 : 
2 alleles
12.3% missing data
   2   (0.627) 0.612 0.798 0.246 0.768 0.628 0.685 0.638 0.789 0.668 0.662 0.547 
   4   (0.373) 0.388 0.202 0.754 0.232 0.372 0.315 0.362 0.211 0.332 0.338 0.453 

Locus 1595 : 
2 alleles
3.6% missing data
   2   (0.845) 0.886 0.910 0.990 0.943 0.710 0.926 0.886 0.979 0.830 0.722 0.902 
   3   (0.155) 0.114 0.090 0.010 0.057 0.290 0.074 0.114 0.021 0.170 0.278 0.098 

Locus 1596 : 
2 alleles
14.5% missing data
   2   (0.809) 0.871 0.782 0.008 0.914 0.777 0.583 0.854 0.943 0.788 0.898 0.886 
   4   (0.191) 0.129 0.218 0.992 0.086 0.223 0.417 0.146 0.057 0.212 0.102 0.114 

Locus 1597 : 
2 alleles
18.1% missing data
   2   (0.786) 0.764 0.809 0.022 0.935 0.859 0.146 0.814 0.732 0.850 0.907 0.916 
   3   (0.214) 0.236 0.191 0.978 0.065 0.141 0.854 0.186 0.268 0.150 0.093 0.084 

Locus 1598 : 
2 alleles
4.3% missing data
   1   (0.896) 0.969 0.890 0.262 0.957 0.898 0.991 0.932 0.980 0.829 0.949 0.946 
   3   (0.104) 0.031 0.110 0.738 0.043 0.102 0.009 0.068 0.020 0.171 0.051 0.054 

Locus 1599 : 
2 alleles
5.1% missing data
   1   (0.267) 0.315 0.106 0.018 0.631 0.189 0.044 0.292 0.195 0.275 0.171 0.214 
   3   (0.733) 0.685 0.894 0.982 0.369 0.811 0.956 0.708 0.805 0.725 0.829 0.786 

Locus 1600 : 
2 alleles
4.3% missing data
   1   (0.753) 0.755 0.626 0.131 0.843 0.763 0.911 0.747 0.915 0.739 0.778 0.877 
   3   (0.247) 0.245 0.374 0.869 0.157 0.237 0.089 0.253 0.085 0.261 0.222 0.123 

Locus 1601 : 
2 alleles
4.3% missing data
   2   (0.906) 0.953 0.995 0.979 0.955 0.967 0.982 0.830 0.949 0.889 0.970 0.974 
   3   (0.094) 0.047 0.005 0.021 0.045 0.033 0.018 0.170 0.051 0.111 0.030 0.026 

Locus 1602 : 
2 alleles
3.6% missing data
   1   (0.105) 0.102 0.060 0.937 0.033 0.073 0.077 0.062 0.016 0.095 0.050 0.052 
   3   (0.895) 0.898 0.940 0.063 0.967 0.927 0.923 0.938 0.984 0.905 0.950 0.948 

Locus 1603 : 
2 alleles
2.9% missing data
   1   (0.867) 0.867 0.683 0.985 0.931 0.920 0.816 0.791 0.958 0.946 0.950 0.951 
   3   (0.133) 0.133 0.317 0.015 0.069 0.080 0.184 0.209 0.042 0.054 0.050 0.049 

Locus 1604 : 
2 alleles
2.2% missing data
   1   (0.205) 0.228 0.150 0.027 0.073 0.186 0.023 0.186 0.074 0.147 0.128 0.342 
   3   (0.795) 0.772 0.850 0.973 0.927 0.814 0.977 0.814 0.926 0.853 0.872 0.658 

Locus 1605 : 
2 alleles
15.9% missing data
   4   (0.894) 0.951 0.877 0.993 0.962 0.865 0.908 0.953 0.992 0.861 0.907 0.656 
   2   (0.106) 0.049 0.123 0.007 0.038 0.135 0.092 0.047 0.008 0.139 0.093 0.344 

Locus 1606 : 
2 alleles
13.8% missing data
   2   (0.126) 0.087 0.027 0.296 0.070 0.056 0.011 0.180 0.304 0.076 0.150 0.022 
   3   (0.874) 0.913 0.973 0.704 0.930 0.944 0.989 0.820 0.696 0.924 0.850 0.978 

Locus 1607 : 
2 alleles
18.8% missing data
   2   (0.253) 0.300 0.610 0.565 0.156 0.206 0.170 0.232 0.292 0.157 0.171 0.159 
   4   (0.747) 0.700 0.390 0.435 0.844 0.794 0.830 0.768 0.708 0.843 0.829 0.841 

Locus 1608 : 
2 alleles
15.2% missing data
   2   (0.849) 0.882 0.980 0.652 0.889 0.915 0.965 0.819 0.737 0.938 0.672 0.949 
   4   (0.151) 0.118 0.020 0.348 0.111 0.085 0.035 0.181 0.263 0.062 0.328 0.051 

Locus 1609 : 
2 alleles
14.5% missing data
   4   (0.848) 0.725 0.957 0.869 0.847 0.776 0.954 0.903 0.947 0.813 0.930 0.939 
   2   (0.152) 0.275 0.043 0.131 0.153 0.224 0.046 0.097 0.053 0.187 0.070 0.061 

Locus 1610 : 
2 alleles
4.3% missing data
   1   (0.848) 0.872 0.848 0.042 0.904 0.895 0.864 0.839 0.930 0.922 0.897 0.950 
   4   (0.152) 0.128 0.152 0.958 0.096 0.105 0.136 0.161 0.070 0.078 0.103 0.050 

Locus 1611 : 
2 alleles
8.0% missing data
   4   (0.906) 0.950 0.988 0.995 0.967 0.879 0.992 0.892 0.988 0.935 0.955 0.971 
   2   (0.094) 0.050 0.012 0.005 0.033 0.121 0.008 0.108 0.012 0.065 0.045 0.029 

Locus 1612 : 
2 alleles
2.9% missing data
   1   (0.893) 0.885 0.996 0.995 0.610 0.958 0.902 0.897 0.957 0.927 0.403 0.979 
   3   (0.107) 0.115 0.004 0.005 0.390 0.042 0.098 0.103 0.043 0.073 0.597 0.021 

Locus 1613 : 
2 alleles
3.6% missing data
   1   (0.818) 0.619 0.946 0.987 0.924 0.764 0.939 0.851 0.948 0.827 0.884 0.913 
   3   (0.182) 0.381 0.054 0.013 0.076 0.236 0.061 0.149 0.052 0.173 0.116 0.087 

Locus 1614 : 
2 alleles
4.3% missing data
   3   (0.837) 0.878 0.777 0.991 0.940 0.846 0.978 0.860 0.907 0.744 0.877 0.893 
   1   (0.163) 0.122 0.223 0.009 0.060 0.154 0.022 0.140 0.093 0.256 0.123 0.107 

Locus 1615 : 
2 alleles
15.2% missing data
   1   (0.847) 0.935 0.965 0.961 0.947 0.652 0.985 0.848 0.982 0.838 0.893 0.907 
   2   (0.153) 0.065 0.035 0.039 0.053 0.348 0.015 0.152 0.018 0.162 0.107 0.093 

Locus 1616 : 
2 alleles
5.1% missing data
   1   (0.892) 0.862 0.991 0.944 0.959 0.885 0.962 0.910 0.965 0.930 0.963 0.960 
   3   (0.108) 0.138 0.009 0.056 0.041 0.115 0.038 0.090 0.035 0.070 0.037 0.040 

Locus 1617 : 
2 alleles
14.5% missing data
   3   (0.669) 0.737 0.843 0.665 0.636 0.687 0.948 0.629 0.501 0.553 0.865 0.796 
   1   (0.331) 0.263 0.157 0.335 0.364 0.313 0.052 0.371 0.499 0.447 0.135 0.204 

Locus 1618 : 
2 alleles
9.4% missing data
   2   (0.874) 0.952 0.988 0.972 0.926 0.887 0.946 0.797 0.969 0.855 0.923 0.955 
   1   (0.126) 0.048 0.012 0.028 0.074 0.113 0.054 0.203 0.031 0.145 0.077 0.045 

Locus 1619 : 
2 alleles
10.9% missing data
   1   (0.340) 0.379 0.660 0.080 0.202 0.284 0.604 0.421 0.218 0.318 0.204 0.192 
   3   (0.660) 0.621 0.340 0.920 0.798 0.716 0.396 0.579 0.782 0.682 0.796 0.808 

Locus 1620 : 
2 alleles
1.4% missing data
   1   (0.803) 0.916 0.832 0.986 0.901 0.846 0.973 0.733 0.944 0.649 0.582 0.851 
   4   (0.197) 0.084 0.168 0.014 0.099 0.154 0.027 0.267 0.056 0.351 0.418 0.149 

Locus 1621 : 
2 alleles
7.2% missing data
   1   (0.878) 0.839 0.988 0.991 0.938 0.903 0.967 0.847 0.955 0.944 0.949 0.959 
   3   (0.122) 0.161 0.012 0.009 0.062 0.097 0.033 0.153 0.045 0.056 0.051 0.041 

Locus 1622 : 
2 alleles
5.8% missing data
   1   (0.467) 0.453 0.584 0.571 0.238 0.463 0.338 0.511 0.457 0.351 0.479 0.485 
   4   (0.533) 0.547 0.416 0.429 0.762 0.537 0.662 0.489 0.543 0.649 0.521 0.515 

Locus 1623 : 
2 alleles
15.9% missing data
   1   (0.116) 0.046 0.320 0.081 0.063 0.130 0.010 0.099 0.011 0.161 0.111 0.105 
   3   (0.884) 0.954 0.680 0.919 0.937 0.870 0.990 0.901 0.989 0.839 0.889 0.895 

Locus 1624 : 
2 alleles
18.1% missing data
   4   (0.747) 0.826 0.572 0.981 0.866 0.761 0.861 0.724 0.924 0.750 0.786 0.619 
   2   (0.253) 0.174 0.428 0.019 0.134 0.239 0.139 0.276 0.076 0.250 0.214 0.381 

Locus 1625 : 
2 alleles
10.9% missing data
   1   (0.140) 0.090 0.606 0.034 0.152 0.159 0.154 0.106 0.024 0.161 0.066 0.098 
   3   (0.860) 0.910 0.394 0.966 0.848 0.841 0.846 0.894 0.976 0.839 0.934 0.902 

Locus 1626 : 
2 alleles
3.6% missing data
   4   (0.876) 0.915 0.999 0.685 0.841 0.964 0.992 0.720 0.844 0.952 0.958 0.982 
   3   (0.124) 0.085 0.001 0.315 0.159 0.036 0.008 0.280 0.156 0.048 0.042 0.018 

Locus 1627 : 
2 alleles
2.9% missing data
   2   (0.876) 0.938 0.875 0.992 0.879 0.912 0.979 0.871 0.977 0.873 0.688 0.901 
   4   (0.124) 0.062 0.125 0.008 0.121 0.088 0.021 0.129 0.023 0.127 0.312 0.099 

Locus 1628 : 
2 alleles
10.9% missing data
   4   (0.863) 0.766 0.967 0.771 0.916 0.944 0.964 0.791 0.900 0.949 0.928 0.963 
   2   (0.137) 0.234 0.033 0.229 0.084 0.056 0.036 0.209 0.100 0.051 0.072 0.037 

Locus 1629 : 
2 alleles
0.7% missing data
   1   (0.870) 0.877 0.962 0.092 0.920 0.926 0.987 0.886 0.960 0.904 0.962 0.927 
   3   (0.130) 0.123 0.038 0.908 0.080 0.074 0.013 0.114 0.040 0.096 0.038 0.073 

Locus 1630 : 
2 alleles
4.3% missing data
   2   (0.635) 0.641 0.748 0.808 0.537 0.550 0.952 0.686 0.738 0.605 0.526 0.636 
   4   (0.365) 0.359 0.252 0.192 0.463 0.450 0.048 0.314 0.262 0.395 0.474 0.364 

Locus 1631 : 
2 alleles
5.1% missing data
   3   (0.789) 0.902 0.810 0.071 0.751 0.798 0.972 0.865 0.851 0.871 0.847 0.576 
   1   (0.211) 0.098 0.190 0.929 0.249 0.202 0.028 0.135 0.149 0.129 0.153 0.424 

Locus 1632 : 
2 alleles
3.6% missing data
   1   (0.774) 0.865 0.709 0.984 0.770 0.775 0.020 0.795 0.942 0.863 0.773 0.717 
   3   (0.226) 0.135 0.291 0.016 0.230 0.225 0.980 0.205 0.058 0.137 0.227 0.283 

Locus 1633 : 
2 alleles
4.3% missing data
   1   (0.327) 0.293 0.089 0.816 0.527 0.293 0.632 0.360 0.146 0.217 0.209 0.253 
   3   (0.673) 0.707 0.911 0.184 0.473 0.707 0.368 0.640 0.854 0.783 0.791 0.747 

Locus 1634 : 
2 alleles
15.2% missing data
   2   (0.440) 0.528 0.305 0.710 0.371 0.467 0.088 0.361 0.268 0.586 0.338 0.582 
   4   (0.560) 0.472 0.695 0.290 0.629 0.533 0.912 0.639 0.732 0.414 0.662 0.418 

Locus 1635 : 
2 alleles
10.1% missing data
   3   (0.838) 0.887 0.958 0.988 0.801 0.873 0.794 0.735 0.917 0.905 0.873 0.945 
   2   (0.162) 0.113 0.042 0.012 0.199 0.127 0.206 0.265 0.083 0.095 0.127 0.055 

Locus 1636 : 
2 alleles
2.9% missing data
   1   (0.821) 0.814 0.973 0.985 0.485 0.920 0.696 0.777 0.778 0.813 0.652 0.961 
   3   (0.179) 0.186 0.027 0.015 0.515 0.080 0.304 0.223 0.222 0.187 0.348 0.039 

Locus 1637 : 
2 alleles
6.5% missing data
   1   (0.716) 0.712 0.449 0.610 0.743 0.632 0.889 0.748 0.910 0.815 0.493 0.788 
   2   (0.284) 0.288 0.551 0.390 0.257 0.368 0.111 0.252 0.090 0.185 0.507 0.212 

Locus 1638 : 
2 alleles
9.4% missing data
   3   (0.932) 0.955 0.961 0.985 0.972 0.897 0.972 0.971 0.995 0.972 0.946 0.929 
   4   (0.068) 0.045 0.039 0.015 0.028 0.103 0.028 0.029 0.005 0.028 0.054 0.071 

Locus 1639 : 
2 alleles
2.9% missing data
   1   (0.891) 0.956 0.987 0.994 0.924 0.925 0.327 0.926 0.978 0.922 0.745 0.899 
   3   (0.109) 0.044 0.013 0.006 0.076 0.075 0.673 0.074 0.022 0.078 0.255 0.101 

Locus 1640 : 
2 alleles
7.2% missing data
   1   (0.750) 0.733 0.878 0.970 0.248 0.814 0.795 0.676 0.860 0.840 0.773 0.890 
   4   (0.250) 0.267 0.122 0.030 0.752 0.186 0.205 0.324 0.140 0.160 0.227 0.110 

Locus 1641 : 
2 alleles
3.6% missing data
   2   (0.705) 0.695 0.829 0.392 0.843 0.724 0.954 0.666 0.815 0.773 0.649 0.793 
   4   (0.295) 0.305 0.171 0.608 0.157 0.276 0.046 0.334 0.185 0.227 0.351 0.207 

Locus 1642 : 
2 alleles
13.0% missing data
   4   (0.701) 0.691 0.730 0.959 0.624 0.756 0.733 0.685 0.817 0.632 0.764 0.731 
   3   (0.299) 0.309 0.270 0.041 0.376 0.244 0.267 0.315 0.183 0.368 0.236 0.269 

Locus 1643 : 
2 alleles
4.3% missing data
   2   (0.904) 0.950 0.289 0.927 0.978 0.924 0.449 0.950 0.986 0.932 0.963 0.944 
   4   (0.096) 0.050 0.711 0.073 0.022 0.076 0.551 0.050 0.014 0.068 0.037 0.056 

Locus 1644 : 
2 alleles
3.6% missing data
   2   (0.496) 0.608 0.419 0.024 0.424 0.549 0.558 0.462 0.474 0.550 0.625 0.448 
   4   (0.504) 0.392 0.581 0.976 0.576 0.451 0.442 0.538 0.526 0.450 0.375 0.552 

Locus 1645 : 
2 alleles
3.6% missing data
   1   (0.826) 0.756 0.836 0.960 0.854 0.821 0.768 0.872 0.926 0.855 0.897 0.856 
   2   (0.174) 0.244 0.164 0.040 0.146 0.179 0.232 0.128 0.074 0.145 0.103 0.144 

Locus 1646 : 
2 alleles
8.0% missing data
   1   (0.114) 0.107 0.006 0.059 0.043 0.086 0.011 0.124 0.016 0.211 0.086 0.051 
   2   (0.886) 0.893 0.994 0.941 0.957 0.914 0.989 0.876 0.984 0.789 0.914 0.949 

Locus 1647 : 
2 alleles
9.4% missing data
   1   (0.673) 0.692 0.895 0.847 0.439 0.639 0.897 0.584 0.872 0.816 0.690 0.749 
   3   (0.327) 0.308 0.105 0.153 0.561 0.361 0.103 0.416 0.128 0.184 0.310 0.251 

Locus 1648 : 
2 alleles
4.3% missing data
   2   (0.919) 0.965 0.949 0.989 0.904 0.927 0.991 0.953 0.994 0.906 0.902 0.897 
   4   (0.081) 0.035 0.051 0.011 0.096 0.073 0.009 0.047 0.006 0.094 0.098 0.103 

Locus 1649 : 
2 alleles
15.2% missing data
   4   (0.877) 0.878 0.527 0.990 0.924 0.890 0.886 0.909 0.983 0.910 0.907 0.888 
   2   (0.123) 0.122 0.473 0.010 0.076 0.110 0.114 0.091 0.017 0.090 0.093 0.112 

Locus 1650 : 
2 alleles
6.5% missing data
   4   (0.237) 0.180 0.083 0.029 0.146 0.262 0.043 0.288 0.063 0.391 0.132 0.189 
   2   (0.763) 0.820 0.917 0.971 0.854 0.738 0.957 0.712 0.937 0.609 0.868 0.811 

Locus 1651 : 
2 alleles
0.7% missing data
   1   (0.749) 0.578 0.327 0.984 0.851 0.823 0.882 0.797 0.835 0.617 0.702 0.812 
   4   (0.251) 0.422 0.673 0.016 0.149 0.177 0.118 0.203 0.165 0.383 0.298 0.188 

Locus 1652 : 
2 alleles
1.4% missing data
   3   (0.903) 0.927 0.996 0.988 0.969 0.931 0.975 0.864 0.984 0.952 0.944 0.961 
   2   (0.097) 0.073 0.004 0.012 0.031 0.069 0.025 0.136 0.016 0.048 0.056 0.039 

Locus 1653 : 
2 alleles
5.1% missing data
   3   (0.600) 0.623 0.919 0.177 0.847 0.657 0.956 0.514 0.336 0.648 0.736 0.735 
   1   (0.400) 0.377 0.081 0.823 0.153 0.343 0.044 0.486 0.664 0.352 0.264 0.265 

Locus 1654 : 
2 alleles
15.2% missing data
   3   (0.768) 0.798 0.605 0.727 0.855 0.831 0.967 0.749 0.751 0.665 0.845 0.867 
   1   (0.232) 0.202 0.395 0.273 0.145 0.169 0.033 0.251 0.249 0.335 0.155 0.133 

Locus 1655 : 
2 alleles
2.9% missing data
   4   (0.886) 0.941 0.955 0.974 0.964 0.911 0.990 0.901 0.986 0.842 0.612 0.898 
   3   (0.114) 0.059 0.045 0.026 0.036 0.089 0.010 0.099 0.014 0.158 0.388 0.102 

Locus 1656 : 
2 alleles
2.9% missing data
   2   (0.890) 0.855 0.998 0.994 0.885 0.955 0.261 0.920 0.684 0.929 0.888 0.986 
   3   (0.110) 0.145 0.002 0.006 0.115 0.045 0.739 0.080 0.316 0.071 0.112 0.014 

Locus 1657 : 
2 alleles
10.1% missing data
   2   (0.906) 0.947 0.723 0.980 0.955 0.850 0.950 0.961 0.993 0.886 0.962 0.842 
   4   (0.094) 0.053 0.277 0.020 0.045 0.150 0.050 0.039 0.007 0.114 0.038 0.158 

Locus 1658 : 
2 alleles
4.3% missing data
   3   (0.912) 0.827 0.959 0.273 0.923 0.970 0.976 0.938 0.915 0.968 0.980 0.984 
   1   (0.088) 0.173 0.041 0.727 0.077 0.030 0.024 0.062 0.085 0.032 0.020 0.016 

Locus 1659 : 
2 alleles
13.8% missing data
   2   (0.899) 0.850 0.988 0.986 0.946 0.899 0.940 0.915 0.988 0.960 0.943 0.931 
   4   (0.101) 0.150 0.012 0.014 0.054 0.101 0.060 0.085 0.012 0.040 0.057 0.069 

Locus 1660 : 
2 alleles
13.8% missing data
   3   (0.222) 0.341 0.518 0.023 0.121 0.183 0.201 0.172 0.041 0.284 0.173 0.315 
   1   (0.778) 0.659 0.482 0.977 0.879 0.817 0.799 0.828 0.959 0.716 0.827 0.685 

Locus 1661 : 
2 alleles
5.1% missing data
   2   (0.152) 0.177 0.183 0.011 0.103 0.183 0.022 0.123 0.103 0.119 0.135 0.058 
   4   (0.848) 0.823 0.817 0.989 0.897 0.817 0.978 0.877 0.897 0.881 0.865 0.942 

Locus 1662 : 
2 alleles
2.9% missing data
   4   (0.796) 0.860 0.935 0.991 0.564 0.912 0.811 0.636 0.857 0.827 0.877 0.905 
   2   (0.204) 0.140 0.065 0.009 0.436 0.088 0.189 0.364 0.143 0.173 0.123 0.095 

Locus 1663 : 
2 alleles
1.4% missing data
   4   (0.883) 0.891 0.998 0.992 0.922 0.950 0.984 0.815 0.926 0.827 0.947 0.973 
   2   (0.117) 0.109 0.002 0.008 0.078 0.050 0.016 0.185 0.074 0.173 0.053 0.027 

Locus 1664 : 
2 alleles
2.2% missing data
   3   (0.911) 0.961 0.280 0.994 0.974 0.934 0.990 0.932 0.989 0.932 0.966 0.945 
   1   (0.089) 0.039 0.720 0.006 0.026 0.066 0.010 0.068 0.011 0.068 0.034 0.055 

Locus 1665 : 
2 alleles
5.8% missing data
   2   (0.731) 0.832 0.784 0.571 0.787 0.820 0.963 0.642 0.640 0.827 0.837 0.748 
   4   (0.269) 0.168 0.216 0.429 0.213 0.180 0.037 0.358 0.360 0.173 0.163 0.252 

Locus 1666 : 
2 alleles
3.6% missing data
   3   (0.868) 0.852 0.939 0.988 0.870 0.835 0.788 0.897 0.957 0.943 0.917 0.929 
   4   (0.132) 0.148 0.061 0.012 0.130 0.165 0.212 0.103 0.043 0.057 0.083 0.071 

Locus 1667 : 
2 alleles
4.3% missing data
   2   (0.909) 0.950 0.972 0.950 0.945 0.966 0.957 0.890 0.927 0.906 0.936 0.969 
   4   (0.091) 0.050 0.028 0.050 0.055 0.034 0.043 0.110 0.073 0.094 0.064 0.031 

Locus 1668 : 
2 alleles
3.6% missing data
   1   (0.907) 0.929 0.864 0.993 0.974 0.915 0.987 0.918 0.989 0.960 0.962 0.917 
   4   (0.093) 0.071 0.136 0.007 0.026 0.085 0.013 0.082 0.011 0.040 0.038 0.083 

Locus 1669 : 
2 alleles
2.2% missing data
   4   (0.890) 0.824 0.979 0.993 0.940 0.909 0.885 0.919 0.972 0.922 0.856 0.950 
   1   (0.110) 0.176 0.021 0.007 0.060 0.091 0.115 0.081 0.028 0.078 0.144 0.050 

Locus 1670 : 
2 alleles
5.8% missing data
   2   (0.491) 0.420 0.907 0.035 0.411 0.519 0.100 0.454 0.257 0.684 0.686 0.669 
   4   (0.509) 0.580 0.093 0.965 0.589 0.481 0.900 0.546 0.743 0.316 0.314 0.331 

Locus 1671 : 
2 alleles
13.8% missing data
   2   (0.922) 0.967 0.788 0.992 0.913 0.927 0.991 0.965 0.992 0.910 0.936 0.887 
   4   (0.078) 0.033 0.212 0.008 0.087 0.073 0.009 0.035 0.008 0.090 0.064 0.113 

Locus 1672 : 
2 alleles
1.4% missing data
   2   (0.654) 0.637 0.592 0.120 0.814 0.716 0.575 0.557 0.887 0.841 0.669 0.695 
   4   (0.346) 0.363 0.408 0.880 0.186 0.284 0.425 0.443 0.113 0.159 0.331 0.305 

Locus 1673 : 
2 alleles
2.2% missing data
   1   (0.672) 0.607 0.602 0.973 0.834 0.692 0.937 0.702 0.901 0.480 0.616 0.563 
   3   (0.328) 0.393 0.398 0.027 0.166 0.308 0.063 0.298 0.099 0.520 0.384 0.437 

Locus 1674 : 
2 alleles
10.9% missing data
   4   (0.901) 0.784 0.980 0.995 0.981 0.924 0.907 0.906 0.962 0.962 0.920 0.978 
   2   (0.099) 0.216 0.020 0.005 0.019 0.076 0.093 0.094 0.038 0.038 0.080 0.022 

Locus 1675 : 
2 alleles
7.2% missing data
   2   (0.592) 0.591 0.538 0.163 0.252 0.585 0.940 0.661 0.556 0.541 0.698 0.639 
   4   (0.408) 0.409 0.462 0.837 0.748 0.415 0.060 0.339 0.444 0.459 0.302 0.361 

Locus 1676 : 
2 alleles
14.5% missing data
   3   (0.353) 0.205 0.718 0.963 0.225 0.408 0.063 0.377 0.113 0.220 0.252 0.471 
   4   (0.647) 0.795 0.282 0.037 0.775 0.592 0.937 0.623 0.887 0.780 0.748 0.529 

Locus 1677 : 
2 alleles
6.5% missing data
   1   (0.853) 0.822 0.752 0.991 0.754 0.942 0.959 0.787 0.931 0.798 0.734 0.966 
   3   (0.147) 0.178 0.248 0.009 0.246 0.058 0.041 0.213 0.069 0.202 0.266 0.034 

Locus 1678 : 
2 alleles
10.1% missing data
   3   (0.735) 0.677 0.960 0.721 0.917 0.795 0.206 0.782 0.462 0.612 0.816 0.867 
   1   (0.265) 0.323 0.040 0.279 0.083 0.205 0.794 0.218 0.538 0.388 0.184 0.133 

Locus 1679 : 
2 alleles
2.9% missing data
   3   (0.957) 0.975 1.000 0.999 0.990 0.993 0.910 0.964 0.696 0.992 0.994 0.997 
   4   (0.043) 0.025 0.000 0.001 0.010 0.007 0.090 0.036 0.304 0.008 0.006 0.003 

Locus 1680 : 
2 alleles
2.9% missing data
   3   (0.884) 0.897 0.777 0.991 0.904 0.928 0.980 0.893 0.965 0.926 0.936 0.908 
   1   (0.116) 0.103 0.223 0.009 0.096 0.072 0.020 0.107 0.035 0.074 0.064 0.092 

Locus 1681 : 
2 alleles
10.9% missing data
   4   (0.950) 0.979 0.304 0.997 0.957 0.940 0.970 0.985 0.997 0.954 0.982 0.977 
   2   (0.050) 0.021 0.696 0.003 0.043 0.060 0.030 0.015 0.003 0.046 0.018 0.023 

Locus 1682 : 
2 alleles
3.6% missing data
   3   (0.943) 0.983 0.890 0.997 0.989 0.879 0.996 0.984 0.998 0.860 0.980 0.934 
   2   (0.057) 0.017 0.110 0.003 0.011 0.121 0.004 0.016 0.002 0.140 0.020 0.066 

Locus 1683 : 
2 alleles
0.7% missing data
   3   (0.945) 0.986 0.823 0.997 0.987 0.918 0.995 0.985 0.998 0.931 0.980 0.882 
   1   (0.055) 0.014 0.177 0.003 0.013 0.082 0.005 0.015 0.002 0.069 0.020 0.118 

Locus 1684 : 
2 alleles
5.1% missing data
   1   (0.904) 0.851 0.990 0.994 0.910 0.960 0.984 0.867 0.923 0.970 0.971 0.983 
   4   (0.096) 0.149 0.010 0.006 0.090 0.040 0.016 0.133 0.077 0.030 0.029 0.017 

Locus 1685 : 
2 alleles
15.9% missing data
   1   (0.922) 0.975 0.993 0.990 0.983 0.969 0.914 0.898 0.980 0.819 0.978 0.974 
   3   (0.078) 0.025 0.007 0.010 0.017 0.031 0.086 0.102 0.020 0.181 0.022 0.026 

Locus 1686 : 
2 alleles
13.0% missing data
   3   (0.897) 0.905 0.991 0.224 0.972 0.864 0.978 0.940 0.973 0.948 0.958 0.967 
   1   (0.103) 0.095 0.009 0.776 0.028 0.136 0.022 0.060 0.027 0.052 0.042 0.033 

Locus 1687 : 
2 alleles
3.6% missing data
   1   (0.874) 0.895 0.897 0.543 0.951 0.936 0.986 0.816 0.912 0.943 0.955 0.969 
   3   (0.126) 0.105 0.103 0.457 0.049 0.064 0.014 0.184 0.088 0.057 0.045 0.031 

Locus 1688 : 
2 alleles
1.4% missing data
   1   (0.900) 0.795 0.980 0.994 0.961 0.942 0.956 0.871 0.960 0.963 0.965 0.982 
   2   (0.100) 0.205 0.020 0.006 0.039 0.058 0.044 0.129 0.040 0.037 0.035 0.018 

Locus 1689 : 
2 alleles
7.2% missing data
   3   (0.738) 0.621 0.932 0.251 0.876 0.825 0.486 0.728 0.845 0.640 0.871 0.871 
   4   (0.262) 0.379 0.068 0.749 0.124 0.175 0.514 0.272 0.155 0.360 0.129 0.129 

Locus 1690 : 
2 alleles
3.6% missing data
   1   (0.873) 0.887 0.785 0.980 0.886 0.767 0.975 0.889 0.984 0.941 0.907 0.948 
   3   (0.127) 0.113 0.215 0.020 0.114 0.233 0.025 0.111 0.016 0.059 0.093 0.052 

Locus 1691 : 
2 alleles
5.8% missing data
   3   (0.833) 0.875 0.916 0.989 0.902 0.834 0.982 0.880 0.944 0.515 0.923 0.849 
   1   (0.167) 0.125 0.084 0.011 0.098 0.166 0.018 0.120 0.056 0.485 0.077 0.151 

Locus 1692 : 
2 alleles
3.6% missing data
   4   (0.922) 0.973 0.453 0.984 0.969 0.844 0.980 0.967 0.994 0.962 0.964 0.935 
   3   (0.078) 0.027 0.547 0.016 0.031 0.156 0.020 0.033 0.006 0.038 0.036 0.065 

Locus 1693 : 
2 alleles
10.9% missing data
   3   (0.903) 0.905 0.713 0.986 0.965 0.930 0.930 0.913 0.984 0.957 0.969 0.930 
   4   (0.097) 0.095 0.287 0.014 0.035 0.070 0.070 0.087 0.016 0.043 0.031 0.070 

Locus 1694 : 
2 alleles
6.5% missing data
   1   (0.887) 0.915 0.967 0.341 0.969 0.922 0.984 0.921 0.960 0.912 0.891 0.942 
   3   (0.113) 0.085 0.033 0.659 0.031 0.078 0.016 0.079 0.040 0.088 0.109 0.058 

Locus 1695 : 
2 alleles
5.8% missing data
   1   (0.860) 0.877 0.844 0.966 0.914 0.863 0.983 0.855 0.971 0.863 0.838 0.918 
   3   (0.140) 0.123 0.156 0.034 0.086 0.137 0.017 0.145 0.029 0.137 0.162 0.082 

Locus 1696 : 
2 alleles
2.9% missing data
   4   (0.912) 0.940 0.979 0.995 0.978 0.959 0.968 0.828 0.976 0.970 0.968 0.977 
   2   (0.088) 0.060 0.021 0.005 0.022 0.041 0.032 0.172 0.024 0.030 0.032 0.023 

Locus 1697 : 
2 alleles
5.1% missing data
   2   (0.151) 0.063 0.279 0.018 0.084 0.168 0.013 0.197 0.033 0.088 0.130 0.118 
   3   (0.849) 0.937 0.721 0.982 0.916 0.832 0.987 0.803 0.967 0.912 0.870 0.882 

Locus 1698 : 
2 alleles
10.9% missing data
   1   (0.721) 0.794 0.820 0.231 0.432 0.732 0.912 0.794 0.841 0.503 0.809 0.724 
   3   (0.279) 0.206 0.180 0.769 0.568 0.268 0.088 0.206 0.159 0.497 0.191 0.276 

Locus 1699 : 
2 alleles
11.6% missing data
   1   (0.854) 0.865 0.972 0.984 0.862 0.806 0.961 0.887 0.961 0.836 0.893 0.889 
   3   (0.146) 0.135 0.028 0.016 0.138 0.194 0.039 0.113 0.039 0.164 0.107 0.111 

Locus 1700 : 
2 alleles
1.4% missing data
   3   (0.924) 0.974 0.856 0.994 0.981 0.824 0.995 0.970 0.995 0.927 0.970 0.910 
   1   (0.076) 0.026 0.144 0.006 0.019 0.176 0.005 0.030 0.005 0.073 0.030 0.090 

Locus 1701 : 
2 alleles
9.4% missing data
   3   (0.907) 0.888 0.999 0.236 0.962 0.967 0.990 0.926 0.788 0.961 0.957 0.988 
   1   (0.093) 0.112 0.001 0.764 0.038 0.033 0.010 0.074 0.212 0.039 0.043 0.012 

Locus 1702 : 
2 alleles
4.3% missing data
   4   (0.603) 0.685 0.482 0.299 0.433 0.627 0.945 0.520 0.704 0.557 0.707 0.765 
   1   (0.397) 0.315 0.518 0.701 0.567 0.373 0.055 0.480 0.296 0.443 0.293 0.235 

Locus 1703 : 
2 alleles
18.1% missing data
   4   (0.736) 0.847 0.920 0.881 0.903 0.632 0.941 0.700 0.962 0.601 0.654 0.731 
   2   (0.264) 0.153 0.080 0.119 0.097 0.368 0.059 0.300 0.038 0.399 0.346 0.269 

Locus 1704 : 
2 alleles
13.0% missing data
   2   (0.883) 0.917 0.900 0.994 0.809 0.885 0.867 0.895 0.978 0.886 0.785 0.954 
   4   (0.117) 0.083 0.100 0.006 0.191 0.115 0.133 0.105 0.022 0.114 0.215 0.046 

Locus 1705 : 
2 alleles
1.4% missing data
   3   (0.898) 0.657 0.927 0.992 0.938 0.940 0.960 0.928 0.975 0.893 0.965 0.966 
   4   (0.102) 0.343 0.073 0.008 0.062 0.060 0.040 0.072 0.025 0.107 0.035 0.034 

Locus 1706 : 
2 alleles
10.1% missing data
   2   (0.889) 0.953 0.987 0.049 0.877 0.891 0.927 0.903 0.981 0.939 0.938 0.962 
   4   (0.111) 0.047 0.013 0.951 0.123 0.109 0.073 0.097 0.019 0.061 0.062 0.038 

Locus 1707 : 
2 alleles
11.6% missing data
   4   (0.794) 0.871 0.899 0.986 0.856 0.826 0.695 0.757 0.902 0.849 0.348 0.861 
   3   (0.206) 0.129 0.101 0.014 0.144 0.174 0.305 0.243 0.098 0.151 0.652 0.139 

Locus 1708 : 
2 alleles
4.3% missing data
   4   (0.832) 0.896 0.937 0.934 0.951 0.845 0.966 0.743 0.968 0.845 0.796 0.905 
   3   (0.168) 0.104 0.063 0.066 0.049 0.155 0.034 0.257 0.032 0.155 0.204 0.095 

Locus 1709 : 
2 alleles
7.2% missing data
   3   (0.912) 0.945 0.993 0.980 0.972 0.910 0.983 0.934 0.991 0.902 0.922 0.940 
   1   (0.088) 0.055 0.007 0.020 0.028 0.090 0.017 0.066 0.009 0.098 0.078 0.060 

Locus 1710 : 
2 alleles
4.3% missing data
   1   (0.885) 0.945 0.761 0.987 0.952 0.832 0.991 0.904 0.987 0.921 0.921 0.889 
   3   (0.115) 0.055 0.239 0.013 0.048 0.168 0.009 0.096 0.013 0.079 0.079 0.111 

Locus 1711 : 
2 alleles
2.9% missing data
   2   (0.786) 0.769 0.588 0.986 0.864 0.792 0.951 0.707 0.939 0.836 0.869 0.899 
   4   (0.214) 0.231 0.412 0.014 0.136 0.208 0.049 0.293 0.061 0.164 0.131 0.101 

Locus 1712 : 
2 alleles
1.4% missing data
   1   (0.746) 0.712 0.937 0.977 0.798 0.762 0.685 0.683 0.770 0.844 0.837 0.864 
   3   (0.254) 0.288 0.063 0.023 0.202 0.238 0.315 0.317 0.230 0.156 0.163 0.136 

Locus 1713 : 
2 alleles
14.5% missing data
   3   (0.869) 0.915 0.995 0.841 0.791 0.953 0.851 0.833 0.574 0.852 0.954 0.973 
   4   (0.131) 0.085 0.005 0.159 0.209 0.047 0.149 0.167 0.426 0.148 0.046 0.027 

Locus 1714 : 
2 alleles
5.8% missing data
   2   (0.553) 0.654 0.940 0.217 0.470 0.485 0.866 0.519 0.776 0.508 0.364 0.589 
   4   (0.447) 0.346 0.060 0.783 0.530 0.515 0.134 0.481 0.224 0.492 0.636 0.411 

Locus 1715 : 
2 alleles
13.8% missing data
   3   (0.891) 0.792 0.961 0.990 0.907 0.908 0.989 0.901 0.960 0.963 0.965 0.958 
   2   (0.109) 0.208 0.039 0.010 0.093 0.092 0.011 0.099 0.040 0.037 0.035 0.042 

Locus 1716 : 
2 alleles
5.1% missing data
   1   (0.845) 0.809 0.876 0.992 0.850 0.900 0.015 0.869 0.956 0.883 0.886 0.915 
   3   (0.155) 0.191 0.124 0.008 0.150 0.100 0.985 0.131 0.044 0.117 0.114 0.085 

Locus 1717 : 
2 alleles
2.9% missing data
   3   (0.750) 0.631 0.957 0.589 0.850 0.785 0.978 0.777 0.642 0.781 0.518 0.890 
   1   (0.250) 0.369 0.043 0.411 0.150 0.215 0.022 0.223 0.358 0.219 0.482 0.110 

Locus 1718 : 
2 alleles
5.1% missing data
   2   (0.853) 0.622 0.980 0.949 0.939 0.913 0.968 0.851 0.965 0.797 0.867 0.947 
   4   (0.147) 0.378 0.020 0.051 0.061 0.087 0.032 0.149 0.035 0.203 0.133 0.053 

Locus 1719 : 
2 alleles
2.9% missing data
   1   (0.917) 0.963 0.831 0.993 0.926 0.923 0.993 0.953 0.994 0.852 0.931 0.909 
   3   (0.083) 0.037 0.169 0.007 0.074 0.077 0.007 0.047 0.006 0.148 0.069 0.091 

Locus 1720 : 
2 alleles
11.6% missing data
   2   (0.910) 0.892 0.944 0.995 0.767 0.910 0.836 0.956 0.981 0.955 0.770 0.960 
   3   (0.090) 0.108 0.056 0.005 0.233 0.090 0.164 0.044 0.019 0.045 0.230 0.040 

Locus 1721 : 
2 alleles
2.9% missing data
   1   (0.888) 0.912 0.786 0.992 0.945 0.929 0.958 0.864 0.969 0.909 0.947 0.953 
   3   (0.112) 0.088 0.214 0.008 0.055 0.071 0.042 0.136 0.031 0.091 0.053 0.047 

Locus 1722 : 
2 alleles
3.6% missing data
   2   (0.865) 0.753 0.960 0.991 0.868 0.786 0.978 0.932 0.971 0.881 0.908 0.899 
   1   (0.135) 0.247 0.040 0.009 0.132 0.214 0.022 0.068 0.029 0.119 0.092 0.101 

Locus 1723 : 
2 alleles
2.2% missing data
   1   (0.114) 0.099 0.654 0.007 0.042 0.076 0.018 0.087 0.021 0.174 0.042 0.070 
   2   (0.886) 0.901 0.346 0.993 0.958 0.924 0.982 0.913 0.979 0.826 0.958 0.930 

Locus 1724 : 
2 alleles
15.2% missing data
   2   (0.467) 0.558 0.522 0.859 0.597 0.417 0.587 0.458 0.428 0.397 0.498 0.370 
   4   (0.533) 0.442 0.478 0.141 0.403 0.583 0.413 0.542 0.572 0.603 0.502 0.630 

Locus 1725 : 
2 alleles
1.4% missing data
   3   (0.890) 0.898 0.982 0.714 0.640 0.952 0.991 0.891 0.664 0.948 0.975 0.985 
   4   (0.110) 0.102 0.018 0.286 0.360 0.048 0.009 0.109 0.336 0.052 0.025 0.015 

Locus 1726 : 
2 alleles
5.1% missing data
   4   (0.894) 0.940 0.906 0.991 0.840 0.908 0.952 0.877 0.975 0.900 0.962 0.967 
   2   (0.106) 0.060 0.094 0.009 0.160 0.092 0.048 0.123 0.025 0.100 0.038 0.033 

Locus 1727 : 
2 alleles
8.0% missing data
   2   (0.846) 0.873 0.837 0.149 0.916 0.901 0.958 0.884 0.946 0.745 0.796 0.912 
   3   (0.154) 0.127 0.163 0.851 0.084 0.099 0.042 0.116 0.054 0.255 0.204 0.088 

Locus 1728 : 
2 alleles
10.1% missing data
   3   (0.791) 0.794 0.896 0.118 0.658 0.848 0.974 0.859 0.948 0.720 0.694 0.726 
   1   (0.209) 0.206 0.104 0.882 0.342 0.152 0.026 0.141 0.052 0.280 0.306 0.274 

Locus 1729 : 
2 alleles
13.8% missing data
   1   (0.857) 0.836 0.821 0.952 0.950 0.891 0.964 0.850 0.848 0.902 0.941 0.946 
   4   (0.143) 0.164 0.179 0.048 0.050 0.109 0.036 0.150 0.152 0.098 0.059 0.054 

Locus 1730 : 
2 alleles
4.3% missing data
   3   (0.869) 0.928 0.573 0.993 0.920 0.919 0.950 0.862 0.924 0.876 0.880 0.925 
   4   (0.131) 0.072 0.427 0.007 0.080 0.081 0.050 0.138 0.076 0.124 0.120 0.075 

Locus 1731 : 
2 alleles
15.2% missing data
   3   (0.701) 0.746 0.940 0.716 0.718 0.586 0.732 0.761 0.741 0.721 0.697 0.709 
   1   (0.299) 0.254 0.060 0.284 0.282 0.414 0.268 0.239 0.259 0.279 0.303 0.291 

Locus 1732 : 
2 alleles
4.3% missing data
   1   (0.905) 0.903 0.984 0.982 0.943 0.949 0.925 0.921 0.933 0.865 0.920 0.975 
   3   (0.095) 0.097 0.016 0.018 0.057 0.051 0.075 0.079 0.067 0.135 0.080 0.025 

Locus 1733 : 
2 alleles
3.6% missing data
   2   (0.780) 0.847 0.893 0.982 0.923 0.796 0.967 0.721 0.928 0.775 0.714 0.776 
   4   (0.220) 0.153 0.107 0.018 0.077 0.204 0.033 0.279 0.072 0.225 0.286 0.224 

Locus 1734 : 
2 alleles
3.6% missing data
   1   (0.163) 0.109 0.696 0.011 0.217 0.131 0.022 0.166 0.030 0.224 0.199 0.090 
   3   (0.837) 0.891 0.304 0.989 0.783 0.869 0.978 0.834 0.970 0.776 0.801 0.910 

Locus 1735 : 
2 alleles
14.5% missing data
   4   (0.549) 0.417 0.511 0.821 0.324 0.583 0.611 0.614 0.644 0.645 0.613 0.354 
   1   (0.451) 0.583 0.489 0.179 0.676 0.417 0.389 0.386 0.356 0.355 0.387 0.646 

Locus 1736 : 
2 alleles
7.2% missing data
   1   (0.824) 0.929 0.716 0.216 0.956 0.820 0.976 0.793 0.968 0.791 0.929 0.884 
   2   (0.176) 0.071 0.284 0.784 0.044 0.180 0.024 0.207 0.032 0.209 0.071 0.116 

Locus 1737 : 
2 alleles
15.2% missing data
   4   (0.512) 0.490 0.917 0.641 0.687 0.594 0.440 0.443 0.766 0.417 0.568 0.341 
   2   (0.488) 0.510 0.083 0.359 0.313 0.406 0.560 0.557 0.234 0.583 0.432 0.659 

Locus 1738 : 
2 alleles
5.1% missing data
   1   (0.895) 0.919 0.968 0.994 0.952 0.950 0.979 0.882 0.958 0.897 0.838 0.944 
   3   (0.105) 0.081 0.032 0.006 0.048 0.050 0.021 0.118 0.042 0.103 0.162 0.056 

Locus 1739 : 
2 alleles
2.2% missing data
   2   (0.916) 0.933 0.853 0.994 0.972 0.930 0.974 0.949 0.987 0.856 0.960 0.960 
   4   (0.084) 0.067 0.147 0.006 0.028 0.070 0.026 0.051 0.013 0.144 0.040 0.040 

Locus 1740 : 
2 alleles
3.6% missing data
   2   (0.905) 0.876 0.988 0.974 0.914 0.944 0.974 0.941 0.942 0.849 0.887 0.971 
   4   (0.095) 0.124 0.012 0.026 0.086 0.056 0.026 0.059 0.058 0.151 0.113 0.029 

Locus 1741 : 
2 alleles
16.7% missing data
   4   (0.844) 0.942 0.913 0.988 0.912 0.774 0.968 0.824 0.969 0.646 0.843 0.935 
   2   (0.156) 0.058 0.087 0.012 0.088 0.226 0.032 0.176 0.031 0.354 0.157 0.065 

Locus 1742 : 
2 alleles
10.9% missing data
   2   (0.870) 0.906 0.968 0.993 0.935 0.884 0.843 0.837 0.860 0.943 0.952 0.959 
   4   (0.130) 0.094 0.032 0.007 0.065 0.116 0.157 0.163 0.140 0.057 0.048 0.041 

Locus 1743 : 
2 alleles
1.4% missing data
   3   (0.899) 0.954 0.994 0.994 0.973 0.942 0.973 0.810 0.985 0.868 0.952 0.967 
   2   (0.101) 0.046 0.006 0.006 0.027 0.058 0.027 0.190 0.015 0.132 0.048 0.033 

Locus 1744 : 
2 alleles
3.6% missing data
   4   (0.092) 0.042 0.231 0.021 0.051 0.069 0.011 0.067 0.011 0.129 0.060 0.097 
   2   (0.908) 0.958 0.769 0.979 0.949 0.931 0.989 0.933 0.989 0.871 0.940 0.903 

Locus 1745 : 
2 alleles
3.6% missing data
   2   (0.917) 0.947 0.979 0.996 0.930 0.973 0.942 0.930 0.854 0.909 0.954 0.976 
   4   (0.083) 0.053 0.021 0.004 0.070 0.027 0.058 0.070 0.146 0.091 0.046 0.024 

Locus 1746 : 
2 alleles
10.1% missing data
   4   (0.909) 0.929 0.992 0.993 0.963 0.962 0.970 0.854 0.952 0.962 0.885 0.978 
   2   (0.091) 0.071 0.008 0.007 0.037 0.038 0.030 0.146 0.048 0.038 0.115 0.022 

Locus 1747 : 
2 alleles
2.9% missing data
   1   (0.727) 0.821 0.698 0.980 0.866 0.726 0.462 0.684 0.883 0.658 0.845 0.767 
   4   (0.273) 0.179 0.302 0.020 0.134 0.274 0.538 0.316 0.117 0.342 0.155 0.233 

Locus 1748 : 
2 alleles
6.5% missing data
   1   (0.838) 0.904 0.909 0.990 0.871 0.896 0.977 0.814 0.957 0.796 0.894 0.751 
   3   (0.162) 0.096 0.091 0.010 0.129 0.104 0.023 0.186 0.043 0.204 0.106 0.249 

Locus 1749 : 
2 alleles
3.6% missing data
   3   (0.886) 0.889 0.985 0.974 0.934 0.914 0.908 0.889 0.976 0.837 0.954 0.923 
   1   (0.114) 0.111 0.015 0.026 0.066 0.086 0.092 0.111 0.024 0.163 0.046 0.077 

Locus 1750 : 
2 alleles
5.8% missing data
   1   (0.912) 0.950 0.991 0.978 0.951 0.931 0.909 0.920 0.966 0.968 0.943 0.956 
   3   (0.088) 0.050 0.009 0.022 0.049 0.069 0.091 0.080 0.034 0.032 0.057 0.044 

Locus 1751 : 
2 alleles
4.3% missing data
   1   (0.612) 0.546 0.666 0.896 0.767 0.597 0.069 0.697 0.552 0.667 0.359 0.590 
   4   (0.388) 0.454 0.334 0.104 0.233 0.403 0.931 0.303 0.448 0.333 0.641 0.410 

Locus 1752 : 
2 alleles
3.6% missing data
   1   (0.855) 0.882 0.984 0.019 0.901 0.905 0.941 0.762 0.960 0.947 0.933 0.972 
   3   (0.145) 0.118 0.016 0.981 0.099 0.095 0.059 0.238 0.040 0.053 0.067 0.028 

Locus 1753 : 
2 alleles
11.6% missing data
   1   (0.517) 0.609 0.633 0.208 0.712 0.463 0.628 0.552 0.861 0.446 0.419 0.250 
   3   (0.483) 0.391 0.367 0.792 0.288 0.537 0.372 0.448 0.139 0.554 0.581 0.750 

Locus 1754 : 
2 alleles
15.2% missing data
   1   (0.464) 0.496 0.687 0.026 0.395 0.460 0.476 0.463 0.384 0.566 0.431 0.463 
   4   (0.536) 0.504 0.313 0.974 0.605 0.540 0.524 0.537 0.616 0.434 0.569 0.537 

Locus 1755 : 
2 alleles
8.7% missing data
   2   (0.621) 0.558 0.238 0.918 0.751 0.602 0.055 0.682 0.616 0.636 0.505 0.732 
   4   (0.379) 0.442 0.762 0.082 0.249 0.398 0.945 0.318 0.384 0.364 0.495 0.268 

Locus 1756 : 
2 alleles
3.6% missing data
   2   (0.748) 0.684 0.455 0.947 0.886 0.767 0.967 0.701 0.573 0.875 0.829 0.906 
   4   (0.252) 0.316 0.545 0.053 0.114 0.233 0.033 0.299 0.427 0.125 0.171 0.094 

Locus 1757 : 
2 alleles
10.9% missing data
   3   (0.908) 0.919 0.908 0.993 0.963 0.851 0.953 0.936 0.978 0.974 0.919 0.956 
   2   (0.092) 0.081 0.092 0.007 0.037 0.149 0.047 0.064 0.022 0.026 0.081 0.044 

Locus 1758 : 
2 alleles
1.4% missing data
   4   (0.832) 0.933 0.966 0.984 0.395 0.864 0.984 0.776 0.957 0.892 0.641 0.899 
   1   (0.168) 0.067 0.034 0.016 0.605 0.136 0.016 0.224 0.043 0.108 0.359 0.101 

Locus 1759 : 
2 alleles
10.1% missing data
   4   (0.798) 0.922 0.902 0.117 0.923 0.843 0.254 0.783 0.944 0.823 0.879 0.804 
   2   (0.202) 0.078 0.098 0.883 0.077 0.157 0.746 0.217 0.056 0.177 0.121 0.196 

Locus 1760 : 
2 alleles
13.0% missing data
   2   (0.639) 0.568 0.525 0.504 0.852 0.678 0.499 0.666 0.764 0.561 0.745 0.635 
   3   (0.361) 0.432 0.475 0.496 0.148 0.322 0.501 0.334 0.236 0.439 0.255 0.365 

Locus 1761 : 
2 alleles
13.0% missing data
   4   (0.788) 0.788 0.895 0.940 0.826 0.842 0.737 0.728 0.869 0.913 0.899 0.805 
   2   (0.212) 0.212 0.105 0.060 0.174 0.158 0.263 0.272 0.131 0.087 0.101 0.195 

Locus 1762 : 
2 alleles
2.2% missing data
   3   (0.739) 0.723 0.938 0.083 0.798 0.836 0.720 0.769 0.722 0.733 0.630 0.791 
   1   (0.261) 0.277 0.062 0.917 0.202 0.164 0.280 0.231 0.278 0.267 0.370 0.209 

Locus 1763 : 
2 alleles
5.1% missing data
   2   (0.363) 0.400 0.248 0.577 0.243 0.386 0.288 0.367 0.357 0.190 0.310 0.322 
   1   (0.637) 0.600 0.752 0.423 0.757 0.614 0.712 0.633 0.643 0.810 0.690 0.678 

Locus 1764 : 
2 alleles
2.2% missing data
   3   (0.862) 0.942 0.797 0.991 0.928 0.922 0.985 0.839 0.928 0.661 0.919 0.914 
   1   (0.138) 0.058 0.203 0.009 0.072 0.078 0.015 0.161 0.072 0.339 0.081 0.086 

Locus 1765 : 
2 alleles
5.1% missing data
   3   (0.699) 0.667 0.777 0.964 0.805 0.702 0.930 0.656 0.791 0.786 0.819 0.696 
   1   (0.301) 0.333 0.223 0.036 0.195 0.298 0.070 0.344 0.209 0.214 0.181 0.304 

Locus 1766 : 
2 alleles
2.2% missing data
   3   (0.592) 0.492 0.889 0.027 0.735 0.610 0.921 0.594 0.847 0.477 0.586 0.580 
   4   (0.408) 0.508 0.111 0.973 0.265 0.390 0.079 0.406 0.153 0.523 0.414 0.420 

Locus 1767 : 
2 alleles
11.6% missing data
   2   (0.868) 0.906 0.946 0.842 0.958 0.867 0.965 0.842 0.973 0.915 0.915 0.919 
   4   (0.132) 0.094 0.054 0.158 0.042 0.133 0.035 0.158 0.027 0.085 0.085 0.081 

Locus 1768 : 
2 alleles
2.2% missing data
   4   (0.893) 0.967 0.739 0.993 0.973 0.899 0.982 0.879 0.944 0.924 0.935 0.961 
   2   (0.107) 0.033 0.261 0.007 0.027 0.101 0.018 0.121 0.056 0.076 0.065 0.039 

Locus 1769 : 
2 alleles
2.9% missing data
   2   (0.907) 0.964 0.771 0.285 0.954 0.928 0.906 0.951 0.988 0.940 0.937 0.918 
   3   (0.093) 0.036 0.229 0.715 0.046 0.072 0.094 0.049 0.012 0.060 0.063 0.082 

Locus 1770 : 
2 alleles
6.5% missing data
   4   (0.901) 0.965 0.937 0.989 0.975 0.844 0.992 0.920 0.989 0.947 0.877 0.897 
   2   (0.099) 0.035 0.063 0.011 0.025 0.156 0.008 0.080 0.011 0.053 0.123 0.103 

Locus 1771 : 
2 alleles
10.1% missing data
   1   (0.143) 0.123 0.030 0.010 0.110 0.082 0.136 0.190 0.052 0.098 0.115 0.091 
   4   (0.857) 0.877 0.970 0.990 0.890 0.918 0.864 0.810 0.948 0.902 0.885 0.909 

Locus 1772 : 
2 alleles
3.6% missing data
   2   (0.910) 0.944 0.653 0.996 0.979 0.941 0.990 0.953 0.991 0.741 0.951 0.895 
   3   (0.090) 0.056 0.347 0.004 0.021 0.059 0.010 0.047 0.009 0.259 0.049 0.105 

Locus 1773 : 
2 alleles
1.4% missing data
   1   (0.842) 0.905 0.826 0.218 0.910 0.928 0.961 0.744 0.937 0.880 0.829 0.949 
   3   (0.158) 0.095 0.174 0.782 0.090 0.072 0.039 0.256 0.063 0.120 0.171 0.051 

Locus 1774 : 
2 alleles
5.8% missing data
   4   (0.934) 0.980 0.976 0.982 0.974 0.932 0.995 0.968 0.995 0.942 0.964 0.887 
   3   (0.066) 0.020 0.024 0.018 0.026 0.068 0.005 0.032 0.005 0.058 0.036 0.113 

Locus 1775 : 
2 alleles
4.3% missing data
   1   (0.544) 0.481 0.856 0.984 0.472 0.476 0.695 0.590 0.466 0.509 0.651 0.500 
   4   (0.456) 0.519 0.144 0.016 0.528 0.524 0.305 0.410 0.534 0.491 0.349 0.500 

Locus 1776 : 
2 alleles
2.9% missing data
   1   (0.911) 0.870 0.997 0.995 0.943 0.959 0.992 0.949 0.988 0.650 0.964 0.933 
   3   (0.089) 0.130 0.003 0.005 0.057 0.041 0.008 0.051 0.012 0.350 0.036 0.067 

Locus 1777 : 
2 alleles
5.1% missing data
   3   (0.913) 0.956 0.961 0.978 0.634 0.954 0.992 0.931 0.989 0.967 0.538 0.949 
   2   (0.087) 0.044 0.039 0.022 0.366 0.046 0.008 0.069 0.011 0.033 0.462 0.051 

Locus 1778 : 
2 alleles
2.2% missing data
   3   (0.927) 0.957 0.976 0.995 0.985 0.924 0.995 0.971 0.995 0.736 0.967 0.921 
   2   (0.073) 0.043 0.024 0.005 0.015 0.076 0.005 0.029 0.005 0.264 0.033 0.079 

Locus 1779 : 
2 alleles
11.6% missing data
   3   (0.843) 0.804 0.981 0.986 0.844 0.899 0.783 0.772 0.926 0.831 0.940 0.957 
   1   (0.157) 0.196 0.019 0.014 0.156 0.101 0.217 0.228 0.074 0.169 0.060 0.043 

Locus 1780 : 
2 alleles
4.3% missing data
   4   (0.889) 0.933 0.983 0.968 0.494 0.938 0.985 0.885 0.982 0.929 0.743 0.956 
   2   (0.111) 0.067 0.017 0.032 0.506 0.062 0.015 0.115 0.018 0.071 0.257 0.044 

Locus 1781 : 
2 alleles
9.4% missing data
   3   (0.473) 0.432 0.113 0.346 0.748 0.440 0.437 0.500 0.649 0.395 0.426 0.460 
   1   (0.527) 0.568 0.887 0.654 0.252 0.560 0.563 0.500 0.351 0.605 0.574 0.540 

Locus 1782 : 
2 alleles
1.4% missing data
   4   (0.929) 0.958 0.796 0.995 0.979 0.820 0.984 0.978 0.995 0.945 0.862 0.959 
   1   (0.071) 0.042 0.204 0.005 0.021 0.180 0.016 0.022 0.005 0.055 0.138 0.041 

Locus 1783 : 
2 alleles
2.9% missing data
   4   (0.892) 0.881 0.993 0.009 0.970 0.961 0.972 0.858 0.949 0.960 0.907 0.982 
   2   (0.108) 0.119 0.007 0.991 0.030 0.039 0.028 0.142 0.051 0.040 0.093 0.018 

Locus 1784 : 
2 alleles
7.2% missing data
   1   (0.605) 0.451 0.737 0.960 0.604 0.560 0.903 0.584 0.774 0.516 0.825 0.709 
   3   (0.395) 0.549 0.263 0.040 0.396 0.440 0.097 0.416 0.226 0.484 0.175 0.291 

Locus 1785 : 
2 alleles
13.8% missing data
   4   (0.537) 0.480 0.845 0.810 0.454 0.536 0.285 0.598 0.795 0.394 0.305 0.417 
   3   (0.463) 0.520 0.155 0.190 0.546 0.464 0.715 0.402 0.205 0.606 0.695 0.583 

Locus 1786 : 
2 alleles
3.6% missing data
   4   (0.241) 0.404 0.674 0.221 0.093 0.207 0.197 0.210 0.167 0.176 0.259 0.122 
   2   (0.759) 0.596 0.326 0.779 0.907 0.793 0.803 0.790 0.833 0.824 0.741 0.878 

Locus 1787 : 
2 alleles
2.2% missing data
   1   (0.921) 0.963 0.994 0.995 0.963 0.945 0.993 0.950 0.994 0.956 0.773 0.871 
   3   (0.079) 0.037 0.006 0.005 0.037 0.055 0.007 0.050 0.006 0.044 0.227 0.129 

Locus 1788 : 
2 alleles
6.5% missing data
   1   (0.711) 0.755 0.849 0.804 0.828 0.740 0.966 0.683 0.764 0.726 0.735 0.669 
   3   (0.289) 0.245 0.151 0.196 0.172 0.260 0.034 0.317 0.236 0.274 0.265 0.331 

Locus 1789 : 
2 alleles
9.4% missing data
   4   (0.886) 0.884 0.975 0.992 0.952 0.926 0.892 0.828 0.928 0.962 0.947 0.971 
   3   (0.114) 0.116 0.025 0.008 0.048 0.074 0.108 0.172 0.072 0.038 0.053 0.029 

Locus 1790 : 
2 alleles
15.9% missing data
   3   (0.916) 0.957 0.997 0.841 0.937 0.975 0.926 0.888 0.433 0.977 0.981 0.990 
   1   (0.084) 0.043 0.003 0.159 0.063 0.025 0.074 0.112 0.567 0.023 0.019 0.010 

Locus 1791 : 
2 alleles
2.2% missing data
   4   (0.891) 0.960 0.639 0.993 0.963 0.897 0.982 0.843 0.986 0.951 0.921 0.939 
   2   (0.109) 0.040 0.361 0.007 0.037 0.103 0.018 0.157 0.014 0.049 0.079 0.061 

Locus 1792 : 
2 alleles
6.5% missing data
   2   (0.874) 0.921 0.953 0.990 0.911 0.841 0.927 0.870 0.940 0.905 0.946 0.951 
   1   (0.126) 0.079 0.047 0.010 0.089 0.159 0.073 0.130 0.060 0.095 0.054 0.049 

Locus 1793 : 
2 alleles
2.9% missing data
   1   (0.761) 0.665 0.375 0.983 0.928 0.804 0.652 0.785 0.934 0.774 0.739 0.753 
   4   (0.239) 0.335 0.625 0.017 0.072 0.196 0.348 0.215 0.066 0.226 0.261 0.247 

Locus 1794 : 
2 alleles
1.4% missing data
   2   (0.901) 0.962 0.983 0.995 0.979 0.827 0.968 0.926 0.989 0.885 0.938 0.931 
   4   (0.099) 0.038 0.017 0.005 0.021 0.173 0.032 0.074 0.011 0.115 0.062 0.069 

Locus 1795 : 
2 alleles
11.6% missing data
   2   (0.890) 0.842 0.992 0.723 0.974 0.956 0.908 0.841 0.896 0.961 0.970 0.980 
   3   (0.110) 0.158 0.008 0.277 0.026 0.044 0.092 0.159 0.104 0.039 0.030 0.020 

Locus 1796 : 
2 alleles
2.9% missing data
   1   (0.772) 0.827 0.808 0.987 0.885 0.786 0.932 0.793 0.802 0.774 0.696 0.724 
   2   (0.228) 0.173 0.192 0.013 0.115 0.214 0.068 0.207 0.198 0.226 0.304 0.276 

Locus 1797 : 
2 alleles
0.7% missing data
   2   (0.868) 0.945 0.868 0.988 0.464 0.870 0.975 0.879 0.976 0.860 0.944 0.924 
   4   (0.132) 0.055 0.132 0.012 0.536 0.130 0.025 0.121 0.024 0.140 0.056 0.076 

Locus 1798 : 
2 alleles
8.0% missing data
   3   (0.895) 0.959 0.983 0.985 0.922 0.870 0.973 0.883 0.987 0.878 0.908 0.953 
   1   (0.105) 0.041 0.017 0.015 0.078 0.130 0.027 0.117 0.013 0.122 0.092 0.047 

Locus 1799 : 
2 alleles
11.6% missing data
   4   (0.871) 0.926 0.347 0.233 0.951 0.911 0.980 0.899 0.970 0.916 0.948 0.912 
   2   (0.129) 0.074 0.653 0.767 0.049 0.089 0.020 0.101 0.030 0.084 0.052 0.088 

Locus 1800 : 
2 alleles
4.3% missing data
   2   (0.631) 0.699 0.810 0.611 0.785 0.595 0.935 0.536 0.699 0.547 0.508 0.834 
   1   (0.369) 0.301 0.190 0.389 0.215 0.405 0.065 0.464 0.301 0.453 0.492 0.166 

Locus 1801 : 
2 alleles
6.5% missing data
   2   (0.914) 0.940 0.963 0.963 0.956 0.814 0.992 0.961 0.988 0.974 0.954 0.928 
   3   (0.086) 0.060 0.037 0.037 0.044 0.186 0.008 0.039 0.012 0.026 0.046 0.072 

Locus 1802 : 
2 alleles
12.3% missing data
   4   (0.787) 0.804 0.888 0.984 0.886 0.771 0.942 0.764 0.844 0.783 0.737 0.889 
   2   (0.213) 0.196 0.112 0.016 0.114 0.229 0.058 0.236 0.156 0.217 0.263 0.111 

Locus 1803 : 
2 alleles
4.3% missing data
   4   (0.909) 0.952 0.997 0.993 0.898 0.975 0.543 0.868 0.908 0.930 0.967 0.982 
   2   (0.091) 0.048 0.003 0.007 0.102 0.025 0.457 0.132 0.092 0.070 0.033 0.018 

Locus 1804 : 
2 alleles
10.1% missing data
   3   (0.729) 0.782 0.564 0.975 0.867 0.795 0.035 0.693 0.925 0.664 0.603 0.785 
   4   (0.271) 0.218 0.436 0.025 0.133 0.205 0.965 0.307 0.075 0.336 0.397 0.215 

Locus 1805 : 
2 alleles
11.6% missing data
   3   (0.891) 0.753 0.462 0.990 0.948 0.881 0.928 0.942 0.987 0.932 0.939 0.956 
   1   (0.109) 0.247 0.538 0.010 0.052 0.119 0.072 0.058 0.013 0.068 0.061 0.044 

Locus 1806 : 
2 alleles
11.6% missing data
   1   (0.855) 0.923 0.934 0.992 0.915 0.888 0.827 0.827 0.966 0.892 0.817 0.845 
   3   (0.145) 0.077 0.066 0.008 0.085 0.112 0.173 0.173 0.034 0.108 0.183 0.155 

Locus 1807 : 
2 alleles
15.2% missing data
   1   (0.911) 0.926 0.973 0.994 0.974 0.968 0.968 0.832 0.941 0.945 0.962 0.986 
   3   (0.089) 0.074 0.027 0.006 0.026 0.032 0.032 0.168 0.059 0.055 0.038 0.014 

Locus 1808 : 
2 alleles
4.3% missing data
   2   (0.256) 0.310 0.209 0.013 0.330 0.206 0.160 0.222 0.147 0.287 0.170 0.319 
   4   (0.744) 0.690 0.791 0.987 0.670 0.794 0.840 0.778 0.853 0.713 0.830 0.681 

Locus 1809 : 
2 alleles
3.6% missing data
   4   (0.713) 0.788 0.841 0.513 0.908 0.771 0.632 0.709 0.641 0.745 0.489 0.752 
   2   (0.287) 0.212 0.159 0.487 0.092 0.229 0.368 0.291 0.359 0.255 0.511 0.248 

Locus 1810 : 
2 alleles
8.0% missing data
   1   (0.733) 0.752 0.820 0.977 0.694 0.763 0.966 0.655 0.756 0.879 0.718 0.816 
   3   (0.267) 0.248 0.180 0.023 0.306 0.237 0.034 0.345 0.244 0.121 0.282 0.184 

Locus 1811 : 
2 alleles
2.9% missing data
   3   (0.904) 0.916 0.926 0.986 0.913 0.928 0.986 0.933 0.983 0.888 0.826 0.934 
   2   (0.096) 0.084 0.074 0.014 0.087 0.072 0.014 0.067 0.017 0.112 0.174 0.066 

Locus 1812 : 
2 alleles
10.1% missing data
   2   (0.901) 0.899 0.997 0.712 0.889 0.966 0.981 0.886 0.898 0.948 0.969 0.973 
   1   (0.099) 0.101 0.003 0.288 0.111 0.034 0.019 0.114 0.102 0.052 0.031 0.027 

Locus 1813 : 
2 alleles
2.9% missing data
   1   (0.649) 0.688 0.916 0.876 0.802 0.577 0.952 0.629 0.741 0.649 0.746 0.626 
   4   (0.351) 0.312 0.084 0.124 0.198 0.423 0.048 0.371 0.259 0.351 0.254 0.374 

Locus 1814 : 
2 alleles
2.9% missing data
   1   (0.820) 0.859 0.924 0.201 0.900 0.888 0.478 0.793 0.891 0.917 0.941 0.897 
   3   (0.180) 0.141 0.076 0.799 0.100 0.112 0.522 0.207 0.109 0.083 0.059 0.103 

Locus 1815 : 
2 alleles
13.0% missing data
   1   (0.583) 0.624 0.615 0.966 0.675 0.608 0.459 0.481 0.724 0.456 0.607 0.732 
   4   (0.417) 0.376 0.385 0.034 0.325 0.392 0.541 0.519 0.276 0.544 0.393 0.268 

Locus 1816 : 
2 alleles
3.6% missing data
   2   (0.797) 0.662 0.422 0.912 0.884 0.864 0.860 0.796 0.886 0.804 0.892 0.899 
   4   (0.203) 0.338 0.578 0.088 0.116 0.136 0.140 0.204 0.114 0.196 0.108 0.101 

Locus 1817 : 
2 alleles
2.9% missing data
   1   (0.796) 0.674 0.952 0.984 0.829 0.790 0.736 0.805 0.818 0.882 0.909 0.909 
   4   (0.204) 0.326 0.048 0.016 0.171 0.210 0.264 0.195 0.182 0.118 0.091 0.091 

Locus 1818 : 
2 alleles
2.2% missing data
   1   (0.804) 0.701 0.972 0.982 0.864 0.781 0.076 0.815 0.900 0.910 0.893 0.938 
   3   (0.196) 0.299 0.028 0.018 0.136 0.219 0.924 0.185 0.100 0.090 0.107 0.062 

Locus 1819 : 
2 alleles
15.9% missing data
   3   (0.909) 0.966 0.984 0.989 0.969 0.921 0.991 0.902 0.987 0.876 0.940 0.946 
   1   (0.091) 0.034 0.016 0.011 0.031 0.079 0.009 0.098 0.013 0.124 0.060 0.054 

Locus 1820 : 
2 alleles
11.6% missing data
   1   (0.534) 0.589 0.818 0.807 0.583 0.494 0.898 0.455 0.810 0.432 0.612 0.439 
   3   (0.466) 0.411 0.182 0.193 0.417 0.506 0.102 0.545 0.190 0.568 0.388 0.561 

Locus 1821 : 
2 alleles
5.8% missing data
   2   (0.778) 0.824 0.965 0.985 0.853 0.847 0.038 0.768 0.919 0.673 0.576 0.858 
   4   (0.222) 0.176 0.035 0.015 0.147 0.153 0.962 0.232 0.081 0.327 0.424 0.142 

Locus 1822 : 
2 alleles
15.2% missing data
   2   (0.445) 0.393 0.452 0.019 0.418 0.532 0.441 0.414 0.546 0.459 0.575 0.406 
   3   (0.555) 0.607 0.548 0.981 0.582 0.468 0.559 0.586 0.454 0.541 0.425 0.594 

Locus 1823 : 
2 alleles
0.7% missing data
   3   (0.949) 0.987 0.869 0.998 0.989 0.960 0.996 0.986 0.998 0.924 0.973 0.829 
   1   (0.051) 0.013 0.131 0.002 0.011 0.040 0.004 0.014 0.002 0.076 0.027 0.171 

Locus 1824 : 
2 alleles
10.9% missing data
   1   (0.189) 0.209 0.089 0.050 0.146 0.148 0.060 0.199 0.121 0.169 0.123 0.148 
   2   (0.811) 0.791 0.911 0.950 0.854 0.852 0.940 0.801 0.879 0.831 0.877 0.852 

Locus 1825 : 
2 alleles
14.5% missing data
   4   (0.429) 0.422 0.551 0.034 0.581 0.421 0.788 0.429 0.154 0.301 0.568 0.567 
   2   (0.571) 0.578 0.449 0.966 0.419 0.579 0.212 0.571 0.846 0.699 0.432 0.433 

Locus 1826 : 
2 alleles
13.0% missing data
   2   (0.715) 0.787 0.901 0.161 0.266 0.785 0.679 0.698 0.894 0.830 0.507 0.756 
   4   (0.285) 0.213 0.099 0.839 0.734 0.215 0.321 0.302 0.106 0.170 0.493 0.244 

Locus 1827 : 
2 alleles
3.6% missing data
   1   (0.836) 0.865 0.958 0.989 0.910 0.818 0.931 0.817 0.939 0.915 0.914 0.860 
   3   (0.164) 0.135 0.042 0.011 0.090 0.182 0.069 0.183 0.061 0.085 0.086 0.140 

Locus 1828 : 
2 alleles
4.3% missing data
   3   (0.896) 0.922 0.990 0.795 0.938 0.941 0.865 0.905 0.613 0.961 0.918 0.983 
   1   (0.104) 0.078 0.010 0.205 0.062 0.059 0.135 0.095 0.387 0.039 0.082 0.017 

Locus 1829 : 
2 alleles
11.6% missing data
   3   (0.895) 0.939 0.953 0.992 0.713 0.916 0.927 0.946 0.988 0.812 0.414 0.923 
   4   (0.105) 0.061 0.047 0.008 0.287 0.084 0.073 0.054 0.012 0.188 0.586 0.077 

Locus 1830 : 
2 alleles
2.9% missing data
   3   (0.935) 0.982 0.921 0.997 0.987 0.898 0.995 0.982 0.997 0.843 0.962 0.804 
   1   (0.065) 0.018 0.079 0.003 0.013 0.102 0.005 0.018 0.003 0.157 0.038 0.196 

Locus 1831 : 
2 alleles
5.1% missing data
   1   (0.873) 0.902 0.958 0.991 0.959 0.854 0.939 0.803 0.972 0.942 0.965 0.957 
   2   (0.127) 0.098 0.042 0.009 0.041 0.146 0.061 0.197 0.028 0.058 0.035 0.043 

Locus 1832 : 
2 alleles
8.0% missing data
   4   (0.776) 0.707 0.866 0.986 0.801 0.772 0.796 0.753 0.939 0.706 0.908 0.872 
   2   (0.224) 0.293 0.134 0.014 0.199 0.228 0.204 0.247 0.061 0.294 0.092 0.128 

Locus 1833 : 
2 alleles
10.9% missing data
   2   (0.877) 0.712 0.891 0.991 0.907 0.918 0.984 0.906 0.913 0.942 0.937 0.943 
   4   (0.123) 0.288 0.109 0.009 0.093 0.082 0.016 0.094 0.087 0.058 0.063 0.057 

Locus 1834 : 
2 alleles
13.0% missing data
   1   (0.905) 0.759 0.984 0.993 0.958 0.950 0.912 0.901 0.953 0.970 0.962 0.981 
   3   (0.095) 0.241 0.016 0.007 0.042 0.050 0.088 0.099 0.047 0.030 0.038 0.019 

Locus 1835 : 
2 alleles
10.9% missing data
   3   (0.893) 0.939 0.964 0.984 0.914 0.921 0.985 0.863 0.954 0.950 0.953 0.941 
   1   (0.107) 0.061 0.036 0.016 0.086 0.079 0.015 0.137 0.046 0.050 0.047 0.059 

Locus 1836 : 
2 alleles
2.2% missing data
   1   (0.901) 0.962 0.971 0.995 0.961 0.932 0.987 0.830 0.983 0.947 0.872 0.959 
   3   (0.099) 0.038 0.029 0.005 0.039 0.068 0.013 0.170 0.017 0.053 0.128 0.041 

Locus 1837 : 
2 alleles
5.1% missing data
   2   (0.799) 0.753 0.934 0.954 0.561 0.868 0.955 0.784 0.903 0.760 0.896 0.872 
   4   (0.201) 0.247 0.066 0.046 0.439 0.132 0.045 0.216 0.097 0.240 0.104 0.128 

Locus 1838 : 
2 alleles
5.8% missing data
   4   (0.899) 0.931 0.980 0.207 0.976 0.959 0.972 0.846 0.948 0.964 0.974 0.980 
   1   (0.101) 0.069 0.020 0.793 0.024 0.041 0.028 0.154 0.052 0.036 0.026 0.020 

Locus 1839 : 
2 alleles
3.6% missing data
   1   (0.844) 0.840 0.409 0.979 0.899 0.823 0.973 0.891 0.973 0.909 0.793 0.812 
   4   (0.156) 0.160 0.591 0.021 0.101 0.177 0.027 0.109 0.027 0.091 0.207 0.188 

Locus 1840 : 
2 alleles
5.1% missing data
   4   (0.854) 0.916 0.939 0.267 0.880 0.818 0.987 0.907 0.892 0.928 0.906 0.903 
   1   (0.146) 0.084 0.061 0.733 0.120 0.182 0.013 0.093 0.108 0.072 0.094 0.097 

Locus 1841 : 
2 alleles
2.9% missing data
   3   (0.903) 0.958 0.998 0.992 0.887 0.883 0.989 0.875 0.969 0.966 0.961 0.972
[truncated: 196,484 more chars]
