# Supplementary material for: Population genomic response to geographic gradients by widespread and endemic fishes of the Arabian Peninsula
Source: Ecol Evol. 2020 Apr 12;10(10):4314–30. doi: 10.1002/ece3.6199 (PMC7246217; doi:10.1002/ece3.6199)
Supplement: Supplementary file 6 — Appendix S1 [file ECE3-10-4314-s006.zip › Appendix S1, STRUCTURE and PCA Plots, Dryad/STRUCTURE/C. austriacus & C. melapterus/results_job_T53_q]

 C_aust_RS25  1 0.0463 0.0884 0.0002 0.0253 0.2372 0.0014 0.0061 0.0023 0.0185 0.0460 0.5283 
 C_aust_RS25  1 0.0143 0.0091 0.0006 0.0011 0.4162 0.0005 0.0031 0.0008 0.0245 0.0372 0.4924 
 C_aust_RS26  1 0.0135 0.0281 0.0004 0.0050 0.5232 0.0006 0.0024 0.0005 0.0094 0.0325 0.3845 
 C_aust_RS26  1 0.0379 0.0551 0.0001 0.0038 0.2754 0.0010 0.0252 0.0011 0.0127 0.0355 0.5522 
 C_aust_RS26  1 0.0273 0.0364 0.0003 0.0017 0.2841 0.0012 0.0395 0.0012 0.0104 0.0239 0.5740 
 C_aust_RS26  1 0.0217 0.0113 0.0001 0.0017 0.3313 0.0010 0.0076 0.0009 0.0750 0.0150 0.5343 
 C_aust_RS26  1 0.0171 0.0822 0.0002 0.0008 0.3841 0.0012 0.0059 0.0006 0.0103 0.0800 0.4177 
 C_aust_RS26  1 0.0528 0.0096 0.0001 0.0028 0.3358 0.0008 0.0160 0.0031 0.0327 0.0313 0.5150 
 C_aust_RS26  1 0.0270 0.0197 0.0001 0.0009 0.2916 0.0009 0.0064 0.0004 0.1755 0.0153 0.4623 
 C_aust_RS26  1 0.0495 0.1519 0.0002 0.0013 0.2373 0.0027 0.0083 0.0008 0.0228 0.0156 0.5094 
 C_aust_RS26  1 0.0219 0.0104 0.0002 0.0029 0.4069 0.0008 0.0128 0.0005 0.0110 0.0414 0.4913 
 C_aust_RS26  1 0.0335 0.0134 0.0002 0.0014 0.3570 0.0098 0.0050 0.0008 0.0207 0.0110 0.5472 
 C_aust_RS27  2 0.0092 0.0720 0.0033 0.0008 0.2118 0.0008 0.0007 0.0009 0.1355 0.0763 0.4887 
 C_aust_RS27  2 0.0155 0.0371 0.0123 0.0008 0.2839 0.0004 0.0012 0.0021 0.0690 0.0177 0.5601 
 C_aust_RS27  2 0.0243 0.0242 0.0026 0.0070 0.2345 0.0007 0.0011 0.0039 0.1782 0.0107 0.5128 
 C_aust_RS27  2 0.0466 0.0655 0.0033 0.0015 0.2705 0.0011 0.0038 0.0020 0.1310 0.0409 0.4337 
 C_aust_RS27  2 0.0524 0.0442 0.0064 0.0020 0.3120 0.0003 0.0024 0.0138 0.1264 0.0354 0.4046 
 C_aust_RS27  2 0.0118 0.0275 0.0028 0.0007 0.3484 0.0002 0.0011 0.0011 0.0752 0.0201 0.5111 
 C_aust_RS27  2 0.0061 0.0204 0.0035 0.0084 0.2313 0.0003 0.0006 0.0014 0.0375 0.0248 0.6656 
 C_aust_RS27  2 0.0318 0.0156 0.0025 0.0066 0.2816 0.0009 0.0009 0.0068 0.1489 0.0887 0.4157 
 C_aust_RS27  2 0.0210 0.0199 0.0256 0.0025 0.3101 0.0003 0.0012 0.0078 0.0456 0.0120 0.5539 
 C_aust_RS27  2 0.0086 0.0398 0.0024 0.0020 0.4220 0.0006 0.0010 0.0027 0.1371 0.0248 0.3591 
 C_aust_RS27  2 0.0152 0.0283 0.0092 0.0020 0.3406 0.0005 0.0022 0.0041 0.0948 0.0211 0.4820 
 C_aust_RS27  2 0.0134 0.0789 0.0015 0.0011 0.3951 0.0008 0.0009 0.0014 0.0650 0.0198 0.4221 
 C_aust_RS46  4 0.0034 0.0360 0.0071 0.0094 0.3092 0.0005 0.0034 0.0049 0.0972 0.0553 0.4735 
 C_aust_RS48  4 0.0018 0.1851 0.0008 0.0144 0.1574 0.0008 0.0009 0.0036 0.0528 0.0385 0.5439 
 C_aust_RS51  4 0.0047 0.0322 0.0016 0.0198 0.2491 0.0007 0.0014 0.0153 0.0931 0.0362 0.5459 
 C_aust_RS53  4 0.0024 0.0885 0.0010 0.0326 0.2831 0.0015 0.0033 0.0012 0.0549 0.0831 0.4486 
 C_aust_RS54  4 0.0017 0.0389 0.0018 0.0069 0.2724 0.0012 0.0012 0.0013 0.1608 0.0262 0.4876 
 C_aust_RS55  4 0.0017 0.0084 0.0011 0.0401 0.1299 0.0036 0.0013 0.0028 0.1170 0.0367 0.6574 
 C_aust_RS57  4 0.0016 0.0207 0.0131 0.0110 0.2076 0.0035 0.0021 0.0012 0.0711 0.0211 0.6471 
 C_aust_RS58  4 0.0013 0.0684 0.0010 0.0133 0.2145 0.0012 0.0010 0.0018 0.1557 0.0286 0.5133 
 C_aust_RS59  4 0.0018 0.0484 0.0081 0.0347 0.3275 0.0016 0.0016 0.0086 0.0495 0.0490 0.4691 
 C_aust_RS97  4 0.0033 0.0317 0.0009 0.0070 0.2299 0.0010 0.0012 0.0043 0.2159 0.0144 0.4904 
 C_aust_RS98  4 0.0015 0.0822 0.0029 0.0105 0.3023 0.0007 0.0013 0.0014 0.0916 0.0257 0.4800 
 C_aust_RS52  9 0.0229 0.0584 0.0099 0.0110 0.3267 0.0000 0.0002 0.0011 0.0518 0.0214 0.4964 
 C_aust_RS53  9 0.0159 0.0135 0.0169 0.0165 0.3929 0.0000 0.0006 0.0028 0.0062 0.0202 0.5145 
 C_aust_RS53  9 0.0209 0.0766 0.0097 0.0178 0.1479 0.0000 0.0000 0.0042 0.0036 0.0159 0.7033 
 C_aust_RS53  9 0.0103 0.0230 0.0199 0.0132 0.3191 0.0000 0.0001 0.0009 0.0090 0.0124 0.5921 
 C_aust_RS53  9 0.0182 0.0071 0.0147 0.0166 0.3973 0.0000 0.0000 0.0024 0.0119 0.0779 0.4539 
 C_aust_RS53  9 0.0119 0.0840 0.0074 0.0522 0.3520 0.0004 0.0000 0.0022 0.0047 0.0502 0.4350 
 C_aust_RS53  9 0.0168 0.0091 0.0437 0.0298 0.2784 0.0000 0.0001 0.0014 0.0025 0.0593 0.5589 
 C_aust_RS53  9 0.0213 0.0052 0.0051 0.0146 0.2827 0.0000 0.0001 0.0018 0.0045 0.0311 0.6336 
 C_aust_RS53  9 0.0214 0.0057 0.0140 0.0173 0.3052 0.0001 0.0001 0.0009 0.0109 0.0448 0.5795 
 C_aust_RS53  9 0.0164 0.0372 0.0047 0.0147 0.4332 0.0000 0.0000 0.0021 0.0062 0.0159 0.4696 
 C_aust_RS53  9 0.0201 0.0265 0.0065 0.0102 0.2294 0.0000 0.0000 0.0023 0.0449 0.0144 0.6455 
 C_aust_RS53  9 0.0286 0.0150 0.0133 0.0325 0.2788 0.0000 0.0001 0.0006 0.0057 0.0525 0.5729 
 C_aust_RS14 10 0.0185 0.0492 0.0002 0.0042 0.1824 0.0043 0.0205 0.0016 0.0484 0.0314 0.6395 
 C_aust_RS14 10 0.0190 0.0200 0.0002 0.0020 0.2439 0.0030 0.0388 0.0016 0.0617 0.0540 0.5558 
 C_aust_RS14 10 0.0167 0.1099 0.0003 0.0018 0.2094 0.0029 0.0237 0.0007 0.0763 0.0403 0.5180 
 C_aust_RS14 10 0.0116 0.1380 0.0002 0.0042 0.2853 0.0079 0.0194 0.0018 0.0537 0.0325 0.4455 
 C_aust_RS15 10 0.0132 0.0368 0.0005 0.0013 0.2854 0.0138 0.0167 0.0011 0.0767 0.0368 0.5176 
 C_aust_RS17 10 0.0275 0.0187 0.0002 0.0024 0.2940 0.0041 0.0326 0.0013 0.1568 0.0748 0.3876 
 C_aust_RS26 10 0.0225 0.0212 0.0002 0.0010 0.2462 0.0083 0.0436 0.0015 0.0583 0.0343 0.5629 
 C_aust_RS26 10 0.0110 0.0766 0.0002 0.0024 0.2445 0.0083 0.0166 0.0010 0.0739 0.0536 0.5120 
 C_aust_RS26 10 0.0137 0.0427 0.0002 0.0071 0.2901 0.0088 0.0354 0.0025 0.0921 0.0315 0.4759 
 C_aust_RS27 10 0.0078 0.0174 0.0003 0.0013 0.2611 0.0029 0.0241 0.0005 0.0632 0.0760 0.5453 
 C_aust_RS27 10 0.0062 0.0303 0.0003 0.0022 0.1860 0.0066 0.0114 0.0007 0.0947 0.0476 0.6140 
 C_aust_RS27 10 0.0107 0.0337 0.0006 0.0012 0.1833 0.0037 0.0225 0.0012 0.1261 0.0338 0.5835 
 C_aust_RS35 20 0.0093 0.0167 0.0007 0.0044 0.4152 0.0006 0.0035 0.0015 0.0520 0.0304 0.4656 
 C_aust_RS36 20 0.0067 0.0084 0.0005 0.0030 0.3201 0.0010 0.0047 0.0036 0.0335 0.0270 0.5915 
 C_aust_RS36 20 0.0084 0.0149 0.0009 0.0027 0.3336 0.0004 0.0043 0.0054 0.1058 0.0546 0.4691 
 C_aust_RS37 20 0.0110 0.0232 0.0011 0.0070 0.3106 0.0006 0.0045 0.0031 0.0850 0.0405 0.5135 
 C_aust_RS37 20 0.0203 0.0537 0.0005 0.0139 0.3029 0.0010 0.0107 0.0028 0.0761 0.0290 0.4892 
 C_aust_RS37 20 0.0085 0.0074 0.0013 0.0020 0.3978 0.0022 0.0031 0.0028 0.0618 0.0329 0.4803 
 C_aust_RS37 20 0.0103 0.0063 0.0053 0.0028 0.3274 0.0005 0.0035 0.0018 0.1529 0.0358 0.4535 
 C_aust_RS37 20 0.0084 0.0080 0.0005 0.0056 0.3556 0.0012 0.0035 0.0033 0.0574 0.0418 0.5146 
 C_aust_RS37 20 0.0168 0.0196 0.0009 0.0105 0.3602 0.0007 0.0068 0.0030 0.0469 0.0608 0.4738 
 C_aust_RS37 20 0.0086 0.0079 0.0022 0.0054 0.3993 0.0009 0.0060 0.0020 0.0571 0.0321 0.4786 
 C_aust_RS37 20 0.0098 0.0339 0.0007 0.0038 0.3825 0.0017 0.0074 0.0026 0.0464 0.0464 0.4648 
 C_aust_RS37 20 0.0271 0.0320 0.0005 0.0044 0.2890 0.0004 0.0084 0.0021 0.0722 0.0500 0.5139 
  C_aust_A1b 22 0.0015 0.0896 0.0007 0.0032 0.2045 0.0026 0.0009 0.0008 0.0904 0.0194 0.5865 
   C_aust_A2 22 0.0128 0.0538 0.0039 0.0350 0.3305 0.0010 0.0038 0.0064 0.0880 0.0247 0.4402 
   C_aust_A3 22 0.0013 0.0044 0.0008 0.0656 0.0448 0.0009 0.0013 0.0055 0.0310 0.2777 0.5667 
   C_aust_A4 22 0.0019 0.0157 0.0007 0.0053 0.1794 0.0008 0.0015 0.0022 0.2564 0.0260 0.5101 
   C_aust_A5 22 0.0032 0.0103 0.0009 0.0037 0.0621 0.0006 0.0045 0.0059 0.1670 0.0138 0.7280 
   C_aust_A6 22 0.0026 0.0583 0.0083 0.0103 0.1245 0.0013 0.0036 0.0015 0.0523 0.1020 0.6352 
   C_aust_A7 22 0.0048 0.0066 0.0020 0.0047 0.1823 0.0007 0.0012 0.0012 0.1947 0.0118 0.5900 
 C_melap_RS4 12 0.1507 0.0002 0.0053 0.0036 0.0013 0.0248 0.3407 0.4589 0.0062 0.0056 0.0027 
 C_melap_RS4 12 0.1473 0.0002 0.0006 0.0052 0.0007 0.0174 0.3542 0.4707 0.0007 0.0022 0.0008 
 C_melap_RS4 12 0.2127 0.0004 0.0070 0.0065 0.0053 0.0602 0.2122 0.4889 0.0014 0.0031 0.0024 
 C_melap_RS4 12 0.3256 0.0004 0.0021 0.0024 0.0007 0.0209 0.0841 0.5593 0.0013 0.0015 0.0015 
 C_melap_RS4 12 0.2400 0.0061 0.0022 0.0071 0.0037 0.0175 0.1100 0.5936 0.0043 0.0043 0.0114 
 C_melap_RS4 12 0.3059 0.0002 0.0013 0.0126 0.0025 0.0044 0.0452 0.6201 0.0015 0.0026 0.0037 
 C_melap_RS4 12 0.2986 0.0004 0.0009 0.0048 0.0018 0.0085 0.0692 0.6082 0.0014 0.0027 0.0034 
 C_melap_RS4 12 0.0271 0.0002 0.0011 0.0028 0.0004 0.5860 0.0236 0.3567 0.0005 0.0008 0.0008 
 C_melap_RS4 12 0.2071 0.0003 0.0027 0.0095 0.0026 0.0421 0.2606 0.4597 0.0010 0.0094 0.0048 
 C_melap_RS4 12 0.1442 0.0002 0.0029 0.0400 0.0016 0.0068 0.0963 0.6974 0.0022 0.0058 0.0027 
 C_melap_RS4 12 0.2220 0.0007 0.0021 0.0113 0.0012 0.0750 0.3244 0.3579 0.0012 0.0030 0.0013 
 C_melap_RS4 12 0.2875 0.0003 0.0019 0.0757 0.0014 0.0095 0.1057 0.5126 0.0015 0.0022 0.0017 
 C_melap_RS4 13 0.0011 0.0000 0.5018 0.0002 0.0001 0.0001 0.0025 0.4939 0.0001 0.0001 0.0001 
 C_melap_RS4 13 0.0020 0.0001 0.4982 0.0003 0.0002 0.0003 0.0056 0.4929 0.0002 0.0002 0.0001 
 C_melap_RS4 13 0.0169 0.0001 0.0032 0.0007 0.0005 0.0013 0.5170 0.4587 0.0002 0.0008 0.0005 
 C_melap_RS4 13 0.1234 0.0003 0.0099 0.0031 0.0012 0.0009 0.4571 0.3938 0.0088 0.0012 0.0004 
 C_melap_RS4 13 0.4910 0.0004 0.0021 0.0060 0.0008 0.0029 0.1038 0.3904 0.0008 0.0016 0.0003 
 C_melap_RS4 13 0.1349 0.0002 0.0015 0.0028 0.0037 0.0007 0.5502 0.2897 0.0019 0.0139 0.0005 
 C_melap_RS4 13 0.0146 0.0001 0.0021 0.0012 0.0011 0.0007 0.5480 0.4306 0.0003 0.0010 0.0003 
 C_melap_RS4 13 0.1157 0.0003 0.0008 0.0008 0.0092 0.0014 0.4180 0.4481 0.0008 0.0033 0.0015 
 C_melap_RS4 13 0.0496 0.0004 0.0014 0.0013 0.0029 0.0004 0.4443 0.4923 0.0005 0.0045 0.0024 
 C_melap_RS4 13 0.2064 0.0003 0.0006 0.0042 0.0005 0.0017 0.4260 0.3563 0.0030 0.0007 0.0003 
 C_melap_RS4 13 0.0048 0.0002 0.0010 0.4566 0.0004 0.0008 0.0085 0.5260 0.0003 0.0011 0.0004 
 C_melap_RS4 13 0.0133 0.0004 0.0020 0.0013 0.0014 0.0044 0.5065 0.4667 0.0014 0.0017 0.0009 
 C_melap_RS1 14 0.1961 0.0000 0.0008 0.0809 0.0001 0.0007 0.1211 0.5716 0.0003 0.0025 0.0258 
 C_melap_RS1 14 0.0075 0.0001 0.0014 0.0010 0.0000 0.0012 0.0651 0.9003 0.0003 0.0007 0.0224 
 C_melap_RS1 14 0.0295 0.0000 0.0074 0.0028 0.0003 0.0010 0.4721 0.4769 0.0001 0.0004 0.0095 
 C_melap_RS1 14 0.1356 0.0000 0.0441 0.0010 0.0000 0.0013 0.3611 0.4467 0.0003 0.0002 0.0097 
 C_melap_RS1 14 0.2349 0.0001 0.0085 0.0021 0.0000 0.0003 0.2689 0.4752 0.0013 0.0003 0.0083 
 C_melap_RS1 14 0.0495 0.0001 0.0015 0.0004 0.0002 0.0007 0.3332 0.5618 0.0016 0.0005 0.0504 
 C_melap_RS1 14 0.0053 0.0001 0.0253 0.0006 0.0000 0.0011 0.2161 0.7402 0.0010 0.0006 0.0097 
 C_melap_RS1 14 0.1118 0.0001 0.0133 0.0010 0.0000 0.0024 0.4093 0.4554 0.0006 0.0006 0.0054 
 C_melap_RS1 14 0.0151 0.0000 0.0026 0.0047 0.0000 0.0005 0.4436 0.5192 0.0003 0.0010 0.0130 
 C_melap_RS1 14 0.1075 0.0001 0.0179 0.0147 0.0000 0.0011 0.4052 0.4460 0.0002 0.0005 0.0069 
 C_melap_RS1 14 0.1923 0.0001 0.0023 0.0010 0.0000 0.0011 0.3324 0.4652 0.0001 0.0005 0.0051 
 C_melap_RS1 14 0.0138 0.0000 0.0018 0.0194 0.0001 0.0007 0.1918 0.7232 0.0008 0.0232 0.0251 
 C_melap_RS4 16 0.0304 0.0002 0.0024 0.0231 0.0008 0.0086 0.4985 0.4199 0.0049 0.0100 0.0011 
 C_melap_RS4 16 0.0664 0.0006 0.0011 0.0266 0.0007 0.0119 0.4289 0.4465 0.0105 0.0056 0.0012 
 C_melap_RS4 16 0.0570 0.0004 0.0016 0.0577 0.0004 0.0412 0.4125 0.4127 0.0066 0.0094 0.0005 
 C_melap_RS4 16 0.1279 0.0007 0.0015 0.0250 0.0017 0.0027 0.4494 0.3609 0.0195 0.0096 0.0011 
 C_melap_RS4 16 0.0496 0.0004 0.0045 0.0182 0.0010 0.0102 0.4952 0.4046 0.0053 0.0097 0.0013 
 C_melap_RS4 16 0.0656 0.0005 0.0021 0.0349 0.0005 0.0099 0.3448 0.5297 0.0042 0.0071 0.0007 
 C_melap_RS4 16 0.0464 0.0002 0.0010 0.0766 0.0007 0.0122 0.3446 0.4920 0.0200 0.0057 0.0007 
 C_melap_RS4 16 0.1292 0.0018 0.0011 0.0299 0.0008 0.0209 0.3267 0.4649 0.0179 0.0058 0.0011 
 C_melap_RS4 16 0.0552 0.0006 0.0006 0.0548 0.0007 0.0057 0.3938 0.4624 0.0042 0.0212 0.0009 
 C_melap_RS4 16 0.0314 0.0006 0.0015 0.1057 0.0008 0.0126 0.2525 0.5263 0.0193 0.0467 0.0026 
 C_melap_RS4 16 0.0245 0.0011 0.0004 0.0308 0.0006 0.0057 0.2368 0.6593 0.0197 0.0195 0.0016 
 C_melap_RS4 16 0.0994 0.0005 0.0007 0.0822 0.0007 0.0075 0.3293 0.4466 0.0096 0.0220 0.0014 
 C_melap_RS5 19 0.0100 0.0003 0.0000 0.0029 0.0019 0.0618 0.4568 0.4603 0.0000 0.0053 0.0006 
 C_melap_RS5 19 0.0422 0.0003 0.0009 0.0018 0.0052 0.0030 0.4541 0.4558 0.0000 0.0349 0.0019 
 C_melap_RS5 19 0.1152 0.0006 0.0000 0.0004 0.0027 0.0083 0.4953 0.3664 0.0000 0.0106 0.0005 
 C_melap_RS5 19 0.1860 0.0002 0.0000 0.0023 0.0034 0.0065 0.3789 0.4123 0.0001 0.0098 0.0004 
 C_melap_RS5 19 0.1574 0.0008 0.0000 0.0014 0.0023 0.0058 0.2465 0.5807 0.0001 0.0044 0.0005 
 C_melap_RS5 19 0.0296 0.0002 0.0002 0.0012 0.0023 0.0034 0.3792 0.5758 0.0000 0.0071 0.0009 
 C_melap_RS5 19 0.2113 0.0011 0.0000 0.0005 0.0016 0.0059 0.3625 0.4082 0.0000 0.0072 0.0015 
 C_melap_RS5 19 0.2369 0.0007 0.0000 0.0013 0.0178 0.0349 0.0835 0.5615 0.0004 0.0613 0.0019 
 C_melap_RS5 19 0.0081 0.0003 0.0000 0.0024 0.0033 0.0036 0.5102 0.4608 0.0000 0.0106 0.0007 
 C_melap_RS5 19 0.0591 0.0002 0.0000 0.0126 0.0148 0.0367 0.3441 0.5203 0.0001 0.0115 0.0007 
 C_melap_RS5 19 0.0104 0.0010 0.0001 0.0008 0.0104 0.0062 0.5043 0.4402 0.0002 0.0151 0.0114 
 C_melap_RS5 19 0.0161 0.0002 0.0000 0.0005 0.0017 0.0062 0.4543 0.5090 0.0000 0.0114 0.0005 
