# Supplementary material for: Population genomic response to geographic gradients by widespread and endemic fishes of the Arabian Peninsula
Source: Ecol Evol. 2020 Apr 12;10(10):4314–30. doi: 10.1002/ece3.6199 (PMC7246217; doi:10.1002/ece3.6199)
Supplement: Supplementary file 6 — Appendix S1 [file ECE3-10-4314-s006.zip › Appendix S1, STRUCTURE and PCA Plots, Dryad/STRUCTURE/C. austriacus & C. melapterus/results_job_T54_f]

----------------------------------------------------
STRUCTURE by Pritchard, Stephens and Donnelly (2000)
     and Falush, Stephens and Pritchard (2003)
       Code by Pritchard, Falush and Hubisz
             Version 2.3.4 (Jul 2012)
----------------------------------------------------


Command line arguments:   /home/compartido2/pablo_saenz/Structure/structure_kernel_src/structure -m parameter_job_T54 
Input File:    /home/compartido2/pablo_saenz/joey/structure/C_aus_x_C_mel/data_job_T54

Run parameters:
   138 individuals
   2782 loci
   11 populations assumed
   200000 Burn-in period
   300000 Reps
LOCPRIOR model used


--------------------------------------------
Proportion of membership of each pre-defined
 population in each of the 11 clusters

Given    Inferred Clusters                                                               Number of
 Pop       1      2      3      4      5      6      7      8      9     10     11      Individuals

  1:     0.000  0.001  0.392  0.241  0.243  0.007  0.003  0.005  0.001  0.008  0.098       12
  2:     0.004  0.002  0.381  0.237  0.246  0.003  0.009  0.009  0.001  0.010  0.097       12
  4:     0.001  0.007  0.428  0.240  0.215  0.003  0.005  0.001  0.001  0.012  0.087       11
  9:     0.004  0.001  0.462  0.202  0.202  0.001  0.008  0.001  0.002  0.011  0.106       12
 10:     0.000  0.001  0.444  0.224  0.210  0.020  0.001  0.005  0.003  0.010  0.081       12
 12:     0.002  0.007  0.002  0.003  0.003  0.169  0.362  0.351  0.086  0.013  0.002       12
 13:     0.083  0.043  0.000  0.005  0.000  0.334  0.324  0.194  0.007  0.008  0.001       12
 14:     0.008  0.007  0.001  0.002  0.002  0.308  0.357  0.235  0.003  0.074  0.002       12
 16:     0.001  0.021  0.002  0.005  0.003  0.402  0.316  0.220  0.016  0.008  0.005       12
 19:     0.003  0.014  0.001  0.002  0.006  0.422  0.298  0.205  0.038  0.009  0.003       12
 20:     0.001  0.002  0.390  0.215  0.239  0.005  0.005  0.005  0.001  0.013  0.122       12
 22:     0.002  0.006  0.471  0.176  0.156  0.002  0.003  0.004  0.001  0.017  0.161        7
--------------------------------------------

Allele-freq. divergence among pops (Net nucleotide distance),
computed using point estimates of P.

      1       2       3       4       5       6       7       8       9      10      11      
 1      -    0.1331  0.0962  0.0892  0.0890  0.0888  0.0962  0.0906  0.1190  0.1103  0.1008  
 2   0.1331     -    0.0518  0.0466  0.0472  0.0452  0.0575  0.0454  0.0763  0.0652  0.0556  
 3   0.0962  0.0518     -    0.0060  0.0065  0.0153  0.0346  0.0161  0.0464  0.0342  0.0158  
 4   0.0892  0.0466  0.0060     -    0.0006  0.0095  0.0302  0.0099  0.0409  0.0296  0.0138  
 5   0.0890  0.0472  0.0065  0.0006     -    0.0098  0.0303  0.0102  0.0410  0.0296  0.0131  
 6   0.0888  0.0452  0.0153  0.0095  0.0098     -    0.0236  0.0061  0.0375  0.0280  0.0197  
 7   0.0962  0.0575  0.0346  0.0302  0.0303  0.0236     -    0.0230  0.0557  0.0408  0.0396  
 8   0.0906  0.0454  0.0161  0.0099  0.0102  0.0061  0.0230     -    0.0385  0.0289  0.0208  
 9   0.1190  0.0763  0.0464  0.0409  0.0410  0.0375  0.0557  0.0385     -    0.0589  0.0517  
10   0.1103  0.0652  0.0342  0.0296  0.0296  0.0280  0.0408  0.0289  0.0589     -    0.0399  
11   0.1008  0.0556  0.0158  0.0138  0.0131  0.0197  0.0396  0.0208  0.0517  0.0399     -    

Average distances (expected heterozygosity) between individuals in same cluster:
cluster  1  : 0.1292 
cluster  2  : 0.1761 
cluster  3  : 0.2197 
cluster  4  : 0.2506 
cluster  5  : 0.2497 
cluster  6  : 0.2620 
cluster  7  : 0.1407 
cluster  8  : 0.2582 
cluster  9  : 0.1778 
cluster 10  : 0.1960 
cluster 11  : 0.2214 

--------------------------------------------
Estimated Ln Prob of Data   = -270503.3
Mean value of ln likelihood = -262933.8
Variance of ln likelihood   = 15138.9
Mean value of alpha         = 1.5042

Mean value of alpha_local for each location:
	location  1:  0.0216  0.0488  9.2430  5.7973  5.6382  0.1931  0.1173  0.1471  0.0459  0.1915  2.5114
	location  2:  0.1738  0.0872  11.3784  8.2959  7.6406  0.1220  0.3460  0.2706  0.0561  0.2107  3.7508
	location  4:  0.0310  0.2079  6.0077  3.5295  3.0441  0.0937  0.1440  0.0400  0.0331  0.2009  1.4640
	location  9:  0.0978  0.0201  7.4354  3.0978  2.7905  0.0226  0.2941  0.0286  0.0730  0.3687  1.6895
	location 10:  0.0276  0.0336  8.1060  4.1634  3.8425  0.4403  0.0466  0.1233  0.1001  0.1684  1.4889
	location 12:  0.0551  0.1116  0.0447  0.0559  0.0551  1.4276  3.4100  3.0543  0.5200  0.1616  0.0438
	location 13:  0.0548  0.0447  0.0152  0.1115  0.0007  0.7313  1.8954  0.1604  0.0980  0.0833  0.0259
	location 14:  0.1516  0.1009  0.0452  0.0543  0.0476  3.3229  4.0558  2.4685  0.0668  0.5631  0.0502
	location 16:  0.0657  0.6534  0.0927  0.1651  0.1189  10.9256  8.4376  6.0223  0.5045  0.2557  0.1595
	location 19:  0.1018  0.3140  0.0485  0.0559  0.1740  8.4063  6.1513  3.9396  0.9572  0.2475  0.0828
	location 20:  0.0606  0.0927  15.9656  9.4449  9.7037  0.2471  0.3372  0.2346  0.0852  0.4973  5.6399
	location 22:  0.0665  0.1006  4.6878  1.4748  1.3268  0.0673  0.0608  0.0978  0.0215  0.2385  1.5146

Mean value of Fst_1         = 0.9792
Mean value of Fst_2         = 0.9771
Mean value of Fst_3         = 0.1718
Mean value of Fst_4         = 0.1721
Mean value of Fst_5         = 0.1797
Mean value of Fst_6         = 0.0803
Mean value of Fst_7         = 0.4965
Mean value of Fst_8         = 0.1166
Mean value of Fst_9         = 0.8296
Mean value of Fst_10         = 0.8596
Mean value of Fst_11         = 0.4731

Mean value of r = 0.1465

Inferred ancestry of individuals:
        Label (%Miss) Pop:  Inferred clusters
  1 C_aust_RS25    (1)    1 :  0.000 0.006 0.420 0.247 0.204 0.005 0.005 0.007 0.001 0.005 0.101 
  2 C_aust_RS25    (2)    1 :  0.001 0.000 0.363 0.199 0.258 0.002 0.004 0.002 0.000 0.009 0.162 
  3 C_aust_RS26    (1)    1 :  0.000 0.005 0.277 0.259 0.306 0.002 0.002 0.002 0.001 0.004 0.141 
  4 C_aust_RS26    (0)    1 :  0.000 0.001 0.474 0.220 0.198 0.012 0.002 0.008 0.001 0.006 0.077 
  5 C_aust_RS26    (1)    1 :  0.000 0.001 0.446 0.249 0.210 0.015 0.003 0.004 0.001 0.008 0.062 
  6 C_aust_RS26    (1)    1 :  0.000 0.001 0.421 0.219 0.240 0.005 0.003 0.003 0.001 0.014 0.093 
  7 C_aust_RS26    (0)    1 :  0.000 0.000 0.314 0.253 0.254 0.005 0.002 0.003 0.001 0.006 0.161 
  8 C_aust_RS26    (0)    1 :  0.000 0.001 0.384 0.230 0.235 0.012 0.010 0.010 0.001 0.010 0.108 
  9 C_aust_RS26    (1)    1 :  0.000 0.000 0.364 0.238 0.269 0.004 0.001 0.005 0.001 0.014 0.103 
 10 C_aust_RS26    (0)    1 :  0.000 0.001 0.363 0.315 0.239 0.004 0.002 0.005 0.001 0.009 0.061 
 11 C_aust_RS26    (2)    1 :  0.000 0.001 0.439 0.218 0.251 0.011 0.001 0.004 0.001 0.007 0.067 
 12 C_aust_RS26    (0)    1 :  0.000 0.001 0.439 0.243 0.252 0.004 0.002 0.004 0.003 0.008 0.043 
 13 C_aust_RS27    (4)    2 :  0.002 0.001 0.373 0.231 0.218 0.001 0.003 0.003 0.001 0.010 0.156 
 14 C_aust_RS27    (1)    2 :  0.006 0.001 0.426 0.239 0.225 0.002 0.005 0.006 0.001 0.007 0.083 
 15 C_aust_RS27    (1)    2 :  0.002 0.006 0.447 0.221 0.227 0.003 0.009 0.011 0.001 0.012 0.061 
 16 C_aust_RS27    (2)    2 :  0.003 0.001 0.374 0.260 0.242 0.006 0.006 0.017 0.002 0.014 0.074 
 17 C_aust_RS27    (4)    2 :  0.005 0.002 0.310 0.258 0.268 0.006 0.020 0.021 0.001 0.012 0.097 
 18 C_aust_RS27    (1)    2 :  0.002 0.001 0.404 0.221 0.247 0.002 0.004 0.005 0.000 0.008 0.106 
 19 C_aust_RS27   (10)    2 :  0.002 0.002 0.497 0.176 0.179 0.001 0.005 0.003 0.000 0.003 0.132 
 20 C_aust_RS27    (2)    2 :  0.002 0.004 0.303 0.237 0.271 0.003 0.022 0.014 0.002 0.014 0.129 
 21 C_aust_RS27    (4)    2 :  0.010 0.002 0.418 0.227 0.241 0.002 0.018 0.007 0.001 0.007 0.068 
 22 C_aust_RS27    (1)    2 :  0.002 0.002 0.298 0.264 0.316 0.002 0.006 0.006 0.001 0.019 0.083 
 23 C_aust_RS27    (1)    2 :  0.006 0.001 0.403 0.233 0.235 0.003 0.010 0.008 0.001 0.006 0.093 
 24 C_aust_RS27    (0)    2 :  0.001 0.001 0.322 0.282 0.286 0.002 0.004 0.005 0.001 0.011 0.085 
 25 C_aust_RS46    (5)    4 :  0.001 0.004 0.380 0.238 0.246 0.006 0.009 0.002 0.000 0.015 0.100 
 26 C_aust_RS48    (8)    4 :  0.000 0.006 0.378 0.326 0.211 0.002 0.004 0.001 0.000 0.008 0.065 
 27 C_aust_RS51    (4)    4 :  0.000 0.006 0.445 0.233 0.203 0.003 0.011 0.003 0.000 0.011 0.083 
 28 C_aust_RS53    (1)    4 :  0.000 0.009 0.309 0.269 0.232 0.004 0.001 0.001 0.001 0.007 0.165 
 29 C_aust_RS54    (2)    4 :  0.000 0.003 0.427 0.245 0.249 0.002 0.002 0.001 0.001 0.014 0.058 
 30 C_aust_RS55   (14)    4 :  0.000 0.015 0.621 0.119 0.120 0.002 0.005 0.001 0.001 0.011 0.104 
 31 C_aust_RS57    (3)    4 :  0.003 0.005 0.583 0.192 0.159 0.002 0.002 0.001 0.001 0.006 0.046 
 32 C_aust_RS58    (1)    4 :  0.000 0.006 0.371 0.266 0.223 0.002 0.002 0.001 0.001 0.013 0.115 
 33 C_aust_RS59    (2)    4 :  0.004 0.020 0.374 0.221 0.242 0.004 0.012 0.001 0.001 0.011 0.110 
 34 C_aust_RS97    (2)    4 :  0.000 0.003 0.449 0.237 0.229 0.003 0.004 0.003 0.001 0.032 0.039 
 35 C_aust_RS98    (1)    4 :  0.001 0.003 0.374 0.292 0.244 0.002 0.002 0.001 0.000 0.006 0.075 
 36 C_aust_RS52    (2)    9 :  0.001 0.000 0.417 0.259 0.224 0.001 0.004 0.001 0.002 0.012 0.078 
 37 C_aust_RS53    (4)    9 :  0.002 0.000 0.412 0.228 0.235 0.001 0.017 0.001 0.002 0.006 0.096 
 38 C_aust_RS53    (6)    9 :  0.001 0.001 0.602 0.176 0.131 0.000 0.013 0.001 0.001 0.013 0.061 
 39 C_aust_RS53    (3)    9 :  0.003 0.000 0.490 0.216 0.204 0.001 0.005 0.000 0.001 0.009 0.071 
 40 C_aust_RS53    (9)    9 :  0.002 0.001 0.298 0.227 0.307 0.000 0.009 0.001 0.002 0.032 0.121 
 41 C_aust_RS53    (4)    9 :  0.001 0.004 0.335 0.252 0.248 0.001 0.007 0.001 0.009 0.009 0.133 
 42 C_aust_RS53    (4)    9 :  0.026 0.001 0.495 0.144 0.138 0.001 0.006 0.001 0.002 0.011 0.175 
 43 C_aust_RS53    (3)    9 :  0.001 0.000 0.528 0.168 0.190 0.001 0.008 0.001 0.001 0.008 0.095 
 44 C_aust_RS53    (8)    9 :  0.003 0.000 0.508 0.144 0.164 0.001 0.004 0.002 0.002 0.013 0.160 
 45 C_aust_RS53    (2)    9 :  0.000 0.000 0.407 0.249 0.245 0.001 0.009 0.001 0.002 0.004 0.080 
 46 C_aust_RS53    (6)    9 :  0.001 0.000 0.543 0.195 0.169 0.001 0.010 0.001 0.002 0.010 0.070 
 47 C_aust_RS53    (2)    9 :  0.002 0.001 0.509 0.172 0.173 0.002 0.004 0.001 0.001 0.005 0.131 
 48 C_aust_RS14    (2)   10 :  0.000 0.001 0.566 0.205 0.156 0.013 0.001 0.005 0.002 0.015 0.036 
 49 C_aust_RS14    (3)   10 :  0.000 0.001 0.490 0.199 0.186 0.031 0.002 0.008 0.002 0.010 0.072 
 50 C_aust_RS14    (1)   10 :  0.000 0.001 0.445 0.279 0.190 0.014 0.001 0.004 0.002 0.007 0.058 
 51 C_aust_RS14    (1)   10 :  0.000 0.002 0.328 0.331 0.257 0.012 0.001 0.003 0.003 0.005 0.058 
 52 C_aust_RS15    (1)   10 :  0.001 0.000 0.411 0.249 0.256 0.010 0.001 0.004 0.008 0.010 0.050 
 53 C_aust_RS17    (1)   10 :  0.000 0.000 0.296 0.217 0.269 0.031 0.001 0.016 0.002 0.020 0.146 
 54 C_aust_RS26    (3)   10 :  0.000 0.000 0.477 0.195 0.211 0.041 0.001 0.006 0.007 0.010 0.052 
 55 C_aust_RS26    (1)   10 :  0.000 0.001 0.358 0.259 0.218 0.011 0.001 0.002 0.003 0.008 0.138 
 56 C_aust_RS26    (1)   10 :  0.000 0.002 0.397 0.224 0.247 0.034 0.001 0.008 0.006 0.011 0.069 
 57 C_aust_RS27    (0)   10 :  0.000 0.000 0.460 0.157 0.180 0.015 0.001 0.002 0.001 0.006 0.177 
 58 C_aust_RS27    (8)   10 :  0.000 0.000 0.561 0.182 0.174 0.007 0.001 0.002 0.003 0.006 0.064 
 59 C_aust_RS27    (1)   10 :  0.001 0.000 0.540 0.188 0.183 0.017 0.001 0.003 0.002 0.016 0.049 
 60 C_aust_RS35    (1)   20 :  0.000 0.001 0.364 0.228 0.272 0.003 0.003 0.004 0.001 0.009 0.114 
 61 C_aust_RS36   (11)   20 :  0.000 0.001 0.478 0.184 0.212 0.004 0.006 0.004 0.002 0.019 0.089 
 62 C_aust_RS36    (4)   20 :  0.001 0.001 0.362 0.201 0.242 0.005 0.009 0.005 0.001 0.016 0.159 
 63 C_aust_RS37    (2)   20 :  0.001 0.002 0.424 0.213 0.225 0.005 0.005 0.005 0.001 0.012 0.107 
 64 C_aust_RS37    (1)   20 :  0.000 0.004 0.391 0.253 0.227 0.007 0.005 0.008 0.001 0.011 0.092 
 65 C_aust_RS37    (1)   20 :  0.001 0.001 0.388 0.222 0.267 0.004 0.006 0.003 0.003 0.014 0.092 
 66 C_aust_RS37    (2)   20 :  0.004 0.001 0.349 0.200 0.256 0.004 0.005 0.005 0.001 0.017 0.159 
 67 C_aust_RS37    (1)   20 :  0.000 0.002 0.377 0.201 0.229 0.003 0.006 0.004 0.001 0.011 0.165 
 68 C_aust_RS37    (1)   20 :  0.001 0.002 0.369 0.220 0.231 0.006 0.007 0.006 0.001 0.009 0.147 
 69 C_aust_RS37    (0)   20 :  0.002 0.002 0.387 0.225 0.257 0.006 0.004 0.004 0.001 0.013 0.099 
 70 C_aust_RS37    (0)   20 :  0.001 0.001 0.380 0.224 0.251 0.006 0.004 0.005 0.002 0.016 0.110 
 71 C_aust_RS37    (0)   20 :  0.000 0.002 0.416 0.209 0.202 0.007 0.004 0.011 0.001 0.012 0.136 
 72 C_aust_A1b    (6)   22 :  0.001 0.001 0.465 0.247 0.207 0.001 0.001 0.002 0.001 0.008 0.067 
 73 C_aust_A2    (4)   22 :  0.003 0.021 0.340 0.273 0.253 0.004 0.002 0.009 0.001 0.024 0.070 
 74 C_aust_A3   (21)   22 :  0.001 0.010 0.341 0.050 0.038 0.002 0.011 0.002 0.001 0.004 0.541 
 75 C_aust_A4    (7)   22 :  0.001 0.003 0.428 0.204 0.194 0.002 0.002 0.002 0.001 0.042 0.122 
 76 C_aust_A5   (13)   22 :  0.001 0.002 0.719 0.108 0.083 0.004 0.006 0.005 0.001 0.010 0.062 
 77 C_aust_A6    (8)   22 :  0.004 0.002 0.505 0.180 0.135 0.002 0.001 0.002 0.001 0.019 0.150 
 78 C_aust_A7    (2)   22 :  0.002 0.004 0.502 0.168 0.186 0.001 0.001 0.003 0.000 0.013 0.118 
 79 C_melap_RS4   (19)   12 :  0.005 0.002 0.002 0.002 0.002 0.342 0.311 0.260 0.037 0.033 0.004 
 80 C_melap_RS4   (20)   12 :  0.001 0.005 0.001 0.001 0.001 0.352 0.311 0.299 0.026 0.003 0.001 
 81 C_melap_RS4   (19)   12 :  0.006 0.006 0.002 0.004 0.006 0.178 0.336 0.380 0.074 0.007 0.001 
 82 C_melap_RS4   (27)   12 :  0.002 0.002 0.001 0.002 0.001 0.112 0.398 0.437 0.039 0.005 0.001 
 83 C_melap_RS4   (20)   12 :  0.002 0.002 0.005 0.007 0.006 0.120 0.412 0.392 0.022 0.033 0.001 
 84 C_melap_RS4   (22)   12 :  0.001 0.009 0.002 0.003 0.004 0.060 0.447 0.457 0.007 0.009 0.001 
 85 C_melap_RS4   (24)   12 :  0.001 0.002 0.002 0.002 0.002 0.064 0.437 0.451 0.014 0.023 0.002 
 86 C_melap_RS4   (34)   12 :  0.001 0.003 0.001 0.001 0.001 0.032 0.254 0.065 0.639 0.003 0.001 
 87 C_melap_RS4   (20)   12 :  0.002 0.005 0.005 0.010 0.008 0.245 0.341 0.320 0.057 0.003 0.004 
 88 C_melap_RS4   (29)   12 :  0.002 0.025 0.001 0.002 0.002 0.159 0.516 0.273 0.011 0.008 0.001 
 89 C_melap_RS4   (22)   12 :  0.002 0.009 0.001 0.002 0.002 0.272 0.207 0.385 0.092 0.026 0.001 
 90 C_melap_RS4   (23)   12 :  0.002 0.019 0.002 0.002 0.002 0.089 0.370 0.497 0.012 0.004 0.001 
 91 C_melap_RS4   (29)   13 :  0.488 0.000 0.000 0.000 0.000 0.003 0.507 0.001 0.000 0.001 0.000 
 92 C_melap_RS4    (7)   13 :  0.493 0.000 0.000 0.001 0.000 0.011 0.488 0.002 0.001 0.003 0.000 
 93 C_melap_RS4   (12)   13 :  0.001 0.001 0.000 0.003 0.000 0.599 0.329 0.054 0.006 0.005 0.001 
 94 C_melap_RS4   (14)   13 :  0.008 0.001 0.000 0.007 0.000 0.426 0.256 0.287 0.004 0.009 0.001 
 95 C_melap_RS4   (11)   13 :  0.001 0.014 0.000 0.004 0.000 0.045 0.249 0.672 0.012 0.002 0.000 
 96 C_melap_RS4   (15)   13 :  0.001 0.003 0.001 0.009 0.000 0.515 0.156 0.303 0.002 0.009 0.001 
 97 C_melap_RS4    (9)   13 :  0.001 0.001 0.000 0.003 0.000 0.621 0.291 0.073 0.005 0.004 0.001 
 98 C_melap_RS4    (8)   13 :  0.001 0.001 0.001 0.012 0.000 0.378 0.319 0.274 0.008 0.002 0.004 
 99 C_melap_RS4    (8)   13 :  0.001 0.001 0.001 0.009 0.000 0.445 0.329 0.173 0.002 0.038 0.001 
100 C_melap_RS4    (8)   13 :  0.000 0.002 0.000 0.003 0.000 0.341 0.212 0.428 0.007 0.006 0.000 
101 C_melap_RS4   (23)   13 :  0.001 0.493 0.001 0.005 0.000 0.036 0.430 0.015 0.006 0.011 0.002 
102 C_melap_RS4    (7)   13 :  0.002 0.001 0.000 0.006 0.000 0.586 0.318 0.044 0.031 0.010 0.002 
103 C_melap_RS1   (23)   14 :  0.001 0.012 0.003 0.002 0.002 0.185 0.389 0.335 0.002 0.068 0.002 
104 C_melap_RS1   (41)   14 :  0.001 0.002 0.001 0.001 0.000 0.069 0.341 0.048 0.002 0.535 0.000 
105 C_melap_RS1   (14)   14 :  0.005 0.003 0.001 0.003 0.003 0.430 0.312 0.220 0.003 0.019 0.001 
106 C_melap_RS1   (13)   14 :  0.034 0.002 0.001 0.002 0.002 0.336 0.285 0.296 0.004 0.037 0.001 
107 C_melap_RS1   (12)   14 :  0.008 0.003 0.001 0.002 0.003 0.243 0.315 0.398 0.001 0.024 0.002 
108 C_melap_RS1   (13)   14 :  0.001 0.001 0.004 0.007 0.006 0.337 0.385 0.199 0.004 0.053 0.004 
109 C_melap_RS1   (18)   14 :  0.011 0.003 0.001 0.002 0.001 0.324 0.557 0.077 0.004 0.018 0.001 
110 C_melap_RS1   (14)   14 :  0.012 0.002 0.001 0.002 0.001 0.344 0.278 0.305 0.004 0.049 0.001 
111 C_melap_RS1   (12)   14 :  0.002 0.006 0.002 0.002 0.002 0.459 0.352 0.147 0.002 0.026 0.002 
112 C_melap_RS1   (13)   14 :  0.015 0.029 0.001 0.001 0.001 0.359 0.278 0.302 0.004 0.009 0.001 
113 C_melap_RS1   (12)   14 :  0.002 0.002 0.001 0.001 0.001 0.360 0.301 0.313 0.003 0.015 0.001 
114 C_melap_RS1   (24)   14 :  0.001 0.022 0.002 0.002 0.002 0.255 0.493 0.175 0.002 0.039 0.008 
115 C_melap_RS4    (3)   16 :  0.002 0.015 0.003 0.003 0.002 0.524 0.286 0.133 0.019 0.010 0.004 
116 C_melap_RS4    (4)   16 :  0.001 0.012 0.002 0.004 0.003 0.420 0.304 0.232 0.016 0.004 0.002 
117 C_melap_RS4   (13)   16 :  0.001 0.024 0.001 0.002 0.001 0.431 0.254 0.240 0.037 0.005 0.002 
118 C_melap_RS4   (10)   16 :  0.002 0.014 0.002 0.010 0.006 0.458 0.223 0.272 0.005 0.005 0.003 
119 C_melap_RS4    (3)   16 :  0.004 0.008 0.002 0.004 0.003 0.501 0.273 0.181 0.013 0.009 0.003 
120 C_melap_RS4    (5)   16 :  0.002 0.016 0.001 0.003 0.002 0.335 0.359 0.258 0.015 0.006 0.003 
121 C_melap_RS4    (3)   16 :  0.001 0.034 0.002 0.003 0.002 0.368 0.325 0.225 0.014 0.024 0.002 
122 C_melap_RS4    (2)   16 :  0.001 0.015 0.002 0.006 0.004 0.331 0.302 0.307 0.024 0.006 0.002 
123 C_melap_RS4    (6)   16 :  0.001 0.017 0.002 0.004 0.002 0.443 0.314 0.193 0.010 0.007 0.007 
124 C_melap_RS4    (8)   16 :  0.002 0.035 0.007 0.010 0.006 0.363 0.389 0.140 0.020 0.010 0.019 
125 C_melap_RS4   (16)   16 :  0.000 0.012 0.003 0.004 0.003 0.305 0.456 0.190 0.010 0.012 0.005 
126 C_melap_RS4    (4)   16 :  0.001 0.046 0.002 0.004 0.003 0.342 0.308 0.272 0.012 0.004 0.007 
127 C_melap_RS5    (2)   19 :  0.002 0.029 0.001 0.001 0.003 0.488 0.277 0.122 0.069 0.007 0.002 
128 C_melap_RS5    (2)   19 :  0.014 0.011 0.002 0.002 0.004 0.439 0.280 0.197 0.021 0.020 0.011 
129 C_melap_RS5   (14)   19 :  0.002 0.004 0.001 0.001 0.004 0.506 0.195 0.249 0.031 0.006 0.002 
130 C_melap_RS5   (11)   19 :  0.002 0.024 0.001 0.001 0.006 0.422 0.233 0.267 0.035 0.008 0.001 
131 C_melap_RS5    (2)   19 :  0.003 0.011 0.001 0.001 0.003 0.273 0.352 0.306 0.033 0.016 0.001 
132 C_melap_RS5    (6)   19 :  0.005 0.009 0.001 0.001 0.004 0.407 0.409 0.138 0.022 0.004 0.002 
133 C_melap_RS5    (3)   19 :  0.002 0.004 0.001 0.003 0.005 0.366 0.255 0.322 0.031 0.007 0.003 
134 C_melap_RS5    (8)   19 :  0.001 0.011 0.002 0.002 0.014 0.250 0.367 0.269 0.070 0.009 0.005 
135 C_melap_RS5    (2)   19 :  0.001 0.022 0.001 0.001 0.005 0.529 0.270 0.134 0.024 0.013 0.001 
136 C_melap_RS5    (4)   19 :  0.001 0.033 0.001 0.001 0.008 0.383 0.330 0.180 0.056 0.006 0.001 
137 C_melap_RS5    (2)   19 :  0.003 0.004 0.004 0.003 0.013 0.539 0.274 0.119 0.032 0.006 0.003 
138 C_melap_RS5    (7)   19 :  0.002 0.005 0.001 0.001 0.003 0.464 0.329 0.152 0.035 0.006 0.002 


Estimated Allele Frequencies in each cluster
First column gives estimated ancestral frequencies


Locus 1 : 
2 alleles
14.5% missing data
   1   (0.894) 0.988 0.215 0.889 0.913 0.922 0.942 0.989 0.956 0.783 0.973 0.735 
   3   (0.106) 0.012 0.785 0.111 0.087 0.078 0.058 0.011 0.044 0.217 0.027 0.265 

Locus 2 : 
2 alleles
14.5% missing data
   2   (0.464) 0.044 0.462 0.372 0.434 0.462 0.478 0.148 0.490 0.887 0.513 0.730 
   4   (0.536) 0.956 0.538 0.628 0.566 0.538 0.522 0.852 0.510 0.113 0.487 0.270 

Locus 3 : 
2 alleles
5.1% missing data
   1   (0.904) 0.989 0.976 0.768 0.925 0.940 0.936 0.984 0.944 0.989 0.919 0.960 
   4   (0.096) 0.011 0.024 0.232 0.075 0.060 0.064 0.016 0.056 0.011 0.081 0.040 

Locus 4 : 
2 alleles
10.1% missing data
   1   (0.120) 0.010 0.952 0.035 0.051 0.047 0.072 0.033 0.197 0.408 0.024 0.053 
   4   (0.880) 0.990 0.048 0.965 0.949 0.953 0.928 0.967 0.803 0.592 0.976 0.947 

Locus 5 : 
2 alleles
2.2% missing data
   2   (0.896) 0.864 0.978 0.960 0.931 0.922 0.934 0.782 0.888 0.971 0.982 0.964 
   4   (0.104) 0.136 0.022 0.040 0.069 0.078 0.066 0.218 0.112 0.029 0.018 0.036 

Locus 6 : 
2 alleles
5.1% missing data
   3   (0.894) 0.213 0.971 0.888 0.882 0.897 0.952 0.979 0.947 0.989 0.879 0.953 
   2   (0.106) 0.787 0.029 0.112 0.118 0.103 0.048 0.021 0.053 0.011 0.121 0.047 

Locus 7 : 
2 alleles
10.1% missing data
   1   (0.589) 0.055 0.541 0.354 0.491 0.521 0.679 0.946 0.753 0.564 0.865 0.244 
   3   (0.411) 0.945 0.459 0.646 0.509 0.479 0.321 0.054 0.247 0.436 0.135 0.756 

Locus 8 : 
2 alleles
15.9% missing data
   2   (0.777) 0.166 0.941 0.878 0.843 0.836 0.855 0.700 0.643 0.707 0.846 0.803 
   4   (0.223) 0.834 0.059 0.122 0.157 0.164 0.145 0.300 0.357 0.293 0.154 0.197 

Locus 9 : 
2 alleles
2.2% missing data
   3   (0.907) 0.994 0.957 0.958 0.946 0.944 0.939 0.986 0.862 0.900 0.986 0.938 
   1   (0.093) 0.006 0.043 0.042 0.054 0.056 0.061 0.014 0.138 0.100 0.014 0.062 

Locus 10 : 
2 alleles
7.2% missing data
   1   (0.535) 0.193 0.854 0.799 0.485 0.502 0.456 0.552 0.411 0.488 0.888 0.786 
   3   (0.465) 0.807 0.146 0.201 0.515 0.498 0.544 0.448 0.589 0.512 0.112 0.214 

Locus 11 : 
2 alleles
6.5% missing data
   4   (0.743) 0.030 0.941 0.724 0.819 0.843 0.785 0.704 0.752 0.106 0.839 0.905 
   1   (0.257) 0.970 0.059 0.276 0.181 0.157 0.215 0.296 0.248 0.894 0.161 0.095 

Locus 12 : 
2 alleles
5.8% missing data
   1   (0.288) 0.025 0.098 0.425 0.327 0.346 0.186 0.039 0.358 0.100 0.132 0.445 
   3   (0.712) 0.975 0.902 0.575 0.673 0.654 0.814 0.961 0.642 0.900 0.868 0.555 

Locus 13 : 
2 alleles
1.4% missing data
   3   (0.897) 0.993 0.954 0.975 0.953 0.949 0.889 0.965 0.808 0.987 0.928 0.968 
   4   (0.103) 0.007 0.046 0.025 0.047 0.051 0.111 0.035 0.192 0.013 0.072 0.032 

Locus 14 : 
2 alleles
18.1% missing data
   1   (0.870) 0.990 0.028 0.954 0.917 0.912 0.870 0.976 0.930 0.811 0.910 0.744 
   4   (0.130) 0.010 0.972 0.046 0.083 0.088 0.130 0.024 0.070 0.189 0.090 0.256 

Locus 15 : 
2 alleles
14.5% missing data
   2   (0.122) 0.742 0.085 0.055 0.083 0.082 0.078 0.035 0.118 0.029 0.028 0.162 
   4   (0.878) 0.258 0.915 0.945 0.917 0.918 0.922 0.965 0.882 0.971 0.972 0.838 

Locus 16 : 
2 alleles
19.6% missing data
   1   (0.910) 0.993 0.985 0.927 0.895 0.902 0.925 0.995 0.963 0.979 0.976 0.847 
   4   (0.090) 0.007 0.015 0.073 0.105 0.098 0.075 0.005 0.037 0.021 0.024 0.153 

Locus 17 : 
2 alleles
9.4% missing data
   1   (0.909) 0.537 0.965 0.979 0.964 0.968 0.911 0.872 0.916 0.984 0.941 0.970 
   3   (0.091) 0.463 0.035 0.021 0.036 0.032 0.089 0.128 0.084 0.016 0.059 0.030 

Locus 18 : 
2 alleles
6.5% missing data
   4   (0.777) 0.631 0.792 0.839 0.834 0.818 0.784 0.851 0.728 0.947 0.906 0.827 
   2   (0.223) 0.369 0.208 0.161 0.166 0.182 0.216 0.149 0.272 0.053 0.094 0.173 

Locus 19 : 
2 alleles
2.2% missing data
   2   (0.874) 0.991 0.980 0.898 0.895 0.902 0.887 0.973 0.866 0.907 0.965 0.973 
   1   (0.126) 0.009 0.020 0.102 0.105 0.098 0.113 0.027 0.134 0.093 0.035 0.027 

Locus 20 : 
2 alleles
17.4% missing data
   1   (0.928) 0.940 0.969 0.876 0.788 0.816 0.979 0.998 0.981 0.993 0.987 0.949 
   3   (0.072) 0.060 0.031 0.124 0.212 0.184 0.021 0.002 0.019 0.007 0.013 0.051 

Locus 21 : 
2 alleles
17.4% missing data
   3   (0.268) 0.024 0.074 0.169 0.328 0.310 0.248 0.067 0.361 0.046 0.165 0.352 
   4   (0.732) 0.976 0.926 0.831 0.672 0.690 0.752 0.933 0.639 0.954 0.835 0.648 

Locus 22 : 
2 alleles
3.6% missing data
   2   (0.137) 0.139 0.039 0.041 0.118 0.112 0.134 0.246 0.117 0.046 0.234 0.049 
   4   (0.863) 0.861 0.961 0.959 0.882 0.888 0.866 0.754 0.883 0.954 0.766 0.951 

Locus 23 : 
2 alleles
4.3% missing data
   2   (0.888) 0.989 0.979 0.954 0.929 0.912 0.856 0.985 0.901 0.981 0.974 0.855 
   1   (0.112) 0.011 0.021 0.046 0.071 0.088 0.144 0.015 0.099 0.019 0.026 0.145 

Locus 24 : 
2 alleles
12.3% missing data
   4   (0.736) 0.403 0.788 0.767 0.748 0.723 0.757 0.742 0.807 0.623 0.785 0.823 
   2   (0.264) 0.597 0.212 0.233 0.252 0.277 0.243 0.258 0.193 0.377 0.215 0.177 

Locus 25 : 
2 alleles
6.5% missing data
   2   (0.398) 0.283 0.086 0.316 0.325 0.330 0.439 0.613 0.414 0.373 0.815 0.354 
   4   (0.602) 0.717 0.914 0.684 0.675 0.670 0.561 0.387 0.586 0.627 0.185 0.646 

Locus 26 : 
2 alleles
8.0% missing data
   1   (0.856) 0.986 0.977 0.816 0.876 0.863 0.904 0.973 0.916 0.979 0.877 0.456 
   3   (0.144) 0.014 0.023 0.184 0.124 0.137 0.096 0.027 0.084 0.021 0.123 0.544 

Locus 27 : 
2 alleles
10.1% missing data
   2   (0.298) 0.163 0.356 0.193 0.247 0.289 0.314 0.381 0.339 0.053 0.086 0.396 
   3   (0.702) 0.837 0.644 0.807 0.753 0.711 0.686 0.619 0.661 0.947 0.914 0.604 

Locus 28 : 
2 alleles
3.6% missing data
   2   (0.371) 0.119 0.374 0.408 0.358 0.322 0.417 0.203 0.464 0.092 0.133 0.166 
   3   (0.629) 0.881 0.626 0.592 0.642 0.678 0.583 0.797 0.536 0.908 0.867 0.834 

Locus 29 : 
2 alleles
13.8% missing data
   4   (0.250) 0.021 0.182 0.361 0.251 0.231 0.189 0.040 0.334 0.256 0.183 0.174 
   2   (0.750) 0.979 0.818 0.639 0.749 0.769 0.811 0.960 0.666 0.744 0.817 0.826 

Locus 30 : 
2 alleles
10.9% missing data
   3   (0.844) 0.931 0.958 0.965 0.902 0.908 0.770 0.873 0.856 0.876 0.198 0.950 
   1   (0.156) 0.069 0.042 0.035 0.098 0.092 0.230 0.127 0.144 0.124 0.802 0.050 

Locus 31 : 
2 alleles
12.3% missing data
   2   (0.929) 0.995 0.970 0.953 0.872 0.888 0.970 0.996 0.966 0.959 0.982 0.958 
   4   (0.071) 0.005 0.030 0.047 0.128 0.112 0.030 0.004 0.034 0.041 0.018 0.042 

Locus 32 : 
2 alleles
8.0% missing data
   3   (0.804) 0.497 0.663 0.907 0.890 0.893 0.753 0.668 0.852 0.777 0.763 0.810 
   1   (0.196) 0.503 0.337 0.093 0.110 0.107 0.247 0.332 0.148 0.223 0.237 0.190 

Locus 33 : 
2 alleles
6.5% missing data
   4   (0.891) 0.980 0.936 0.962 0.858 0.869 0.877 0.991 0.915 0.983 0.966 0.944 
   2   (0.109) 0.020 0.064 0.038 0.142 0.131 0.123 0.009 0.085 0.017 0.034 0.056 

Locus 34 : 
2 alleles
5.1% missing data
   3   (0.772) 0.980 0.927 0.743 0.751 0.718 0.793 0.972 0.833 0.835 0.938 0.585 
   1   (0.228) 0.020 0.073 0.257 0.249 0.282 0.207 0.028 0.167 0.165 0.062 0.415 

Locus 35 : 
2 alleles
2.2% missing data
   2   (0.896) 0.990 0.982 0.951 0.907 0.907 0.919 0.985 0.946 0.305 0.944 0.957 
   4   (0.104) 0.010 0.018 0.049 0.093 0.093 0.081 0.015 0.054 0.695 0.056 0.043 

Locus 36 : 
2 alleles
13.8% missing data
   4   (0.178) 0.366 0.176 0.208 0.113 0.090 0.186 0.389 0.148 0.182 0.042 0.054 
   2   (0.822) 0.634 0.824 0.792 0.887 0.910 0.814 0.611 0.852 0.818 0.958 0.946 

Locus 37 : 
2 alleles
2.9% missing data
   1   (0.094) 0.007 0.013 0.039 0.092 0.118 0.056 0.017 0.095 0.017 0.076 0.059 
   3   (0.906) 0.993 0.987 0.961 0.908 0.882 0.944 0.983 0.905 0.983 0.924 0.941 

Locus 38 : 
2 alleles
2.2% missing data
   1   (0.198) 0.081 0.812 0.101 0.222 0.246 0.183 0.044 0.160 0.050 0.049 0.160 
   3   (0.802) 0.919 0.188 0.899 0.778 0.754 0.817 0.956 0.840 0.950 0.951 0.840 

Locus 39 : 
2 alleles
2.2% missing data
   3   (0.899) 0.509 0.975 0.966 0.937 0.933 0.953 0.920 0.843 0.946 0.983 0.965 
   1   (0.101) 0.491 0.025 0.034 0.063 0.067 0.047 0.080 0.157 0.054 0.017 0.035 

Locus 40 : 
2 alleles
19.6% missing data
   1   (0.876) 0.990 0.939 0.921 0.896 0.892 0.923 0.975 0.784 0.969 0.961 0.948 
   2   (0.124) 0.010 0.061 0.079 0.104 0.108 0.077 0.025 0.216 0.031 0.039 0.052 

Locus 41 : 
2 alleles
1.4% missing data
   1   (0.733) 0.235 0.896 0.783 0.779 0.812 0.664 0.837 0.753 0.945 0.922 0.741 
   4   (0.267) 0.765 0.104 0.217 0.221 0.188 0.336 0.163 0.247 0.055 0.078 0.259 

Locus 42 : 
2 alleles
2.2% missing data
   2   (0.821) 0.945 0.966 0.885 0.778 0.841 0.826 0.982 0.739 0.769 0.964 0.941 
   4   (0.179) 0.055 0.034 0.115 0.222 0.159 0.174 0.018 0.261 0.231 0.036 0.059 

Locus 43 : 
2 alleles
13.8% missing data
   1   (0.126) 0.049 0.020 0.052 0.087 0.085 0.114 0.032 0.223 0.107 0.068 0.038 
   3   (0.874) 0.951 0.980 0.948 0.913 0.915 0.886 0.968 0.777 0.893 0.932 0.962 

Locus 44 : 
2 alleles
2.2% missing data
   3   (0.925) 0.024 0.992 0.904 0.880 0.864 0.982 0.998 0.983 0.994 0.973 0.960 
   1   (0.075) 0.976 0.008 0.096 0.120 0.136 0.018 0.002 0.017 0.006 0.027 0.040 

Locus 45 : 
2 alleles
8.0% missing data
   1   (0.894) 0.993 0.887 0.978 0.914 0.894 0.915 0.961 0.889 0.913 0.918 0.776 
   3   (0.106) 0.007 0.113 0.022 0.086 0.106 0.085 0.039 0.111 0.087 0.082 0.224 

Locus 46 : 
2 alleles
10.1% missing data
   2   (0.898) 0.993 0.986 0.742 0.889 0.875 0.958 0.994 0.930 0.929 0.944 0.954 
   4   (0.102) 0.007 0.014 0.258 0.111 0.125 0.042 0.006 0.070 0.071 0.056 0.046 

Locus 47 : 
2 alleles
10.9% missing data
   1   (0.340) 0.033 0.592 0.434 0.333 0.335 0.338 0.157 0.262 0.553 0.308 0.257 
   3   (0.660) 0.967 0.408 0.566 0.667 0.665 0.662 0.843 0.738 0.447 0.692 0.743 

Locus 48 : 
2 alleles
10.1% missing data
   2   (0.828) 0.985 0.972 0.867 0.817 0.773 0.934 0.985 0.856 0.131 0.113 0.815 
   3   (0.172) 0.015 0.028 0.133 0.183 0.227 0.066 0.015 0.144 0.869 0.887 0.185 

Locus 49 : 
2 alleles
6.5% missing data
   2   (0.863) 0.987 0.964 0.885 0.787 0.808 0.856 0.984 0.934 0.968 0.962 0.934 
   4   (0.137) 0.013 0.036 0.115 0.213 0.192 0.144 0.016 0.066 0.032 0.038 0.066 

Locus 50 : 
2 alleles
5.1% missing data
   2   (0.886) 0.946 0.944 0.968 0.914 0.904 0.889 0.961 0.911 0.969 0.534 0.937 
   1   (0.114) 0.054 0.056 0.032 0.086 0.096 0.111 0.039 0.089 0.031 0.466 0.063 

Locus 51 : 
2 alleles
12.3% missing data
   2   (0.828) 0.986 0.904 0.905 0.848 0.844 0.813 0.938 0.801 0.797 0.960 0.924 
   4   (0.172) 0.014 0.096 0.095 0.152 0.156 0.187 0.062 0.199 0.203 0.040 0.076 

Locus 52 : 
2 alleles
5.1% missing data
   1   (0.878) 0.989 0.984 0.557 0.822 0.872 0.935 0.993 0.945 0.987 0.822 0.934 
   3   (0.122) 0.011 0.016 0.443 0.178 0.128 0.065 0.007 0.055 0.013 0.178 0.066 

Locus 53 : 
2 alleles
5.8% missing data
   2   (0.611) 0.958 0.383 0.661 0.562 0.594 0.494 0.908 0.637 0.878 0.621 0.828 
   4   (0.389) 0.042 0.617 0.339 0.438 0.406 0.506 0.092 0.363 0.122 0.379 0.172 

Locus 54 : 
2 alleles
2.9% missing data
   3   (0.908) 0.993 0.981 0.962 0.937 0.937 0.941 0.991 0.944 0.093 0.983 0.978 
   1   (0.092) 0.007 0.019 0.038 0.063 0.063 0.059 0.009 0.056 0.907 0.017 0.022 

Locus 55 : 
2 alleles
4.3% missing data
   2   (0.911) 0.993 0.967 0.924 0.901 0.921 0.927 0.993 0.945 0.983 0.984 0.967 
   4   (0.089) 0.007 0.033 0.076 0.099 0.079 0.073 0.007 0.055 0.017 0.016 0.033 

Locus 56 : 
2 alleles
3.6% missing data
   2   (0.857) 0.985 0.955 0.687 0.837 0.817 0.919 0.987 0.901 0.966 0.943 0.898 
   4   (0.143) 0.015 0.045 0.313 0.163 0.183 0.081 0.013 0.099 0.034 0.057 0.102 

Locus 57 : 
2 alleles
13.8% missing data
   2   (0.883) 0.244 0.972 0.967 0.949 0.955 0.829 0.905 0.905 0.983 0.929 0.980 
   4   (0.117) 0.756 0.028 0.033 0.051 0.045 0.171 0.095 0.095 0.017 0.071 0.020 

Locus 58 : 
2 alleles
9.4% missing data
   3   (0.856) 0.044 0.943 0.916 0.861 0.844 0.891 0.986 0.893 0.931 0.972 0.926 
   1   (0.144) 0.956 0.057 0.084 0.139 0.156 0.109 0.014 0.107 0.069 0.028 0.074 

Locus 59 : 
2 alleles
4.3% missing data
   2   (0.752) 0.068 0.362 0.882 0.856 0.854 0.778 0.489 0.747 0.283 0.724 0.928 
   4   (0.248) 0.932 0.638 0.118 0.144 0.146 0.222 0.511 0.253 0.717 0.276 0.072 

Locus 60 : 
2 alleles
6.5% missing data
   2   (0.439) 0.049 0.472 0.565 0.555 0.526 0.313 0.109 0.400 0.856 0.566 0.588 
   4   (0.561) 0.951 0.528 0.435 0.445 0.474 0.687 0.891 0.600 0.144 0.434 0.412 

Locus 61 : 
2 alleles
5.1% missing data
   4   (0.280) 0.021 0.612 0.439 0.302 0.280 0.203 0.046 0.244 0.451 0.214 0.246 
   2   (0.720) 0.979 0.388 0.561 0.698 0.720 0.797 0.954 0.756 0.549 0.786 0.754 

Locus 62 : 
2 alleles
11.6% missing data
   1   (0.911) 0.993 0.963 0.944 0.925 0.937 0.956 0.990 0.875 0.869 0.980 0.931 
   3   (0.089) 0.007 0.037 0.056 0.075 0.063 0.044 0.010 0.125 0.131 0.020 0.069 

Locus 63 : 
2 alleles
9.4% missing data
   1   (0.283) 0.934 0.783 0.145 0.197 0.213 0.287 0.538 0.238 0.299 0.060 0.304 
   3   (0.717) 0.066 0.217 0.855 0.803 0.787 0.713 0.462 0.762 0.701 0.940 0.696 

Locus 64 : 
2 alleles
2.9% missing data
   3   (0.876) 0.973 0.904 0.903 0.816 0.838 0.916 0.985 0.931 0.988 0.927 0.801 
   4   (0.124) 0.027 0.096 0.097 0.184 0.162 0.084 0.015 0.069 0.012 0.073 0.199 

Locus 65 : 
2 alleles
4.3% missing data
   4   (0.864) 0.989 0.966 0.927 0.840 0.829 0.870 0.989 0.895 0.880 0.977 0.851 
   2   (0.136) 0.011 0.034 0.073 0.160 0.171 0.130 0.011 0.105 0.120 0.023 0.149 

Locus 66 : 
2 alleles
13.8% missing data
   2   (0.652) 0.719 0.924 0.799 0.614 0.536 0.661 0.729 0.569 0.904 0.580 0.843 
   4   (0.348) 0.281 0.076 0.201 0.386 0.464 0.339 0.271 0.431 0.096 0.420 0.157 

Locus 67 : 
2 alleles
13.0% missing data
   1   (0.197) 0.091 0.571 0.161 0.226 0.226 0.120 0.089 0.113 0.118 0.850 0.268 
   3   (0.803) 0.909 0.429 0.839 0.774 0.774 0.880 0.911 0.887 0.882 0.150 0.732 

Locus 68 : 
2 alleles
4.3% missing data
   3   (0.824) 0.981 0.865 0.885 0.858 0.858 0.778 0.972 0.908 0.112 0.927 0.868 
   1   (0.176) 0.019 0.135 0.115 0.142 0.142 0.222 0.028 0.092 0.888 0.073 0.132 

Locus 69 : 
2 alleles
11.6% missing data
   1   (0.780) 0.041 0.272 0.698 0.719 0.661 0.908 0.981 0.909 0.848 0.940 0.307 
   2   (0.220) 0.959 0.728 0.302 0.281 0.339 0.092 0.019 0.091 0.152 0.060 0.693 

Locus 70 : 
2 alleles
13.0% missing data
   2   (0.854) 0.922 0.945 0.853 0.835 0.877 0.920 0.976 0.844 0.908 0.834 0.741 
   4   (0.146) 0.078 0.055 0.147 0.165 0.123 0.080 0.024 0.156 0.092 0.166 0.259 

Locus 71 : 
2 alleles
14.5% missing data
   2   (0.920) 0.905 0.924 0.984 0.979 0.978 0.903 0.962 0.892 0.986 0.679 0.990 
   4   (0.080) 0.095 0.076 0.016 0.021 0.022 0.097 0.038 0.108 0.014 0.321 0.010 

Locus 72 : 
2 alleles
7.2% missing data
   2   (0.228) 0.018 0.100 0.231 0.298 0.225 0.242 0.041 0.227 0.229 0.058 0.129 
   3   (0.772) 0.982 0.900 0.769 0.702 0.775 0.758 0.959 0.773 0.771 0.942 0.871 

Locus 73 : 
2 alleles
14.5% missing data
   1   (0.877) 0.990 0.979 0.902 0.882 0.891 0.895 0.976 0.884 0.979 0.911 0.915 
   3   (0.123) 0.010 0.021 0.098 0.118 0.109 0.105 0.024 0.116 0.021 0.089 0.085 

Locus 74 : 
2 alleles
13.0% missing data
   1   (0.660) 0.867 0.625 0.651 0.761 0.742 0.593 0.232 0.746 0.647 0.588 0.746 
   4   (0.340) 0.133 0.375 0.349 0.239 0.258 0.407 0.768 0.254 0.353 0.412 0.254 

Locus 75 : 
2 alleles
13.8% missing data
   2   (0.816) 0.985 0.939 0.865 0.869 0.869 0.765 0.936 0.844 0.792 0.937 0.754 
   4   (0.184) 0.015 0.061 0.135 0.131 0.131 0.235 0.064 0.156 0.208 0.063 0.246 

Locus 76 : 
2 alleles
13.8% missing data
   1   (0.878) 0.991 0.857 0.937 0.874 0.861 0.938 0.984 0.770 0.864 0.980 0.944 
   3   (0.122) 0.009 0.143 0.063 0.126 0.139 0.062 0.016 0.230 0.136 0.020 0.056 

Locus 77 : 
2 alleles
13.0% missing data
   1   (0.414) 0.403 0.337 0.443 0.360 0.357 0.469 0.643 0.335 0.327 0.830 0.241 
   2   (0.586) 0.597 0.663 0.557 0.640 0.643 0.531 0.357 0.665 0.673 0.170 0.759 

Locus 78 : 
2 alleles
10.9% missing data
   2   (0.887) 0.992 0.977 0.796 0.898 0.910 0.930 0.991 0.906 0.932 0.879 0.942 
   4   (0.113) 0.008 0.023 0.204 0.102 0.090 0.070 0.009 0.094 0.068 0.121 0.058 

Locus 79 : 
2 alleles
13.8% missing data
   4   (0.255) 0.021 0.682 0.245 0.401 0.329 0.194 0.046 0.191 0.216 0.238 0.246 
   2   (0.745) 0.979 0.318 0.755 0.599 0.671 0.806 0.954 0.809 0.784 0.762 0.754 

Locus 80 : 
2 alleles
5.1% missing data
   2   (0.891) 0.968 0.965 0.959 0.907 0.885 0.911 0.972 0.921 0.950 0.543 0.945 
   4   (0.109) 0.032 0.035 0.041 0.093 0.115 0.089 0.028 0.079 0.050 0.457 0.055 

Locus 81 : 
2 alleles
14.5% missing data
   2   (0.848) 0.984 0.970 0.917 0.917 0.904 0.852 0.952 0.751 0.952 0.873 0.829 
   4   (0.152) 0.016 0.030 0.083 0.083 0.096 0.148 0.048 0.249 0.048 0.127 0.171 

Locus 82 : 
2 alleles
1.4% missing data
   1   (0.910) 0.992 0.964 0.961 0.918 0.922 0.928 0.987 0.937 0.962 0.920 0.915 
   3   (0.090) 0.008 0.036 0.039 0.082 0.078 0.072 0.013 0.063 0.038 0.080 0.085 

Locus 83 : 
2 alleles
4.3% missing data
   2   (0.304) 0.964 0.075 0.172 0.329 0.363 0.341 0.114 0.225 0.130 0.178 0.432 
   4   (0.696) 0.036 0.925 0.828 0.671 0.637 0.659 0.886 0.775 0.870 0.822 0.568 

Locus 84 : 
2 alleles
10.1% missing data
   3   (0.921) 0.994 0.978 0.907 0.937 0.932 0.961 0.994 0.947 0.911 0.971 0.913 
   1   (0.079) 0.006 0.022 0.093 0.063 0.068 0.039 0.006 0.053 0.089 0.029 0.087 

Locus 85 : 
2 alleles
11.6% missing data
   4   (0.777) 0.027 0.922 0.808 0.786 0.788 0.851 0.795 0.755 0.757 0.943 0.876 
   3   (0.223) 0.973 0.078 0.192 0.214 0.212 0.149 0.205 0.245 0.243 0.057 0.124 

Locus 86 : 
2 alleles
2.9% missing data
   2   (0.890) 0.991 0.390 0.962 0.949 0.951 0.900 0.968 0.889 0.764 0.927 0.951 
   1   (0.110) 0.009 0.610 0.038 0.051 0.049 0.100 0.032 0.111 0.236 0.073 0.049 

Locus 87 : 
2 alleles
12.3% missing data
   3   (0.832) 0.987 0.379 0.958 0.910 0.903 0.853 0.907 0.758 0.172 0.791 0.934 
   1   (0.168) 0.013 0.621 0.042 0.090 0.097 0.147 0.093 0.242 0.828 0.209 0.066 

Locus 88 : 
2 alleles
5.8% missing data
   4   (0.919) 0.973 0.931 0.994 0.989 0.990 0.839 0.092 0.892 0.955 0.948 0.994 
   2   (0.081) 0.027 0.069 0.006 0.011 0.010 0.161 0.908 0.108 0.045 0.052 0.006 

Locus 89 : 
2 alleles
5.8% missing data
   2   (0.278) 0.080 0.070 0.233 0.298 0.265 0.268 0.133 0.314 0.443 0.389 0.122 
   4   (0.722) 0.920 0.930 0.767 0.702 0.735 0.732 0.867 0.686 0.557 0.611 0.878 

Locus 90 : 
2 alleles
8.0% missing data
   4   (0.245) 0.088 0.256 0.345 0.238 0.203 0.233 0.041 0.209 0.035 0.085 0.486 
   2   (0.755) 0.912 0.744 0.655 0.762 0.797 0.767 0.959 0.791 0.965 0.915 0.514 

Locus 91 : 
2 alleles
3.6% missing data
   2   (0.877) 0.518 0.962 0.968 0.921 0.917 0.883 0.874 0.887 0.971 0.850 0.956 
   4   (0.123) 0.482 0.038 0.032 0.079 0.083 0.117 0.126 0.113 0.029 0.150 0.044 

Locus 92 : 
2 alleles
10.9% missing data
   4   (0.779) 0.979 0.952 0.850 0.767 0.767 0.784 0.967 0.673 0.879 0.943 0.840 
   3   (0.221) 0.021 0.048 0.150 0.233 0.233 0.216 0.033 0.327 0.121 0.057 0.160 

Locus 93 : 
2 alleles
4.3% missing data
   1   (0.855) 0.269 0.968 0.933 0.917 0.908 0.863 0.944 0.915 0.973 0.177 0.869 
   3   (0.145) 0.731 0.032 0.067 0.083 0.092 0.137 0.056 0.085 0.027 0.823 0.131 

Locus 94 : 
2 alleles
9.4% missing data
   2   (0.942) 0.997 0.967 0.996 0.993 0.993 0.861 0.848 0.922 0.921 0.933 0.996 
   1   (0.058) 0.003 0.033 0.004 0.007 0.007 0.139 0.152 0.078 0.079 0.067 0.004 

Locus 95 : 
2 alleles
2.9% missing data
   2   (0.848) 0.986 0.945 0.938 0.884 0.885 0.877 0.895 0.745 0.802 0.921 0.908 
   4   (0.152) 0.014 0.055 0.062 0.116 0.115 0.123 0.105 0.255 0.198 0.079 0.092 

Locus 96 : 
2 alleles
2.9% missing data
   3   (0.901) 0.988 0.951 0.975 0.944 0.938 0.881 0.981 0.883 0.981 0.938 0.952 
   2   (0.099) 0.012 0.049 0.025 0.056 0.062 0.119 0.019 0.117 0.019 0.062 0.048 

Locus 97 : 
2 alleles
1.4% missing data
   1   (0.946) 0.996 0.992 0.939 0.915 0.923 0.987 0.999 0.988 0.995 0.993 0.676 
   3   (0.054) 0.004 0.008 0.061 0.085 0.077 0.013 0.001 0.012 0.005 0.007 0.324 

Locus 98 : 
2 alleles
13.0% missing data
   4   (0.900) 0.859 0.924 0.929 0.927 0.938 0.938 0.982 0.928 0.496 0.948 0.973 
   3   (0.100) 0.141 0.076 0.071 0.073 0.062 0.062 0.018 0.072 0.504 0.052 0.027 

Locus 99 : 
2 alleles
4.3% missing data
   4   (0.906) 0.993 0.978 0.956 0.932 0.942 0.927 0.979 0.873 0.955 0.974 0.975 
   2   (0.094) 0.007 0.022 0.044 0.068 0.058 0.073 0.021 0.127 0.045 0.026 0.025 

Locus 100 : 
2 alleles
13.0% missing data
   1   (0.734) 0.057 0.743 0.817 0.801 0.820 0.726 0.557 0.696 0.906 0.731 0.939 
   3   (0.266) 0.943 0.257 0.183 0.199 0.180 0.274 0.443 0.304 0.094 0.269 0.061 

Locus 101 : 
2 alleles
10.9% missing data
   4   (0.892) 0.972 0.948 0.947 0.935 0.935 0.873 0.959 0.893 0.926 0.968 0.973 
   2   (0.108) 0.028 0.052 0.053 0.065 0.065 0.127 0.041 0.107 0.074 0.032 0.027 

Locus 102 : 
2 alleles
16.7% missing data
   3   (0.857) 0.944 0.354 0.884 0.856 0.871 0.889 0.979 0.896 0.895 0.955 0.910 
   1   (0.143) 0.056 0.646 0.116 0.144 0.129 0.111 0.021 0.104 0.105 0.045 0.090 

Locus 103 : 
2 alleles
5.1% missing data
   2   (0.708) 0.919 0.892 0.814 0.731 0.715 0.699 0.851 0.527 0.922 0.786 0.870 
   4   (0.292) 0.081 0.108 0.186 0.269 0.285 0.301 0.149 0.473 0.078 0.214 0.130 

Locus 104 : 
2 alleles
14.5% missing data
   2   (0.458) 0.041 0.632 0.331 0.489 0.487 0.532 0.216 0.486 0.917 0.149 0.235 
   4   (0.542) 0.959 0.368 0.669 0.511 0.513 0.468 0.784 0.514 0.083 0.851 0.765 

Locus 105 : 
2 alleles
8.0% missing data
   2   (0.447) 0.331 0.052 0.331 0.484 0.434 0.527 0.637 0.388 0.848 0.432 0.325 
   4   (0.553) 0.669 0.948 0.669 0.516 0.566 0.473 0.363 0.612 0.152 0.568 0.675 

Locus 106 : 
2 alleles
5.1% missing data
   4   (0.873) 0.970 0.961 0.949 0.887 0.900 0.846 0.982 0.884 0.953 0.897 0.936 
   3   (0.127) 0.030 0.039 0.051 0.113 0.100 0.154 0.018 0.116 0.047 0.103 0.064 

Locus 107 : 
2 alleles
13.0% missing data
   1   (0.844) 0.986 0.961 0.752 0.857 0.881 0.856 0.983 0.851 0.904 0.937 0.936 
   2   (0.156) 0.014 0.039 0.248 0.143 0.119 0.144 0.017 0.149 0.096 0.063 0.064 

Locus 108 : 
2 alleles
11.6% missing data
   1   (0.780) 0.350 0.922 0.722 0.781 0.795 0.810 0.905 0.838 0.952 0.951 0.793 
   3   (0.220) 0.650 0.078 0.278 0.219 0.205 0.190 0.095 0.162 0.048 0.049 0.207 

Locus 109 : 
2 alleles
5.1% missing data
   3   (0.765) 0.947 0.634 0.771 0.735 0.781 0.700 0.934 0.854 0.609 0.865 0.889 
   1   (0.235) 0.053 0.366 0.229 0.265 0.219 0.300 0.066 0.146 0.391 0.135 0.111 

Locus 110 : 
2 alleles
10.9% missing data
   1   (0.881) 0.962 0.984 0.925 0.922 0.913 0.857 0.985 0.915 0.928 0.964 0.850 
   3   (0.119) 0.038 0.016 0.075 0.078 0.087 0.143 0.015 0.085 0.072 0.036 0.150 

Locus 111 : 
2 alleles
13.8% missing data
   1   (0.440) 0.268 0.276 0.332 0.507 0.473 0.400 0.775 0.501 0.332 0.116 0.491 
   3   (0.560) 0.732 0.724 0.668 0.493 0.527 0.600 0.225 0.499 0.668 0.884 0.509 

Locus 112 : 
2 alleles
13.0% missing data
   2   (0.616) 0.960 0.048 0.633 0.667 0.695 0.535 0.913 0.645 0.896 0.594 0.365 
   4   (0.384) 0.040 0.952 0.367 0.333 0.305 0.465 0.087 0.355 0.104 0.406 0.635 

Locus 113 : 
2 alleles
3.6% missing data
   3   (0.879) 0.985 0.973 0.965 0.939 0.940 0.823 0.973 0.826 0.954 0.877 0.973 
   1   (0.121) 0.015 0.027 0.035 0.061 0.060 0.177 0.027 0.174 0.046 0.123 0.027 

Locus 114 : 
2 alleles
10.1% missing data
   4   (0.921) 0.995 0.991 0.888 0.865 0.845 0.970 0.998 0.974 0.993 0.969 0.909 
   2   (0.079) 0.005 0.009 0.112 0.135 0.155 0.030 0.002 0.026 0.007 0.031 0.091 

Locus 115 : 
2 alleles
13.8% missing data
   2   (0.681) 0.684 0.704 0.770 0.680 0.682 0.787 0.802 0.427 0.923 0.703 0.686 
   4   (0.319) 0.316 0.296 0.230 0.320 0.318 0.213 0.198 0.573 0.077 0.297 0.314 

Locus 116 : 
2 alleles
5.1% missing data
   1   (0.629) 0.969 0.336 0.708 0.646 0.653 0.529 0.826 0.710 0.460 0.625 0.652 
   3   (0.371) 0.031 0.664 0.292 0.354 0.347 0.471 0.174 0.290 0.540 0.375 0.348 

Locus 117 : 
2 alleles
2.9% missing data
   1   (0.724) 0.913 0.922 0.827 0.680 0.682 0.787 0.885 0.577 0.942 0.690 0.700 
   4   (0.276) 0.087 0.078 0.173 0.320 0.318 0.213 0.115 0.423 0.058 0.310 0.300 

Locus 118 : 
2 alleles
5.1% missing data
   2   (0.370) 0.115 0.657 0.548 0.394 0.340 0.388 0.115 0.344 0.086 0.126 0.278 
   4   (0.630) 0.885 0.343 0.452 0.606 0.660 0.612 0.885 0.656 0.914 0.874 0.722 

Locus 119 : 
2 alleles
6.5% missing data
   2   (0.617) 0.124 0.126 0.600 0.533 0.537 0.726 0.624 0.705 0.873 0.625 0.552 
   4   (0.383) 0.876 0.874 0.400 0.467 0.463 0.274 0.376 0.295 0.127 0.375 0.448 

Locus 120 : 
2 alleles
9.4% missing data
   3   (0.780) 0.982 0.459 0.884 0.783 0.789 0.754 0.931 0.843 0.731 0.180 0.934 
   4   (0.220) 0.018 0.541 0.116 0.217 0.211 0.246 0.069 0.157 0.269 0.820 0.066 

Locus 121 : 
2 alleles
13.8% missing data
   4   (0.896) 0.992 0.902 0.896 0.928 0.928 0.934 0.991 0.854 0.951 0.977 0.959 
   2   (0.104) 0.008 0.098 0.104 0.072 0.072 0.066 0.009 0.146 0.049 0.023 0.041 

Locus 122 : 
2 alleles
3.6% missing data
   3   (0.825) 0.715 0.779 0.912 0.855 0.875 0.829 0.635 0.897 0.772 0.961 0.699 
   2   (0.175) 0.285 0.221 0.088 0.145 0.125 0.171 0.365 0.103 0.228 0.039 0.301 

Locus 123 : 
2 alleles
13.0% missing data
   3   (0.916) 0.976 0.924 0.950 0.894 0.872 0.953 0.993 0.959 0.926 0.912 0.955 
   1   (0.084) 0.024 0.076 0.050 0.106 0.128 0.047 0.007 0.041 0.074 0.088 0.045 

Locus 124 : 
2 alleles
10.1% missing data
   1   (0.181) 0.489 0.036 0.134 0.291 0.237 0.139 0.063 0.129 0.051 0.170 0.084 
   3   (0.819) 0.511 0.964 0.866 0.709 0.763 0.861 0.937 0.871 0.949 0.830 0.916 

Locus 125 : 
2 alleles
5.1% missing data
   3   (0.790) 0.924 0.824 0.882 0.812 0.830 0.739 0.953 0.765 0.585 0.954 0.905 
   1   (0.210) 0.076 0.176 0.118 0.188 0.170 0.261 0.047 0.235 0.415 0.046 0.095 

Locus 126 : 
2 alleles
5.1% missing data
   1   (0.801) 0.986 0.815 0.796 0.822 0.827 0.846 0.967 0.742 0.406 0.926 0.933 
   3   (0.199) 0.014 0.185 0.204 0.178 0.173 0.154 0.033 0.258 0.594 0.074 0.067 

Locus 127 : 
2 alleles
13.8% missing data
   3   (0.704) 0.911 0.902 0.686 0.769 0.756 0.722 0.847 0.634 0.482 0.834 0.676 
   1   (0.296) 0.089 0.098 0.314 0.231 0.244 0.278 0.153 0.366 0.518 0.166 0.324 

Locus 128 : 
2 alleles
13.0% missing data
   1   (0.524) 0.396 0.109 0.436 0.516 0.531 0.550 0.580 0.502 0.897 0.813 0.569 
   3   (0.476) 0.604 0.891 0.564 0.484 0.469 0.450 0.420 0.498 0.103 0.187 0.431 

Locus 129 : 
2 alleles
8.0% missing data
   2   (0.836) 0.946 0.947 0.868 0.826 0.812 0.893 0.976 0.898 0.971 0.712 0.253 
   4   (0.164) 0.054 0.053 0.132 0.174 0.188 0.107 0.024 0.102 0.029 0.288 0.747 

Locus 130 : 
2 alleles
14.5% missing data
   3   (0.896) 0.989 0.982 0.967 0.919 0.888 0.908 0.980 0.894 0.982 0.853 0.944 
   1   (0.104) 0.011 0.018 0.033 0.081 0.112 0.092 0.020 0.106 0.018 0.147 0.056 

Locus 131 : 
2 alleles
18.1% missing data
   1   (0.919) 0.976 0.945 0.966 0.956 0.930 0.922 0.992 0.960 0.948 0.982 0.729 
   4   (0.081) 0.024 0.055 0.034 0.044 0.070 0.078 0.008 0.040 0.052 0.018 0.271 

Locus 132 : 
2 alleles
3.6% missing data
   2   (0.932) 0.995 0.993 0.920 0.891 0.925 0.964 0.997 0.982 0.993 0.986 0.940 
   4   (0.068) 0.005 0.007 0.080 0.109 0.075 0.036 0.003 0.018 0.007 0.014 0.060 

Locus 133 : 
2 alleles
5.8% missing data
   3   (0.778) 0.921 0.950 0.852 0.788 0.776 0.772 0.947 0.759 0.950 0.433 0.880 
   1   (0.222) 0.079 0.050 0.148 0.212 0.224 0.228 0.053 0.241 0.050 0.567 0.120 

Locus 134 : 
2 alleles
12.3% missing data
   2   (0.900) 0.992 0.981 0.920 0.890 0.869 0.925 0.991 0.948 0.932 0.980 0.859 
   4   (0.100) 0.008 0.019 0.080 0.110 0.131 0.075 0.009 0.052 0.068 0.020 0.141 

Locus 135 : 
2 alleles
5.1% missing data
   2   (0.867) 0.264 0.965 0.923 0.919 0.934 0.853 0.955 0.885 0.977 0.980 0.954 
   4   (0.133) 0.736 0.035 0.077 0.081 0.066 0.147 0.045 0.115 0.023 0.020 0.046 

Locus 136 : 
2 alleles
5.1% missing data
   2   (0.824) 0.827 0.941 0.917 0.883 0.879 0.698 0.847 0.871 0.814 0.958 0.938 
   1   (0.176) 0.173 0.059 0.083 0.117 0.121 0.302 0.153 0.129 0.186 0.042 0.062 

Locus 137 : 
2 alleles
12.3% missing data
   3   (0.890) 0.987 0.900 0.951 0.899 0.897 0.921 0.983 0.896 0.932 0.860 0.816 
   1   (0.110) 0.013 0.100 0.049 0.101 0.103 0.079 0.017 0.104 0.068 0.140 0.184 

Locus 138 : 
2 alleles
13.0% missing data
   2   (0.326) 0.360 0.895 0.457 0.300 0.296 0.305 0.239 0.186 0.198 0.293 0.512 
   4   (0.674) 0.640 0.105 0.543 0.700 0.704 0.695 0.761 0.814 0.802 0.707 0.488 

Locus 139 : 
2 alleles
11.6% missing data
   1   (0.885) 0.987 0.913 0.916 0.887 0.898 0.907 0.984 0.916 0.915 0.921 0.917 
   2   (0.115) 0.013 0.087 0.084 0.113 0.102 0.093 0.016 0.084 0.085 0.079 0.083 

Locus 140 : 
2 alleles
2.2% missing data
   3   (0.851) 0.656 0.771 0.852 0.894 0.908 0.883 0.627 0.889 0.971 0.964 0.939 
   1   (0.149) 0.344 0.229 0.148 0.106 0.092 0.117 0.373 0.111 0.029 0.036 0.061 

Locus 141 : 
2 alleles
5.1% missing data
   2   (0.899) 0.992 0.965 0.951 0.870 0.817 0.958 0.990 0.873 0.988 0.948 0.888 
   4   (0.101) 0.008 0.035 0.049 0.130 0.183 0.042 0.010 0.127 0.012 0.052 0.112 

Locus 142 : 
2 alleles
9.4% missing data
   1   (0.062) 0.005 0.008 0.226 0.086 0.076 0.016 0.002 0.018 0.020 0.008 0.095 
   3   (0.938) 0.995 0.992 0.774 0.914 0.924 0.984 0.998 0.982 0.980 0.992 0.905 

Locus 143 : 
2 alleles
4.3% missing data
   1   (0.423) 0.374 0.854 0.299 0.384 0.379 0.424 0.581 0.459 0.437 0.779 0.212 
   3   (0.577) 0.626 0.146 0.701 0.616 0.621 0.576 0.419 0.541 0.563 0.221 0.788 

Locus 144 : 
2 alleles
16.7% missing data
   2   (0.156) 0.013 0.051 0.077 0.176 0.163 0.122 0.026 0.251 0.104 0.166 0.058 
   4   (0.844) 0.987 0.949 0.923 0.824 0.837 0.878 0.974 0.749 0.896 0.834 0.942 

Locus 145 : 
2 alleles
16.7% missing data
   3   (0.861) 0.961 0.037 0.964 0.800 0.861 0.895 0.973 0.838 0.965 0.898 0.951 
   1   (0.139) 0.039 0.963 0.036 0.200 0.139 0.105 0.027 0.162 0.035 0.102 0.049 

Locus 146 : 
2 alleles
3.6% missing data
   4   (0.841) 0.988 0.958 0.877 0.891 0.898 0.853 0.954 0.744 0.905 0.907 0.936 
   2   (0.159) 0.012 0.042 0.123 0.109 0.102 0.147 0.046 0.256 0.095 0.093 0.064 

Locus 147 : 
2 alleles
12.3% missing data
   2   (0.439) 0.968 0.345 0.466 0.526 0.535 0.381 0.503 0.376 0.565 0.145 0.213 
   1   (0.561) 0.032 0.655 0.534 0.474 0.465 0.619 0.497 0.624 0.435 0.855 0.787 

Locus 148 : 
2 alleles
12.3% missing data
   4   (0.898) 0.384 0.450 0.950 0.942 0.925 0.947 0.948 0.947 0.897 0.968 0.919 
   2   (0.102) 0.616 0.550 0.050 0.058 0.075 0.053 0.052 0.053 0.103 0.032 0.081 

Locus 149 : 
2 alleles
3.6% missing data
   1   (0.860) 0.988 0.952 0.923 0.810 0.854 0.895 0.977 0.841 0.976 0.979 0.869 
   4   (0.140) 0.012 0.048 0.077 0.190 0.146 0.105 0.023 0.159 0.024 0.021 0.131 

Locus 150 : 
2 alleles
4.3% missing data
   1   (0.888) 0.992 0.969 0.948 0.899 0.914 0.914 0.967 0.846 0.980 0.879 0.952 
   3   (0.112) 0.008 0.031 0.052 0.101 0.086 0.086 0.033 0.154 0.020 0.121 0.048 

Locus 151 : 
2 alleles
7.2% missing data
   3   (0.881) 0.969 0.056 0.965 0.938 0.934 0.911 0.960 0.853 0.836 0.846 0.971 
   1   (0.119) 0.031 0.944 0.035 0.062 0.066 0.089 0.040 0.147 0.164 0.154 0.029 

Locus 152 : 
2 alleles
2.9% missing data
   4   (0.926) 0.988 0.989 0.888 0.968 0.967 0.947 0.995 0.953 0.981 0.927 0.964 
   3   (0.074) 0.012 0.011 0.112 0.032 0.033 0.053 0.005 0.047 0.019 0.073 0.036 

Locus 153 : 
2 alleles
13.0% missing data
   3   (0.901) 0.992 0.919 0.907 0.916 0.924 0.926 0.984 0.929 0.954 0.890 0.943 
   1   (0.099) 0.008 0.081 0.093 0.084 0.076 0.074 0.016 0.071 0.046 0.110 0.057 

Locus 154 : 
2 alleles
10.9% missing data
   1   (0.867) 0.869 0.880 0.775 0.880 0.878 0.909 0.983 0.912 0.842 0.968 0.921 
   4   (0.133) 0.131 0.120 0.225 0.120 0.122 0.091 0.017 0.088 0.158 0.032 0.079 

Locus 155 : 
2 alleles
5.1% missing data
   2   (0.485) 0.967 0.862 0.421 0.515 0.465 0.513 0.510 0.282 0.375 0.881 0.746 
   4   (0.515) 0.033 0.138 0.579 0.485 0.535 0.487 0.490 0.718 0.625 0.119 0.254 

Locus 156 : 
2 alleles
12.3% missing data
   1   (0.784) 0.913 0.953 0.753 0.788 0.792 0.779 0.965 0.783 0.818 0.842 0.898 
   3   (0.216) 0.087 0.047 0.247 0.212 0.208 0.221 0.035 0.217 0.182 0.158 0.102 

Locus 157 : 
2 alleles
6.5% missing data
   2   (0.784) 0.982 0.072 0.853 0.664 0.731 0.884 0.909 0.673 0.951 0.898 0.911 
   1   (0.216) 0.018 0.928 0.147 0.336 0.269 0.116 0.091 0.327 0.049 0.102 0.089 

Locus 158 : 
2 alleles
15.9% missing data
   2   (0.882) 0.985 0.983 0.856 0.858 0.845 0.951 0.993 0.924 0.940 0.973 0.464 
   3   (0.118) 0.015 0.017 0.144 0.142 0.155 0.049 0.007 0.076 0.060 0.027 0.536 

Locus 159 : 
2 alleles
5.1% missing data
   1   (0.241) 0.020 0.700 0.128 0.241 0.184 0.299 0.071 0.205 0.554 0.178 0.266 
   3   (0.759) 0.980 0.300 0.872 0.759 0.816 0.701 0.929 0.795 0.446 0.822 0.734 

Locus 160 : 
2 alleles
14.5% missing data
   3   (0.873) 0.819 0.975 0.940 0.896 0.879 0.851 0.978 0.914 0.908 0.875 0.916 
   1   (0.127) 0.181 0.025 0.060 0.104 0.121 0.149 0.022 0.086 0.092 0.125 0.084 

Locus 161 : 
2 alleles
13.0% missing data
   3   (0.632) 0.960 0.870 0.539 0.663 0.635 0.614 0.868 0.610 0.884 0.604 0.562 
   1   (0.368) 0.040 0.130 0.461 0.337 0.365 0.386 0.132 0.390 0.116 0.396 0.438 

Locus 162 : 
2 alleles
2.2% missing data
   2   (0.908) 0.991 0.880 0.945 0.915 0.922 0.935 0.988 0.925 0.911 0.964 0.933 
   4   (0.092) 0.009 0.120 0.055 0.085 0.078 0.065 0.012 0.075 0.089 0.036 0.067 

Locus 163 : 
2 alleles
1.4% missing data
   2   (0.926) 0.982 0.981 0.957 0.900 0.871 0.962 0.995 0.964 0.987 0.969 0.966 
   1   (0.074) 0.018 0.019 0.043 0.100 0.129 0.038 0.005 0.036 0.013 0.031 0.034 

Locus 164 : 
2 alleles
18.8% missing data
   3   (0.407) 0.022 0.492 0.254 0.405 0.428 0.454 0.348 0.364 0.540 0.851 0.415 
   1   (0.593) 0.978 0.508 0.746 0.595 0.572 0.546 0.652 0.636 0.460 0.149 0.585 

Locus 165 : 
2 alleles
11.6% missing data
   2   (0.751) 0.319 0.774 0.855 0.847 0.840 0.762 0.432 0.693 0.712 0.793 0.892 
   4   (0.249) 0.681 0.226 0.145 0.153 0.160 0.238 0.568 0.307 0.288 0.207 0.108 

Locus 166 : 
2 alleles
3.6% missing data
   4   (0.876) 0.970 0.954 0.970 0.953 0.948 0.756 0.974 0.857 0.969 0.877 0.889 
   2   (0.124) 0.030 0.046 0.030 0.047 0.052 0.244 0.026 0.143 0.031 0.123 0.111 

Locus 167 : 
2 alleles
2.2% missing data
   2   (0.942) 0.996 0.992 0.928 0.858 0.846 0.986 0.999 0.987 0.995 0.992 0.830 
   4   (0.058) 0.004 0.008 0.072 0.142 0.154 0.014 0.001 0.013 0.005 0.008 0.170 

Locus 168 : 
2 alleles
13.8% missing data
   2   (0.899) 0.985 0.580 0.979 0.973 0.973 0.874 0.879 0.856 0.931 0.870 0.950 
   4   (0.101) 0.015 0.420 0.021 0.027 0.027 0.126 0.121 0.144 0.069 0.130 0.050 

Locus 169 : 
2 alleles
4.3% missing data
   2   (0.886) 0.989 0.951 0.955 0.947 0.952 0.870 0.943 0.886 0.489 0.965 0.970 
   4   (0.114) 0.011 0.049 0.045 0.053 0.048 0.130 0.057 0.114 0.511 0.035 0.030 

Locus 170 : 
2 alleles
4.3% missing data
   1   (0.450) 0.045 0.492 0.324 0.572 0.513 0.632 0.175 0.297 0.095 0.149 0.632 
   2   (0.550) 0.955 0.508 0.676 0.428 0.487 0.368 0.825 0.703 0.905 0.851 0.368 

Locus 171 : 
2 alleles
2.9% missing data
   2   (0.743) 0.489 0.485 0.869 0.748 0.797 0.786 0.685 0.688 0.656 0.699 0.870 
   3   (0.257) 0.511 0.515 0.131 0.252 0.203 0.214 0.315 0.312 0.344 0.301 0.130 

Locus 172 : 
2 alleles
8.0% missing data
   2   (0.855) 0.989 0.755 0.773 0.874 0.852 0.895 0.985 0.918 0.962 0.900 0.753 
   4   (0.145) 0.011 0.245 0.227 0.126 0.148 0.105 0.015 0.082 0.038 0.100 0.247 

Locus 173 : 
2 alleles
5.1% missing data
   2   (0.704) 0.565 0.532 0.689 0.742 0.736 0.643 0.596 0.816 0.916 0.583 0.878 
   4   (0.296) 0.435 0.468 0.311 0.258 0.264 0.357 0.404 0.184 0.084 0.417 0.122 

Locus 174 : 
2 alleles
4.3% missing data
   4   (0.908) 0.992 0.971 0.930 0.938 0.933 0.917 0.990 0.928 0.982 0.980 0.930 
   2   (0.092) 0.008 0.029 0.070 0.062 0.067 0.083 0.010 0.072 0.018 0.020 0.070 

Locus 175 : 
2 alleles
13.0% missing data
   3   (0.930) 0.977 0.986 0.910 0.920 0.927 0.968 0.996 0.970 0.964 0.955 0.946 
   1   (0.070) 0.023 0.014 0.090 0.080 0.073 0.032 0.004 0.030 0.036 0.045 0.054 

Locus 176 : 
2 alleles
10.1% missing data
   1   (0.552) 0.053 0.944 0.691 0.558 0.557 0.556 0.194 0.493 0.583 0.888 0.661 
   3   (0.448) 0.947 0.056 0.309 0.442 0.443 0.444 0.806 0.507 0.417 0.112 0.339 

Locus 177 : 
2 alleles
4.3% missing data
   2   (0.757) 0.739 0.760 0.867 0.765 0.748 0.795 0.421 0.724 0.954 0.936 0.790 
   1   (0.243) 0.261 0.240 0.133 0.235 0.252 0.205 0.579 0.276 0.046 0.064 0.210 

Locus 178 : 
2 alleles
1.4% missing data
   1   (0.731) 0.366 0.926 0.864 0.744 0.692 0.722 0.741 0.798 0.864 0.645 0.597 
   4   (0.269) 0.634 0.074 0.136 0.256 0.308 0.278 0.259 0.202 0.136 0.355 0.403 

Locus 179 : 
2 alleles
10.9% missing data
   3   (0.896) 0.989 0.963 0.913 0.936 0.944 0.912 0.983 0.912 0.927 0.935 0.841 
   1   (0.104) 0.011 0.037 0.087 0.064 0.056 0.088 0.017 0.088 0.073 0.065 0.159 

Locus 180 : 
2 alleles
2.2% missing data
   1   (0.899) 0.991 0.921 0.850 0.930 0.938 0.882 0.988 0.960 0.973 0.941 0.955 
   4   (0.101) 0.009 0.079 0.150 0.070 0.062 0.118 0.012 0.040 0.027 0.059 0.045 

Locus 181 : 
2 alleles
15.9% missing data
   2   (0.890) 0.991 0.973 0.901 0.865 0.879 0.903 0.990 0.943 0.869 0.947 0.908 
   3   (0.110) 0.009 0.027 0.099 0.135 0.121 0.097 0.010 0.057 0.131 0.053 0.092 

Locus 182 : 
2 alleles
1.4% missing data
   1   (0.897) 0.972 0.978 0.894 0.933 0.930 0.947 0.989 0.933 0.946 0.178 0.941 
   3   (0.103) 0.028 0.022 0.106 0.067 0.070 0.053 0.011 0.067 0.054 0.822 0.059 

Locus 183 : 
2 alleles
10.1% missing data
   1   (0.875) 0.985 0.968 0.929 0.901 0.906 0.883 0.974 0.867 0.877 0.817 0.934 
   3   (0.125) 0.015 0.032 0.071 0.099 0.094 0.117 0.026 0.133 0.123 0.183 0.066 

Locus 184 : 
2 alleles
2.2% missing data
   4   (0.874) 0.990 0.968 0.611 0.868 0.856 0.926 0.989 0.942 0.887 0.973 0.942 
   2   (0.126) 0.010 0.032 0.389 0.132 0.144 0.074 0.011 0.058 0.113 0.027 0.058 

Locus 185 : 
2 alleles
12.3% missing data
   2   (0.832) 0.986 0.961 0.885 0.698 0.754 0.874 0.978 0.846 0.963 0.850 0.882 
   4   (0.168) 0.014 0.039 0.115 0.302 0.246 0.126 0.022 0.154 0.037 0.150 0.118 

Locus 186 : 
2 alleles
9.4% missing data
   2   (0.892) 0.990 0.978 0.973 0.937 0.934 0.866 0.953 0.859 0.862 0.972 0.977 
   4   (0.108) 0.010 0.022 0.027 0.063 0.066 0.134 0.047 0.141 0.138 0.028 0.023 

Locus 187 : 
2 alleles
9.4% missing data
   2   (0.855) 0.853 0.805 0.973 0.941 0.949 0.845 0.869 0.755 0.496 0.960 0.810 
   4   (0.145) 0.147 0.195 0.027 0.059 0.051 0.155 0.131 0.245 0.504 0.040 0.190 

Locus 188 : 
2 alleles
3.6% missing data
   3   (0.704) 0.932 0.731 0.803 0.752 0.801 0.682 0.640 0.604 0.681 0.732 0.734 
   4   (0.296) 0.068 0.269 0.197 0.248 0.199 0.318 0.360 0.396 0.319 0.268 0.266 

Locus 189 : 
2 alleles
5.1% missing data
   2   (0.791) 0.979 0.916 0.851 0.804 0.840 0.759 0.945 0.743 0.945 0.783 0.800 
   4   (0.209) 0.021 0.084 0.149 0.196 0.160 0.241 0.055 0.257 0.055 0.217 0.200 

Locus 190 : 
2 alleles
3.6% missing data
   2   (0.692) 0.293 0.905 0.500 0.803 0.812 0.693 0.888 0.745 0.377 0.651 0.669 
   4   (0.308) 0.707 0.095 0.500 0.197 0.188 0.307 0.112 0.255 0.623 0.349 0.331 

Locus 191 : 
2 alleles
4.3% missing data
   2   (0.912) 0.994 0.981 0.953 0.935 0.935 0.963 0.994 0.932 0.071 0.981 0.967 
   4   (0.088) 0.006 0.019 0.047 0.065 0.065 0.037 0.006 0.068 0.929 0.019 0.033 

Locus 192 : 
2 alleles
12.3% missing data
   1   (0.750) 0.113 0.950 0.858 0.724 0.700 0.768 0.931 0.756 0.922 0.804 0.785 
   3   (0.250) 0.887 0.050 0.142 0.276 0.300 0.232 0.069 0.244 0.078 0.196 0.215 

Locus 193 : 
2 alleles
8.0% missing data
   4   (0.511) 0.059 0.594 0.579 0.512 0.479 0.610 0.250 0.524 0.124 0.192 0.589 
   2   (0.489) 0.941 0.406 0.421 0.488 0.521 0.390 0.750 0.476 0.876 0.808 0.411 

Locus 194 : 
2 alleles
13.0% missing data
   1   (0.911) 0.993 0.985 0.975 0.961 0.955 0.868 0.992 0.966 0.987 0.950 0.425 
   4   (0.089) 0.007 0.015 0.025 0.039 0.045 0.132 0.008 0.034 0.013 0.050 0.575 

Locus 195 : 
2 alleles
4.3% missing data
   4   (0.886) 0.269 0.917 0.966 0.936 0.944 0.916 0.907 0.875 0.799 0.907 0.976 
   2   (0.114) 0.731 0.083 0.034 0.064 0.056 0.084 0.093 0.125 0.201 0.093 0.024 

Locus 196 : 
2 alleles
15.9% missing data
   3   (0.699) 0.978 0.905 0.768 0.764 0.769 0.648 0.837 0.647 0.424 0.717 0.758 
   1   (0.301) 0.022 0.095 0.232 0.236 0.231 0.352 0.163 0.353 0.576 0.283 0.242 

Locus 197 : 
2 alleles
13.0% missing data
   4   (0.695) 0.924 0.105 0.846 0.665 0.660 0.725 0.751 0.649 0.695 0.568 0.852 
   2   (0.305) 0.076 0.895 0.154 0.335 0.340 0.275 0.249 0.351 0.305 0.432 0.148 

Locus 198 : 
2 alleles
12.3% missing data
   1   (0.901) 0.992 0.967 0.887 0.913 0.922 0.936 0.981 0.919 0.918 0.895 0.966 
   4   (0.099) 0.008 0.033 0.113 0.087 0.078 0.064 0.019 0.081 0.082 0.105 0.034 

Locus 199 : 
2 alleles
13.0% missing data
   1   (0.761) 0.715 0.711 0.902 0.725 0.754 0.785 0.829 0.679 0.870 0.654 0.906 
   3   (0.239) 0.285 0.289 0.098 0.275 0.246 0.215 0.171 0.321 0.130 0.346 0.094 

Locus 200 : 
2 alleles
2.9% missing data
   4   (0.909) 0.993 0.982 0.823 0.899 0.887 0.972 0.996 0.969 0.072 0.962 0.951 
   2   (0.091) 0.007 0.018 0.177 0.101 0.113 0.028 0.004 0.031 0.928 0.038 0.049 

Locus 201 : 
2 alleles
3.6% missing data
   4   (0.229) 0.024 0.946 0.140 0.264 0.231 0.149 0.041 0.338 0.456 0.063 0.073 
   3   (0.771) 0.976 0.054 0.860 0.736 0.769 0.851 0.959 0.662 0.544 0.937 0.927 

Locus 202 : 
2 alleles
15.2% missing data
   1   (0.536) 0.806 0.830 0.411 0.456 0.430 0.596 0.897 0.548 0.406 0.805 0.350 
   3   (0.464) 0.194 0.170 0.589 0.544 0.570 0.404 0.103 0.452 0.594 0.195 0.650 

Locus 203 : 
2 alleles
14.5% missing data
   2   (0.659) 0.961 0.697 0.708 0.666 0.631 0.706 0.908 0.509 0.913 0.707 0.581 
   1   (0.341) 0.039 0.303 0.292 0.334 0.369 0.294 0.092 0.491 0.087 0.293 0.419 

Locus 204 : 
2 alleles
0.7% missing data
   4   (0.870) 0.322 0.963 0.950 0.826 0.871 0.928 0.950 0.841 0.975 0.914 0.961 
   1   (0.130) 0.678 0.037 0.050 0.174 0.129 0.072 0.050 0.159 0.025 0.086 0.039 

Locus 205 : 
2 alleles
2.9% missing data
   4   (0.089) 0.007 0.011 0.352 0.189 0.203 0.021 0.002 0.020 0.007 0.041 0.205 
   2   (0.911) 0.993 0.989 0.648 0.811 0.797 0.979 0.998 0.980 0.993 0.959 0.795 

Locus 206 : 
2 alleles
3.6% missing data
   4   (0.862) 0.013 0.879 0.903 0.845 0.867 0.903 0.985 0.926 0.943 0.975 0.897 
   2   (0.138) 0.987 0.121 0.097 0.155 0.133 0.097 0.015 0.074 0.057 0.025 0.103 

Locus 207 : 
2 alleles
13.8% missing data
   2   (0.928) 0.965 0.976 0.845 0.935 0.942 0.971 0.995 0.964 0.973 0.961 0.963 
   4   (0.072) 0.035 0.024 0.155 0.065 0.058 0.029 0.005 0.036 0.027 0.039 0.037 

Locus 208 : 
2 alleles
5.1% missing data
   3   (0.344) 0.085 0.110 0.443 0.361 0.298 0.400 0.178 0.301 0.270 0.328 0.304 
   4   (0.656) 0.915 0.890 0.557 0.639 0.702 0.600 0.822 0.699 0.730 0.672 0.696 

Locus 209 : 
2 alleles
16.7% missing data
   4   (0.717) 0.976 0.401 0.755 0.729 0.742 0.753 0.898 0.616 0.924 0.678 0.812 
   2   (0.283) 0.024 0.599 0.245 0.271 0.258 0.247 0.102 0.384 0.076 0.322 0.188 

Locus 210 : 
2 alleles
9.4% missing data
   1   (0.355) 0.069 0.538 0.294 0.348 0.338 0.399 0.433 0.335 0.351 0.341 0.183 
   3   (0.645) 0.931 0.462 0.706 0.652 0.662 0.601 0.567 0.665 0.649 0.659 0.817 

Locus 211 : 
2 alleles
11.6% missing data
   1   (0.912) 0.993 0.977 0.951 0.939 0.950 0.894 0.982 0.949 0.933 0.949 0.983 
   3   (0.088) 0.007 0.023 0.049 0.061 0.050 0.106 0.018 0.051 0.067 0.051 0.017 

Locus 212 : 
2 alleles
7.2% missing data
   3   (0.440) 0.828 0.105 0.605 0.533 0.470 0.516 0.072 0.271 0.400 0.120 0.522 
   4   (0.560) 0.172 0.895 0.395 0.467 0.530 0.484 0.928 0.729 0.600 0.880 0.478 

Locus 213 : 
2 alleles
3.6% missing data
   2   (0.548) 0.965 0.124 0.540 0.498 0.462 0.560 0.611 0.540 0.909 0.524 0.761 
   4   (0.452) 0.035 0.876 0.460 0.502 0.538 0.440 0.389 0.460 0.091 0.476 0.239 

Locus 214 : 
2 alleles
6.5% missing data
   1   (0.816) 0.635 0.631 0.866 0.846 0.865 0.856 0.693 0.815 0.911 0.845 0.931 
   3   (0.184) 0.365 0.369 0.134 0.154 0.135 0.144 0.307 0.185 0.089 0.155 0.069 

Locus 215 : 
2 alleles
5.8% missing data
   4   (0.871) 0.988 0.983 0.645 0.742 0.700 0.961 0.996 0.955 0.971 0.966 0.686 
   2   (0.129) 0.012 0.017 0.355 0.258 0.300 0.039 0.004 0.045 0.029 0.034 0.314 

Locus 216 : 
2 alleles
2.2% missing data
   2   (0.949) 0.996 0.994 0.890 0.906 0.920 0.988 0.999 0.988 0.996 0.982 0.956 
   4   (0.051) 0.004 0.006 0.110 0.094 0.080 0.012 0.001 0.012 0.004 0.018 0.044 

Locus 217 : 
2 alleles
4.3% missing data
   2   (0.774) 0.986 0.926 0.799 0.788 0.775 0.793 0.855 0.737 0.888 0.928 0.795 
   4   (0.226) 0.014 0.074 0.201 0.212 0.225 0.207 0.145 0.263 0.112 0.072 0.205 

Locus 218 : 
2 alleles
10.1% missing data
   2   (0.571) 0.956 0.835 0.496 0.634 0.628 0.546 0.839 0.516 0.431 0.462 0.503 
   4   (0.429) 0.044 0.165 0.504 0.366 0.372 0.454 0.161 0.484 0.569 0.538 0.497 

Locus 219 : 
2 alleles
14.5% missing data
   2   (0.780) 0.985 0.914 0.895 0.829 0.801 0.733 0.770 0.701 0.959 0.932 0.895 
   4   (0.220) 0.015 0.086 0.105 0.171 0.199 0.267 0.230 0.299 0.041 0.068 0.105 

Locus 220 : 
2 alleles
17.4% missing data
   4   (0.881) 0.989 0.984 0.526 0.781 0.763 0.963 0.995 0.955 0.972 0.960 0.902 
   3   (0.119) 0.011 0.016 0.474 0.219 0.237 0.037 0.005 0.045 0.028 0.040 0.098 

Locus 221 : 
2 alleles
2.9% missing data
   2   (0.089) 0.006 0.081 0.043 0.193 0.124 0.064 0.011 0.047 0.024 0.074 0.041 
   4   (0.911) 0.994 0.919 0.957 0.807 0.876 0.936 0.989 0.953 0.976 0.926 0.959 

Locus 222 : 
2 alleles
4.3% missing data
   2   (0.931) 0.995 0.990 0.975 0.867 0.899 0.953 0.996 0.975 0.988 0.975 0.963 
   4   (0.069) 0.005 0.010 0.025 0.133 0.101 0.047 0.004 0.025 0.012 0.025 0.037 

Locus 223 : 
2 alleles
13.0% missing data
   2   (0.880) 0.855 0.906 0.930 0.899 0.896 0.903 0.958 0.881 0.985 0.973 0.927 
   4   (0.120) 0.145 0.094 0.070 0.101 0.104 0.097 0.042 0.119 0.015 0.027 0.073 

Locus 224 : 
2 alleles
12.3% missing data
   1   (0.847) 0.987 0.768 0.958 0.915 0.924 0.771 0.952 0.754 0.783 0.880 0.965 
   3   (0.153) 0.013 0.232 0.042 0.085 0.076 0.229 0.048 0.246 0.217 0.120 0.035 

Locus 225 : 
2 alleles
10.9% missing data
   3   (0.698) 0.914 0.912 0.764 0.650 0.609 0.692 0.914 0.741 0.695 0.684 0.630 
   1   (0.302) 0.086 0.088 0.236 0.350 0.391 0.308 0.086 0.259 0.305 0.316 0.370 

Locus 226 : 
2 alleles
11.6% missing data
   3   (0.829) 0.985 0.967 0.786 0.871 0.887 0.780 0.970 0.845 0.821 0.897 0.938 
   1   (0.171) 0.015 0.033 0.214 0.129 0.113 0.220 0.030 0.155 0.179 0.103 0.062 

Locus 227 : 
2 alleles
6.5% missing data
   1   (0.829) 0.984 0.836 0.928 0.827 0.850 0.850 0.920 0.758 0.807 0.949 0.851 
   3   (0.171) 0.016 0.164 0.072 0.173 0.150 0.150 0.080 0.242 0.193 0.051 0.149 

Locus 228 : 
2 alleles
18.1% missing data
   2   (0.920) 0.993 0.937 0.960 0.964 0.964 0.911 0.991 0.937 0.969 0.907 0.948 
   4   (0.080) 0.007 0.063 0.040 0.036 0.036 0.089 0.009 0.063 0.031 0.093 0.052 

Locus 229 : 
2 alleles
3.6% missing data
   2   (0.761) 0.985 0.600 0.874 0.814 0.842 0.794 0.667 0.700 0.247 0.717 0.843 
   4   (0.239) 0.015 0.400 0.126 0.186 0.158 0.206 0.333 0.300 0.753 0.283 0.157 

Locus 230 : 
2 alleles
12.3% missing data
   4   (0.782) 0.982 0.942 0.916 0.868 0.863 0.678 0.911 0.623 0.941 0.776 0.924 
   2   (0.218) 0.018 0.058 0.084 0.132 0.137 0.322 0.089 0.377 0.059 0.224 0.076 

Locus 231 : 
2 alleles
2.2% missing data
   2   (0.666) 0.967 0.918 0.677 0.614 0.597 0.509 0.918 0.805 0.935 0.621 0.781 
   4   (0.334) 0.033 0.082 0.323 0.386 0.403 0.491 0.082 0.195 0.065 0.379 0.219 

Locus 232 : 
2 alleles
4.3% missing data
   3   (0.457) 0.478 0.502 0.336 0.465 0.483 0.544 0.486 0.346 0.511 0.431 0.506 
   4   (0.543) 0.522 0.498 0.664 0.535 0.517 0.456 0.514 0.654 0.489 0.569 0.494 

Locus 233 : 
2 alleles
7.2% missing data
   3   (0.852) 0.988 0.975 0.950 0.933 0.937 0.846 0.733 0.731 0.971 0.524 0.964 
   4   (0.148) 0.012 0.025 0.050 0.067 0.063 0.154 0.267 0.269 0.029 0.476 0.036 

Locus 234 : 
2 alleles
2.9% missing data
   4   (0.857) 0.967 0.817 0.909 0.769 0.812 0.833 0.985 0.930 0.974 0.923 0.933 
   2   (0.143) 0.033 0.183 0.091 0.231 0.188 0.167 0.015 0.070 0.026 0.077 0.067 

Locus 235 : 
2 alleles
6.5% missing data
   2   (0.676) 0.413 0.890 0.812 0.679 0.672 0.646 0.806 0.618 0.884 0.676 0.801 
   1   (0.324) 0.587 0.110 0.188 0.321 0.328 0.354 0.194 0.382 0.116 0.324 0.199 

Locus 236 : 
2 alleles
6.5% missing data
   4   (0.540) 0.971 0.166 0.372 0.580 0.620 0.562 0.541 0.446 0.878 0.858 0.558 
   1   (0.460) 0.029 0.834 0.628 0.420 0.380 0.438 0.459 0.554 0.122 0.142 0.442 

Locus 237 : 
2 alleles
3.6% missing data
   4   (0.731) 0.975 0.795 0.627 0.748 0.743 0.744 0.908 0.728 0.903 0.906 0.736 
   1   (0.269) 0.025 0.205 0.373 0.252 0.257 0.256 0.092 0.272 0.097 0.094 0.264 

Locus 238 : 
2 alleles
18.8% missing data
   1   (0.212) 0.057 0.074 0.180 0.219 0.239 0.206 0.048 0.238 0.181 0.059 0.114 
   3   (0.788) 0.943 0.926 0.820 0.781 0.761 0.794 0.952 0.762 0.819 0.941 0.886 

Locus 239 : 
2 alleles
4.3% missing data
   3   (0.885) 0.992 0.967 0.937 0.900 0.912 0.918 0.987 0.825 0.823 0.913 0.941 
   4   (0.115) 0.008 0.033 0.063 0.100 0.088 0.082 0.013 0.175 0.177 0.087 0.059 

Locus 240 : 
2 alleles
1.4% missing data
   2   (0.732) 0.993 0.656 0.812 0.836 0.840 0.710 0.360 0.596 0.811 0.939 0.884 
   3   (0.268) 0.007 0.344 0.188 0.164 0.160 0.290 0.640 0.404 0.189 0.061 0.116 

Locus 241 : 
2 alleles
8.7% missing data
   1   (0.867) 0.990 0.330 0.957 0.860 0.859 0.904 0.967 0.870 0.916 0.942 0.927 
   3   (0.133) 0.010 0.670 0.043 0.140 0.141 0.096 0.033 0.130 0.084 0.058 0.073 

Locus 242 : 
2 alleles
2.2% missing data
   3   (0.836) 0.989 0.862 0.883 0.912 0.890 0.839 0.834 0.845 0.857 0.781 0.768 
   1   (0.164) 0.011 0.138 0.117 0.088 0.110 0.161 0.166 0.155 0.143 0.219 0.232 

Locus 243 : 
2 alleles
10.9% missing data
   3   (0.473) 0.981 0.126 0.691 0.629 0.611 0.369 0.317 0.305 0.326 0.878 0.309 
   1   (0.527) 0.019 0.874 0.309 0.371 0.389 0.631 0.683 0.695 0.674 0.122 0.691 

Locus 244 : 
2 alleles
5.8% missing data
   2   (0.866) 0.986 0.920 0.880 0.806 0.817 0.919 0.986 0.878 0.976 0.966 0.915 
   4   (0.134) 0.014 0.080 0.120 0.194 0.183 0.081 0.014 0.122 0.024 0.034 0.085 

Locus 245 : 
2 alleles
2.9% missing data
   2   (0.836) 0.987 0.839 0.945 0.783 0.810 0.876 0.977 0.670 0.974 0.967 0.926 
   4   (0.164) 0.013 0.161 0.055 0.217 0.190 0.124 0.023 0.330 0.026 0.033 0.074 

Locus 246 : 
2 alleles
4.3% missing data
   4   (0.773) 0.568 0.958 0.827 0.834 0.820 0.693 0.895 0.851 0.761 0.777 0.826 
   2   (0.227) 0.432 0.042 0.173 0.166 0.180 0.307 0.105 0.149 0.239 0.223 0.174 

Locus 247 : 
2 alleles
14.5% missing data
   2   (0.645) 0.972 0.086 0.709 0.656 0.658 0.610 0.795 0.729 0.100 0.650 0.766 
   4   (0.355) 0.028 0.914 0.291 0.344 0.342 0.390 0.205 0.271 0.900 0.350 0.234 

Locus 248 : 
2 alleles
8.0% missing data
   2   (0.162) 0.569 0.044 0.067 0.171 0.142 0.102 0.207 0.193 0.351 0.043 0.092 
   3   (0.838) 0.431 0.956 0.933 0.829 0.858 0.898 0.793 0.807 0.649 0.957 0.908 

Locus 249 : 
2 alleles
13.8% missing data
   2   (0.941) 0.996 0.993 0.869 0.911 0.903 0.981 0.998 0.983 0.995 0.964 0.939 
   1   (0.059) 0.004 0.007 0.131 0.089 0.097 0.019 0.002 0.017 0.005 0.036 0.061 

Locus 250 : 
2 alleles
1.4% missing data
   2   (0.781) 0.704 0.953 0.833 0.803 0.811 0.829 0.770 0.793 0.198 0.942 0.852 
   3   (0.219) 0.296 0.047 0.167 0.197 0.189 0.171 0.230 0.207 0.802 0.058 0.148 

Locus 251 : 
2 alleles
5.1% missing data
   3   (0.380) 0.992 0.384 0.348 0.406 0.429 0.368 0.132 0.295 0.715 0.460 0.186 
   4   (0.620) 0.008 0.616 0.652 0.594 0.571 0.632 0.868 0.705 0.285 0.540 0.814 

Locus 252 : 
2 alleles
15.9% missing data
   2   (0.258) 0.229 0.316 0.294 0.230 0.199 0.273 0.244 0.237 0.090 0.049 0.236 
   4   (0.742) 0.771 0.684 0.706 0.770 0.801 0.727 0.756 0.763 0.910 0.951 0.764 

Locus 253 : 
2 alleles
15.2% missing data
   4   (0.861) 0.956 0.973 0.927 0.925 0.911 0.812 0.969 0.838 0.962 0.867 0.958 
   2   (0.139) 0.044 0.027 0.073 0.075 0.089 0.188 0.031 0.162 0.038 0.133 0.042 

Locus 254 : 
2 alleles
8.0% missing data
   1   (0.321) 0.084 0.094 0.377 0.406 0.324 0.369 0.139 0.268 0.155 0.321 0.231 
   2   (0.679) 0.916 0.906 0.623 0.594 0.676 0.631 0.861 0.732 0.845 0.679 0.769 

Locus 255 : 
2 alleles
16.7% missing data
   1   (0.650) 0.660 0.593 0.696 0.715 0.686 0.773 0.412 0.572 0.685 0.238 0.363 
   2   (0.350) 0.340 0.407 0.304 0.285 0.314 0.227 0.588 0.428 0.315 0.762 0.637 

Locus 256 : 
2 alleles
7.2% missing data
   1   (0.669) 0.052 0.697 0.785 0.694 0.702 0.683 0.483 0.587 0.957 0.904 0.829 
   2   (0.331) 0.948 0.303 0.215 0.306 0.298 0.317 0.517 0.413 0.043 0.096 0.171 

Locus 257 : 
2 alleles
10.9% missing data
   1   (0.918) 0.989 0.962 0.944 0.951 0.954 0.962 0.991 0.867 0.945 0.944 0.974 
   2   (0.082) 0.011 0.038 0.056 0.049 0.046 0.038 0.009 0.133 0.055 0.056 0.026 

Locus 258 : 
2 alleles
15.9% missing data
   3   (0.904) 0.895 0.742 0.980 0.954 0.953 0.876 0.953 0.901 0.974 0.966 0.976 
   1   (0.096) 0.105 0.258 0.020 0.046 0.047 0.124 0.047 0.099 0.026 0.034 0.024 

Locus 259 : 
2 alleles
10.9% missing data
   2   (0.850) 0.033 0.971 0.780 0.836 0.852 0.925 0.988 0.884 0.981 0.895 0.883 
   4   (0.150) 0.967 0.029 0.220 0.164 0.148 0.075 0.012 0.116 0.019 0.105 0.117 

Locus 260 : 
2 alleles
11.6% missing data
   1   (0.859) 0.984 0.927 0.922 0.789 0.727 0.921 0.984 0.913 0.527 0.879 0.886 
   3   (0.141) 0.016 0.073 0.078 0.211 0.273 0.079 0.016 0.087 0.473 0.121 0.114 

Locus 261 : 
2 alleles
15.9% missing data
   1   (0.488) 0.505 0.124 0.469 0.541 0.561 0.507 0.532 0.489 0.393 0.506 0.237 
   3   (0.512) 0.495 0.876 0.531 0.459 0.439 0.493 0.468 0.511 0.607 0.494 0.763 

Locus 262 : 
2 alleles
13.8% missing data
   4   (0.126) 0.012 0.104 0.137 0.184 0.124 0.085 0.017 0.115 0.130 0.036 0.041 
   2   (0.874) 0.988 0.896 0.863 0.816 0.876 0.915 0.983 0.885 0.870 0.964 0.959 

Locus 263 : 
2 alleles
1.4% missing data
   1   (0.902) 0.992 0.979 0.944 0.937 0.938 0.943 0.982 0.791 0.979 0.970 0.980 
   2   (0.098) 0.008 0.021 0.056 0.063 0.062 0.057 0.018 0.209 0.021 0.030 0.020 

Locus 264 : 
2 alleles
3.6% missing data
   2   (0.939) 0.997 0.991 0.996 0.992 0.993 0.945 0.763 0.877 0.910 0.455 0.995 
   4   (0.061) 0.003 0.009 0.004 0.008 0.007 0.055 0.237 0.123 0.090 0.545 0.005 

Locus 265 : 
2 alleles
7.2% missing data
   3   (0.693) 0.083 0.682 0.829 0.712 0.623 0.753 0.931 0.714 0.360 0.768 0.503 
   2   (0.307) 0.917 0.318 0.171 0.288 0.377 0.247 0.069 0.286 0.640 0.232 0.497 

Locus 266 : 
2 alleles
5.1% missing data
   2   (0.473) 0.806 0.373 0.586 0.446 0.397 0.528 0.744 0.436 0.053 0.440 0.231 
   4   (0.527) 0.194 0.627 0.414 0.554 0.603 0.472 0.256 0.564 0.947 0.560 0.769 

Locus 267 : 
2 alleles
2.9% missing data
   2   (0.923) 0.987 0.992 0.929 0.953 0.944 0.960 0.994 0.963 0.993 0.640 0.713 
   4   (0.077) 0.013 0.008 0.071 0.047 0.056 0.040 0.006 0.037 0.007 0.360 0.287 

Locus 268 : 
2 alleles
15.2% missing data
   1   (0.193) 0.064 0.069 0.270 0.163 0.163 0.255 0.036 0.136 0.046 0.188 0.083 
   3   (0.807) 0.936 0.931 0.730 0.837 0.837 0.745 0.964 0.864 0.954 0.812 0.917 

Locus 269 : 
2 alleles
4.3% missing data
   1   (0.904) 0.993 0.918 0.725 0.901 0.921 0.945 0.993 0.959 0.877 0.952 0.961 
   3   (0.096) 0.007 0.082 0.275 0.099 0.079 0.055 0.007 0.041 0.123 0.048 0.039 

Locus 270 : 
2 alleles
6.5% missing data
   4   (0.906) 0.989 0.979 0.961 0.935 0.937 0.949 0.974 0.834 0.905 0.951 0.932 
   1   (0.094) 0.011 0.021 0.039 0.065 0.063 0.051 0.026 0.166 0.095 0.049 0.068 

Locus 271 : 
2 alleles
2.2% missing data
   2   (0.871) 0.990 0.858 0.970 0.940 0.932 0.802 0.930 0.828 0.974 0.767 0.978 
   4   (0.129) 0.010 0.142 0.030 0.060 0.068 0.198 0.070 0.172 0.026 0.233 0.022 

Locus 272 : 
2 alleles
2.9% missing data
   4   (0.845) 0.949 0.944 0.858 0.884 0.892 0.816 0.968 0.851 0.950 0.957 0.906 
   2   (0.155) 0.051 0.056 0.142 0.116 0.108 0.184 0.032 0.149 0.050 0.043 0.094 

Locus 273 : 
2 alleles
1.4% missing data
   2   (0.866) 0.990 0.964 0.913 0.918 0.918 0.857 0.979 0.901 0.971 0.967 0.543 
   4   (0.134) 0.010 0.036 0.087 0.082 0.082 0.143 0.021 0.099 0.029 0.033 0.457 

Locus 274 : 
2 alleles
8.0% missing data
   1   (0.141) 0.053 0.028 0.120 0.170 0.118 0.098 0.033 0.197 0.024 0.209 0.073 
   3   (0.859) 0.947 0.972 0.880 0.830 0.882 0.902 0.967 0.803 0.976 0.791 0.927 

Locus 275 : 
2 alleles
2.9% missing data
   1   (0.584) 0.020 0.910 0.508 0.691 0.706 0.621 0.689 0.558 0.126 0.161 0.648 
   4   (0.416) 0.980 0.090 0.492 0.309 0.294 0.379 0.311 0.442 0.874 0.839 0.352 

Locus 276 : 
2 alleles
18.1% missing data
   2   (0.372) 0.127 0.718 0.227 0.446 0.506 0.314 0.142 0.432 0.591 0.132 0.286 
   3   (0.628) 0.873 0.282 0.773 0.554 0.494 0.686 0.858 0.568 0.409 0.868 0.714 

Locus 277 : 
2 alleles
10.9% missing data
   1   (0.909) 0.993 0.970 0.964 0.910 0.875 0.921 0.992 0.936 0.836 0.953 0.971 
   4   (0.091) 0.007 0.030 0.036 0.090 0.125 0.079 0.008 0.064 0.164 0.047 0.029 

Locus 278 : 
2 alleles
3.6% missing data
   3   (0.781) 0.982 0.798 0.840 0.656 0.729 0.725 0.975 0.837 0.947 0.955 0.877 
   1   (0.219) 0.018 0.202 0.160 0.344 0.271 0.275 0.025 0.163 0.053 0.045 0.123 

Locus 279 : 
2 alleles
3.6% missing data
   1   (0.877) 0.947 0.958 0.924 0.882 0.866 0.842 0.987 0.946 0.939 0.945 0.846 
   3   (0.123) 0.053 0.042 0.076 0.118 0.134 0.158 0.013 0.054 0.061 0.055 0.154 

Locus 280 : 
2 alleles
2.2% missing data
   3   (0.182) 0.018 0.141 0.075 0.187 0.175 0.115 0.124 0.384 0.045 0.396 0.050 
   4   (0.818) 0.982 0.859 0.925 0.813 0.825 0.885 0.876 0.616 0.955 0.604 0.950 

Locus 281 : 
2 alleles
14.5% missing data
   1   (0.729) 0.891 0.914 0.764 0.692 0.705 0.745 0.890 0.746 0.572 0.673 0.838 
   2   (0.271) 0.109 0.086 0.236 0.308 0.295 0.255 0.110 0.254 0.428 0.327 0.162 

Locus 282 : 
2 alleles
18.1% missing data
   3   (0.824) 0.814 0.932 0.847 0.864 0.848 0.713 0.960 0.901 0.969 0.957 0.877 
   4   (0.176) 0.186 0.068 0.153 0.136 0.152 0.287 0.040 0.099 0.031 0.043 0.123 

Locus 283 : 
2 alleles
5.1% missing data
   1   (0.892) 0.988 0.970 0.933 0.916 0.930 0.854 0.985 0.931 0.976 0.879 0.966 
   2   (0.108) 0.012 0.030 0.067 0.084 0.070 0.146 0.015 0.069 0.024 0.121 0.034 

Locus 284 : 
2 alleles
5.1% missing data
   1   (0.880) 0.225 0.922 0.877 0.896 0.899 0.932 0.976 0.944 0.980 0.865 0.890 
   2   (0.120) 0.775 0.078 0.123 0.104 0.101 0.068 0.024 0.056 0.020 0.135 0.110 

Locus 285 : 
2 alleles
10.9% missing data
   4   (0.904) 0.991 0.976 0.976 0.945 0.951 0.829 0.986 0.913 0.975 0.924 0.973 
   2   (0.096) 0.009 0.024 0.024 0.055 0.049 0.171 0.014 0.087 0.025 0.076 0.027 

Locus 286 : 
2 alleles
8.0% missing data
   4   (0.367) 0.072 0.420 0.195 0.393 0.414 0.346 0.441 0.500 0.127 0.387 0.255 
   2   (0.633) 0.928 0.580 0.805 0.607 0.586 0.654 0.559 0.500 0.873 0.613 0.745 

Locus 287 : 
2 alleles
14.5% missing data
   1   (0.417) 0.038 0.919 0.438 0.450 0.438 0.342 0.286 0.423 0.438 0.885 0.322 
   3   (0.583) 0.962 0.081 0.562 0.550 0.562 0.658 0.714 0.577 0.562 0.115 0.678 

Locus 288 : 
2 alleles
2.2% missing data
   2   (0.052) 0.004 0.019 0.093 0.094 0.096 0.012 0.001 0.011 0.010 0.010 0.069 
   3   (0.948) 0.996 0.981 0.907 0.906 0.904 0.988 0.999 0.989 0.990 0.990 0.931 

Locus 289 : 
2 alleles
15.9% missing data
   4   (0.922) 0.021 0.990 0.910 0.831 0.864 0.980 0.997 0.981 0.993 0.986 0.957 
   2   (0.078) 0.979 0.010 0.090 0.169 0.136 0.020 0.003 0.019 0.007 0.014 0.043 

Locus 290 : 
2 alleles
6.5% missing data
   2   (0.847) 0.989 0.962 0.947 0.936 0.943 0.766 0.838 0.781 0.941 0.572 0.966 
   4   (0.153) 0.011 0.038 0.053 0.064 0.057 0.234 0.162 0.219 0.059 0.428 0.034 

Locus 291 : 
2 alleles
18.1% missing data
   4   (0.894) 0.960 0.985 0.869 0.882 0.896 0.929 0.984 0.934 0.982 0.883 0.950 
   2   (0.106) 0.040 0.015 0.131 0.118 0.104 0.071 0.016 0.066 0.018 0.117 0.050 

Locus 292 : 
2 alleles
7.2% missing data
   2   (0.715) 0.968 0.899 0.572 0.620 0.640 0.763 0.946 0.795 0.501 0.600 0.879 
   4   (0.285) 0.032 0.101 0.428 0.380 0.360 0.237 0.054 0.205 0.499 0.400 0.121 

Locus 293 : 
2 alleles
3.6% missing data
   1   (0.917) 0.983 0.990 0.742 0.737 0.783 0.980 0.998 0.981 0.993 0.986 0.913 
   3   (0.083) 0.017 0.010 0.258 0.263 0.217 0.020 0.002 0.019 0.007 0.014 0.087 

Locus 294 : 
2 alleles
10.9% missing data
   2   (0.846) 0.556 0.969 0.945 0.866 0.881 0.830 0.830 0.874 0.798 0.973 0.926 
   1   (0.154) 0.444 0.031 0.055 0.134 0.119 0.170 0.170 0.126 0.202 0.027 0.074 

Locus 295 : 
2 alleles
5.1% missing data
   1   (0.799) 0.984 0.929 0.775 0.712 0.717 0.779 0.962 0.902 0.823 0.829 0.922 
   2   (0.201) 0.016 0.071 0.225 0.288 0.283 0.221 0.038 0.098 0.177 0.171 0.078 

Locus 296 : 
2 alleles
5.8% missing data
   1   (0.615) 0.899 0.282 0.867 0.713 0.763 0.586 0.079 0.544 0.165 0.253 0.642 
   3   (0.385) 0.101 0.718 0.133 0.287 0.237 0.414 0.921 0.456 0.835 0.747 0.358 

Locus 297 : 
2 alleles
4.3% missing data
   4   (0.915) 0.993 0.955 0.983 0.959 0.964 0.944 0.983 0.799 0.944 0.956 0.922 
   2   (0.085) 0.007 0.045 0.017 0.041 0.036 0.056 0.017 0.201 0.056 0.044 0.078 

Locus 298 : 
2 alleles
11.6% missing data
   2   (0.617) 0.968 0.877 0.729 0.724 0.728 0.593 0.772 0.413 0.489 0.637 0.459 
   4   (0.383) 0.032 0.123 0.271 0.276 0.272 0.407 0.228 0.587 0.511 0.363 0.541 

Locus 299 : 
2 alleles
8.0% missing data
   2   (0.211) 0.493 0.133 0.348 0.172 0.155 0.199 0.060 0.117 0.051 0.571 0.169 
   4   (0.789) 0.507 0.867 0.652 0.828 0.845 0.801 0.940 0.883 0.949 0.429 0.831 

Locus 300 : 
2 alleles
3.6% missing data
   2   (0.801) 0.973 0.941 0.787 0.808 0.835 0.796 0.973 0.778 0.905 0.938 0.834 
   4   (0.199) 0.027 0.059 0.213 0.192 0.165 0.204 0.027 0.222 0.095 0.062 0.166 

Locus 301 : 
2 alleles
5.8% missing data
   2   (0.526) 0.921 0.165 0.560 0.494 0.502 0.566 0.324 0.483 0.498 0.909 0.513 
   4   (0.474) 0.079 0.835 0.440 0.506 0.498 0.434 0.676 0.517 0.502 0.091 0.487 

Locus 302 : 
2 alleles
13.8% missing data
   4   (0.461) 0.836 0.799 0.557 0.423 0.391 0.390 0.668 0.446 0.347 0.444 0.471 
   3   (0.539) 0.164 0.201 0.443 0.577 0.609 0.610 0.332 0.554 0.653 0.556 0.529 

Locus 303 : 
2 alleles
6.5% missing data
   4   (0.889) 0.982 0.890 0.938 0.924 0.925 0.897 0.955 0.889 0.978 0.844 0.973 
   2   (0.111) 0.018 0.110 0.062 0.076 0.075 0.103 0.045 0.111 0.022 0.156 0.027 

Locus 304 : 
2 alleles
14.5% missing data
   3   (0.913) 0.994 0.912 0.961 0.940 0.946 0.914 0.991 0.925 0.794 0.985 0.981 
   1   (0.087) 0.006 0.088 0.039 0.060 0.054 0.086 0.009 0.075 0.206 0.015 0.019 

Locus 305 : 
2 alleles
2.2% missing data
   4   (0.833) 0.238 0.936 0.732 0.853 0.859 0.851 0.959 0.915 0.966 0.953 0.934 
   3   (0.167) 0.762 0.064 0.268 0.147 0.141 0.149 0.041 0.085 0.034 0.047 0.066 

Locus 306 : 
2 alleles
5.1% missing data
   2   (0.905) 0.992 0.962 0.961 0.962 0.966 0.919 0.984 0.789 0.953 0.882 0.967 
   3   (0.095) 0.008 0.038 0.039 0.038 0.034 0.081 0.016 0.211 0.047 0.118 0.033 

Locus 307 : 
2 alleles
13.0% missing data
   3   (0.733) 0.977 0.344 0.830 0.673 0.717 0.790 0.903 0.696 0.801 0.688 0.588 
   1   (0.267) 0.023 0.656 0.170 0.327 0.283 0.210 0.097 0.304 0.199 0.312 0.412 

Locus 308 : 
2 alleles
5.1% missing data
   3   (0.909) 0.977 0.032 0.968 0.940 0.925 0.934 0.988 0.964 0.936 0.960 0.917 
   1   (0.091) 0.023 0.968 0.032 0.060 0.075 0.066 0.012 0.036 0.064 0.040 0.083 

Locus 309 : 
2 alleles
2.2% missing data
   2   (0.774) 0.979 0.947 0.855 0.791 0.833 0.681 0.945 0.767 0.419 0.926 0.936 
   3   (0.226) 0.021 0.053 0.145 0.209 0.167 0.319 0.055 0.233 0.581 0.074 0.064 

Locus 310 : 
2 alleles
5.8% missing data
   4   (0.865) 0.983 0.845 0.955 0.901 0.897 0.872 0.865 0.860 0.973 0.591 0.938 
   2   (0.135) 0.017 0.155 0.045 0.099 0.103 0.128 0.135 0.140 0.027 0.409 0.062 

Locus 311 : 
2 alleles
15.2% missing data
   3   (0.825) 0.982 0.943 0.940 0.915 0.913 0.773 0.936 0.818 0.483 0.808 0.599 
   1   (0.175) 0.018 0.057 0.060 0.085 0.087 0.227 0.064 0.182 0.517 0.192 0.401 

Locus 312 : 
2 alleles
5.1% missing data
   2   (0.898) 0.988 0.960 0.946 0.931 0.924 0.899 0.993 0.959 0.902 0.978 0.461 
   3   (0.102) 0.012 0.040 0.054 0.069 0.076 0.101 0.007 0.041 0.098 0.022 0.539 

Locus 313 : 
2 alleles
2.2% missing data
   3   (0.103) 0.007 0.020 0.070 0.083 0.068 0.091 0.011 0.114 0.021 0.020 0.049 
   4   (0.897) 0.993 0.980 0.930 0.917 0.932 0.909 0.989 0.886 0.979 0.980 0.951 

Locus 314 : 
2 alleles
9.4% missing data
   2   (0.925) 0.994 0.990 0.964 0.905 0.880 0.963 0.995 0.945 0.942 0.968 0.975 
   4   (0.075) 0.006 0.010 0.036 0.095 0.120 0.037 0.005 0.055 0.058 0.032 0.025 

Locus 315 : 
2 alleles
2.2% missing data
   2   (0.621) 0.253 0.394 0.504 0.533 0.544 0.683 0.884 0.712 0.895 0.390 0.765 
   4   (0.379) 0.747 0.606 0.496 0.467 0.456 0.317 0.116 0.288 0.105 0.610 0.235 

Locus 316 : 
2 alleles
2.9% missing data
   1   (0.931) 0.994 0.992 0.961 0.866 0.845 0.976 0.997 0.969 0.993 0.982 0.938 
   3   (0.069) 0.006 0.008 0.039 0.134 0.155 0.024 0.003 0.031 0.007 0.018 0.062 

Locus 317 : 
2 alleles
5.8% missing data
   4   (0.904) 0.978 0.984 0.976 0.957 0.952 0.870 0.983 0.935 0.982 0.357 0.970 
   2   (0.096) 0.022 0.016 0.024 0.043 0.048 0.130 0.017 0.065 0.018 0.643 0.030 

Locus 318 : 
2 alleles
6.5% missing data
   2   (0.891) 0.355 0.980 0.944 0.892 0.909 0.926 0.980 0.956 0.980 0.882 0.774 
   4   (0.109) 0.645 0.020 0.056 0.108 0.091 0.074 0.020 0.044 0.020 0.118 0.226 

Locus 319 : 
2 alleles
4.3% missing data
   2   (0.597) 0.854 0.096 0.779 0.620 0.664 0.516 0.816 0.545 0.580 0.688 0.546 
   4   (0.403) 0.146 0.904 0.221 0.380 0.336 0.484 0.184 0.455 0.420 0.312 0.454 

Locus 320 : 
2 alleles
5.1% missing data
   2   (0.393) 0.901 0.428 0.548 0.346 0.284 0.392 0.083 0.377 0.424 0.255 0.526 
   4   (0.607) 0.099 0.572 0.452 0.654 0.716 0.608 0.917 0.623 0.576 0.745 0.474 

Locus 321 : 
2 alleles
10.9% missing data
   2   (0.813) 0.986 0.468 0.852 0.883 0.896 0.786 0.878 0.818 0.942 0.543 0.957 
   4   (0.187) 0.014 0.532 0.148 0.117 0.104 0.214 0.122 0.182 0.058 0.457 0.043 

Locus 322 : 
2 alleles
6.5% missing data
   1   (0.275) 0.018 0.317 0.265 0.191 0.187 0.375 0.214 0.204 0.516 0.379 0.171 
   3   (0.725) 0.982 0.683 0.735 0.809 0.813 0.625 0.786 0.796 0.484 0.621 0.829 

Locus 323 : 
2 alleles
18.8% missing data
   3   (0.916) 0.994 0.969 0.988 0.979 0.979 0.869 0.959 0.870 0.973 0.565 0.987 
   1   (0.084) 0.006 0.031 0.012 0.021 0.021 0.131 0.041 0.130 0.027 0.435 0.013 

Locus 324 : 
2 alleles
3.6% missing data
   3   (0.792) 0.151 0.935 0.808 0.713 0.684 0.871 0.973 0.905 0.108 0.943 0.870 
   1   (0.208) 0.849 0.065 0.192 0.287 0.316 0.129 0.027 0.095 0.892 0.057 0.130 

Locus 325 : 
2 alleles
14.5% missing data
   1   (0.844) 0.827 0.781 0.909 0.896 0.892 0.841 0.963 0.798 0.939 0.936 0.900 
   3   (0.156) 0.173 0.219 0.091 0.104 0.108 0.159 0.037 0.202 0.061 0.064 0.100 

Locus 326 : 
2 alleles
13.8% missing data
   4   (0.613) 0.074 0.622 0.764 0.637 0.670 0.665 0.266 0.648 0.582 0.266 0.386 
   2   (0.387) 0.926 0.378 0.236 0.363 0.330 0.335 0.734 0.352 0.418 0.734 0.614 

Locus 327 : 
2 alleles
5.8% missing data
   1   (0.168) 0.877 0.080 0.080 0.159 0.147 0.180 0.051 0.138 0.043 0.034 0.083 
   3   (0.832) 0.123 0.920 0.920 0.841 0.853 0.820 0.949 0.862 0.957 0.966 0.917 

Locus 328 : 
2 alleles
0.7% missing data
   4   (0.872) 0.990 0.956 0.907 0.950 0.950 0.758 0.986 0.901 0.968 0.981 0.863 
   2   (0.128) 0.010 0.044 0.093 0.050 0.050 0.242 0.014 0.099 0.032 0.019 0.137 

Locus 329 : 
2 alleles
5.1% missing data
   4   (0.356) 0.030 0.105 0.312 0.475 0.453 0.381 0.136 0.260 0.359 0.434 0.404 
   2   (0.644) 0.970 0.895 0.688 0.525 0.547 0.619 0.864 0.740 0.641 0.566 0.596 

Locus 330 : 
2 alleles
3.6% missing data
   3   (0.883) 0.993 0.965 0.977 0.968 0.969 0.744 0.957 0.774 0.931 0.984 0.986 
   1   (0.117) 0.007 0.035 0.023 0.032 0.031 0.256 0.043 0.226 0.069 0.016 0.014 

Locus 331 : 
2 alleles
15.2% missing data
   4   (0.887) 0.990 0.964 0.984 0.972 0.971 0.757 0.860 0.810 0.677 0.967 0.982 
   2   (0.113) 0.010 0.036 0.016 0.028 0.029 0.243 0.140 0.190 0.323 0.033 0.018 

Locus 332 : 
2 alleles
6.5% missing data
   1   (0.314) 0.015 0.418 0.186 0.277 0.266 0.303 0.429 0.375 0.778 0.399 0.160 
   3   (0.686) 0.985 0.582 0.814 0.723 0.734 0.697 0.571 0.625 0.222 0.601 0.840 

Locus 333 : 
2 alleles
5.1% missing data
   4   (0.915) 0.978 0.967 0.949 0.896 0.878 0.970 0.987 0.925 0.978 0.978 0.887 
   1   (0.085) 0.022 0.033 0.051 0.104 0.122 0.030 0.013 0.075 0.022 0.022 0.113 

Locus 334 : 
2 alleles
2.2% missing data
   1   (0.895) 0.988 0.929 0.958 0.912 0.926 0.954 0.968 0.866 0.982 0.129 0.970 
   3   (0.105) 0.012 0.071 0.042 0.088 0.074 0.046 0.032 0.134 0.018 0.871 0.030 

Locus 335 : 
2 alleles
15.9% missing data
   1   (0.893) 0.388 0.973 0.895 0.862 0.868 0.966 0.975 0.917 0.988 0.946 0.959 
   2   (0.107) 0.612 0.027 0.105 0.138 0.132 0.034 0.025 0.083 0.012 0.054 0.041 

Locus 336 : 
2 alleles
15.9% missing data
   4   (0.922) 0.981 0.957 0.967 0.882 0.885 0.963 0.992 0.941 0.945 0.978 0.957 
   1   (0.078) 0.019 0.043 0.033 0.118 0.115 0.037 0.008 0.059 0.055 0.022 0.043 

Locus 337 : 
2 alleles
13.0% missing data
   2   (0.546) 0.629 0.372 0.627 0.524 0.515 0.586 0.764 0.441 0.523 0.852 0.478 
   4   (0.454) 0.371 0.628 0.373 0.476 0.485 0.414 0.236 0.559 0.477 0.148 0.522 

Locus 338 : 
2 alleles
13.8% missing data
   3   (0.836) 0.852 0.737 0.942 0.874 0.855 0.817 0.902 0.776 0.970 0.953 0.937 
   1   (0.164) 0.148 0.263 0.058 0.126 0.145 0.183 0.098 0.224 0.030 0.047 0.063 

Locus 339 : 
2 alleles
5.1% missing data
   1   (0.692) 0.411 0.952 0.838 0.753 0.792 0.705 0.326 0.606 0.689 0.943 0.417 
   3   (0.308) 0.589 0.048 0.162 0.247 0.208 0.295 0.674 0.394 0.311 0.057 0.583 

Locus 340 : 
2 alleles
1.4% missing data
   4   (0.903) 0.991 0.965 0.955 0.928 0.927 0.926 0.991 0.907 0.855 0.981 0.832 
   2   (0.097) 0.009 0.035 0.045 0.072 0.073 0.074 0.009 0.093 0.145 0.019 0.168 

Locus 341 : 
2 alleles
13.0% missing data
   4   (0.885) 0.990 0.931 0.882 0.925 0.930 0.892 0.987 0.916 0.978 0.937 0.844 
   1   (0.115) 0.010 0.069 0.118 0.075 0.070 0.108 0.013 0.084 0.022 0.063 0.156 

Locus 342 : 
2 alleles
6.5% missing data
   2   (0.731) 0.172 0.875 0.856 0.756 0.726 0.716 0.878 0.707 0.953 0.836 0.774 
   3   (0.269) 0.828 0.125 0.144 0.244 0.274 0.284 0.122 0.293 0.047 0.164 0.226 

Locus 343 : 
2 alleles
10.1% missing data
   2   (0.820) 0.985 0.961 0.855 0.817 0.805 0.793 0.971 0.856 0.830 0.965 0.869 
   4   (0.180) 0.015 0.039 0.145 0.183 0.195 0.207 0.029 0.144 0.170 0.035 0.131 

Locus 344 : 
2 alleles
11.6% missing data
   1   (0.904) 0.991 0.917 0.962 0.947 0.935 0.882 0.982 0.937 0.896 0.921 0.948 
   3   (0.096) 0.009 0.083 0.038 0.053 0.065 0.118 0.018 0.063 0.104 0.079 0.052 

Locus 345 : 
2 alleles
15.9% missing data
   4   (0.834) 0.774 0.873 0.889 0.895 0.892 0.864 0.924 0.693 0.959 0.944 0.898 
   2   (0.166) 0.226 0.127 0.111 0.105 0.108 0.136 0.076 0.307 0.041 0.056 0.102 

Locus 346 : 
2 alleles
5.8% missing data
   2   (0.896) 0.896 0.975 0.931 0.887 0.893 0.939 0.982 0.908 0.981 0.921 0.921 
   4   (0.104) 0.104 0.025 0.069 0.113 0.107 0.061 0.018 0.092 0.019 0.079 0.079 

Locus 347 : 
2 alleles
5.8% missing data
   2   (0.910) 0.994 0.913 0.908 0.930 0.947 0.915 0.989 0.947 0.960 0.935 0.963 
   4   (0.090) 0.006 0.087 0.092 0.070 0.053 0.085 0.011 0.053 0.040 0.065 0.037 

Locus 348 : 
2 alleles
1.4% missing data
   3   (0.877) 0.989 0.313 0.875 0.896 0.896 0.947 0.963 0.890 0.966 0.968 0.864 
   2   (0.123) 0.011 0.687 0.125 0.104 0.104 0.053 0.037 0.110 0.034 0.032 0.136 

Locus 349 : 
2 alleles
4.3% missing data
   4   (0.918) 0.975 0.977 0.989 0.976 0.971 0.904 0.948 0.842 0.949 0.976 0.983 
   2   (0.082) 0.025 0.023 0.011 0.024 0.029 0.096 0.052 0.158 0.051 0.024 0.017 

Locus 350 : 
2 alleles
5.1% missing data
   1   (0.914) 0.973 0.955 0.925 0.876 0.854 0.964 0.995 0.952 0.980 0.908 0.932 
   3   (0.086) 0.027 0.045 0.075 0.124 0.146 0.036 0.005 0.048 0.020 0.092 0.068 

Locus 351 : 
2 alleles
14.5% missing data
   1   (0.583) 0.121 0.900 0.707 0.492 0.556 0.576 0.501 0.569 0.634 0.874 0.673 
   3   (0.417) 0.879 0.100 0.293 0.508 0.444 0.424 0.499 0.431 0.366 0.126 0.327 

Locus 352 : 
2 alleles
2.2% missing data
   3   (0.911) 0.993 0.978 0.946 0.912 0.905 0.947 0.993 0.929 0.977 0.910 0.916 
   1   (0.089) 0.007 0.022 0.054 0.088 0.095 0.053 0.007 0.071 0.023 0.090 0.084 

Locus 353 : 
2 alleles
2.2% missing data
   3   (0.863) 0.991 0.971 0.846 0.835 0.839 0.917 0.989 0.861 0.975 0.972 0.840 
   1   (0.137) 0.009 0.029 0.154 0.165 0.161 0.083 0.011 0.139 0.025 0.028 0.160 

Locus 354 : 
2 alleles
0.7% missing data
   2   (0.895) 0.991 0.956 0.859 0.907 0.920 0.931 0.991 0.915 0.985 0.906 0.967 
   4   (0.105) 0.009 0.044 0.141 0.093 0.080 0.069 0.009 0.085 0.015 0.094 0.033 

Locus 355 : 
2 alleles
13.8% missing data
   3   (0.886) 0.989 0.963 0.951 0.870 0.902 0.868 0.985 0.898 0.899 0.971 0.925 
   1   (0.114) 0.011 0.037 0.049 0.130 0.098 0.132 0.015 0.102 0.101 0.029 0.075 

Locus 356 : 
2 alleles
11.6% missing data
   2   (0.925) 0.903 0.984 0.947 0.939 0.939 0.945 0.994 0.972 0.958 0.991 0.900 
   4   (0.075) 0.097 0.016 0.053 0.061 0.061 0.055 0.006 0.028 0.042 0.009 0.100 

Locus 357 : 
2 alleles
3.6% missing data
   4   (0.866) 0.991 0.895 0.979 0.950 0.940 0.744 0.840 0.812 0.981 0.905 0.950 
   2   (0.134) 0.009 0.105 0.021 0.050 0.060 0.256 0.160 0.188 0.019 0.095 0.050 

Locus 358 : 
2 alleles
5.8% missing data
   2   (0.728) 0.914 0.734 0.895 0.735 0.722 0.651 0.813 0.675 0.791 0.878 0.863 
   4   (0.272) 0.086 0.266 0.105 0.265 0.278 0.349 0.187 0.325 0.209 0.122 0.137 

Locus 359 : 
2 alleles
1.4% missing data
   3   (0.921) 0.975 0.988 0.947 0.899 0.853 0.970 0.994 0.977 0.993 0.455 0.907 
   1   (0.079) 0.025 0.012 0.053 0.101 0.147 0.030 0.006 0.023 0.007 0.545 0.093 

Locus 360 : 
2 alleles
2.9% missing data
   3   (0.899) 0.993 0.985 0.934 0.901 0.903 0.922 0.988 0.962 0.979 0.168 0.964 
   1   (0.101) 0.007 0.015 0.066 0.099 0.097 0.078 0.012 0.038 0.021 0.832 0.036 

Locus 361 : 
2 alleles
5.1% missing data
   1   (0.370) 0.961 0.355 0.380 0.384 0.375 0.313 0.479 0.278 0.408 0.129 0.571 
   3   (0.630) 0.039 0.645 0.620 0.616 0.625 0.687 0.521 0.722 0.592 0.871 0.429 

Locus 362 : 
2 alleles
4.3% missing data
   1   (0.863) 0.288 0.958 0.961 0.909 0.906 0.859 0.961 0.869 0.966 0.976 0.867 
   2   (0.137) 0.712 0.042 0.039 0.091 0.094 0.141 0.039 0.131 0.034 0.024 0.133 

Locus 363 : 
2 alleles
4.3% missing data
   3   (0.908) 0.989 0.959 0.980 0.967 0.969 0.825 0.964 0.888 0.915 0.980 0.983 
   1   (0.092) 0.011 0.041 0.020 0.033 0.031 0.175 0.036 0.112 0.085 0.020 0.017 

Locus 364 : 
2 alleles
11.6% missing data
   2   (0.882) 0.843 0.911 0.926 0.939 0.945 0.880 0.938 0.902 0.974 0.482 0.970 
   4   (0.118) 0.157 0.089 0.074 0.061 0.055 0.120 0.062 0.098 0.026 0.518 0.030 

Locus 365 : 
2 alleles
2.9% missing data
   1   (0.808) 0.980 0.930 0.853 0.864 0.860 0.797 0.952 0.786 0.960 0.861 0.630 
   3   (0.192) 0.020 0.070 0.147 0.136 0.140 0.203 0.048 0.214 0.040 0.139 0.370 

Locus 366 : 
2 alleles
5.1% missing data
   4   (0.494) 0.641 0.430 0.461 0.539 0.525 0.572 0.348 0.410 0.528 0.395 0.360 
   2   (0.506) 0.359 0.570 0.539 0.461 0.475 0.428 0.652 0.590 0.472 0.605 0.640 

Locus 367 : 
2 alleles
9.4% missing data
   2   (0.925) 0.994 0.981 0.940 0.918 0.895 0.972 0.996 0.942 0.992 0.938 0.952 
   3   (0.075) 0.006 0.019 0.060 0.082 0.105 0.028 0.004 0.058 0.008 0.062 0.048 

Locus 368 : 
2 alleles
6.5% missing data
   2   (0.470) 0.945 0.406 0.385 0.513 0.510 0.359 0.778 0.501 0.071 0.803 0.555 
   4   (0.530) 0.055 0.594 0.615 0.487 0.490 0.641 0.222 0.499 0.929 0.197 0.445 

Locus 369 : 
2 alleles
5.8% missing data
   4   (0.891) 0.970 0.021 0.982 0.956 0.960 0.883 0.974 0.845 0.915 0.984 0.969 
   1   (0.109) 0.030 0.979 0.018 0.044 0.040 0.117 0.026 0.155 0.085 0.016 0.031 

Locus 370 : 
2 alleles
5.8% missing data
   2   (0.256) 0.018 0.103 0.241 0.223 0.202 0.399 0.075 0.237 0.051 0.079 0.119 
   4   (0.744) 0.982 0.897 0.759 0.777 0.798 0.601 0.925 0.763 0.949 0.921 0.881 

Locus 371 : 
2 alleles
1.4% missing data
   1   (0.863) 0.979 0.967 0.849 0.928 0.923 0.908 0.964 0.784 0.970 0.756 0.857 
   3   (0.137) 0.021 0.033 0.151 0.072 0.077 0.092 0.036 0.216 0.030 0.244 0.143 

Locus 372 : 
2 alleles
0.7% missing data
   1   (0.314) 0.029 0.101 0.408 0.343 0.326 0.368 0.100 0.277 0.067 0.087 0.210 
   3   (0.686) 0.971 0.899 0.592 0.657 0.674 0.632 0.900 0.723 0.933 0.913 0.790 

Locus 373 : 
2 alleles
2.2% missing data
   4   (0.937) 0.996 0.986 0.949 0.908 0.872 0.974 0.998 0.977 0.988 0.974 0.971 
   2   (0.063) 0.004 0.014 0.051 0.092 0.128 0.026 0.002 0.023 0.012 0.026 0.029 

Locus 374 : 
2 alleles
19.6% missing data
   2   (0.666) 0.848 0.623 0.645 0.560 0.536 0.754 0.630 0.785 0.724 0.602 0.483 
   4   (0.334) 0.152 0.377 0.355 0.440 0.464 0.246 0.370 0.215 0.276 0.398 0.517 

Locus 375 : 
2 alleles
15.9% missing data
   2   (0.908) 0.816 0.897 0.921 0.937 0.942 0.944 0.988 0.926 0.989 0.950 0.863 
   4   (0.092) 0.184 0.103 0.079 0.063 0.058 0.056 0.012 0.074 0.011 0.050 0.137 

Locus 376 : 
2 alleles
2.2% missing data
   2   (0.859) 0.990 0.621 0.954 0.933 0.931 0.866 0.809 0.879 0.168 0.948 0.928 
   3   (0.141) 0.010 0.379 0.046 0.067 0.069 0.134 0.191 0.121 0.832 0.052 0.072 

Locus 377 : 
2 alleles
4.3% missing data
   1   (0.605) 0.930 0.205 0.619 0.623 0.609 0.675 0.326 0.678 0.604 0.555 0.271 
   3   (0.395) 0.070 0.795 0.381 0.377 0.391 0.325 0.674 0.322 0.396 0.445 0.729 

Locus 378 : 
2 alleles
15.9% missing data
   2   (0.174) 0.013 0.052 0.421 0.277 0.241 0.083 0.013 0.099 0.022 0.160 0.360 
   4   (0.826) 0.987 0.948 0.579 0.723 0.759 0.917 0.987 0.901 0.978 0.840 0.640 

Locus 379 : 
2 alleles
14.5% missing data
   2   (0.650) 0.394 0.509 0.666 0.689 0.701 0.617 0.659 0.702 0.922 0.586 0.667 
   4   (0.350) 0.606 0.491 0.334 0.311 0.299 0.383 0.341 0.298 0.078 0.414 0.333 

Locus 380 : 
2 alleles
2.9% missing data
   2   (0.878) 0.992 0.900 0.956 0.938 0.935 0.861 0.901 0.813 0.970 0.977 0.969 
   4   (0.122) 0.008 0.100 0.044 0.062 0.065 0.139 0.099 0.187 0.030 0.023 0.031 

Locus 381 : 
2 alleles
7.2% missing data
   4   (0.867) 0.959 0.978 0.919 0.886 0.856 0.913 0.875 0.881 0.784 0.871 0.922 
   2   (0.133) 0.041 0.022 0.081 0.114 0.144 0.087 0.125 0.119 0.216 0.129 0.078 

Locus 382 : 
2 alleles
5.8% missing data
   4   (0.886) 0.300 0.909 0.959 0.925 0.909 0.908 0.900 0.924 0.977 0.926 0.947 
   2   (0.114) 0.700 0.091 0.041 0.075 0.091 0.092 0.100 0.076 0.023 0.074 0.053 

Locus 383 : 
2 alleles
14.5% missing data
   1   (0.262) 0.029 0.135 0.561 0.282 0.242 0.194 0.041 0.260 0.236 0.176 0.233 
   3   (0.738) 0.971 0.865 0.439 0.718 0.758 0.806 0.959 0.740 0.764 0.824 0.767 

Locus 384 : 
2 alleles
8.7% missing data
   1   (0.865) 0.967 0.886 0.893 0.904 0.908 0.911 0.958 0.811 0.976 0.781 0.911 
   3   (0.135) 0.033 0.114 0.107 0.096 0.092 0.089 0.042 0.189 0.024 0.219 0.089 

Locus 385 : 
2 alleles
10.9% missing data
   2   (0.884) 0.814 0.883 0.965 0.868 0.914 0.880 0.983 0.918 0.933 0.499 0.967 
   4   (0.116) 0.186 0.117 0.035 0.132 0.086 0.120 0.017 0.082 0.067 0.501 0.033 

Locus 386 : 
2 alleles
11.6% missing data
   2   (0.851) 0.866 0.726 0.924 0.851 0.890 0.784 0.970 0.900 0.976 0.858 0.949 
   1   (0.149) 0.134 0.274 0.076 0.149 0.110 0.216 0.030 0.100 0.024 0.142 0.051 

Locus 387 : 
2 alleles
7.2% missing data
   2   (0.798) 0.943 0.962 0.906 0.875 0.873 0.727 0.726 0.775 0.809 0.808 0.852 
   3   (0.202) 0.057 0.038 0.094 0.125 0.127 0.273 0.274 0.225 0.191 0.192 0.148 

Locus 388 : 
2 alleles
6.5% missing data
   3   (0.810) 0.481 0.771 0.884 0.812 0.787 0.868 0.856 0.833 0.864 0.856 0.818 
   1   (0.190) 0.519 0.229 0.116 0.188 0.213 0.132 0.144 0.167 0.136 0.144 0.182 

Locus 389 : 
2 alleles
4.3% missing data
   1   (0.786) 0.905 0.935 0.787 0.804 0.787 0.843 0.949 0.815 0.120 0.828 0.777 
   3   (0.214) 0.095 0.065 0.213 0.196 0.213 0.157 0.051 0.185 0.880 0.172 0.223 

Locus 390 : 
2 alleles
15.9% missing data
   1   (0.699) 0.686 0.654 0.648 0.649 0.584 0.749 0.802 0.785 0.917 0.777 0.689 
   3   (0.301) 0.314 0.346 0.352 0.351 0.416 0.251 0.198 0.215 0.083 0.223 0.311 

Locus 391 : 
2 alleles
4.3% missing data
   4   (0.733) 0.368 0.919 0.822 0.774 0.771 0.664 0.745 0.752 0.951 0.937 0.818 
   2   (0.267) 0.632 0.081 0.178 0.226 0.229 0.336 0.255 0.248 0.049 0.063 0.182 

Locus 392 : 
2 alleles
15.9% missing data
   3   (0.928) 0.701 0.933 0.990 0.987 0.987 0.902 0.919 0.920 0.723 0.983 0.987 
   1   (0.072) 0.299 0.067 0.010 0.013 0.013 0.098 0.081 0.080 0.277 0.017 0.013 

Locus 393 : 
2 alleles
15.2% missing data
   3   (0.882) 0.971 0.943 0.953 0.907 0.902 0.899 0.964 0.849 0.981 0.916 0.947 
   1   (0.118) 0.029 0.057 0.047 0.093 0.098 0.101 0.036 0.151 0.019 0.084 0.053 

Locus 394 : 
2 alleles
10.1% missing data
   2   (0.873) 0.990 0.972 0.959 0.880 0.885 0.841 0.972 0.899 0.814 0.959 0.903 
   4   (0.127) 0.010 0.028 0.041 0.120 0.115 0.159 0.028 0.101 0.186 0.041 0.097 

Locus 395 : 
2 alleles
11.6% missing data
   2   (0.319) 0.944 0.252 0.232 0.239 0.284 0.392 0.152 0.250 0.256 0.286 0.436 
   4   (0.681) 0.056 0.748 0.768 0.761 0.716 0.608 0.848 0.750 0.744 0.714 0.564 

Locus 396 : 
2 alleles
12.3% missing data
   3   (0.750) 0.117 0.943 0.918 0.832 0.828 0.692 0.910 0.578 0.774 0.936 0.884 
   1   (0.250) 0.883 0.057 0.082 0.168 0.172 0.308 0.090 0.422 0.226 0.064 0.116 

Locus 397 : 
2 alleles
6.5% missing data
   2   (0.527) 0.621 0.170 0.612 0.631 0.541 0.407 0.417 0.570 0.803 0.888 0.501 
   3   (0.473) 0.379 0.830 0.388 0.369 0.459 0.593 0.583 0.430 0.197 0.112 0.499 

Locus 398 : 
2 alleles
11.6% missing data
   2   (0.514) 0.944 0.532 0.409 0.502 0.500 0.481 0.890 0.635 0.491 0.128 0.210 
   4   (0.486) 0.056 0.468 0.591 0.498 0.500 0.519 0.110 0.365 0.509 0.872 0.790 

Locus 399 : 
2 alleles
2.9% missing data
   3   (0.909) 0.973 0.833 0.909 0.929 0.925 0.933 0.989 0.955 0.965 0.965 0.936 
   1   (0.091) 0.027 0.167 0.091 0.071 0.075 0.067 0.011 0.045 0.035 0.035 0.064 

Locus 400 : 
2 alleles
5.1% missing data
   1   (0.699) 0.974 0.763 0.793 0.753 0.731 0.744 0.895 0.546 0.754 0.722 0.456 
   3   (0.301) 0.026 0.237 0.207 0.247 0.269 0.256 0.105 0.454 0.246 0.278 0.544 

Locus 401 : 
2 alleles
13.0% missing data
   1   (0.840) 0.985 0.935 0.831 0.840 0.838 0.896 0.982 0.821 0.890 0.873 0.747 
   2   (0.160) 0.015 0.065 0.169 0.160 0.162 0.104 0.018 0.179 0.110 0.127 0.253 

Locus 402 : 
2 alleles
5.1% missing data
   2   (0.758) 0.393 0.931 0.924 0.855 0.861 0.694 0.808 0.699 0.731 0.520 0.768 
   4   (0.242) 0.607 0.069 0.076 0.145 0.139 0.306 0.192 0.301 0.269 0.480 0.232 

Locus 403 : 
2 alleles
3.6% missing data
   4   (0.813) 0.987 0.756 0.937 0.839 0.864 0.815 0.872 0.827 0.423 0.514 0.835 
   2   (0.187) 0.013 0.244 0.063 0.161 0.136 0.185 0.128 0.173 0.577 0.486 0.165 

Locus 404 : 
2 alleles
12.3% missing data
   2   (0.845) 0.584 0.872 0.912 0.890 0.891 0.874 0.785 0.847 0.819 0.863 0.935 
   4   (0.155) 0.416 0.128 0.088 0.110 0.109 0.126 0.215 0.153 0.181 0.137 0.065 

Locus 405 : 
2 alleles
2.2% missing data
   2   (0.725) 0.385 0.907 0.864 0.715 0.703 0.703 0.819 0.736 0.950 0.490 0.800 
   3   (0.275) 0.615 0.093 0.136 0.285 0.297 0.297 0.181 0.264 0.050 0.510 0.200 

Locus 406 : 
2 alleles
11.6% missing data
   2   (0.897) 0.984 0.976 0.973 0.951 0.948 0.922 0.973 0.694 0.921 0.869 0.981 
   4   (0.103) 0.016 0.024 0.027 0.049 0.052 0.078 0.027 0.306 0.079 0.131 0.019 

Locus 407 : 
2 alleles
3.6% missing data
   2   (0.833) 0.982 0.884 0.766 0.827 0.806 0.873 0.979 0.898 0.969 0.955 0.633 
   4   (0.167) 0.018 0.116 0.234 0.173 0.194 0.127 0.021 0.102 0.031 0.045 0.367 

Locus 408 : 
2 alleles
13.0% missing data
   2   (0.850) 0.988 0.968 0.954 0.870 0.874 0.798 0.956 0.837 0.868 0.854 0.936 
   4   (0.150) 0.012 0.032 0.046 0.130 0.126 0.202 0.044 0.163 0.132 0.146 0.064 

Locus 409 : 
2 alleles
2.2% missing data
   2   (0.104) 0.007 0.114 0.233 0.174 0.162 0.047 0.005 0.038 0.015 0.020 0.093 
   4   (0.896) 0.993 0.886 0.767 0.826 0.838 0.953 0.995 0.962 0.985 0.980 0.907 

Locus 410 : 
2 alleles
5.1% missing data
   2   (0.906) 0.993 0.753 0.969 0.939 0.939 0.866 0.983 0.944 0.970 0.943 0.974 
   4   (0.094) 0.007 0.247 0.031 0.061 0.061 0.134 0.017 0.056 0.030 0.057 0.026 

Locus 411 : 
2 alleles
18.1% missing data
   2   (0.863) 0.986 0.960 0.920 0.862 0.860 0.894 0.979 0.828 0.978 0.886 0.850 
   4   (0.137) 0.014 0.040 0.080 0.138 0.140 0.106 0.021 0.172 0.022 0.114 0.150 

Locus 412 : 
2 alleles
14.5% missing data
   1   (0.888) 0.794 0.922 0.884 0.866 0.872 0.937 0.984 0.933 0.976 0.931 0.912 
   2   (0.112) 0.206 0.078 0.116 0.134 0.128 0.063 0.016 0.067 0.024 0.069 0.088 

Locus 413 : 
2 alleles
14.5% missing data
   1   (0.945) 0.995 0.993 0.849 0.950 0.954 0.984 0.998 0.985 0.995 0.967 0.885 
   3   (0.055) 0.005 0.007 0.151 0.050 0.046 0.016 0.002 0.015 0.005 0.033 0.115 

Locus 414 : 
2 alleles
13.0% missing data
   4   (0.904) 0.978 0.980 0.943 0.832 0.859 0.940 0.993 0.933 0.956 0.960 0.955 
   2   (0.096) 0.022 0.020 0.057 0.168 0.141 0.060 0.007 0.067 0.044 0.040 0.045 

Locus 415 : 
2 alleles
3.6% missing data
   1   (0.126) 0.031 0.034 0.161 0.065 0.071 0.088 0.018 0.157 0.088 0.042 0.171 
   3   (0.874) 0.969 0.966 0.839 0.935 0.929 0.912 0.982 0.843 0.912 0.958 0.829 

Locus 416 : 
2 alleles
3.6% missing data
   3   (0.860) 0.986 0.946 0.835 0.860 0.858 0.904 0.980 0.826 0.979 0.969 0.951 
   1   (0.140) 0.014 0.054 0.165 0.140 0.142 0.096 0.020 0.174 0.021 0.031 0.049 

Locus 417 : 
2 alleles
10.1% missing data
   3   (0.909) 0.981 0.984 0.966 0.848 0.898 0.944 0.992 0.893 0.987 0.983 0.977 
   4   (0.091) 0.019 0.016 0.034 0.152 0.102 0.056 0.008 0.107 0.013 0.017 0.023 

Locus 418 : 
2 alleles
5.1% missing data
   2   (0.773) 0.979 0.961 0.829 0.762 0.773 0.668 0.951 0.845 0.867 0.926 0.798 
   4   (0.227) 0.021 0.039 0.171 0.238 0.227 0.332 0.049 0.155 0.133 0.074 0.202 

Locus 419 : 
2 alleles
2.9% missing data
   3   (0.721) 0.961 0.938 0.721 0.738 0.725 0.682 0.926 0.758 0.860 0.540 0.715 
   4   (0.279) 0.039 0.062 0.279 0.262 0.275 0.318 0.074 0.242 0.140 0.460 0.285 

Locus 420 : 
2 alleles
13.8% missing data
   1   (0.275) 0.249 0.302 0.148 0.267 0.253 0.197 0.171 0.422 0.511 0.072 0.382 
   4   (0.725) 0.751 0.698 0.852 0.733 0.747 0.803 0.829 0.578 0.489 0.928 0.618 

Locus 421 : 
2 alleles
11.6% missing data
   2   (0.942) 0.995 0.993 0.918 0.936 0.912 0.983 0.998 0.984 0.995 0.975 0.675 
   4   (0.058) 0.005 0.007 0.082 0.064 0.088 0.017 0.002 0.016 0.005 0.025 0.325 

Locus 422 : 
2 alleles
5.1% missing data
   2   (0.837) 0.016 0.963 0.913 0.798 0.770 0.910 0.961 0.840 0.939 0.902 0.919 
   4   (0.163) 0.984 0.037 0.087 0.202 0.230 0.090 0.039 0.160 0.061 0.098 0.081 

Locus 423 : 
2 alleles
14.5% missing data
   3   (0.659) 0.296 0.738 0.770 0.712 0.730 0.659 0.167 0.697 0.940 0.460 0.572 
   2   (0.341) 0.704 0.262 0.230 0.288 0.270 0.341 0.833 0.303 0.060 0.540 0.428 

Locus 424 : 
2 alleles
13.0% missing data
   2   (0.868) 0.988 0.248 0.950 0.904 0.912 0.864 0.976 0.886 0.928 0.911 0.921 
   4   (0.132) 0.012 0.752 0.050 0.096 0.088 0.136 0.024 0.114 0.072 0.089 0.079 

Locus 425 : 
2 alleles
2.9% missing data
   2   (0.875) 0.991 0.837 0.968 0.938 0.947 0.825 0.686 0.906 0.792 0.821 0.949 
   4   (0.125) 0.009 0.163 0.032 0.062 0.053 0.175 0.314 0.094 0.208 0.179 0.051 

Locus 426 : 
2 alleles
5.8% missing data
   3   (0.844) 0.988 0.820 0.758 0.810 0.781 0.894 0.989 0.936 0.924 0.960 0.582 
   2   (0.156) 0.012 0.180 0.242 0.190 0.219 0.106 0.011 0.064 0.076 0.040 0.418 

Locus 427 : 
2 alleles
18.8% missing data
   4   (0.886) 0.990 0.978 0.924 0.873 0.874 0.931 0.988 0.857 0.987 0.841 0.961 
   2   (0.114) 0.010 0.022 0.076 0.127 0.126 0.069 0.012 0.143 0.013 0.159 0.039 

Locus 428 : 
2 alleles
5.8% missing data
   2   (0.914) 0.994 0.984 0.979 0.958 0.953 0.916 0.956 0.890 0.984 0.976 0.967 
   4   (0.086) 0.006 0.016 0.021 0.042 0.047 0.084 0.044 0.110 0.016 0.024 0.033 

Locus 429 : 
2 alleles
15.2% missing data
   2   (0.722) 0.725 0.621 0.652 0.759 0.775 0.757 0.882 0.679 0.946 0.424 0.854 
   3   (0.278) 0.275 0.379 0.348 0.241 0.225 0.243 0.118 0.321 0.054 0.576 0.146 

Locus 430 : 
2 alleles
4.3% missing data
   4   (0.786) 0.444 0.935 0.850 0.790 0.762 0.792 0.834 0.825 0.888 0.896 0.913 
   2   (0.214) 0.556 0.065 0.150 0.210 0.238 0.208 0.166 0.175 0.112 0.104 0.087 

Locus 431 : 
2 alleles
2.9% missing data
   1   (0.356) 0.311 0.755 0.339 0.307 0.260 0.338 0.589 0.361 0.330 0.753 0.180 
   3   (0.644) 0.689 0.245 0.661 0.693 0.740 0.662 0.411 0.639 0.670 0.247 0.820 

Locus 432 : 
2 alleles
0.7% missing data
   1   (0.477) 0.965 0.487 0.489 0.499 0.476 0.487 0.520 0.479 0.079 0.135 0.451 
   4   (0.523) 0.035 0.513 0.511 0.501 0.524 0.513 0.480 0.521 0.921 0.865 0.549 

Locus 433 : 
2 alleles
13.8% missing data
   2   (0.835) 0.983 0.961 0.895 0.753 0.693 0.897 0.970 0.813 0.829 0.946 0.908 
   4   (0.165) 0.017 0.039 0.105 0.247 0.307 0.103 0.030 0.187 0.171 0.054 0.092 

Locus 434 : 
2 alleles
14.5% missing data
   3   (0.732) 0.182 0.929 0.812 0.770 0.739 0.722 0.876 0.724 0.781 0.929 0.751 
   2   (0.268) 0.818 0.071 0.188 0.230 0.261 0.278 0.124 0.276 0.219 0.071 0.249 

Locus 435 : 
2 alleles
3.6% missing data
   4   (0.817) 0.980 0.946 0.778 0.839 0.780 0.831 0.966 0.846 0.845 0.932 0.851 
   2   (0.183) 0.020 0.054 0.222 0.161 0.220 0.169 0.034 0.154 0.155 0.068 0.149 

Locus 436 : 
2 alleles
8.0% missing data
   4   (0.742) 0.975 0.735 0.767 0.787 0.757 0.734 0.958 0.723 0.300 0.897 0.841 
   2   (0.258) 0.025 0.265 0.233 0.213 0.243 0.266 0.042 0.277 0.700 0.103 0.159 

Locus 437 : 
2 alleles
2.9% missing data
   1   (0.906) 0.973 0.326 0.969 0.941 0.944 0.919 0.955 0.937 0.988 0.973 0.975 
   3   (0.094) 0.027 0.674 0.031 0.059 0.056 0.081 0.045 0.063 0.012 0.027 0.025 

Locus 438 : 
2 alleles
5.1% missing data
   2   (0.945) 0.985 0.995 0.808 0.924 0.914 0.987 0.998 0.987 0.988 0.982 0.948 
   4   (0.055) 0.015 0.005 0.192 0.076 0.086 0.013 0.002 0.013 0.012 0.018 0.052 

Locus 439 : 
2 alleles
2.2% missing data
   3   (0.906) 0.994 0.981 0.915 0.915 0.902 0.938 0.991 0.938 0.988 0.891 0.936 
   4   (0.094) 0.006 0.019 0.085 0.085 0.098 0.062 0.009 0.062 0.012 0.109 0.064 

Locus 440 : 
2 alleles
3.6% missing data
   3   (0.826) 0.942 0.917 0.731 0.826 0.835 0.794 0.981 0.914 0.961 0.826 0.871 
   1   (0.174) 0.058 0.083 0.269 0.174 0.165 0.206 0.019 0.086 0.039 0.174 0.129 

Locus 441 : 
2 alleles
1.4% missing data
   2   (0.863) 0.119 0.979 0.950 0.926 0.921 0.872 0.952 0.902 0.520 0.881 0.946 
   4   (0.137) 0.881 0.021 0.050 0.074 0.079 0.128 0.048 0.098 0.480 0.119 0.054 

Locus 442 : 
2 alleles
6.5% missing data
   3   (0.876) 0.989 0.972 0.744 0.869 0.884 0.914 0.989 0.912 0.981 0.978 0.960 
   1   (0.124) 0.011 0.028 0.256 0.131 0.116 0.086 0.011 0.088 0.019 0.022 0.040 

Locus 443 : 
2 alleles
2.2% missing data
   4   (0.684) 0.901 0.900 0.706 0.675 0.622 0.527 0.904 0.780 0.907 0.897 0.860 
   2   (0.316) 0.099 0.100 0.294 0.325 0.378 0.473 0.096 0.220 0.093 0.103 0.140 

Locus 444 : 
2 alleles
3.6% missing data
   3   (0.866) 0.956 0.963 0.888 0.903 0.903 0.887 0.970 0.916 0.379 0.956 0.892 
   2   (0.134) 0.044 0.037 0.112 0.097 0.097 0.113 0.030 0.084 0.621 0.044 0.108 

Locus 445 : 
2 alleles
13.8% missing data
   3   (0.438) 0.043 0.420 0.286 0.536 0.491 0.460 0.189 0.491 0.188 0.327 0.658 
   1   (0.562) 0.957 0.580 0.714 0.464 0.509 0.540 0.811 0.509 0.812 0.673 0.342 

Locus 446 : 
2 alleles
4.3% missing data
   1   (0.244) 0.026 0.266 0.254 0.216 0.191 0.267 0.051 0.198 0.171 0.076 0.577 
   3   (0.756) 0.974 0.734 0.746 0.784 0.809 0.733 0.949 0.802 0.829 0.924 0.423 

Locus 447 : 
2 alleles
5.1% missing data
   3   (0.694) 0.707 0.425 0.676 0.746 0.736 0.736 0.781 0.574 0.935 0.707 0.875 
   2   (0.306) 0.293 0.575 0.324 0.254 0.264 0.264 0.219 0.426 0.065 0.293 0.125 

Locus 448 : 
2 alleles
12.3% missing data
   1   (0.076) 0.020 0.086 0.084 0.107 0.106 0.032 0.005 0.026 0.026 0.067 0.101 
   3   (0.924) 0.980 0.914 0.916 0.893 0.894 0.968 0.995 0.974 0.974 0.933 0.899 

Locus 449 : 
2 alleles
5.1% missing data
   2   (0.399) 0.238 0.059 0.185 0.423 0.430 0.433 0.742 0.439 0.416 0.528 0.265 
   4   (0.601) 0.762 0.941 0.815 0.577 0.570 0.567 0.258 0.561 0.584 0.472 0.735 

Locus 450 : 
2 alleles
13.0% missing data
   2   (0.847) 0.995 0.418 0.936 0.916 0.906 0.856 0.453 0.860 0.970 0.741 0.944 
   4   (0.153) 0.005 0.582 0.064 0.084 0.094 0.144 0.547 0.140 0.030 0.259 0.056 

Locus 451 : 
2 alleles
2.9% missing data
   2   (0.802) 0.938 0.894 0.865 0.851 0.844 0.797 0.878 0.732 0.969 0.777 0.890 
   4   (0.198) 0.062 0.106 0.135 0.149 0.156 0.203 0.122 0.268 0.031 0.223 0.110 

Locus 452 : 
2 alleles
2.2% missing data
   2   (0.619) 0.772 0.139 0.650 0.650 0.641 0.616 0.641 0.623 0.884 0.852 0.476 
   4   (0.381) 0.228 0.861 0.350 0.350 0.359 0.384 0.359 0.377 0.116 0.148 0.524 

Locus 453 : 
2 alleles
8.0% missing data
   4   (0.340) 0.034 0.320 0.478 0.312 0.293 0.367 0.054 0.295 0.578 0.271 0.362 
   2   (0.660) 0.966 0.680 0.522 0.688 0.707 0.633 0.946 0.705 0.422 0.729 0.638 

Locus 454 : 
2 alleles
2.9% missing data
   4   (0.921) 0.993 0.936 0.933 0.916 0.925 0.947 0.994 0.959 0.966 0.986 0.969 
   2   (0.079) 0.007 0.064 0.067 0.084 0.075 0.053 0.006 0.041 0.034 0.014 0.031 

Locus 455 : 
2 alleles
11.6% missing data
   1   (0.908) 0.866 0.925 0.935 0.903 0.922 0.927 0.989 0.955 0.978 0.982 0.871 
   3   (0.092) 0.134 0.075 0.065 0.097 0.078 0.073 0.011 0.045 0.022 0.018 0.129 

Locus 456 : 
2 alleles
2.9% missing data
   4   (0.873) 0.970 0.958 0.956 0.879 0.877 0.917 0.927 0.791 0.960 0.944 0.879 
   2   (0.127) 0.030 0.042 0.044 0.121 0.123 0.083 0.073 0.209 0.040 0.056 0.121 

Locus 457 : 
2 alleles
11.6% missing data
   3   (0.898) 0.991 0.971 0.969 0.944 0.946 0.871 0.975 0.857 0.978 0.977 0.981 
   2   (0.102) 0.009 0.029 0.031 0.056 0.054 0.129 0.025 0.143 0.022 0.023 0.019 

Locus 458 : 
2 alleles
13.0% missing data
   1   (0.842) 0.344 0.909 0.866 0.859 0.853 0.876 0.930 0.880 0.889 0.960 0.940 
   3   (0.158) 0.656 0.091 0.134 0.141 0.147 0.124 0.070 0.120 0.111 0.040 0.060 

Locus 459 : 
2 alleles
12.3% missing data
   3   (0.946) 0.997 0.993 0.976 0.807 0.810 0.986 0.998 0.984 0.981 0.982 0.955 
   4   (0.054) 0.003 0.007 0.024 0.193 0.190 0.014 0.002 0.016 0.019 0.018 0.045 

Locus 460 : 
2 alleles
6.5% missing data
   1   (0.837) 0.836 0.972 0.932 0.879 0.872 0.870 0.941 0.787 0.915 0.192 0.923 
   3   (0.163) 0.164 0.028 0.068 0.121 0.128 0.130 0.059 0.213 0.085 0.808 0.077 

Locus 461 : 
2 alleles
7.2% missing data
   2   (0.756) 0.702 0.130 0.807 0.822 0.814 0.771 0.825 0.832 0.939 0.201 0.728 
   4   (0.244) 0.298 0.870 0.193 0.178 0.186 0.229 0.175 0.168 0.061 0.799 0.272 

Locus 462 : 
2 alleles
3.6% missing data
   2   (0.634) 0.963 0.890 0.660 0.624 0.677 0.582 0.938 0.612 0.213 0.625 0.667 
   4   (0.366) 0.037 0.110 0.340 0.376 0.323 0.418 0.062 0.388 0.787 0.375 0.333 

Locus 463 : 
2 alleles
8.0% missing data
   1   (0.656) 0.974 0.815 0.754 0.678 0.679 0.571 0.797 0.606 0.877 0.713 0.681 
   3   (0.344) 0.026 0.185 0.246 0.322 0.321 0.429 0.203 0.394 0.123 0.287 0.319 

Locus 464 : 
2 alleles
4.3% missing data
   3   (0.902) 0.992 0.028 0.962 0.939 0.934 0.909 0.991 0.952 0.976 0.976 0.967 
   1   (0.098) 0.008 0.972 0.038 0.061 0.066 0.091 0.009 0.048 0.024 0.024 0.033 

Locus 465 : 
2 alleles
15.9% missing data
   1   (0.911) 0.976 0.842 0.948 0.924 0.933 0.923 0.989 0.953 0.771 0.917 0.937 
   3   (0.089) 0.024 0.158 0.052 0.076 0.067 0.077 0.011 0.047 0.229 0.083 0.063 

Locus 466 : 
2 alleles
13.0% missing data
   3   (0.796) 0.914 0.944 0.786 0.794 0.812 0.749 0.943 0.858 0.949 0.782 0.867 
   1   (0.204) 0.086 0.056 0.214 0.206 0.188 0.251 0.057 0.142 0.051 0.218 0.133 

Locus 467 : 
2 alleles
11.6% missing data
   1   (0.834) 0.962 0.943 0.875 0.833 0.842 0.867 0.976 0.903 0.641 0.964 0.319 
   3   (0.166) 0.038 0.057 0.125 0.167 0.158 0.133 0.024 0.097 0.359 0.036 0.681 

Locus 468 : 
2 alleles
3.6% missing data
   1   (0.189) 0.018 0.124 0.127 0.229 0.234 0.156 0.045 0.146 0.302 0.151 0.252 
   3   (0.811) 0.982 0.876 0.873 0.771 0.766 0.844 0.955 0.854 0.698 0.849 0.748 

Locus 469 : 
2 alleles
5.8% missing data
   2   (0.910) 0.977 0.910 0.953 0.952 0.952 0.904 0.985 0.932 0.956 0.978 0.905 
   4   (0.090) 0.023 0.090 0.047 0.048 0.048 0.096 0.015 0.068 0.044 0.022 0.095 

Locus 470 : 
2 alleles
5.1% missing data
   2   (0.401) 0.918 0.145 0.362 0.376 0.407 0.372 0.256 0.468 0.086 0.844 0.237 
   4   (0.599) 0.082 0.855 0.638 0.624 0.593 0.628 0.744 0.532 0.914 0.156 0.763 

Locus 471 : 
2 alleles
5.8% missing data
   2   (0.519) 0.162 0.134 0.541 0.506 0.526 0.520 0.406 0.577 0.884 0.187 0.679 
   4   (0.481) 0.838 0.866 0.459 0.494 0.474 0.480 0.594 0.423 0.116 0.813 0.321 

Locus 472 : 
2 alleles
3.6% missing data
   3   (0.852) 0.985 0.922 0.882 0.860 0.833 0.893 0.973 0.823 0.953 0.970 0.899 
   4   (0.148) 0.015 0.078 0.118 0.140 0.167 0.107 0.027 0.177 0.047 0.030 0.101 

Locus 473 : 
2 alleles
2.9% missing data
   4   (0.879) 0.987 0.976 0.947 0.881 0.891 0.856 0.976 0.897 0.974 0.953 0.955 
   2   (0.121) 0.013 0.024 0.053 0.119 0.109 0.144 0.024 0.103 0.026 0.047 0.045 

Locus 474 : 
2 alleles
15.2% missing data
   1   (0.472) 0.508 0.441 0.437 0.491 0.551 0.463 0.422 0.373 0.488 0.383 0.705 
   3   (0.528) 0.492 0.559 0.563 0.509 0.449 0.537 0.578 0.627 0.512 0.617 0.295 

Locus 475 : 
2 alleles
11.6% missing data
   3   (0.871) 0.987 0.839 0.943 0.922 0.926 0.869 0.972 0.805 0.860 0.966 0.891 
   1   (0.129) 0.013 0.161 0.057 0.078 0.074 0.131 0.028 0.195 0.140 0.034 0.109 

Locus 476 : 
2 alleles
13.0% missing data
   4   (0.920) 0.994 0.990 0.873 0.846 0.775 0.979 0.997 0.975 0.973 0.977 0.787 
   2   (0.080) 0.006 0.010 0.127 0.154 0.225 0.021 0.003 0.025 0.027 0.023 0.213 

Locus 477 : 
2 alleles
15.2% missing data
   2   (0.221) 0.018 0.539 0.113 0.192 0.174 0.265 0.108 0.281 0.054 0.068 0.097 
   4   (0.779) 0.982 0.461 0.887 0.808 0.826 0.735 0.892 0.719 0.946 0.932 0.903 

Locus 478 : 
2 alleles
6.5% missing data
   4   (0.950) 0.996 0.975 0.938 0.831 0.871 0.988 0.999 0.989 0.996 0.994 0.965 
   2   (0.050) 0.004 0.025 0.062 0.169 0.129 0.012 0.001 0.011 0.004 0.006 0.035 

Locus 479 : 
2 alleles
11.6% missing data
   1   (0.861) 0.985 0.967 0.908 0.884 0.881 0.884 0.987 0.795 0.901 0.969 0.878 
   4   (0.139) 0.015 0.033 0.092 0.116 0.119 0.116 0.013 0.205 0.099 0.031 0.122 

Locus 480 : 
2 alleles
4.3% missing data
   1   (0.262) 0.772 0.057 0.640 0.327 0.332 0.114 0.038 0.155 0.904 0.192 0.169 
   3   (0.738) 0.228 0.943 0.360 0.673 0.668 0.886 0.962 0.845 0.096 0.808 0.831 

Locus 481 : 
2 alleles
2.2% missing data
   3   (0.880) 0.991 0.921 0.934 0.933 0.922 0.907 0.976 0.789 0.977 0.954 0.927 
   4   (0.120) 0.009 0.079 0.066 0.067 0.078 0.093 0.024 0.211 0.023 0.046 0.073 

Locus 482 : 
2 alleles
0.7% missing data
   2   (0.169) 0.014 0.683 0.071 0.143 0.120 0.233 0.092 0.137 0.067 0.026 0.043 
   4   (0.831) 0.986 0.317 0.929 0.857 0.880 0.767 0.908 0.863 0.933 0.974 0.957 

Locus 483 : 
2 alleles
13.0% missing data
   4   (0.747) 0.539 0.929 0.830 0.725 0.755 0.787 0.695 0.657 0.814 0.929 0.875 
   2   (0.253) 0.461 0.071 0.170 0.275 0.245 0.213 0.305 0.343 0.186 0.071 0.125 

Locus 484 : 
2 alleles
12.3% missing data
   3   (0.906) 0.975 0.985 0.935 0.917 0.927 0.918 0.983 0.936 0.889 0.978 0.967 
   1   (0.094) 0.025 0.015 0.065 0.083 0.073 0.082 0.017 0.064 0.111 0.022 0.033 

Locus 485 : 
2 alleles
13.0% missing data
   3   (0.842) 0.985 0.959 0.879 0.854 0.871 0.754 0.975 0.904 0.840 0.952 0.948 
   1   (0.158) 0.015 0.041 0.121 0.146 0.129 0.246 0.025 0.096 0.160 0.048 0.052 

Locus 486 : 
2 alleles
3.6% missing data
   4   (0.899) 0.049 0.978 0.938 0.946 0.946 0.944 0.984 0.910 0.942 0.977 0.956 
   2   (0.101) 0.951 0.022 0.062 0.054 0.054 0.056 0.016 0.090 0.058 0.023 0.044 

Locus 487 : 
2 alleles
2.9% missing data
   2   (0.166) 0.010 0.186 0.070 0.093 0.103 0.144 0.238 0.295 0.034 0.345 0.061 
   3   (0.834) 0.990 0.814 0.930 0.907 0.897 0.856 0.762 0.705 0.966 0.655 0.939 

Locus 488 : 
2 alleles
5.8% missing data
   2   (0.826) 0.986 0.876 0.798 0.834 0.836 0.868 0.976 0.791 0.899 0.920 0.884 
   4   (0.174) 0.014 0.124 0.202 0.166 0.164 0.132 0.024 0.209 0.101 0.080 0.116 

Locus 489 : 
2 alleles
12.3% missing data
   1   (0.478) 0.125 0.773 0.508 0.397 0.391 0.442 0.852 0.541 0.480 0.864 0.269 
   3   (0.522) 0.875 0.227 0.492 0.603 0.609 0.558 0.148 0.459 0.520 0.136 0.731 

Locus 490 : 
2 alleles
3.6% missing data
   2   (0.886) 0.990 0.979 0.952 0.917 0.917 0.916 0.982 0.791 0.916 0.895 0.975 
   4   (0.114) 0.010 0.021 0.048 0.083 0.083 0.084 0.018 0.209 0.084 0.105 0.025 

Locus 491 : 
2 alleles
5.1% missing data
   3   (0.067) 0.014 0.020 0.055 0.098 0.132 0.028 0.003 0.022 0.018 0.022 0.064 
   1   (0.933) 0.986 0.980 0.945 0.902 0.868 0.972 0.997 0.978 0.982 0.978 0.936 

Locus 492 : 
2 alleles
1.4% missing data
   1   (0.905) 0.991 0.978 0.967 0.933 0.901 0.914 0.989 0.916 0.924 0.966 0.948 
   3   (0.095) 0.009 0.022 0.033 0.067 0.099 0.086 0.011 0.084 0.076 0.034 0.052 

Locus 493 : 
2 alleles
10.9% missing data
   2   (0.858) 0.960 0.964 0.890 0.867 0.858 0.838 0.977 0.910 0.936 0.964 0.868 
   4   (0.142) 0.040 0.036 0.110 0.133 0.142 0.162 0.023 0.090 0.064 0.036 0.132 

Locus 494 : 
2 alleles
2.9% missing data
   4   (0.822) 0.987 0.380 0.934 0.882 0.858 0.818 0.887 0.776 0.961 0.810 0.847 
   3   (0.178) 0.013 0.620 0.066 0.118 0.142 0.182 0.113 0.224 0.039 0.190 0.153 

Locus 495 : 
2 alleles
14.5% missing data
   2   (0.810) 0.298 0.959 0.891 0.877 0.885 0.813 0.504 0.802 0.961 0.883 0.903 
   4   (0.190) 0.702 0.041 0.109 0.123 0.115 0.187 0.496 0.198 0.039 0.117 0.097 

Locus 496 : 
2 alleles
2.9% missing data
   4   (0.850) 0.989 0.711 0.923 0.863 0.862 0.859 0.978 0.874 0.707 0.815 0.916 
   2   (0.150) 0.011 0.289 0.077 0.137 0.138 0.141 0.022 0.126 0.293 0.185 0.084 

Locus 497 : 
2 alleles
4.3% missing data
   1   (0.852) 0.987 0.966 0.858 0.805 0.827 0.900 0.984 0.846 0.960 0.897 0.888 
   3   (0.148) 0.013 0.034 0.142 0.195 0.173 0.100 0.016 0.154 0.040 0.103 0.112 

Locus 498 : 
2 alleles
12.3% missing data
   3   (0.880) 0.992 0.303 0.920 0.886 0.872 0.923 0.977 0.923 0.910 0.967 0.937 
   2   (0.120) 0.008 0.697 0.080 0.114 0.128 0.077 0.023 0.077 0.090 0.033 0.063 

Locus 499 : 
2 alleles
4.3% missing data
   4   (0.908) 0.989 0.986 0.969 0.963 0.962 0.946 0.980 0.830 0.444 0.974 0.973 
   2   (0.092) 0.011 0.014 0.031 0.037 0.038 0.054 0.020 0.170 0.556 0.026 0.027 

Locus 500 : 
2 alleles
15.2% missing data
   1   (0.834) 0.979 0.949 0.886 0.893 0.891 0.732 0.965 0.858 0.955 0.839 0.909 
   3   (0.166) 0.021 0.051 0.114 0.107 0.109 0.268 0.035 0.142 0.045 0.161 0.091 

Locus 501 : 
2 alleles
1.4% missing data
   1   (0.677) 0.967 0.383 0.641 0.720 0.740 0.609 0.925 0.711 0.934 0.126 0.862 
   2   (0.323) 0.033 0.617 0.359 0.280 0.260 0.391 0.075 0.289 0.066 0.874 0.138 

Locus 502 : 
2 alleles
10.9% missing data
   2   (0.951) 0.996 0.995 0.856 0.959 0.962 0.987 0.998 0.985 0.983 0.981 0.975 
   4   (0.049) 0.004 0.005 0.144 0.041 0.038 0.013 0.002 0.015 0.017 0.019 0.025 

Locus 503 : 
2 alleles
16.7% missing data
   4   (0.819) 0.982 0.912 0.897 0.880 0.869 0.675 0.971 0.846 0.952 0.956 0.825 
   3   (0.181) 0.018 0.088 0.103 0.120 0.131 0.325 0.029 0.154 0.048 0.044 0.175 

Locus 504 : 
2 alleles
6.5% missing data
   1   (0.799) 0.931 0.968 0.689 0.882 0.884 0.701 0.931 0.844 0.938 0.961 0.853 
   3   (0.201) 0.069 0.032 0.311 0.118 0.116 0.299 0.069 0.156 0.062 0.039 0.147 

Locus 505 : 
2 alleles
11.6% missing data
   1   (0.387) 0.797 0.929 0.597 0.331 0.378 0.308 0.184 0.313 0.444 0.363 0.351 
   3   (0.613) 0.203 0.071 0.403 0.669 0.622 0.692 0.816 0.687 0.556 0.637 0.649 

Locus 506 : 
2 alleles
3.6% missing data
   4   (0.910) 0.994 0.977 0.952 0.934 0.935 0.914 0.993 0.959 0.957 0.987 0.780 
   2   (0.090) 0.006 0.023 0.048 0.066 0.065 0.086 0.007 0.041 0.043 0.013 0.220 

Locus 507 : 
2 alleles
5.8% missing data
   4   (0.614) 0.178 0.696 0.762 0.603 0.573 0.611 0.451 0.701 0.673 0.559 0.488 
   1   (0.386) 0.822 0.304 0.238 0.397 0.427 0.389 0.549 0.299 0.327 0.441 0.512 

Locus 508 : 
2 alleles
18.1% missing data
   3   (0.915) 0.994 0.940 0.869 0.932 0.924 0.965 0.995 0.921 0.927 0.984 0.963 
   4   (0.085) 0.006 0.060 0.131 0.068 0.076 0.035 0.005 0.079 0.073 0.016 0.037 

Locus 509 : 
2 alleles
17.4% missing data
   1   (0.832) 0.988 0.951 0.867 0.841 0.831 0.835 0.977 0.809 0.962 0.956 0.882 
   3   (0.168) 0.012 0.049 0.133 0.159 0.169 0.165 0.023 0.191 0.038 0.044 0.118 

Locus 510 : 
2 alleles
4.3% missing data
   1   (0.693) 0.975 0.037 0.748 0.700 0.761 0.599 0.944 0.699 0.895 0.931 0.760 
   4   (0.307) 0.025 0.963 0.252 0.300 0.239 0.401 0.056 0.301 0.105 0.069 0.240 

Locus 511 : 
2 alleles
15.9% missing data
   1   (0.891) 0.992 0.954 0.971 0.948 0.942 0.902 0.932 0.762 0.964 0.967 0.962 
   3   (0.109) 0.008 0.046 0.029 0.052 0.058 0.098 0.068 0.238 0.036 0.033 0.038 

Locus 512 : 
2 alleles
15.9% missing data
   3   (0.898) 0.217 0.981 0.958 0.916 0.929 0.944 0.968 0.898 0.988 0.920 0.969 
   1   (0.102) 0.783 0.019 0.042 0.084 0.071 0.056 0.032 0.102 0.012 0.080 0.031 

Locus 513 : 
2 alleles
3.6% missing data
   2   (0.761) 0.809 0.897 0.848 0.821 0.802 0.729 0.684 0.728 0.919 0.841 0.873 
   4   (0.239) 0.191 0.103 0.152 0.179 0.198 0.271 0.316 0.272 0.081 0.159 0.127 

Locus 514 : 
2 alleles
10.1% missing data
   1   (0.761) 0.980 0.952 0.846 0.729 0.709 0.693 0.971 0.778 0.917 0.730 0.921 
   3   (0.239) 0.020 0.048 0.154 0.271 0.291 0.307 0.029 0.222 0.083 0.270 0.079 

Locus 515 : 
2 alleles
3.6% missing data
   4   (0.865) 0.989 0.963 0.953 0.891 0.879 0.808 0.981 0.881 0.974 0.861 0.936 
   1   (0.135) 0.011 0.037 0.047 0.109 0.121 0.192 0.019 0.119 0.026 0.139 0.064 

Locus 516 : 
2 alleles
13.8% missing data
   2   (0.872) 0.991 0.967 0.872 0.905 0.901 0.914 0.987 0.862 0.968 0.901 0.665 
   4   (0.128) 0.009 0.033 0.128 0.095 0.099 0.086 0.013 0.138 0.032 0.099 0.335 

Locus 517 : 
2 alleles
3.6% missing data
   1   (0.735) 0.976 0.929 0.772 0.654 0.688 0.693 0.959 0.798 0.671 0.644 0.862 
   4   (0.265) 0.024 0.071 0.228 0.346 0.312 0.307 0.041 0.202 0.329 0.356 0.138 

Locus 518 : 
2 alleles
6.5% missing data
   4   (0.763) 0.975 0.815 0.818 0.724 0.768 0.767 0.910 0.679 0.939 0.864 0.884 
   3   (0.237) 0.025 0.185 0.182 0.276 0.232 0.233 0.090 0.321 0.061 0.136 0.116 

Locus 519 : 
2 alleles
2.9% missing data
   3   (0.705) 0.925 0.913 0.717 0.772 0.811 0.653 0.810 0.545 0.912 0.615 0.917 
   1   (0.295) 0.075 0.087 0.283 0.228 0.189 0.347 0.190 0.455 0.088 0.385 0.083 

Locus 520 : 
2 alleles
5.1% missing data
   3   (0.708) 0.128 0.362 0.902 0.882 0.898 0.526 0.088 0.668 0.964 0.761 0.935 
   4   (0.292) 0.872 0.638 0.098 0.118 0.102 0.474 0.912 0.332 0.036 0.239 0.065 

Locus 521 : 
2 alleles
3.6% missing data
   2   (0.878) 0.993 0.649 0.959 0.957 0.965 0.856 0.774 0.845 0.976 0.722 0.975 
   4   (0.122) 0.007 0.351 0.041 0.043 0.035 0.144 0.226 0.155 0.024 0.278 0.025 

Locus 522 : 
2 alleles
13.8% missing data
   2   (0.907) 0.993 0.970 0.898 0.824 0.821 0.964 0.995 0.960 0.949 0.976 0.818 
   4   (0.093) 0.007 0.030 0.102 0.176 0.179 0.036 0.005 0.040 0.051 0.024 0.182 

Locus 523 : 
2 alleles
7.2% missing data
   4   (0.871) 0.987 0.944 0.932 0.874 0.868 0.869 0.985 0.925 0.789 0.952 0.625 
   3   (0.129) 0.013 0.056 0.068 0.126 0.132 0.131 0.015 0.075 0.211 0.048 0.375 

Locus 524 : 
2 alleles
13.0% missing data
   1   (0.889) 0.991 0.904 0.953 0.945 0.943 0.879 0.980 0.844 0.979 0.913 0.956 
   3   (0.111) 0.009 0.096 0.047 0.055 0.057 0.121 0.020 0.156 0.021 0.087 0.044 

Locus 525 : 
2 alleles
8.0% missing data
   2   (0.913) 0.993 0.906 0.985 0.969 0.967 0.913 0.964 0.777 0.960 0.988 0.965 
   4   (0.087) 0.007 0.094 0.015 0.031 0.033 0.087 0.036 0.223 0.040 0.012 0.035 

Locus 526 : 
2 alleles
5.1% missing data
   2   (0.407) 0.529 0.121 0.397 0.380 0.412 0.417 0.391 0.336 0.437 0.500 0.535 
   3   (0.593) 0.471 0.879 0.603 0.620 0.588 0.583 0.609 0.664 0.563 0.500 0.465 

Locus 527 : 
2 alleles
5.1% missing data
   2   (0.852) 0.060 0.936 0.898 0.899 0.902 0.842 0.971 0.906 0.915 0.935 0.923 
   4   (0.148) 0.940 0.064 0.102 0.101 0.098 0.158 0.029 0.094 0.085 0.065 0.077 

Locus 528 : 
2 alleles
12.3% missing data
   4   (0.886) 0.985 0.400 0.931 0.881 0.836 0.938 0.958 0.936 0.857 0.833 0.939 
   1   (0.114) 0.015 0.600 0.069 0.119 0.164 0.062 0.042 0.064 0.143 0.167 0.061 

Locus 529 : 
2 alleles
12.3% missing data
   2   (0.884) 0.987 0.967 0.934 0.942 0.940 0.917 0.985 0.779 0.888 0.974 0.789 
   4   (0.116) 0.013 0.033 0.066 0.058 0.060 0.083 0.015 0.221 0.112 0.026 0.211 

Locus 530 : 
2 alleles
2.9% missing data
   1   (0.908) 0.993 0.975 0.902 0.923 0.924 0.953 0.992 0.905 0.975 0.979 0.973 
   4   (0.092) 0.007 0.025 0.098 0.077 0.076 0.047 0.008 0.095 0.025 0.021 0.027 

Locus 531 : 
2 alleles
4.3% missing data
   1   (0.756) 0.925 0.871 0.687 0.738 0.671 0.829 0.959 0.794 0.658 0.838 0.605 
   3   (0.244) 0.075 0.129 0.313 0.262 0.329 0.171 0.041 0.206 0.342 0.162 0.395 

Locus 532 : 
2 alleles
12.3% missing data
   1   (0.584) 0.947 0.606 0.372 0.388 0.381 0.677 0.951 0.730 0.883 0.542 0.361 
   4   (0.416) 0.053 0.394 0.628 0.612 0.619 0.323 0.049 0.270 0.117 0.458 0.639 

Locus 533 : 
2 alleles
5.1% missing data
   1   (0.881) 0.966 0.984 0.896 0.885 0.876 0.901 0.991 0.905 0.985 0.964 0.898 
   4   (0.119) 0.034 0.016 0.104 0.115 0.124 0.099 0.009 0.095 0.015 0.036 0.102 

Locus 534 : 
2 alleles
12.3% missing data
   2   (0.869) 0.969 0.975 0.886 0.864 0.877 0.907 0.984 0.929 0.963 0.902 0.501 
   4   (0.131) 0.031 0.025 0.114 0.136 0.123 0.093 0.016 0.071 0.037 0.098 0.499 

Locus 535 : 
2 alleles
17.4% missing data
   3   (0.678) 0.967 0.645 0.756 0.584 0.566 0.697 0.911 0.609 0.712 0.869 0.897 
   1   (0.322) 0.033 0.355 0.244 0.416 0.434 0.303 0.089 0.391 0.288 0.131 0.103 

Locus 536 : 
2 alleles
2.9% missing data
   1   (0.864) 0.968 0.949 0.902 0.871 0.897 0.844 0.955 0.889 0.956 0.910 0.943 
   3   (0.136) 0.032 0.051 0.098 0.129 0.103 0.156 0.045 0.111 0.044 0.090 0.057 

Locus 537 : 
2 alleles
3.6% missing data
   2   (0.460) 0.035 0.937 0.485 0.475 0.451 0.414 0.256 0.524 0.490 0.442 0.503 
   4   (0.540) 0.965 0.063 0.515 0.525 0.549 0.586 0.744 0.476 0.510 0.558 0.497 

Locus 538 : 
2 alleles
15.9% missing data
   3   (0.796) 0.979 0.954 0.895 0.862 0.847 0.730 0.928 0.726 0.678 0.952 0.902 
   1   (0.204) 0.021 0.046 0.105 0.138 0.153 0.270 0.072 0.274 0.322 0.048 0.098 

Locus 539 : 
2 alleles
13.8% missing data
   2   (0.784) 0.935 0.794 0.859 0.755 0.824 0.787 0.825 0.706 0.958 0.731 0.939 
   4   (0.216) 0.065 0.206 0.141 0.245 0.176 0.213 0.175 0.294 0.042 0.269 0.061 

Locus 540 : 
2 alleles
10.1% missing data
   2   (0.763) 0.277 0.904 0.889 0.817 0.842 0.658 0.885 0.788 0.936 0.924 0.684 
   4   (0.237) 0.723 0.096 0.111 0.183 0.158 0.342 0.115 0.212 0.064 0.076 0.316 

Locus 541 : 
2 alleles
11.6% missing data
   3   (0.610) 0.589 0.470 0.555 0.598 0.579 0.657 0.813 0.528 0.847 0.689 0.801 
   4   (0.390) 0.411 0.530 0.445 0.402 0.421 0.343 0.187 0.472 0.153 0.311 0.199 

Locus 542 : 
2 alleles
3.6% missing data
   1   (0.891) 0.993 0.890 0.981 0.966 0.965 0.904 0.972 0.754 0.144 0.969 0.985 
   3   (0.109) 0.007 0.110 0.019 0.034 0.035 0.096 0.028 0.246 0.856 0.031 0.015 

Locus 543 : 
2 alleles
10.1% missing data
   1   (0.931) 0.995 0.967 0.931 0.956 0.949 0.971 0.997 0.968 0.976 0.971 0.690 
   3   (0.069) 0.005 0.033 0.069 0.044 0.051 0.029 0.003 0.032 0.024 0.029 0.310 

Locus 544 : 
2 alleles
5.1% missing data
   1   (0.914) 0.982 0.965 0.945 0.953 0.955 0.886 0.988 0.958 0.981 0.854 0.976 
   3   (0.086) 0.018 0.035 0.055 0.047 0.045 0.114 0.012 0.042 0.019 0.146 0.024 

Locus 545 : 
2 alleles
2.9% missing data
   2   (0.837) 0.988 0.936 0.797 0.787 0.812 0.868 0.984 0.869 0.918 0.937 0.894 
   1   (0.163) 0.012 0.064 0.203 0.213 0.188 0.132 0.016 0.131 0.082 0.063 0.106 

Locus 546 : 
2 alleles
4.3% missing data
   2   (0.888) 0.799 0.960 0.916 0.906 0.892 0.913 0.987 0.925 0.985 0.743 0.936 
   4   (0.112) 0.201 0.040 0.084 0.094 0.108 0.087 0.013 0.075 0.015 0.257 0.064 

Locus 547 : 
2 alleles
5.8% missing data
   4   (0.753) 0.902 0.938 0.684 0.672 0.693 0.756 0.947 0.835 0.774 0.911 0.843 
   2   (0.247) 0.098 0.062 0.316 0.328 0.307 0.244 0.053 0.165 0.226 0.089 0.157 

Locus 548 : 
2 alleles
5.8% missing data
   3   (0.878) 0.988 0.962 0.953 0.928 0.925 0.835 0.951 0.901 0.976 0.801 0.906 
   1   (0.122) 0.012 0.038 0.047 0.072 0.075 0.165 0.049 0.099 0.024 0.199 0.094 

Locus 549 : 
2 alleles
2.9% missing data
   1   (0.110) 0.009 0.055 0.065 0.076 0.080 0.109 0.009 0.088 0.054 0.054 0.245 
   3   (0.890) 0.991 0.945 0.935 0.924 0.920 0.891 0.991 0.912 0.946 0.946 0.755 

Locus 550 : 
2 alleles
2.2% missing data
   1   (0.605) 0.965 0.350 0.640 0.639 0.610 0.624 0.800 0.534 0.461 0.579 0.688 
   4   (0.395) 0.035 0.650 0.360 0.361 0.390 0.376 0.200 0.466 0.539 0.421 0.312 

Locus 551 : 
2 alleles
2.9% missing data
   4   (0.904) 0.958 0.973 0.945 0.925 0.916 0.912 0.991 0.944 0.876 0.980 0.884 
   1   (0.096) 0.042 0.027 0.055 0.075 0.084 0.088 0.009 0.056 0.124 0.020 0.116 

Locus 552 : 
2 alleles
8.0% missing data
   2   (0.898) 0.991 0.971 0.836 0.843 0.838 0.961 0.994 0.938 0.984 0.965 0.889 
   4   (0.102) 0.009 0.029 0.164 0.157 0.162 0.039 0.006 0.062 0.016 0.035 0.111 

Locus 553 : 
2 alleles
10.1% missing data
   2   (0.793) 0.980 0.048 0.868 0.821 0.825 0.847 0.944 0.757 0.907 0.448 0.897 
   1   (0.207) 0.020 0.952 0.132 0.179 0.175 0.153 0.056 0.243 0.093 0.552 0.103 

Locus 554 : 
2 alleles
4.3% missing data
   1   (0.837) 0.985 0.658 0.945 0.914 0.905 0.705 0.909 0.842 0.969 0.866 0.944 
   3   (0.163) 0.015 0.342 0.055 0.086 0.095 0.295 0.091 0.158 0.031 0.134 0.056 

Locus 555 : 
2 alleles
11.6% missing data
   2   (0.865) 0.990 0.786 0.916 0.900 0.904 0.894 0.983 0.881 0.803 0.975 0.606 
   4   (0.135) 0.010 0.214 0.084 0.100 0.096 0.106 0.017 0.119 0.197 0.025 0.394 

Locus 556 : 
2 alleles
5.8% missing data
   4   (0.544) 0.964 0.122 0.824 0.737 0.746 0.402 0.063 0.324 0.426 0.597 0.823 
   2   (0.456) 0.036 0.878 0.176 0.263 0.254 0.598 0.937 0.676 0.574 0.403 0.177 

Locus 557 : 
2 alleles
14.5% missing data
   1   (0.828) 0.977 0.941 0.882 0.852 0.829 0.822 0.973 0.866 0.876 0.946 0.534 
   3   (0.172) 0.023 0.059 0.118 0.148 0.171 0.178 0.027 0.134 0.124 0.054 0.466 

Locus 558 : 
2 alleles
10.9% missing data
   1   (0.879) 0.522 0.891 0.961 0.948 0.958 0.901 0.873 0.886 0.916 0.260 0.960 
   2   (0.121) 0.478 0.109 0.039 0.052 0.042 0.099 0.127 0.114 0.084 0.740 0.040 

Locus 559 : 
2 alleles
2.2% missing data
   1   (0.914) 0.988 0.973 0.927 0.942 0.943 0.958 0.993 0.909 0.957 0.984 0.903 
   4   (0.086) 0.012 0.027 0.073 0.058 0.057 0.042 0.007 0.091 0.043 0.016 0.097 

Locus 560 : 
2 alleles
13.8% missing data
   2   (0.724) 0.635 0.202 0.889 0.719 0.676 0.730 0.573 0.796 0.561 0.704 0.828 
   4   (0.276) 0.365 0.798 0.111 0.281 0.324 0.270 0.427 0.204 0.439 0.296 0.172 

Locus 561 : 
2 alleles
5.8% missing data
   1   (0.502) 0.515 0.521 0.500 0.501 0.499 0.504 0.492 0.503 0.504 0.497 0.501 
   3   (0.498) 0.485 0.479 0.500 0.499 0.501 0.496 0.508 0.497 0.496 0.503 0.499 

Locus 562 : 
2 alleles
2.2% missing data
   2   (0.922) 0.993 0.958 0.972 0.933 0.927 0.943 0.991 0.937 0.981 0.953 0.962 
   4   (0.078) 0.007 0.042 0.028 0.067 0.073 0.057 0.009 0.063 0.019 0.047 0.038 

Locus 563 : 
2 alleles
1.4% missing data
   1   (0.894) 0.988 0.986 0.914 0.858 0.847 0.922 0.994 0.944 0.989 0.980 0.849 
   4   (0.106) 0.012 0.014 0.086 0.142 0.153 0.078 0.006 0.056 0.011 0.020 0.151 

Locus 564 : 
2 alleles
13.0% missing data
   4   (0.945) 0.996 0.994 0.927 0.901 0.884 0.984 0.998 0.985 0.995 0.973 0.930 
   3   (0.055) 0.004 0.006 0.073 0.099 0.116 0.016 0.002 0.015 0.005 0.027 0.070 

Locus 565 : 
2 alleles
1.4% missing data
   3   (0.896) 0.991 0.987 0.819 0.834 0.825 0.942 0.995 0.971 0.971 0.958 0.844 
   1   (0.104) 0.009 0.013 0.181 0.166 0.175 0.058 0.005 0.029 0.029 0.042 0.156 

Locus 566 : 
2 alleles
7.2% missing data
   1   (0.886) 0.980 0.970 0.939 0.905 0.910 0.863 0.985 0.909 0.966 0.953 0.897 
   3   (0.114) 0.020 0.030 0.061 0.095 0.090 0.137 0.015 0.091 0.034 0.047 0.103 

Locus 567 : 
2 alleles
10.9% missing data
   2   (0.709) 0.333 0.857 0.781 0.753 0.748 0.726 0.845 0.693 0.954 0.867 0.319 
   4   (0.291) 0.667 0.143 0.219 0.247 0.252 0.274 0.155 0.307 0.046 0.133 0.681 

Locus 568 : 
2 alleles
10.1% missing data
   3   (0.535) 0.310 0.375 0.601 0.527 0.562 0.530 0.694 0.491 0.458 0.511 0.678 
   4   (0.465) 0.690 0.625 0.399 0.473 0.438 0.470 0.306 0.509 0.542 0.489 0.322 

Locus 569 : 
2 alleles
12.3% missing data
   4   (0.847) 0.961 0.751 0.924 0.898 0.888 0.854 0.958 0.868 0.784 0.939 0.556 
   1   (0.153) 0.039 0.249 0.076 0.102 0.112 0.146 0.042 0.132 0.216 0.061 0.444 

Locus 570 : 
2 alleles
1.4% missing data
   2   (0.834) 0.089 0.959 0.917 0.910 0.907 0.788 0.956 0.851 0.950 0.909 0.879 
   3   (0.166) 0.911 0.041 0.083 0.090 0.093 0.212 0.044 0.149 0.050 0.091 0.121 

Locus 571 : 
2 alleles
16.7% missing data
   3   (0.911) 0.521 0.982 0.979 0.960 0.961 0.956 0.885 0.880 0.977 0.700 0.977 
   2   (0.089) 0.479 0.018 0.021 0.040 0.039 0.044 0.115 0.120 0.023 0.300 0.023 

Locus 572 : 
2 alleles
10.1% missing data
   2   (0.590) 0.500 0.626 0.735 0.684 0.671 0.532 0.774 0.400 0.848 0.860 0.537 
   1   (0.410) 0.500 0.374 0.265 0.316 0.329 0.468 0.226 0.600 0.152 0.140 0.463 

Locus 573 : 
2 alleles
13.8% missing data
   2   (0.764) 0.981 0.912 0.572 0.640 0.595 0.890 0.979 0.860 0.756 0.933 0.320 
   4   (0.236) 0.019 0.088 0.428 0.360 0.405 0.110 0.021 0.140 0.244 0.067 0.680 

Locus 574 : 
2 alleles
3.6% missing data
   3   (0.892) 0.993 0.849 0.973 0.950 0.951 0.858 0.977 0.897 0.892 0.944 0.812 
   1   (0.108) 0.007 0.151 0.027 0.050 0.049 0.142 0.023 0.103 0.108 0.056 0.188 

Locus 575 : 
2 alleles
12.3% missing data
   1   (0.896) 0.976 0.920 0.963 0.946 0.941 0.824 0.981 0.928 0.837 0.947 0.974 
   3   (0.104) 0.024 0.080 0.037 0.054 0.059 0.176 0.019 0.072 0.163 0.053 0.026 

Locus 576 : 
2 alleles
10.9% missing data
   1   (0.799) 0.168 0.951 0.826 0.801 0.747 0.845 0.970 0.865 0.968 0.785 0.698 
   4   (0.201) 0.832 0.049 0.174 0.199 0.253 0.155 0.030 0.135 0.032 0.215 0.302 

Locus 577 : 
2 alleles
4.3% missing data
   1   (0.909) 0.993 0.966 0.948 0.936 0.936 0.878 0.993 0.951 0.974 0.977 0.963 
   2   (0.091) 0.007 0.034 0.052 0.064 0.064 0.122 0.007 0.049 0.026 0.023 0.037 

Locus 578 : 
2 alleles
14.5% missing data
   2   (0.148) 0.014 0.037 0.098 0.193 0.141 0.185 0.031 0.120 0.023 0.121 0.050 
   4   (0.852) 0.986 0.963 0.902 0.807 0.859 0.815 0.969 0.880 0.977 0.879 0.950 

Locus 579 : 
2 alleles
15.2% missing data
   1   (0.900) 0.076 0.971 0.952 0.966 0.967 0.913 0.975 0.916 0.974 0.868 0.962 
   4   (0.100) 0.924 0.029 0.048 0.034 0.033 0.087 0.025 0.084 0.026 0.132 0.038 

Locus 580 : 
2 alleles
9.4% missing data
   2   (0.886) 0.991 0.505 0.975 0.958 0.960 0.829 0.919 0.902 0.768 0.772 0.981 
   4   (0.114) 0.009 0.495 0.025 0.042 0.040 0.171 0.081 0.098 0.232 0.228 0.019 

Locus 581 : 
2 alleles
5.1% missing data
   1   (0.807) 0.156 0.903 0.890 0.858 0.879 0.787 0.925 0.797 0.912 0.771 0.876 
   3   (0.193) 0.844 0.097 0.110 0.142 0.121 0.213 0.075 0.203 0.088 0.229 0.124 

Locus 582 : 
2 alleles
2.9% missing data
   3   (0.916) 0.985 0.980 0.979 0.939 0.947 0.871 0.990 0.952 0.984 0.953 0.975 
   1   (0.084) 0.015 0.020 0.021 0.061 0.053 0.129 0.010 0.048 0.016 0.047 0.025 

Locus 583 : 
2 alleles
4.3% missing data
   3   (0.090) 0.018 0.015 0.046 0.128 0.141 0.065 0.009 0.043 0.010 0.022 0.083 
   4   (0.910) 0.982 0.985 0.954 0.872 0.859 0.935 0.991 0.957 0.990 0.978 0.917 

Locus 584 : 
2 alleles
4.3% missing data
   3   (0.889) 0.231 0.793 0.979 0.962 0.965 0.863 0.641 0.919 0.966 0.926 0.977 
   2   (0.111) 0.769 0.207 0.021 0.038 0.035 0.137 0.359 0.081 0.034 0.074 0.023 

Locus 585 : 
2 alleles
6.5% missing data
   2   (0.340) 0.044 0.076 0.731 0.669 0.674 0.142 0.021 0.184 0.082 0.127 0.633 
   4   (0.660) 0.956 0.924 0.269 0.331 0.326 0.858 0.979 0.816 0.918 0.873 0.367 

Locus 586 : 
2 alleles
12.3% missing data
   1   (0.265) 0.020 0.134 0.285 0.201 0.219 0.350 0.148 0.243 0.343 0.094 0.118 
   3   (0.735) 0.980 0.866 0.715 0.799 0.781 0.650 0.852 0.757 0.657 0.906 0.882 

Locus 587 : 
2 alleles
1.4% missing data
   2   (0.857) 0.710 0.872 0.957 0.925 0.904 0.830 0.665 0.870 0.969 0.964 0.894 
   4   (0.143) 0.290 0.128 0.043 0.075 0.096 0.170 0.335 0.130 0.031 0.036 0.106 

Locus 588 : 
2 alleles
13.0% missing data
   2   (0.902) 0.993 0.402 0.977 0.949 0.960 0.938 0.944 0.818 0.922 0.937 0.984 
   1   (0.098) 0.007 0.598 0.023 0.051 0.040 0.062 0.056 0.182 0.078 0.063 0.016 

Locus 589 : 
2 alleles
16.7% missing data
   1   (0.682) 0.712 0.246 0.751 0.772 0.776 0.620 0.436 0.754 0.929 0.723 0.457 
   3   (0.318) 0.288 0.754 0.249 0.228 0.224 0.380 0.564 0.246 0.071 0.277 0.543 

Locus 590 : 
2 alleles
5.8% missing data
   3   (0.900) 0.994 0.924 0.966 0.922 0.935 0.917 0.986 0.897 0.628 0.977 0.977 
   2   (0.100) 0.006 0.076 0.034 0.078 0.065 0.083 0.014 0.103 0.372 0.023 0.023 

Locus 591 : 
2 alleles
1.4% missing data
   2   (0.910) 0.992 0.966 0.978 0.962 0.959 0.806 0.986 0.928 0.961 0.976 0.985 
   4   (0.090) 0.008 0.034 0.022 0.038 0.041 0.194 0.014 0.072 0.039 0.024 0.015 

Locus 592 : 
2 alleles
10.9% missing data
   4   (0.896) 0.987 0.973 0.932 0.824 0.830 0.932 0.991 0.941 0.972 0.874 0.929 
   2   (0.104) 0.013 0.027 0.068 0.176 0.170 0.068 0.009 0.059 0.028 0.126 0.071 

Locus 593 : 
2 alleles
13.8% missing data
   1   (0.817) 0.957 0.604 0.922 0.846 0.866 0.798 0.884 0.843 0.855 0.205 0.965 
   3   (0.183) 0.043 0.396 0.078 0.154 0.134 0.202 0.116 0.157 0.145 0.795 0.035 

Locus 594 : 
2 alleles
18.8% missing data
   1   (0.088) 0.012 0.020 0.093 0.159 0.141 0.043 0.005 0.042 0.022 0.053 0.067 
   4   (0.912) 0.988 0.980 0.907 0.841 0.859 0.957 0.995 0.958 0.978 0.947 0.933 

Locus 595 : 
2 alleles
10.1% missing data
   4   (0.873) 0.970 0.556 0.969 0.962 0.967 0.829 0.900 0.860 0.978 0.581 0.877 
   2   (0.127) 0.030 0.444 0.031 0.038 0.033 0.171 0.100 0.140 0.022 0.419 0.123 

Locus 596 : 
2 alleles
14.5% missing data
   2   (0.809) 0.091 0.952 0.921 0.837 0.843 0.792 0.953 0.884 0.123 0.821 0.925 
   4   (0.191) 0.909 0.048 0.079 0.163 0.157 0.208 0.047 0.116 0.877 0.179 0.075 

Locus 597 : 
2 alleles
12.3% missing data
   1   (0.273) 0.309 0.235 0.308 0.291 0.271 0.215 0.142 0.339 0.123 0.292 0.108 
   4   (0.727) 0.691 0.765 0.692 0.709 0.729 0.785 0.858 0.661 0.877 0.708 0.892 

Locus 598 : 
2 alleles
14.5% missing data
   1   (0.752) 0.334 0.430 0.894 0.808 0.807 0.736 0.812 0.805 0.164 0.935 0.774 
   3   (0.248) 0.666 0.570 0.106 0.192 0.193 0.264 0.188 0.195 0.836 0.065 0.226 

Locus 599 : 
2 alleles
13.0% missing data
   3   (0.646) 0.307 0.053 0.740 0.662 0.667 0.712 0.844 0.588 0.612 0.903 0.517 
   1   (0.354) 0.693 0.947 0.260 0.338 0.333 0.288 0.156 0.412 0.388 0.097 0.483 

Locus 600 : 
2 alleles
2.9% missing data
   3   (0.833) 0.471 0.968 0.906 0.802 0.812 0.863 0.881 0.876 0.964 0.947 0.853 
   4   (0.167) 0.529 0.032 0.094 0.198 0.188 0.137 0.119 0.124 0.036 0.053 0.147 

Locus 601 : 
2 alleles
14.5% missing data
   3   (0.203) 0.017 0.065 0.147 0.278 0.312 0.226 0.033 0.132 0.171 0.072 0.125 
   1   (0.797) 0.983 0.935 0.853 0.722 0.688 0.774 0.967 0.868 0.829 0.928 0.875 

Locus 602 : 
2 alleles
8.0% missing data
   1   (0.094) 0.978 0.062 0.087 0.150 0.179 0.031 0.004 0.026 0.012 0.073 0.089 
   3   (0.906) 0.022 0.938 0.913 0.850 0.821 0.969 0.996 0.974 0.988 0.927 0.911 

Locus 603 : 
2 alleles
5.1% missing data
   1   (0.810) 0.988 0.784 0.961 0.900 0.907 0.736 0.868 0.590 0.714 0.955 0.953 
   2   (0.190) 0.012 0.216 0.039 0.100 0.093 0.264 0.132 0.410 0.286 0.045 0.047 

Locus 604 : 
2 alleles
5.8% missing data
   3   (0.718) 0.379 0.709 0.729 0.814 0.799 0.643 0.737 0.728 0.944 0.812 0.875 
   1   (0.282) 0.621 0.291 0.271 0.186 0.201 0.357 0.263 0.272 0.056 0.188 0.125 

Locus 605 : 
2 alleles
7.2% missing data
   4   (0.839) 0.986 0.966 0.834 0.856 0.880 0.867 0.963 0.804 0.954 0.944 0.841 
   2   (0.161) 0.014 0.034 0.166 0.144 0.120 0.133 0.037 0.196 0.046 0.056 0.159 

Locus 606 : 
2 alleles
10.9% missing data
   1   (0.776) 0.679 0.945 0.727 0.862 0.866 0.780 0.500 0.804 0.829 0.803 0.789 
   2   (0.224) 0.321 0.055 0.273 0.138 0.134 0.220 0.500 0.196 0.171 0.197 0.211 

Locus 607 : 
2 alleles
5.1% missing data
   3   (0.812) 0.932 0.953 0.935 0.809 0.854 0.791 0.939 0.680 0.960 0.749 0.923 
   1   (0.188) 0.068 0.047 0.065 0.191 0.146 0.209 0.061 0.320 0.040 0.251 0.077 

Locus 608 : 
2 alleles
2.9% missing data
   3   (0.948) 0.986 0.995 0.931 0.915 0.890 0.987 0.999 0.988 0.996 0.985 0.846 
   4   (0.052) 0.014 0.005 0.069 0.085 0.110 0.013 0.001 0.012 0.004 0.015 0.154 

Locus 609 : 
2 alleles
6.5% missing data
   3   (0.905) 0.992 0.554 0.983 0.973 0.978 0.885 0.906 0.840 0.969 0.957 0.989 
   1   (0.095) 0.008 0.446 0.017 0.027 0.022 0.115 0.094 0.160 0.031 0.043 0.011 

Locus 610 : 
2 alleles
0.7% missing data
   1   (0.648) 0.527 0.656 0.611 0.593 0.573 0.667 0.567 0.768 0.952 0.884 0.473 
   3   (0.352) 0.473 0.344 0.389 0.407 0.427 0.333 0.433 0.232 0.048 0.116 0.527 

Locus 611 : 
2 alleles
3.6% missing data
   4   (0.810) 0.936 0.938 0.822 0.868 0.859 0.748 0.970 0.855 0.888 0.422 0.935 
   3   (0.190) 0.064 0.062 0.178 0.132 0.141 0.252 0.030 0.145 0.112 0.578 0.065 

Locus 612 : 
2 alleles
2.9% missing data
   2   (0.951) 0.997 0.974 0.942 0.878 0.889 0.988 0.999 0.989 0.996 0.988 0.986 
   4   (0.049) 0.003 0.026 0.058 0.122 0.111 0.012 0.001 0.011 0.004 0.012 0.014 

Locus 613 : 
2 alleles
8.0% missing data
   3   (0.073) 0.005 0.013 0.067 0.175 0.148 0.026 0.003 0.033 0.008 0.035 0.061 
   4   (0.927) 0.995 0.987 0.933 0.825 0.852 0.974 0.997 0.967 0.992 0.965 0.939 

Locus 614 : 
2 alleles
13.8% missing data
   3   (0.896) 0.988 0.832 0.979 0.959 0.957 0.841 0.879 0.885 0.897 0.957 0.975 
   1   (0.104) 0.012 0.168 0.021 0.041 0.043 0.159 0.121 0.115 0.103 0.043 0.025 

Locus 615 : 
2 alleles
2.9% missing data
   2   (0.791) 0.983 0.923 0.839 0.855 0.869 0.706 0.778 0.811 0.945 0.770 0.886 
   4   (0.209) 0.017 0.077 0.161 0.145 0.131 0.294 0.222 0.189 0.055 0.230 0.114 

Locus 616 : 
2 alleles
11.6% missing data
   3   (0.847) 0.988 0.397 0.940 0.889 0.865 0.853 0.946 0.891 0.963 0.844 0.694 
   4   (0.153) 0.012 0.603 0.060 0.111 0.135 0.147 0.054 0.109 0.037 0.156 0.306 

Locus 617 : 
2 alleles
0.7% missing data
   2   (0.913) 0.994 0.958 0.974 0.924 0.930 0.892 0.992 0.950 0.984 0.952 0.961 
   4   (0.087) 0.006 0.042 0.026 0.076 0.070 0.108 0.008 0.050 0.016 0.048 0.039 

Locus 618 : 
2 alleles
13.8% missing data
   1   (0.056) 0.056 0.007 0.124 0.049 0.050 0.016 0.002 0.015 0.005 0.037 0.164 
   3   (0.944) 0.944 0.993 0.876 0.951 0.950 0.984 0.998 0.985 0.995 0.963 0.836 

Locus 619 : 
2 alleles
0.7% missing data
   2   (0.841) 0.985 0.927 0.892 0.864 0.870 0.871 0.945 0.811 0.978 0.944 0.674 
   4   (0.159) 0.015 0.073 0.108 0.136 0.130 0.129 0.055 0.189 0.022 0.056 0.326 

Locus 620 : 
2 alleles
11.6% missing data
   1   (0.804) 0.978 0.928 0.819 0.835 0.823 0.717 0.963 0.849 0.943 0.863 0.868 
   4   (0.196) 0.022 0.072 0.181 0.165 0.177 0.283 0.037 0.151 0.057 0.137 0.132 

Locus 621 : 
2 alleles
15.2% missing data
   1   (0.874) 0.872 0.912 0.964 0.925 0.914 0.886 0.964 0.821 0.744 0.774 0.934 
   3   (0.126) 0.128 0.088 0.036 0.075 0.086 0.114 0.036 0.179 0.256 0.226 0.066 

Locus 622 : 
2 alleles
4.3% missing data
   3   (0.602) 0.857 0.862 0.691 0.552 0.608 0.534 0.840 0.596 0.564 0.875 0.407 
   1   (0.398) 0.143 0.138 0.309 0.448 0.392 0.466 0.160 0.404 0.436 0.125 0.593 

Locus 623 : 
2 alleles
6.5% missing data
   1   (0.898) 0.991 0.956 0.966 0.947 0.949 0.917 0.966 0.848 0.958 0.974 0.868 
   3   (0.102) 0.009 0.044 0.034 0.053 0.051 0.083 0.034 0.152 0.042 0.026 0.132 

Locus 624 : 
2 alleles
13.0% missing data
   3   (0.781) 0.812 0.755 0.862 0.759 0.744 0.869 0.778 0.703 0.708 0.763 0.870 
   4   (0.219) 0.188 0.245 0.138 0.241 0.256 0.131 0.222 0.297 0.292 0.237 0.130 

Locus 625 : 
2 alleles
11.6% missing data
   1   (0.785) 0.783 0.730 0.679 0.873 0.880 0.761 0.959 0.783 0.903 0.926 0.744 
   3   (0.215) 0.217 0.270 0.321 0.127 0.120 0.239 0.041 0.217 0.097 0.074 0.256 

Locus 626 : 
2 alleles
7.2% missing data
   1   (0.883) 0.944 0.984 0.932 0.920 0.920 0.852 0.985 0.897 0.964 0.939 0.940 
   2   (0.117) 0.056 0.016 0.068 0.080 0.080 0.148 0.015 0.103 0.036 0.061 0.060 

Locus 627 : 
2 alleles
16.7% missing data
   2   (0.299) 0.029 0.125 0.246 0.353 0.399 0.215 0.044 0.321 0.896 0.266 0.337 
   4   (0.701) 0.971 0.875 0.754 0.647 0.601 0.785 0.956 0.679 0.104 0.734 0.663 

Locus 628 : 
2 alleles
3.6% missing data
   1   (0.434) 0.119 0.260 0.480 0.521 0.524 0.459 0.101 0.343 0.945 0.297 0.323 
   3   (0.566) 0.881 0.740 0.520 0.479 0.476 0.541 0.899 0.657 0.055 0.703 0.677 

Locus 629 : 
2 alleles
10.9% missing data
   1   (0.862) 0.958 0.698 0.911 0.909 0.918 0.861 0.940 0.842 0.851 0.956 0.964 
   3   (0.138) 0.042 0.302 0.089 0.091 0.082 0.139 0.060 0.158 0.149 0.044 0.036 

Locus 630 : 
2 alleles
1.4% missing data
   2   (0.078) 0.006 0.047 0.031 0.062 0.066 0.069 0.008 0.046 0.047 0.014 0.041 
   4   (0.922) 0.994 0.953 0.969 0.938 0.934 0.931 0.992 0.954 0.953 0.986 0.959 

Locus 631 : 
2 alleles
15.2% missing data
   2   (0.843) 0.988 0.930 0.955 0.911 0.917 0.799 0.842 0.721 0.914 0.798 0.973 
   4   (0.157) 0.012 0.070 0.045 0.089 0.083 0.201 0.158 0.279 0.086 0.202 0.027 

Locus 632 : 
2 alleles
4.3% missing data
   4   (0.823) 0.984 0.964 0.803 0.732 0.670 0.851 0.984 0.918 0.918 0.736 0.862 
   1   (0.177) 0.016 0.036 0.197 0.268 0.330 0.149 0.016 0.082 0.082 0.264 0.138 

Locus 633 : 
2 alleles
6.5% missing data
   1   (0.902) 0.954 0.967 0.930 0.944 0.940 0.928 0.958 0.901 0.985 0.893 0.926 
   3   (0.098) 0.046 0.033 0.070 0.056 0.060 0.072 0.042 0.099 0.015 0.107 0.074 

Locus 634 : 
2 alleles
1.4% missing data
   4   (0.906) 0.629 0.456 0.978 0.945 0.949 0.940 0.928 0.956 0.722 0.980 0.977 
   2   (0.094) 0.371 0.544 0.022 0.055 0.051 0.060 0.072 0.044 0.278 0.020 0.023 

Locus 635 : 
2 alleles
11.6% missing data
   2   (0.119) 0.009 0.035 0.147 0.109 0.101 0.109 0.015 0.057 0.150 0.086 0.157 
   4   (0.881) 0.991 0.965 0.853 0.891 0.899 0.891 0.985 0.943 0.850 0.914 0.843 

Locus 636 : 
2 alleles
15.9% missing data
   1   (0.894) 0.988 0.914 0.899 0.891 0.894 0.925 0.979 0.928 0.966 0.898 0.949 
   3   (0.106) 0.012 0.086 0.101 0.109 0.106 0.075 0.021 0.072 0.034 0.102 0.051 

Locus 637 : 
2 alleles
10.9% missing data
   3   (0.886) 0.949 0.979 0.966 0.932 0.945 0.833 0.883 0.882 0.933 0.915 0.977 
   1   (0.114) 0.051 0.021 0.034 0.068 0.055 0.167 0.117 0.118 0.067 0.085 0.023 

Locus 638 : 
2 alleles
4.3% missing data
   4   (0.913) 0.994 0.958 0.903 0.622 0.749 0.975 0.996 0.965 0.988 0.975 0.931 
   2   (0.087) 0.006 0.042 0.097 0.378 0.251 0.025 0.004 0.035 0.012 0.025 0.069 

Locus 639 : 
2 alleles
10.9% missing data
   3   (0.749) 0.922 0.909 0.645 0.809 0.814 0.722 0.893 0.739 0.944 0.908 0.699 
   1   (0.251) 0.078 0.091 0.355 0.191 0.186 0.278 0.107 0.261 0.056 0.092 0.301 

Locus 640 : 
2 alleles
9.4% missing data
   2   (0.804) 0.984 0.914 0.884 0.886 0.899 0.737 0.939 0.732 0.667 0.806 0.906 
   1   (0.196) 0.016 0.086 0.116 0.114 0.101 0.263 0.061 0.268 0.333 0.194 0.094 

Locus 641 : 
2 alleles
6.5% missing data
   1   (0.907) 0.904 0.968 0.864 0.917 0.921 0.938 0.992 0.961 0.987 0.882 0.907 
   3   (0.093) 0.096 0.032 0.136 0.083 0.079 0.062 0.008 0.039 0.013 0.118 0.093 

Locus 642 : 
2 alleles
13.0% missing data
   1   (0.898) 0.992 0.971 0.914 0.884 0.884 0.924 0.993 0.943 0.988 0.931 0.911 
   4   (0.102) 0.008 0.029 0.086 0.116 0.116 0.076 0.007 0.057 0.012 0.069 0.089 

Locus 643 : 
2 alleles
1.4% missing data
   2   (0.670) 0.833 0.918 0.774 0.720 0.722 0.688 0.281 0.574 0.691 0.738 0.754 
   4   (0.330) 0.167 0.082 0.226 0.280 0.278 0.312 0.719 0.426 0.309 0.262 0.246 

Locus 644 : 
2 alleles
5.8% missing data
   3   (0.873) 0.990 0.348 0.949 0.903 0.912 0.832 0.969 0.919 0.976 0.969 0.958 
   4   (0.127) 0.010 0.652 0.051 0.097 0.088 0.168 0.031 0.081 0.024 0.031 0.042 

Locus 645 : 
2 alleles
2.2% missing data
   3   (0.894) 0.972 0.924 0.887 0.947 0.947 0.914 0.972 0.882 0.961 0.959 0.919 
   2   (0.106) 0.028 0.076 0.113 0.053 0.053 0.086 0.028 0.118 0.039 0.041 0.081 

Locus 646 : 
2 alleles
16.7% missing data
   3   (0.882) 0.958 0.946 0.931 0.959 0.963 0.869 0.850 0.811 0.903 0.901 0.978 
   2   (0.118) 0.042 0.054 0.069 0.041 0.037 0.131 0.150 0.189 0.097 0.099 0.022 

Locus 647 : 
2 alleles
1.4% missing data
   1   (0.842) 0.602 0.957 0.885 0.873 0.869 0.853 0.913 0.882 0.955 0.881 0.883 
   2   (0.158) 0.398 0.043 0.115 0.127 0.131 0.147 0.087 0.118 0.045 0.119 0.117 

Locus 648 : 
2 alleles
11.6% missing data
   4   (0.930) 0.992 0.982 0.866 0.932 0.938 0.972 0.996 0.963 0.975 0.987 0.950 
   2   (0.070) 0.008 0.018 0.134 0.068 0.062 0.028 0.004 0.037 0.025 0.013 0.050 

Locus 649 : 
2 alleles
8.7% missing data
   2   (0.304) 0.146 0.210 0.431 0.257 0.264 0.258 0.736 0.255 0.325 0.241 0.205 
   4   (0.696) 0.854 0.790 0.569 0.743 0.736 0.742 0.264 0.745 0.675 0.759 0.795 

Locus 650 : 
2 alleles
15.2% missing data
   2   (0.782) 0.211 0.933 0.931 0.861 0.830 0.766 0.884 0.776 0.102 0.843 0.886 
   3   (0.218) 0.789 0.067 0.069 0.139 0.170 0.234 0.116 0.224 0.898 0.157 0.114 

Locus 651 : 
2 alleles
9.4% missing data
   1   (0.112) 0.008 0.027 0.165 0.146 0.155 0.061 0.009 0.069 0.051 0.023 0.112 
   4   (0.888) 0.992 0.973 0.835 0.854 0.845 0.939 0.991 0.931 0.949 0.977 0.888 

Locus 652 : 
2 alleles
10.1% missing data
   2   (0.952) 0.997 0.994 0.932 0.929 0.917 0.987 0.998 0.986 0.983 0.976 0.975 
   4   (0.048) 0.003 0.006 0.068 0.071 0.083 0.013 0.002 0.014 0.017 0.024 0.025 

Locus 653 : 
2 alleles
13.0% missing data
   1   (0.887) 0.967 0.817 0.959 0.920 0.908 0.831 0.982 0.931 0.911 0.915 0.963 
   3   (0.113) 0.033 0.183 0.041 0.080 0.092 0.169 0.018 0.069 0.089 0.085 0.037 

Locus 654 : 
2 alleles
10.1% missing data
   3   (0.833) 0.986 0.918 0.900 0.849 0.863 0.879 0.973 0.776 0.862 0.479 0.874 
   1   (0.167) 0.014 0.082 0.100 0.151 0.137 0.121 0.027 0.224 0.138 0.521 0.126 

Locus 655 : 
2 alleles
1.4% missing data
   3   (0.948) 0.997 0.994 0.934 0.891 0.868 0.988 0.999 0.989 0.996 0.987 0.931 
   2   (0.052) 0.003 0.006 0.066 0.109 0.132 0.012 0.001 0.011 0.004 0.013 0.069 

Locus 656 : 
2 alleles
2.2% missing data
   3   (0.760) 0.005 0.963 0.876 0.732 0.661 0.862 0.962 0.720 0.960 0.775 0.416 
   4   (0.240) 0.995 0.037 0.124 0.268 0.339 0.138 0.038 0.280 0.040 0.225 0.584 

Locus 657 : 
2 alleles
13.8% missing data
   4   (0.635) 0.487 0.722 0.630 0.673 0.668 0.635 0.605 0.573 0.673 0.877 0.812 
   2   (0.365) 0.513 0.278 0.370 0.327 0.332 0.365 0.395 0.427 0.327 0.123 0.188 

Locus 658 : 
2 alleles
18.1% missing data
   4   (0.883) 0.988 0.957 0.961 0.911 0.897 0.879 0.971 0.871 0.977 0.853 0.952 
   2   (0.117) 0.012 0.043 0.039 0.089 0.103 0.121 0.029 0.129 0.023 0.147 0.048 

Locus 659 : 
2 alleles
5.1% missing data
   2   (0.821) 0.160 0.928 0.892 0.875 0.876 0.807 0.910 0.867 0.964 0.598 0.935 
   4   (0.179) 0.840 0.072 0.108 0.125 0.124 0.193 0.090 0.133 0.036 0.402 0.065 

Locus 660 : 
2 alleles
4.3% missing data
   4   (0.895) 0.991 0.369 0.908 0.905 0.920 0.945 0.979 0.932 0.952 0.907 0.930 
   2   (0.105) 0.009 0.631 0.092 0.095 0.080 0.055 0.021 0.068 0.048 0.093 0.070 

Locus 661 : 
2 alleles
13.8% missing data
   1   (0.809) 0.470 0.773 0.928 0.867 0.877 0.833 0.703 0.799 0.890 0.225 0.887 
   3   (0.191) 0.530 0.227 0.072 0.133 0.123 0.167 0.297 0.201 0.110 0.775 0.113 

Locus 662 : 
2 alleles
2.2% missing data
   2   (0.900) 0.347 0.939 0.977 0.958 0.955 0.934 0.953 0.927 0.983 0.985 0.547 
   4   (0.100) 0.653 0.061 0.023 0.042 0.045 0.066 0.047 0.073 0.017 0.015 0.453 

Locus 663 : 
2 alleles
2.9% missing data
   3   (0.898) 0.994 0.972 0.962 0.844 0.903 0.841 0.991 0.954 0.951 0.951 0.979 
   1   (0.102) 0.006 0.028 0.038 0.156 0.097 0.159 0.009 0.046 0.049 0.049 0.021 

Locus 664 : 
2 alleles
15.9% missing data
   2   (0.896) 0.992 0.907 0.804 0.938 0.934 0.937 0.991 0.935 0.958 0.955 0.699 
   4   (0.104) 0.008 0.093 0.196 0.062 0.066 0.063 0.009 0.065 0.042 0.045 0.301 

Locus 665 : 
2 alleles
5.8% missing data
   1   (0.833) 0.990 0.928 0.890 0.861 0.879 0.852 0.756 0.789 0.964 0.750 0.938 
   3   (0.167) 0.010 0.072 0.110 0.139 0.121 0.148 0.244 0.211 0.036 0.250 0.062 

Locus 666 : 
2 alleles
5.1% missing data
   2   (0.884) 0.968 0.960 0.939 0.914 0.892 0.880 0.978 0.895 0.972 0.911 0.915 
   4   (0.116) 0.032 0.040 0.061 0.086 0.108 0.120 0.022 0.105 0.028 0.089 0.085 

Locus 667 : 
2 alleles
2.9% missing data
   3   (0.853) 0.988 0.956 0.953 0.920 0.934 0.731 0.940 0.808 0.868 0.964 0.930 
   1   (0.147) 0.012 0.044 0.047 0.080 0.066 0.269 0.060 0.192 0.132 0.036 0.070 

Locus 668 : 
2 alleles
5.1% missing data
   2   (0.780) 0.977 0.930 0.897 0.780 0.769 0.785 0.893 0.786 0.507 0.579 0.850 
   4   (0.220) 0.023 0.070 0.103 0.220 0.231 0.215 0.107 0.214 0.493 0.421 0.150 

Locus 669 : 
2 alleles
5.8% missing data
   1   (0.697) 0.167 0.905 0.747 0.541 0.576 0.728 0.956 0.844 0.588 0.908 0.487 
   3   (0.303) 0.833 0.095 0.253 0.459 0.424 0.272 0.044 0.156 0.412 0.092 0.513 

Locus 670 : 
2 alleles
3.6% missing data
   1   (0.845) 0.985 0.759 0.825 0.761 0.737 0.891 0.990 0.923 0.939 0.891 0.858 
   3   (0.155) 0.015 0.241 0.175 0.239 0.263 0.109 0.010 0.077 0.061 0.109 0.142 

Locus 671 : 
2 alleles
12.3% missing data
   2   (0.743) 0.486 0.888 0.709 0.782 0.778 0.759 0.667 0.745 0.943 0.762 0.884 
   4   (0.257) 0.514 0.112 0.291 0.218 0.222 0.241 0.333 0.255 0.057 0.238 0.116 

Locus 672 : 
2 alleles
16.7% missing data
   3   (0.860) 0.804 0.843 0.929 0.893 0.899 0.864 0.980 0.882 0.433 0.961 0.941 
   4   (0.140) 0.196 0.157 0.071 0.107 0.101 0.136 0.020 0.118 0.567 0.039 0.059 

Locus 673 : 
2 alleles
3.6% missing data
   1   (0.252) 0.872 0.083 0.119 0.230 0.214 0.254 0.071 0.267 0.080 0.207 0.503 
   4   (0.748) 0.128 0.917 0.881 0.770 0.786 0.746 0.929 0.733 0.920 0.793 0.497 

Locus 674 : 
2 alleles
13.0% missing data
   2   (0.715) 0.242 0.902 0.756 0.651 0.579 0.748 0.933 0.800 0.647 0.781 0.792 
   4   (0.285) 0.758 0.098 0.244 0.349 0.421 0.252 0.067 0.200 0.353 0.219 0.208 

Locus 675 : 
2 alleles
2.9% missing data
   1   (0.895) 0.987 0.979 0.970 0.937 0.944 0.870 0.986 0.917 0.532 0.977 0.966 
   3   (0.105) 0.013 0.021 0.030 0.063 0.056 0.130 0.014 0.083 0.468 0.023 0.034 

Locus 676 : 
2 alleles
11.6% missing data
   1   (0.641) 0.219 0.894 0.615 0.677 0.635 0.615 0.790 0.683 0.638 0.891 0.698 
   3   (0.359) 0.781 0.106 0.385 0.323 0.365 0.385 0.210 0.317 0.362 0.109 0.302 

Locus 677 : 
2 alleles
1.4% missing data
   3   (0.793) 0.083 0.954 0.858 0.763 0.703 0.827 0.946 0.819 0.898 0.912 0.914 
   1   (0.207) 0.917 0.046 0.142 0.237 0.297 0.173 0.054 0.181 0.102 0.088 0.086 

Locus 678 : 
2 alleles
2.2% missing data
   2   (0.898) 0.226 0.975 0.982 0.971 0.972 0.889 0.947 0.831 0.967 0.960 0.974 
   4   (0.102) 0.774 0.025 0.018 0.029 0.028 0.111 0.053 0.169 0.033 0.040 0.026 

Locus 679 : 
2 alleles
9.4% missing data
   1   (0.524) 0.833 0.081 0.691 0.597 0.579 0.501 0.697 0.421 0.359 0.671 0.267 
   3   (0.476) 0.167 0.919 0.309 0.403 0.421 0.499 0.303 0.579 0.641 0.329 0.733 

Locus 680 : 
2 alleles
4.3% missing data
   4   (0.893) 0.990 0.972 0.962 0.956 0.959 0.900 0.973 0.747 0.946 0.934 0.971 
   2   (0.107) 0.010 0.028 0.038 0.044 0.041 0.100 0.027 0.253 0.054 0.066 0.029 

Locus 681 : 
2 alleles
13.0% missing data
   1   (0.495) 0.050 0.972 0.652 0.520 0.466 0.586 0.096 0.486 0.470 0.156 0.221 
   4   (0.505) 0.950 0.028 0.348 0.480 0.534 0.414 0.904 0.514 0.530 0.844 0.779 

Locus 682 : 
2 alleles
16.7% missing data
   1   (0.820) 0.809 0.964 0.720 0.806 0.808 0.869 0.956 0.863 0.972 0.914 0.802 
   3   (0.180) 0.191 0.036 0.280 0.194 0.192 0.131 0.044 0.137 0.028 0.086 0.198 

Locus 683 : 
2 alleles
11.6% missing data
   4   (0.861) 0.084 0.967 0.955 0.895 0.872 0.833 0.969 0.931 0.756 0.869 0.947 
   2   (0.139) 0.916 0.033 0.045 0.105 0.128 0.167 0.031 0.069 0.244 0.131 0.053 

Locus 684 : 
2 alleles
12.3% missing data
   2   (0.849) 0.843 0.860 0.905 0.897 0.917 0.823 0.956 0.880 0.957 0.628 0.851 
   4   (0.151) 0.157 0.140 0.095 0.103 0.083 0.177 0.044 0.120 0.043 0.372 0.149 

Locus 685 : 
2 alleles
17.4% missing data
   1   (0.431) 0.247 0.786 0.241 0.374 0.406 0.413 0.784 0.517 0.415 0.454 0.449 
   4   (0.569) 0.753 0.214 0.759 0.626 0.594 0.587 0.216 0.483 0.585 0.546 0.551 

Locus 686 : 
2 alleles
17.4% missing data
   3   (0.106) 0.008 0.047 0.064 0.068 0.060 0.079 0.022 0.152 0.020 0.086 0.101 
   4   (0.894) 0.992 0.953 0.936 0.932 0.940 0.921 0.978 0.848 0.980 0.914 0.899 

Locus 687 : 
2 alleles
18.1% missing data
   1   (0.053) 0.003 0.022 0.165 0.107 0.078 0.013 0.001 0.012 0.005 0.026 0.026 
   3   (0.947) 0.997 0.978 0.835 0.893 0.922 0.987 0.999 0.988 0.995 0.974 0.974 

Locus 688 : 
2 alleles
3.6% missing data
   1   (0.503) 0.896 0.404 0.700 0.415 0.441 0.480 0.503 0.509 0.164 0.845 0.348 
   4   (0.497) 0.104 0.596 0.300 0.585 0.559 0.520 0.497 0.491 0.836 0.155 0.652 

Locus 689 : 
2 alleles
2.2% missing data
   1   (0.095) 0.011 0.015 0.066 0.090 0.109 0.079 0.006 0.042 0.057 0.018 0.187 
   3   (0.905) 0.989 0.985 0.934 0.910 0.891 0.921 0.994 0.958 0.943 0.982 0.813 

Locus 690 : 
2 alleles
5.1% missing data
   4   (0.845) 0.985 0.896 0.844 0.815 0.838 0.839 0.981 0.906 0.890 0.963 0.888 
   1   (0.155) 0.015 0.104 0.156 0.185 0.162 0.161 0.019 0.094 0.110 0.037 0.112 

Locus 691 : 
2 alleles
10.1% missing data
   3   (0.775) 0.896 0.936 0.751 0.788 0.786 0.834 0.954 0.684 0.967 0.775 0.751 
   1   (0.225) 0.104 0.064 0.249 0.212 0.214 0.166 0.046 0.316 0.033 0.225 0.249 

Locus 692 : 
2 alleles
13.0% missing data
   2   (0.887) 0.902 0.928 0.960 0.890 0.835 0.917 0.980 0.888 0.976 0.969 0.886 
   3   (0.113) 0.098 0.072 0.040 0.110 0.165 0.083 0.020 0.112 0.024 0.031 0.114 

Locus 693 : 
2 alleles
1.4% missing data
   3   (0.203) 0.014 0.076 0.119 0.249 0.231 0.260 0.030 0.112 0.173 0.038 0.412 
   2   (0.797) 0.986 0.924 0.881 0.751 0.769 0.740 0.970 0.888 0.827 0.962 0.588 

Locus 694 : 
2 alleles
4.3% missing data
   4   (0.861) 0.319 0.818 0.901 0.816 0.811 0.925 0.942 0.922 0.957 0.937 0.939 
   2   (0.139) 0.681 0.182 0.099 0.184 0.189 0.075 0.058 0.078 0.043 0.063 0.061 

Locus 695 : 
2 alleles
12.3% missing data
   4   (0.930) 0.980 0.986 0.885 0.922 0.938 0.967 0.996 0.970 0.967 0.989 0.959 
   1   (0.070) 0.020 0.014 0.115 0.078 0.062 0.033 0.004 0.030 0.033 0.011 0.041 

Locus 696 : 
2 alleles
3.6% missing data
   2   (0.920) 0.956 0.987 0.933 0.922 0.928 0.949 0.993 0.945 0.988 0.980 0.976 
   4   (0.080) 0.044 0.013 0.067 0.078 0.072 0.051 0.007 0.055 0.012 0.020 0.024 

Locus 697 : 
2 alleles
10.9% missing data
   3   (0.749) 0.979 0.317 0.887 0.704 0.669 0.774 0.901 0.741 0.766 0.905 0.795 
   4   (0.251) 0.021 0.683 0.113 0.296 0.331 0.226 0.099 0.259 0.234 0.095 0.205 

Locus 698 : 
2 alleles
5.8% missing data
   3   (0.927) 0.994 0.989 0.953 0.841 0.852 0.968 0.997 0.975 0.989 0.977 0.862 
   1   (0.073) 0.006 0.011 0.047 0.159 0.148 0.032 0.003 0.025 0.011 0.023 0.138 

Locus 699 : 
2 alleles
10.9% missing data
   1   (0.134) 0.909 0.034 0.049 0.073 0.055 0.134 0.036 0.183 0.144 0.073 0.027 
   3   (0.866) 0.091 0.966 0.951 0.927 0.945 0.866 0.964 0.817 0.856 0.927 0.973 

Locus 700 : 
2 alleles
7.2% missing data
   2   (0.212) 0.626 0.045 0.210 0.147 0.128 0.270 0.126 0.170 0.029 0.352 0.076 
   3   (0.788) 0.374 0.955 0.790 0.853 0.872 0.730 0.874 0.830 0.971 0.648 0.924 

Locus 701 : 
2 alleles
1.4% missing data
   4   (0.116) 0.008 0.234 0.140 0.151 0.120 0.106 0.012 0.046 0.072 0.057 0.070 
   2   (0.884) 0.992 0.766 0.860 0.849 0.880 0.894 0.988 0.954 0.928 0.943 0.930 

Locus 702 : 
2 alleles
6.5% missing data
   1   (0.515) 0.756 0.145 0.632 0.492 0.474 0.564 0.189 0.535 0.111 0.563 0.592 
   3   (0.485) 0.244 0.855 0.368 0.508 0.526 0.436 0.811 0.465 0.889 0.437 0.408 

Locus 703 : 
2 alleles
1.4% missing data
   3   (0.870) 0.028 0.869 0.870 0.853 0.893 0.896 0.988 0.940 0.980 0.974 0.965 
   2   (0.130) 0.972 0.131 0.130 0.147 0.107 0.104 0.012 0.060 0.020 0.026 0.035 

Locus 704 : 
2 alleles
4.3% missing data
   3   (0.926) 0.981 0.971 0.995 0.991 0.991 0.864 0.945 0.698 0.970 0.988 0.994 
   2   (0.074) 0.019 0.029 0.005 0.009 0.009 0.136 0.055 0.302 0.030 0.012 0.006 

Locus 705 : 
2 alleles
6.5% missing data
   3   (0.721) 0.546 0.729 0.859 0.768 0.734 0.682 0.554 0.825 0.231 0.699 0.762 
   4   (0.279) 0.454 0.271 0.141 0.232 0.266 0.318 0.446 0.175 0.769 0.301 0.238 

Locus 706 : 
2 alleles
1.4% missing data
   3   (0.907) 0.991 0.981 0.960 0.945 0.937 0.888 0.981 0.959 0.982 0.544 0.969 
   4   (0.093) 0.009 0.019 0.040 0.055 0.063 0.112 0.019 0.041 0.018 0.456 0.031 

Locus 707 : 
2 alleles
9.4% missing data
   2   (0.648) 0.290 0.376 0.766 0.687 0.686 0.539 0.726 0.759 0.895 0.645 0.588 
   4   (0.352) 0.710 0.624 0.234 0.313 0.314 0.461 0.274 0.241 0.105 0.355 0.412 

Locus 708 : 
2 alleles
13.0% missing data
   1   (0.223) 0.449 0.441 0.116 0.125 0.153 0.217 0.258 0.228 0.206 0.266 0.356 
   3   (0.777) 0.551 0.559 0.884 0.875 0.847 0.783 0.742 0.772 0.794 0.734 0.644 

Locus 709 : 
2 alleles
15.9% missing data
   4   (0.891) 0.882 0.927 0.957 0.955 0.957 0.828 0.875 0.899 0.971 0.956 0.980 
   3   (0.109) 0.118 0.073 0.043 0.045 0.043 0.172 0.125 0.101 0.029 0.044 0.020 

Locus 710 : 
2 alleles
8.0% missing data
   2   (0.773) 0.985 0.537 0.907 0.757 0.782 0.740 0.815 0.762 0.936 0.930 0.823 
   4   (0.227) 0.015 0.463 0.093 0.243 0.218 0.260 0.185 0.238 0.064 0.070 0.177 

Locus 711 : 
2 alleles
12.3% missing data
   4   (0.908) 0.993 0.989 0.915 0.884 0.849 0.957 0.992 0.949 0.988 0.801 0.909 
   2   (0.092) 0.007 0.011 0.085 0.116 0.151 0.043 0.008 0.051 0.012 0.199 0.091 

Locus 712 : 
2 alleles
14.5% missing data
   1   (0.378) 0.103 0.653 0.399 0.348 0.400 0.389 0.128 0.278 0.430 0.822 0.494 
   3   (0.622) 0.897 0.347 0.601 0.652 0.600 0.611 0.872 0.722 0.570 0.178 0.506 

Locus 713 : 
2 alleles
5.8% missing data
   2   (0.785) 0.974 0.820 0.669 0.610 0.676 0.824 0.972 0.892 0.960 0.898 0.827 
   4   (0.215) 0.026 0.180 0.331 0.390 0.324 0.176 0.028 0.108 0.040 0.102 0.173 

Locus 714 : 
2 alleles
13.0% missing data
   3   (0.422) 0.931 0.345 0.238 0.482 0.522 0.334 0.823 0.476 0.064 0.446 0.349 
   1   (0.578) 0.069 0.655 0.762 0.518 0.478 0.666 0.177 0.524 0.936 0.554 0.651 

Locus 715 : 
2 alleles
3.6% missing data
   2   (0.856) 0.989 0.969 0.768 0.797 0.762 0.938 0.991 0.948 0.974 0.317 0.614 
   4   (0.144) 0.011 0.031 0.232 0.203 0.238 0.062 0.009 0.052 0.026 0.683 0.386 

Locus 716 : 
2 alleles
2.9% missing data
   2   (0.872) 0.991 0.906 0.922 0.910 0.924 0.866 0.930 0.892 0.936 0.981 0.788 
   4   (0.128) 0.009 0.094 0.078 0.090 0.076 0.134 0.070 0.108 0.064 0.019 0.212 

Locus 717 : 
2 alleles
3.6% missing data
   2   (0.876) 0.989 0.970 0.940 0.933 0.936 0.834 0.960 0.868 0.944 0.912 0.928 
   4   (0.124) 0.011 0.030 0.060 0.067 0.064 0.166 0.040 0.132 0.056 0.088 0.072 

Locus 718 : 
2 alleles
10.1% missing data
   3   (0.682) 0.306 0.504 0.718 0.660 0.750 0.723 0.768 0.589 0.802 0.889 0.804 
   4   (0.318) 0.694 0.496 0.282 0.340 0.250 0.277 0.232 0.411 0.198 0.111 0.196 

Locus 719 : 
2 alleles
4.3% missing data
   2   (0.140) 0.012 0.185 0.179 0.142 0.141 0.069 0.026 0.136 0.082 0.100 0.203 
   4   (0.860) 0.988 0.815 0.821 0.858 0.859 0.931 0.974 0.864 0.918 0.900 0.797 

Locus 720 : 
2 alleles
3.6% missing data
   3   (0.897) 0.994 0.973 0.907 0.882 0.912 0.903 0.991 0.946 0.984 0.978 0.889 
   4   (0.103) 0.006 0.027 0.093 0.118 0.088 0.097 0.009 0.054 0.016 0.022 0.111 

Locus 721 : 
2 alleles
13.0% missing data
   4   (0.839) 0.850 0.848 0.950 0.924 0.923 0.787 0.830 0.874 0.158 0.644 0.965 
   2   (0.161) 0.150 0.152 0.050 0.076 0.077 0.213 0.170 0.126 0.842 0.356 0.035 

Locus 722 : 
2 alleles
14.5% missing data
   3   (0.919) 0.988 0.939 0.950 0.955 0.951 0.939 0.988 0.947 0.984 0.947 0.771 
   4   (0.081) 0.012 0.061 0.050 0.045 0.049 0.061 0.012 0.053 0.016 0.053 0.229 

Locus 723 : 
2 alleles
2.9% missing data
   3   (0.914) 0.443 0.655 0.971 0.975 0.973 0.961 0.860 0.898 0.987 0.972 0.935 
   1   (0.086) 0.557 0.345 0.029 0.025 0.027 0.039 0.140 0.102 0.013 0.028 0.065 

Locus 724 : 
2 alleles
10.1% missing data
   1   (0.255) 0.025 0.104 0.575 0.355 0.346 0.194 0.018 0.142 0.070 0.052 0.377 
   3   (0.745) 0.975 0.896 0.425 0.645 0.654 0.806 0.982 0.858 0.930 0.948 0.623 

Locus 725 : 
2 alleles
13.8% missing data
   1   (0.784) 0.936 0.922 0.916 0.819 0.742 0.800 0.955 0.632 0.685 0.929 0.744 
   3   (0.216) 0.064 0.078 0.084 0.181 0.258 0.200 0.045 0.368 0.315 0.071 0.256 

Locus 726 : 
2 alleles
12.3% missing data
   3   (0.916) 0.867 0.852 0.944 0.900 0.917 0.950 0.994 0.961 0.988 0.934 0.862 
   1   (0.084) 0.133 0.148 0.056 0.100 0.083 0.050 0.006 0.039 0.012 0.066 0.138 

Locus 727 : 
2 alleles
11.6% missing data
   3   (0.692) 0.888 0.336 0.904 0.836 0.815 0.664 0.122 0.585 0.785 0.214 0.749 
   1   (0.308) 0.112 0.664 0.096 0.164 0.185 0.336 0.878 0.415 0.215 0.786 0.251 

Locus 728 : 
2 alleles
13.8% missing data
   4   (0.706) 0.744 0.703 0.860 0.769 0.770 0.641 0.788 0.738 0.167 0.192 0.840 
   3   (0.294) 0.256 0.297 0.140 0.231 0.230 0.359 0.212 0.262 0.833 0.808 0.160 

Locus 729 : 
2 alleles
17.4% missing data
   3   (0.899) 0.991 0.979 0.972 0.941 0.928 0.925 0.977 0.785 0.945 0.905 0.962 
   4   (0.101) 0.009 0.021 0.028 0.059 0.072 0.075 0.023 0.215 0.055 0.095 0.038 

Locus 730 : 
2 alleles
10.1% missing data
   3   (0.874) 0.989 0.982 0.940 0.783 0.840 0.902 0.986 0.871 0.935 0.923 0.942 
   1   (0.126) 0.011 0.018 0.060 0.217 0.160 0.098 0.014 0.129 0.065 0.077 0.058 

Locus 731 : 
2 alleles
5.1% missing data
   2   (0.653) 0.400 0.617 0.809 0.702 0.659 0.586 0.697 0.687 0.128 0.874 0.818 
   4   (0.347) 0.600 0.383 0.191 0.298 0.341 0.414 0.303 0.313 0.872 0.126 0.182 

Locus 732 : 
2 alleles
10.1% missing data
   4   (0.897) 0.993 0.971 0.947 0.882 0.857 0.928 0.989 0.916 0.942 0.976 0.916 
   1   (0.103) 0.007 0.029 0.053 0.118 0.143 0.072 0.011 0.084 0.058 0.024 0.084 

Locus 733 : 
2 alleles
2.2% missing data
   3   (0.688) 0.202 0.891 0.714 0.660 0.654 0.729 0.854 0.686 0.912 0.366 0.876 
   1   (0.312) 0.798 0.109 0.286 0.340 0.346 0.271 0.146 0.314 0.088 0.634 0.124 

Locus 734 : 
2 alleles
2.2% missing data
   3   (0.607) 0.970 0.580 0.611 0.679 0.705 0.406 0.682 0.695 0.939 0.136 0.864 
   1   (0.393) 0.030 0.420 0.389 0.321 0.295 0.594 0.318 0.305 0.061 0.864 0.136 

Locus 735 : 
2 alleles
11.6% missing data
   3   (0.891) 0.042 0.979 0.966 0.924 0.931 0.924 0.986 0.876 0.954 0.965 0.954 
   1   (0.109) 0.958 0.021 0.034 0.076 0.069 0.076 0.014 0.124 0.046 0.035 0.046 

Locus 736 : 
2 alleles
5.1% missing data
   2   (0.109) 0.753 0.671 0.098 0.110 0.106 0.038 0.019 0.048 0.053 0.069 0.050 
   4   (0.891) 0.247 0.329 0.902 0.890 0.894 0.962 0.981 0.952 0.947 0.931 0.950 

Locus 737 : 
2 alleles
13.8% missing data
   1   (0.514) 0.528 0.510 0.464 0.627 0.628 0.519 0.179 0.484 0.868 0.235 0.349 
   4   (0.486) 0.472 0.490 0.536 0.373 0.372 0.481 0.821 0.516 0.132 0.765 0.651 

Locus 738 : 
2 alleles
5.8% missing data
   4   (0.525) 0.949 0.445 0.463 0.577 0.542 0.427 0.881 0.562 0.446 0.841 0.347 
   2   (0.475) 0.051 0.555 0.537 0.423 0.458 0.573 0.119 0.438 0.554 0.159 0.653 

Locus 739 : 
2 alleles
10.9% missing data
   3   (0.913) 0.993 0.985 0.968 0.883 0.881 0.936 0.994 0.940 0.964 0.947 0.954 
   1   (0.087) 0.007 0.015 0.032 0.117 0.119 0.064 0.006 0.060 0.036 0.053 0.046 

Locus 740 : 
2 alleles
2.2% missing data
   2   (0.919) 0.994 0.987 0.896 0.881 0.898 0.960 0.996 0.960 0.989 0.961 0.957 
   4   (0.081) 0.006 0.013 0.104 0.119 0.102 0.040 0.004 0.040 0.011 0.039 0.043 

Locus 741 : 
2 alleles
5.8% missing data
   2   (0.831) 0.986 0.934 0.930 0.833 0.852 0.794 0.978 0.835 0.950 0.393 0.946 
   4   (0.169) 0.014 0.066 0.070 0.167 0.148 0.206 0.022 0.165 0.050 0.607 0.054 

Locus 742 : 
2 alleles
6.5% missing data
   4   (0.909) 0.989 0.976 0.984 0.974 0.973 0.836 0.974 0.835 0.986 0.988 0.986 
   2   (0.091) 0.011 0.024 0.016 0.026 0.027 0.164 0.026 0.165 0.014 0.012 0.014 

Locus 743 : 
2 alleles
2.9% missing data
   2   (0.168) 0.016 0.037 0.119 0.163 0.130 0.241 0.026 0.104 0.062 0.034 0.278 
   4   (0.832) 0.984 0.963 0.881 0.837 0.870 0.759 0.974 0.896 0.938 0.966 0.722 

Locus 744 : 
2 alleles
3.6% missing data
   1   (0.665) 0.975 0.877 0.796 0.818 0.808 0.409 0.844 0.659 0.419 0.631 0.839 
   3   (0.335) 0.025 0.123 0.204 0.182 0.192 0.591 0.156 0.341 0.581 0.369 0.161 

Locus 745 : 
2 alleles
4.3% missing data
   3   (0.838) 0.947 0.956 0.803 0.819 0.852 0.883 0.979 0.880 0.970 0.955 0.529 
   1   (0.162) 0.053 0.044 0.197 0.181 0.148 0.117 0.021 0.120 0.030 0.045 0.471 

Locus 746 : 
2 alleles
2.9% missing data
   3   (0.861) 0.962 0.954 0.876 0.838 0.852 0.913 0.984 0.876 0.937 0.973 0.710 
   1   (0.139) 0.038 0.046 0.124 0.162 0.148 0.087 0.016 0.124 0.063 0.027 0.290 

Locus 747 : 
2 alleles
2.9% missing data
   2   (0.072) 0.005 0.009 0.063 0.136 0.137 0.031 0.003 0.022 0.013 0.012 0.060 
   4   (0.928) 0.995 0.991 0.937 0.864 0.863 0.969 0.997 0.978 0.987 0.988 0.940 

Locus 748 : 
2 alleles
1.4% missing data
   2   (0.912) 0.991 0.951 0.938 0.953 0.953 0.950 0.990 0.864 0.983 0.973 0.940 
   4   (0.088) 0.009 0.049 0.062 0.047 0.047 0.050 0.010 0.136 0.017 0.027 0.060 

Locus 749 : 
2 alleles
8.0% missing data
   3   (0.260) 0.019 0.096 0.435 0.229 0.249 0.272 0.096 0.215 0.053 0.288 0.187 
   1   (0.740) 0.981 0.904 0.565 0.771 0.751 0.728 0.904 0.785 0.947 0.712 0.813 

Locus 750 : 
2 alleles
11.6% missing data
   3   (0.914) 0.991 0.964 0.951 0.918 0.908 0.949 0.989 0.927 0.945 0.938 0.967 
   1   (0.086) 0.009 0.036 0.049 0.082 0.092 0.051 0.011 0.073 0.055 0.062 0.033 

Locus 751 : 
2 alleles
13.8% missing data
   1   (0.241) 0.073 0.910 0.263 0.119 0.123 0.259 0.168 0.247 0.200 0.211 0.267 
   4   (0.759) 0.927 0.090 0.737 0.881 0.877 0.741 0.832 0.753 0.800 0.789 0.733 

Locus 752 : 
2 alleles
7.2% missing data
   3   (0.715) 0.971 0.714 0.737 0.561 0.590 0.810 0.957 0.731 0.329 0.903 0.709 
   4   (0.285) 0.029 0.286 0.263 0.439 0.410 0.190 0.043 0.269 0.671 0.097 0.291 

Locus 753 : 
2 alleles
3.6% missing data
   2   (0.776) 0.451 0.931 0.854 0.824 0.813 0.832 0.802 0.796 0.498 0.227 0.863 
   4   (0.224) 0.549 0.069 0.146 0.176 0.187 0.168 0.198 0.204 0.502 0.773 0.137 

Locus 754 : 
2 alleles
10.9% missing data
   1   (0.862) 0.979 0.205 0.896 0.873 0.863 0.890 0.985 0.935 0.973 0.970 0.663 
   3   (0.138) 0.021 0.795 0.104 0.127 0.137 0.110 0.015 0.065 0.027 0.030 0.337 

Locus 755 : 
2 alleles
2.2% missing data
   2   (0.767) 0.133 0.930 0.852 0.802 0.798 0.768 0.917 0.836 0.103 0.950 0.844 
   4   (0.233) 0.867 0.070 0.148 0.198 0.202 0.232 0.083 0.164 0.897 0.050 0.156 

Locus 756 : 
2 alleles
2.9% missing data
   4   (0.922) 0.995 0.966 0.991 0.986 0.986 0.840 0.955 0.954 0.159 0.918 0.992 
   2   (0.078) 0.005 0.034 0.009 0.014 0.014 0.160 0.045 0.046 0.841 0.082 0.008 

Locus 757 : 
2 alleles
5.8% missing data
   1   (0.588) 0.615 0.240 0.557 0.624 0.680 0.608 0.313 0.583 0.913 0.572 0.496 
   3   (0.412) 0.385 0.760 0.443 0.376 0.320 0.392 0.687 0.417 0.087 0.428 0.504 

Locus 758 : 
2 alleles
5.8% missing data
   4   (0.819) 0.949 0.886 0.806 0.848 0.825 0.894 0.945 0.740 0.951 0.853 0.778 
   1   (0.181) 0.051 0.114 0.194 0.152 0.175 0.106 0.055 0.260 0.049 0.147 0.222 

Locus 759 : 
2 alleles
14.5% missing data
   4   (0.557) 0.612 0.878 0.418 0.580 0.566 0.487 0.805 0.620 0.601 0.553 0.651 
   2   (0.443) 0.388 0.122 0.582 0.420 0.434 0.513 0.195 0.380 0.399 0.447 0.349 

Locus 760 : 
2 alleles
5.1% missing data
   2   (0.801) 0.984 0.916 0.904 0.854 0.820 0.764 0.943 0.799 0.923 0.932 0.509 
   3   (0.199) 0.016 0.084 0.096 0.146 0.180 0.236 0.057 0.201 0.077 0.068 0.491 

Locus 761 : 
2 alleles
10.1% missing data
   2   (0.883) 0.983 0.978 0.952 0.901 0.913 0.878 0.988 0.824 0.941 0.904 0.972 
   4   (0.117) 0.017 0.022 0.048 0.099 0.087 0.122 0.012 0.176 0.059 0.096 0.028 

Locus 762 : 
2 alleles
7.2% missing data
   1   (0.859) 0.984 0.973 0.752 0.888 0.887 0.894 0.983 0.876 0.865 0.975 0.875 
   2   (0.141) 0.016 0.027 0.248 0.112 0.113 0.106 0.017 0.124 0.135 0.025 0.125 

Locus 763 : 
2 alleles
3.6% missing data
   4   (0.892) 0.013 0.978 0.911 0.905 0.915 0.937 0.990 0.936 0.989 0.970 0.964 
   2   (0.108) 0.987 0.022 0.089 0.095 0.085 0.063 0.010 0.064 0.011 0.030 0.036 

Locus 764 : 
2 alleles
5.1% missing data
   2   (0.832) 0.984 0.928 0.907 0.876 0.871 0.768 0.959 0.853 0.923 0.965 0.771 
   4   (0.168) 0.016 0.072 0.093 0.124 0.129 0.232 0.041 0.147 0.077 0.035 0.229 

Locus 765 : 
2 alleles
17.4% missing data
   4   (0.528) 0.444 0.516 0.650 0.606 0.596 0.497 0.257 0.478 0.862 0.588 0.305 
   2   (0.472) 0.556 0.484 0.350 0.394 0.404 0.503 0.743 0.522 0.138 0.412 0.695 

Locus 766 : 
2 alleles
9.4% missing data
   2   (0.905) 0.994 0.982 0.883 0.926 0.918 0.947 0.990 0.925 0.945 0.973 0.914 
   4   (0.095) 0.006 0.018 0.117 0.074 0.082 0.053 0.010 0.075 0.055 0.027 0.086 

Locus 767 : 
2 alleles
5.1% missing data
   4   (0.380) 0.052 0.178 0.313 0.382 0.359 0.470 0.072 0.393 0.218 0.334 0.565 
   2   (0.620) 0.948 0.822 0.687 0.618 0.641 0.530 0.928 0.607 0.782 0.666 0.435 

Locus 768 : 
2 alleles
2.9% missing data
   2   (0.896) 0.990 0.903 0.950 0.896 0.919 0.881 0.987 0.930 0.968 0.882 0.959 
   1   (0.104) 0.010 0.097 0.050 0.104 0.081 0.119 0.013 0.070 0.032 0.118 0.041 

Locus 769 : 
2 alleles
3.6% missing data
   3   (0.739) 0.907 0.951 0.726 0.794 0.788 0.691 0.913 0.725 0.924 0.869 0.700 
   1   (0.261) 0.093 0.049 0.274 0.206 0.212 0.309 0.087 0.275 0.076 0.131 0.300 

Locus 770 : 
2 alleles
6.5% missing data
   1   (0.812) 0.941 0.302 0.802 0.746 0.737 0.838 0.964 0.911 0.962 0.942 0.891 
   3   (0.188) 0.059 0.698 0.198 0.254 0.263 0.162 0.036 0.089 0.038 0.058 0.109 

Locus 771 : 
2 alleles
7.2% missing data
   3   (0.903) 0.992 0.964 0.978 0.955 0.961 0.849 0.980 0.878 0.981 0.922 0.967 
   1   (0.097) 0.008 0.036 0.022 0.045 0.039 0.151 0.020 0.122 0.019 0.078 0.033 

Locus 772 : 
2 alleles
13.0% missing data
   2   (0.845) 0.988 0.954 0.870 0.844 0.862 0.824 0.982 0.899 0.802 0.968 0.795 
   4   (0.155) 0.012 0.046 0.130 0.156 0.138 0.176 0.018 0.101 0.198 0.032 0.205 

Locus 773 : 
2 alleles
15.9% missing data
   2   (0.395) 0.578 0.119 0.548 0.387 0.425 0.296 0.257 0.391 0.149 0.424 0.690 
   4   (0.605) 0.422 0.881 0.452 0.613 0.575 0.704 0.743 0.609 0.851 0.576 0.310 

Locus 774 : 
2 alleles
10.9% missing data
   3   (0.925) 0.995 0.984 0.935 0.890 0.860 0.968 0.996 0.969 0.973 0.887 0.949 
   1   (0.075) 0.005 0.016 0.065 0.110 0.140 0.032 0.004 0.031 0.027 0.113 0.051 

Locus 775 : 
2 alleles
15.9% missing data
   3   (0.921) 0.991 0.988 0.939 0.936 0.940 0.941 0.995 0.961 0.987 0.973 0.828 
   1   (0.079) 0.009 0.012 0.061 0.064 0.060 0.059 0.005 0.039 0.013 0.027 0.172 

Locus 776 : 
2 alleles
13.0% missing data
   4   (0.595) 0.961 0.676 0.425 0.468 0.505 0.651 0.938 0.607 0.741 0.536 0.700 
   2   (0.405) 0.039 0.324 0.575 0.532 0.495 0.349 0.062 0.393 0.259 0.464 0.300 

Locus 777 : 
2 alleles
6.5% missing data
   1   (0.453) 0.631 0.933 0.320 0.406 0.405 0.534 0.255 0.439 0.167 0.388 0.645 
   4   (0.547) 0.369 0.067 0.680 0.594 0.595 0.466 0.745 0.561 0.833 0.612 0.355 

Locus 778 : 
2 alleles
5.8% missing data
   1   (0.902) 0.991 0.964 0.973 0.964 0.953 0.860 0.977 0.887 0.928 0.980 0.923 
   4   (0.098) 0.009 0.036 0.027 0.036 0.047 0.140 0.023 0.113 0.072 0.020 0.077 

Locus 779 : 
2 alleles
13.0% missing data
   2   (0.322) 0.035 0.130 0.177 0.324 0.343 0.452 0.069 0.334 0.142 0.375 0.234 
   4   (0.678) 0.965 0.870 0.823 0.676 0.657 0.548 0.931 0.666 0.858 0.625 0.766 

Locus 780 : 
2 alleles
6.5% missing data
   1   (0.668) 0.921 0.911 0.713 0.695 0.688 0.644 0.655 0.655 0.710 0.570 0.724 
   3   (0.332) 0.079 0.089 0.287 0.305 0.312 0.356 0.345 0.345 0.290 0.430 0.276 

Locus 781 : 
2 alleles
5.8% missing data
   3   (0.684) 0.969 0.896 0.592 0.706 0.724 0.691 0.904 0.684 0.945 0.130 0.660 
   1   (0.316) 0.031 0.104 0.408 0.294 0.276 0.309 0.096 0.316 0.055 0.870 0.340 

Locus 782 : 
2 alleles
12.3% missing data
   3   (0.839) 0.990 0.965 0.964 0.930 0.926 0.692 0.688 0.795 0.959 0.887 0.958 
   1   (0.161) 0.010 0.035 0.036 0.070 0.074 0.308 0.312 0.205 0.041 0.113 0.042 

Locus 783 : 
2 alleles
14.5% missing data
   3   (0.860) 0.988 0.941 0.919 0.911 0.907 0.847 0.973 0.906 0.854 0.961 0.493 
   1   (0.140) 0.012 0.059 0.081 0.089 0.093 0.153 0.027 0.094 0.146 0.039 0.507 

Locus 784 : 
2 alleles
12.3% missing data
   4   (0.744) 0.036 0.924 0.857 0.717 0.739 0.722 0.934 0.838 0.534 0.783 0.694 
   3   (0.256) 0.964 0.076 0.143 0.283 0.261 0.278 0.066 0.162 0.466 0.217 0.306 

Locus 785 : 
2 alleles
1.4% missing data
   2   (0.675) 0.610 0.908 0.685 0.791 0.782 0.647 0.814 0.625 0.836 0.719 0.391 
   4   (0.325) 0.390 0.092 0.315 0.209 0.218 0.353 0.186 0.375 0.164 0.281 0.609 

Locus 786 : 
2 alleles
13.8% missing data
   3   (0.873) 0.990 0.975 0.900 0.900 0.899 0.883 0.989 0.874 0.963 0.976 0.859 
   1   (0.127) 0.010 0.025 0.100 0.100 0.101 0.117 0.011 0.126 0.037 0.024 0.141 

Locus 787 : 
2 alleles
5.8% missing data
   3   (0.923) 0.980 0.962 0.925 0.812 0.823 0.973 0.997 0.972 0.992 0.972 0.932 
   4   (0.077) 0.020 0.038 0.075 0.188 0.177 0.027 0.003 0.028 0.008 0.028 0.068 

Locus 788 : 
2 alleles
13.0% missing data
   1   (0.914) 0.993 0.982 0.966 0.908 0.919 0.930 0.993 0.943 0.907 0.943 0.936 
   2   (0.086) 0.007 0.018 0.034 0.092 0.081 0.070 0.007 0.057 0.093 0.057 0.064 

Locus 789 : 
2 alleles
1.4% missing data
   3   (0.870) 0.990 0.951 0.920 0.906 0.844 0.926 0.970 0.809 0.912 0.868 0.804 
   1   (0.130) 0.010 0.049 0.080 0.094 0.156 0.074 0.030 0.191 0.088 0.132 0.196 

Locus 790 : 
2 alleles
10.9% missing data
   3   (0.892) 0.985 0.970 0.838 0.846 0.886 0.945 0.991 0.919 0.911 0.950 0.945 
   1   (0.108) 0.015 0.030 0.162 0.154 0.114 0.055 0.009 0.081 0.089 0.050 0.055 

Locus 791 : 
2 alleles
4.3% missing data
   1   (0.697) 0.962 0.330 0.795 0.711 0.725 0.657 0.317 0.765 0.762 0.742 0.825 
   3   (0.303) 0.038 0.670 0.205 0.289 0.275 0.343 0.683 0.235 0.238 0.258 0.175 

Locus 792 : 
2 alleles
12.3% missing data
   1   (0.896) 0.991 0.978 0.877 0.926 0.937 0.935 0.993 0.857 0.926 0.980 0.977 
   3   (0.104) 0.009 0.022 0.123 0.074 0.063 0.065 0.007 0.143 0.074 0.020 0.023 

Locus 793 : 
2 alleles
0.0% missing data
   1   (0.066) 0.004 0.017 0.144 0.066 0.062 0.024 0.003 0.025 0.009 0.024 0.079 
   3   (0.934) 0.996 0.983 0.856 0.934 0.938 0.976 0.997 0.975 0.991 0.976 0.921 

Locus 794 : 
2 alleles
13.8% missing data
   2   (0.586) 0.546 0.622 0.524 0.672 0.632 0.690 0.365 0.555 0.181 0.861 0.278 
   4   (0.414) 0.454 0.378 0.476 0.328 0.368 0.310 0.635 0.445 0.819 0.139 0.722 

Locus 795 : 
2 alleles
0.7% missing data
   2   (0.851) 0.989 0.897 0.882 0.793 0.759 0.912 0.987 0.844 0.905 0.954 0.928 
   3   (0.149) 0.011 0.103 0.118 0.207 0.241 0.088 0.013 0.156 0.095 0.046 0.072 

Locus 796 : 
2 alleles
13.0% missing data
   1   (0.743) 0.768 0.791 0.827 0.783 0.803 0.760 0.395 0.695 0.686 0.799 0.902 
   2   (0.257) 0.232 0.209 0.173 0.217 0.197 0.240 0.605 0.305 0.314 0.201 0.098 

Locus 797 : 
2 alleles
5.1% missing data
   3   (0.875) 0.990 0.985 0.931 0.933 0.929 0.893 0.968 0.820 0.979 0.441 0.967 
   4   (0.125) 0.010 0.015 0.069 0.067 0.071 0.107 0.032 0.180 0.021 0.559 0.033 

Locus 798 : 
2 alleles
5.1% missing data
   3   (0.889) 0.991 0.380 0.946 0.903 0.879 0.902 0.985 0.944 0.976 0.978 0.869 
   1   (0.111) 0.009 0.620 0.054 0.097 0.121 0.098 0.015 0.056 0.024 0.022 0.131 

Locus 799 : 
2 alleles
11.6% missing data
   2   (0.859) 0.985 0.937 0.870 0.834 0.862 0.920 0.984 0.824 0.933 0.902 0.841 
   4   (0.141) 0.015 0.063 0.130 0.166 0.138 0.080 0.016 0.176 0.067 0.098 0.159 

Locus 800 : 
2 alleles
5.1% missing data
   3   (0.900) 0.985 0.981 0.924 0.945 0.950 0.923 0.987 0.860 0.961 0.972 0.937 
   1   (0.100) 0.015 0.019 0.076 0.055 0.050 0.077 0.013 0.140 0.039 0.028 0.063 

Locus 801 : 
2 alleles
0.0% missing data
   1   (0.909) 0.991 0.977 0.956 0.906 0.888 0.910 0.988 0.954 0.986 0.955 0.973 
   2   (0.091) 0.009 0.023 0.044 0.094 0.112 0.090 0.012 0.046 0.014 0.045 0.027 

Locus 802 : 
2 alleles
8.0% missing data
   1   (0.862) 0.068 0.969 0.945 0.893 0.907 0.845 0.977 0.930 0.488 0.980 0.965 
   3   (0.138) 0.932 0.031 0.055 0.107 0.093 0.155 0.023 0.070 0.512 0.020 0.035 

Locus 803 : 
2 alleles
11.6% missing data
   1   (0.893) 0.992 0.920 0.888 0.908 0.888 0.931 0.984 0.931 0.913 0.851 0.910 
   3   (0.107) 0.008 0.080 0.112 0.092 0.112 0.069 0.016 0.069 0.087 0.149 0.090 

Locus 804 : 
2 alleles
2.9% missing data
   3   (0.918) 0.994 0.975 0.990 0.984 0.985 0.880 0.889 0.777 0.962 0.932 0.991 
   4   (0.082) 0.006 0.025 0.010 0.016 0.015 0.120 0.111 0.223 0.038 0.068 0.009 

Locus 805 : 
2 alleles
12.3% missing data
   1   (0.767) 0.036 0.829 0.840 0.796 0.810 0.777 0.916 0.827 0.086 0.790 0.931 
   3   (0.233) 0.964 0.171 0.160 0.204 0.190 0.223 0.084 0.173 0.914 0.210 0.069 

Locus 806 : 
2 alleles
4.3% missing data
   1   (0.098) 0.007 0.024 0.029 0.066 0.075 0.149 0.008 0.070 0.021 0.042 0.053 
   2   (0.902) 0.993 0.976 0.971 0.934 0.925 0.851 0.992 0.930 0.979 0.958 0.947 

Locus 807 : 
2 alleles
3.6% missing data
   1   (0.701) 0.977 0.930 0.629 0.602 0.630 0.729 0.918 0.726 0.932 0.619 0.795 
   3   (0.299) 0.023 0.070 0.371 0.398 0.370 0.271 0.082 0.274 0.068 0.381 0.205 

Locus 808 : 
2 alleles
14.5% missing data
   4   (0.874) 0.008 0.946 0.966 0.939 0.933 0.914 0.942 0.897 0.831 0.218 0.942 
   2   (0.126) 0.992 0.054 0.034 0.061 0.067 0.086 0.058 0.103 0.169 0.782 0.058 

Locus 809 : 
2 alleles
4.3% missing data
   2   (0.874) 0.989 0.957 0.908 0.859 0.813 0.937 0.988 0.866 0.980 0.935 0.739 
   3   (0.126) 0.011 0.043 0.092 0.141 0.187 0.063 0.012 0.134 0.020 0.065 0.261 

Locus 810 : 
2 alleles
5.8% missing data
   3   (0.916) 0.983 0.975 0.991 0.986 0.986 0.733 0.939 0.880 0.947 0.961 0.992 
   2   (0.084) 0.017 0.025 0.009 0.014 0.014 0.267 0.061 0.120 0.053 0.039 0.008 

Locus 811 : 
2 alleles
14.5% missing data
   3   (0.623) 0.804 0.612 0.591 0.689 0.658 0.606 0.269 0.594 0.948 0.918 0.710 
   1   (0.377) 0.196 0.388 0.409 0.311 0.342 0.394 0.731 0.406 0.052 0.082 0.290 

Locus 812 : 
2 alleles
5.1% missing data
   3   (0.904) 0.028 0.983 0.981 0.968 0.968 0.923 0.966 0.860 0.986 0.977 0.980 
   1   (0.096) 0.972 0.017 0.019 0.032 0.032 0.077 0.034 0.140 0.014 0.023 0.020 

Locus 813 : 
2 alleles
10.9% missing data
   2   (0.909) 0.974 0.989 0.788 0.866 0.869 0.966 0.994 0.962 0.965 0.952 0.928 
   3   (0.091) 0.026 0.011 0.212 0.134 0.131 0.034 0.006 0.038 0.035 0.048 0.072 

Locus 814 : 
2 alleles
3.6% missing data
   1   (0.242) 0.689 0.392 0.103 0.122 0.127 0.250 0.223 0.258 0.066 0.781 0.463 
   4   (0.758) 0.311 0.608 0.897 0.878 0.873 0.750 0.777 0.742 0.934 0.219 0.537 

Locus 815 : 
2 alleles
2.9% missing data
   1   (0.845) 0.983 0.975 0.733 0.757 0.756 0.924 0.988 0.940 0.981 0.135 0.859 
   2   (0.155) 0.017 0.025 0.267 0.243 0.244 0.076 0.012 0.060 0.019 0.865 0.141 

Locus 816 : 
2 alleles
7.2% missing data
   2   (0.897) 0.990 0.973 0.884 0.903 0.907 0.906 0.993 0.935 0.986 0.945 0.959 
   1   (0.103) 0.010 0.027 0.116 0.097 0.093 0.094 0.007 0.065 0.014 0.055 0.041 

Locus 817 : 
2 alleles
13.0% missing data
   4   (0.637) 0.977 0.486 0.738 0.678 0.665 0.611 0.712 0.510 0.631 0.856 0.790 
   1   (0.363) 0.023 0.514 0.262 0.322 0.335 0.389 0.288 0.490 0.369 0.144 0.210 

Locus 818 : 
2 alleles
14.5% missing data
   1   (0.180) 0.012 0.715 0.251 0.206 0.199 0.105 0.043 0.143 0.129 0.143 0.106 
   2   (0.820) 0.988 0.285 0.749 0.794 0.801 0.895 0.957 0.857 0.871 0.857 0.894 

Locus 819 : 
2 alleles
12.3% missing data
   1   (0.871) 0.985 0.971 0.951 0.895 0.883 0.887 0.983 0.779 0.975 0.886 0.960 
   3   (0.129) 0.015 0.029 0.049 0.105 0.117 0.113 0.017 0.221 0.025 0.114 0.040 

Locus 820 : 
2 alleles
3.6% missing data
   3   (0.518) 0.064 0.683 0.782 0.511 0.471 0.525 0.157 0.462 0.945 0.186 0.505 
   1   (0.482) 0.936 0.317 0.218 0.489 0.529 0.475 0.843 0.538 0.055 0.814 0.495 

Locus 821 : 
2 alleles
3.6% missing data
   3   (0.789) 0.937 0.932 0.911 0.859 0.811 0.745 0.941 0.742 0.342 0.933 0.890 
   1   (0.211) 0.063 0.068 0.089 0.141 0.189 0.255 0.059 0.258 0.658 0.067 0.110 

Locus 822 : 
2 alleles
13.0% missing data
   2   (0.126) 0.033 0.569 0.040 0.065 0.062 0.080 0.095 0.291 0.032 0.095 0.035 
   4   (0.874) 0.967 0.431 0.960 0.935 0.938 0.920 0.905 0.709 0.968 0.905 0.965 

Locus 823 : 
2 alleles
12.3% missing data
   2   (0.920) 0.935 0.955 0.967 0.882 0.915 0.966 0.995 0.963 0.059 0.975 0.979 
   4   (0.080) 0.065 0.045 0.033 0.118 0.085 0.034 0.005 0.037 0.941 0.025 0.021 

Locus 824 : 
2 alleles
11.6% missing data
   2   (0.935) 0.996 0.992 0.704 0.924 0.930 0.983 0.998 0.980 0.979 0.975 0.928 
   3   (0.065) 0.004 0.008 0.296 0.076 0.070 0.017 0.002 0.020 0.021 0.025 0.072 

Locus 825 : 
2 alleles
1.4% missing data
   1   (0.875) 0.989 0.959 0.904 0.875 0.861 0.927 0.960 0.837 0.971 0.973 0.911 
   3   (0.125) 0.011 0.041 0.096 0.125 0.139 0.073 0.040 0.163 0.029 0.027 0.089 

Locus 826 : 
2 alleles
2.9% missing data
   2   (0.902) 0.992 0.982 0.954 0.936 0.933 0.879 0.988 0.931 0.977 0.908 0.956 
   1   (0.098) 0.008 0.018 0.046 0.064 0.067 0.121 0.012 0.069 0.023 0.092 0.044 

Locus 827 : 
2 alleles
5.1% missing data
   1   (0.889) 0.993 0.405 0.968 0.842 0.890 0.923 0.938 0.900 0.959 0.947 0.959 
   4   (0.111) 0.007 0.595 0.032 0.158 0.110 0.077 0.062 0.100 0.041 0.053 0.041 

Locus 828 : 
2 alleles
7.2% missing data
   4   (0.683) 0.515 0.667 0.740 0.687 0.652 0.685 0.597 0.747 0.622 0.670 0.818 
   3   (0.317) 0.485 0.333 0.260 0.313 0.348 0.315 0.403 0.253 0.378 0.330 0.182 

Locus 829 : 
2 alleles
10.9% missing data
   3   (0.817) 0.982 0.963 0.836 0.749 0.713 0.840 0.982 0.897 0.969 0.758 0.701 
   1   (0.183) 0.018 0.037 0.164 0.251 0.287 0.160 0.018 0.103 0.031 0.242 0.299 

Locus 830 : 
2 alleles
2.9% missing data
   2   (0.751) 0.978 0.316 0.765 0.706 0.740 0.698 0.956 0.840 0.908 0.807 0.832 
   3   (0.249) 0.022 0.684 0.235 0.294 0.260 0.302 0.044 0.160 0.092 0.193 0.168 

Locus 831 : 
2 alleles
1.4% missing data
   2   (0.908) 0.994 0.313 0.934 0.914 0.915 0.968 0.991 0.944 0.988 0.977 0.852 
   4   (0.092) 0.006 0.687 0.066 0.086 0.085 0.032 0.009 0.056 0.012 0.023 0.148 

Locus 832 : 
2 alleles
10.9% missing data
   2   (0.674) 0.524 0.762 0.794 0.606 0.651 0.699 0.593 0.699 0.650 0.242 0.860 
   4   (0.326) 0.476 0.238 0.206 0.394 0.349 0.301 0.407 0.301 0.350 0.758 0.140 

Locus 833 : 
2 alleles
15.2% missing data
   4   (0.889) 0.989 0.974 0.905 0.889 0.874 0.920 0.982 0.923 0.903 0.930 0.881 
   2   (0.111) 0.011 0.026 0.095 0.111 0.126 0.080 0.018 0.077 0.097 0.070 0.119 

Locus 834 : 
2 alleles
14.5% missing data
   2   (0.766) 0.980 0.943 0.704 0.742 0.733 0.732 0.970 0.870 0.834 0.940 0.581 
   4   (0.234) 0.020 0.057 0.296 0.258 0.267 0.268 0.030 0.130 0.166 0.060 0.419 

Locus 835 : 
2 alleles
10.9% missing data
   4   (0.906) 0.993 0.984 0.950 0.908 0.930 0.889 0.987 0.948 0.911 0.959 0.978 
   2   (0.094) 0.007 0.016 0.050 0.092 0.070 0.111 0.013 0.052 0.089 0.041 0.022 

Locus 836 : 
2 alleles
5.1% missing data
   2   (0.481) 0.753 0.137 0.630 0.398 0.391 0.465 0.241 0.457 0.915 0.879 0.529 
   4   (0.519) 0.247 0.863 0.370 0.602 0.609 0.535 0.759 0.543 0.085 0.121 0.471 

Locus 837 : 
2 alleles
7.2% missing data
   2   (0.878) 0.987 0.980 0.909 0.900 0.912 0.864 0.972 0.915 0.966 0.823 0.937 
   4   (0.122) 0.013 0.020 0.091 0.100 0.088 0.136 0.028 0.085 0.034 0.177 0.063 

Locus 838 : 
2 alleles
5.1% missing data
   1   (0.872) 0.990 0.970 0.976 0.957 0.954 0.850 0.709 0.708 0.967 0.797 0.972 
   2   (0.128) 0.010 0.030 0.024 0.043 0.046 0.150 0.291 0.292 0.033 0.203 0.028 

Locus 839 : 
2 alleles
5.1% missing data
   1   (0.860) 0.988 0.965 0.965 0.894 0.917 0.825 0.891 0.784 0.982 0.949 0.922 
   4   (0.140) 0.012 0.035 0.035 0.106 0.083 0.175 0.109 0.216 0.018 0.051 0.078 

Locus 840 : 
2 alleles
2.9% missing data
   3   (0.912) 0.994 0.963 0.817 0.770 0.711 0.979 0.998 0.980 0.993 0.983 0.796 
   1   (0.088) 0.006 0.037 0.183 0.230 0.289 0.021 0.002 0.020 0.007 0.017 0.204 

Locus 841 : 
2 alleles
10.9% missing data
   2   (0.907) 0.993 0.620 0.974 0.962 0.960 0.896 0.930 0.923 0.956 0.865 0.984 
   4   (0.093) 0.007 0.380 0.026 0.038 0.040 0.104 0.070 0.077 0.044 0.135 0.016 

Locus 842 : 
2 alleles
5.1% missing data
   2   (0.899) 0.991 0.957 0.942 0.932 0.943 0.892 0.978 0.917 0.944 0.969 0.962 
   4   (0.101) 0.009 0.043 0.058 0.068 0.057 0.108 0.022 0.083 0.056 0.031 0.038 

Locus 843 : 
2 alleles
12.3% missing data
   2   (0.807) 0.980 0.947 0.750 0.760 0.779 0.867 0.978 0.775 0.947 0.949 0.815 
   4   (0.193) 0.020 0.053 0.250 0.240 0.221 0.133 0.022 0.225 0.053 0.051 0.185 

Locus 844 : 
2 alleles
2.9% missing data
   3   (0.900) 0.480 0.974 0.965 0.962 0.960 0.910 0.910 0.906 0.934 0.961 0.970 
   1   (0.100) 0.520 0.026 0.035 0.038 0.040 0.090 0.090 0.094 0.066 0.039 0.030 

Locus 845 : 
2 alleles
13.8% missing data
   1   (0.821) 0.944 0.853 0.668 0.787 0.806 0.873 0.976 0.903 0.539 0.895 0.894 
   3   (0.179) 0.056 0.147 0.332 0.213 0.194 0.127 0.024 0.097 0.461 0.105 0.106 

Locus 846 : 
2 alleles
12.3% missing data
   1   (0.848) 0.090 0.960 0.926 0.855 0.863 0.809 0.960 0.937 0.973 0.871 0.809 
   4   (0.152) 0.910 0.040 0.074 0.145 0.137 0.191 0.040 0.063 0.027 0.129 0.191 

Locus 847 : 
2 alleles
4.3% missing data
   1   (0.771) 0.979 0.360 0.533 0.823 0.822 0.802 0.888 0.832 0.959 0.804 0.831 
   3   (0.229) 0.021 0.640 0.467 0.177 0.178 0.198 0.112 0.168 0.041 0.196 0.169 

Locus 848 : 
2 alleles
8.0% missing data
   1   (0.512) 0.568 0.568 0.613 0.478 0.490 0.507 0.503 0.473 0.507 0.881 0.355 
   3   (0.488) 0.432 0.432 0.387 0.522 0.510 0.493 0.497 0.527 0.493 0.119 0.645 

Locus 849 : 
2 alleles
8.7% missing data
   3   (0.940) 0.996 0.993 0.886 0.885 0.871 0.985 0.998 0.983 0.980 0.991 0.949 
   2   (0.060) 0.004 0.007 0.114 0.115 0.129 0.015 0.002 0.017 0.020 0.009 0.051 

Locus 850 : 
2 alleles
10.9% missing data
   1   (0.738) 0.257 0.932 0.882 0.678 0.730 0.675 0.835 0.849 0.135 0.702 0.924 
   3   (0.262) 0.743 0.068 0.118 0.322 0.270 0.325 0.165 0.151 0.865 0.298 0.076 

Locus 851 : 
2 alleles
5.8% missing data
   2   (0.895) 0.990 0.979 0.934 0.887 0.898 0.904 0.987 0.925 0.980 0.910 0.952 
   4   (0.105) 0.010 0.021 0.066 0.113 0.102 0.096 0.013 0.075 0.020 0.090 0.048 

Locus 852 : 
2 alleles
4.3% missing data
   4   (0.898) 0.992 0.978 0.956 0.928 0.921 0.861 0.987 0.934 0.980 0.973 0.942 
   2   (0.102) 0.008 0.022 0.044 0.072 0.079 0.139 0.013 0.066 0.020 0.027 0.058 

Locus 853 : 
2 alleles
2.9% missing data
   1   (0.245) 0.022 0.056 0.120 0.213 0.219 0.339 0.055 0.323 0.102 0.047 0.195 
   3   (0.755) 0.978 0.944 0.880 0.787 0.781 0.661 0.945 0.677 0.898 0.953 0.805 

Locus 854 : 
2 alleles
5.8% missing data
   1   (0.886) 0.992 0.421 0.924 0.890 0.899 0.927 0.980 0.926 0.978 0.976 0.876 
   3   (0.114) 0.008 0.579 0.076 0.110 0.101 0.073 0.020 0.074 0.022 0.024 0.124 

Locus 855 : 
2 alleles
10.9% missing data
   1   (0.127) 0.010 0.056 0.086 0.096 0.102 0.099 0.015 0.167 0.107 0.030 0.147 
   3   (0.873) 0.990 0.944 0.914 0.904 0.898 0.901 0.985 0.833 0.893 0.970 0.853 

Locus 856 : 
2 alleles
1.4% missing data
   1   (0.692) 0.975 0.880 0.595 0.515 0.520 0.638 0.967 0.829 0.906 0.913 0.871 
   3   (0.308) 0.025 0.120 0.405 0.485 0.480 0.362 0.033 0.171 0.094 0.087 0.129 

Locus 857 : 
2 alleles
3.6% missing data
   1   (0.201) 0.020 0.093 0.182 0.209 0.168 0.218 0.042 0.202 0.036 0.055 0.194 
   3   (0.799) 0.980 0.907 0.818 0.791 0.832 0.782 0.958 0.798 0.964 0.945 0.806 

Locus 858 : 
2 alleles
13.0% missing data
   3   (0.201) 0.021 0.052 0.199 0.134 0.126 0.194 0.039 0.243 0.088 0.168 0.529 
   4   (0.799) 0.979 0.948 0.801 0.866 0.874 0.806 0.961 0.757 0.912 0.832 0.471 

Locus 859 : 
2 alleles
12.3% missing data
   4   (0.866) 0.989 0.341 0.958 0.892 0.886 0.866 0.964 0.881 0.927 0.872 0.924 
   2   (0.134) 0.011 0.659 0.042 0.108 0.114 0.134 0.036 0.119 0.073 0.128 0.076 

Locus 860 : 
2 alleles
8.0% missing data
   3   (0.822) 0.982 0.881 0.857 0.811 0.808 0.870 0.972 0.824 0.922 0.365 0.895 
   1   (0.178) 0.018 0.119 0.143 0.189 0.192 0.130 0.028 0.176 0.078 0.635 0.105 

Locus 861 : 
2 alleles
5.1% missing data
   2   (0.179) 0.013 0.037 0.082 0.156 0.129 0.175 0.267 0.256 0.036 0.344 0.053 
   4   (0.821) 0.987 0.963 0.918 0.844 0.871 0.825 0.733 0.744 0.964 0.656 0.947 

Locus 862 : 
2 alleles
5.8% missing data
   4   (0.297) 0.912 0.075 0.439 0.287 0.259 0.230 0.059 0.380 0.049 0.329 0.114 
   1   (0.703) 0.088 0.925 0.561 0.713 0.741 0.770 0.941 0.620 0.951 0.671 0.886 

Locus 863 : 
2 alleles
4.3% missing data
   3   (0.920) 0.996 0.972 0.994 0.990 0.990 0.837 0.581 0.804 0.958 0.945 0.994 
   1   (0.080) 0.004 0.028 0.006 0.010 0.010 0.163 0.419 0.196 0.042 0.055 0.006 

Locus 864 : 
2 alleles
4.3% missing data
   4   (0.884) 0.992 0.143 0.863 0.880 0.891 0.929 0.989 0.947 0.951 0.962 0.931 
   3   (0.116) 0.008 0.857 0.137 0.120 0.109 0.071 0.011 0.053 0.049 0.038 0.069 

Locus 865 : 
2 alleles
1.4% missing data
   1   (0.149) 0.012 0.056 0.121 0.169 0.165 0.081 0.038 0.233 0.033 0.032 0.129 
   3   (0.851) 0.988 0.944 0.879 0.831 0.835 0.919 0.962 0.767 0.967 0.968 0.871 

Locus 866 : 
2 alleles
9.4% missing data
   2   (0.901) 0.993 0.952 0.982 0.962 0.958 0.840 0.936 0.882 0.883 0.975 0.960 
   1   (0.099) 0.007 0.048 0.018 0.038 0.042 0.160 0.064 0.118 0.117 0.025 0.040 

Locus 867 : 
2 alleles
2.2% missing data
   1   (0.093) 0.022 0.038 0.059 0.074 0.060 0.051 0.015 0.127 0.014 0.092 0.048 
   2   (0.907) 0.978 0.962 0.941 0.926 0.940 0.949 0.985 0.873 0.986 0.908 0.952 

Locus 868 : 
2 alleles
3.6% missing data
   3   (0.841) 0.853 0.948 0.953 0.911 0.905 0.833 0.690 0.773 0.971 0.710 0.947 
   4   (0.159) 0.147 0.052 0.047 0.089 0.095 0.167 0.310 0.227 0.029 0.290 0.053 

Locus 869 : 
2 alleles
4.3% missing data
   4   (0.886) 0.268 0.984 0.964 0.932 0.930 0.883 0.967 0.907 0.974 0.920 0.972 
   2   (0.114) 0.732 0.016 0.036 0.068 0.070 0.117 0.033 0.093 0.026 0.080 0.028 

Locus 870 : 
2 alleles
5.1% missing data
   2   (0.893) 0.993 0.848 0.946 0.905 0.898 0.926 0.980 0.885 0.795 0.981 0.947 
   4   (0.107) 0.007 0.152 0.054 0.095 0.102 0.074 0.020 0.115 0.205 0.019 0.053 

Locus 871 : 
2 alleles
14.5% missing data
   1   (0.656) 0.261 0.844 0.686 0.636 0.604 0.695 0.803 0.670 0.432 0.834 0.756 
   4   (0.344) 0.739 0.156 0.314 0.364 0.396 0.305 0.197 0.330 0.568 0.166 0.244 

Locus 872 : 
2 alleles
6.5% missing data
   4   (0.889) 0.474 0.971 0.959 0.951 0.948 0.943 0.877 0.764 0.958 0.854 0.971 
   2   (0.111) 0.526 0.029 0.041 0.049 0.052 0.057 0.123 0.236 0.042 0.146 0.029 

Locus 873 : 
2 alleles
12.3% missing data
   1   (0.882) 0.991 0.852 0.935 0.928 0.926 0.859 0.977 0.892 0.914 0.971 0.915 
   2   (0.118) 0.009 0.148 0.065 0.072 0.074 0.141 0.023 0.108 0.086 0.029 0.085 

Locus 874 : 
2 alleles
1.4% missing data
   1   (0.862) 0.990 0.909 0.947 0.858 0.815 0.879 0.973 0.863 0.935 0.946 0.873 
   3   (0.138) 0.010 0.091 0.053 0.142 0.185 0.121 0.027 0.137 0.065 0.054 0.127 

Locus 875 : 
2 alleles
8.7% missing data
   2   (0.876) 0.989 0.923 0.922 0.875 0.866 0.896 0.982 0.904 0.970 0.874 0.871 
   4   (0.124) 0.011 0.077 0.078 0.125 0.134 0.104 0.018 0.096 0.030 0.126 0.129 

Locus 876 : 
2 alleles
2.9% missing data
   3   (0.882) 0.993 0.909 0.977 0.947 0.942 0.871 0.877 0.758 0.985 0.851 0.964 
   1   (0.118) 0.007 0.091 0.023 0.053 0.058 0.129 0.123 0.242 0.015 0.149 0.036 

Locus 877 : 
2 alleles
0.7% missing data
   1   (0.052) 0.005 0.007 0.087 0.101 0.103 0.012 0.001 0.012 0.004 0.009 0.060 
   2   (0.948) 0.995 0.993 0.913 0.899 0.897 0.988 0.999 0.988 0.996 0.991 0.940 

Locus 878 : 
2 alleles
12.3% missing data
   3   (0.744) 0.516 0.744 0.597 0.773 0.775 0.825 0.721 0.736 0.945 0.650 0.853 
   2   (0.256) 0.484 0.256 0.403 0.227 0.225 0.175 0.279 0.264 0.055 0.350 0.147 

Locus 879 : 
2 alleles
2.9% missing data
   1   (0.901) 0.109 0.939 0.974 0.972 0.975 0.883 0.962 0.912 0.981 0.905 0.975 
   3   (0.099) 0.891 0.061 0.026 0.028 0.025 0.117 0.038 0.088 0.019 0.095 0.025 

Locus 880 : 
2 alleles
9.4% missing data
   1   (0.661) 0.965 0.071 0.817 0.656 0.677 0.650 0.888 0.635 0.372 0.423 0.778 
   4   (0.339) 0.035 0.929 0.183 0.344 0.323 0.350 0.112 0.365 0.628 0.577 0.222 

Locus 881 : 
2 alleles
13.0% missing data
   2   (0.917) 0.982 0.963 0.889 0.904 0.905 0.960 0.995 0.972 0.967 0.964 0.824 
   4   (0.083) 0.018 0.037 0.111 0.096 0.095 0.040 0.005 0.028 0.033 0.036 0.176 

Locus 882 : 
2 alleles
15.9% missing data
   3   (0.885) 0.902 0.973 0.859 0.833 0.858 0.944 0.991 0.901 0.983 0.956 0.912 
   1   (0.115) 0.098 0.027 0.141 0.167 0.142 0.056 0.009 0.099 0.017 0.044 0.088 

Locus 883 : 
2 alleles
2.9% missing data
   3   (0.906) 0.992 0.947 0.968 0.951 0.957 0.882 0.971 0.924 0.679 0.985 0.975 
   1   (0.094) 0.008 0.053 0.032 0.049 0.043 0.118 0.029 0.076 0.321 0.015 0.025 

Locus 884 : 
2 alleles
3.6% missing data
   1   (0.792) 0.427 0.945 0.812 0.837 0.879 0.725 0.766 0.821 0.948 0.964 0.945 
   3   (0.208) 0.573 0.055 0.188 0.163 0.121 0.275 0.234 0.179 0.052 0.036 0.055 

Locus 885 : 
2 alleles
13.0% missing data
   2   (0.884) 0.896 0.921 0.881 0.862 0.812 0.941 0.991 0.911 0.981 0.974 0.881 
   4   (0.116) 0.104 0.079 0.119 0.138 0.188 0.059 0.009 0.089 0.019 0.026 0.119 

Locus 886 : 
2 alleles
11.6% missing data
   2   (0.910) 0.994 0.963 0.947 0.919 0.934 0.957 0.986 0.864 0.970 0.930 0.968 
   4   (0.090) 0.006 0.037 0.053 0.081 0.066 0.043 0.014 0.136 0.030 0.070 0.032 

Locus 887 : 
2 alleles
13.0% missing data
   1   (0.919) 0.993 0.987 0.963 0.911 0.932 0.944 0.991 0.931 0.952 0.965 0.962 
   2   (0.081) 0.007 0.013 0.037 0.089 0.068 0.056 0.009 0.069 0.048 0.035 0.038 

Locus 888 : 
2 alleles
17.4% missing data
   1   (0.675) 0.897 0.919 0.841 0.776 0.722 0.649 0.786 0.449 0.434 0.681 0.829 
   3   (0.325) 0.103 0.081 0.159 0.224 0.278 0.351 0.214 0.551 0.566 0.319 0.171 

Locus 889 : 
2 alleles
3.6% missing data
   3   (0.875) 0.941 0.976 0.949 0.870 0.884 0.901 0.982 0.880 0.985 0.739 0.784 
   1   (0.125) 0.059 0.024 0.051 0.130 0.116 0.099 0.018 0.120 0.015 0.261 0.216 

Locus 890 : 
2 alleles
6.5% missing data
   4   (0.680) 0.962 0.195 0.757 0.717 0.673 0.673 0.404 0.731 0.938 0.737 0.626 
   2   (0.320) 0.038 0.805 0.243 0.283 0.327 0.327 0.596 0.269 0.062 0.263 0.374 

Locus 891 : 
2 alleles
5.8% missing data
   2   (0.458) 0.770 0.619 0.535 0.474 0.458 0.358 0.239 0.520 0.673 0.108 0.515 
   4   (0.542) 0.230 0.381 0.465 0.526 0.542 0.642 0.761 0.480 0.327 0.892 0.485 

Locus 892 : 
2 alleles
5.8% missing data
   2   (0.820) 0.987 0.940 0.899 0.881 0.893 0.791 0.877 0.814 0.571 0.714 0.922 
   1   (0.180) 0.013 0.060 0.101 0.119 0.107 0.209 0.123 0.186 0.429 0.286 0.078 

Locus 893 : 
2 alleles
13.8% missing data
   4   (0.717) 0.738 0.816 0.756 0.666 0.610 0.719 0.941 0.809 0.944 0.642 0.534 
   2   (0.283) 0.262 0.184 0.244 0.334 0.390 0.281 0.059 0.191 0.056 0.358 0.466 

Locus 894 : 
2 alleles
13.0% missing data
   3   (0.543) 0.547 0.587 0.569 0.513 0.534 0.566 0.564 0.659 0.125 0.168 0.451 
   4   (0.457) 0.453 0.413 0.431 0.487 0.466 0.434 0.436 0.341 0.875 0.832 0.549 

Locus 895 : 
2 alleles
3.6% missing data
   1   (0.944) 0.996 0.993 0.909 0.906 0.888 0.986 0.999 0.987 0.995 0.980 0.905 
   3   (0.056) 0.004 0.007 0.091 0.094 0.112 0.014 0.001 0.013 0.005 0.020 0.095 

Locus 896 : 
2 alleles
13.0% missing data
   2   (0.732) 0.086 0.780 0.740 0.722 0.725 0.760 0.942 0.754 0.949 0.726 0.822 
   3   (0.268) 0.914 0.220 0.260 0.278 0.275 0.240 0.058 0.246 0.051 0.274 0.178 

Locus 897 : 
2 alleles
15.2% missing data
   3   (0.768) 0.979 0.917 0.764 0.799 0.796 0.768 0.882 0.726 0.960 0.669 0.860 
   4   (0.232) 0.021 0.083 0.236 0.201 0.204 0.232 0.118 0.274 0.040 0.331 0.140 

Locus 898 : 
2 alleles
1.4% missing data
   1   (0.867) 0.985 0.651 0.964 0.931 0.936 0.907 0.807 0.744 0.976 0.643 0.951 
   3   (0.133) 0.015 0.349 0.036 0.069 0.064 0.093 0.193 0.256 0.024 0.357 0.049 

Locus 899 : 
2 alleles
13.8% missing data
   1   (0.866) 0.880 0.902 0.885 0.823 0.844 0.930 0.973 0.839 0.970 0.962 0.921 
   3   (0.134) 0.120 0.098 0.115 0.177 0.156 0.070 0.027 0.161 0.030 0.038 0.079 

Locus 900 : 
2 alleles
2.9% missing data
   3   (0.936) 0.996 0.993 0.850 0.951 0.947 0.971 0.997 0.981 0.990 0.985 0.914 
   1   (0.064) 0.004 0.007 0.150 0.049 0.053 0.029 0.003 0.019 0.010 0.015 0.086 

Locus 901 : 
2 alleles
4.3% missing data
   3   (0.887) 0.992 0.978 0.931 0.880 0.849 0.934 0.982 0.875 0.977 0.922 0.943 
   2   (0.113) 0.008 0.022 0.069 0.120 0.151 0.066 0.018 0.125 0.023 0.078 0.057 

Locus 902 : 
2 alleles
12.3% missing data
   4   (0.925) 0.995 0.986 0.920 0.886 0.885 0.964 0.996 0.975 0.941 0.970 0.965 
   1   (0.075) 0.005 0.014 0.080 0.114 0.115 0.036 0.004 0.025 0.059 0.030 0.035 

Locus 903 : 
2 alleles
13.0% missing data
   4   (0.628) 0.330 0.582 0.693 0.570 0.599 0.645 0.835 0.663 0.480 0.901 0.560 
   2   (0.372) 0.670 0.418 0.307 0.430 0.401 0.355 0.165 0.337 0.520 0.099 0.440 

Locus 904 : 
2 alleles
8.7% missing data
   4   (0.502) 0.838 0.545 0.432 0.548 0.566 0.461 0.504 0.510 0.464 0.636 0.353 
   2   (0.498) 0.162 0.455 0.568 0.452 0.434 0.539 0.496 0.490 0.536 0.364 0.647 

Locus 905 : 
2 alleles
6.5% missing data
   1   (0.893) 0.992 0.977 0.797 0.882 0.897 0.937 0.987 0.927 0.984 0.977 0.947 
   3   (0.107) 0.008 0.023 0.203 0.118 0.103 0.063 0.013 0.073 0.016 0.023 0.053 

Locus 906 : 
2 alleles
12.3% missing data
   2   (0.901) 0.259 0.966 0.974 0.950 0.950 0.914 0.955 0.904 0.911 0.971 0.974 
   4   (0.099) 0.741 0.034 0.026 0.050 0.050 0.086 0.045 0.096 0.089 0.029 0.026 

Locus 907 : 
2 alleles
1.4% missing data
   1   (0.904) 0.993 0.948 0.934 0.923 0.918 0.925 0.988 0.933 0.979 0.974 0.905 
   2   (0.096) 0.007 0.052 0.066 0.077 0.082 0.075 0.012 0.067 0.021 0.026 0.095 

Locus 908 : 
2 alleles
12.3% missing data
   3   (0.789) 0.820 0.782 0.758 0.807 0.812 0.812 0.911 0.784 0.951 0.942 0.819 
   1   (0.211) 0.180 0.218 0.242 0.193 0.188 0.188 0.089 0.216 0.049 0.058 0.181 

Locus 909 : 
2 alleles
3.6% missing data
   1   (0.756) 0.102 0.965 0.887 0.854 0.845 0.737 0.377 0.782 0.958 0.949 0.445 
   4   (0.244) 0.898 0.035 0.113 0.146 0.155 0.263 0.623 0.218 0.042 0.051 0.555 

Locus 910 : 
2 alleles
12.3% missing data
   4   (0.605) 0.626 0.642 0.663 0.657 0.659 0.668 0.369 0.559 0.697 0.523 0.285 
   1   (0.395) 0.374 0.358 0.337 0.343 0.341 0.332 0.631 0.441 0.303 0.477 0.715 

Locus 911 : 
2 alleles
15.9% missing data
   3   (0.869) 0.783 0.943 0.686 0.730 0.746 0.952 0.994 0.952 0.987 0.887 0.859 
   1   (0.131) 0.217 0.057 0.314 0.270 0.254 0.048 0.006 0.048 0.013 0.113 0.141 

Locus 912 : 
2 alleles
2.9% missing data
   1   (0.921) 0.027 0.984 0.962 0.905 0.868 0.977 0.996 0.971 0.942 0.951 0.940 
   3   (0.079) 0.973 0.016 0.038 0.095 0.132 0.023 0.004 0.029 0.058 0.049 0.060 

Locus 913 : 
2 alleles
18.8% missing data
   1   (0.839) 0.800 0.867 0.904 0.866 0.882 0.808 0.959 0.811 0.939 0.957 0.968 
   3   (0.161) 0.200 0.133 0.096 0.134 0.118 0.192 0.041 0.189 0.061 0.043 0.032 

Locus 914 : 
2 alleles
10.1% missing data
   3   (0.804) 0.982 0.343 0.833 0.771 0.743 0.841 0.968 0.856 0.883 0.819 0.889 
   1   (0.196) 0.018 0.657 0.167 0.229 0.257 0.159 0.032 0.144 0.117 0.181 0.111 

Locus 915 : 
2 alleles
5.1% missing data
   1   (0.832) 0.937 0.968 0.890 0.903 0.890 0.849 0.966 0.674 0.802 0.852 0.945 
   3   (0.168) 0.063 0.032 0.110 0.097 0.110 0.151 0.034 0.326 0.198 0.148 0.055 

Locus 916 : 
2 alleles
4.3% missing data
   2   (0.712) 0.979 0.126 0.745 0.774 0.778 0.675 0.648 0.718 0.923 0.907 0.791 
   4   (0.288) 0.021 0.874 0.255 0.226 0.222 0.325 0.352 0.282 0.077 0.093 0.209 

Locus 917 : 
2 alleles
1.4% missing data
   2   (0.782) 0.225 0.926 0.868 0.707 0.684 0.835 0.944 0.878 0.142 0.918 0.904 
   4   (0.218) 0.775 0.074 0.132 0.293 0.316 0.165 0.056 0.122 0.858 0.082 0.096 

Locus 918 : 
2 alleles
2.9% missing data
   2   (0.839) 0.986 0.960 0.920 0.899 0.893 0.762 0.963 0.902 0.128 0.931 0.925 
   4   (0.161) 0.014 0.040 0.080 0.101 0.107 0.238 0.037 0.098 0.872 0.069 0.075 

Locus 919 : 
2 alleles
2.9% missing data
   4   (0.640) 0.967 0.882 0.641 0.622 0.680 0.628 0.923 0.473 0.664 0.886 0.748 
   1   (0.360) 0.033 0.118 0.359 0.378 0.320 0.372 0.077 0.527 0.336 0.114 0.252 

Locus 920 : 
2 alleles
12.3% missing data
   3   (0.901) 0.992 0.932 0.955 0.944 0.931 0.890 0.980 0.913 0.951 0.904 0.944 
   1   (0.099) 0.008 0.068 0.045 0.056 0.069 0.110 0.020 0.087 0.049 0.096 0.056 

Locus 921 : 
2 alleles
13.0% missing data
   3   (0.795) 0.986 0.933 0.889 0.867 0.857 0.850 0.854 0.683 0.655 0.218 0.736 
   1   (0.205) 0.014 0.067 0.111 0.133 0.143 0.150 0.146 0.317 0.345 0.782 0.264 

Locus 922 : 
2 alleles
9.4% missing data
   2   (0.903) 0.992 0.982 0.936 0.876 0.857 0.923 0.992 0.958 0.988 0.927 0.946 
   4   (0.097) 0.008 0.018 0.064 0.124 0.143 0.077 0.008 0.042 0.012 0.073 0.054 

Locus 923 : 
2 alleles
5.1% missing data
   4   (0.693) 0.887 0.932 0.744 0.598 0.609 0.654 0.935 0.730 0.886 0.826 0.752 
   3   (0.307) 0.113 0.068 0.256 0.402 0.391 0.346 0.065 0.270 0.114 0.174 0.248 

Locus 924 : 
2 alleles
13.8% missing data
   3   (0.875) 0.885 0.876 0.830 0.917 0.925 0.848 0.985 0.926 0.930 0.961 0.957 
   1   (0.125) 0.115 0.124 0.170 0.083 0.075 0.152 0.015 0.074 0.070 0.039 0.043 

Locus 925 : 
2 alleles
2.9% missing data
   3   (0.793) 0.259 0.944 0.829 0.786 0.819 0.769 0.859 0.838 0.954 0.904 0.934 
   1   (0.207) 0.741 0.056 0.171 0.214 0.181 0.231 0.141 0.162 0.046 0.096 0.066 

Locus 926 : 
2 alleles
5.1% missing data
   4   (0.737) 0.979 0.934 0.782 0.803 0.809 0.662 0.913 0.674 0.927 0.923 0.668 
   2   (0.263) 0.021 0.066 0.218 0.197 0.191 0.338 0.087 0.326 0.073 0.077 0.332 

Locus 927 : 
2 alleles
8.0% missing data
   1   (0.441) 0.082 0.830 0.445 0.499 0.440 0.386 0.667 0.558 0.088 0.137 0.270 
   3   (0.559) 0.918 0.170 0.555 0.501 0.560 0.614 0.333 0.442 0.912 0.863 0.730 

Locus 928 : 
2 alleles
3.6% missing data
   3   (0.830) 0.055 0.884 0.856 0.781 0.747 0.898 0.978 0.912 0.965 0.948 0.756 
   4   (0.170) 0.945 0.116 0.144 0.219 0.253 0.102 0.022 0.088 0.035 0.052 0.244 

Locus 929 : 
2 alleles
1.4% missing data
   2   (0.875) 0.992 0.948 0.937 0.922 0.924 0.898 0.965 0.791 0.981 0.868 0.931 
   4   (0.125) 0.008 0.052 0.063 0.078 0.076 0.102 0.035 0.209 0.019 0.132 0.069 

Locus 930 : 
2 alleles
14.5% missing data
   3   (0.900) 0.157 0.980 0.981 0.962 0.956 0.911 0.950 0.926 0.979 0.939 0.777 
   4   (0.100) 0.843 0.020 0.019 0.038 0.044 0.089 0.050 0.074 0.021 0.061 0.223 

Locus 931 : 
2 alleles
2.9% missing data
   2   (0.898) 0.991 0.982 0.839 0.906 0.923 0.934 0.990 0.936 0.986 0.978 0.878 
   4   (0.102) 0.009 0.018 0.161 0.094 0.077 0.066 0.010 0.064 0.014 0.022 0.122 

Locus 932 : 
2 alleles
3.6% missing data
   1   (0.140) 0.837 0.120 0.128 0.189 0.153 0.093 0.019 0.082 0.020 0.029 0.078 
   3   (0.860) 0.163 0.880 0.872 0.811 0.847 0.907 0.981 0.918 0.980 0.971 0.922 

Locus 933 : 
2 alleles
12.3% missing data
   1   (0.835) 0.364 0.951 0.888 0.829 0.851 0.890 0.930 0.811 0.889 0.820 0.946 
   4   (0.165) 0.636 0.049 0.112 0.171 0.149 0.110 0.070 0.189 0.111 0.180 0.054 

Locus 934 : 
2 alleles
11.6% missing data
   2   (0.893) 0.868 0.814 0.986 0.980 0.981 0.843 0.586 0.815 0.972 0.826 0.953 
   3   (0.107) 0.132 0.186 0.014 0.020 0.019 0.157 0.414 0.185 0.028 0.174 0.047 

Locus 935 : 
2 alleles
10.1% missing data
   1   (0.572) 0.054 0.235 0.651 0.458 0.485 0.687 0.386 0.630 0.677 0.665 0.496 
   4   (0.428) 0.946 0.765 0.349 0.542 0.515 0.313 0.614 0.370 0.323 0.335 0.504 

Locus 936 : 
2 alleles
8.7% missing data
   2   (0.615) 0.773 0.709 0.764 0.653 0.646 0.669 0.245 0.560 0.133 0.279 0.703 
   3   (0.385) 0.227 0.291 0.236 0.347 0.354 0.331 0.755 0.440 0.867 0.721 0.297 

Locus 937 : 
2 alleles
12.3% missing data
   1   (0.935) 0.993 0.992 0.563 0.932 0.941 0.982 0.998 0.983 0.994 0.970 0.947 
   4   (0.065) 0.007 0.008 0.437 0.068 0.059 0.018 0.002 0.017 0.006 0.030 0.053 

Locus 938 : 
2 alleles
5.1% missing data
   1   (0.794) 0.368 0.807 0.879 0.875 0.874 0.799 0.896 0.803 0.785 0.956 0.526 
   4   (0.206) 0.632 0.193 0.121 0.125 0.126 0.201 0.104 0.197 0.215 0.044 0.474 

Locus 939 : 
2 alleles
5.1% missing data
   1   (0.704) 0.975 0.627 0.846 0.766 0.783 0.634 0.904 0.550 0.619 0.719 0.881 
   2   (0.296) 0.025 0.373 0.154 0.234 0.217 0.366 0.096 0.450 0.381 0.281 0.119 

Locus 940 : 
2 alleles
0.7% missing data
   3   (0.889) 0.986 0.980 0.948 0.921 0.918 0.868 0.981 0.901 0.979 0.976 0.964 
   1   (0.111) 0.014 0.020 0.052 0.079 0.082 0.132 0.019 0.099 0.021 0.024 0.036 

Locus 941 : 
2 alleles
6.5% missing data
   3   (0.457) 0.940 0.149 0.688 0.478 0.498 0.481 0.220 0.322 0.555 0.148 0.256 
   4   (0.543) 0.060 0.851 0.312 0.522 0.502 0.519 0.780 0.678 0.445 0.852 0.744 

Locus 942 : 
2 alleles
5.8% missing data
   2   (0.841) 0.347 0.762 0.880 0.865 0.845 0.902 0.934 0.873 0.873 0.808 0.885 
   4   (0.159) 0.653 0.238 0.120 0.135 0.155 0.098 0.066 0.127 0.127 0.192 0.115 

Locus 943 : 
2 alleles
3.6% missing data
   2   (0.908) 0.248 0.821 0.973 0.959 0.966 0.953 0.924 0.866 0.968 0.957 0.982 
   4   (0.092) 0.752 0.179 0.027 0.041 0.034 0.047 0.076 0.134 0.032 0.043 0.018 

Locus 944 : 
2 alleles
2.9% missing data
   4   (0.648) 0.962 0.922 0.723 0.698 0.645 0.529 0.835 0.684 0.922 0.584 0.527 
   1   (0.352) 0.038 0.078 0.277 0.302 0.355 0.471 0.165 0.316 0.078 0.416 0.473 

Locus 945 : 
2 alleles
3.6% missing data
   3   (0.875) 0.990 0.433 0.959 0.935 0.923 0.848 0.950 0.890 0.823 0.973 0.946 
   1   (0.125) 0.010 0.567 0.041 0.065 0.077 0.152 0.050 0.110 0.177 0.027 0.054 

Locus 946 : 
2 alleles
12.3% missing data
   2   (0.938) 0.996 0.971 0.996 0.992 0.992 0.777 0.980 0.888 0.984 0.972 0.995 
   1   (0.062) 0.004 0.029 0.004 0.008 0.008 0.223 0.020 0.112 0.016 0.028 0.005 

Locus 947 : 
2 alleles
3.6% missing data
   2   (0.882) 0.117 0.351 0.949 0.902 0.919 0.923 0.963 0.936 0.967 0.982 0.960 
   4   (0.118) 0.883 0.649 0.051 0.098 0.081 0.077 0.037 0.064 0.033 0.018 0.040 

Locus 948 : 
2 alleles
15.2% missing data
   3   (0.365) 0.125 0.159 0.304 0.485 0.412 0.295 0.157 0.493 0.452 0.499 0.189 
   4   (0.635) 0.875 0.841 0.696 0.515 0.588 0.705 0.843 0.507 0.548 0.501 0.811 

Locus 949 : 
2 alleles
5.1% missing data
   1   (0.797) 0.977 0.783 0.820 0.737 0.741 0.837 0.969 0.786 0.954 0.864 0.882 
   3   (0.203) 0.023 0.217 0.180 0.263 0.259 0.163 0.031 0.214 0.046 0.136 0.118 

Locus 950 : 
2 alleles
10.1% missing data
   1   (0.891) 0.993 0.986 0.641 0.815 0.837 0.959 0.995 0.961 0.922 0.950 0.867 
   3   (0.109) 0.007 0.014 0.359 0.185 0.163 0.041 0.005 0.039 0.078 0.050 0.133 

Locus 951 : 
2 alleles
2.2% missing data
   1   (0.899) 0.990 0.975 0.941 0.930 0.928 0.874 0.993 0.962 0.990 0.987 0.677 
   3   (0.101) 0.010 0.025 0.059 0.070 0.072 0.126 0.007 0.038 0.010 0.013 0.323 

Locus 952 : 
2 alleles
12.3% missing data
   1   (0.946) 0.995 0.995 0.910 0.924 0.900 0.986 0.998 0.984 0.982 0.967 0.939 
   3   (0.054) 0.005 0.005 0.090 0.076 0.100 0.014 0.002 0.016 0.018 0.033 0.061 

Locus 953 : 
2 alleles
3.6% missing data
   4   (0.743) 0.980 0.776 0.782 0.732 0.791 0.734 0.895 0.625 0.802 0.928 0.908 
   2   (0.257) 0.020 0.224 0.218 0.268 0.209 0.266 0.105 0.375 0.198 0.072 0.092 

Locus 954 : 
2 alleles
12.3% missing data
   1   (0.155) 0.011 0.104 0.380 0.257 0.314 0.065 0.008 0.071 0.085 0.054 0.192 
   2   (0.845) 0.989 0.896 0.620 0.743 0.686 0.935 0.992 0.929 0.915 0.946 0.808 

Locus 955 : 
2 alleles
2.9% missing data
   1   (0.319) 0.366 0.774 0.260 0.261 0.264 0.330 0.505 0.244 0.047 0.429 0.445 
   3   (0.681) 0.634 0.226 0.740 0.739 0.736 0.670 0.495 0.756 0.953 0.571 0.555 

Locus 956 : 
2 alleles
7.2% missing data
   2   (0.886) 0.894 0.981 0.936 0.893 0.871 0.900 0.986 0.922 0.894 0.867 0.939 
   4   (0.114) 0.106 0.019 0.064 0.107 0.129 0.100 0.014 0.078 0.106 0.133 0.061 

Locus 957 : 
2 alleles
4.3% missing data
   4   (0.898) 0.991 0.970 0.924 0.896 0.896 0.932 0.991 0.908 0.977 0.939 0.931 
   2   (0.102) 0.009 0.030 0.076 0.104 0.104 0.068 0.009 0.092 0.023 0.061 0.069 

Locus 958 : 
2 alleles
9.4% missing data
   3   (0.520) 0.950 0.800 0.316 0.507 0.498 0.551 0.888 0.498 0.384 0.844 0.346 
   1   (0.480) 0.050 0.200 0.684 0.493 0.502 0.449 0.112 0.502 0.616 0.156 0.654 

Locus 959 : 
2 alleles
1.4% missing data
   3   (0.926) 0.991 0.987 0.894 0.925 0.931 0.955 0.996 0.972 0.983 0.987 0.944 
   4   (0.074) 0.009 0.013 0.106 0.075 0.069 0.045 0.004 0.028 0.017 0.013 0.056 

Locus 960 : 
2 alleles
4.3% missing data
   3   (0.601) 0.955 0.064 0.594 0.618 0.568 0.579 0.836 0.659 0.914 0.571 0.475 
   1   (0.399) 0.045 0.936 0.406 0.382 0.432 0.421 0.164 0.341 0.086 0.429 0.525 

Locus 961 : 
2 alleles
6.5% missing data
   2   (0.824) 0.951 0.948 0.926 0.793 0.746 0.795 0.978 0.860 0.683 0.901 0.931 
   3   (0.176) 0.049 0.052 0.074 0.207 0.254 0.205 0.022 0.140 0.317 0.099 0.069 

Locus 962 : 
2 alleles
12.3% missing data
   3   (0.854) 0.050 0.966 0.963 0.922 0.905 0.806 0.916 0.899 0.970 0.809 0.830 
   1   (0.146) 0.950 0.034 0.037 0.078 0.095 0.194 0.084 0.101 0.030 0.191 0.170 

Locus 963 : 
2 alleles
5.8% missing data
   1   (0.602) 0.895 0.083 0.657 0.717 0.738 0.498 0.800 0.565 0.637 0.478 0.619 
   3   (0.398) 0.105 0.917 0.343 0.283 0.262 0.502 0.200 0.435 0.363 0.522 0.381 

Locus 964 : 
2 alleles
3.6% missing data
   3   (0.879) 0.970 0.823 0.942 0.882 0.882 0.914 0.970 0.864 0.986 0.975 0.921 
   4   (0.121) 0.030 0.177 0.058 0.118 0.118 0.086 0.030 0.136 0.014 0.025 0.079 

Locus 965 : 
2 alleles
7.2% missing data
   4   (0.367) 0.035 0.693 0.449 0.449 0.500 0.244 0.046 0.292 0.900 0.272 0.568 
   1   (0.633) 0.965 0.307 0.551 0.551 0.500 0.756 0.954 0.708 0.100 0.728 0.432 

Locus 966 : 
2 alleles
11.6% missing data
   3   (0.906) 0.993 0.795 0.974 0.938 0.955 0.918 0.980 0.921 0.403 0.931 0.981 
   1   (0.094) 0.007 0.205 0.026 0.062 0.045 0.082 0.020 0.079 0.597 0.069 0.019 

Locus 967 : 
2 alleles
3.6% missing data
   1   (0.345) 0.119 0.134 0.220 0.461 0.463 0.367 0.181 0.383 0.105 0.087 0.232 
   4   (0.655) 0.881 0.866 0.780 0.539 0.537 0.633 0.819 0.617 0.895 0.913 0.768 

Locus 968 : 
2 alleles
2.2% missing data
   3   (0.845) 0.279 0.943 0.928 0.870 0.843 0.880 0.873 0.882 0.970 0.964 0.752 
   1   (0.155) 0.721 0.057 0.072 0.130 0.157 0.120 0.127 0.118 0.030 0.036 0.248 

Locus 969 : 
2 alleles
8.0% missing data
   1   (0.916) 0.992 0.983 0.972 0.882 0.913 0.960 0.987 0.898 0.853 0.959 0.976 
   3   (0.084) 0.008 0.017 0.028 0.118 0.087 0.040 0.013 0.102 0.147 0.041 0.024 

Locus 970 : 
2 alleles
10.9% missing data
   1   (0.111) 0.010 0.024 0.056 0.240 0.229 0.058 0.009 0.072 0.088 0.107 0.084 
   2   (0.889) 0.990 0.976 0.944 0.760 0.771 0.942 0.991 0.928 0.912 0.893 0.916 

Locus 971 : 
2 alleles
13.0% missing data
   4   (0.891) 0.986 0.913 0.952 0.935 0.933 0.893 0.985 0.844 0.879 0.976 0.960 
   2   (0.109) 0.014 0.087 0.048 0.065 0.067 0.107 0.015 0.156 0.121 0.024 0.040 

Locus 972 : 
2 alleles
5.1% missing data
   4   (0.893) 0.078 0.975 0.967 0.945 0.950 0.884 0.962 0.921 0.969 0.967 0.969 
   3   (0.107) 0.922 0.025 0.033 0.055 0.050 0.116 0.038 0.079 0.031 0.033 0.031 

Locus 973 : 
2 alleles
12.3% missing data
   4   (0.810) 0.845 0.814 0.911 0.892 0.877 0.745 0.904 0.757 0.927 0.706 0.914 
   1   (0.190) 0.155 0.186 0.089 0.108 0.123 0.255 0.096 0.243 0.073 0.294 0.086 

Locus 974 : 
2 alleles
1.4% missing data
   2   (0.943) 0.996 0.993 0.922 0.859 0.826 0.986 0.999 0.987 0.995 0.982 0.938 
   3   (0.057) 0.004 0.007 0.078 0.141 0.174 0.014 0.001 0.013 0.005 0.018 0.062 

Locus 975 : 
2 alleles
9.4% missing data
   1   (0.898) 0.720 0.792 0.979 0.966 0.967 0.878 0.700 0.897 0.974 0.980 0.981 
   3   (0.102) 0.280 0.208 0.021 0.034 0.033 0.122 0.300 0.103 0.026 0.020 0.019 

Locus 976 : 
2 alleles
2.2% missing data
   2   (0.898) 0.991 0.952 0.969 0.953 0.952 0.888 0.948 0.824 0.958 0.974 0.982 
   4   (0.102) 0.009 0.048 0.031 0.047 0.048 0.112 0.052 0.176 0.042 0.026 0.018 

Locus 977 : 
2 alleles
1.4% missing data
   2   (0.794) 0.029 0.964 0.683 0.709 0.703 0.901 0.986 0.883 0.957 0.917 0.551 
   3   (0.206) 0.971 0.036 0.317 0.291 0.297 0.099 0.014 0.117 0.043 0.083 0.449 

Locus 978 : 
2 alleles
5.1% missing data
   4   (0.738) 0.972 0.725 0.885 0.757 0.779 0.690 0.899 0.639 0.930 0.434 0.879 
   2   (0.262) 0.028 0.275 0.115 0.243 0.221 0.310 0.101 0.361 0.070 0.566 0.121 

Locus 979 : 
2 alleles
15.2% missing data
   4   (0.770) 0.975 0.230 0.778 0.769 0.747 0.800 0.952 0.803 0.915 0.937 0.765 
   2   (0.230) 0.025 0.770 0.222 0.231 0.253 0.200 0.048 0.197 0.085 0.063 0.235 

Locus 980 : 
2 alleles
11.6% missing data
   2   (0.887) 0.987 0.982 0.936 0.947 0.954 0.889 0.929 0.876 0.924 0.960 0.874 
   4   (0.113) 0.013 0.018 0.064 0.053 0.046 0.111 0.071 0.124 0.076 0.040 0.126 

Locus 981 : 
2 alleles
4.3% missing data
   2   (0.151) 0.014 0.044 0.145 0.130 0.146 0.154 0.022 0.084 0.153 0.145 0.303 
   4   (0.849) 0.986 0.956 0.855 0.870 0.854 0.846 0.978 0.916 0.847 0.855 0.697 

Locus 982 : 
2 alleles
19.6% missing data
   2   (0.869) 0.990 0.967 0.958 0.947 0.949 0.844 0.922 0.708 0.972 0.837 0.970 
   1   (0.131) 0.010 0.033 0.042 0.053 0.051 0.156 0.078 0.292 0.028 0.163 0.030 

Locus 983 : 
2 alleles
2.2% missing data
   3   (0.890) 0.991 0.978 0.958 0.949 0.950 0.829 0.967 0.900 0.791 0.948 0.968 
   1   (0.110) 0.009 0.022 0.042 0.051 0.050 0.171 0.033 0.100 0.209 0.052 0.032 

Locus 984 : 
2 alleles
9.4% missing data
   4   (0.847) 0.987 0.958 0.856 0.869 0.864 0.901 0.969 0.820 0.961 0.511 0.886 
   1   (0.153) 0.013 0.042 0.144 0.131 0.136 0.099 0.031 0.180 0.039 0.489 0.114 

Locus 985 : 
2 alleles
3.6% missing data
   2   (0.150) 0.012 0.031 0.098 0.178 0.206 0.169 0.024 0.098 0.045 0.118 0.063 
   4   (0.850) 0.988 0.969 0.902 0.822 0.794 0.831 0.976 0.902 0.955 0.882 0.937 

Locus 986 : 
2 alleles
2.9% missing data
   1   (0.914) 0.994 0.991 0.825 0.876 0.891 0.964 0.995 0.970 0.992 0.753 0.903 
   2   (0.086) 0.006 0.009 0.175 0.124 0.109 0.036 0.005 0.030 0.008 0.247 0.097 

Locus 987 : 
2 alleles
10.1% missing data
   1   (0.901) 0.899 0.950 0.968 0.946 0.938 0.926 0.962 0.850 0.984 0.968 0.913 
   3   (0.099) 0.101 0.050 0.032 0.054 0.062 0.074 0.038 0.150 0.016 0.032 0.087 

Locus 988 : 
2 alleles
4.3% missing data
   1   (0.136) 0.010 0.032 0.161 0.269 0.345 0.072 0.007 0.048 0.038 0.066 0.219 
   4   (0.864) 0.990 0.968 0.839 0.731 0.655 0.928 0.993 0.952 0.962 0.934 0.781 

Locus 989 : 
2 alleles
2.9% missing data
   2   (0.748) 0.495 0.903 0.853 0.808 0.806 0.727 0.791 0.747 0.938 0.597 0.717 
   4   (0.252) 0.505 0.097 0.147 0.192 0.194 0.273 0.209 0.253 0.062 0.403 0.283 

Locus 990 : 
2 alleles
5.1% missing data
   1   (0.167) 0.822 0.047 0.099 0.117 0.120 0.115 0.077 0.239 0.046 0.233 0.072 
   3   (0.833) 0.178 0.953 0.901 0.883 0.880 0.885 0.923 0.761 0.954 0.767 0.928 

Locus 991 : 
2 alleles
15.9% missing data
   1   (0.954) 0.997 0.991 0.975 0.920 0.888 0.987 0.998 0.985 0.980 0.977 0.976 
   2   (0.046) 0.003 0.009 0.025 0.080 0.112 0.013 0.002 0.015 0.020 0.023 0.024 

Locus 992 : 
2 alleles
5.8% missing data
   1   (0.814) 0.985 0.929 0.801 0.814 0.842 0.882 0.976 0.723 0.851 0.657 0.825 
   3   (0.186) 0.015 0.071 0.199 0.186 0.158 0.118 0.024 0.277 0.149 0.343 0.175 

Locus 993 : 
2 alleles
0.7% missing data
   1   (0.921) 0.994 0.980 0.984 0.957 0.956 0.889 0.986 0.937 0.986 0.964 0.979 
   2   (0.079) 0.006 0.020 0.016 0.043 0.044 0.111 0.014 0.063 0.014 0.036 0.021 

Locus 994 : 
2 alleles
10.9% missing data
   1   (0.850) 0.882 0.806 0.963 0.934 0.930 0.763 0.808 0.781 0.936 0.972 0.953 
   3   (0.150) 0.118 0.194 0.037 0.066 0.070 0.237 0.192 0.219 0.064 0.028 0.047 

Locus 995 : 
2 alleles
5.8% missing data
   3   (0.743) 0.980 0.835 0.895 0.789 0.710 0.584 0.816 0.819 0.551 0.883 0.843 
   1   (0.257) 0.020 0.165 0.105 0.211 0.290 0.416 0.184 0.181 0.449 0.117 0.157 

Locus 996 : 
2 alleles
12.3% missing data
   1   (0.889) 0.880 0.915 0.898 0.835 0.836 0.932 0.991 0.935 0.977 0.979 0.888 
   4   (0.111) 0.120 0.085 0.102 0.165 0.164 0.068 0.009 0.065 0.023 0.021 0.112 

Locus 997 : 
2 alleles
9.4% missing data
   1   (0.217) 0.210 0.295 0.119 0.170 0.137 0.303 0.224 0.240 0.064 0.066 0.077 
   4   (0.783) 0.790 0.705 0.881 0.830 0.863 0.697 0.776 0.760 0.936 0.934 0.923 

Locus 998 : 
2 alleles
2.2% missing data
   4   (0.896) 0.992 0.969 0.959 0.938 0.935 0.884 0.969 0.892 0.967 0.943 0.967 
   3   (0.104) 0.008 0.031 0.041 0.062 0.065 0.116 0.031 0.108 0.033 0.057 0.033 

Locus 999 : 
2 alleles
18.1% missing data
   3   (0.771) 0.947 0.179 0.897 0.830 0.802 0.767 0.722 0.734 0.958 0.789 0.817 
   2   (0.229) 0.053 0.821 0.103 0.170 0.198 0.233 0.278 0.266 0.042 0.211 0.183 

Locus 1000 : 
2 alleles
10.9% missing data
   4   (0.868) 0.990 0.948 0.877 0.814 0.814 0.918 0.985 0.893 0.973 0.890 0.928 
   3   (0.132) 0.010 0.052 0.123 0.186 0.186 0.082 0.015 0.107 0.027 0.110 0.072 

Locus 1001 : 
2 alleles
5.1% missing data
   3   (0.680) 0.974 0.511 0.724 0.713 0.755 0.589 0.755 0.698 0.628 0.638 0.886 
   4   (0.320) 0.026 0.489 0.276 0.287 0.245 0.411 0.245 0.302 0.372 0.362 0.114 

Locus 1002 : 
2 alleles
2.2% missing data
   1   (0.840) 0.991 0.974 0.943 0.947 0.950 0.745 0.428 0.776 0.976 0.832 0.956 
   3   (0.160) 0.009 0.026 0.057 0.053 0.050 0.255 0.572 0.224 0.024 0.168 0.044 

Locus 1003 : 
2 alleles
7.2% missing data
   2   (0.793) 0.981 0.751 0.887 0.779 0.772 0.802 0.967 0.830 0.954 0.706 0.508 
   3   (0.207) 0.019 0.249 0.113 0.221 0.228 0.198 0.033 0.170 0.046 0.294 0.492 

Locus 1004 : 
2 alleles
11.6% missing data
   1   (0.321) 0.041 0.254 0.305 0.314 0.374 0.313 0.077 0.345 0.249 0.474 0.260 
   3   (0.679) 0.959 0.746 0.695 0.686 0.626 0.687 0.923 0.655 0.751 0.526 0.740 

Locus 1005 : 
2 alleles
2.9% missing data
   1   (0.837) 0.986 0.961 0.936 0.886 0.860 0.723 0.911 0.879 0.902 0.871 0.914 
   3   (0.163) 0.014 0.039 0.064 0.114 0.140 0.277 0.089 0.121 0.098 0.129 0.086 

Locus 1006 : 
2 alleles
4.3% missing data
   3   (0.898) 0.097 0.973 0.960 0.946 0.934 0.944 0.970 0.946 0.373 0.962 0.959 
   1   (0.102) 0.903 0.027 0.040 0.054 0.066 0.056 0.030 0.054 0.627 0.038 0.041 

Locus 1007 : 
2 alleles
4.3% missing data
   1   (0.074) 0.005 0.010 0.035 0.043 0.039 0.045 0.006 0.055 0.023 0.031 0.389 
   3   (0.926) 0.995 0.990 0.965 0.957 0.961 0.955 0.994 0.945 0.977 0.969 0.611 

Locus 1008 : 
2 alleles
3.6% missing data
   4   (0.925) 0.995 0.948 0.991 0.984 0.985 0.896 0.973 0.799 0.993 0.974 0.991 
   1   (0.075) 0.005 0.052 0.009 0.016 0.015 0.104 0.027 0.201 0.007 0.026 0.009 

Locus 1009 : 
2 alleles
5.1% missing data
   1   (0.835) 0.281 0.967 0.935 0.889 0.873 0.799 0.852 0.853 0.959 0.969 0.920 
   4   (0.165) 0.719 0.033 0.065 0.111 0.127 0.201 0.148 0.147 0.041 0.031 0.080 

Locus 1010 : 
2 alleles
6.5% missing data
   2   (0.739) 0.582 0.605 0.810 0.768 0.756 0.724 0.677 0.777 0.917 0.939 0.770 
   4   (0.261) 0.418 0.395 0.190 0.232 0.244 0.276 0.323 0.223 0.083 0.061 0.230 

Locus 1011 : 
2 alleles
12.3% missing data
   4   (0.859) 0.965 0.054 0.953 0.942 0.945 0.775 0.945 0.860 0.974 0.967 0.969 
   2   (0.141) 0.035 0.946 0.047 0.058 0.055 0.225 0.055 0.140 0.026 0.033 0.031 

Locus 1012 : 
2 alleles
19.6% missing data
   2   (0.862) 0.884 0.785 0.929 0.872 0.871 0.857 0.962 0.883 0.968 0.965 0.906 
   4   (0.138) 0.116 0.215 0.071 0.128 0.129 0.143 0.038 0.117 0.032 0.035 0.094 

Locus 1013 : 
2 alleles
10.9% missing data
   2   (0.700) 0.970 0.859 0.729 0.644 0.615 0.785 0.943 0.615 0.891 0.738 0.475 
   4   (0.300) 0.030 0.141 0.271 0.356 0.385 0.215 0.057 0.385 0.109 0.262 0.525 

Locus 1014 : 
2 alleles
2.9% missing data
   3   (0.918) 0.658 0.980 0.983 0.980 0.982 0.917 0.716 0.885 0.969 0.980 0.989 
   2   (0.082) 0.342 0.020 0.017 0.020 0.018 0.083 0.284 0.115 0.031 0.020 0.011 

Locus 1015 : 
2 alleles
11.6% missing data
   4   (0.894) 0.992 0.969 0.963 0.943 0.949 0.840 0.965 0.894 0.968 0.933 0.957 
   2   (0.106) 0.008 0.031 0.037 0.057 0.051 0.160 0.035 0.106 0.032 0.067 0.043 

Locus 1016 : 
2 alleles
10.1% missing data
   2   (0.869) 0.988 0.979 0.878 0.870 0.858 0.892 0.982 0.893 0.910 0.952 0.935 
   4   (0.131) 0.012 0.021 0.122 0.130 0.142 0.108 0.018 0.107 0.090 0.048 0.065 

Locus 1017 : 
2 alleles
3.6% missing data
   3   (0.784) 0.888 0.944 0.879 0.817 0.833 0.846 0.573 0.596 0.959 0.669 0.923 
   2   (0.216) 0.112 0.056 0.121 0.183 0.167 0.154 0.427 0.404 0.041 0.331 0.077 

Locus 1018 : 
2 alleles
4.3% missing data
   2   (0.487) 0.358 0.508 0.443 0.435 0.397 0.429 0.619 0.618 0.502 0.760 0.588 
   4   (0.513) 0.642 0.492 0.557 0.565 0.603 0.571 0.381 0.382 0.498 0.240 0.412 

Locus 1019 : 
2 alleles
12.3% missing data
   2   (0.850) 0.988 0.942 0.887 0.920 0.912 0.853 0.913 0.786 0.627 0.964 0.959 
   1   (0.150) 0.012 0.058 0.113 0.080 0.088 0.147 0.087 0.214 0.373 0.036 0.041 

Locus 1020 : 
2 alleles
15.9% missing data
   2   (0.762) 0.981 0.239 0.590 0.781 0.768 0.841 0.928 0.819 0.806 0.908 0.595 
   4   (0.238) 0.019 0.761 0.410 0.219 0.232 0.159 0.072 0.181 0.194 0.092 0.405 

Locus 1021 : 
2 alleles
2.2% missing data
   4   (0.913) 0.994 0.987 0.916 0.835 0.853 0.966 0.996 0.953 0.989 0.899 0.924 
   2   (0.087) 0.006 0.013 0.084 0.165 0.147 0.034 0.004 0.047 0.011 0.101 0.076 

Locus 1022 : 
2 alleles
15.2% missing data
   3   (0.913) 0.990 0.910 0.914 0.947 0.947 0.949 0.990 0.919 0.958 0.912 0.917 
   1   (0.087) 0.010 0.090 0.086 0.053 0.053 0.051 0.010 0.081 0.042 0.088 0.083 

Locus 1023 : 
2 alleles
9.4% missing data
   4   (0.669) 0.960 0.443 0.621 0.686 0.696 0.761 0.897 0.633 0.155 0.875 0.472 
   1   (0.331) 0.040 0.557 0.379 0.314 0.304 0.239 0.103 0.367 0.845 0.125 0.528 

Locus 1024 : 
2 alleles
8.0% missing data
   1   (0.898) 0.993 0.017 0.956 0.931 0.935 0.943 0.985 0.904 0.891 0.969 0.948 
   2   (0.102) 0.007 0.983 0.044 0.069 0.065 0.057 0.015 0.096 0.109 0.031 0.052 

Locus 1025 : 
2 alleles
5.1% missing data
   1   (0.890) 0.989 0.971 0.972 0.957 0.949 0.879 0.976 0.758 0.981 0.887 0.969 
   3   (0.110) 0.011 0.029 0.028 0.043 0.051 0.121 0.024 0.242 0.019 0.113 0.031 

Locus 1026 : 
2 alleles
4.3% missing data
   4   (0.893) 0.995 0.497 0.976 0.938 0.952 0.845 0.822 0.927 0.968 0.960 0.977 
   2   (0.107) 0.005 0.503 0.024 0.062 0.048 0.155 0.178 0.073 0.032 0.040 0.023 

Locus 1027 : 
2 alleles
13.8% missing data
   1   (0.737) 0.978 0.843 0.764 0.674 0.688 0.752 0.948 0.710 0.761 0.928 0.827 
   4   (0.263) 0.022 0.157 0.236 0.326 0.312 0.248 0.052 0.290 0.239 0.072 0.173 

Locus 1028 : 
2 alleles
1.4% missing data
   2   (0.895) 0.991 0.957 0.975 0.956 0.940 0.843 0.983 0.940 0.975 0.958 0.388 
   4   (0.105) 0.009 0.043 0.025 0.044 0.060 0.157 0.017 0.060 0.025 0.042 0.612 

Locus 1029 : 
2 alleles
2.2% missing data
   2   (0.481) 0.465 0.550 0.499 0.502 0.533 0.422 0.501 0.440 0.929 0.444 0.415 
   4   (0.519) 0.535 0.450 0.501 0.498 0.467 0.578 0.499 0.560 0.071 0.556 0.585 

Locus 1030 : 
2 alleles
11.6% missing data
   4   (0.904) 0.972 0.981 0.927 0.909 0.922 0.946 0.989 0.886 0.941 0.983 0.968 
   1   (0.096) 0.028 0.019 0.073 0.091 0.078 0.054 0.011 0.114 0.059 0.017 0.032 

Locus 1031 : 
2 alleles
0.7% missing data
   2   (0.902) 0.993 0.028 0.980 0.966 0.964 0.942 0.964 0.903 0.973 0.983 0.502 
   4   (0.098) 0.007 0.972 0.020 0.034 0.036 0.058 0.036 0.097 0.027 0.017 0.498 

Locus 1032 : 
2 alleles
5.8% missing data
   3   (0.775) 0.069 0.951 0.839 0.826 0.800 0.817 0.881 0.842 0.159 0.724 0.837 
   2   (0.225) 0.931 0.049 0.161 0.174 0.200 0.183 0.119 0.158 0.841 0.276 0.163 

Locus 1033 : 
2 alleles
3.6% missing data
   3   (0.924) 0.361 0.932 0.992 0.984 0.983 0.939 0.880 0.893 0.823 0.989 0.991 
   1   (0.076) 0.639 0.068 0.008 0.016 0.017 0.061 0.120 0.107 0.177 0.011 0.009 

Locus 1034 : 
2 alleles
12.3% missing data
   2   (0.870) 0.984 0.966 0.909 0.923 0.922 0.900 0.958 0.781 0.915 0.906 0.927 
   1   (0.130) 0.016 0.034 0.091 0.077 0.078 0.100 0.042 0.219 0.085 0.094 0.073 

Locus 1035 : 
2 alleles
0.7% missing data
   3   (0.890) 0.989 0.987 0.931 0.870 0.862 0.914 0.992 0.907 0.976 0.930 0.946 
   4   (0.110) 0.011 0.013 0.069 0.130 0.138 0.086 0.008 0.093 0.024 0.070 0.054 

Locus 1036 : 
2 alleles
5.1% missing data
   1   (0.859) 0.983 0.948 0.933 0.902 0.903 0.846 0.958 0.824 0.969 0.864 0.876 
   3   (0.141) 0.017 0.052 0.067 0.098 0.097 0.154 0.042 0.176 0.031 0.136 0.124 

Locus 1037 : 
2 alleles
12.3% missing data
   4   (0.839) 0.826 0.847 0.939 0.875 0.889 0.829 0.721 0.799 0.944 0.973 0.965 
   2   (0.161) 0.174 0.153 0.061 0.125 0.111 0.171 0.279 0.201 0.056 0.027 0.035 

Locus 1038 : 
2 alleles
5.8% missing data
   1   (0.644) 0.259 0.116 0.842 0.761 0.726 0.464 0.761 0.710 0.883 0.692 0.595 
   3   (0.356) 0.741 0.884 0.158 0.239 0.274 0.536 0.239 0.290 0.117 0.308 0.405 

Locus 1039 : 
2 alleles
6.5% missing data
   3   (0.806) 0.978 0.937 0.830 0.810 0.798 0.820 0.973 0.807 0.938 0.929 0.648 
   1   (0.194) 0.022 0.063 0.170 0.190 0.202 0.180 0.027 0.193 0.062 0.071 0.352 

Locus 1040 : 
2 alleles
2.9% missing data
   4   (0.859) 0.991 0.891 0.926 0.892 0.856 0.890 0.982 0.902 0.978 0.865 0.387 
   2   (0.141) 0.009 0.109 0.074 0.108 0.144 0.110 0.018 0.098 0.022 0.135 0.613 

Locus 1041 : 
2 alleles
1.4% missing data
   2   (0.893) 0.992 0.969 0.919 0.877 0.910 0.860 0.993 0.948 0.984 0.985 0.959 
   4   (0.107) 0.008 0.031 0.081 0.123 0.090 0.140 0.007 0.052 0.016 0.015 0.041 

Locus 1042 : 
2 alleles
1.4% missing data
   2   (0.874) 0.989 0.980 0.855 0.862 0.866 0.926 0.986 0.856 0.976 0.976 0.904 
   1   (0.126) 0.011 0.020 0.145 0.138 0.134 0.074 0.014 0.144 0.024 0.024 0.096 

Locus 1043 : 
2 alleles
2.2% missing data
   1   (0.892) 0.077 0.780 0.978 0.944 0.946 0.860 0.974 0.933 0.981 0.979 0.966 
   3   (0.108) 0.923 0.220 0.022 0.056 0.054 0.140 0.026 0.067 0.019 0.021 0.034 

Locus 1044 : 
2 alleles
1.4% missing data
   2   (0.586) 0.895 0.919 0.723 0.686 0.629 0.500 0.398 0.536 0.609 0.167 0.713 
   4   (0.414) 0.105 0.081 0.277 0.314 0.371 0.500 0.602 0.464 0.391 0.833 0.287 

Locus 1045 : 
2 alleles
17.4% missing data
   1   (0.880) 0.795 0.916 0.946 0.931 0.931 0.810 0.982 0.916 0.965 0.960 0.885 
   3   (0.120) 0.205 0.084 0.054 0.069 0.069 0.190 0.018 0.084 0.035 0.040 0.115 

Locus 1046 : 
2 alleles
18.1% missing data
   3   (0.875) 0.990 0.959 0.944 0.938 0.936 0.852 0.826 0.863 0.972 0.868 0.920 
   1   (0.125) 0.010 0.041 0.056 0.062 0.064 0.148 0.174 0.137 0.028 0.132 0.080 

Locus 1047 : 
2 alleles
3.6% missing data
   1   (0.288) 0.033 0.121 0.230 0.190 0.205 0.322 0.186 0.363 0.320 0.231 0.402 
   4   (0.712) 0.967 0.879 0.770 0.810 0.795 0.678 0.814 0.637 0.680 0.769 0.598 

Locus 1048 : 
2 alleles
15.2% missing data
   3   (0.878) 0.987 0.964 0.899 0.859 0.832 0.933 0.981 0.933 0.852 0.951 0.535 
   1   (0.122) 0.013 0.036 0.101 0.141 0.168 0.067 0.019 0.067 0.148 0.049 0.465 

Locus 1049 : 
2 alleles
2.2% missing data
   4   (0.926) 0.996 0.988 0.879 0.918 0.953 0.956 0.997 0.970 0.994 0.935 0.959 
   2   (0.074) 0.004 0.012 0.121 0.082 0.047 0.044 0.003 0.030 0.006 0.065 0.041 

Locus 1050 : 
2 alleles
0.0% missing data
   4   (0.896) 0.046 0.981 0.945 0.885 0.857 0.939 0.988 0.963 0.985 0.970 0.949 
   2   (0.104) 0.954 0.019 0.055 0.115 0.143 0.061 0.012 0.037 0.015 0.030 0.051 

Locus 1051 : 
2 alleles
4.3% missing data
   2   (0.909) 0.993 0.466 0.978 0.949 0.959 0.884 0.928 0.951 0.977 0.934 0.984 
   4   (0.091) 0.007 0.534 0.022 0.051 0.041 0.116 0.072 0.049 0.023 0.066 0.016 

Locus 1052 : 
2 alleles
13.8% missing data
   2   (0.414) 0.411 0.522 0.283 0.327 0.361 0.471 0.379 0.461 0.118 0.528 0.558 
   4   (0.586) 0.589 0.478 0.717 0.673 0.639 0.529 0.621 0.539 0.882 0.472 0.442 

Locus 1053 : 
2 alleles
7.2% missing data
   2   (0.802) 0.986 0.054 0.891 0.778 0.818 0.874 0.946 0.648 0.965 0.952 0.884 
   4   (0.198) 0.014 0.946 0.109 0.222 0.182 0.126 0.054 0.352 0.035 0.048 0.116 

Locus 1054 : 
2 alleles
2.2% missing data
   2   (0.898) 0.993 0.984 0.972 0.942 0.929 0.904 0.969 0.875 0.859 0.917 0.933 
   4   (0.102) 0.007 0.016 0.028 0.058 0.071 0.096 0.031 0.125 0.141 0.083 0.067 

Locus 1055 : 
2 alleles
11.6% missing data
   1   (0.923) 0.940 0.961 0.935 0.935 0.920 0.968 0.991 0.939 0.976 0.930 0.971 
   3   (0.077) 0.060 0.039 0.065 0.065 0.080 0.032 0.009 0.061 0.024 0.070 0.029 

Locus 1056 : 
2 alleles
13.0% missing data
   4   (0.908) 0.868 0.936 0.939 0.961 0.963 0.922 0.987 0.891 0.980 0.970 0.944 
   2   (0.092) 0.132 0.064 0.061 0.039 0.037 0.078 0.013 0.109 0.020 0.030 0.056 

Locus 1057 : 
2 alleles
3.6% missing data
   3   (0.913) 0.991 0.901 0.981 0.970 0.973 0.821 0.971 0.926 0.961 0.947 0.972 
   1   (0.087) 0.009 0.099 0.019 0.030 0.027 0.179 0.029 0.074 0.039 0.053 0.028 

Locus 1058 : 
2 alleles
12.3% missing data
   4   (0.306) 0.034 0.127 0.172 0.275 0.253 0.318 0.093 0.432 0.924 0.341 0.212 
   2   (0.694) 0.966 0.873 0.828 0.725 0.747 0.682 0.907 0.568 0.076 0.659 0.788 

Locus 1059 : 
2 alleles
15.2% missing data
   1   (0.717) 0.979 0.723 0.887 0.708 0.718 0.645 0.852 0.683 0.939 0.708 0.625 
   4   (0.283) 0.021 0.277 0.113 0.292 0.282 0.355 0.148 0.317 0.061 0.292 0.375 

Locus 1060 : 
2 alleles
12.3% missing data
   4   (0.915) 0.994 0.981 0.949 0.889 0.810 0.950 0.994 0.960 0.937 0.900 0.939 
   2   (0.085) 0.006 0.019 0.051 0.111 0.190 0.050 0.006 0.040 0.063 0.100 0.061 

Locus 1061 : 
2 alleles
10.9% missing data
   1   (0.100) 0.007 0.098 0.196 0.140 0.123 0.050 0.007 0.046 0.088 0.015 0.044 
   3   (0.900) 0.993 0.902 0.804 0.860 0.877 0.950 0.993 0.954 0.912 0.985 0.956 

Locus 1062 : 
2 alleles
17.4% missing data
   4   (0.737) 0.304 0.768 0.823 0.815 0.819 0.733 0.798 0.746 0.649 0.556 0.735 
   2   (0.263) 0.696 0.232 0.177 0.185 0.181 0.267 0.202 0.254 0.351 0.444 0.265 

Locus 1063 : 
2 alleles
11.6% missing data
   1   (0.919) 0.994 0.191 0.900 0.934 0.931 0.973 0.993 0.971 0.992 0.940 0.854 
   2   (0.081) 0.006 0.809 0.100 0.066 0.069 0.027 0.007 0.029 0.008 0.060 0.146 

Locus 1064 : 
2 alleles
13.8% missing data
   2   (0.870) 0.988 0.966 0.918 0.854 0.877 0.892 0.976 0.840 0.975 0.878 0.955 
   4   (0.130) 0.012 0.034 0.082 0.146 0.123 0.108 0.024 0.160 0.025 0.122 0.045 

Locus 1065 : 
2 alleles
2.2% missing data
   4   (0.825) 0.341 0.728 0.904 0.794 0.766 0.845 0.932 0.900 0.943 0.966 0.873 
   2   (0.175) 0.659 0.272 0.096 0.206 0.234 0.155 0.068 0.100 0.057 0.034 0.127 

Locus 1066 : 
2 alleles
2.9% missing data
   3   (0.928) 0.984 0.987 0.925 0.878 0.867 0.977 0.996 0.970 0.993 0.962 0.892 
   1   (0.072) 0.016 0.013 0.075 0.122 0.133 0.023 0.004 0.030 0.007 0.038 0.108 

Locus 1067 : 
2 alleles
10.1% missing data
   2   (0.948) 0.996 0.994 0.881 0.946 0.937 0.986 0.998 0.985 0.981 0.975 0.927 
   4   (0.052) 0.004 0.006 0.119 0.054 0.063 0.014 0.002 0.015 0.019 0.025 0.073 

Locus 1068 : 
2 alleles
4.3% missing data
   3   (0.906) 0.993 0.900 0.977 0.963 0.965 0.853 0.983 0.914 0.989 0.974 0.867 
   2   (0.094) 0.007 0.100 0.023 0.037 0.035 0.147 0.017 0.086 0.011 0.026 0.133 

Locus 1069 : 
2 alleles
5.1% missing data
   4   (0.660) 0.121 0.291 0.977 0.957 0.959 0.308 0.035 0.322 0.130 0.383 0.974 
   1   (0.340) 0.879 0.709 0.023 0.043 0.041 0.692 0.965 0.678 0.870 0.617 0.026 

Locus 1070 : 
2 alleles
13.0% missing data
   3   (0.892) 0.990 0.925 0.974 0.941 0.933 0.838 0.975 0.884 0.965 0.894 0.960 
   4   (0.108) 0.010 0.075 0.026 0.059 0.067 0.162 0.025 0.116 0.035 0.106 0.040 

Locus 1071 : 
2 alleles
9.4% missing data
   2   (0.683) 0.980 0.918 0.678 0.728 0.739 0.674 0.644 0.648 0.941 0.893 0.456 
   4   (0.317) 0.020 0.082 0.322 0.272 0.261 0.326 0.356 0.352 0.059 0.107 0.544 

Locus 1072 : 
2 alleles
1.4% missing data
   2   (0.874) 0.989 0.790 0.880 0.765 0.771 0.931 0.992 0.937 0.959 0.967 0.837 
   3   (0.126) 0.011 0.210 0.120 0.235 0.229 0.069 0.008 0.063 0.041 0.033 0.163 

Locus 1073 : 
2 alleles
3.6% missing data
   2   (0.915) 0.994 0.989 0.817 0.878 0.894 0.968 0.997 0.973 0.965 0.979 0.786 
   1   (0.085) 0.006 0.011 0.183 0.122 0.106 0.032 0.003 0.027 0.035 0.021 0.214 

Locus 1074 : 
2 alleles
4.3% missing data
   2   (0.105) 0.026 0.020 0.038 0.070 0.059 0.172 0.019 0.081 0.098 0.014 0.068 
   4   (0.895) 0.974 0.980 0.962 0.930 0.941 0.828 0.981 0.919 0.902 0.986 0.932 

Locus 1075 : 
2 alleles
20.3% missing data
   3   (0.889) 0.163 0.985 0.864 0.910 0.932 0.918 0.986 0.948 0.968 0.917 0.966 
   2   (0.111) 0.837 0.015 0.136 0.090 0.068 0.082 0.014 0.052 0.032 0.083 0.034 

Locus 1076 : 
2 alleles
2.9% missing data
   2   (0.831) 0.987 0.932 0.896 0.792 0.843 0.812 0.957 0.819 0.971 0.969 0.934 
   4   (0.169) 0.013 0.068 0.104 0.208 0.157 0.188 0.043 0.181 0.029 0.031 0.066 

Locus 1077 : 
2 alleles
4.3% missing data
   1   (0.872) 0.985 0.958 0.918 0.895 0.868 0.782 0.987 0.942 0.982 0.923 0.936 
   3   (0.128) 0.015 0.042 0.082 0.105 0.132 0.218 0.013 0.058 0.018 0.077 0.064 

Locus 1078 : 
2 alleles
5.1% missing data
   3   (0.895) 0.991 0.962 0.963 0.946 0.947 0.858 0.957 0.880 0.981 0.982 0.971 
   1   (0.105) 0.009 0.038 0.037 0.054 0.053 0.142 0.043 0.120 0.019 0.018 0.029 

Locus 1079 : 
2 alleles
14.5% missing data
   2   (0.659) 0.885 0.504 0.711 0.674 0.647 0.641 0.899 0.575 0.709 0.902 0.740 
   1   (0.341) 0.115 0.496 0.289 0.326 0.353 0.359 0.101 0.425 0.291 0.098 0.260 

Locus 1080 : 
2 alleles
15.2% missing data
   3   (0.739) 0.087 0.962 0.844 0.809 0.825 0.779 0.319 0.652 0.783 0.744 0.909 
   1   (0.261) 0.913 0.038 0.156 0.191 0.175 0.221 0.681 0.348 0.217 0.256 0.091 

Locus 1081 : 
2 alleles
12.3% missing data
   4   (0.899) 0.891 0.941 0.971 0.947 0.953 0.870 0.968 0.878 0.971 0.946 0.982 
   2   (0.101) 0.109 0.059 0.029 0.053 0.047 0.130 0.032 0.122 0.029 0.054 0.018 

Locus 1082 : 
2 alleles
3.6% missing data
   4   (0.900) 0.989 0.974 0.891 0.927 0.933 0.917 0.991 0.939 0.905 0.931 0.906 
   1   (0.100) 0.011 0.026 0.109 0.073 0.067 0.083 0.009 0.061 0.095 0.069 0.094 

Locus 1083 : 
2 alleles
4.3% missing data
   3   (0.873) 0.872 0.966 0.909 0.908 0.921 0.886 0.986 0.926 0.975 0.807 0.407 
   4   (0.127) 0.128 0.034 0.091 0.092 0.079 0.114 0.014 0.074 0.025 0.193 0.593 

Locus 1084 : 
2 alleles
5.1% missing data
   4   (0.857) 0.655 0.967 0.963 0.898 0.852 0.819 0.879 0.889 0.971 0.896 0.942 
   2   (0.143) 0.345 0.033 0.037 0.102 0.148 0.181 0.121 0.111 0.029 0.104 0.058 

Locus 1085 : 
2 alleles
1.4% missing data
   4   (0.912) 0.994 0.981 0.909 0.858 0.869 0.936 0.995 0.966 0.986 0.988 0.956 
   1   (0.088) 0.006 0.019 0.091 0.142 0.131 0.064 0.005 0.034 0.014 0.012 0.044 

Locus 1086 : 
2 alleles
13.8% missing data
   3   (0.071) 0.005 0.010 0.128 0.090 0.078 0.019 0.003 0.022 0.025 0.030 0.475 
   4   (0.929) 0.995 0.990 0.872 0.910 0.922 0.981 0.997 0.978 0.975 0.970 0.525 

Locus 1087 : 
2 alleles
12.3% missing data
   2   (0.144) 0.753 0.044 0.071 0.193 0.187 0.113 0.029 0.077 0.028 0.148 0.075 
   4   (0.856) 0.247 0.956 0.929 0.807 0.813 0.887 0.971 0.923 0.972 0.852 0.925 

Locus 1088 : 
2 alleles
5.8% missing data
   1   (0.883) 0.992 0.935 0.947 0.939 0.941 0.904 0.962 0.767 0.972 0.956 0.906 
   4   (0.117) 0.008 0.065 0.053 0.061 0.059 0.096 0.038 0.233 0.028 0.044 0.094 

Locus 1089 : 
2 alleles
17.4% missing data
   1   (0.660) 0.919 0.891 0.709 0.736 0.757 0.506 0.738 0.734 0.398 0.167 0.877 
   4   (0.340) 0.081 0.109 0.291 0.264 0.243 0.494 0.262 0.266 0.602 0.833 0.123 

Locus 1090 : 
2 alleles
8.7% missing data
   3   (0.876) 0.991 0.963 0.937 0.864 0.886 0.845 0.983 0.910 0.962 0.976 0.942 
   1   (0.124) 0.009 0.037 0.063 0.136 0.114 0.155 0.017 0.090 0.038 0.024 0.058 

Locus 1091 : 
2 alleles
17.4% missing data
   1   (0.867) 0.960 0.963 0.874 0.909 0.905 0.852 0.986 0.897 0.849 0.977 0.805 
   3   (0.133) 0.040 0.037 0.126 0.091 0.095 0.148 0.014 0.103 0.151 0.023 0.195 

Locus 1092 : 
2 alleles
19.6% missing data
   3   (0.870) 0.047 0.922 0.947 0.884 0.830 0.887 0.981 0.929 0.967 0.973 0.876 
   1   (0.130) 0.953 0.078 0.053 0.116 0.170 0.113 0.019 0.071 0.033 0.027 0.124 

Locus 1093 : 
2 alleles
13.8% missing data
   3   (0.825) 0.953 0.788 0.944 0.898 0.909 0.696 0.957 0.791 0.946 0.940 0.775 
   1   (0.175) 0.047 0.212 0.056 0.102 0.091 0.304 0.043 0.209 0.054 0.060 0.225 

Locus 1094 : 
2 alleles
8.7% missing data
   3   (0.947) 0.996 0.993 0.910 0.897 0.883 0.987 0.999 0.987 0.995 0.987 0.950 
   1   (0.053) 0.004 0.007 0.090 0.103 0.117 0.013 0.001 0.013 0.005 0.013 0.050 

Locus 1095 : 
2 alleles
3.6% missing data
   2   (0.772) 0.980 0.834 0.850 0.812 0.787 0.789 0.958 0.756 0.760 0.806 0.384 
   4   (0.228) 0.020 0.166 0.150 0.188 0.213 0.211 0.042 0.244 0.240 0.194 0.616 

Locus 1096 : 
2 alleles
13.8% missing data
   2   (0.770) 0.584 0.571 0.794 0.772 0.813 0.781 0.711 0.823 0.713 0.944 0.867 
   4   (0.230) 0.416 0.429 0.206 0.228 0.187 0.219 0.289 0.177 0.287 0.056 0.133 

Locus 1097 : 
2 alleles
3.6% missing data
   3   (0.745) 0.438 0.406 0.918 0.760 0.808 0.743 0.817 0.756 0.749 0.778 0.478 
   2   (0.255) 0.562 0.594 0.082 0.240 0.192 0.257 0.183 0.244 0.251 0.222 0.522 

Locus 1098 : 
2 alleles
3.6% missing data
   4   (0.887) 0.992 0.934 0.955 0.942 0.943 0.756 0.982 0.932 0.976 0.918 0.949 
   2   (0.113) 0.008 0.066 0.045 0.058 0.057 0.244 0.018 0.068 0.024 0.082 0.051 

Locus 1099 : 
2 alleles
13.0% missing data
   2   (0.910) 0.992 0.929 0.926 0.949 0.948 0.929 0.990 0.914 0.990 0.941 0.931 
   4   (0.090) 0.008 0.071 0.074 0.051 0.052 0.071 0.010 0.086 0.010 0.059 0.069 

Locus 1100 : 
2 alleles
7.2% missing data
   3   (0.901) 0.988 0.904 0.953 0.898 0.901 0.920 0.949 0.944 0.987 0.935 0.948 
   1   (0.099) 0.012 0.096 0.047 0.102 0.099 0.080 0.051 0.056 0.013 0.065 0.052 

Locus 1101 : 
2 alleles
10.1% missing data
   3   (0.943) 0.996 0.992 0.877 0.904 0.911 0.985 0.998 0.984 0.980 0.991 0.875 
   1   (0.057) 0.004 0.008 0.123 0.096 0.089 0.015 0.002 0.016 0.020 0.009 0.125 

Locus 1102 : 
2 alleles
14.5% missing data
   2   (0.080) 0.011 0.042 0.130 0.080 0.047 0.041 0.006 0.063 0.016 0.122 0.032 
   3   (0.920) 0.989 0.958 0.870 0.920 0.953 0.959 0.994 0.937 0.984 0.878 0.968 

Locus 1103 : 
2 alleles
4.3% missing data
   2   (0.883) 0.963 0.957 0.849 0.900 0.910 0.899 0.976 0.935 0.983 0.958 0.829 
   4   (0.117) 0.037 0.043 0.151 0.100 0.090 0.101 0.024 0.065 0.017 0.042 0.171 

Locus 1104 : 
2 alleles
14.5% missing data
   2   (0.849) 0.743 0.801 0.908 0.891 0.879 0.883 0.871 0.926 0.864 0.219 0.848 
   1   (0.151) 0.257 0.199 0.092 0.109 0.121 0.117 0.129 0.074 0.136 0.781 0.152 

Locus 1105 : 
2 alleles
11.6% missing data
   4   (0.896) 0.994 0.899 0.985 0.975 0.977 0.845 0.901 0.833 0.834 0.262 0.987 
   2   (0.104) 0.006 0.101 0.015 0.025 0.023 0.155 0.099 0.167 0.166 0.738 0.013 

Locus 1106 : 
2 alleles
18.8% missing data
   2   (0.809) 0.829 0.964 0.776 0.802 0.785 0.792 0.983 0.874 0.881 0.846 0.853 
   4   (0.191) 0.171 0.036 0.224 0.198 0.215 0.208 0.017 0.126 0.119 0.154 0.147 

Locus 1107 : 
2 alleles
12.3% missing data
   4   (0.939) 0.997 0.988 0.996 0.992 0.992 0.924 0.771 0.802 0.981 0.965 0.995 
   2   (0.061) 0.003 0.012 0.004 0.008 0.008 0.076 0.229 0.198 0.019 0.035 0.005 

Locus 1108 : 
2 alleles
3.6% missing data
   1   (0.106) 0.992 0.014 0.213 0.116 0.120 0.039 0.005 0.035 0.011 0.025 0.147 
   4   (0.894) 0.008 0.986 0.787 0.884 0.880 0.961 0.995 0.965 0.989 0.975 0.853 

Locus 1109 : 
2 alleles
2.9% missing data
   3   (0.906) 0.992 0.979 0.970 0.955 0.955 0.869 0.982 0.901 0.984 0.914 0.965 
   2   (0.094) 0.008 0.021 0.030 0.045 0.045 0.131 0.018 0.099 0.016 0.086 0.035 

Locus 1110 : 
2 alleles
5.8% missing data
   3   (0.817) 0.989 0.880 0.943 0.870 0.867 0.769 0.945 0.692 0.847 0.840 0.941 
   4   (0.183) 0.011 0.120 0.057 0.130 0.133 0.231 0.055 0.308 0.153 0.160 0.059 

Locus 1111 : 
2 alleles
7.2% missing data
   2   (0.135) 0.981 0.026 0.092 0.124 0.128 0.125 0.039 0.064 0.027 0.046 0.045 
   4   (0.865) 0.019 0.974 0.908 0.876 0.872 0.875 0.961 0.936 0.973 0.954 0.955 

Locus 1112 : 
2 alleles
2.9% missing data
   2   (0.883) 0.992 0.476 0.972 0.962 0.963 0.858 0.904 0.848 0.703 0.956 0.970 
   4   (0.117) 0.008 0.524 0.028 0.038 0.037 0.142 0.096 0.152 0.297 0.044 0.030 

Locus 1113 : 
2 alleles
2.9% missing data
   3   (0.903) 0.992 0.976 0.812 0.912 0.915 0.934 0.992 0.962 0.983 0.869 0.942 
   1   (0.097) 0.008 0.024 0.188 0.088 0.085 0.066 0.008 0.038 0.017 0.131 0.058 

Locus 1114 : 
2 alleles
4.3% missing data
   2   (0.848) 0.985 0.964 0.917 0.866 0.833 0.843 0.972 0.820 0.924 0.942 0.941 
   4   (0.152) 0.015 0.036 0.083 0.134 0.167 0.157 0.028 0.180 0.076 0.058 0.059 

Locus 1115 : 
2 alleles
10.9% missing data
   4   (0.870) 0.885 0.892 0.946 0.868 0.865 0.888 0.924 0.871 0.978 0.964 0.955 
   2   (0.130) 0.115 0.108 0.054 0.132 0.135 0.112 0.076 0.129 0.022 0.036 0.045 

Locus 1116 : 
2 alleles
12.3% missing data
   1   (0.861) 0.735 0.981 0.961 0.907 0.903 0.838 0.823 0.876 0.908 0.894 0.949 
   2   (0.139) 0.265 0.019 0.039 0.093 0.097 0.162 0.177 0.124 0.092 0.106 0.051 

Locus 1117 : 
2 alleles
13.0% missing data
   4   (0.929) 0.622 0.988 0.992 0.986 0.987 0.880 0.672 0.949 0.904 0.957 0.991 
   1   (0.071) 0.378 0.012 0.008 0.014 0.013 0.120 0.328 0.051 0.096 0.043 0.009 

Locus 1118 : 
2 alleles
13.0% missing data
   2   (0.303) 0.031 0.605 0.175 0.236 0.208 0.364 0.091 0.326 0.097 0.443 0.696 
   4   (0.697) 0.969 0.395 0.825 0.764 0.792 0.636 0.909 0.674 0.903 0.557 0.304 

Locus 1119 : 
2 alleles
6.5% missing data
   4   (0.842) 0.988 0.904 0.881 0.847 0.830 0.836 0.969 0.851 0.943 0.968 0.911 
   2   (0.158) 0.012 0.096 0.119 0.153 0.170 0.164 0.031 0.149 0.057 0.032 0.089 

Locus 1120 : 
2 alleles
3.6% missing data
   2   (0.940) 0.996 0.992 0.854 0.860 0.885 0.986 0.998 0.987 0.995 0.993 0.921 
   1   (0.060) 0.004 0.008 0.146 0.140 0.115 0.014 0.002 0.013 0.005 0.007 0.079 

Locus 1121 : 
2 alleles
8.7% missing data
   1   (0.841) 0.989 0.847 0.875 0.703 0.755 0.860 0.984 0.916 0.972 0.859 0.871 
   2   (0.159) 0.011 0.153 0.125 0.297 0.245 0.140 0.016 0.084 0.028 0.141 0.129 

Locus 1122 : 
2 alleles
11.6% missing data
   1   (0.751) 0.929 0.457 0.852 0.736 0.783 0.752 0.858 0.718 0.765 0.829 0.810 
   3   (0.249) 0.071 0.543 0.148 0.264 0.217 0.248 0.142 0.282 0.235 0.171 0.190 

Locus 1123 : 
2 alleles
4.3% missing data
   3   (0.855) 0.984 0.433 0.809 0.918 0.924 0.912 0.944 0.867 0.981 0.666 0.797 
   4   (0.145) 0.016 0.567 0.191 0.082 0.076 0.088 0.056 0.133 0.019 0.334 0.203 

Locus 1124 : 
2 alleles
16.7% missing data
   2   (0.851) 0.989 0.806 0.962 0.930 0.936 0.661 0.878 0.861 0.969 0.953 0.924 
   4   (0.149) 0.011 0.194 0.038 0.070 0.064 0.339 0.122 0.139 0.031 0.047 0.076 

Locus 1125 : 
2 alleles
5.8% missing data
   2   (0.902) 0.635 0.749 0.982 0.968 0.965 0.909 0.687 0.889 0.971 0.977 0.982 
   1   (0.098) 0.365 0.251 0.018 0.032 0.035 0.091 0.313 0.111 0.029 0.023 0.018 

Locus 1126 : 
2 alleles
9.4% missing data
   4   (0.921) 0.994 0.244 0.947 0.880 0.894 0.971 0.993 0.974 0.992 0.912 0.905 
   3   (0.079) 0.006 0.756 0.053 0.120 0.106 0.029 0.007 0.026 0.008 0.088 0.095 

Locus 1127 : 
2 alleles
3.6% missing data
   4   (0.826) 0.981 0.968 0.904 0.752 0.789 0.895 0.981 0.721 0.840 0.834 0.900 
   2   (0.174) 0.019 0.032 0.096 0.248 0.211 0.105 0.019 0.279 0.160 0.166 0.100 

Locus 1128 : 
2 alleles
5.1% missing data
   1   (0.306) 0.994 0.252 0.329 0.409 0.361 0.199 0.079 0.327 0.280 0.100 0.212 
   3   (0.694) 0.006 0.748 0.671 0.591 0.639 0.801 0.921 0.673 0.720 0.900 0.788 

Locus 1129 : 
2 alleles
15.2% missing data
   1   (0.705) 0.903 0.920 0.703 0.690 0.702 0.676 0.946 0.671 0.916 0.725 0.747 
   4   (0.295) 0.097 0.080 0.297 0.310 0.298 0.324 0.054 0.329 0.084 0.275 0.253 

Locus 1130 : 
2 alleles
5.8% missing data
   2   (0.876) 0.959 0.904 0.913 0.880 0.887 0.886 0.984 0.886 0.981 0.916 0.955 
   4   (0.124) 0.041 0.096 0.087 0.120 0.113 0.114 0.016 0.114 0.019 0.084 0.045 

Locus 1131 : 
2 alleles
2.9% missing data
   4   (0.201) 0.048 0.033 0.594 0.319 0.279 0.095 0.017 0.098 0.029 0.197 0.347 
   2   (0.799) 0.952 0.967 0.406 0.681 0.721 0.905 0.983 0.902 0.971 0.803 0.653 

Locus 1132 : 
2 alleles
2.9% missing data
   3   (0.935) 0.590 0.988 0.995 0.992 0.992 0.910 0.841 0.884 0.985 0.990 0.995 
   1   (0.065) 0.410 0.012 0.005 0.008 0.008 0.090 0.159 0.116 0.015 0.010 0.005 

Locus 1133 : 
2 alleles
2.9% missing data
   4   (0.904) 0.991 0.970 0.964 0.948 0.960 0.900 0.977 0.837 0.965 0.975 0.973 
   1   (0.096) 0.009 0.030 0.036 0.052 0.040 0.100 0.023 0.163 0.035 0.025 0.027 

Locus 1134 : 
2 alleles
13.8% missing data
   3   (0.789) 0.945 0.943 0.760 0.735 0.706 0.825 0.967 0.841 0.852 0.809 0.836 
   1   (0.211) 0.055 0.057 0.240 0.265 0.294 0.175 0.033 0.159 0.148 0.191 0.164 

Locus 1135 : 
2 alleles
3.6% missing data
   3   (0.803) 0.371 0.913 0.946 0.932 0.931 0.763 0.753 0.709 0.680 0.947 0.536 
   2   (0.197) 0.629 0.087 0.054 0.068 0.069 0.237 0.247 0.291 0.320 0.053 0.464 

Locus 1136 : 
2 alleles
2.9% missing data
   1   (0.921) 0.995 0.898 0.968 0.915 0.905 0.952 0.991 0.955 0.985 0.883 0.897 
   4   (0.079) 0.005 0.102 0.032 0.085 0.095 0.048 0.009 0.045 0.015 0.117 0.103 

Locus 1137 : 
2 alleles
10.9% missing data
   3   (0.887) 0.990 0.972 0.959 0.923 0.913 0.914 0.972 0.814 0.893 0.787 0.956 
   1   (0.113) 0.010 0.028 0.041 0.077 0.087 0.086 0.028 0.186 0.107 0.213 0.044 

Locus 1138 : 
2 alleles
5.8% missing data
   2   (0.719) 0.927 0.949 0.737 0.718 0.729 0.738 0.805 0.622 0.792 0.843 0.869 
   4   (0.281) 0.073 0.051 0.263 0.282 0.271 0.262 0.195 0.378 0.208 0.157 0.131 

Locus 1139 : 
2 alleles
10.1% missing data
   2   (0.908) 0.993 0.970 0.881 0.819 0.857 0.956 0.993 0.951 0.917 0.976 0.950 
   4   (0.092) 0.007 0.030 0.119 0.181 0.143 0.044 0.007 0.049 0.083 0.024 0.050 

Locus 1140 : 
2 alleles
6.5% missing data
   2   (0.450) 0.691 0.898 0.658 0.536 0.502 0.319 0.230 0.323 0.877 0.166 0.560 
   4   (0.550) 0.309 0.102 0.342 0.464 0.498 0.681 0.770 0.677 0.123 0.834 0.440 

Locus 1141 : 
2 alleles
2.9% missing data
   4   (0.843) 0.905 0.959 0.966 0.933 0.940 0.677 0.651 0.829 0.938 0.979 0.965 
   3   (0.157) 0.095 0.041 0.034 0.067 0.060 0.323 0.349 0.171 0.062 0.021 0.035 

Locus 1142 : 
2 alleles
12.3% missing data
   4   (0.815) 0.820 0.872 0.626 0.828 0.845 0.861 0.954 0.843 0.967 0.937 0.838 
   2   (0.185) 0.180 0.128 0.374 0.172 0.155 0.139 0.046 0.157 0.033 0.063 0.162 

Locus 1143 : 
2 alleles
4.3% missing data
   1   (0.872) 0.986 0.958 0.903 0.742 0.794 0.938 0.989 0.858 0.968 0.941 0.924 
   3   (0.128) 0.014 0.042 0.097 0.258 0.206 0.062 0.011 0.142 0.032 0.059 0.076 

Locus 1144 : 
2 alleles
8.0% missing data
   2   (0.908) 0.061 0.986 0.950 0.911 0.906 0.946 0.980 0.969 0.990 0.970 0.955 
   4   (0.092) 0.939 0.014 0.050 0.089 0.094 0.054 0.020 0.031 0.010 0.030 0.045 

Locus 1145 : 
2 alleles
5.1% missing data
   1   (0.177) 0.071 0.052 0.111 0.120 0.148 0.239 0.038 0.125 0.048 0.068 0.396 
   3   (0.823) 0.929 0.948 0.889 0.880 0.852 0.761 0.962 0.875 0.952 0.932 0.604 

Locus 1146 : 
2 alleles
10.9% missing data
   1   (0.894) 0.509 0.953 0.984 0.969 0.972 0.922 0.748 0.812 0.748 0.603 0.982 
   3   (0.106) 0.491 0.047 0.016 0.031 0.028 0.078 0.252 0.188 0.252 0.397 0.018 

Locus 1147 : 
2 alleles
2.9% missing data
   1   (0.911) 0.993 0.980 0.882 0.922 0.914 0.935 0.994 0.962 0.985 0.980 0.906 
   3   (0.089) 0.007 0.020 0.118 0.078 0.086 0.065 0.006 0.038 0.015 0.020 0.094 

Locus 1148 : 
2 alleles
3.6% missing data
   1   (0.906) 0.991 0.930 0.946 0.830 0.832 0.945 0.994 0.952 0.989 0.953 0.915 
   3   (0.094) 0.009 0.070 0.054 0.170 0.168 0.055 0.006 0.048 0.011 0.047 0.085 

Locus 1149 : 
2 alleles
15.2% missing data
   2   (0.478) 0.050 0.278 0.695 0.544 0.515 0.480 0.175 0.433 0.547 0.575 0.302 
   4   (0.522) 0.950 0.722 0.305 0.456 0.485 0.520 0.825 0.567 0.453 0.425 0.698 

Locus 1150 : 
2 alleles
4.3% missing data
   2   (0.927) 0.995 0.985 0.956 0.846 0.890 0.962 0.995 0.963 0.991 0.969 0.975 
   3   (0.073) 0.005 0.015 0.044 0.154 0.110 0.038 0.005 0.037 0.009 0.031 0.025 

Locus 1151 : 
2 alleles
15.2% missing data
   4   (0.953) 0.962 0.981 0.965 0.890 0.919 0.986 0.998 0.987 0.995 0.995 0.975 
   2   (0.047) 0.038 0.019 0.035 0.110 0.081 0.014 0.002 0.013 0.005 0.005 0.025 

Locus 1152 : 
2 alleles
13.0% missing data
   4   (0.906) 0.992 0.953 0.944 0.895 0.835 0.952 0.995 0.944 0.960 0.905 0.776 
   3   (0.094) 0.008 0.047 0.056 0.105 0.165 0.048 0.005 0.056 0.040 0.095 0.224 

Locus 1153 : 
2 alleles
13.8% missing data
   3   (0.895) 0.890 0.885 0.897 0.894 0.925 0.941 0.987 0.863 0.979 0.935 0.959 
   4   (0.105) 0.110 0.115 0.103 0.106 0.075 0.059 0.013 0.137 0.021 0.065 0.041 

Locus 1154 : 
2 alleles
6.5% missing data
   1   (0.924) 0.975 0.990 0.969 0.902 0.851 0.964 0.995 0.956 0.993 0.950 0.933 
   3   (0.076) 0.025 0.010 0.031 0.098 0.149 0.036 0.005 0.044 0.007 0.050 0.067 

Locus 1155 : 
2 alleles
13.8% missing data
   3   (0.803) 0.069 0.958 0.754 0.850 0.841 0.823 0.958 0.849 0.857 0.835 0.912 
   1   (0.197) 0.931 0.042 0.246 0.150 0.159 0.177 0.042 0.151 0.143 0.165 0.088 

Locus 1156 : 
2 alleles
10.9% missing data
   3   (0.800) 0.982 0.947 0.939 0.865 0.854 0.695 0.895 0.729 0.665 0.921 0.908 
   1   (0.200) 0.018 0.053 0.061 0.135 0.146 0.305 0.105 0.271 0.335 0.079 0.092 

Locus 1157 : 
2 alleles
6.5% missing data
   1   (0.842) 0.861 0.941 0.745 0.800 0.821 0.889 0.973 0.907 0.970 0.741 0.915 
   3   (0.158) 0.139 0.059 0.255 0.200 0.179 0.111 0.027 0.093 0.030 0.259 0.085 

Locus 1158 : 
2 alleles
1.4% missing data
   1   (0.790) 0.981 0.962 0.612 0.840 0.820 0.836 0.931 0.788 0.946 0.841 0.758 
   2   (0.210) 0.019 0.038 0.388 0.160 0.180 0.164 0.069 0.212 0.054 0.159 0.242 

Locus 1159 : 
2 alleles
5.1% missing data
   1   (0.756) 0.980 0.897 0.751 0.798 0.798 0.728 0.953 0.688 0.671 0.936 0.901 
   3   (0.244) 0.020 0.103 0.249 0.202 0.202 0.272 0.047 0.312 0.329 0.064 0.099 

Locus 1160 : 
2 alleles
7.2% missing data
   4   (0.846) 0.980 0.813 0.894 0.871 0.860 0.813 0.972 0.890 0.973 0.963 0.811 
   2   (0.154) 0.020 0.187 0.106 0.129 0.140 0.187 0.028 0.110 0.027 0.037 0.189 

Locus 1161 : 
2 alleles
21.0% missing data
   1   (0.647) 0.973 0.654 0.629 0.700 0.713 0.654 0.675 0.619 0.616 0.134 0.771 
   3   (0.353) 0.027 0.346 0.371 0.300 0.287 0.346 0.325 0.381 0.384 0.866 0.229 

Locus 1162 : 
2 alleles
3.6% missing data
   2   (0.158) 0.015 0.125 0.162 0.158 0.158 0.161 0.023 0.108 0.139 0.072 0.126 
   3   (0.842) 0.985 0.875 0.838 0.842 0.842 0.839 0.977 0.892 0.861 0.928 0.874 

Locus 1163 : 
2 alleles
17.4% missing data
   2   (0.928) 0.983 0.990 0.929 0.922 0.911 0.963 0.996 0.977 0.937 0.970 0.863 
   4   (0.072) 0.017 0.010 0.071 0.078 0.089 0.037 0.004 0.023 0.063 0.030 0.137 

Locus 1164 : 
2 alleles
5.8% missing data
   2   (0.580) 0.659 0.126 0.418 0.591 0.628 0.624 0.300 0.718 0.944 0.245 0.400 
   4   (0.420) 0.341 0.874 0.582 0.409 0.372 0.376 0.700 0.282 0.056 0.755 0.600 

Locus 1165 : 
2 alleles
5.1% missing data
   3   (0.747) 0.979 0.942 0.838 0.774 0.758 0.727 0.939 0.780 0.088 0.506 0.831 
   1   (0.253) 0.021 0.058 0.162 0.226 0.242 0.273 0.061 0.220 0.912 0.494 0.169 

Locus 1166 : 
2 alleles
5.8% missing data
   1   (0.831) 0.950 0.966 0.845 0.824 0.811 0.924 0.969 0.782 0.967 0.174 0.839 
   3   (0.169) 0.050 0.034 0.155 0.176 0.189 0.076 0.031 0.218 0.033 0.826 0.161 

Locus 1167 : 
2 alleles
3.6% missing data
   3   (0.886) 0.992 0.861 0.958 0.931 0.926 0.910 0.942 0.817 0.938 0.945 0.954 
   1   (0.114) 0.008 0.139 0.042 0.069 0.074 0.090 0.058 0.183 0.062 0.055 0.046 

Locus 1168 : 
2 alleles
9.4% missing data
   1   (0.886) 0.142 0.985 0.904 0.910 0.911 0.927 0.984 0.945 0.983 0.959 0.848 
   3   (0.114) 0.858 0.015 0.096 0.090 0.089 0.073 0.016 0.055 0.017 0.041 0.152 

Locus 1169 : 
2 alleles
12.3% missing data
   1   (0.899) 0.987 0.976 0.960 0.938 0.923 0.899 0.987 0.898 0.844 0.905 0.948 
   3   (0.101) 0.013 0.024 0.040 0.062 0.077 0.101 0.013 0.102 0.156 0.095 0.052 

Locus 1170 : 
2 alleles
5.8% missing data
   1   (0.876) 0.987 0.975 0.946 0.927 0.926 0.916 0.969 0.824 0.970 0.141 0.946 
   4   (0.124) 0.013 0.025 0.054 0.073 0.074 0.084 0.031 0.176 0.030 0.859 0.054 

Locus 1171 : 
2 alleles
5.8% missing data
   3   (0.409) 0.980 0.123 0.244 0.368 0.377 0.508 0.284 0.312 0.450 0.504 0.648 
   4   (0.591) 0.020 0.877 0.756 0.632 0.623 0.492 0.716 0.688 0.550 0.496 0.352 

Locus 1172 : 
2 alleles
13.8% missing data
   2   (0.918) 0.904 0.807 0.973 0.972 0.975 0.850 0.983 0.943 0.963 0.990 0.988 
   3   (0.082) 0.096 0.193 0.027 0.028 0.025 0.150 0.017 0.057 0.037 0.010 0.012 

Locus 1173 : 
2 alleles
3.6% missing data
   1   (0.605) 0.072 0.888 0.699 0.552 0.517 0.649 0.938 0.522 0.899 0.887 0.405 
   2   (0.395) 0.928 0.112 0.301 0.448 0.483 0.351 0.062 0.478 0.101 0.113 0.595 

Locus 1174 : 
2 alleles
13.0% missing data
   3   (0.872) 0.991 0.957 0.687 0.871 0.864 0.930 0.991 0.927 0.979 0.908 0.737 
   1   (0.128) 0.009 0.043 0.313 0.129 0.136 0.070 0.009 0.073 0.021 0.092 0.263 

Locus 1175 : 
2 alleles
2.2% missing data
   1   (0.834) 0.990 0.952 0.938 0.916 0.913 0.796 0.850 0.751 0.761 0.669 0.962 
   3   (0.166) 0.010 0.048 0.062 0.084 0.087 0.204 0.150 0.249 0.239 0.331 0.038 

Locus 1176 : 
2 alleles
7.2% missing data
   1   (0.872) 0.989 0.918 0.924 0.883 0.884 0.913 0.977 0.772 0.971 0.965 0.967 
   3   (0.128) 0.011 0.082 0.076 0.117 0.116 0.087 0.023 0.228 0.029 0.035 0.033 

Locus 1177 : 
2 alleles
13.0% missing data
   3   (0.920) 0.976 0.967 0.961 0.950 0.932 0.952 0.992 0.918 0.921 0.952 0.911 
   1   (0.080) 0.024 0.033 0.039 0.050 0.068 0.048 0.008 0.082 0.079 0.048 0.089 

Locus 1178 : 
2 alleles
2.9% missing data
   3   (0.867) 0.957 0.968 0.854 0.907 0.922 0.848 0.972 0.915 0.980 0.902 0.841 
   1   (0.133) 0.043 0.032 0.146 0.093 0.078 0.152 0.028 0.085 0.020 0.098 0.159 

Locus 1179 : 
2 alleles
10.9% missing data
   2   (0.825) 0.982 0.942 0.881 0.768 0.743 0.825 0.959 0.888 0.956 0.873 0.851 
   4   (0.175) 0.018 0.058 0.119 0.232 0.257 0.175 0.041 0.112 0.044 0.127 0.149 

Locus 1180 : 
2 alleles
7.2% missing data
   1   (0.191) 0.020 0.053 0.101 0.149 0.144 0.271 0.040 0.217 0.055 0.040 0.187 
   3   (0.809) 0.980 0.947 0.899 0.851 0.856 0.729 0.960 0.783 0.945 0.960 0.813 

Locus 1181 : 
2 alleles
11.6% missing data
   3   (0.921) 0.977 0.989 0.851 0.886 0.892 0.966 0.996 0.971 0.943 0.984 0.935 
   1   (0.079) 0.023 0.011 0.149 0.114 0.108 0.034 0.004 0.029 0.057 0.016 0.065 

Locus 1182 : 
2 alleles
11.6% missing data
   2   (0.885) 0.988 0.964 0.913 0.936 0.934 0.870 0.985 0.897 0.891 0.977 0.908 
   4   (0.115) 0.012 0.036 0.087 0.064 0.066 0.130 0.015 0.103 0.109 0.023 0.092 

Locus 1183 : 
2 alleles
2.9% missing data
   4   (0.907) 0.993 0.972 0.907 0.874 0.895 0.953 0.995 0.931 0.988 0.981 0.958 
   3   (0.093) 0.007 0.028 0.093 0.126 0.105 0.047 0.005 0.069 0.012 0.019 0.042 

Locus 1184 : 
2 alleles
10.9% missing data
   4   (0.715) 0.727 0.721 0.813 0.691 0.716 0.616 0.921 0.787 0.881 0.933 0.605 
   2   (0.285) 0.273 0.279 0.187 0.309 0.284 0.384 0.079 0.213 0.119 0.067 0.395 

Locus 1185 : 
2 alleles
13.8% missing data
   4   (0.911) 0.993 0.984 0.950 0.889 0.855 0.950 0.993 0.944 0.956 0.944 0.916 
   2   (0.089) 0.007 0.016 0.050 0.111 0.145 0.050 0.007 0.056 0.044 0.056 0.084 

Locus 1186 : 
2 alleles
0.7% missing data
   4   (0.833) 0.983 0.955 0.890 0.911 0.911 0.757 0.917 0.862 0.700 0.923 0.833 
   2   (0.167) 0.017 0.045 0.110 0.089 0.089 0.243 0.083 0.138 0.300 0.077 0.167 

Locus 1187 : 
2 alleles
12.3% missing data
   3   (0.868) 0.986 0.864 0.925 0.939 0.941 0.828 0.964 0.828 0.969 0.882 0.958 
   1   (0.132) 0.014 0.136 0.075 0.061 0.059 0.172 0.036 0.172 0.031 0.118 0.042 

Locus 1188 : 
2 alleles
11.6% missing data
   2   (0.867) 0.886 0.977 0.691 0.853 0.872 0.925 0.985 0.903 0.886 0.952 0.933 
   3   (0.133) 0.114 0.023 0.309 0.147 0.128 0.075 0.015 0.097 0.114 0.048 0.067 

Locus 1189 : 
2 alleles
5.1% missing data
   2   (0.794) 0.017 0.569 0.876 0.755 0.785 0.865 0.815 0.832 0.965 0.910 0.845 
   1   (0.206) 0.983 0.431 0.124 0.245 0.215 0.135 0.185 0.168 0.035 0.090 0.155 

Locus 1190 : 
2 alleles
13.8% missing data
   2   (0.574) 0.202 0.188 0.635 0.664 0.653 0.643 0.327 0.523 0.503 0.569 0.514 
   4   (0.426) 0.798 0.812 0.365 0.336 0.347 0.357 0.673 0.477 0.497 0.431 0.486 

Locus 1191 : 
2 alleles
5.8% missing data
   3   (0.893) 0.990 0.973 0.965 0.904 0.887 0.902 0.958 0.911 0.987 0.934 0.920 
   4   (0.107) 0.010 0.027 0.035 0.096 0.113 0.098 0.042 0.089 0.013 0.066 0.080 

Locus 1192 : 
2 alleles
3.6% missing data
   2   (0.908) 0.993 0.968 0.986 0.970 0.975 0.813 0.919 0.882 0.964 0.966 0.988 
   4   (0.092) 0.007 0.032 0.014 0.030 0.025 0.187 0.081 0.118 0.036 0.034 0.012 

Locus 1193 : 
2 alleles
2.9% missing data
   3   (0.878) 0.969 0.947 0.936 0.912 0.902 0.869 0.991 0.914 0.978 0.865 0.727 
   1   (0.122) 0.031 0.053 0.064 0.088 0.098 0.131 0.009 0.086 0.022 0.135 0.273 

Locus 1194 : 
2 alleles
2.9% missing data
   2   (0.106) 0.072 0.147 0.018 0.043 0.039 0.093 0.441 0.188 0.017 0.025 0.029 
   4   (0.894) 0.928 0.853 0.982 0.957 0.961 0.907 0.559 0.812 0.983 0.975 0.971 

Locus 1195 : 
2 alleles
14.5% missing data
   2   (0.865) 0.982 0.909 0.938 0.851 0.878 0.845 0.979 0.865 0.900 0.805 0.964 
   4   (0.135) 0.018 0.091 0.062 0.149 0.122 0.155 0.021 0.135 0.100 0.195 0.036 

Locus 1196 : 
2 alleles
13.0% missing data
   4   (0.599) 0.201 0.258 0.572 0.665 0.640 0.626 0.309 0.692 0.883 0.609 0.431 
   2   (0.401) 0.799 0.742 0.428 0.335 0.360 0.374 0.691 0.308 0.117 0.391 0.569 

Locus 1197 : 
2 alleles
3.6% missing data
   2   (0.891) 0.127 0.971 0.938 0.886 0.878 0.941 0.986 0.939 0.982 0.963 0.885 
   4   (0.109) 0.873 0.029 0.062 0.114 0.122 0.059 0.014 0.061 0.018 0.037 0.115 

Locus 1198 : 
2 alleles
4.3% missing data
   3   (0.949) 0.997 0.995 0.877 0.904 0.919 0.987 0.999 0.988 0.996 0.992 0.969 
   4   (0.051) 0.003 0.005 0.123 0.096 0.081 0.013 0.001 0.012 0.004 0.008 0.031 

Locus 1199 : 
2 alleles
5.8% missing data
   3   (0.775) 0.922 0.947 0.789 0.810 0.802 0.708 0.946 0.760 0.920 0.927 0.921 
   1   (0.225) 0.078 0.053 0.211 0.190 0.198 0.292 0.054 0.240 0.080 0.073 0.079 

Locus 1200 : 
2 alleles
5.1% missing data
   3   (0.499) 0.441 0.456 0.701 0.589 0.519 0.396 0.564 0.470 0.133 0.428 0.718 
   1   (0.501) 0.559 0.544 0.299 0.411 0.481 0.604 0.436 0.530 0.867 0.572 0.282 

Locus 1201 : 
2 alleles
2.9% missing data
   1   (0.804) 0.983 0.312 0.833 0.771 0.785 0.856 0.968 0.889 0.098 0.804 0.904 
   2   (0.196) 0.017 0.688 0.167 0.229 0.215 0.144 0.032 0.111 0.902 0.196 0.096 

Locus 1202 : 
2 alleles
5.8% missing data
   4   (0.556) 0.243 0.467 0.452 0.581 0.607 0.605 0.746 0.545 0.883 0.448 0.350 
   2   (0.444) 0.757 0.533 0.548 0.419 0.393 0.395 0.254 0.455 0.117 0.552 0.650 

Locus 1203 : 
2 alleles
3.6% missing data
   2   (0.906) 0.990 0.982 0.974 0.964 0.961 0.892 0.965 0.868 0.903 0.877 0.977 
   4   (0.094) 0.010 0.018 0.026 0.036 0.039 0.108 0.035 0.132 0.097 0.123 0.023 

Locus 1204 : 
2 alleles
0.7% missing data
   1   (0.827) 0.987 0.213 0.888 0.840 0.868 0.816 0.968 0.912 0.974 0.852 0.495 
   3   (0.173) 0.013 0.787 0.112 0.160 0.132 0.184 0.032 0.088 0.026 0.148 0.505 

Locus 1205 : 
2 alleles
1.4% missing data
   3   (0.885) 0.970 0.414 0.944 0.923 0.929 0.876 0.973 0.921 0.978 0.957 0.954 
   1   (0.115) 0.030 0.586 0.056 0.077 0.071 0.124 0.027 0.079 0.022 0.043 0.046 

Locus 1206 : 
2 alleles
2.9% missing data
   3   (0.933) 0.996 0.970 0.995 0.992 0.992 0.884 0.940 0.778 0.969 0.966 0.995 
   1   (0.067) 0.004 0.030 0.005 0.008 0.008 0.116 0.060 0.222 0.031 0.034 0.005 

Locus 1207 : 
2 alleles
5.8% missing data
   2   (0.809) 0.925 0.923 0.887 0.871 0.877 0.762 0.894 0.754 0.948 0.941 0.823 
   4   (0.191) 0.075 0.077 0.113 0.129 0.123 0.238 0.106 0.246 0.052 0.059 0.177 

Locus 1208 : 
2 alleles
3.6% missing data
   1   (0.832) 0.979 0.957 0.934 0.868 0.871 0.756 0.947 0.866 0.814 0.525 0.933 
   3   (0.168) 0.021 0.043 0.066 0.132 0.129 0.244 0.053 0.134 0.186 0.475 0.067 

Locus 1209 : 
2 alleles
10.1% missing data
   1   (0.896) 0.991 0.985 0.881 0.925 0.932 0.934 0.990 0.936 0.989 0.900 0.681 
   4   (0.104) 0.009 0.015 0.119 0.075 0.068 0.066 0.010 0.064 0.011 0.100 0.319 

Locus 1210 : 
2 alleles
3.6% missing data
   3   (0.887) 0.992 0.849 0.932 0.909 0.920 0.930 0.989 0.853 0.697 0.906 0.941 
   2   (0.113) 0.008 0.151 0.068 0.091 0.080 0.070 0.011 0.147 0.303 0.094 0.059 

Locus 1211 : 
2 alleles
4.3% missing data
   4   (0.813) 0.949 0.968 0.827 0.856 0.848 0.799 0.928 0.816 0.786 0.837 0.919 
   2   (0.187) 0.051 0.032 0.173 0.144 0.152 0.201 0.072 0.184 0.214 0.163 0.081 

Locus 1212 : 
2 alleles
12.3% missing data
   1   (0.880) 0.637 0.819 0.890 0.877 0.898 0.924 0.927 0.927 0.914 0.895 0.963 
   3   (0.120) 0.363 0.181 0.110 0.123 0.102 0.076 0.073 0.073 0.086 0.105 0.037 

Locus 1213 : 
2 alleles
0.7% missing data
   4   (0.914) 0.994 0.977 0.903 0.939 0.939 0.941 0.995 0.931 0.967 0.976 0.973 
   2   (0.086) 0.006 0.023 0.097 0.061 0.061 0.059 0.005 0.069 0.033 0.024 0.027 

Locus 1214 : 
2 alleles
5.1% missing data
   1   (0.899) 0.706 0.955 0.899 0.951 0.960 0.948 0.907 0.898 0.974 0.883 0.952 
   2   (0.101) 0.294 0.045 0.101 0.049 0.040 0.052 0.093 0.102 0.026 0.117 0.048 

Locus 1215 : 
2 alleles
5.1% missing data
   2   (0.791) 0.218 0.758 0.985 0.973 0.974 0.439 0.055 0.630 0.720 0.876 0.983 
   4   (0.209) 0.782 0.242 0.015 0.027 0.026 0.561 0.945 0.370 0.280 0.124 0.017 

Locus 1216 : 
2 alleles
4.3% missing data
   3   (0.901) 0.952 0.904 0.981 0.970 0.970 0.870 0.950 0.803 0.940 0.974 0.956 
   4   (0.099) 0.048 0.096 0.019 0.030 0.030 0.130 0.050 0.197 0.060 0.026 0.044 

Locus 1217 : 
2 alleles
5.1% missing data
   1   (0.771) 0.977 0.896 0.760 0.719 0.736 0.775 0.961 0.787 0.946 0.944 0.788 
   4   (0.229) 0.023 0.104 0.240 0.281 0.264 0.225 0.039 0.213 0.054 0.056 0.212 

Locus 1218 : 
2 alleles
5.1% missing data
   4   (0.595) 0.031 0.929 0.485 0.663 0.653 0.556 0.509 0.660 0.714 0.842 0.641 
   2   (0.405) 0.969 0.071 0.515 0.337 0.347 0.444 0.491 0.340 0.286 0.158 0.359 

Locus 1219 : 
2 alleles
2.9% missing data
   1   (0.869) 0.983 0.960 0.932 0.912 0.916 0.804 0.957 0.928 0.972 0.622 0.934 
   2   (0.131) 0.017 0.040 0.068 0.088 0.084 0.196 0.043 0.072 0.028 0.378 0.066 

Locus 1220 : 
2 alleles
13.0% missing data
   1   (0.886) 0.991 0.974 0.950 0.884 0.910 0.848 0.973 0.921 0.874 0.983 0.937 
   3   (0.114) 0.009 0.026 0.050 0.116 0.090 0.152 0.027 0.079 0.126 0.017 0.063 

Locus 1221 : 
2 alleles
4.3% missing data
   2   (0.912) 0.994 0.977 0.934 0.879 0.886 0.930 0.994 0.962 0.986 0.981 0.965 
   4   (0.088) 0.006 0.023 0.066 0.121 0.114 0.070 0.006 0.038 0.014 0.019 0.035 

Locus 1222 : 
2 alleles
13.0% missing data
   2   (0.387) 0.822 0.122 0.319 0.418 0.385 0.330 0.417 0.393 0.387 0.412 0.539 
   4   (0.613) 0.178 0.878 0.681 0.582 0.615 0.670 0.583 0.607 0.613 0.588 0.461 

Locus 1223 : 
2 alleles
1.4% missing data
   1   (0.844) 0.989 0.963 0.960 0.937 0.931 0.630 0.954 0.816 0.955 0.966 0.928 
   3   (0.156) 0.011 0.037 0.040 0.063 0.069 0.370 0.046 0.184 0.045 0.034 0.072 

Locus 1224 : 
2 alleles
2.9% missing data
   4   (0.883) 0.991 0.970 0.928 0.929 0.918 0.910 0.956 0.861 0.884 0.968 0.917 
   2   (0.117) 0.009 0.030 0.072 0.071 0.082 0.090 0.044 0.139 0.116 0.032 0.083 

Locus 1225 : 
2 alleles
12.3% missing data
   1   (0.879) 0.988 0.963 0.940 0.859 0.824 0.907 0.988 0.912 0.880 0.884 0.841 
   3   (0.121) 0.012 0.037 0.060 0.141 0.176 0.093 0.012 0.088 0.120 0.116 0.159 

Locus 1226 : 
2 alleles
3.6% missing data
   3   (0.867) 0.988 0.877 0.972 0.914 0.924 0.803 0.969 0.797 0.981 0.857 0.958 
   4   (0.133) 0.012 0.123 0.028 0.086 0.076 0.197 0.031 0.203 0.019 0.143 0.042 

Locus 1227 : 
2 alleles
14.5% missing data
   1   (0.334) 0.597 0.072 0.253 0.391 0.458 0.281 0.232 0.392 0.078 0.089 0.264 
   3   (0.666) 0.403 0.928 0.747 0.609 0.542 0.719 0.768 0.608 0.922 0.911 0.736 

Locus 1228 : 
2 alleles
10.9% missing data
   3   (0.950) 0.997 0.991 0.954 0.872 0.887 0.987 0.998 0.985 0.983 0.994 0.975 
   4   (0.050) 0.003 0.009 0.046 0.128 0.113 0.013 0.002 0.015 0.017 0.006 0.025 

Locus 1229 : 
2 alleles
3.6% missing data
   1   (0.819) 0.985 0.847 0.902 0.886 0.896 0.870 0.958 0.809 0.113 0.384 0.760 
   2   (0.181) 0.015 0.153 0.098 0.114 0.104 0.130 0.042 0.191 0.887 0.616 0.240 

Locus 1230 : 
2 alleles
11.6% missing data
   1   (0.684) 0.979 0.415 0.702 0.788 0.797 0.663 0.741 0.484 0.922 0.913 0.833 
   2   (0.316) 0.021 0.585 0.298 0.212 0.203 0.337 0.259 0.516 0.078 0.087 0.167 

Locus 1231 : 
2 alleles
3.6% missing data
   1   (0.560) 0.827 0.257 0.788 0.568 0.526 0.627 0.217 0.486 0.698 0.123 0.461 
   3   (0.440) 0.173 0.743 0.212 0.432 0.474 0.373 0.783 0.514 0.302 0.877 0.539 

Locus 1232 : 
2 alleles
13.0% missing data
   1   (0.150) 0.011 0.051 0.187 0.122 0.113 0.113 0.025 0.145 0.032 0.033 0.292 
   3   (0.850) 0.989 0.949 0.813 0.878 0.887 0.887 0.975 0.855 0.968 0.967 0.708 

Locus 1233 : 
2 alleles
3.6% missing data
   4   (0.898) 0.041 0.372 0.956 0.931 0.937 0.939 0.984 0.959 0.982 0.911 0.946 
   2   (0.102) 0.959 0.628 0.044 0.069 0.063 0.061 0.016 0.041 0.018 0.089 0.054 

Locus 1234 : 
2 alleles
4.3% missing data
   2   (0.286) 0.021 0.909 0.133 0.176 0.196 0.275 0.175 0.437 0.919 0.095 0.210 
   4   (0.714) 0.979 0.091 0.867 0.824 0.804 0.725 0.825 0.563 0.081 0.905 0.790 

Locus 1235 : 
2 alleles
10.9% missing data
   4   (0.898) 0.966 0.983 0.935 0.879 0.853 0.945 0.985 0.923 0.964 0.920 0.861 
   2   (0.102) 0.034 0.017 0.065 0.121 0.147 0.055 0.015 0.077 0.036 0.080 0.139 

Locus 1236 : 
2 alleles
11.6% missing data
   2   (0.120) 0.011 0.045 0.100 0.160 0.139 0.112 0.015 0.062 0.073 0.126 0.072 
   4   (0.880) 0.989 0.955 0.900 0.840 0.861 0.888 0.985 0.938 0.927 0.874 0.928 

Locus 1237 : 
2 alleles
13.0% missing data
   3   (0.911) 0.991 0.978 0.937 0.893 0.860 0.950 0.992 0.954 0.990 0.891 0.909 
   2   (0.089) 0.009 0.022 0.063 0.107 0.140 0.050 0.008 0.046 0.010 0.109 0.091 

Locus 1238 : 
2 alleles
4.3% missing data
   2   (0.715) 0.227 0.060 0.842 0.632 0.610 0.826 0.930 0.681 0.796 0.908 0.747 
   4   (0.285) 0.773 0.940 0.158 0.368 0.390 0.174 0.070 0.319 0.204 0.092 0.253 

Locus 1239 : 
2 alleles
2.9% missing data
   2   (0.865) 0.986 0.969 0.937 0.922 0.928 0.834 0.955 0.879 0.976 0.864 0.703 
   4   (0.135) 0.014 0.031 0.063 0.078 0.072 0.166 0.045 0.121 0.024 0.136 0.297 

Locus 1240 : 
2 alleles
2.9% missing data
   1   (0.892) 0.986 0.959 0.934 0.946 0.942 0.920 0.987 0.887 0.880 0.978 0.570 
   3   (0.108) 0.014 0.041 0.066 0.054 0.058 0.080 0.013 0.113 0.120 0.022 0.430 

Locus 1241 : 
2 alleles
5.8% missing data
   4   (0.632) 0.864 0.711 0.429 0.589 0.553 0.741 0.945 0.624 0.673 0.603 0.527 
   1   (0.368) 0.136 0.289 0.571 0.411 0.447 0.259 0.055 0.376 0.327 0.397 0.473 

Locus 1242 : 
2 alleles
5.8% missing data
   1   (0.930) 0.974 0.991 0.915 0.923 0.920 0.973 0.996 0.977 0.993 0.970 0.738 
   2   (0.070) 0.026 0.009 0.085 0.077 0.080 0.027 0.004 0.023 0.007 0.030 0.262 

Locus 1243 : 
2 alleles
3.6% missing data
   2   (0.197) 0.021 0.059 0.136 0.269 0.344 0.149 0.026 0.136 0.475 0.167 0.146 
   4   (0.803) 0.979 0.941 0.864 0.731 0.656 0.851 0.974 0.864 0.525 0.833 0.854 

Locus 1244 : 
2 alleles
2.2% missing data
   3   (0.859) 0.987 0.975 0.877 0.896 0.921 0.809 0.980 0.851 0.972 0.969 0.967 
   1   (0.141) 0.013 0.025 0.123 0.104 0.079 0.191 0.020 0.149 0.028 0.031 0.033 

Locus 1245 : 
2 alleles
10.1% missing data
   3   (0.151) 0.011 0.056 0.291 0.200 0.173 0.086 0.009 0.088 0.131 0.031 0.378 
   1   (0.849) 0.989 0.944 0.709 0.800 0.827 0.914 0.991 0.912 0.869 0.969 0.622 

Locus 1246 : 
2 alleles
13.8% missing data
   4   (0.899) 0.996 0.868 0.977 0.962 0.962 0.868 0.591 0.897 0.989 0.977 0.972 
   2   (0.101) 0.004 0.132 0.023 0.038 0.038 0.132 0.409 0.103 0.011 0.023 0.028 

Locus 1247 : 
2 alleles
4.3% missing data
   1   (0.780) 0.563 0.939 0.763 0.685 0.657 0.822 0.925 0.887 0.962 0.938 0.737 
   3   (0.220) 0.437 0.061 0.237 0.315 0.343 0.178 0.075 0.113 0.038 0.062 0.263 

Locus 1248 : 
2 alleles
10.9% missing data
   3   (0.796) 0.322 0.934 0.796 0.814 0.815 0.886 0.914 0.769 0.833 0.502 0.887 
   1   (0.204) 0.678 0.066 0.204 0.186 0.185 0.114 0.086 0.231 0.167 0.498 0.113 

Locus 1249 : 
2 alleles
6.5% missing data
   1   (0.789) 0.843 0.951 0.936 0.900 0.887 0.741 0.642 0.607 0.957 0.696 0.911 
   3   (0.211) 0.157 0.049 0.064 0.100 0.113 0.259 0.358 0.393 0.043 0.304 0.089 

Locus 1250 : 
2 alleles
4.3% missing data
   3   (0.900) 0.986 0.963 0.941 0.907 0.898 0.939 0.992 0.884 0.989 0.966 0.930 
   1   (0.100) 0.014 0.037 0.059 0.093 0.102 0.061 0.008 0.116 0.011 0.034 0.070 

Locus 1251 : 
2 alleles
19.6% missing data
   2   (0.610) 0.969 0.382 0.455 0.538 0.493 0.737 0.820 0.698 0.917 0.095 0.396 
   4   (0.390) 0.031 0.618 0.545 0.462 0.507 0.263 0.180 0.302 0.083 0.905 0.604 

Locus 1252 : 
2 alleles
13.0% missing data
   4   (0.856) 0.279 0.949 0.875 0.913 0.916 0.893 0.880 0.875 0.812 0.970 0.872 
   1   (0.144) 0.721 0.051 0.125 0.087 0.084 0.107 0.120 0.125 0.188 0.030 0.128 

Locus 1253 : 
2 alleles
11.6% missing data
   2   (0.849) 0.947 0.954 0.898 0.918 0.904 0.764 0.946 0.884 0.878 0.910 0.892 
   4   (0.151) 0.053 0.046 0.102 0.082 0.096 0.236 0.054 0.116 0.122 0.090 0.108 

Locus 1254 : 
2 alleles
1.4% missing data
   1   (0.931) 0.995 0.987 0.921 0.872 0.918 0.967 0.997 0.984 0.989 0.950 0.931 
   3   (0.069) 0.005 0.013 0.079 0.128 0.082 0.033 0.003 0.016 0.011 0.050 0.069 

Locus 1255 : 
2 alleles
10.1% missing data
   2   (0.423) 0.786 0.404 0.310 0.367 0.387 0.393 0.746 0.492 0.444 0.475 0.261 
   4   (0.577) 0.214 0.596 0.690 0.633 0.613 0.607 0.254 0.508 0.556 0.525 0.739 

Locus 1256 : 
2 alleles
5.1% missing data
   3   (0.770) 0.435 0.921 0.879 0.840 0.831 0.779 0.709 0.716 0.964 0.936 0.600 
   1   (0.230) 0.565 0.079 0.121 0.160 0.169 0.221 0.291 0.284 0.036 0.064 0.400 

Locus 1257 : 
2 alleles
2.9% missing data
   2   (0.585) 0.618 0.261 0.828 0.777 0.770 0.502 0.091 0.381 0.185 0.634 0.874 
   4   (0.415) 0.382 0.739 0.172 0.223 0.230 0.498 0.909 0.619 0.815 0.366 0.126 

Locus 1258 : 
2 alleles
12.3% missing data
   1   (0.888) 0.990 0.968 0.904 0.879 0.892 0.922 0.989 0.937 0.989 0.947 0.649 
   3   (0.112) 0.010 0.032 0.096 0.121 0.108 0.078 0.011 0.063 0.011 0.053 0.351 

Locus 1259 : 
2 alleles
14.5% missing data
   1   (0.111) 0.011 0.015 0.103 0.160 0.147 0.077 0.012 0.050 0.092 0.075 0.114 
   2   (0.889) 0.989 0.985 0.897 0.840 0.853 0.923 0.988 0.950 0.908 0.925 0.886 

Locus 1260 : 
2 alleles
2.2% missing data
   3   (0.897) 0.995 0.974 0.990 0.982 0.982 0.786 0.721 0.720 0.974 0.925 0.990 
   1   (0.103) 0.005 0.026 0.010 0.018 0.018 0.214 0.279 0.280 0.026 0.075 0.010 

Locus 1261 : 
2 alleles
13.0% missing data
   4   (0.794) 0.976 0.956 0.893 0.882 0.890 0.781 0.911 0.741 0.101 0.589 0.886 
   3   (0.206) 0.024 0.044 0.107 0.118 0.110 0.219 0.089 0.259 0.899 0.411 0.114 

Locus 1262 : 
2 alleles
15.9% missing data
   2   (0.789) 0.072 0.731 0.904 0.833 0.877 0.782 0.902 0.746 0.939 0.876 0.707 
   4   (0.211) 0.928 0.269 0.096 0.167 0.123 0.218 0.098 0.254 0.061 0.124 0.293 

Locus 1263 : 
2 alleles
15.2% missing data
   2   (0.892) 0.992 0.966 0.942 0.864 0.894 0.895 0.990 0.922 0.922 0.940 0.945 
   4   (0.108) 0.008 0.034 0.058 0.136 0.106 0.105 0.010 0.078 0.078 0.060 0.055 

Locus 1264 : 
2 alleles
8.7% missing data
   1   (0.815) 0.015 0.937 0.937 0.877 0.873 0.738 0.880 0.837 0.951 0.931 0.944 
   3   (0.185) 0.985 0.063 0.063 0.123 0.127 0.262 0.120 0.163 0.049 0.069 0.056 

Locus 1265 : 
2 alleles
15.9% missing data
   1   (0.599) 0.321 0.439 0.728 0.532 0.498 0.577 0.826 0.721 0.475 0.601 0.570 
   3   (0.401) 0.679 0.561 0.272 0.468 0.502 0.423 0.174 0.279 0.525 0.399 0.430 

Locus 1266 : 
2 alleles
8.0% missing data
   4   (0.467) 0.381 0.312 0.369 0.399 0.394 0.653 0.634 0.295 0.566 0.389 0.656 
   2   (0.533) 0.619 0.688 0.631 0.601 0.606 0.347 0.366 0.705 0.434 0.611 0.344 

Locus 1267 : 
2 alleles
0.7% missing data
   2   (0.913) 0.994 0.194 0.888 0.926 0.906 0.963 0.994 0.973 0.974 0.981 0.931 
   1   (0.087) 0.006 0.806 0.112 0.074 0.094 0.037 0.006 0.027 0.026 0.019 0.069 

Locus 1268 : 
2 alleles
3.6% missing data
   2   (0.898) 0.563 0.979 0.984 0.976 0.977 0.892 0.704 0.770 0.977 0.984 0.974 
   3   (0.102) 0.437 0.021 0.016 0.024 0.023 0.108 0.296 0.230 0.023 0.016 0.026 

Locus 1269 : 
2 alleles
3.6% missing data
   1   (0.898) 0.991 0.897 0.933 0.921 0.918 0.936 0.985 0.940 0.307 0.983 0.949 
   4   (0.102) 0.009 0.103 0.067 0.079 0.082 0.064 0.015 0.060 0.693 0.017 0.051 

Locus 1270 : 
2 alleles
12.3% missing data
   1   (0.760) 0.021 0.946 0.620 0.672 0.678 0.856 0.962 0.843 0.954 0.768 0.808 
   3   (0.240) 0.979 0.054 0.380 0.328 0.322 0.144 0.038 0.157 0.046 0.232 0.192 

Locus 1271 : 
2 alleles
7.2% missing data
   1   (0.137) 0.897 0.038 0.047 0.098 0.091 0.142 0.041 0.130 0.035 0.088 0.043 
   3   (0.863) 0.103 0.962 0.953 0.902 0.909 0.858 0.959 0.870 0.965 0.912 0.957 

Locus 1272 : 
2 alleles
1.4% missing data
   2   (0.805) 0.729 0.927 0.850 0.799 0.788 0.837 0.822 0.846 0.958 0.944 0.786 
   4   (0.195) 0.271 0.073 0.150 0.201 0.212 0.163 0.178 0.154 0.042 0.056 0.214 

Locus 1273 : 
2 alleles
9.4% missing data
   2   (0.158) 0.020 0.958 0.072 0.076 0.067 0.193 0.041 0.175 0.126 0.029 0.139 
   4   (0.842) 0.980 0.042 0.928 0.924 0.933 0.807 0.959 0.825 0.874 0.971 0.861 

Locus 1274 : 
2 alleles
4.3% missing data
   2   (0.864) 0.143 0.949 0.874 0.872 0.857 0.908 0.987 0.932 0.973 0.908 0.822 
   4   (0.136) 0.857 0.051 0.126 0.128 0.143 0.092 0.013 0.068 0.027 0.092 0.178 

Locus 1275 : 
2 alleles
5.1% missing data
   1   (0.923) 0.994 0.953 0.972 0.870 0.904 0.947 0.994 0.961 0.964 0.973 0.921 
   2   (0.077) 0.006 0.047 0.028 0.130 0.096 0.053 0.006 0.039 0.036 0.027 0.079 

Locus 1276 : 
2 alleles
5.8% missing data
   2   (0.565) 0.029 0.830 0.577 0.587 0.590 0.526 0.849 0.556 0.538 0.893 0.481 
   4   (0.435) 0.971 0.170 0.423 0.413 0.410 0.474 0.151 0.444 0.462 0.107 0.519 

Locus 1277 : 
2 alleles
16.7% missing data
   1   (0.809) 0.977 0.952 0.922 0.880 0.875 0.704 0.925 0.760 0.827 0.942 0.872 
   2   (0.191) 0.023 0.048 0.078 0.120 0.125 0.296 0.075 0.240 0.173 0.058 0.128 

Locus 1278 : 
2 alleles
11.6% missing data
   4   (0.859) 0.963 0.822 0.940 0.852 0.891 0.829 0.960 0.892 0.859 0.631 0.960 
   3   (0.141) 0.037 0.178 0.060 0.148 0.109 0.171 0.040 0.108 0.141 0.369 0.040 

Locus 1279 : 
2 alleles
5.1% missing data
   3   (0.595) 0.871 0.817 0.440 0.646 0.649 0.659 0.850 0.517 0.436 0.624 0.380 
   1   (0.405) 0.129 0.183 0.560 0.354 0.351 0.341 0.150 0.483 0.564 0.376 0.620 

Locus 1280 : 
2 alleles
13.0% missing data
   3   (0.899) 0.992 0.918 0.932 0.958 0.960 0.901 0.988 0.900 0.903 0.910 0.806 
   1   (0.101) 0.008 0.082 0.068 0.042 0.040 0.099 0.012 0.100 0.097 0.090 0.194 

Locus 1281 : 
2 alleles
16.7% missing data
   3   (0.902) 0.992 0.983 0.967 0.896 0.904 0.937 0.994 0.945 0.122 0.957 0.943 
   4   (0.098) 0.008 0.017 0.033 0.104 0.096 0.063 0.006 0.055 0.878 0.043 0.057 

Locus 1282 : 
2 alleles
1.4% missing data
   1   (0.902) 0.989 0.983 0.898 0.906 0.911 0.945 0.993 0.920 0.977 0.971 0.933 
   3   (0.098) 0.011 0.017 0.102 0.094 0.089 0.055 0.007 0.080 0.023 0.029 0.067 

Locus 1283 : 
2 alleles
3.6% missing data
   3   (0.734) 0.516 0.182 0.853 0.827 0.809 0.740 0.707 0.753 0.151 0.787 0.876 
   1   (0.266) 0.484 0.818 0.147 0.173 0.191 0.260 0.293 0.247 0.849 0.213 0.124 

Locus 1284 : 
2 alleles
13.8% missing data
   4   (0.905) 0.969 0.946 0.967 0.951 0.933 0.913 0.980 0.914 0.977 0.923 0.777 
   2   (0.095) 0.031 0.054 0.033 0.049 0.067 0.087 0.020 0.086 0.023 0.077 0.223 

Locus 1285 : 
2 alleles
5.8% missing data
   1   (0.835) 0.171 0.967 0.898 0.853 0.852 0.894 0.966 0.820 0.878 0.830 0.848 
   3   (0.165) 0.829 0.033 0.102 0.147 0.148 0.106 0.034 0.180 0.122 0.170 0.152 

Locus 1286 : 
2 alleles
2.9% missing data
   2   (0.885) 0.973 0.973 0.976 0.960 0.957 0.840 0.851 0.846 0.824 0.780 0.977 
   4   (0.115) 0.027 0.027 0.024 0.040 0.043 0.160 0.149 0.154 0.176 0.220 0.023 

Locus 1287 : 
2 alleles
3.6% missing data
   1   (0.119) 0.349 0.152 0.019 0.036 0.036 0.129 0.261 0.257 0.044 0.022 0.021 
   3   (0.881) 0.651 0.848 0.981 0.964 0.964 0.871 0.739 0.743 0.956 0.978 0.979 

Locus 1288 : 
2 alleles
0.7% missing data
   4   (0.941) 0.488 0.937 0.996 0.992 0.993 0.923 0.847 0.926 0.981 0.996 0.995 
   3   (0.059) 0.512 0.063 0.004 0.008 0.007 0.077 0.153 0.074 0.019 0.004 0.005 

Locus 1289 : 
2 alleles
5.8% missing data
   3   (0.825) 0.443 0.481 0.948 0.919 0.933 0.765 0.874 0.880 0.122 0.964 0.928 
   1   (0.175) 0.557 0.519 0.052 0.081 0.067 0.235 0.126 0.120 0.878 0.036 0.072 

Locus 1290 : 
2 alleles
13.8% missing data
   1   (0.842) 0.987 0.285 0.846 0.870 0.882 0.901 0.965 0.843 0.975 0.814 0.797 
   4   (0.158) 0.013 0.715 0.154 0.130 0.118 0.099 0.035 0.157 0.025 0.186 0.203 

Locus 1291 : 
2 alleles
5.8% missing data
   1   (0.777) 0.936 0.936 0.948 0.921 0.907 0.625 0.845 0.719 0.128 0.164 0.937 
   3   (0.223) 0.064 0.064 0.052 0.079 0.093 0.375 0.155 0.281 0.872 0.836 0.063 

Locus 1292 : 
2 alleles
3.6% missing data
   3   (0.897) 0.948 0.981 0.978 0.882 0.917 0.831 0.981 0.931 0.969 0.907 0.957 
   2   (0.103) 0.052 0.019 0.022 0.118 0.083 0.169 0.019 0.069 0.031 0.093 0.043 

Locus 1293 : 
2 alleles
9.4% missing data
   2   (0.892) 0.900 0.922 0.956 0.936 0.946 0.889 0.981 0.851 0.939 0.979 0.956 
   4   (0.108) 0.100 0.078 0.044 0.064 0.054 0.111 0.019 0.149 0.061 0.021 0.044 

Locus 1294 : 
2 alleles
4.3% missing data
   3   (0.926) 0.982 0.972 0.541 0.905 0.898 0.982 0.998 0.983 0.994 0.971 0.870 
   4   (0.074) 0.018 0.028 0.459 0.095 0.102 0.018 0.002 0.017 0.006 0.029 0.130 

Locus 1295 : 
2 alleles
13.8% missing data
   1   (0.452) 0.196 0.091 0.372 0.467 0.470 0.419 0.766 0.559 0.445 0.354 0.349 
   4   (0.548) 0.804 0.909 0.628 0.533 0.530 0.581 0.234 0.441 0.555 0.646 0.651 

Locus 1296 : 
2 alleles
4.3% missing data
   2   (0.858) 0.990 0.966 0.879 0.821 0.861 0.862 0.971 0.874 0.977 0.832 0.955 
   3   (0.142) 0.010 0.034 0.121 0.179 0.139 0.138 0.029 0.126 0.023 0.168 0.045 

Locus 1297 : 
2 alleles
2.9% missing data
   4   (0.801) 0.987 0.949 0.957 0.917 0.916 0.607 0.833 0.659 0.933 0.734 0.953 
   3   (0.199) 0.013 0.051 0.043 0.083 0.084 0.393 0.167 0.341 0.067 0.266 0.047 

Locus 1298 : 
2 alleles
3.6% missing data
   1   (0.112) 0.011 0.106 0.056 0.095 0.108 0.075 0.017 0.059 0.023 0.633 0.208 
   3   (0.888) 0.989 0.894 0.944 0.905 0.892 0.925 0.983 0.941 0.977 0.367 0.792 

Locus 1299 : 
2 alleles
3.6% missing data
   2   (0.890) 0.954 0.938 0.887 0.911 0.911 0.910 0.987 0.914 0.985 0.940 0.909 
   4   (0.110) 0.046 0.062 0.113 0.089 0.089 0.090 0.013 0.086 0.015 0.060 0.091 

Locus 1300 : 
2 alleles
5.1% missing data
   3   (0.872) 0.989 0.917 0.927 0.900 0.893 0.899 0.974 0.826 0.982 0.778 0.936 
   1   (0.128) 0.011 0.083 0.073 0.100 0.107 0.101 0.026 0.174 0.018 0.222 0.064 

Locus 1301 : 
2 alleles
5.8% missing data
   3   (0.459) 0.157 0.928 0.479 0.424 0.401 0.423 0.286 0.618 0.469 0.416 0.266 
   4   (0.541) 0.843 0.072 0.521 0.576 0.599 0.577 0.714 0.382 0.531 0.584 0.734 

Locus 1302 : 
2 alleles
5.1% missing data
   2   (0.551) 0.030 0.132 0.567 0.477 0.503 0.687 0.503 0.509 0.903 0.182 0.698 
   4   (0.449) 0.970 0.868 0.433 0.523 0.497 0.313 0.497 0.491 0.097 0.818 0.302 

Locus 1303 : 
2 alleles
15.9% missing data
   1   (0.715) 0.691 0.727 0.741 0.760 0.728 0.728 0.900 0.700 0.487 0.837 0.732 
   2   (0.285) 0.309 0.273 0.259 0.240 0.272 0.272 0.100 0.300 0.513 0.163 0.268 

Locus 1304 : 
2 alleles
1.4% missing data
   1   (0.913) 0.994 0.979 0.946 0.915 0.906 0.930 0.990 0.949 0.986 0.984 0.930 
   3   (0.087) 0.006 0.021 0.054 0.085 0.094 0.070 0.010 0.051 0.014 0.016 0.070 

Locus 1305 : 
2 alleles
10.1% missing data
   2   (0.666) 0.518 0.934 0.673 0.728 0.712 0.626 0.644 0.690 0.805 0.859 0.579 
   4   (0.334) 0.482 0.066 0.327 0.272 0.288 0.374 0.356 0.310 0.195 0.141 0.421 

Locus 1306 : 
2 alleles
12.3% missing data
   1   (0.885) 0.990 0.971 0.926 0.895 0.870 0.915 0.987 0.880 0.978 0.916 0.945 
   3   (0.115) 0.010 0.029 0.074 0.105 0.130 0.085 0.013 0.120 0.022 0.084 0.055 

Locus 1307 : 
2 alleles
3.6% missing data
   2   (0.915) 0.994 0.973 0.883 0.906 0.910 0.956 0.995 0.970 0.973 0.954 0.815 
   4   (0.085) 0.006 0.027 0.117 0.094 0.090 0.044 0.005 0.030 0.027 0.046 0.185 

Locus 1308 : 
2 alleles
13.8% missing data
   4   (0.821) 0.978 0.838 0.823 0.851 0.869 0.779 0.962 0.862 0.956 0.825 0.842 
   1   (0.179) 0.022 0.162 0.177 0.149 0.131 0.221 0.038 0.138 0.044 0.175 0.158 

Locus 1309 : 
2 alleles
10.9% missing data
   1   (0.801) 0.981 0.900 0.892 0.900 0.888 0.795 0.904 0.681 0.577 0.934 0.699 
   2   (0.199) 0.019 0.100 0.108 0.100 0.112 0.205 0.096 0.319 0.423 0.066 0.301 

Locus 1310 : 
2 alleles
10.1% missing data
   1   (0.896) 0.990 0.979 0.943 0.887 0.843 0.918 0.992 0.924 0.975 0.889 0.933 
   3   (0.104) 0.010 0.021 0.057 0.113 0.157 0.082 0.008 0.076 0.025 0.111 0.067 

Locus 1311 : 
2 alleles
10.9% missing data
   2   (0.195) 0.973 0.055 0.052 0.145 0.140 0.254 0.180 0.190 0.153 0.107 0.100 
   4   (0.805) 0.027 0.945 0.948 0.855 0.860 0.746 0.820 0.810 0.847 0.893 0.900 

Locus 1312 : 
2 alleles
8.0% missing data
   2   (0.934) 0.995 0.992 0.923 0.910 0.924 0.971 0.997 0.972 0.994 0.988 0.964 
   3   (0.066) 0.005 0.008 0.077 0.090 0.076 0.029 0.003 0.028 0.006 0.012 0.036 

Locus 1313 : 
2 alleles
4.3% missing data
   3   (0.832) 0.413 0.947 0.822 0.830 0.867 0.878 0.848 0.835 0.926 0.921 0.955 
   1   (0.168) 0.587 0.053 0.178 0.170 0.133 0.122 0.152 0.165 0.074 0.079 0.045 

Locus 1314 : 
2 alleles
13.0% missing data
   3   (0.265) 0.026 0.080 0.438 0.304 0.361 0.186 0.035 0.219 0.283 0.264 0.313 
   1   (0.735) 0.974 0.920 0.562 0.696 0.639 0.814 0.965 0.781 0.717 0.736 0.687 

Locus 1315 : 
2 alleles
8.0% missing data
   3   (0.882) 0.989 0.855 0.948 0.929 0.928 0.876 0.846 0.875 0.976 0.930 0.961 
   4   (0.118) 0.011 0.145 0.052 0.071 0.072 0.124 0.154 0.125 0.024 0.070 0.039 

Locus 1316 : 
2 alleles
12.3% missing data
   4   (0.844) 0.987 0.961 0.834 0.779 0.755 0.908 0.979 0.849 0.895 0.894 0.934 
   1   (0.156) 0.013 0.039 0.166 0.221 0.245 0.092 0.021 0.151 0.105 0.106 0.066 

Locus 1317 : 
2 alleles
13.0% missing data
   3   (0.872) 0.844 0.930 0.952 0.923 0.914 0.870 0.956 0.875 0.651 0.876 0.943 
   1   (0.128) 0.156 0.070 0.048 0.077 0.086 0.130 0.044 0.125 0.349 0.124 0.057 

Locus 1318 : 
2 alleles
3.6% missing data
   2   (0.912) 0.990 0.909 0.956 0.915 0.922 0.942 0.993 0.942 0.821 0.981 0.951 
   4   (0.088) 0.010 0.091 0.044 0.085 0.078 0.058 0.007 0.058 0.179 0.019 0.049 

Locus 1319 : 
2 alleles
4.3% missing data
   1   (0.318) 0.477 0.865 0.505 0.370 0.377 0.212 0.291 0.204 0.077 0.237 0.316 
   2   (0.682) 0.523 0.135 0.495 0.630 0.623 0.788 0.709 0.796 0.923 0.763 0.684 

Locus 1320 : 
2 alleles
15.2% missing data
   1   (0.596) 0.961 0.068 0.736 0.559 0.581 0.603 0.829 0.468 0.699 0.578 0.795 
   3   (0.404) 0.039 0.932 0.264 0.441 0.419 0.397 0.171 0.532 0.301 0.422 0.205 

Locus 1321 : 
2 alleles
15.2% missing data
   3   (0.857) 0.989 0.975 0.552 0.638 0.708 0.950 0.994 0.946 0.946 0.940 0.829 
   4   (0.143) 0.011 0.025 0.448 0.362 0.292 0.050 0.006 0.054 0.054 0.060 0.171 

Locus 1322 : 
2 alleles
3.6% missing data
   1   (0.551) 0.199 0.094 0.740 0.600 0.590 0.454 0.783 0.613 0.501 0.583 0.393 
   3   (0.449) 0.801 0.906 0.260 0.400 0.410 0.546 0.217 0.387 0.499 0.417 0.607 

Locus 1323 : 
2 alleles
9.4% missing data
   2   (0.856) 0.985 0.386 0.916 0.905 0.917 0.882 0.961 0.900 0.968 0.495 0.747 
   4   (0.144) 0.015 0.614 0.084 0.095 0.083 0.118 0.039 0.100 0.032 0.505 0.253 

Locus 1324 : 
2 alleles
6.5% missing data
   2   (0.487) 0.815 0.836 0.347 0.487 0.540 0.475 0.817 0.347 0.421 0.852 0.547 
   1   (0.513) 0.185 0.164 0.653 0.513 0.460 0.525 0.183 0.653 0.579 0.148 0.453 

Locus 1325 : 
2 alleles
6.5% missing data
   2   (0.219) 0.019 0.308 0.143 0.154 0.136 0.186 0.329 0.268 0.062 0.060 0.592 
   4   (0.781) 0.981 0.692 0.857 0.846 0.864 0.814 0.671 0.732 0.938 0.940 0.408 

Locus 1326 : 
2 alleles
13.0% missing data
   3   (0.860) 0.862 0.860 0.948 0.817 0.722 0.910 0.968 0.901 0.967 0.536 0.912 
   1   (0.140) 0.138 0.140 0.052 0.183 0.278 0.090 0.032 0.099 0.033 0.464 0.088 

Locus 1327 : 
2 alleles
10.9% missing data
   2   (0.931) 0.995 0.987 0.954 0.943 0.949 0.948 0.995 0.970 0.901 0.966 0.979 
   1   (0.069) 0.005 0.013 0.046 0.057 0.051 0.052 0.005 0.030 0.099 0.034 0.021 

Locus 1328 : 
2 alleles
5.8% missing data
   2   (0.540) 0.944 0.811 0.607 0.601 0.571 0.477 0.903 0.364 0.498 0.858 0.436 
   4   (0.460) 0.056 0.189 0.393 0.399 0.429 0.523 0.097 0.636 0.502 0.142 0.564 

Locus 1329 : 
2 alleles
2.2% missing data
   2   (0.902) 0.993 0.971 0.925 0.934 0.936 0.831 0.991 0.968 0.929 0.952 0.956 
   4   (0.098) 0.007 0.029 0.075 0.066 0.064 0.169 0.009 0.032 0.071 0.048 0.044 

Locus 1330 : 
2 alleles
11.6% missing data
   1   (0.884) 0.561 0.969 0.924 0.898 0.918 0.910 0.951 0.921 0.927 0.919 0.925 
   3   (0.116) 0.439 0.031 0.076 0.102 0.082 0.090 0.049 0.079 0.073 0.081 0.075 

Locus 1331 : 
2 alleles
11.6% missing data
   1   (0.835) 0.974 0.318 0.818 0.883 0.875 0.883 0.967 0.886 0.764 0.845 0.711 
   4   (0.165) 0.026 0.682 0.182 0.117 0.125 0.117 0.033 0.114 0.236 0.155 0.289 

Locus 1332 : 
2 alleles
13.0% missing data
   2   (0.889) 0.901 0.844 0.951 0.889 0.859 0.913 0.978 0.913 0.973 0.940 0.941 
   4   (0.111) 0.099 0.156 0.049 0.111 0.141 0.087 0.022 0.087 0.027 0.060 0.059 

Locus 1333 : 
2 alleles
15.9% missing data
   1   (0.078) 0.005 0.011 0.031 0.035 0.034 0.049 0.010 0.155 0.062 0.075 0.027 
   4   (0.922) 0.995 0.989 0.969 0.965 0.966 0.951 0.990 0.845 0.938 0.925 0.973 

Locus 1334 : 
2 alleles
1.4% missing data
   1   (0.889) 0.063 0.981 0.949 0.918 0.924 0.894 0.980 0.946 0.964 0.984 0.905 
   2   (0.111) 0.937 0.019 0.051 0.082 0.076 0.106 0.020 0.054 0.036 0.016 0.095 

Locus 1335 : 
2 alleles
12.3% missing data
   1   (0.949) 0.995 0.992 0.935 0.966 0.961 0.986 0.998 0.985 0.996 0.974 0.579 
   4   (0.051) 0.005 0.008 0.065 0.034 0.039 0.014 0.002 0.015 0.004 0.026 0.421 

Locus 1336 : 
2 alleles
5.1% missing data
   3   (0.859) 0.952 0.965 0.874 0.848 0.854 0.891 0.982 0.866 0.877 0.947 0.934 
   1   (0.141) 0.048 0.035 0.126 0.152 0.146 0.109 0.018 0.134 0.123 0.053 0.066 

Locus 1337 : 
2 alleles
17.4% missing data
   2   (0.912) 0.994 0.970 0.985 0.960 0.962 0.900 0.896 0.892 0.914 0.877 0.973 
   4   (0.088) 0.006 0.030 0.015 0.040 0.038 0.100 0.104 0.108 0.086 0.123 0.027 

Locus 1338 : 
2 alleles
5.1% missing data
   2   (0.907) 0.969 0.970 0.940 0.932 0.934 0.947 0.994 0.881 0.975 0.939 0.884 
   1   (0.093) 0.031 0.030 0.060 0.068 0.066 0.053 0.006 0.119 0.025 0.061 0.116 

Locus 1339 : 
2 alleles
1.4% missing data
   2   (0.903) 0.993 0.980 0.962 0.932 0.923 0.874 0.991 0.938 0.985 0.985 0.888 
   3   (0.097) 0.007 0.020 0.038 0.068 0.077 0.126 0.009 0.062 0.015 0.015 0.112 

Locus 1340 : 
2 alleles
2.2% missing data
   1   (0.863) 0.988 0.361 0.895 0.853 0.894 0.872 0.961 0.907 0.908 0.966 0.969 
   3   (0.137) 0.012 0.639 0.105 0.147 0.106 0.128 0.039 0.093 0.092 0.034 0.031 

Locus 1341 : 
2 alleles
4.3% missing data
   1   (0.898) 0.992 0.982 0.935 0.862 0.892 0.926 0.991 0.916 0.965 0.974 0.958 
   3   (0.102) 0.008 0.018 0.065 0.138 0.108 0.074 0.009 0.084 0.035 0.026 0.042 

Locus 1342 : 
2 alleles
1.4% missing data
   3   (0.893) 0.993 0.170 0.750 0.916 0.910 0.953 0.989 0.957 0.983 0.976 0.911 
   1   (0.107) 0.007 0.830 0.250 0.084 0.090 0.047 0.011 0.043 0.017 0.024 0.089 

Locus 1343 : 
2 alleles
10.9% missing data
   2   (0.825) 0.618 0.881 0.908 0.828 0.828 0.828 0.895 0.848 0.946 0.899 0.925 
   4   (0.175) 0.382 0.119 0.092 0.172 0.172 0.172 0.105 0.152 0.054 0.101 0.075 

Locus 1344 : 
2 alleles
3.6% missing data
   2   (0.884) 0.989 0.978 0.916 0.925 0.927 0.825 0.988 0.940 0.944 0.906 0.890 
   4   (0.116) 0.011 0.022 0.084 0.075 0.073 0.175 0.012 0.060 0.056 0.094 0.110 

Locus 1345 : 
2 alleles
10.9% missing data
   2   (0.491) 0.046 0.932 0.749 0.586 0.512 0.348 0.162 0.513 0.082 0.693 0.685 
   4   (0.509) 0.954 0.068 0.251 0.414 0.488 0.652 0.838 0.487 0.918 0.307 0.315 

Locus 1346 : 
2 alleles
10.9% missing data
   4   (0.874) 0.872 0.871 0.924 0.951 0.944 0.776 0.970 0.895 0.978 0.975 0.936 
   2   (0.126) 0.128 0.129 0.076 0.049 0.056 0.224 0.030 0.105 0.022 0.025 0.064 

Locus 1347 : 
2 alleles
0.0% missing data
   3   (0.708) 0.973 0.915 0.661 0.588 0.587 0.711 0.971 0.742 0.923 0.855 0.856 
   1   (0.292) 0.027 0.085 0.339 0.412 0.413 0.289 0.029 0.258 0.077 0.145 0.144 

Locus 1348 : 
2 alleles
4.3% missing data
   3   (0.911) 0.993 0.970 0.936 0.947 0.951 0.945 0.984 0.904 0.917 0.956 0.957 
   1   (0.089) 0.007 0.030 0.064 0.053 0.049 0.055 0.016 0.096 0.083 0.044 0.043 

Locus 1349 : 
2 alleles
13.8% missing data
   1   (0.536) 0.059 0.167 0.571 0.450 0.447 0.589 0.201 0.681 0.609 0.542 0.689 
   3   (0.464) 0.941 0.833 0.429 0.550 0.553 0.411 0.799 0.319 0.391 0.458 0.311 

Locus 1350 : 
2 alleles
10.9% missing data
   1   (0.933) 0.995 0.320 0.918 0.931 0.939 0.980 0.994 0.979 0.968 0.977 0.961 
   3   (0.067) 0.005 0.680 0.082 0.069 0.061 0.020 0.006 0.021 0.032 0.023 0.039 

Locus 1351 : 
2 alleles
17.4% missing data
   2   (0.621) 0.357 0.481 0.511 0.664 0.665 0.644 0.716 0.688 0.594 0.149 0.807 
   4   (0.379) 0.643 0.519 0.489 0.336 0.335 0.356 0.284 0.312 0.406 0.851 0.193 

Locus 1352 : 
2 alleles
14.5% missing data
   1   (0.552) 0.562 0.513 0.367 0.604 0.654 0.489 0.668 0.549 0.431 0.911 0.784 
   4   (0.448) 0.438 0.487 0.633 0.396 0.346 0.511 0.332 0.451 0.569 0.089 0.216 

Locus 1353 : 
2 alleles
12.3% missing data
   2   (0.885) 0.540 0.854 0.978 0.960 0.958 0.826 0.809 0.882 0.911 0.981 0.971 
   4   (0.115) 0.460 0.146 0.022 0.040 0.042 0.174 0.191 0.118 0.089 0.019 0.029 

Locus 1354 : 
2 alleles
4.3% missing data
   4   (0.921) 0.977 0.986 0.976 0.947 0.952 0.964 0.988 0.822 0.949 0.979 0.965 
   2   (0.079) 0.023 0.014 0.024 0.053 0.048 0.036 0.012 0.178 0.051 0.021 0.035 

Locus 1355 : 
2 alleles
10.9% missing data
   3   (0.451) 0.452 0.477 0.432 0.488 0.503 0.405 0.426 0.439 0.081 0.522 0.693 
   1   (0.549) 0.548 0.523 0.568 0.512 0.497 0.595 0.574 0.561 0.919 0.478 0.307 

Locus 1356 : 
2 alleles
6.5% missing data
   2   (0.820) 0.208 0.478 0.927 0.853 0.869 0.871 0.898 0.804 0.969 0.546 0.899 
   4   (0.180) 0.792 0.522 0.073 0.147 0.131 0.129 0.102 0.196 0.031 0.454 0.101 

Locus 1357 : 
2 alleles
7.2% missing data
   4   (0.762) 0.981 0.750 0.833 0.790 0.755 0.736 0.893 0.749 0.674 0.926 0.866 
   2   (0.238) 0.019 0.250 0.167 0.210 0.245 0.264 0.107 0.251 0.326 0.074 0.134 

Locus 1358 : 
2 alleles
4.3% missing data
   3   (0.873) 0.991 0.968 0.941 0.851 0.885 0.891 0.966 0.843 0.900 0.931 0.952 
   1   (0.127) 0.009 0.032 0.059 0.149 0.115 0.109 0.034 0.157 0.100 0.069 0.048 

Locus 1359 : 
2 alleles
5.8% missing data
   3   (0.470) 0.153 0.285 0.872 0.784 0.786 0.259 0.031 0.242 0.082 0.193 0.789 
   1   (0.530) 0.847 0.715 0.128 0.216 0.214 0.741 0.969 0.758 0.918 0.807 0.211 

Locus 1360 : 
2 alleles
5.1% missing data
   1   (0.309) 0.028 0.965 0.175 0.306 0.341 0.392 0.056 0.234 0.352 0.312 0.303 
   3   (0.691) 0.972 0.035 0.825 0.694 0.659 0.608 0.944 0.766 0.648 0.688 0.697 

Locus 1361 : 
2 alleles
5.1% missing data
   1   (0.126) 0.008 0.033 0.050 0.136 0.108 0.098 0.035 0.163 0.018 0.040 0.210 
   3   (0.874) 0.992 0.967 0.950 0.864 0.892 0.902 0.965 0.837 0.982 0.960 0.790 

Locus 1362 : 
2 alleles
12.3% missing data
   4   (0.809) 0.931 0.541 0.814 0.874 0.889 0.817 0.873 0.812 0.808 0.715 0.866 
   1   (0.191) 0.069 0.459 0.186 0.126 0.111 0.183 0.127 0.188 0.192 0.285 0.134 

Locus 1363 : 
2 alleles
2.9% missing data
   3   (0.867) 0.041 0.958 0.930 0.879 0.874 0.880 0.984 0.926 0.887 0.970 0.933 
   1   (0.133) 0.959 0.042 0.070 0.121 0.126 0.120 0.016 0.074 0.113 0.030 0.067 

Locus 1364 : 
2 alleles
13.8% missing data
   4   (0.909) 0.993 0.969 0.984 0.968 0.963 0.848 0.977 0.872 0.965 0.925 0.981 
   2   (0.091) 0.007 0.031 0.016 0.032 0.037 0.152 0.023 0.128 0.035 0.075 0.019 

Locus 1365 : 
2 alleles
14.5% missing data
   2   (0.171) 0.014 0.145 0.271 0.265 0.259 0.099 0.013 0.128 0.122 0.119 0.098 
   3   (0.829) 0.986 0.855 0.729 0.735 0.741 0.901 0.987 0.872 0.878 0.881 0.902 

Locus 1366 : 
2 alleles
10.9% missing data
   2   (0.385) 0.038 0.108 0.519 0.332 0.341 0.483 0.049 0.358 0.433 0.095 0.530 
   4   (0.615) 0.962 0.892 0.481 0.668 0.659 0.517 0.951 0.642 0.567 0.905 0.470 

Locus 1367 : 
2 alleles
0.7% missing data
   1   (0.895) 0.991 0.971 0.931 0.912 0.917 0.922 0.991 0.935 0.317 0.976 0.964 
   3   (0.105) 0.009 0.029 0.069 0.088 0.083 0.078 0.009 0.065 0.683 0.024 0.036 

Locus 1368 : 
2 alleles
10.1% missing data
   2   (0.649) 0.970 0.851 0.657 0.587 0.620 0.553 0.948 0.743 0.944 0.700 0.390 
   4   (0.351) 0.030 0.149 0.343 0.413 0.380 0.447 0.052 0.257 0.056 0.300 0.610 

Locus 1369 : 
2 alleles
4.3% missing data
   1   (0.458) 0.947 0.391 0.363 0.369 0.403 0.483 0.750 0.378 0.483 0.488 0.718 
   3   (0.542) 0.053 0.609 0.637 0.631 0.597 0.517 0.250 0.622 0.517 0.512 0.282 

Locus 1370 : 
2 alleles
14.5% missing data
   3   (0.900) 0.155 0.983 0.778 0.923 0.927 0.967 0.988 0.945 0.972 0.977 0.943 
   1   (0.100) 0.845 0.017 0.222 0.077 0.073 0.033 0.012 0.055 0.028 0.023 0.057 

Locus 1371 : 
2 alleles
12.3% missing data
   1   (0.124) 0.013 0.117 0.115 0.133 0.101 0.104 0.018 0.108 0.108 0.098 0.052 
   3   (0.876) 0.987 0.883 0.885 0.867 0.899 0.896 0.982 0.892 0.892 0.902 0.948 

Locus 1372 : 
2 alleles
3.6% missing data
   1   (0.836) 0.494 0.943 0.921 0.829 0.822 0.878 0.857 0.869 0.953 0.618 0.945 
   4   (0.164) 0.506 0.057 0.079 0.171 0.178 0.122 0.143 0.131 0.047 0.382 0.055 

Locus 1373 : 
2 alleles
5.8% missing data
   3   (0.832) 0.981 0.934 0.920 0.825 0.841 0.867 0.957 0.729 0.948 0.703 0.929 
   4   (0.168) 0.019 0.066 0.080 0.175 0.159 0.133 0.043 0.271 0.052 0.297 0.071 

Locus 1374 : 
2 alleles
4.3% missing data
   3   (0.880) 0.990 0.977 0.921 0.807 0.855 0.930 0.985 0.886 0.963 0.983 0.843 
   1   (0.120) 0.010 0.023 0.079 0.193 0.145 0.070 0.015 0.114 0.037 0.017 0.157 

Locus 1375 : 
2 alleles
3.6% missing data
   1   (0.821) 0.986 0.949 0.826 0.794 0.777 0.860 0.956 0.816 0.955 0.918 0.913 
   2   (0.179) 0.014 0.051 0.174 0.206 0.223 0.140 0.044 0.184 0.045 0.082 0.087 

Locus 1376 : 
2 alleles
1.4% missing data
   2   (0.937) 0.994 0.989 0.922 0.933 0.942 0.983 0.996 0.965 0.981 0.984 0.865 
   4   (0.063) 0.006 0.011 0.078 0.067 0.058 0.017 0.004 0.035 0.019 0.016 0.135 

Locus 1377 : 
2 alleles
1.4% missing data
   2   (0.904) 0.984 0.985 0.953 0.962 0.967 0.929 0.976 0.829 0.991 0.968 0.846 
   3   (0.096) 0.016 0.015 0.047 0.038 0.033 0.071 0.024 0.171 0.009 0.032 0.154 

Locus 1378 : 
2 alleles
10.1% missing data
   1   (0.708) 0.655 0.943 0.796 0.749 0.777 0.661 0.865 0.598 0.923 0.629 0.838 
   3   (0.292) 0.345 0.057 0.204 0.251 0.223 0.339 0.135 0.402 0.077 0.371 0.162 

Locus 1379 : 
2 alleles
16.7% missing data
   3   (0.568) 0.973 0.216 0.922 0.875 0.874 0.295 0.036 0.246 0.132 0.793 0.902 
   1   (0.432) 0.027 0.784 0.078 0.125 0.126 0.705 0.964 0.754 0.868 0.207 0.098 

Locus 1380 : 
2 alleles
3.6% missing data
   3   (0.789) 0.981 0.943 0.822 0.793 0.787 0.706 0.920 0.878 0.828 0.783 0.858 
   1   (0.211) 0.019 0.057 0.178 0.207 0.213 0.294 0.080 0.122 0.172 0.217 0.142 

Locus 1381 : 
2 alleles
10.9% missing data
   1   (0.865) 0.987 0.981 0.743 0.815 0.772 0.941 0.993 0.933 0.928 0.957 0.612 
   4   (0.135) 0.013 0.019 0.257 0.185 0.228 0.059 0.007 0.067 0.072 0.043 0.388 

Locus 1382 : 
2 alleles
7.2% missing data
   3   (0.852) 0.408 0.968 0.952 0.908 0.886 0.905 0.915 0.874 0.495 0.882 0.643 
   1   (0.148) 0.592 0.032 0.048 0.092 0.114 0.095 0.085 0.126 0.505 0.118 0.357 

Locus 1383 : 
2 alleles
15.2% missing data
   3   (0.909) 0.912 0.928 0.981 0.953 0.955 0.892 0.936 0.907 0.907 0.910 0.962 
   4   (0.091) 0.088 0.072 0.019 0.047 0.045 0.108 0.064 0.093 0.093 0.090 0.038 

Locus 1384 : 
2 alleles
13.0% missing data
   2   (0.851) 0.990 0.931 0.909 0.828 0.809 0.870 0.964 0.898 0.736 0.896 0.870 
   1   (0.149) 0.010 0.069 0.091 0.172 0.191 0.130 0.036 0.102 0.264 0.104 0.130 

Locus 1385 : 
2 alleles
2.9% missing data
   2   (0.732) 0.974 0.358 0.704 0.823 0.828 0.692 0.924 0.643 0.932 0.884 0.875 
   4   (0.268) 0.026 0.642 0.296 0.177 0.172 0.308 0.076 0.357 0.068 0.116 0.125 

Locus 1386 : 
2 alleles
14.5% missing data
   2   (0.867) 0.990 0.973 0.953 0.900 0.886 0.836 0.980 0.858 0.841 0.901 0.929 
   4   (0.133) 0.010 0.027 0.047 0.100 0.114 0.164 0.020 0.142 0.159 0.099 0.071 

Locus 1387 : 
2 alleles
4.3% missing data
   1   (0.722) 0.233 0.695 0.829 0.725 0.687 0.807 0.528 0.760 0.250 0.691 0.824 
   3   (0.278) 0.767 0.305 0.171 0.275 0.313 0.193 0.472 0.240 0.750 0.309 0.176 

Locus 1388 : 
2 alleles
15.2% missing data
   1   (0.269) 0.602 0.056 0.195 0.323 0.301 0.195 0.150 0.210 0.404 0.807 0.273 
   3   (0.731) 0.398 0.944 0.805 0.677 0.699 0.805 0.850 0.790 0.596 0.193 0.727 

Locus 1389 : 
2 alleles
4.3% missing data
   4   (0.848) 0.151 0.925 0.933 0.929 0.934 0.857 0.935 0.904 0.377 0.964 0.653 
   1   (0.152) 0.849 0.075 0.067 0.071 0.066 0.143 0.065 0.096 0.623 0.036 0.347 

Locus 1390 : 
2 alleles
12.3% missing data
   2   (0.868) 0.859 0.908 0.943 0.916 0.916 0.905 0.799 0.745 0.950 0.951 0.972 
   4   (0.132) 0.141 0.092 0.057 0.084 0.084 0.095 0.201 0.255 0.050 0.049 0.028 

Locus 1391 : 
2 alleles
6.5% missing data
   2   (0.100) 0.009 0.027 0.037 0.098 0.074 0.061 0.015 0.204 0.014 0.025 0.029 
   4   (0.900) 0.991 0.973 0.963 0.902 0.926 0.939 0.985 0.796 0.986 0.975 0.971 

Locus 1392 : 
2 alleles
10.9% missing data
   1   (0.175) 0.014 0.063 0.157 0.161 0.170 0.118 0.016 0.162 0.883 0.055 0.224 
   2   (0.825) 0.986 0.937 0.843 0.839 0.830 0.882 0.984 0.838 0.117 0.945 0.776 

Locus 1393 : 
2 alleles
3.6% missing data
   1   (0.911) 0.993 0.939 0.964 0.949 0.950 0.956 0.986 0.770 0.978 0.978 0.967 
   3   (0.089) 0.007 0.061 0.036 0.051 0.050 0.044 0.014 0.230 0.022 0.022 0.033 

Locus 1394 : 
2 alleles
14.5% missing data
   3   (0.883) 0.790 0.887 0.965 0.952 0.956 0.820 0.904 0.914 0.745 0.968 0.945 
   4   (0.117) 0.210 0.113 0.035 0.048 0.044 0.180 0.096 0.086 0.255 0.032 0.055 

Locus 1395 : 
2 alleles
13.0% missing data
   2   (0.891) 0.988 0.970 0.964 0.899 0.907 0.901 0.960 0.869 0.856 0.966 0.966 
   3   (0.109) 0.012 0.030 0.036 0.101 0.093 0.099 0.040 0.131 0.144 0.034 0.034 

Locus 1396 : 
2 alleles
12.3% missing data
   3   (0.871) 0.029 0.977 0.924 0.936 0.942 0.862 0.952 0.898 0.882 0.964 0.960 
   1   (0.129) 0.971 0.023 0.076 0.064 0.058 0.138 0.048 0.102 0.118 0.036 0.040 

Locus 1397 : 
2 alleles
15.9% missing data
   2   (0.882) 0.989 0.964 0.927 0.892 0.876 0.850 0.985 0.935 0.970 0.879 0.954 
   4   (0.118) 0.011 0.036 0.073 0.108 0.124 0.150 0.015 0.065 0.030 0.121 0.046 

Locus 1398 : 
2 alleles
2.2% missing data
   1   (0.950) 0.985 0.995 0.851 0.928 0.929 0.988 0.999 0.989 0.995 0.983 0.973 
   2   (0.050) 0.015 0.005 0.149 0.072 0.071 0.012 0.001 0.011 0.005 0.017 0.027 

Locus 1399 : 
2 alleles
3.6% missing data
   1   (0.887) 0.990 0.956 0.901 0.933 0.922 0.846 0.989 0.926 0.964 0.948 0.959 
   4   (0.113) 0.010 0.044 0.099 0.067 0.078 0.154 0.011 0.074 0.036 0.052 0.041 

Locus 1400 : 
2 alleles
3.6% missing data
   4   (0.848) 0.979 0.957 0.932 0.866 0.890 0.869 0.958 0.691 0.860 0.962 0.951 
   2   (0.152) 0.021 0.043 0.068 0.134 0.110 0.131 0.042 0.309 0.140 0.038 0.049 

Locus 1401 : 
2 alleles
15.2% missing data
   4   (0.825) 0.984 0.866 0.909 0.781 0.741 0.841 0.968 0.832 0.849 0.928 0.858 
   3   (0.175) 0.016 0.134 0.091 0.219 0.259 0.159 0.032 0.168 0.151 0.072 0.142 

Locus 1402 : 
2 alleles
14.5% missing data
   2   (0.833) 0.844 0.817 0.887 0.901 0.895 0.768 0.929 0.838 0.962 0.859 0.939 
   1   (0.167) 0.156 0.183 0.113 0.099 0.105 0.232 0.071 0.162 0.038 0.141 0.061 

Locus 1403 : 
2 alleles
1.4% missing data
   3   (0.923) 0.994 0.953 0.912 0.923 0.914 0.957 0.996 0.967 0.969 0.981 0.911 
   4   (0.077) 0.006 0.047 0.088 0.077 0.086 0.043 0.004 0.033 0.031 0.019 0.089 

Locus 1404 : 
2 alleles
4.3% missing data
   1   (0.641) 0.974 0.085 0.764 0.727 0.723 0.583 0.772 0.579 0.419 0.643 0.747 
   4   (0.359) 0.026 0.915 0.236 0.273 0.277 0.417 0.228 0.421 0.581 0.357 0.253 

Locus 1405 : 
2 alleles
13.8% missing data
   4   (0.437) 0.545 0.471 0.426 0.485 0.418 0.368 0.413 0.394 0.878 0.399 0.652 
   3   (0.563) 0.455 0.529 0.574 0.515 0.582 0.632 0.587 0.606 0.122 0.601 0.348 

Locus 1406 : 
2 alleles
2.9% missing data
   1   (0.848) 0.949 0.849 0.956 0.901 0.901 0.803 0.965 0.866 0.088 0.965 0.962 
   3   (0.152) 0.051 0.151 0.044 0.099 0.099 0.197 0.035 0.134 0.912 0.035 0.038 

Locus 1407 : 
2 alleles
3.6% missing data
   1   (0.874) 0.988 0.965 0.961 0.934 0.928 0.778 0.969 0.874 0.785 0.965 0.971 
   2   (0.126) 0.012 0.035 0.039 0.066 0.072 0.222 0.031 0.126 0.215 0.035 0.029 

Locus 1408 : 
2 alleles
13.0% missing data
   1   (0.543) 0.739 0.506 0.551 0.462 0.482 0.563 0.654 0.622 0.096 0.657 0.518 
   3   (0.457) 0.261 0.494 0.449 0.538 0.518 0.437 0.346 0.378 0.904 0.343 0.482 

Locus 1409 : 
2 alleles
7.2% missing data
   3   (0.901) 0.988 0.979 0.925 0.873 0.853 0.954 0.991 0.899 0.980 0.958 0.957 
   2   (0.099) 0.012 0.021 0.075 0.127 0.147 0.046 0.009 0.101 0.020 0.042 0.043 

Locus 1410 : 
2 alleles
13.0% missing data
   2   (0.768) 0.961 0.784 0.885 0.846 0.830 0.750 0.385 0.729 0.816 0.708 0.865 
   1   (0.232) 0.039 0.216 0.115 0.154 0.170 0.250 0.615 0.271 0.184 0.292 0.135 

Locus 1411 : 
2 alleles
5.8% missing data
   1   (0.450) 0.833 0.413 0.438 0.412 0.418 0.354 0.161 0.635 0.424 0.192 0.642 
   2   (0.550) 0.167 0.587 0.562 0.588 0.582 0.646 0.839 0.365 0.576 0.808 0.358 

Locus 1412 : 
2 alleles
2.9% missing data
   1   (0.412) 0.989 0.134 0.629 0.545 0.512 0.250 0.073 0.361 0.084 0.429 0.757 
   3   (0.588) 0.011 0.866 0.371 0.455 0.488 0.750 0.927 0.639 0.916 0.571 0.243 

Locus 1413 : 
2 alleles
7.2% missing data
   1   (0.874) 0.990 0.955 0.953 0.917 0.922 0.843 0.979 0.824 0.956 0.974 0.960 
   3   (0.126) 0.010 0.045 0.047 0.083 0.078 0.157 0.021 0.176 0.044 0.026 0.040 

Locus 1414 : 
2 alleles
9.4% missing data
   2   (0.792) 0.983 0.926 0.944 0.879 0.895 0.663 0.824 0.700 0.503 0.936 0.927 
   3   (0.208) 0.017 0.074 0.056 0.121 0.105 0.337 0.176 0.300 0.497 0.064 0.073 

Locus 1415 : 
2 alleles
6.5% missing data
   1   (0.835) 0.986 0.905 0.867 0.859 0.841 0.865 0.947 0.820 0.936 0.678 0.928 
   4   (0.165) 0.014 0.095 0.133 0.141 0.159 0.135 0.053 0.180 0.064 0.322 0.072 

Locus 1416 : 
2 alleles
3.6% missing data
   3   (0.689) 0.968 0.922 0.762 0.653 0.622 0.710 0.930 0.572 0.745 0.912 0.760 
   1   (0.311) 0.032 0.078 0.238 0.347 0.378 0.290 0.070 0.428 0.255 0.088 0.240 

Locus 1417 : 
2 alleles
13.0% missing data
   2   (0.852) 0.986 0.957 0.927 0.870 0.818 0.836 0.980 0.893 0.856 0.870 0.829 
   4   (0.148) 0.014 0.043 0.073 0.130 0.182 0.164 0.020 0.107 0.144 0.130 0.171 

Locus 1418 : 
2 alleles
5.1% missing data
   2   (0.889) 0.991 0.933 0.963 0.927 0.938 0.915 0.978 0.735 0.968 0.969 0.959 
   3   (0.111) 0.009 0.067 0.037 0.073 0.062 0.085 0.022 0.265 0.032 0.031 0.041 

Locus 1419 : 
2 alleles
13.0% missing data
   3   (0.840) 0.881 0.895 0.946 0.903 0.895 0.798 0.279 0.860 0.976 0.878 0.963 
   1   (0.160) 0.119 0.105 0.054 0.097 0.105 0.202 0.721 0.140 0.024 0.122 0.037 

Locus 1420 : 
2 alleles
4.3% missing data
   3   (0.876) 0.992 0.977 0.932 0.903 0.907 0.882 0.964 0.862 0.838 0.979 0.953 
   1   (0.124) 0.008 0.023 0.068 0.097 0.093 0.118 0.036 0.138 0.162 0.021 0.047 

Locus 1421 : 
2 alleles
12.3% missing data
   1   (0.378) 0.528 0.608 0.324 0.513 0.493 0.273 0.324 0.415 0.097 0.298 0.254 
   3   (0.622) 0.472 0.392 0.676 0.487 0.507 0.727 0.676 0.585 0.903 0.702 0.746 

Locus 1422 : 
2 alleles
10.1% missing data
   1   (0.079) 0.009 0.011 0.129 0.114 0.108 0.034 0.004 0.032 0.012 0.104 0.054 
   3   (0.921) 0.991 0.989 0.871 0.886 0.892 0.966 0.996 0.968 0.988 0.896 0.946 

Locus 1423 : 
2 alleles
12.3% missing data
   3   (0.701) 0.640 0.764 0.673 0.705 0.724 0.700 0.812 0.709 0.707 0.714 0.890 
   1   (0.299) 0.360 0.236 0.327 0.295 0.276 0.300 0.188 0.291 0.293 0.286 0.110 

Locus 1424 : 
2 alleles
12.3% missing data
   4   (0.852) 0.988 0.911 0.894 0.928 0.926 0.825 0.846 0.855 0.823 0.882 0.886 
   2   (0.148) 0.012 0.089 0.106 0.072 0.074 0.175 0.154 0.145 0.177 0.118 0.114 

Locus 1425 : 
2 alleles
5.8% missing data
   4   (0.682) 0.760 0.919 0.823 0.814 0.807 0.545 0.343 0.560 0.937 0.948 0.838 
   2   (0.318) 0.240 0.081 0.177 0.186 0.193 0.455 0.657 0.440 0.063 0.052 0.162 

Locus 1426 : 
2 alleles
8.7% missing data
   2   (0.914) 0.031 0.981 0.920 0.910 0.933 0.970 0.995 0.961 0.944 0.988 0.924 
   3   (0.086) 0.969 0.019 0.080 0.090 0.067 0.030 0.005 0.039 0.056 0.012 0.076 

Locus 1427 : 
2 alleles
17.4% missing data
   2   (0.652) 0.643 0.640 0.647 0.714 0.713 0.639 0.846 0.658 0.533 0.902 0.395 
   3   (0.348) 0.357 0.360 0.353 0.286 0.287 0.361 0.154 0.342 0.467 0.098 0.605 

Locus 1428 : 
2 alleles
3.6% missing data
   1   (0.894) 0.959 0.985 0.948 0.953 0.957 0.807 0.980 0.907 0.983 0.901 0.980 
   3   (0.106) 0.041 0.015 0.052 0.047 0.043 0.193 0.020 0.093 0.017 0.099 0.020 

Locus 1429 : 
2 alleles
19.6% missing data
   1   (0.895) 0.993 0.947 0.916 0.868 0.888 0.937 0.982 0.893 0.936 0.968 0.959 
   4   (0.105) 0.007 0.053 0.084 0.132 0.112 0.063 0.018 0.107 0.064 0.032 0.041 

Locus 1430 : 
2 alleles
3.6% missing data
   1   (0.805) 0.266 0.959 0.861 0.907 0.912 0.769 0.827 0.826 0.636 0.676 0.918 
   2   (0.195) 0.734 0.041 0.139 0.093 0.088 0.231 0.173 0.174 0.364 0.324 0.082 

Locus 1431 : 
2 alleles
6.5% missing data
   3   (0.800) 0.985 0.903 0.931 0.873 0.880 0.799 0.893 0.803 0.346 0.168 0.698 
   2   (0.200) 0.015 0.097 0.069 0.127 0.120 0.201 0.107 0.197 0.654 0.832 0.302 

Locus 1432 : 
2 alleles
7.2% missing data
   1   (0.523) 0.886 0.493 0.435 0.578 0.534 0.574 0.557 0.523 0.192 0.564 0.335 
   3   (0.477) 0.114 0.507 0.565 0.422 0.466 0.426 0.443 0.477 0.808 0.436 0.665 

Locus 1433 : 
2 alleles
7.2% missing data
   3   (0.817) 0.982 0.032 0.829 0.818 0.846 0.800 0.982 0.879 0.949 0.946 0.916 
   1   (0.183) 0.018 0.968 0.171 0.182 0.154 0.200 0.018 0.121 0.051 0.054 0.084 

Locus 1434 : 
2 alleles
12.3% missing data
   1   (0.906) 0.900 0.937 0.968 0.951 0.953 0.938 0.984 0.927 0.447 0.973 0.833 
   3   (0.094) 0.100 0.063 0.032 0.049 0.047 0.062 0.016 0.073 0.553 0.027 0.167 

Locus 1435 : 
2 alleles
5.1% missing data
   1   (0.874) 0.989 0.866 0.950 0.887 0.914 0.822 0.975 0.897 0.863 0.975 0.960 
   3   (0.126) 0.011 0.134 0.050 0.113 0.086 0.178 0.025 0.103 0.137 0.025 0.040 

Locus 1436 : 
2 alleles
12.3% missing data
   4   (0.902) 0.993 0.027 0.958 0.893 0.904 0.943 0.992 0.945 0.976 0.944 0.954 
   2   (0.098) 0.007 0.973 0.042 0.107 0.096 0.057 0.008 0.055 0.024 0.056 0.046 

Locus 1437 : 
2 alleles
2.9% missing data
   1   (0.913) 0.994 0.970 0.931 0.909 0.935 0.946 0.995 0.950 0.970 0.989 0.671 
   3   (0.087) 0.006 0.030 0.069 0.091 0.065 0.054 0.005 0.050 0.030 0.011 0.329 

Locus 1438 : 
2 alleles
10.1% missing data
   2   (0.730) 0.119 0.926 0.792 0.674 0.624 0.798 0.931 0.732 0.918 0.908 0.686 
   4   (0.270) 0.881 0.074 0.208 0.326 0.376 0.202 0.069 0.268 0.082 0.092 0.314 

Locus 1439 : 
2 alleles
3.6% missing data
   1   (0.901) 0.991 0.821 0.960 0.938 0.925 0.893 0.990 0.917 0.953 0.938 0.943 
   3   (0.099) 0.009 0.179 0.040 0.062 0.075 0.107 0.010 0.083 0.047 0.062 0.057 

Locus 1440 : 
2 alleles
5.1% missing data
   3   (0.839) 0.987 0.569 0.971 0.950 0.954 0.809 0.867 0.789 0.387 0.664 0.652 
   1   (0.161) 0.013 0.431 0.029 0.050 0.046 0.191 0.133 0.211 0.613 0.336 0.348 

Locus 1441 : 
2 alleles
4.3% missing data
   1   (0.601) 0.289 0.663 0.688 0.609 0.672 0.576 0.731 0.535 0.474 0.595 0.749 
   4   (0.399) 0.711 0.337 0.312 0.391 0.328 0.424 0.269 0.465 0.526 0.405 0.251 

Locus 1442 : 
2 alleles
13.0% missing data
   4   (0.769) 0.985 0.867 0.923 0.755 0.689 0.697 0.865 0.809 0.670 0.771 0.883 
   2   (0.231) 0.015 0.133 0.077 0.245 0.311 0.303 0.135 0.191 0.330 0.229 0.117 

Locus 1443 : 
2 alleles
17.4% missing data
   1   (0.880) 0.874 0.682 0.974 0.953 0.955 0.819 0.837 0.838 0.976 0.951 0.974 
   4   (0.120) 0.126 0.318 0.026 0.047 0.045 0.181 0.163 0.162 0.024 0.049 0.026 

Locus 1444 : 
2 alleles
13.0% missing data
   2   (0.904) 0.992 0.975 0.950 0.901 0.915 0.930 0.986 0.914 0.969 0.789 0.974 
   4   (0.096) 0.008 0.025 0.050 0.099 0.085 0.070 0.014 0.086 0.031 0.211 0.026 

Locus 1445 : 
2 alleles
13.0% missing data
   2   (0.750) 0.749 0.946 0.770 0.780 0.792 0.695 0.908 0.755 0.724 0.725 0.909 
   1   (0.250) 0.251 0.054 0.230 0.220 0.208 0.305 0.092 0.245 0.276 0.275 0.091 

Locus 1446 : 
2 alleles
17.4% missing data
   2   (0.904) 0.955 0.931 0.993 0.987 0.987 0.821 0.211 0.789 0.865 0.992 0.992 
   3   (0.096) 0.045 0.069 0.007 0.013 0.013 0.179 0.789 0.211 0.135 0.008 0.008 

Locus 1447 : 
2 alleles
10.1% missing data
   2   (0.326) 0.101 0.178 0.369 0.277 0.242 0.464 0.102 0.294 0.063 0.084 0.389 
   4   (0.674) 0.899 0.822 0.631 0.723 0.758 0.536 0.898 0.706 0.937 0.916 0.611 

Locus 1448 : 
2 alleles
5.1% missing data
   1   (0.904) 0.992 0.973 0.953 0.920 0.919 0.911 0.988 0.932 0.984 0.945 0.916 
   4   (0.096) 0.008 0.027 0.047 0.080 0.081 0.089 0.012 0.068 0.016 0.055 0.084 

Locus 1449 : 
2 alleles
10.9% missing data
   3   (0.909) 0.977 0.977 0.963 0.933 0.933 0.874 0.990 0.955 0.988 0.897 0.936 
   4   (0.091) 0.023 0.023 0.037 0.067 0.067 0.126 0.010 0.045 0.012 0.103 0.064 

Locus 1450 : 
2 alleles
10.9% missing data
   1   (0.561) 0.883 0.106 0.514 0.554 0.559 0.609 0.663 0.566 0.880 0.514 0.339 
   3   (0.439) 0.117 0.894 0.486 0.446 0.441 0.391 0.337 0.434 0.120 0.486 0.661 

Locus 1451 : 
2 alleles
14.5% missing data
   4   (0.856) 0.099 0.946 0.909 0.925 0.916 0.852 0.949 0.899 0.855 0.953 0.875 
   1   (0.144) 0.901 0.054 0.091 0.075 0.084 0.148 0.051 0.101 0.145 0.047 0.125 

Locus 1452 : 
2 alleles
4.3% missing data
   1   (0.490) 0.200 0.627 0.489 0.512 0.522 0.511 0.152 0.553 0.473 0.172 0.499 
   3   (0.510) 0.800 0.373 0.511 0.488 0.478 0.489 0.848 0.447 0.527 0.828 0.501 

Locus 1453 : 
2 alleles
5.8% missing data
   3   (0.555) 0.069 0.953 0.834 0.669 0.684 0.394 0.182 0.511 0.103 0.691 0.742 
   1   (0.445) 0.931 0.047 0.166 0.331 0.316 0.606 0.818 0.489 0.897 0.309 0.258 

Locus 1454 : 
2 alleles
13.0% missing data
   2   (0.837) 0.846 0.783 0.936 0.894 0.891 0.855 0.902 0.765 0.574 0.962 0.930 
   4   (0.163) 0.154 0.217 0.064 0.106 0.109 0.145 0.098 0.235 0.426 0.038 0.070 

Locus 1455 : 
2 alleles
0.7% missing data
   1   (0.913) 0.032 0.987 0.956 0.934 0.913 0.955 0.996 0.964 0.992 0.976 0.909 
   3   (0.087) 0.968 0.013 0.044 0.066 0.087 0.045 0.004 0.036 0.008 0.024 0.091 

Locus 1456 : 
2 alleles
2.9% missing data
   2   (0.897) 0.954 0.969 0.947 0.928 0.927 0.853 0.988 0.940 0.981 0.971 0.942 
   4   (0.103) 0.046 0.031 0.053 0.072 0.073 0.147 0.012 0.060 0.019 0.029 0.058 

Locus 1457 : 
2 alleles
13.8% missing data
   2   (0.917) 0.993 0.883 0.956 0.928 0.938 0.943 0.990 0.936 0.915 0.981 0.943 
   4   (0.083) 0.007 0.117 0.044 0.072 0.062 0.057 0.010 0.064 0.085 0.019 0.057 

Locus 1458 : 
2 alleles
5.1% missing data
   3   (0.925) 0.995 0.967 0.880 0.902 0.917 0.962 0.995 0.961 0.978 0.987 0.966 
   1   (0.075) 0.005 0.033 0.120 0.098 0.083 0.038 0.005 0.039 0.022 0.013 0.034 

Locus 1459 : 
2 alleles
13.0% missing data
   4   (0.911) 0.993 0.985 0.947 0.906 0.875 0.951 0.992 0.920 0.938 0.980 0.942 
   2   (0.089) 0.007 0.015 0.053 0.094 0.125 0.049 0.008 0.080 0.062 0.020 0.058 

Locus 1460 : 
2 alleles
12.3% missing data
   2   (0.093) 0.241 0.017 0.010 0.019 0.017 0.106 0.447 0.192 0.210 0.061 0.011 
   4   (0.907) 0.759 0.983 0.990 0.981 0.983 0.894 0.553 0.808 0.790 0.939 0.989 

Locus 1461 : 
2 alleles
2.2% missing data
   2   (0.170) 0.566 0.301 0.074 0.140 0.184 0.132 0.109 0.110 0.040 0.811 0.088 
   4   (0.830) 0.434 0.699 0.926 0.860 0.816 0.868 0.891 0.890 0.960 0.189 0.912 

Locus 1462 : 
2 alleles
18.1% missing data
   3   (0.857) 0.957 0.973 0.881 0.842 0.823 0.854 0.981 0.903 0.965 0.803 0.929 
   1   (0.143) 0.043 0.027 0.119 0.158 0.177 0.146 0.019 0.097 0.035 0.197 0.071 

Locus 1463 : 
2 alleles
10.1% missing data
   2   (0.117) 0.008 0.015 0.535 0.201 0.207 0.031 0.004 0.034 0.041 0.025 0.339 
   3   (0.883) 0.992 0.985 0.465 0.799 0.793 0.969 0.996 0.966 0.959 0.975 0.661 

Locus 1464 : 
2 alleles
16.7% missing data
   1   (0.834) 0.988 0.844 0.959 0.893 0.909 0.807 0.885 0.630 0.884 0.953 0.932 
   3   (0.166) 0.012 0.156 0.041 0.107 0.091 0.193 0.115 0.370 0.116 0.047 0.068 

Locus 1465 : 
2 alleles
2.2% missing data
   2   (0.876) 0.986 0.328 0.870 0.909 0.907 0.890 0.970 0.940 0.924 0.972 0.931 
   4   (0.124) 0.014 0.672 0.130 0.091 0.093 0.110 0.030 0.060 0.076 0.028 0.069 

Locus 1466 : 
2 alleles
10.9% missing data
   2   (0.783) 0.938 0.902 0.861 0.793 0.806 0.766 0.822 0.743 0.919 0.882 0.872 
   4   (0.217) 0.062 0.098 0.139 0.207 0.194 0.234 0.178 0.257 0.081 0.118 0.128 

Locus 1467 : 
2 alleles
2.9% missing data
   1   (0.871) 0.989 0.952 0.922 0.898 0.896 0.852 0.984 0.874 0.900 0.964 0.949 
   2   (0.129) 0.011 0.048 0.078 0.102 0.104 0.148 0.016 0.126 0.100 0.036 0.051 

Locus 1468 : 
2 alleles
5.8% missing data
   2   (0.109) 0.784 0.025 0.029 0.054 0.046 0.096 0.077 0.103 0.218 0.080 0.028 
   4   (0.891) 0.216 0.975 0.971 0.946 0.954 0.904 0.923 0.897 0.782 0.920 0.972 

Locus 1469 : 
2 alleles
13.8% missing data
   4   (0.620) 0.478 0.860 0.644 0.635 0.683 0.499 0.661 0.685 0.564 0.882 0.739 
   2   (0.380) 0.522 0.140 0.356 0.365 0.317 0.501 0.339 0.315 0.436 0.118 0.261 

Locus 1470 : 
2 alleles
2.9% missing data
   2   (0.869) 0.989 0.759 0.964 0.937 0.929 0.869 0.951 0.720 0.963 0.843 0.957 
   4   (0.131) 0.011 0.241 0.036 0.063 0.071 0.131 0.049 0.280 0.037 0.157 0.043 

Locus 1471 : 
2 alleles
2.9% missing data
   1   (0.888) 0.989 0.958 0.862 0.883 0.871 0.903 0.993 0.935 0.985 0.972 0.928 
   3   (0.112) 0.011 0.042 0.138 0.117 0.129 0.097 0.007 0.065 0.015 0.028 0.072 

Locus 1472 : 
2 alleles
7.2% missing data
   3   (0.711) 0.135 0.924 0.791 0.628 0.698 0.793 0.905 0.588 0.345 0.932 0.885 
   1   (0.289) 0.865 0.076 0.209 0.372 0.302 0.207 0.095 0.412 0.655 0.068 0.115 

Locus 1473 : 
2 alleles
5.8% missing data
   1   (0.743) 0.452 0.937 0.807 0.668 0.718 0.806 0.820 0.713 0.491 0.956 0.871 
   3   (0.257) 0.548 0.063 0.193 0.332 0.282 0.194 0.180 0.287 0.509 0.044 0.129 

Locus 1474 : 
2 alleles
10.9% missing data
   2   (0.876) 0.251 0.946 0.902 0.902 0.906 0.915 0.968 0.916 0.976 0.874 0.919 
   4   (0.124) 0.749 0.054 0.098 0.098 0.094 0.085 0.032 0.084 0.024 0.126 0.081 

Locus 1475 : 
2 alleles
2.9% missing data
   3   (0.947) 0.996 0.994 0.848 0.900 0.905 0.987 0.999 0.988 0.988 0.994 0.956 
   1   (0.053) 0.004 0.006 0.152 0.100 0.095 0.013 0.001 0.012 0.012 0.006 0.044 

Locus 1476 : 
2 alleles
2.2% missing data
   2   (0.821) 0.985 0.973 0.780 0.764 0.787 0.892 0.979 0.868 0.889 0.236 0.846 
   4   (0.179) 0.015 0.027 0.220 0.236 0.213 0.108 0.021 0.132 0.111 0.764 0.154 

Locus 1477 : 
2 alleles
9.4% missing data
   4   (0.945) 0.996 0.994 0.871 0.924 0.904 0.986 0.998 0.984 0.982 0.987 0.972 
   2   (0.055) 0.004 0.006 0.129 0.076 0.096 0.014 0.002 0.016 0.018 0.013 0.028 

Locus 1478 : 
2 alleles
12.3% missing data
   3   (0.789) 0.938 0.949 0.656 0.705 0.726 0.853 0.973 0.876 0.184 0.795 0.927 
   1   (0.211) 0.062 0.051 0.344 0.295 0.274 0.147 0.027 0.124 0.816 0.205 0.073 

Locus 1479 : 
2 alleles
12.3% missing data
   1   (0.812) 0.985 0.797 0.876 0.855 0.857 0.802 0.951 0.750 0.817 0.860 0.913 
   3   (0.188) 0.015 0.203 0.124 0.145 0.143 0.198 0.049 0.250 0.183 0.140 0.087 

Locus 1480 : 
2 alleles
13.8% missing data
   2   (0.923) 0.882 0.973 0.978 0.978 0.980 0.941 0.767 0.912 0.989 0.950 0.983 
   4   (0.077) 0.118 0.027 0.022 0.022 0.020 0.059 0.233 0.088 0.011 0.050 0.017 

Locus 1481 : 
2 alleles
18.8% missing data
   1   (0.122) 0.009 0.037 0.081 0.134 0.162 0.071 0.018 0.129 0.194 0.051 0.061 
   3   (0.878) 0.991 0.963 0.919 0.866 0.838 0.929 0.982 0.871 0.806 0.949 0.939 

Locus 1482 : 
2 alleles
16.7% missing data
   3   (0.636) 0.076 0.260 0.793 0.558 0.622 0.665 0.306 0.730 0.686 0.728 0.631 
   1   (0.364) 0.924 0.740 0.207 0.442 0.378 0.335 0.694 0.270 0.314 0.272 0.369 

Locus 1483 : 
2 alleles
11.6% missing data
   4   (0.897) 0.989 0.977 0.806 0.912 0.910 0.941 0.992 0.926 0.915 0.978 0.931 
   2   (0.103) 0.011 0.023 0.194 0.088 0.090 0.059 0.008 0.074 0.085 0.022 0.069 

Locus 1484 : 
2 alleles
0.7% missing data
   3   (0.870) 0.968 0.955 0.842 0.931 0.924 0.754 0.978 0.940 0.967 0.969 0.959 
   1   (0.130) 0.032 0.045 0.158 0.069 0.076 0.246 0.022 0.060 0.033 0.031 0.041 

Locus 1485 : 
2 alleles
13.0% missing data
   4   (0.398) 0.895 0.498 0.597 0.362 0.350 0.323 0.299 0.409 0.500 0.403 0.159 
   2   (0.602) 0.105 0.502 0.403 0.638 0.650 0.677 0.701 0.591 0.500 0.597 0.841 

Locus 1486 : 
2 alleles
11.6% missing data
   1   (0.910) 0.994 0.975 0.909 0.938 0.945 0.947 0.988 0.892 0.916 0.943 0.966 
   2   (0.090) 0.006 0.025 0.091 0.062 0.055 0.053 0.012 0.108 0.084 0.057 0.034 

Locus 1487 : 
2 alleles
3.6% missing data
   2   (0.843) 0.988 0.806 0.809 0.875 0.871 0.827 0.970 0.906 0.953 0.900 0.848 
   3   (0.157) 0.012 0.194 0.191 0.125 0.129 0.173 0.030 0.094 0.047 0.100 0.152 

Locus 1488 : 
2 alleles
10.9% missing data
   1   (0.215) 0.024 0.101 0.256 0.150 0.162 0.194 0.032 0.231 0.569 0.062 0.233 
   3   (0.785) 0.976 0.899 0.744 0.850 0.838 0.806 0.968 0.769 0.431 0.938 0.767 

Locus 1489 : 
2 alleles
5.1% missing data
   1   (0.891) 0.993 0.577 0.981 0.948 0.944 0.912 0.742 0.833 0.988 0.823 0.976 
   3   (0.109) 0.007 0.423 0.019 0.052 0.056 0.088 0.258 0.167 0.012 0.177 0.024 

Locus 1490 : 
2 alleles
10.9% missing data
   4   (0.910) 0.994 0.986 0.954 0.901 0.896 0.923 0.992 0.958 0.988 0.958 0.887 
   1   (0.090) 0.006 0.014 0.046 0.099 0.104 0.077 0.008 0.042 0.012 0.042 0.113 

Locus 1491 : 
2 alleles
11.6% missing data
   1   (0.824) 0.984 0.772 0.804 0.855 0.861 0.792 0.956 0.868 0.956 0.836 0.919 
   4   (0.176) 0.016 0.228 0.196 0.145 0.139 0.208 0.044 0.132 0.044 0.164 0.081 

Locus 1492 : 
2 alleles
2.9% missing data
   4   (0.724) 0.909 0.880 0.726 0.718 0.699 0.682 0.894 0.776 0.949 0.562 0.813 
   2   (0.276) 0.091 0.120 0.274 0.282 0.301 0.318 0.106 0.224 0.051 0.438 0.187 

Locus 1493 : 
2 alleles
9.4% missing data
   1   (0.921) 0.993 0.982 0.947 0.904 0.913 0.949 0.994 0.965 0.960 0.980 0.928 
   3   (0.079) 0.007 0.018 0.053 0.096 0.087 0.051 0.006 0.035 0.040 0.020 0.072 

Locus 1494 : 
2 alleles
15.9% missing data
   4   (0.898) 0.992 0.389 0.962 0.940 0.938 0.923 0.942 0.899 0.967 0.980 0.961 
   2   (0.102) 0.008 0.611 0.038 0.060 0.062 0.077 0.058 0.101 0.033 0.020 0.039 

Locus 1495 : 
2 alleles
14.5% missing data
   1   (0.821) 0.813 0.833 0.920 0.809 0.812 0.813 0.943 0.883 0.953 0.958 0.545 
   3   (0.179) 0.187 0.167 0.080 0.191 0.188 0.187 0.057 0.117 0.047 0.042 0.455 

Locus 1496 : 
2 alleles
4.3% missing data
   3   (0.752) 0.939 0.391 0.881 0.853 0.840 0.779 0.877 0.724 0.075 0.827 0.408 
   1   (0.248) 0.061 0.609 0.119 0.147 0.160 0.221 0.123 0.276 0.925 0.173 0.592 

Locus 1497 : 
2 alleles
3.6% missing data
   2   (0.861) 0.987 0.910 0.660 0.853 0.826 0.942 0.991 0.908 0.922 0.958 0.666 
   4   (0.139) 0.013 0.090 0.340 0.147 0.174 0.058 0.009 0.092 0.078 0.042 0.334 

Locus 1498 : 
2 alleles
11.6% missing data
   2   (0.899) 0.991 0.963 0.953 0.947 0.942 0.895 0.963 0.891 0.871 0.920 0.968 
   4   (0.101) 0.009 0.037 0.047 0.053 0.058 0.105 0.037 0.109 0.129 0.080 0.032 

Locus 1499 : 
2 alleles
13.0% missing data
   4   (0.864) 0.986 0.879 0.961 0.938 0.931 0.806 0.926 0.791 0.944 0.852 0.947 
   2   (0.136) 0.014 0.121 0.039 0.062 0.069 0.194 0.074 0.209 0.056 0.148 0.053 

Locus 1500 : 
2 alleles
5.1% missing data
   1   (0.174) 0.041 0.025 0.248 0.254 0.228 0.074 0.016 0.141 0.702 0.449 0.070 
   3   (0.826) 0.959 0.975 0.752 0.746 0.772 0.926 0.984 0.859 0.298 0.551 0.930 

Locus 1501 : 
2 alleles
1.4% missing data
   1   (0.863) 0.987 0.981 0.926 0.840 0.861 0.905 0.973 0.878 0.974 0.458 0.896 
   2   (0.137) 0.013 0.019 0.074 0.160 0.139 0.095 0.027 0.122 0.026 0.542 0.104 

Locus 1502 : 
2 alleles
10.9% missing data
   4   (0.834) 0.986 0.474 0.892 0.871 0.886 0.761 0.899 0.907 0.861 0.836 0.947 
   1   (0.166) 0.014 0.526 0.108 0.129 0.114 0.239 0.101 0.093 0.139 0.164 0.053 

Locus 1503 : 
2 alleles
2.2% missing data
   1   (0.898) 0.992 0.772 0.966 0.945 0.946 0.909 0.965 0.925 0.483 0.980 0.948 
   3   (0.102) 0.008 0.228 0.034 0.055 0.054 0.091 0.035 0.075 0.517 0.020 0.052 

Locus 1504 : 
2 alleles
3.6% missing data
   1   (0.895) 0.993 0.982 0.842 0.908 0.908 0.922 0.995 0.943 0.922 0.951 0.878 
   3   (0.105) 0.007 0.018 0.158 0.092 0.092 0.078 0.005 0.057 0.078 0.049 0.122 

Locus 1505 : 
2 alleles
10.1% missing data
   1   (0.421) 0.106 0.345 0.604 0.446 0.488 0.324 0.626 0.435 0.067 0.441 0.325 
   4   (0.579) 0.894 0.655 0.396 0.554 0.512 0.676 0.374 0.565 0.933 0.559 0.675 

Locus 1506 : 
2 alleles
1.4% missing data
   1   (0.539) 0.888 0.168 0.730 0.635 0.645 0.471 0.150 0.515 0.136 0.176 0.776 
   4   (0.461) 0.112 0.832 0.270 0.365 0.355 0.529 0.850 0.485 0.864 0.824 0.224 

Locus 1507 : 
2 alleles
2.9% missing data
   4   (0.846) 0.988 0.937 0.851 0.881 0.865 0.802 0.977 0.884 0.945 0.892 0.923 
   3   (0.154) 0.012 0.063 0.149 0.119 0.135 0.198 0.023 0.116 0.055 0.108 0.077 

Locus 1508 : 
2 alleles
10.9% missing data
   1   (0.884) 0.989 0.976 0.965 0.917 0.906 0.821 0.975 0.907 0.974 0.902 0.940 
   3   (0.116) 0.011 0.024 0.035 0.083 0.094 0.179 0.025 0.093 0.026 0.098 0.060 

Locus 1509 : 
2 alleles
10.9% missing data
   1   (0.268) 0.274 0.268 0.145 0.288 0.277 0.264 0.394 0.250 0.246 0.266 0.238 
   3   (0.732) 0.726 0.732 0.855 0.712 0.723 0.736 0.606 0.750 0.754 0.734 0.762 

Locus 1510 : 
2 alleles
12.3% missing data
   4   (0.892) 0.874 0.915 0.957 0.941 0.941 0.835 0.972 0.918 0.978 0.930 0.957 
   3   (0.108) 0.126 0.085 0.043 0.059 0.059 0.165 0.028 0.082 0.022 0.070 0.043 

Locus 1511 : 
2 alleles
0.7% missing data
   1   (0.947) 0.997 0.994 0.722 0.939 0.933 0.987 0.999 0.988 0.996 0.990 0.982 
   2   (0.053) 0.003 0.006 0.278 0.061 0.067 0.013 0.001 0.012 0.004 0.010 0.018 

Locus 1512 : 
2 alleles
3.6% missing data
   2   (0.733) 0.985 0.664 0.891 0.757 0.783 0.724 0.588 0.767 0.137 0.299 0.837 
   3   (0.267) 0.015 0.336 0.109 0.243 0.217 0.276 0.412 0.233 0.863 0.701 0.163 

Locus 1513 : 
2 alleles
13.0% missing data
   4   (0.883) 0.992 0.960 0.743 0.885 0.877 0.929 0.992 0.948 0.780 0.964 0.860 
   2   (0.117) 0.008 0.040 0.257 0.115 0.123 0.071 0.008 0.052 0.220 0.036 0.140 

Locus 1514 : 
2 alleles
1.4% missing data
   2   (0.870) 0.988 0.894 0.886 0.915 0.902 0.831 0.977 0.916 0.983 0.970 0.924 
   3   (0.130) 0.012 0.106 0.114 0.085 0.098 0.169 0.023 0.084 0.017 0.030 0.076 

Locus 1515 : 
2 alleles
2.9% missing data
   4   (0.801) 0.457 0.455 0.923 0.834 0.804 0.845 0.835 0.815 0.786 0.933 0.721 
   2   (0.199) 0.543 0.545 0.077 0.166 0.196 0.155 0.165 0.185 0.214 0.067 0.279 

Locus 1516 : 
2 alleles
12.3% missing data
   4   (0.686) 0.969 0.888 0.678 0.608 0.673 0.712 0.932 0.669 0.719 0.644 0.605 
   1   (0.314) 0.031 0.112 0.322 0.392 0.327 0.288 0.068 0.331 0.281 0.356 0.395 

Locus 1517 : 
2 alleles
5.8% missing data
   1   (0.384) 0.046 0.789 0.432 0.517 0.528 0.306 0.057 0.351 0.078 0.604 0.310 
   4   (0.616) 0.954 0.211 0.568 0.483 0.472 0.694 0.943 0.649 0.922 0.396 0.690 

Locus 1518 : 
2 alleles
15.2% missing data
   4   (0.652) 0.971 0.882 0.658 0.643 0.573 0.581 0.933 0.722 0.617 0.871 0.585 
   2   (0.348) 0.029 0.118 0.342 0.357 0.427 0.419 0.067 0.278 0.383 0.129 0.415 

Locus 1519 : 
2 alleles
17.4% missing data
   2   (0.738) 0.727 0.779 0.688 0.747 0.735 0.773 0.947 0.686 0.907 0.883 0.835 
   4   (0.262) 0.273 0.221 0.312 0.253 0.265 0.227 0.053 0.314 0.093 0.117 0.165 

Locus 1520 : 
2 alleles
2.2% missing data
   1   (0.157) 0.047 0.055 0.100 0.114 0.094 0.153 0.044 0.218 0.033 0.401 0.045 
   3   (0.843) 0.953 0.945 0.900 0.886 0.906 0.847 0.956 0.782 0.967 0.599 0.955 

Locus 1521 : 
2 alleles
12.3% missing data
   1   (0.092) 0.083 0.057 0.034 0.116 0.117 0.038 0.013 0.129 0.020 0.075 0.038 
   3   (0.908) 0.917 0.943 0.966 0.884 0.883 0.962 0.987 0.871 0.980 0.925 0.962 

Locus 1522 : 
2 alleles
2.9% missing data
   2   (0.914) 0.982 0.991 0.919 0.904 0.903 0.928 0.996 0.971 0.990 0.987 0.954 
   3   (0.086) 0.018 0.009 0.081 0.096 0.097 0.072 0.004 0.029 0.010 0.013 0.046 

Locus 1523 : 
2 alleles
10.9% missing data
   2   (0.914) 0.994 0.987 0.827 0.923 0.934 0.959 0.992 0.946 0.969 0.968 0.954 
   4   (0.086) 0.006 0.013 0.173 0.077 0.066 0.041 0.008 0.054 0.031 0.032 0.046 

Locus 1524 : 
2 alleles
15.9% missing data
   4   (0.694) 0.723 0.690 0.803 0.638 0.631 0.760 0.848 0.663 0.946 0.538 0.534 
   2   (0.306) 0.277 0.310 0.197 0.362 0.369 0.240 0.152 0.337 0.054 0.462 0.466 

Locus 1525 : 
2 alleles
4.3% missing data
   4   (0.877) 0.961 0.962 0.889 0.906 0.912 0.877 0.990 0.883 0.983 0.941 0.954 
   1   (0.123) 0.039 0.038 0.111 0.094 0.088 0.123 0.010 0.117 0.017 0.059 0.046 

Locus 1526 : 
2 alleles
13.0% missing data
   2   (0.698) 0.679 0.702 0.351 0.531 0.583 0.806 0.970 0.841 0.766 0.753 0.669 
   4   (0.302) 0.321 0.298 0.649 0.469 0.417 0.194 0.030 0.159 0.234 0.247 0.331 

Locus 1527 : 
2 alleles
7.2% missing data
   3   (0.894) 0.017 0.979 0.936 0.946 0.944 0.894 0.987 0.958 0.934 0.981 0.918 
   1   (0.106) 0.983 0.021 0.064 0.054 0.056 0.106 0.013 0.042 0.066 0.019 0.082 

Locus 1528 : 
2 alleles
3.6% missing data
   1   (0.672) 0.973 0.664 0.817 0.739 0.755 0.528 0.789 0.640 0.416 0.892 0.812 
   4   (0.328) 0.027 0.336 0.183 0.261 0.245 0.472 0.211 0.360 0.584 0.108 0.188 

Locus 1529 : 
2 alleles
15.2% missing data
   4   (0.650) 0.649 0.596 0.768 0.635 0.656 0.646 0.708 0.631 0.919 0.602 0.507 
   2   (0.350) 0.351 0.404 0.232 0.365 0.344 0.354 0.292 0.369 0.081 0.398 0.493 

Locus 1530 : 
2 alleles
6.5% missing data
   2   (0.835) 0.982 0.967 0.914 0.876 0.828 0.788 0.975 0.851 0.957 0.965 0.683 
   4   (0.165) 0.018 0.033 0.086 0.124 0.172 0.212 0.025 0.149 0.043 0.035 0.317 

Locus 1531 : 
2 alleles
5.1% missing data
   1   (0.852) 0.153 0.398 0.939 0.897 0.883 0.908 0.941 0.890 0.944 0.971 0.710 
   3   (0.148) 0.847 0.602 0.061 0.103 0.117 0.092 0.059 0.110 0.056 0.029 0.290 

Locus 1532 : 
2 alleles
18.1% missing data
   1   (0.897) 0.990 0.949 0.957 0.938 0.949 0.874 0.976 0.883 0.911 0.973 0.975 
   3   (0.103) 0.010 0.051 0.043 0.062 0.051 0.126 0.024 0.117 0.089 0.027 0.025 

Locus 1533 : 
2 alleles
0.7% missing data
   2   (0.922) 0.995 0.984 0.751 0.904 0.889 0.975 0.997 0.973 0.979 0.984 0.889 
   4   (0.078) 0.005 0.016 0.249 0.096 0.111 0.025 0.003 0.027 0.021 0.016 0.111 

Locus 1534 : 
2 alleles
1.4% missing data
   2   (0.818) 0.341 0.942 0.891 0.923 0.918 0.760 0.830 0.822 0.954 0.969 0.796 
   4   (0.182) 0.659 0.058 0.109 0.077 0.082 0.240 0.170 0.178 0.046 0.031 0.204 

Locus 1535 : 
2 alleles
2.9% missing data
   4   (0.906) 0.991 0.982 0.759 0.879 0.885 0.962 0.995 0.956 0.960 0.886 0.958 
   2   (0.094) 0.009 0.018 0.241 0.121 0.115 0.038 0.005 0.044 0.040 0.114 0.042 

Locus 1536 : 
2 alleles
3.6% missing data
   4   (0.915) 0.973 0.942 0.963 0.963 0.963 0.936 0.986 0.862 0.985 0.985 0.958 
   3   (0.085) 0.027 0.058 0.037 0.037 0.037 0.064 0.014 0.138 0.015 0.015 0.042 

Locus 1537 : 
2 alleles
1.4% missing data
   2   (0.948) 0.997 0.994 0.924 0.894 0.904 0.987 0.999 0.988 0.996 0.989 0.871 
   1   (0.052) 0.003 0.006 0.076 0.106 0.096 0.013 0.001 0.012 0.004 0.011 0.129 

Locus 1538 : 
2 alleles
3.6% missing data
   2   (0.176) 0.052 0.165 0.082 0.111 0.094 0.185 0.051 0.254 0.036 0.075 0.441 
   3   (0.824) 0.948 0.835 0.918 0.889 0.906 0.815 0.949 0.746 0.964 0.925 0.559 

Locus 1539 : 
2 alleles
13.0% missing data
   1   (0.840) 0.155 0.856 0.921 0.902 0.913 0.839 0.918 0.841 0.873 0.808 0.945 
   3   (0.160) 0.845 0.144 0.079 0.098 0.087 0.161 0.082 0.159 0.127 0.192 0.055 

Locus 1540 : 
2 alleles
2.2% missing data
   2   (0.897) 0.993 0.980 0.966 0.955 0.960 0.910 0.982 0.804 0.715 0.973 0.961 
   4   (0.103) 0.007 0.020 0.034 0.045 0.040 0.090 0.018 0.196 0.285 0.027 0.039 

Locus 1541 : 
2 alleles
2.2% missing data
   1   (0.754) 0.309 0.819 0.748 0.850 0.856 0.755 0.900 0.745 0.947 0.885 0.520 
   4   (0.246) 0.691 0.181 0.252 0.150 0.144 0.245 0.100 0.255 0.053 0.115 0.480 

Locus 1542 : 
2 alleles
14.5% missing data
   2   (0.843) 0.992 0.686 0.945 0.890 0.898 0.867 0.644 0.798 0.735 0.964 0.911 
   4   (0.157) 0.008 0.314 0.055 0.110 0.102 0.133 0.356 0.202 0.265 0.036 0.089 

Locus 1543 : 
2 alleles
4.3% missing data
   3   (0.838) 0.956 0.946 0.839 0.857 0.835 0.839 0.968 0.865 0.957 0.883 0.906 
   1   (0.162) 0.044 0.054 0.161 0.143 0.165 0.161 0.032 0.135 0.043 0.117 0.094 

Locus 1544 : 
2 alleles
7.2% missing data
   1   (0.857) 0.950 0.776 0.966 0.894 0.882 0.878 0.965 0.695 0.918 0.894 0.914 
   3   (0.143) 0.050 0.224 0.034 0.106 0.118 0.122 0.035 0.305 0.082 0.106 0.086 

Locus 1545 : 
2 alleles
4.3% missing data
   1   (0.774) 0.286 0.927 0.849 0.809 0.836 0.798 0.833 0.719 0.813 0.654 0.918 
   2   (0.226) 0.714 0.073 0.151 0.191 0.164 0.202 0.167 0.281 0.187 0.346 0.082 

Locus 1546 : 
2 alleles
11.6% missing data
   4   (0.937) 0.995 0.966 0.836 0.904 0.861 0.984 0.998 0.981 0.978 0.966 0.968 
   2   (0.063) 0.005 0.034 0.164 0.096 0.139 0.016 0.002 0.019 0.022 0.034 0.032 

Locus 1547 : 
2 alleles
5.1% missing data
   4   (0.873) 0.984 0.972 0.953 0.900 0.904 0.910 0.935 0.771 0.950 0.816 0.937 
   1   (0.127) 0.016 0.028 0.047 0.100 0.096 0.090 0.065 0.229 0.050 0.184 0.063 

Locus 1548 : 
2 alleles
13.0% missing data
   1   (0.868) 0.989 0.907 0.939 0.839 0.826 0.935 0.982 0.748 0.933 0.889 0.935 
   2   (0.132) 0.011 0.093 0.061 0.161 0.174 0.065 0.018 0.252 0.067 0.111 0.065 

Locus 1549 : 
2 alleles
13.0% missing data
   1   (0.939) 0.952 0.977 0.920 0.915 0.908 0.983 0.998 0.984 0.994 0.987 0.680 
   4   (0.061) 0.048 0.023 0.080 0.085 0.092 0.017 0.002 0.016 0.006 0.013 0.320 

Locus 1550 : 
2 alleles
5.1% missing data
   2   (0.793) 0.983 0.941 0.830 0.761 0.706 0.790 0.978 0.851 0.960 0.929 0.675 
   3   (0.207) 0.017 0.059 0.170 0.239 0.294 0.210 0.022 0.149 0.040 0.071 0.325 

Locus 1551 : 
2 alleles
14.5% missing data
   1   (0.792) 0.990 0.201 0.952 0.910 0.914 0.723 0.559 0.619 0.803 0.944 0.949 
   3   (0.208) 0.010 0.799 0.048 0.090 0.086 0.277 0.441 0.381 0.197 0.056 0.051 

Locus 1552 : 
2 alleles
3.6% missing data
   1   (0.879) 0.956 0.966 0.903 0.913 0.924 0.894 0.981 0.858 0.852 0.960 0.974 
   3   (0.121) 0.044 0.034 0.097 0.087 0.076 0.106 0.019 0.142 0.148 0.040 0.026 

Locus 1553 : 
2 alleles
1.4% missing data
   4   (0.899) 0.992 0.953 0.984 0.961 0.948 0.844 0.957 0.856 0.972 0.947 0.971 
   2   (0.101) 0.008 0.047 0.016 0.039 0.052 0.156 0.043 0.144 0.028 0.053 0.029 

Locus 1554 : 
2 alleles
11.6% missing data
   1   (0.769) 0.036 0.749 0.910 0.840 0.858 0.752 0.911 0.698 0.499 0.956 0.879 
   3   (0.231) 0.964 0.251 0.090 0.160 0.142 0.248 0.089 0.302 0.501 0.044 0.121 

Locus 1555 : 
2 alleles
10.1% missing data
   2   (0.308) 0.025 0.130 0.399 0.326 0.298 0.339 0.110 0.269 0.506 0.097 0.227 
   4   (0.692) 0.975 0.870 0.601 0.674 0.702 0.661 0.890 0.731 0.494 0.903 0.773 

Locus 1556 : 
2 alleles
4.3% missing data
   3   (0.770) 0.981 0.955 0.902 0.763 0.716 0.754 0.956 0.655 0.878 0.938 0.855 
   1   (0.230) 0.019 0.045 0.098 0.237 0.284 0.246 0.044 0.345 0.122 0.062 0.145 

Locus 1557 : 
2 alleles
2.9% missing data
   2   (0.436) 0.052 0.111 0.471 0.453 0.482 0.459 0.059 0.373 0.927 0.514 0.613 
   3   (0.564) 0.948 0.889 0.529 0.547 0.518 0.541 0.941 0.627 0.073 0.486 0.387 

Locus 1558 : 
2 alleles
15.2% missing data
   4   (0.165) 0.183 0.147 0.085 0.119 0.113 0.217 0.021 0.113 0.663 0.030 0.129 
   2   (0.835) 0.817 0.853 0.915 0.881 0.887 0.783 0.979 0.887 0.337 0.970 0.871 

Locus 1559 : 
2 alleles
5.1% missing data
   1   (0.768) 0.439 0.127 0.867 0.817 0.823 0.785 0.715 0.778 0.940 0.599 0.906 
   4   (0.232) 0.561 0.873 0.133 0.183 0.177 0.215 0.285 0.222 0.060 0.401 0.094 

Locus 1560 : 
2 alleles
10.9% missing data
   1   (0.902) 0.881 0.916 0.956 0.925 0.916 0.880 0.987 0.953 0.986 0.972 0.880 
   4   (0.098) 0.119 0.084 0.044 0.075 0.084 0.120 0.013 0.047 0.014 0.028 0.120 

Locus 1561 : 
2 alleles
2.9% missing data
   3   (0.846) 0.985 0.951 0.952 0.926 0.914 0.816 0.931 0.768 0.544 0.940 0.923 
   1   (0.154) 0.015 0.049 0.048 0.074 0.086 0.184 0.069 0.232 0.456 0.060 0.077 

Locus 1562 : 
2 alleles
15.2% missing data
   2   (0.917) 0.993 0.278 0.957 0.923 0.928 0.958 0.986 0.959 0.986 0.898 0.962 
   4   (0.083) 0.007 0.722 0.043 0.077 0.072 0.042 0.014 0.041 0.014 0.102 0.038 

Locus 1563 : 
2 alleles
15.9% missing data
   1   (0.596) 0.963 0.320 0.625 0.639 0.602 0.553 0.782 0.532 0.593 0.871 0.735 
   4   (0.404) 0.037 0.680 0.375 0.361 0.398 0.447 0.218 0.468 0.407 0.129 0.265 

Locus 1564 : 
2 alleles
12.3% missing data
   2   (0.842) 0.150 0.987 0.978 0.966 0.969 0.762 0.156 0.741 0.837 0.847 0.977 
   4   (0.158) 0.850 0.013 0.022 0.034 0.031 0.238 0.844 0.259 0.163 0.153 0.023 

Locus 1565 : 
2 alleles
2.9% missing data
   3   (0.803) 0.957 0.941 0.851 0.805 0.791 0.768 0.932 0.858 0.964 0.593 0.914 
   1   (0.197) 0.043 0.059 0.149 0.195 0.209 0.232 0.068 0.142 0.036 0.407 0.086 

Locus 1566 : 
2 alleles
13.8% missing data
   2   (0.888) 0.990 0.958 0.958 0.939 0.936 0.864 0.954 0.879 0.919 0.923 0.946 
   4   (0.112) 0.010 0.042 0.042 0.061 0.064 0.136 0.046 0.121 0.081 0.077 0.054 

Locus 1567 : 
2 alleles
5.8% missing data
   2   (0.892) 0.991 0.915 0.944 0.856 0.880 0.953 0.992 0.821 0.791 0.976 0.964 
   4   (0.108) 0.009 0.085 0.056 0.144 0.120 0.047 0.008 0.179 0.209 0.024 0.036 

Locus 1568 : 
2 alleles
11.6% missing data
   1   (0.745) 0.981 0.932 0.859 0.788 0.774 0.733 0.912 0.682 0.734 0.147 0.840 
   3   (0.255) 0.019 0.068 0.141 0.212 0.226 0.267 0.088 0.318 0.266 0.853 0.160 

Locus 1569 : 
2 alleles
3.6% missing data
   2   (0.603) 0.081 0.873 0.607 0.630 0.670 0.566 0.727 0.630 0.648 0.634 0.570 
   4   (0.397) 0.919 0.127 0.393 0.370 0.330 0.434 0.273 0.370 0.352 0.366 0.430 

Locus 1570 : 
2 alleles
16.7% missing data
   1   (0.388) 0.319 0.456 0.342 0.458 0.467 0.377 0.126 0.330 0.661 0.112 0.508 
   4   (0.612) 0.681 0.544 0.658 0.542 0.533 0.623 0.874 0.670 0.339 0.888 0.492 

Locus 1571 : 
2 alleles
10.9% missing data
   3   (0.872) 0.959 0.957 0.931 0.909 0.891 0.817 0.975 0.931 0.815 0.900 0.898 
   2   (0.128) 0.041 0.043 0.069 0.091 0.109 0.183 0.025 0.069 0.185 0.100 0.102 

Locus 1572 : 
2 alleles
12.3% missing data
   1   (0.123) 0.106 0.130 0.059 0.120 0.113 0.084 0.043 0.150 0.024 0.072 0.068 
   3   (0.877) 0.894 0.870 0.941 0.880 0.887 0.916 0.957 0.850 0.976 0.928 0.932 

Locus 1573 : 
2 alleles
13.8% missing data
   1   (0.574) 0.964 0.074 0.670 0.629 0.601 0.494 0.780 0.566 0.838 0.470 0.532 
   3   (0.426) 0.036 0.926 0.330 0.371 0.399 0.506 0.220 0.434 0.162 0.530 0.468 

Locus 1574 : 
2 alleles
11.6% missing data
   2   (0.580) 0.951 0.884 0.442 0.516 0.546 0.595 0.950 0.529 0.666 0.844 0.525 
   4   (0.420) 0.049 0.116 0.558 0.484 0.454 0.405 0.050 0.471 0.334 0.156 0.475 

Locus 1575 : 
2 alleles
18.1% missing data
   3   (0.930) 0.997 0.942 0.994 0.990 0.990 0.894 0.179 0.901 0.928 0.962 0.994 
   1   (0.070) 0.003 0.058 0.006 0.010 0.010 0.106 0.821 0.099 0.072 0.038 0.006 

Locus 1576 : 
2 alleles
3.6% missing data
   3   (0.923) 0.991 0.965 0.937 0.910 0.909 0.955 0.994 0.973 0.983 0.911 0.915 
   1   (0.077) 0.009 0.035 0.063 0.090 0.091 0.045 0.006 0.027 0.017 0.089 0.085 

Locus 1577 : 
2 alleles
9.4% missing data
   2   (0.905) 0.993 0.969 0.930 0.911 0.913 0.900 0.992 0.956 0.972 0.945 0.946 
   4   (0.095) 0.007 0.031 0.070 0.089 0.087 0.100 0.008 0.044 0.028 0.055 0.054 

Locus 1578 : 
2 alleles
11.6% missing data
   1   (0.707) 0.978 0.150 0.747 0.764 0.784 0.713 0.686 0.781 0.612 0.707 0.410 
   3   (0.293) 0.022 0.850 0.253 0.236 0.216 0.287 0.314 0.219 0.388 0.293 0.590 

Locus 1579 : 
2 alleles
11.6% missing data
   3   (0.886) 0.057 0.900 0.968 0.934 0.947 0.890 0.979 0.877 0.929 0.972 0.969 
   1   (0.114) 0.943 0.100 0.032 0.066 0.053 0.110 0.021 0.123 0.071 0.028 0.031 

Locus 1580 : 
2 alleles
8.7% missing data
   2   (0.906) 0.993 0.979 0.920 0.936 0.923 0.934 0.992 0.912 0.914 0.968 0.944 
   4   (0.094) 0.007 0.021 0.080 0.064 0.077 0.066 0.008 0.088 0.086 0.032 0.056 

Locus 1581 : 
2 alleles
14.5% missing data
   2   (0.851) 0.757 0.772 0.921 0.906 0.917 0.894 0.628 0.913 0.390 0.893 0.792 
   4   (0.149) 0.243 0.228 0.079 0.094 0.083 0.106 0.372 0.087 0.610 0.107 0.208 

Locus 1582 : 
2 alleles
5.8% missing data
   4   (0.876) 0.992 0.966 0.959 0.912 0.918 0.878 0.894 0.822 0.850 0.974 0.973 
   1   (0.124) 0.008 0.034 0.041 0.088 0.082 0.122 0.106 0.178 0.150 0.026 0.027 

Locus 1583 : 
2 alleles
1.4% missing data
   2   (0.908) 0.993 0.987 0.881 0.932 0.943 0.953 0.992 0.941 0.943 0.508 0.960 
   3   (0.092) 0.007 0.013 0.119 0.068 0.057 0.047 0.008 0.059 0.057 0.492 0.040 

Locus 1584 : 
2 alleles
2.2% missing data
   1   (0.727) 0.846 0.959 0.459 0.749 0.772 0.774 0.635 0.814 0.676 0.904 0.713 
   2   (0.273) 0.154 0.041 0.541 0.251 0.228 0.226 0.365 0.186 0.324 0.096 0.287 

Locus 1585 : 
2 alleles
3.6% missing data
   1   (0.896) 0.994 0.969 0.962 0.962 0.967 0.908 0.978 0.848 0.670 0.906 0.868 
   3   (0.104) 0.006 0.031 0.038 0.038 0.033 0.092 0.022 0.152 0.330 0.094 0.132 

Locus 1586 : 
2 alleles
13.0% missing data
   2   (0.326) 0.029 0.641 0.234 0.424 0.496 0.255 0.062 0.278 0.088 0.337 0.658 
   3   (0.674) 0.971 0.359 0.766 0.576 0.504 0.745 0.938 0.722 0.912 0.663 0.342 

Locus 1587 : 
2 alleles
4.3% missing data
   3   (0.246) 0.848 0.199 0.169 0.237 0.227 0.197 0.119 0.275 0.067 0.065 0.384 
   4   (0.754) 0.152 0.801 0.831 0.763 0.773 0.803 0.881 0.725 0.933 0.935 0.616 

Locus 1588 : 
2 alleles
5.1% missing data
   1   (0.950) 0.996 0.994 0.865 0.921 0.934 0.987 0.999 0.988 0.996 0.994 0.970 
   3   (0.050) 0.004 0.006 0.135 0.079 0.066 0.013 0.001 0.012 0.004 0.006 0.030 

Locus 1589 : 
2 alleles
3.6% missing data
   3   (0.796) 0.086 0.924 0.827 0.752 0.811 0.754 0.955 0.871 0.963 0.899 0.919 
   2   (0.204) 0.914 0.076 0.173 0.248 0.189 0.246 0.045 0.129 0.037 0.101 0.081 

Locus 1590 : 
2 alleles
4.3% missing data
   4   (0.924) 0.994 0.967 0.976 0.938 0.921 0.966 0.989 0.901 0.938 0.956 0.960 
   2   (0.076) 0.006 0.033 0.024 0.062 0.079 0.034 0.011 0.099 0.062 0.044 0.040 

Locus 1591 : 
2 alleles
6.5% missing data
   1   (0.852) 0.073 0.975 0.972 0.934 0.914 0.853 0.964 0.687 0.940 0.949 0.947 
   4   (0.148) 0.927 0.025 0.028 0.066 0.086 0.147 0.036 0.313 0.060 0.051 0.053 

Locus 1592 : 
2 alleles
5.1% missing data
   4   (0.859) 0.989 0.323 0.946 0.806 0.840 0.914 0.960 0.852 0.976 0.971 0.913 
   2   (0.141) 0.011 0.677 0.054 0.194 0.160 0.086 0.040 0.148 0.024 0.029 0.087 

Locus 1593 : 
2 alleles
2.2% missing data
   3   (0.893) 0.033 0.985 0.917 0.906 0.890 0.957 0.992 0.930 0.990 0.976 0.862 
   1   (0.107) 0.967 0.015 0.083 0.094 0.110 0.043 0.008 0.070 0.010 0.024 0.138 

Locus 1594 : 
2 alleles
12.3% missing data
   2   (0.631) 0.187 0.893 0.500 0.671 0.682 0.647 0.833 0.653 0.668 0.657 0.618 
   4   (0.369) 0.813 0.107 0.500 0.329 0.318 0.353 0.167 0.347 0.332 0.343 0.382 

Locus 1595 : 
2 alleles
3.6% missing data
   2   (0.861) 0.988 0.835 0.906 0.816 0.725 0.895 0.990 0.921 0.930 0.879 0.848 
   3   (0.139) 0.012 0.165 0.094 0.184 0.275 0.105 0.010 0.079 0.070 0.121 0.152 

Locus 1596 : 
2 alleles
14.5% missing data
   2   (0.821) 0.007 0.939 0.885 0.774 0.782 0.867 0.958 0.880 0.691 0.953 0.932 
   4   (0.179) 0.993 0.061 0.115 0.226 0.218 0.133 0.042 0.120 0.309 0.047 0.068 

Locus 1597 : 
2 alleles
18.1% missing data
   2   (0.803) 0.058 0.974 0.911 0.864 0.867 0.836 0.627 0.827 0.233 0.951 0.907 
   3   (0.197) 0.942 0.026 0.089 0.136 0.133 0.164 0.373 0.173 0.767 0.049 0.093 

Locus 1598 : 
2 alleles
4.3% missing data
   1   (0.900) 0.236 0.976 0.941 0.897 0.906 0.936 0.984 0.968 0.990 0.796 0.925 
   3   (0.100) 0.764 0.024 0.059 0.103 0.094 0.064 0.016 0.032 0.010 0.204 0.075 

Locus 1599 : 
2 alleles
5.1% missing data
   1   (0.264) 0.022 0.913 0.261 0.175 0.179 0.295 0.133 0.320 0.064 0.080 0.120 
   3   (0.736) 0.978 0.087 0.739 0.825 0.821 0.705 0.867 0.680 0.936 0.920 0.880 

Locus 1600 : 
2 alleles
4.3% missing data
   1   (0.771) 0.125 0.929 0.862 0.768 0.778 0.775 0.928 0.782 0.930 0.921 0.791 
   3   (0.229) 0.875 0.071 0.138 0.232 0.222 0.225 0.072 0.218 0.070 0.079 0.209 

Locus 1601 : 
2 alleles
4.3% missing data
   2   (0.907) 0.974 0.961 0.961 0.968 0.970 0.834 0.965 0.924 0.972 0.979 0.979 
   3   (0.093) 0.026 0.039 0.039 0.032 0.030 0.166 0.035 0.076 0.028 0.021 0.021 

Locus 1602 : 
2 alleles
3.6% missing data
   1   (0.100) 0.951 0.024 0.059 0.068 0.072 0.052 0.012 0.073 0.054 0.022 0.039 
   3   (0.900) 0.049 0.976 0.941 0.932 0.928 0.948 0.988 0.927 0.946 0.978 0.961 

Locus 1603 : 
2 alleles
2.9% missing data
   1   (0.870) 0.984 0.962 0.946 0.888 0.917 0.832 0.976 0.842 0.894 0.905 0.972 
   3   (0.130) 0.016 0.038 0.054 0.112 0.083 0.168 0.024 0.158 0.106 0.095 0.028 

Locus 1604 : 
2 alleles
2.2% missing data
   1   (0.206) 0.021 0.045 0.378 0.189 0.190 0.183 0.040 0.197 0.036 0.150 0.089 
   3   (0.794) 0.979 0.955 0.622 0.811 0.810 0.817 0.960 0.803 0.964 0.850 0.911 

Locus 1605 : 
2 alleles
15.9% missing data
   4   (0.891) 0.992 0.980 0.672 0.844 0.835 0.958 0.994 0.955 0.946 0.982 0.788 
   2   (0.109) 0.008 0.020 0.328 0.156 0.165 0.042 0.006 0.045 0.054 0.018 0.212 

Locus 1606 : 
2 alleles
13.8% missing data
   2   (0.127) 0.373 0.037 0.026 0.050 0.048 0.220 0.354 0.096 0.023 0.092 0.074 
   3   (0.873) 0.627 0.963 0.974 0.950 0.952 0.780 0.646 0.904 0.977 0.908 0.926 

Locus 1607 : 
2 alleles
18.8% missing data
   2   (0.276) 0.806 0.096 0.153 0.254 0.215 0.245 0.146 0.347 0.166 0.848 0.226 
   4   (0.724) 0.194 0.904 0.847 0.746 0.785 0.755 0.854 0.653 0.834 0.152 0.774 

Locus 1608 : 
2 alleles
15.2% missing data
   2   (0.843) 0.620 0.947 0.947 0.926 0.931 0.789 0.717 0.861 0.941 0.855 0.818 
   4   (0.157) 0.380 0.053 0.053 0.074 0.069 0.211 0.283 0.139 0.059 0.145 0.182 

Locus 1609 : 
2 alleles
14.5% missing data
   4   (0.861) 0.873 0.823 0.938 0.845 0.792 0.921 0.962 0.795 0.962 0.958 0.926 
   2   (0.139) 0.127 0.177 0.062 0.155 0.208 0.079 0.038 0.205 0.038 0.042 0.074 

Locus 1610 : 
2 alleles
4.3% missing data
   1   (0.851) 0.031 0.869 0.943 0.907 0.911 0.852 0.946 0.869 0.853 0.970 0.891 
   4   (0.149) 0.969 0.131 0.057 0.093 0.089 0.148 0.054 0.131 0.147 0.030 0.109 

Locus 1611 : 
2 alleles
8.0% missing data
   4   (0.910) 0.993 0.978 0.962 0.928 0.909 0.906 0.992 0.943 0.989 0.978 0.960 
   2   (0.090) 0.007 0.022 0.038 0.072 0.091 0.094 0.008 0.057 0.011 0.022 0.040 

Locus 1612 : 
2 alleles
2.9% missing data
   1   (0.894) 0.993 0.898 0.971 0.962 0.962 0.892 0.969 0.865 0.905 0.947 0.654 
   3   (0.106) 0.007 0.102 0.029 0.038 0.038 0.108 0.031 0.135 0.095 0.053 0.346 

Locus 1613 : 
2 alleles
3.6% missing data
   1   (0.832) 0.985 0.879 0.910 0.856 0.816 0.884 0.968 0.727 0.929 0.950 0.745 
   3   (0.168) 0.015 0.121 0.090 0.144 0.184 0.116 0.032 0.273 0.071 0.050 0.255 

Locus 1614 : 
2 alleles
4.3% missing data
   3   (0.837) 0.988 0.952 0.876 0.831 0.833 0.859 0.963 0.854 0.965 0.508 0.938 
   1   (0.163) 0.012 0.048 0.124 0.169 0.167 0.141 0.037 0.146 0.035 0.492 0.062 

Locus 1615 : 
2 alleles
15.2% missing data
   1   (0.860) 0.958 0.968 0.919 0.799 0.698 0.864 0.990 0.930 0.981 0.947 0.858 
   2   (0.140) 0.042 0.032 0.081 0.201 0.302 0.136 0.010 0.070 0.019 0.053 0.142 

Locus 1616 : 
2 alleles
5.1% missing data
   1   (0.898) 0.956 0.978 0.954 0.928 0.910 0.930 0.979 0.866 0.972 0.961 0.951 
   3   (0.102) 0.044 0.022 0.046 0.072 0.090 0.070 0.021 0.134 0.028 0.039 0.049 

Locus 1617 : 
2 alleles
14.5% missing data
   3   (0.688) 0.754 0.654 0.772 0.702 0.701 0.630 0.373 0.719 0.912 0.891 0.868 
   1   (0.312) 0.246 0.346 0.228 0.298 0.299 0.370 0.627 0.281 0.088 0.109 0.132 

Locus 1618 : 
2 alleles
9.4% missing data
   2   (0.883) 0.970 0.906 0.938 0.923 0.906 0.800 0.983 0.944 0.953 0.891 0.950 
   1   (0.117) 0.030 0.094 0.062 0.077 0.094 0.200 0.017 0.056 0.047 0.109 0.050 

Locus 1619 : 
2 alleles
10.9% missing data
   1   (0.330) 0.110 0.109 0.218 0.315 0.312 0.387 0.141 0.432 0.517 0.145 0.137 
   3   (0.670) 0.890 0.891 0.782 0.685 0.688 0.613 0.859 0.568 0.483 0.855 0.863 

Locus 1620 : 
2 alleles
1.4% missing data
   1   (0.814) 0.985 0.922 0.865 0.847 0.852 0.738 0.968 0.887 0.971 0.928 0.554 
   4   (0.186) 0.015 0.078 0.135 0.153 0.148 0.262 0.032 0.113 0.029 0.072 0.446 

Locus 1621 : 
2 alleles
7.2% missing data
   1   (0.883) 0.992 0.976 0.949 0.931 0.924 0.859 0.973 0.862 0.971 0.973 0.952 
   3   (0.117) 0.008 0.024 0.051 0.069 0.076 0.141 0.027 0.138 0.029 0.027 0.048 

Locus 1622 : 
2 alleles
5.8% missing data
   1   (0.482) 0.589 0.110 0.461 0.494 0.489 0.531 0.411 0.477 0.398 0.565 0.419 
   4   (0.518) 0.411 0.890 0.539 0.506 0.511 0.469 0.589 0.523 0.602 0.435 0.581 

Locus 1623 : 
2 alleles
15.9% missing data
   1   (0.107) 0.100 0.074 0.117 0.156 0.148 0.086 0.007 0.047 0.013 0.023 0.047 
   3   (0.893) 0.900 0.926 0.883 0.844 0.852 0.914 0.993 0.953 0.987 0.977 0.953 

Locus 1624 : 
2 alleles
18.1% missing data
   4   (0.750) 0.979 0.932 0.609 0.718 0.747 0.721 0.958 0.833 0.898 0.774 0.755 
   2   (0.250) 0.021 0.068 0.391 0.282 0.253 0.279 0.042 0.167 0.102 0.226 0.245 

Locus 1625 : 
2 alleles
10.9% missing data
   1   (0.127) 0.031 0.057 0.094 0.241 0.184 0.098 0.014 0.076 0.122 0.075 0.053 
   3   (0.873) 0.969 0.943 0.906 0.759 0.816 0.902 0.986 0.924 0.878 0.925 0.947 

Locus 1626 : 
2 alleles
3.6% missing data
   4   (0.875) 0.609 0.921 0.977 0.971 0.972 0.707 0.864 0.881 0.984 0.723 0.966 
   3   (0.125) 0.391 0.079 0.023 0.029 0.028 0.293 0.136 0.119 0.016 0.277 0.034 

Locus 1627 : 
2 alleles
2.9% missing data
   2   (0.885) 0.991 0.957 0.881 0.914 0.919 0.867 0.986 0.945 0.979 0.922 0.816 
   4   (0.115) 0.009 0.043 0.119 0.086 0.081 0.133 0.014 0.055 0.021 0.078 0.184 

Locus 1628 : 
2 alleles
10.9% missing data
   4   (0.867) 0.814 0.895 0.957 0.944 0.950 0.823 0.937 0.748 0.959 0.963 0.956 
   2   (0.133) 0.186 0.105 0.043 0.056 0.050 0.177 0.063 0.252 0.041 0.037 0.044 

Locus 1629 : 
2 alleles
0.7% missing data
   1   (0.877) 0.092 0.960 0.905 0.931 0.934 0.910 0.968 0.875 0.982 0.979 0.972 
   3   (0.123) 0.908 0.040 0.095 0.069 0.066 0.090 0.032 0.125 0.018 0.021 0.028 

Locus 1630 : 
2 alleles
4.3% missing data
   2   (0.640) 0.727 0.411 0.690 0.607 0.588 0.701 0.744 0.670 0.948 0.656 0.341 
   4   (0.360) 0.273 0.589 0.310 0.393 0.412 0.299 0.256 0.330 0.052 0.344 0.659 

Locus 1631 : 
2 alleles
5.1% missing data
   3   (0.763) 0.038 0.453 0.554 0.787 0.785 0.850 0.934 0.879 0.958 0.138 0.842 
   1   (0.237) 0.962 0.547 0.446 0.213 0.215 0.150 0.066 0.121 0.042 0.862 0.158 

Locus 1632 : 
2 alleles
3.6% missing data
   1   (0.781) 0.984 0.831 0.700 0.789 0.782 0.816 0.963 0.866 0.087 0.926 0.764 
   3   (0.219) 0.016 0.169 0.300 0.211 0.218 0.184 0.037 0.134 0.913 0.074 0.236 

Locus 1633 : 
2 alleles
4.3% missing data
   1   (0.311) 0.815 0.600 0.293 0.244 0.238 0.313 0.135 0.303 0.480 0.114 0.202 
   3   (0.689) 0.185 0.400 0.707 0.756 0.762 0.687 0.865 0.697 0.520 0.886 0.798 

Locus 1634 : 
2 alleles
15.2% missing data
   2   (0.435) 0.746 0.209 0.599 0.462 0.479 0.348 0.238 0.469 0.091 0.361 0.448 
   4   (0.565) 0.254 0.791 0.401 0.538 0.521 0.652 0.762 0.531 0.909 0.639 0.552 

Locus 1635 : 
2 alleles
10.1% missing data
   3   (0.845) 0.988 0.817 0.942 0.894 0.886 0.731 0.942 0.878 0.826 0.954 0.947 
   2   (0.155) 0.012 0.183 0.058 0.106 0.114 0.269 0.058 0.122 0.174 0.046 0.053 

Locus 1636 : 
2 alleles
2.9% missing data
   1   (0.819) 0.984 0.523 0.952 0.915 0.921 0.746 0.807 0.797 0.674 0.745 0.769 
   3   (0.181) 0.016 0.477 0.048 0.085 0.079 0.254 0.193 0.203 0.326 0.255 0.231 

Locus 1637 : 
2 alleles
6.5% missing data
   1   (0.732) 0.549 0.887 0.802 0.647 0.648 0.753 0.917 0.785 0.881 0.937 0.623 
   2   (0.268) 0.451 0.113 0.198 0.353 0.352 0.247 0.083 0.215 0.119 0.063 0.377 

Locus 1638 : 
2 alleles
9.4% missing data
   3   (0.935) 0.989 0.989 0.911 0.942 0.935 0.977 0.997 0.968 0.980 0.969 0.910 
   4   (0.065) 0.011 0.011 0.089 0.058 0.065 0.023 0.003 0.032 0.020 0.031 0.090 

Locus 1639 : 
2 alleles
2.9% missing data
   1   (0.903) 0.994 0.946 0.882 0.942 0.943 0.942 0.992 0.966 0.323 0.932 0.836 
   3   (0.097) 0.006 0.054 0.118 0.058 0.057 0.058 0.008 0.034 0.677 0.068 0.164 

Locus 1640 : 
2 alleles
7.2% missing data
   1   (0.758) 0.974 0.059 0.857 0.835 0.840 0.682 0.907 0.737 0.771 0.935 0.884 
   4   (0.242) 0.026 0.941 0.143 0.165 0.160 0.318 0.093 0.263 0.229 0.065 0.116 

Locus 1641 : 
2 alleles
3.6% missing data
   2   (0.711) 0.312 0.898 0.752 0.772 0.747 0.669 0.869 0.686 0.932 0.772 0.827 
   4   (0.289) 0.688 0.102 0.248 0.228 0.253 0.331 0.131 0.314 0.068 0.228 0.173 

Locus 1642 : 
2 alleles
13.0% missing data
   4   (0.703) 0.959 0.350 0.716 0.731 0.749 0.692 0.886 0.696 0.701 0.711 0.752 
   3   (0.297) 0.041 0.650 0.284 0.269 0.251 0.308 0.114 0.304 0.299 0.289 0.248 

Locus 1643 : 
2 alleles
4.3% missing data
   2   (0.910) 0.939 0.987 0.937 0.862 0.899 0.962 0.991 0.954 0.707 0.830 0.950 
   4   (0.090) 0.061 0.013 0.063 0.138 0.101 0.038 0.009 0.046 0.293 0.170 0.050 

Locus 1644 : 
2 alleles
3.6% missing data
   2   (0.522) 0.042 0.640 0.445 0.493 0.515 0.489 0.298 0.643 0.610 0.860 0.676 
   4   (0.478) 0.958 0.360 0.555 0.507 0.485 0.511 0.702 0.357 0.390 0.140 0.324 

Locus 1645 : 
2 alleles
3.6% missing data
   1   (0.838) 0.958 0.936 0.839 0.830 0.827 0.897 0.945 0.780 0.852 0.963 0.934 
   2   (0.162) 0.042 0.064 0.161 0.170 0.173 0.103 0.055 0.220 0.148 0.037 0.066 

Locus 1646 : 
2 alleles
8.0% missing data
   1   (0.106) 0.049 0.016 0.054 0.070 0.079 0.099 0.010 0.094 0.013 0.160 0.148 
   2   (0.894) 0.951 0.984 0.946 0.930 0.921 0.901 0.990 0.906 0.987 0.840 0.852 

Locus 1647 : 
2 alleles
9.4% missing data
   1   (0.687) 0.886 0.311 0.724 0.739 0.692 0.606 0.909 0.703 0.908 0.893 0.749 
   3   (0.313) 0.114 0.689 0.276 0.261 0.308 0.394 0.091 0.297 0.092 0.107 0.251 

Locus 1648 : 
2 alleles
4.3% missing data
   2   (0.923) 0.993 0.965 0.891 0.932 0.935 0.958 0.996 0.968 0.990 0.989 0.884 
   4   (0.077) 0.007 0.035 0.109 0.068 0.065 0.042 0.004 0.032 0.010 0.011 0.116 

Locus 1649 : 
2 alleles
15.2% missing data
   4   (0.884) 0.990 0.931 0.880 0.843 0.873 0.924 0.991 0.912 0.856 0.939 0.927 
   2   (0.116) 0.010 0.069 0.120 0.157 0.127 0.076 0.009 0.088 0.144 0.061 0.073 

Locus 1650 : 
2 alleles
6.5% missing data
   4   (0.226) 0.025 0.060 0.167 0.244 0.267 0.248 0.033 0.201 0.036 0.330 0.239 
   2   (0.774) 0.975 0.940 0.833 0.756 0.733 0.752 0.967 0.799 0.964 0.670 0.761 

Locus 1651 : 
2 alleles
0.7% missing data
   1   (0.754) 0.982 0.940 0.801 0.704 0.763 0.804 0.875 0.653 0.882 0.618 0.828 
   4   (0.246) 0.018 0.060 0.199 0.296 0.237 0.196 0.125 0.347 0.118 0.382 0.172 

Locus 1652 : 
2 alleles
1.4% missing data
   3   (0.909) 0.988 0.983 0.952 0.951 0.951 0.867 0.990 0.948 0.967 0.984 0.949 
   2   (0.091) 0.012 0.017 0.048 0.049 0.049 0.133 0.010 0.052 0.033 0.016 0.051 

Locus 1653 : 
2 alleles
5.1% missing data
   3   (0.604) 0.212 0.949 0.682 0.740 0.723 0.502 0.247 0.573 0.937 0.520 0.750 
   1   (0.396) 0.788 0.051 0.318 0.260 0.277 0.498 0.753 0.427 0.063 0.480 0.250 

Locus 1654 : 
2 alleles
15.2% missing data
   3   (0.773) 0.742 0.835 0.835 0.798 0.814 0.751 0.769 0.735 0.954 0.906 0.901 
   1   (0.227) 0.258 0.165 0.165 0.202 0.186 0.249 0.231 0.265 0.046 0.094 0.099 

Locus 1655 : 
2 alleles
2.9% missing data
   4   (0.892) 0.951 0.976 0.900 0.921 0.914 0.915 0.991 0.939 0.975 0.887 0.690 
   3   (0.108) 0.049 0.024 0.100 0.079 0.086 0.085 0.009 0.061 0.025 0.113 0.310 

Locus 1656 : 
2 alleles
2.9% missing data
   2   (0.897) 0.995 0.974 0.983 0.965 0.960 0.922 0.565 0.859 0.419 0.978 0.963 
   3   (0.103) 0.005 0.026 0.017 0.035 0.040 0.078 0.435 0.141 0.581 0.022 0.037 

Locus 1657 : 
2 alleles
10.1% missing data
   2   (0.909) 0.984 0.961 0.853 0.841 0.840 0.967 0.995 0.959 0.965 0.976 0.888 
   4   (0.091) 0.016 0.039 0.147 0.159 0.160 0.033 0.005 0.041 0.035 0.024 0.112 

Locus 1658 : 
2 alleles
4.3% missing data
   3   (0.910) 0.268 0.920 0.979 0.966 0.971 0.938 0.911 0.864 0.963 0.985 0.985 
   1   (0.090) 0.732 0.080 0.021 0.034 0.029 0.062 0.089 0.136 0.037 0.015 0.015 

Locus 1659 : 
2 alleles
13.8% missing data
   2   (0.904) 0.991 0.985 0.911 0.933 0.938 0.927 0.992 0.904 0.939 0.985 0.926 
   4   (0.096) 0.009 0.015 0.089 0.067 0.062 0.073 0.008 0.096 0.061 0.015 0.074 

Locus 1660 : 
2 alleles
13.8% missing data
   3   (0.214) 0.022 0.045 0.335 0.242 0.205 0.147 0.023 0.238 0.183 0.225 0.247 
   1   (0.786) 0.978 0.955 0.665 0.758 0.795 0.853 0.977 0.762 0.817 0.775 0.753 

Locus 1661 : 
2 alleles
5.1% missing data
   2   (0.151) 0.010 0.055 0.065 0.153 0.160 0.144 0.058 0.161 0.042 0.111 0.079 
   4   (0.849) 0.990 0.945 0.935 0.847 0.840 0.856 0.942 0.839 0.958 0.889 0.921 

Locus 1662 : 
2 alleles
2.9% missing data
   4   (0.797) 0.986 0.360 0.884 0.910 0.918 0.594 0.930 0.842 0.794 0.771 0.914 
   2   (0.203) 0.014 0.640 0.116 0.090 0.082 0.406 0.070 0.158 0.206 0.229 0.086 

Locus 1663 : 
2 alleles
1.4% missing data
   4   (0.884) 0.989 0.962 0.959 0.958 0.953 0.850 0.965 0.821 0.982 0.763 0.944 
   2   (0.116) 0.011 0.038 0.041 0.042 0.047 0.150 0.035 0.179 0.018 0.237 0.056 

Locus 1664 : 
2 alleles
2.2% missing data
   3   (0.919) 0.993 0.971 0.947 0.837 0.889 0.942 0.994 0.964 0.983 0.953 0.974 
   1   (0.081) 0.007 0.029 0.053 0.163 0.111 0.058 0.006 0.036 0.017 0.047 0.026 

Locus 1665 : 
2 alleles
5.8% missing data
   2   (0.723) 0.521 0.765 0.734 0.805 0.821 0.617 0.624 0.786 0.942 0.731 0.832 
   4   (0.277) 0.479 0.235 0.266 0.195 0.179 0.383 0.376 0.214 0.058 0.269 0.168 

Locus 1666 : 
2 alleles
3.6% missing data
   3   (0.875) 0.989 0.881 0.932 0.875 0.858 0.921 0.974 0.863 0.767 0.973 0.927 
   4   (0.125) 0.011 0.119 0.068 0.125 0.142 0.079 0.026 0.137 0.233 0.027 0.073 

Locus 1667 : 
2 alleles
4.3% missing data
   2   (0.909) 0.925 0.898 0.958 0.961 0.964 0.872 0.962 0.929 0.947 0.954 0.979 
   4   (0.091) 0.075 0.102 0.042 0.039 0.036 0.128 0.038 0.071 0.053 0.046 0.021 

Locus 1668 : 
2 alleles
3.6% missing data
   1   (0.911) 0.994 0.989 0.893 0.929 0.936 0.931 0.994 0.939 0.982 0.944 0.969 
   4   (0.089) 0.006 0.011 0.107 0.071 0.064 0.069 0.006 0.061 0.018 0.056 0.031 

Locus 1669 : 
2 alleles
2.2% missing data
   4   (0.901) 0.993 0.967 0.947 0.946 0.938 0.940 0.984 0.858 0.911 0.983 0.802 
   1   (0.099) 0.007 0.033 0.053 0.054 0.062 0.060 0.016 0.142 0.089 0.017 0.198 

Locus 1670 : 
2 alleles
5.8% missing data
   2   (0.499) 0.059 0.241 0.637 0.628 0.578 0.491 0.142 0.431 0.143 0.548 0.738 
   4   (0.501) 0.941 0.759 0.363 0.372 0.422 0.509 0.858 0.569 0.857 0.452 0.262 

Locus 1671 : 
2 alleles
13.8% missing data
   2   (0.928) 0.994 0.976 0.872 0.912 0.924 0.967 0.995 0.972 0.991 0.949 0.939 
   4   (0.072) 0.006 0.024 0.128 0.088 0.076 0.033 0.005 0.028 0.009 0.051 0.061 

Locus 1672 : 
2 alleles
1.4% missing data
   2   (0.662) 0.074 0.908 0.680 0.720 0.752 0.596 0.938 0.649 0.555 0.912 0.620 
   4   (0.338) 0.926 0.092 0.320 0.280 0.248 0.404 0.062 0.351 0.445 0.088 0.380 

Locus 1673 : 
2 alleles
2.2% missing data
   1   (0.689) 0.970 0.913 0.539 0.686 0.677 0.744 0.940 0.648 0.923 0.848 0.509 
   3   (0.311) 0.030 0.087 0.461 0.314 0.323 0.256 0.060 0.352 0.077 0.152 0.491 

Locus 1674 : 
2 alleles
10.9% missing data
   4   (0.902) 0.991 0.979 0.970 0.944 0.939 0.898 0.979 0.884 0.818 0.921 0.970 
   2   (0.098) 0.009 0.021 0.030 0.056 0.061 0.102 0.021 0.116 0.182 0.079 0.030 

Locus 1675 : 
2 alleles
7.2% missing data
   2   (0.633) 0.245 0.197 0.609 0.587 0.596 0.722 0.348 0.671 0.947 0.887 0.720 
   4   (0.367) 0.755 0.803 0.391 0.413 0.404 0.278 0.652 0.329 0.053 0.113 0.280 

Locus 1676 : 
2 alleles
14.5% missing data
   3   (0.355) 0.970 0.257 0.458 0.444 0.413 0.362 0.079 0.211 0.101 0.309 0.345 
   4   (0.645) 0.030 0.743 0.542 0.556 0.587 0.638 0.921 0.789 0.899 0.691 0.655 

Locus 1677 : 
2 alleles
6.5% missing data
   1   (0.857) 0.987 0.822 0.962 0.899 0.925 0.825 0.963 0.774 0.965 0.956 0.828 
   3   (0.143) 0.013 0.178 0.038 0.101 0.075 0.175 0.037 0.226 0.035 0.044 0.172 

Locus 1678 : 
2 alleles
10.1% missing data
   3   (0.751) 0.804 0.968 0.845 0.824 0.805 0.805 0.320 0.688 0.296 0.746 0.846 
   1   (0.249) 0.196 0.032 0.155 0.176 0.195 0.195 0.680 0.312 0.704 0.254 0.154 

Locus 1679 : 
2 alleles
2.9% missing data
   3   (0.951) 0.998 0.990 0.997 0.994 0.994 0.947 0.623 0.941 0.884 0.958 0.996 
   4   (0.049) 0.002 0.010 0.003 0.006 0.006 0.053 0.377 0.059 0.116 0.042 0.004 

Locus 1680 : 
2 alleles
2.9% missing data
   3   (0.889) 0.991 0.911 0.889 0.918 0.929 0.905 0.981 0.900 0.976 0.904 0.949 
   1   (0.111) 0.009 0.089 0.111 0.082 0.071 0.095 0.019 0.100 0.024 0.096 0.051 

Locus 1681 : 
2 alleles
10.9% missing data
   4   (0.953) 0.997 0.973 0.971 0.861 0.894 0.988 0.998 0.986 0.981 0.992 0.977 
   2   (0.047) 0.003 0.027 0.029 0.139 0.106 0.012 0.002 0.014 0.019 0.008 0.023 

Locus 1682 : 
2 alleles
3.6% missing data
   3   (0.950) 0.996 0.994 0.943 0.892 0.865 0.988 0.999 0.989 0.996 0.983 0.958 
   2   (0.050) 0.004 0.006 0.057 0.108 0.135 0.012 0.001 0.011 0.004 0.017 0.042 

Locus 1683 : 
2 alleles
0.7% missing data
   3   (0.947) 0.997 0.993 0.873 0.908 0.914 0.987 0.999 0.988 0.996 0.992 0.959 
   1   (0.053) 0.003 0.007 0.127 0.092 0.086 0.013 0.001 0.012 0.004 0.008 0.041 

Locus 1684 : 
2 alleles
5.1% missing data
   1   (0.905) 0.993 0.962 0.978 0.965 0.967 0.862 0.955 0.855 0.966 0.958 0.982 
   4   (0.095) 0.007 0.038 0.022 0.035 0.033 0.138 0.045 0.145 0.034 0.042 0.018 

Locus 1685 : 
2 alleles
15.9% missing data
   1   (0.925) 0.992 0.983 0.957 0.963 0.966 0.899 0.988 0.967 0.932 0.983 0.972 
   3   (0.075) 0.008 0.017 0.043 0.037 0.034 0.101 0.012 0.033 0.068 0.017 0.028 

Locus 1686 : 
2 alleles
13.0% missing data
   3   (0.899) 0.182 0.987 0.953 0.922 0.900 0.946 0.979 0.925 0.974 0.934 0.952 
   1   (0.101) 0.818 0.013 0.047 0.078 0.100 0.054 0.021 0.075 0.026 0.066 0.048 

Locus 1687 : 
2 alleles
3.6% missing data
   1   (0.873) 0.375 0.919 0.963 0.938 0.945 0.832 0.920 0.875 0.975 0.975 0.971 
   3   (0.127) 0.625 0.081 0.037 0.062 0.055 0.168 0.080 0.125 0.025 0.025 0.029 

Locus 1688 : 
2 alleles
1.4% missing data
   1   (0.906) 0.992 0.948 0.980 0.959 0.955 0.912 0.986 0.787 0.944 0.977 0.964 
   2   (0.094) 0.008 0.052 0.020 0.041 0.045 0.088 0.014 0.213 0.056 0.023 0.036 

Locus 1689 : 
2 alleles
7.2% missing data
   3   (0.748) 0.174 0.928 0.831 0.833 0.827 0.765 0.893 0.646 0.488 0.792 0.903 
   4   (0.252) 0.826 0.072 0.169 0.167 0.173 0.235 0.107 0.354 0.512 0.208 0.097 

Locus 1690 : 
2 alleles
3.6% missing data
   1   (0.878) 0.979 0.819 0.939 0.832 0.817 0.913 0.991 0.902 0.974 0.860 0.917 
   3   (0.122) 0.021 0.181 0.061 0.168 0.183 0.087 0.009 0.098 0.026 0.140 0.083 

Locus 1691 : 
2 alleles
5.8% missing data
   3   (0.846) 0.987 0.969 0.813 0.824 0.815 0.895 0.984 0.907 0.977 0.241 0.911 
   1   (0.154) 0.013 0.031 0.187 0.176 0.185 0.105 0.016 0.093 0.023 0.759 0.089 

Locus 1692 : 
2 alleles
3.6% missing data
   4   (0.926) 0.984 0.975 0.929 0.844 0.844 0.970 0.997 0.976 0.980 0.990 0.940 
   3   (0.074) 0.016 0.025 0.071 0.156 0.156 0.030 0.003 0.024 0.020 0.010 0.060 

Locus 1693 : 
2 alleles
10.9% missing data
   3   (0.907) 0.989 0.985 0.923 0.899 0.930 0.933 0.990 0.909 0.954 0.982 0.975 
   4   (0.093) 0.011 0.015 0.077 0.101 0.070 0.067 0.010 0.091 0.046 0.018 0.025 

Locus 1694 : 
2 alleles
6.5% missing data
   1   (0.892) 0.243 0.970 0.936 0.929 0.932 0.928 0.966 0.925 0.980 0.976 0.905 
   3   (0.108) 0.757 0.030 0.064 0.071 0.068 0.072 0.034 0.075 0.020 0.024 0.095 

Locus 1695 : 
2 alleles
5.8% missing data
   1   (0.870) 0.963 0.973 0.917 0.877 0.878 0.876 0.984 0.880 0.978 0.969 0.847 
   3   (0.130) 0.037 0.027 0.083 0.123 0.122 0.124 0.016 0.120 0.022 0.031 0.153 

Locus 1696 : 
2 alleles
2.9% missing data
   4   (0.914) 0.994 0.978 0.972 0.959 0.966 0.836 0.989 0.939 0.963 0.968 0.985 
   2   (0.086) 0.006 0.022 0.028 0.041 0.034 0.164 0.011 0.061 0.037 0.032 0.015 

Locus 1697 : 
2 alleles
5.1% missing data
   2   (0.147) 0.017 0.030 0.118 0.169 0.143 0.186 0.021 0.082 0.022 0.030 0.142 
   3   (0.853) 0.983 0.970 0.882 0.831 0.857 0.814 0.979 0.918 0.978 0.970 0.858 

Locus 1698 : 
2 alleles
10.9% missing data
   1   (0.725) 0.190 0.327 0.695 0.726 0.705 0.800 0.866 0.778 0.913 0.670 0.800 
   3   (0.275) 0.810 0.673 0.305 0.274 0.295 0.200 0.134 0.222 0.087 0.330 0.200 

Locus 1699 : 
2 alleles
11.6% missing data
   1   (0.863) 0.987 0.947 0.877 0.881 0.842 0.909 0.977 0.861 0.965 0.902 0.844 
   3   (0.137) 0.013 0.053 0.123 0.119 0.158 0.091 0.023 0.139 0.035 0.098 0.156 

Locus 1700 : 
2 alleles
1.4% missing data
   3   (0.927) 0.994 0.991 0.942 0.848 0.810 0.973 0.996 0.976 0.993 0.972 0.930 
   1   (0.073) 0.006 0.009 0.058 0.152 0.190 0.027 0.004 0.024 0.007 0.028 0.070 

Locus 1701 : 
2 alleles
9.4% missing data
   3   (0.918) 0.384 0.987 0.988 0.978 0.975 0.935 0.675 0.910 0.985 0.980 0.975 
   1   (0.082) 0.616 0.013 0.012 0.022 0.025 0.065 0.325 0.090 0.015 0.020 0.025 

Locus 1702 : 
2 alleles
4.3% missing data
   4   (0.628) 0.383 0.456 0.750 0.609 0.624 0.544 0.671 0.692 0.932 0.599 0.795 
   1   (0.372) 0.617 0.544 0.250 0.391 0.376 0.456 0.329 0.308 0.068 0.401 0.205 

Locus 1703 : 
2 alleles
18.1% missing data
   4   (0.754) 0.890 0.943 0.754 0.743 0.677 0.742 0.977 0.837 0.933 0.923 0.446 
   2   (0.246) 0.110 0.057 0.246 0.257 0.323 0.258 0.023 0.163 0.067 0.077 0.554 

Locus 1704 : 
2 alleles
13.0% missing data
   2   (0.891) 0.993 0.887 0.946 0.912 0.901 0.901 0.985 0.921 0.919 0.937 0.846 
   4   (0.109) 0.007 0.113 0.054 0.088 0.099 0.099 0.015 0.079 0.081 0.063 0.154 

Locus 1705 : 
2 alleles
1.4% missing data
   3   (0.903) 0.992 0.966 0.960 0.930 0.939 0.945 0.985 0.769 0.954 0.981 0.971 
   4   (0.097) 0.008 0.034 0.040 0.070 0.061 0.055 0.015 0.231 0.046 0.019 0.029 

Locus 1706 : 
2 alleles
10.1% missing data
   2   (0.893) 0.061 0.958 0.945 0.922 0.916 0.905 0.983 0.958 0.919 0.976 0.940 
   4   (0.107) 0.939 0.042 0.055 0.078 0.084 0.095 0.017 0.042 0.081 0.024 0.060 

Locus 1707 : 
2 alleles
11.6% missing data
   4   (0.802) 0.984 0.921 0.897 0.865 0.861 0.760 0.943 0.846 0.668 0.832 0.362 
   3   (0.198) 0.016 0.079 0.103 0.135 0.139 0.240 0.057 0.154 0.332 0.168 0.638 

Locus 1708 : 
2 alleles
4.3% missing data
   4   (0.843) 0.931 0.975 0.915 0.887 0.883 0.760 0.981 0.895 0.955 0.956 0.698 
   3   (0.157) 0.069 0.025 0.085 0.113 0.117 0.240 0.019 0.105 0.045 0.044 0.302 

Locus 1709 : 
2 alleles
7.2% missing data
   3   (0.919) 0.981 0.979 0.919 0.946 0.933 0.943 0.995 0.953 0.977 0.936 0.947 
   1   (0.081) 0.019 0.021 0.081 0.054 0.067 0.057 0.005 0.047 0.023 0.064 0.053 

Locus 1710 : 
2 alleles
4.3% missing data
   1   (0.890) 0.990 0.971 0.891 0.842 0.867 0.915 0.991 0.947 0.987 0.983 0.866 
   3   (0.110) 0.010 0.029 0.109 0.158 0.133 0.085 0.009 0.053 0.013 0.017 0.134 

Locus 1711 : 
2 alleles
2.9% missing data
   2   (0.803) 0.985 0.912 0.889 0.779 0.803 0.723 0.970 0.808 0.943 0.910 0.896 
   4   (0.197) 0.015 0.088 0.111 0.221 0.197 0.277 0.030 0.192 0.057 0.090 0.104 

Locus 1712 : 
2 alleles
1.4% missing data
   1   (0.739) 0.972 0.714 0.849 0.820 0.798 0.672 0.865 0.676 0.569 0.793 0.870 
   3   (0.261) 0.028 0.286 0.151 0.180 0.202 0.328 0.135 0.324 0.431 0.207 0.130 

Locus 1713 : 
2 alleles
14.5% missing data
   3   (0.873) 0.869 0.795 0.961 0.956 0.955 0.815 0.418 0.901 0.817 0.980 0.974 
   4   (0.127) 0.131 0.205 0.039 0.044 0.045 0.185 0.582 0.099 0.183 0.020 0.026 

Locus 1714 : 
2 alleles
5.8% missing data
   2   (0.570) 0.187 0.352 0.589 0.626 0.558 0.524 0.820 0.671 0.830 0.679 0.294 
   4   (0.430) 0.813 0.648 0.411 0.374 0.442 0.476 0.180 0.329 0.170 0.321 0.706 

Locus 1715 : 
2 alleles
13.8% missing data
   3   (0.894) 0.991 0.973 0.951 0.926 0.927 0.915 0.977 0.838 0.984 0.895 0.952 
   2   (0.106) 0.009 0.027 0.049 0.074 0.073 0.085 0.023 0.162 0.016 0.105 0.048 

Locus 1716 : 
2 alleles
5.1% missing data
   1   (0.855) 0.991 0.878 0.902 0.882 0.903 0.875 0.970 0.879 0.080 0.973 0.946 
   3   (0.145) 0.009 0.122 0.098 0.118 0.097 0.125 0.030 0.121 0.920 0.027 0.054 

Locus 1717 : 
2 alleles
2.9% missing data
   3   (0.742) 0.474 0.931 0.886 0.832 0.798 0.767 0.679 0.631 0.958 0.319 0.700 
   1   (0.258) 0.526 0.069 0.114 0.168 0.202 0.233 0.321 0.369 0.042 0.681 0.300 

Locus 1718 : 
2 alleles
5.1% missing data
   2   (0.863) 0.956 0.977 0.921 0.917 0.919 0.880 0.979 0.727 0.967 0.955 0.928 
   4   (0.137) 0.044 0.023 0.079 0.083 0.081 0.120 0.021 0.273 0.033 0.045 0.072 

Locus 1719 : 
2 alleles
2.9% missing data
   1   (0.920) 0.993 0.935 0.900 0.912 0.921 0.958 0.996 0.965 0.991 0.985 0.902 
   3   (0.080) 0.007 0.065 0.100 0.088 0.079 0.042 0.004 0.035 0.009 0.015 0.098 

Locus 1720 : 
2 alleles
11.6% missing data
   2   (0.913) 0.994 0.901 0.948 0.927 0.927 0.943 0.984 0.934 0.836 0.986 0.904 
   3   (0.087) 0.006 0.099 0.052 0.073 0.073 0.057 0.016 0.066 0.164 0.014 0.096 

Locus 1721 : 
2 alleles
2.9% missing data
   1   (0.895) 0.992 0.975 0.941 0.919 0.932 0.867 0.985 0.918 0.970 0.977 0.973 
   3   (0.105) 0.008 0.025 0.059 0.081 0.068 0.133 0.015 0.082 0.030 0.023 0.027 

Locus 1722 : 
2 alleles
3.6% missing data
   2   (0.875) 0.991 0.968 0.897 0.865 0.814 0.947 0.980 0.820 0.982 0.955 0.859 
   1   (0.125) 0.009 0.032 0.103 0.135 0.186 0.053 0.020 0.180 0.018 0.045 0.141 

Locus 1723 : 
2 alleles
2.2% missing data
   1   (0.105) 0.008 0.018 0.088 0.161 0.116 0.082 0.013 0.071 0.018 0.062 0.031 
   2   (0.895) 0.992 0.982 0.912 0.839 0.884 0.918 0.987 0.929 0.982 0.938 0.969 

Locus 1724 : 
2 alleles
15.2% missing data
   2   (0.465) 0.886 0.585 0.387 0.437 0.400 0.451 0.388 0.554 0.537 0.378 0.415 
   4   (0.535) 0.114 0.415 0.613 0.563 0.600 0.549 0.612 0.446 0.463 0.622 0.585 

Locus 1725 : 
2 alleles
1.4% missing data
   3   (0.886) 0.709 0.269 0.982 0.959 0.962 0.885 0.577 0.869 0.982 0.978 0.979 
   4   (0.114) 0.291 0.731 0.018 0.041 0.038 0.115 0.423 0.131 0.018 0.022 0.021 

Locus 1726 : 
2 alleles
5.1% missing data
   4   (0.900) 0.992 0.901 0.962 0.917 0.921 0.899 0.985 0.911 0.962 0.967 0.967 
   2   (0.100) 0.008 0.099 0.038 0.083 0.079 0.101 0.015 0.089 0.038 0.033 0.033 

Locus 1727 : 
2 alleles
8.0% missing data
   2   (0.853) 0.119 0.949 0.908 0.881 0.873 0.883 0.957 0.899 0.947 0.858 0.844 
   3   (0.147) 0.881 0.051 0.092 0.119 0.127 0.117 0.043 0.101 0.053 0.142 0.156 

Locus 1728 : 
2 alleles
10.1% missing data
   3   (0.800) 0.092 0.894 0.675 0.848 0.846 0.874 0.958 0.820 0.977 0.718 0.744 
   1   (0.200) 0.908 0.106 0.325 0.152 0.154 0.126 0.042 0.180 0.023 0.282 0.256 

Locus 1729 : 
2 alleles
13.8% missing data
   1   (0.857) 0.947 0.961 0.938 0.892 0.902 0.846 0.884 0.809 0.960 0.943 0.950 
   4   (0.143) 0.053 0.039 0.062 0.108 0.098 0.154 0.116 0.191 0.040 0.057 0.050 

Locus 1730 : 
2 alleles
4.3% missing data
   3   (0.870) 0.991 0.843 0.909 0.869 0.899 0.859 0.960 0.903 0.960 0.856 0.967 
   4   (0.130) 0.009 0.157 0.091 0.131 0.101 0.141 0.040 0.097 0.040 0.144 0.033 

Locus 1731 : 
2 alleles
15.2% missing data
   3   (0.699) 0.723 0.685 0.749 0.676 0.592 0.763 0.757 0.723 0.735 0.694 0.670 
   1   (0.301) 0.277 0.315 0.251 0.324 0.408 0.237 0.243 0.277 0.265 0.306 0.330 

Locus 1732 : 
2 alleles
4.3% missing data
   1   (0.906) 0.976 0.893 0.966 0.946 0.947 0.907 0.954 0.920 0.910 0.878 0.963 
   3   (0.094) 0.024 0.107 0.034 0.054 0.053 0.093 0.046 0.080 0.090 0.122 0.037 

Locus 1733 : 
2 alleles
3.6% missing data
   2   (0.788) 0.980 0.956 0.777 0.806 0.803 0.717 0.955 0.863 0.942 0.913 0.738 
   4   (0.212) 0.020 0.044 0.223 0.194 0.197 0.283 0.045 0.137 0.058 0.087 0.262 

Locus 1734 : 
2 alleles
3.6% missing data
   1   (0.151) 0.012 0.191 0.111 0.200 0.167 0.152 0.020 0.104 0.022 0.047 0.108 
   3   (0.849) 0.988 0.809 0.889 0.800 0.833 0.848 0.980 0.896 0.978 0.953 0.892 

Locus 1735 : 
2 alleles
14.5% missing data
   4   (0.531) 0.820 0.134 0.324 0.545 0.563 0.619 0.708 0.459 0.595 0.540 0.626 
   1   (0.469) 0.180 0.866 0.676 0.455 0.437 0.381 0.292 0.541 0.405 0.460 0.374 

Locus 1736 : 
2 alleles
7.2% missing data
   1   (0.832) 0.171 0.960 0.878 0.801 0.821 0.809 0.978 0.926 0.974 0.822 0.951 
   2   (0.168) 0.829 0.040 0.122 0.199 0.179 0.191 0.022 0.074 0.026 0.178 0.049 

Locus 1737 : 
2 alleles
15.2% missing data
   4   (0.513) 0.520 0.839 0.324 0.593 0.570 0.468 0.834 0.501 0.522 0.611 0.508 
   2   (0.487) 0.480 0.161 0.676 0.407 0.430 0.532 0.166 0.499 0.478 0.389 0.492 

Locus 1738 : 
2 alleles
5.1% missing data
   1   (0.895) 0.991 0.965 0.948 0.940 0.948 0.894 0.979 0.896 0.956 0.891 0.893 
   3   (0.105) 0.009 0.035 0.052 0.060 0.052 0.106 0.021 0.104 0.044 0.109 0.107 

Locus 1739 : 
2 alleles
2.2% missing data
   2   (0.922) 0.993 0.981 0.951 0.923 0.926 0.957 0.992 0.943 0.979 0.960 0.971 
   4   (0.078) 0.007 0.019 0.049 0.077 0.074 0.043 0.008 0.057 0.021 0.040 0.029 

Locus 1740 : 
2 alleles
3.6% missing data
   2   (0.905) 0.973 0.805 0.958 0.946 0.939 0.939 0.961 0.889 0.970 0.940 0.964 
   4   (0.095) 0.027 0.195 0.042 0.054 0.061 0.061 0.039 0.111 0.030 0.060 0.036 

Locus 1741 : 
2 alleles
16.7% missing data
   4   (0.861) 0.989 0.934 0.931 0.823 0.764 0.829 0.982 0.937 0.968 0.881 0.873 
   2   (0.139) 0.011 0.066 0.069 0.177 0.236 0.171 0.018 0.063 0.032 0.119 0.127 

Locus 1742 : 
2 alleles
10.9% missing data
   2   (0.869) 0.991 0.902 0.957 0.908 0.909 0.808 0.900 0.892 0.848 0.893 0.963 
   4   (0.131) 0.009 0.098 0.043 0.092 0.091 0.192 0.100 0.108 0.152 0.107 0.037 

Locus 1743 : 
2 alleles
1.4% missing data
   3   (0.905) 0.993 0.980 0.959 0.953 0.947 0.817 0.992 0.952 0.978 0.980 0.940 
   2   (0.095) 0.007 0.020 0.041 0.047 0.053 0.183 0.008 0.048 0.022 0.020 0.060 

Locus 1744 : 
2 alleles
3.6% missing data
   4   (0.085) 0.022 0.020 0.121 0.088 0.070 0.058 0.007 0.037 0.012 0.099 0.043 
   2   (0.915) 0.978 0.980 0.879 0.912 0.930 0.942 0.993 0.963 0.988 0.901 0.957 

Locus 1745 : 
2 alleles
3.6% missing data
   2   (0.912) 0.994 0.903 0.971 0.965 0.971 0.908 0.871 0.918 0.933 0.861 0.969 
   4   (0.088) 0.006 0.097 0.029 0.035 0.029 0.092 0.129 0.082 0.067 0.139 0.031 

Locus 1746 : 
2 alleles
10.1% missing data
   4   (0.909) 0.992 0.977 0.978 0.962 0.967 0.866 0.971 0.903 0.969 0.897 0.943 
   2   (0.091) 0.008 0.023 0.022 0.038 0.033 0.134 0.029 0.097 0.031 0.103 0.057 

Locus 1747 : 
2 alleles
2.9% missing data
   1   (0.744) 0.979 0.943 0.724 0.748 0.740 0.669 0.933 0.838 0.443 0.879 0.872 
   4   (0.256) 0.021 0.057 0.276 0.252 0.260 0.331 0.067 0.162 0.557 0.121 0.128 

Locus 1748 : 
2 alleles
6.5% missing data
   1   (0.846) 0.989 0.958 0.707 0.885 0.897 0.808 0.974 0.914 0.965 0.834 0.922 
   3   (0.154) 0.011 0.042 0.293 0.115 0.103 0.192 0.026 0.086 0.035 0.166 0.078 

Locus 1749 : 
2 alleles
3.6% missing data
   3   (0.891) 0.980 0.830 0.920 0.918 0.913 0.915 0.988 0.891 0.934 0.948 0.930 
   1   (0.109) 0.020 0.170 0.080 0.082 0.087 0.085 0.012 0.109 0.066 0.052 0.070 

Locus 1750 : 
2 alleles
5.8% missing data
   1   (0.915) 0.977 0.972 0.956 0.947 0.944 0.921 0.980 0.946 0.949 0.886 0.946 
   3   (0.085) 0.023 0.028 0.044 0.053 0.056 0.079 0.020 0.054 0.051 0.114 0.054 

Locus 1751 : 
2 alleles
4.3% missing data
   1   (0.610) 0.860 0.876 0.613 0.645 0.650 0.704 0.528 0.570 0.105 0.663 0.264 
   4   (0.390) 0.140 0.124 0.387 0.355 0.350 0.296 0.472 0.430 0.895 0.337 0.736 

Locus 1752 : 
2 alleles
3.6% missing data
   1   (0.857) 0.017 0.966 0.963 0.928 0.925 0.792 0.969 0.863 0.947 0.971 0.953 
   3   (0.143) 0.983 0.034 0.037 0.072 0.075 0.208 0.031 0.137 0.053 0.029 0.047 

Locus 1753 : 
2 alleles
11.6% missing data
   1   (0.527) 0.176 0.856 0.251 0.477 0.449 0.598 0.888 0.633 0.612 0.823 0.312 
   3   (0.473) 0.824 0.144 0.749 0.523 0.551 0.402 0.112 0.367 0.388 0.177 0.688 

Locus 1754 : 
2 alleles
15.2% missing data
   1   (0.470) 0.038 0.549 0.492 0.492 0.501 0.490 0.284 0.481 0.598 0.449 0.351 
   4   (0.530) 0.962 0.451 0.508 0.508 0.499 0.510 0.716 0.519 0.402 0.551 0.649 

Locus 1755 : 
2 alleles
8.7% missing data
   2   (0.620) 0.900 0.870 0.760 0.546 0.586 0.666 0.661 0.581 0.090 0.571 0.545 
   4   (0.380) 0.100 0.130 0.240 0.454 0.414 0.334 0.339 0.419 0.910 0.429 0.455 

Locus 1756 : 
2 alleles
3.6% missing data
   2   (0.750) 0.955 0.946 0.900 0.779 0.783 0.691 0.516 0.680 0.924 0.930 0.843 
   4   (0.250) 0.045 0.054 0.100 0.221 0.217 0.309 0.484 0.320 0.076 0.070 0.157 

Locus 1757 : 
2 alleles
10.9% missing data
   3   (0.909) 0.992 0.968 0.943 0.902 0.903 0.944 0.988 0.939 0.893 0.893 0.907 
   2   (0.091) 0.008 0.032 0.057 0.098 0.097 0.056 0.012 0.061 0.107 0.107 0.093 

Locus 1758 : 
2 alleles
1.4% missing data
   4   (0.839) 0.987 0.284 0.912 0.891 0.892 0.783 0.964 0.914 0.981 0.951 0.645 
   1   (0.161) 0.013 0.716 0.088 0.109 0.108 0.217 0.036 0.086 0.019 0.049 0.355 

Locus 1759 : 
2 alleles
10.1% missing data
   4   (0.809) 0.083 0.935 0.766 0.856 0.863 0.793 0.961 0.919 0.357 0.957 0.906 
   2   (0.191) 0.917 0.065 0.234 0.144 0.137 0.207 0.039 0.081 0.643 0.043 0.094 

Locus 1760 : 
2 alleles
13.0% missing data
   2   (0.651) 0.400 0.872 0.590 0.639 0.663 0.655 0.784 0.668 0.502 0.907 0.824 
   3   (0.349) 0.600 0.128 0.410 0.361 0.337 0.345 0.216 0.332 0.498 0.093 0.176 

Locus 1761 : 
2 alleles
13.0% missing data
   4   (0.789) 0.936 0.927 0.786 0.849 0.860 0.706 0.922 0.813 0.756 0.747 0.908 
   2   (0.211) 0.064 0.073 0.214 0.151 0.140 0.294 0.078 0.187 0.244 0.253 0.092 

Locus 1762 : 
2 alleles
2.2% missing data
   3   (0.732) 0.105 0.699 0.800 0.819 0.837 0.751 0.745 0.748 0.724 0.510 0.639 
   1   (0.268) 0.895 0.301 0.200 0.181 0.163 0.249 0.255 0.252 0.276 0.490 0.361 

Locus 1763 : 
2 alleles
5.1% missing data
   2   (0.362) 0.552 0.330 0.343 0.311 0.348 0.356 0.369 0.365 0.348 0.426 0.271 
   1   (0.638) 0.448 0.670 0.657 0.689 0.652 0.644 0.631 0.635 0.652 0.574 0.729 

Locus 1764 : 
2 alleles
2.2% missing data
   3   (0.868) 0.990 0.948 0.877 0.895 0.903 0.809 0.961 0.937 0.980 0.902 0.928 
   1   (0.132) 0.010 0.052 0.123 0.105 0.097 0.191 0.039 0.063 0.020 0.098 0.072 

Locus 1765 : 
2 alleles
5.1% missing data
   3   (0.698) 0.969 0.899 0.668 0.726 0.737 0.657 0.865 0.629 0.924 0.856 0.808 
   1   (0.302) 0.031 0.101 0.332 0.274 0.263 0.343 0.135 0.371 0.076 0.144 0.192 

Locus 1766 : 
2 alleles
2.2% missing data
   3   (0.610) 0.020 0.843 0.577 0.626 0.598 0.644 0.897 0.538 0.901 0.845 0.602 
   4   (0.390) 0.980 0.157 0.423 0.374 0.402 0.356 0.103 0.462 0.099 0.155 0.398 

Locus 1767 : 
2 alleles
11.6% missing data
   2   (0.871) 0.820 0.920 0.919 0.896 0.890 0.867 0.984 0.903 0.952 0.878 0.891 
   4   (0.129) 0.180 0.080 0.081 0.104 0.110 0.133 0.016 0.097 0.048 0.122 0.109 

Locus 1768 : 
2 alleles
2.2% missing data
   4   (0.893) 0.992 0.978 0.963 0.899 0.905 0.863 0.980 0.961 0.978 0.543 0.927 
   2   (0.107) 0.008 0.022 0.037 0.101 0.095 0.137 0.020 0.039 0.022 0.457 0.073 

Locus 1769 : 
2 alleles
2.9% missing data
   2   (0.909) 0.247 0.967 0.907 0.907 0.924 0.957 0.990 0.963 0.960 0.988 0.953 
   3   (0.091) 0.753 0.033 0.093 0.093 0.076 0.043 0.010 0.037 0.040 0.012 0.047 

Locus 1770 : 
2 alleles
6.5% missing data
   4   (0.907) 0.991 0.989 0.916 0.906 0.901 0.928 0.993 0.965 0.983 0.972 0.685 
   2   (0.093) 0.009 0.011 0.084 0.094 0.099 0.072 0.007 0.035 0.017 0.028 0.315 

Locus 1771 : 
2 alleles
10.1% missing data
   1   (0.137) 0.011 0.034 0.108 0.072 0.068 0.175 0.029 0.131 0.111 0.159 0.087 
   4   (0.863) 0.989 0.966 0.892 0.928 0.932 0.825 0.971 0.869 0.889 0.841 0.913 

Locus 1772 : 
2 alleles
3.6% missing data
   2   (0.918) 0.994 0.973 0.877 0.876 0.901 0.959 0.995 0.959 0.978 0.970 0.950 
   3   (0.082) 0.006 0.027 0.123 0.124 0.099 0.041 0.005 0.041 0.022 0.030 0.050 

Locus 1773 : 
2 alleles
1.4% missing data
   1   (0.847) 0.115 0.967 0.944 0.921 0.930 0.737 0.960 0.902 0.947 0.961 0.874 
   3   (0.153) 0.885 0.033 0.056 0.079 0.070 0.263 0.040 0.098 0.053 0.039 0.126 

Locus 1774 : 
2 alleles
5.8% missing data
   4   (0.935) 0.982 0.987 0.873 0.944 0.940 0.971 0.997 0.980 0.994 0.931 0.956 
   3   (0.065) 0.018 0.013 0.127 0.056 0.060 0.029 0.003 0.020 0.006 0.069 0.044 

Locus 1775 : 
2 alleles
4.3% missing data
   1   (0.540) 0.982 0.538 0.502 0.557 0.512 0.593 0.454 0.471 0.681 0.523 0.523 
   4   (0.460) 0.018 0.462 0.498 0.443 0.488 0.407 0.546 0.529 0.319 0.477 0.477 

Locus 1776 : 
2 alleles
2.9% missing data
   1   (0.918) 0.995 0.943 0.866 0.956 0.960 0.959 0.993 0.906 0.992 0.967 0.976 
   3   (0.082) 0.005 0.057 0.134 0.044 0.040 0.041 0.007 0.094 0.008 0.033 0.024 

Locus 1777 : 
2 alleles
5.1% missing data
   3   (0.916) 0.987 0.945 0.937 0.961 0.969 0.919 0.990 0.954 0.988 0.952 0.663 
   2   (0.084) 0.013 0.055 0.063 0.039 0.031 0.081 0.010 0.046 0.012 0.048 0.337 

Locus 1778 : 
2 alleles
2.2% missing data
   3   (0.933) 0.994 0.991 0.928 0.925 0.913 0.977 0.997 0.970 0.994 0.961 0.852 
   2   (0.067) 0.006 0.009 0.072 0.075 0.087 0.023 0.003 0.030 0.006 0.039 0.148 

Locus 1779 : 
2 alleles
11.6% missing data
   3   (0.847) 0.982 0.796 0.943 0.913 0.905 0.811 0.967 0.763 0.840 0.830 0.956 
   1   (0.153) 0.018 0.204 0.057 0.087 0.095 0.189 0.033 0.237 0.160 0.170 0.044 

Locus 1780 : 
2 alleles
4.3% missing data
   4   (0.896) 0.972 0.263 0.953 0.952 0.954 0.894 0.989 0.943 0.981 0.977 0.780 
   2   (0.104) 0.028 0.737 0.047 0.048 0.046 0.106 0.011 0.057 0.019 0.023 0.220 

Locus 1781 : 
2 alleles
9.4% missing data
   3   (0.477) 0.333 0.878 0.529 0.364 0.390 0.506 0.683 0.493 0.460 0.511 0.303 
   1   (0.523) 0.667 0.122 0.471 0.636 0.610 0.494 0.317 0.507 0.540 0.489 0.697 

Locus 1782 : 
2 alleles
1.4% missing data
   4   (0.934) 0.995 0.979 0.960 0.867 0.821 0.977 0.997 0.975 0.981 0.989 0.944 
   1   (0.066) 0.005 0.021 0.040 0.133 0.179 0.023 0.003 0.025 0.019 0.011 0.056 

Locus 1783 : 
2 alleles
2.9% missing data
   4   (0.890) 0.008 0.980 0.977 0.963 0.962 0.881 0.967 0.877 0.966 0.847 0.958 
   2   (0.110) 0.992 0.020 0.023 0.037 0.038 0.119 0.033 0.123 0.034 0.153 0.042 

Locus 1784 : 
2 alleles
7.2% missing data
   1   (0.609) 0.956 0.361 0.689 0.624 0.565 0.594 0.887 0.517 0.853 0.342 0.801 
   3   (0.391) 0.044 0.639 0.311 0.376 0.435 0.406 0.113 0.483 0.147 0.658 0.199 

Locus 1785 : 
2 alleles
13.8% missing data
   4   (0.542) 0.807 0.558 0.383 0.609 0.578 0.607 0.896 0.525 0.338 0.284 0.253 
   3   (0.458) 0.193 0.442 0.617 0.391 0.422 0.393 0.104 0.475 0.662 0.716 0.747 

Locus 1786 : 
2 alleles
3.6% missing data
   4   (0.231) 0.330 0.052 0.120 0.277 0.234 0.186 0.152 0.340 0.179 0.057 0.181 
   2   (0.769) 0.670 0.948 0.880 0.723 0.766 0.814 0.848 0.660 0.821 0.943 0.819 

Locus 1787 : 
2 alleles
2.2% missing data
   1   (0.924) 0.995 0.985 0.914 0.960 0.956 0.959 0.996 0.964 0.992 0.967 0.595 
   3   (0.076) 0.005 0.015 0.086 0.040 0.044 0.041 0.004 0.036 0.008 0.033 0.405 

Locus 1788 : 
2 alleles
6.5% missing data
   1   (0.705) 0.704 0.810 0.669 0.738 0.756 0.682 0.780 0.747 0.935 0.665 0.693 
   3   (0.295) 0.296 0.190 0.331 0.262 0.244 0.318 0.220 0.253 0.065 0.335 0.307 

Locus 1789 : 
2 alleles
9.4% missing data
   4   (0.886) 0.990 0.978 0.966 0.943 0.946 0.852 0.961 0.834 0.902 0.911 0.952 
   3   (0.114) 0.010 0.022 0.034 0.057 0.054 0.148 0.039 0.166 0.098 0.089 0.048 

Locus 1790 : 
2 alleles
15.9% missing data
   3   (0.914) 0.949 0.941 0.989 0.982 0.982 0.864 0.236 0.943 0.930 0.710 0.987 
   1   (0.086) 0.051 0.059 0.011 0.018 0.018 0.136 0.764 0.057 0.070 0.290 0.013 

Locus 1791 : 
2 alleles
2.2% missing data
   4   (0.897) 0.993 0.985 0.923 0.890 0.887 0.849 0.992 0.958 0.974 0.980 0.979 
   2   (0.103) 0.007 0.015 0.077 0.110 0.113 0.151 0.008 0.042 0.026 0.020 0.021 

Locus 1792 : 
2 alleles
6.5% missing data
   2   (0.882) 0.990 0.955 0.952 0.875 0.865 0.861 0.960 0.928 0.931 0.907 0.955 
   1   (0.118) 0.010 0.045 0.048 0.125 0.135 0.139 0.040 0.072 0.069 0.093 0.045 

Locus 1793 : 
2 alleles
2.9% missing data
   1   (0.772) 0.981 0.961 0.742 0.738 0.771 0.829 0.965 0.714 0.661 0.869 0.790 
   4   (0.228) 0.019 0.039 0.258 0.262 0.229 0.171 0.035 0.286 0.339 0.131 0.210 

Locus 1794 : 
2 alleles
1.4% missing data
   2   (0.911) 0.994 0.960 0.927 0.888 0.842 0.936 0.995 0.967 0.952 0.953 0.957 
   4   (0.089) 0.006 0.040 0.073 0.112 0.158 0.064 0.005 0.033 0.048 0.047 0.043 

Locus 1795 : 
2 alleles
11.6% missing data
   2   (0.890) 0.605 0.982 0.974 0.962 0.962 0.845 0.891 0.874 0.926 0.924 0.983 
   3   (0.110) 0.395 0.018 0.026 0.038 0.038 0.155 0.109 0.126 0.074 0.076 0.017 

Locus 1796 : 
2 alleles
2.9% missing data
   1   (0.756) 0.980 0.900 0.737 0.743 0.759 0.749 0.870 0.788 0.916 0.786 0.791 
   2   (0.244) 0.020 0.100 0.263 0.257 0.241 0.251 0.130 0.212 0.084 0.214 0.209 

Locus 1797 : 
2 alleles
0.7% missing data
   2   (0.876) 0.987 0.200 0.917 0.876 0.881 0.891 0.986 0.944 0.978 0.880 0.931 
   4   (0.124) 0.013 0.800 0.083 0.124 0.119 0.109 0.014 0.056 0.022 0.120 0.069 

Locus 1798 : 
2 alleles
8.0% missing data
   3   (0.905) 0.986 0.969 0.946 0.919 0.904 0.886 0.993 0.964 0.972 0.976 0.866 
   1   (0.095) 0.014 0.031 0.054 0.081 0.096 0.114 0.007 0.036 0.028 0.024 0.134 

Locus 1799 : 
2 alleles
11.6% missing data
   4   (0.876) 0.206 0.970 0.877 0.859 0.896 0.914 0.975 0.922 0.975 0.976 0.967 
   2   (0.124) 0.794 0.030 0.123 0.141 0.104 0.086 0.025 0.078 0.025 0.024 0.033 

Locus 1800 : 
2 alleles
4.3% missing data
   2   (0.642) 0.447 0.886 0.847 0.660 0.603 0.531 0.758 0.653 0.923 0.550 0.673 
   1   (0.358) 0.553 0.114 0.153 0.340 0.397 0.469 0.242 0.347 0.077 0.450 0.327 

Locus 1801 : 
2 alleles
6.5% missing data
   2   (0.918) 0.977 0.921 0.932 0.875 0.847 0.967 0.993 0.956 0.988 0.942 0.954 
   3   (0.082) 0.023 0.079 0.068 0.125 0.153 0.033 0.007 0.044 0.012 0.058 0.046 

Locus 1802 : 
2 alleles
12.3% missing data
   4   (0.793) 0.983 0.952 0.877 0.819 0.791 0.733 0.897 0.813 0.903 0.813 0.851 
   2   (0.207) 0.017 0.048 0.123 0.181 0.209 0.267 0.103 0.187 0.097 0.187 0.149 

Locus 1803 : 
2 alleles
4.3% missing data
   4   (0.907) 0.992 0.926 0.973 0.976 0.977 0.870 0.928 0.907 0.613 0.975 0.977 
   2   (0.093) 0.008 0.074 0.027 0.024 0.023 0.130 0.072 0.093 0.387 0.025 0.023 

Locus 1804 : 
2 alleles
10.1% missing data
   3   (0.740) 0.973 0.936 0.763 0.760 0.775 0.738 0.967 0.769 0.110 0.655 0.732 
   4   (0.260) 0.027 0.064 0.237 0.240 0.225 0.262 0.033 0.231 0.890 0.345 0.268 

Locus 1805 : 
2 alleles
11.6% missing data
   3   (0.895) 0.992 0.923 0.956 0.841 0.867 0.950 0.990 0.873 0.884 0.981 0.924 
   1   (0.105) 0.008 0.077 0.044 0.159 0.133 0.050 0.010 0.127 0.116 0.019 0.076 

Locus 1806 : 
2 alleles
11.6% missing data
   1   (0.857) 0.991 0.952 0.850 0.897 0.895 0.843 0.979 0.907 0.808 0.972 0.772 
   3   (0.143) 0.009 0.048 0.150 0.103 0.105 0.157 0.021 0.093 0.192 0.028 0.228 

Locus 1807 : 
2 alleles
15.2% missing data
   1   (0.912) 0.993 0.972 0.983 0.966 0.971 0.831 0.964 0.907 0.964 0.984 0.982 
   3   (0.088) 0.007 0.028 0.017 0.034 0.029 0.169 0.036 0.093 0.036 0.016 0.018 

Locus 1808 : 
2 alleles
4.3% missing data
   2   (0.260) 0.020 0.639 0.348 0.224 0.231 0.228 0.085 0.271 0.213 0.193 0.139 
   4   (0.740) 0.980 0.361 0.652 0.776 0.769 0.772 0.915 0.729 0.787 0.807 0.861 

Locus 1809 : 
2 alleles
3.6% missing data
   4   (0.684) 0.317 0.925 0.751 0.785 0.770 0.650 0.756 0.730 0.574 0.170 0.607 
   2   (0.316) 0.683 0.075 0.249 0.215 0.230 0.350 0.244 0.270 0.426 0.830 0.393 

Locus 1810 : 
2 alleles
8.0% missing data
   1   (0.718) 0.974 0.736 0.822 0.807 0.810 0.621 0.873 0.681 0.952 0.460 0.647 
   3   (0.282) 0.026 0.264 0.178 0.193 0.190 0.379 0.127 0.319 0.048 0.540 0.353 

Locus 1811 : 
2 alleles
2.9% missing data
   3   (0.910) 0.988 0.970 0.927 0.912 0.918 0.943 0.991 0.922 0.988 0.978 0.918 
   2   (0.090) 0.012 0.030 0.073 0.088 0.082 0.057 0.009 0.078 0.012 0.022 0.082 

Locus 1812 : 
2 alleles
10.1% missing data
   2   (0.903) 0.786 0.912 0.961 0.973 0.974 0.896 0.937 0.835 0.978 0.963 0.976 
   1   (0.097) 0.214 0.088 0.039 0.027 0.026 0.104 0.063 0.165 0.022 0.037 0.024 

Locus 1813 : 
2 alleles
2.9% missing data
   1   (0.633) 0.875 0.870 0.611 0.651 0.599 0.595 0.907 0.640 0.923 0.100 0.776 
   4   (0.367) 0.125 0.130 0.389 0.349 0.401 0.405 0.093 0.360 0.077 0.900 0.224 

Locus 1814 : 
2 alleles
2.9% missing data
   1   (0.821) 0.153 0.931 0.873 0.903 0.909 0.821 0.921 0.823 0.483 0.875 0.943 
   3   (0.179) 0.847 0.069 0.127 0.097 0.091 0.179 0.079 0.177 0.517 0.125 0.057 

Locus 1815 : 
2 alleles
13.0% missing data
   1   (0.589) 0.958 0.822 0.731 0.589 0.616 0.484 0.846 0.541 0.460 0.585 0.617 
   4   (0.411) 0.042 0.178 0.269 0.411 0.384 0.516 0.154 0.459 0.540 0.415 0.383 

Locus 1816 : 
2 alleles
3.6% missing data
   2   (0.803) 0.915 0.950 0.896 0.803 0.843 0.812 0.930 0.717 0.859 0.688 0.864 
   4   (0.197) 0.085 0.050 0.104 0.197 0.157 0.188 0.070 0.283 0.141 0.312 0.136 

Locus 1817 : 
2 alleles
2.9% missing data
   1   (0.789) 0.983 0.905 0.887 0.865 0.847 0.795 0.914 0.676 0.750 0.512 0.865 
   4   (0.211) 0.017 0.095 0.113 0.135 0.153 0.205 0.086 0.324 0.250 0.488 0.135 

Locus 1818 : 
2 alleles
2.2% missing data
   1   (0.812) 0.985 0.925 0.935 0.851 0.827 0.819 0.947 0.764 0.137 0.947 0.889 
   3   (0.188) 0.015 0.075 0.065 0.149 0.173 0.181 0.053 0.236 0.863 0.053 0.111 

Locus 1819 : 
2 alleles
15.9% missing data
   3   (0.915) 0.992 0.986 0.941 0.933 0.923 0.910 0.992 0.963 0.988 0.927 0.947 
   1   (0.085) 0.008 0.014 0.059 0.067 0.077 0.090 0.008 0.037 0.012 0.073 0.053 

Locus 1820 : 
2 alleles
11.6% missing data
   1   (0.538) 0.814 0.533 0.445 0.558 0.495 0.435 0.901 0.624 0.868 0.558 0.494 
   3   (0.462) 0.186 0.467 0.555 0.442 0.505 0.565 0.099 0.376 0.132 0.442 0.506 

Locus 1821 : 
2 alleles
5.8% missing data
   2   (0.791) 0.982 0.913 0.843 0.845 0.841 0.789 0.947 0.822 0.107 0.901 0.748 
   4   (0.209) 0.018 0.087 0.157 0.155 0.159 0.211 0.053 0.178 0.893 0.099 0.252 

Locus 1822 : 
2 alleles
15.2% missing data
   2   (0.463) 0.024 0.461 0.379 0.494 0.515 0.463 0.486 0.414 0.491 0.806 0.566 
   3   (0.537) 0.976 0.539 0.621 0.506 0.485 0.537 0.514 0.586 0.509 0.194 0.434 

Locus 1823 : 
2 alleles
0.7% missing data
   3   (0.951) 0.997 0.994 0.799 0.937 0.948 0.989 0.999 0.989 0.996 0.994 0.979 
   1   (0.049) 0.003 0.006 0.201 0.063 0.052 0.011 0.001 0.011 0.004 0.006 0.021 

Locus 1824 : 
2 alleles
10.9% missing data
   1   (0.186) 0.059 0.079 0.167 0.135 0.137 0.206 0.071 0.210 0.066 0.145 0.110 
   2   (0.814) 0.941 0.921 0.833 0.865 0.863 0.794 0.929 0.790 0.934 0.855 0.890 

Locus 1825 : 
2 alleles
14.5% missing data
   4   (0.435) 0.041 0.747 0.532 0.465 0.440 0.402 0.081 0.400 0.730 0.393 0.599 
   2   (0.565) 0.959 0.253 0.468 0.535 0.560 0.598 0.919 0.600 0.270 0.607 0.401 

Locus 1826 : 
2 alleles
13.0% missing data
   2   (0.726) 0.112 0.048 0.736 0.814 0.814 0.724 0.925 0.794 0.678 0.940 0.593 
   4   (0.274) 0.888 0.952 0.264 0.186 0.186 0.276 0.075 0.206 0.322 0.060 0.407 

Locus 1827 : 
2 alleles
3.6% missing data
   1   (0.839) 0.987 0.928 0.848 0.874 0.860 0.823 0.966 0.864 0.927 0.945 0.855 
   3   (0.161) 0.013 0.072 0.152 0.126 0.140 0.177 0.034 0.136 0.073 0.055 0.145 

Locus 1828 : 
2 alleles
4.3% missing data
   3   (0.899) 0.850 0.983 0.981 0.962 0.955 0.897 0.464 0.921 0.867 0.844 0.956 
   1   (0.101) 0.150 0.017 0.019 0.038 0.045 0.103 0.536 0.079 0.133 0.156 0.044 

Locus 1829 : 
2 alleles
11.6% missing data
   3   (0.904) 0.992 0.869 0.938 0.934 0.938 0.944 0.990 0.938 0.952 0.978 0.427 
   4   (0.096) 0.008 0.131 0.062 0.066 0.062 0.056 0.010 0.062 0.048 0.022 0.573 

Locus 1830 : 
2 alleles
2.9% missing data
   3   (0.936) 0.996 0.992 0.823 0.865 0.850 0.985 0.998 0.986 0.995 0.983 0.944 
   1   (0.064) 0.004 0.008 0.177 0.135 0.150 0.015 0.002 0.014 0.005 0.017 0.056 

Locus 1831 : 
2 alleles
5.1% missing data
   1   (0.876) 0.989 0.981 0.945 0.906 0.896 0.846 0.983 0.867 0.936 0.973 0.950 
   2   (0.124) 0.011 0.019 0.055 0.094 0.104 0.154 0.017 0.133 0.064 0.027 0.050 

Locus 1832 : 
2 alleles
8.0% missing data
   4   (0.792) 0.985 0.829 0.837 0.801 0.804 0.776 0.965 0.762 0.776 0.943 0.917 
   2   (0.208) 0.015 0.171 0.163 0.199 0.196 0.224 0.035 0.238 0.224 0.057 0.083 

Locus 1833 : 
2 alleles
10.9% missing data
   2   (0.880) 0.989 0.942 0.928 0.918 0.933 0.916 0.944 0.763 0.976 0.914 0.968 
   4   (0.120) 0.011 0.058 0.072 0.082 0.067 0.084 0.056 0.237 0.024 0.086 0.032 

Locus 1834 : 
2 alleles
13.0% missing data
   1   (0.909) 0.992 0.982 0.975 0.961 0.960 0.925 0.975 0.792 0.844 0.976 0.977 
   3   (0.091) 0.008 0.018 0.025 0.039 0.040 0.075 0.025 0.208 0.156 0.024 0.023 

Locus 1835 : 
2 alleles
10.9% missing data
   3   (0.896) 0.987 0.973 0.932 0.928 0.938 0.867 0.974 0.920 0.982 0.903 0.967 
   1   (0.104) 0.013 0.027 0.068 0.072 0.062 0.133 0.026 0.080 0.018 0.097 0.033 

Locus 1836 : 
2 alleles
2.2% missing data
   1   (0.905) 0.994 0.971 0.950 0.944 0.940 0.841 0.989 0.950 0.983 0.983 0.948 
   3   (0.095) 0.006 0.029 0.050 0.056 0.060 0.159 0.011 0.050 0.017 0.017 0.052 

Locus 1837 : 
2 alleles
5.1% missing data
   2   (0.809) 0.952 0.395 0.840 0.866 0.870 0.803 0.920 0.781 0.942 0.896 0.947 
   4   (0.191) 0.048 0.605 0.160 0.134 0.130 0.197 0.080 0.219 0.058 0.104 0.053 

Locus 1838 : 
2 alleles
5.8% missing data
   4   (0.899) 0.121 0.970 0.979 0.963 0.965 0.846 0.961 0.929 0.962 0.983 0.974 
   1   (0.101) 0.879 0.030 0.021 0.037 0.035 0.154 0.039 0.071 0.038 0.017 0.026 

Locus 1839 : 
2 alleles
3.6% missing data
   1   (0.848) 0.981 0.955 0.836 0.746 0.778 0.915 0.985 0.856 0.976 0.920 0.865 
   4   (0.152) 0.019 0.045 0.164 0.254 0.222 0.085 0.015 0.144 0.024 0.080 0.135 

Locus 1840 : 
2 alleles
5.1% missing data
   4   (0.852) 0.279 0.877 0.908 0.870 0.855 0.908 0.888 0.911 0.978 0.702 0.848 
   1   (0.148) 0.721 0.123 0.092 0.130 0.145 0.092 0.112 0.089 0.022 0.298 0.152 

Locus 1841 : 
2 alleles
2.9% missing data
   3   (0.904) 0.993 0.910 0.960 0.938 0.923 0.882 0.982 0.944 0.985 0.867 0.950
[truncated: 196,484 more chars]
