# Supplementary material for: Population genomic response to geographic gradients by widespread and endemic fishes of the Arabian Peninsula
Source: Ecol Evol. 2020 Apr 12;10(10):4314–30. doi: 10.1002/ece3.6199 (PMC7246217; doi:10.1002/ece3.6199)
Supplement: Supplementary file 6 — Appendix S1 [file ECE3-10-4314-s006.zip › Appendix S1, STRUCTURE and PCA Plots, Dryad/STRUCTURE/C. austriacus & C. melapterus/results_job_T54_q]

 C_aust_RS25  1 0.0003 0.0057 0.4200 0.2470 0.2036 0.0047 0.0048 0.0068 0.0013 0.0050 0.1007 
 C_aust_RS25  1 0.0007 0.0005 0.3635 0.1985 0.2576 0.0022 0.0045 0.0019 0.0005 0.0088 0.1615 
 C_aust_RS26  1 0.0003 0.0046 0.2773 0.2592 0.3063 0.0022 0.0024 0.0021 0.0005 0.0043 0.1408 
 C_aust_RS26  1 0.0002 0.0010 0.4744 0.2198 0.1978 0.0117 0.0021 0.0084 0.0010 0.0061 0.0774 
 C_aust_RS26  1 0.0003 0.0007 0.4461 0.2495 0.2097 0.0152 0.0033 0.0044 0.0012 0.0081 0.0616 
 C_aust_RS26  1 0.0002 0.0007 0.4212 0.2193 0.2403 0.0047 0.0033 0.0028 0.0006 0.0139 0.0930 
 C_aust_RS26  1 0.0003 0.0004 0.3136 0.2535 0.2543 0.0046 0.0017 0.0035 0.0010 0.0063 0.1610 
 C_aust_RS26  1 0.0001 0.0010 0.3838 0.2303 0.2348 0.0122 0.0102 0.0098 0.0007 0.0095 0.1078 
 C_aust_RS26  1 0.0001 0.0004 0.3638 0.2380 0.2689 0.0044 0.0013 0.0052 0.0007 0.0141 0.1030 
 C_aust_RS26  1 0.0002 0.0006 0.3632 0.3149 0.2394 0.0041 0.0017 0.0052 0.0012 0.0091 0.0606 
 C_aust_RS26  1 0.0002 0.0012 0.4392 0.2181 0.2507 0.0106 0.0013 0.0038 0.0008 0.0071 0.0670 
 C_aust_RS26  1 0.0002 0.0007 0.4393 0.2427 0.2523 0.0039 0.0024 0.0044 0.0029 0.0084 0.0429 
 C_aust_RS27  2 0.0023 0.0007 0.3735 0.2308 0.2175 0.0014 0.0029 0.0034 0.0012 0.0104 0.1560 
 C_aust_RS27  2 0.0061 0.0006 0.4258 0.2394 0.2250 0.0020 0.0052 0.0056 0.0006 0.0065 0.0831 
 C_aust_RS27  2 0.0019 0.0061 0.4469 0.2208 0.2269 0.0029 0.0093 0.0110 0.0012 0.0118 0.0612 
 C_aust_RS27  2 0.0029 0.0009 0.3744 0.2603 0.2424 0.0062 0.0056 0.0173 0.0018 0.0140 0.0742 
 C_aust_RS27  2 0.0047 0.0015 0.3103 0.2584 0.2678 0.0062 0.0203 0.0210 0.0009 0.0118 0.0972 
 C_aust_RS27  2 0.0023 0.0008 0.4042 0.2212 0.2469 0.0019 0.0037 0.0046 0.0004 0.0081 0.1060 
 C_aust_RS27  2 0.0019 0.0020 0.4968 0.1758 0.1787 0.0014 0.0046 0.0029 0.0005 0.0032 0.1321 
 C_aust_RS27  2 0.0019 0.0037 0.3030 0.2366 0.2713 0.0028 0.0218 0.0135 0.0020 0.0139 0.1294 
 C_aust_RS27  2 0.0098 0.0019 0.4181 0.2271 0.2413 0.0019 0.0183 0.0065 0.0005 0.0069 0.0678 
 C_aust_RS27  2 0.0025 0.0020 0.2983 0.2642 0.3162 0.0022 0.0062 0.0062 0.0010 0.0185 0.0827 
 C_aust_RS27  2 0.0056 0.0012 0.4026 0.2325 0.2352 0.0034 0.0105 0.0084 0.0007 0.0063 0.0935 
 C_aust_RS27  2 0.0012 0.0011 0.3217 0.2819 0.2861 0.0017 0.0039 0.0052 0.0014 0.0109 0.0850 
 C_aust_RS46  4 0.0013 0.0036 0.3797 0.2382 0.2458 0.0058 0.0094 0.0017 0.0003 0.0145 0.0997 
 C_aust_RS48  4 0.0002 0.0064 0.3780 0.3262 0.2107 0.0017 0.0036 0.0006 0.0004 0.0076 0.0647 
 C_aust_RS51  4 0.0004 0.0056 0.4446 0.2331 0.2035 0.0033 0.0111 0.0035 0.0004 0.0111 0.0833 
 C_aust_RS53  4 0.0003 0.0093 0.3085 0.2692 0.2325 0.0040 0.0014 0.0011 0.0014 0.0069 0.1653 
 C_aust_RS54  4 0.0005 0.0032 0.4265 0.2446 0.2485 0.0017 0.0019 0.0009 0.0009 0.0137 0.0578 
 C_aust_RS55  4 0.0003 0.0150 0.6208 0.1191 0.1200 0.0021 0.0051 0.0012 0.0014 0.0112 0.1037 
 C_aust_RS57  4 0.0028 0.0050 0.5833 0.1918 0.1590 0.0022 0.0016 0.0006 0.0015 0.0061 0.0461 
 C_aust_RS58  4 0.0003 0.0060 0.3709 0.2660 0.2234 0.0019 0.0023 0.0005 0.0006 0.0133 0.1149 
 C_aust_RS59  4 0.0035 0.0200 0.3743 0.2208 0.2424 0.0036 0.0120 0.0013 0.0012 0.0107 0.1103 
 C_aust_RS97  4 0.0003 0.0029 0.4491 0.2372 0.2294 0.0032 0.0040 0.0029 0.0008 0.0316 0.0387 
 C_aust_RS98  4 0.0006 0.0035 0.3739 0.2923 0.2443 0.0019 0.0017 0.0006 0.0004 0.0058 0.0751 
 C_aust_RS52  9 0.0012 0.0003 0.4173 0.2592 0.2242 0.0008 0.0043 0.0008 0.0021 0.0122 0.0775 
 C_aust_RS53  9 0.0021 0.0004 0.4120 0.2284 0.2346 0.0014 0.0168 0.0007 0.0021 0.0058 0.0958 
 C_aust_RS53  9 0.0010 0.0007 0.6021 0.1759 0.1313 0.0004 0.0129 0.0009 0.0009 0.0126 0.0614 
 C_aust_RS53  9 0.0029 0.0003 0.4896 0.2157 0.2042 0.0006 0.0050 0.0005 0.0015 0.0089 0.0708 
 C_aust_RS53  9 0.0018 0.0011 0.2978 0.2273 0.3070 0.0004 0.0094 0.0006 0.0017 0.0321 0.1206 
 C_aust_RS53  9 0.0007 0.0038 0.3352 0.2520 0.2481 0.0008 0.0071 0.0006 0.0092 0.0093 0.1331 
 C_aust_RS53  9 0.0263 0.0006 0.4949 0.1438 0.1382 0.0014 0.0065 0.0009 0.0017 0.0107 0.1749 
 C_aust_RS53  9 0.0005 0.0004 0.5280 0.1677 0.1895 0.0006 0.0085 0.0006 0.0008 0.0082 0.0953 
 C_aust_RS53  9 0.0026 0.0004 0.5085 0.1438 0.1639 0.0006 0.0037 0.0015 0.0022 0.0127 0.1601 
 C_aust_RS53  9 0.0005 0.0003 0.4073 0.2493 0.2455 0.0006 0.0094 0.0009 0.0017 0.0042 0.0803 
 C_aust_RS53  9 0.0006 0.0003 0.5430 0.1949 0.1685 0.0006 0.0100 0.0009 0.0018 0.0098 0.0696 
 C_aust_RS53  9 0.0019 0.0006 0.5091 0.1718 0.1726 0.0021 0.0037 0.0012 0.0013 0.0047 0.1311 
 C_aust_RS14 10 0.0002 0.0006 0.5661 0.2052 0.1563 0.0133 0.0013 0.0051 0.0017 0.0146 0.0355 
 C_aust_RS14 10 0.0003 0.0006 0.4896 0.1994 0.1857 0.0306 0.0016 0.0082 0.0021 0.0104 0.0716 
 C_aust_RS14 10 0.0005 0.0007 0.4449 0.2790 0.1895 0.0143 0.0006 0.0039 0.0016 0.0067 0.0584 
 C_aust_RS14 10 0.0002 0.0017 0.3281 0.3307 0.2570 0.0117 0.0010 0.0032 0.0035 0.0054 0.0576 
 C_aust_RS15 10 0.0011 0.0004 0.4114 0.2493 0.2563 0.0102 0.0009 0.0037 0.0076 0.0096 0.0495 
 C_aust_RS17 10 0.0002 0.0005 0.2963 0.2173 0.2689 0.0313 0.0011 0.0157 0.0024 0.0201 0.1462 
 C_aust_RS26 10 0.0003 0.0003 0.4769 0.1948 0.2106 0.0408 0.0012 0.0063 0.0070 0.0101 0.0516 
 C_aust_RS26 10 0.0002 0.0006 0.3583 0.2590 0.2185 0.0109 0.0007 0.0023 0.0034 0.0078 0.1384 
 C_aust_RS26 10 0.0003 0.0020 0.3974 0.2238 0.2465 0.0343 0.0013 0.0077 0.0065 0.0109 0.0692 
 C_aust_RS27 10 0.0004 0.0003 0.4602 0.1572 0.1804 0.0150 0.0006 0.0022 0.0012 0.0059 0.1767 
 C_aust_RS27 10 0.0005 0.0004 0.5613 0.1821 0.1737 0.0071 0.0006 0.0017 0.0025 0.0061 0.0637 
 C_aust_RS27 10 0.0007 0.0003 0.5398 0.1876 0.1825 0.0172 0.0010 0.0033 0.0023 0.0161 0.0492 
 C_aust_RS35 20 0.0005 0.0009 0.3641 0.2279 0.2717 0.0035 0.0033 0.0038 0.0010 0.0094 0.1139 
 C_aust_RS36 20 0.0004 0.0012 0.4782 0.1843 0.2120 0.0042 0.0061 0.0035 0.0017 0.0190 0.0893 
 C_aust_RS36 20 0.0008 0.0008 0.3617 0.2013 0.2418 0.0046 0.0094 0.0046 0.0008 0.0156 0.1587 
 C_aust_RS37 20 0.0008 0.0021 0.4240 0.2131 0.2247 0.0055 0.0054 0.0048 0.0009 0.0117 0.1070 
 C_aust_RS37 20 0.0004 0.0042 0.3912 0.2527 0.2272 0.0067 0.0053 0.0084 0.0014 0.0109 0.0917 
 C_aust_RS37 20 0.0012 0.0006 0.3884 0.2218 0.2668 0.0036 0.0062 0.0033 0.0030 0.0136 0.0916 
 C_aust_RS37 20 0.0043 0.0009 0.3489 0.2001 0.2565 0.0036 0.0047 0.0045 0.0009 0.0166 0.1591 
 C_aust_RS37 20 0.0004 0.0018 0.3773 0.2013 0.2286 0.0033 0.0062 0.0037 0.0014 0.0105 0.1652 
 C_aust_RS37 20 0.0007 0.0019 0.3687 0.2204 0.2314 0.0064 0.0067 0.0064 0.0012 0.0095 0.1467 
 C_aust_RS37 20 0.0015 0.0018 0.3870 0.2246 0.2573 0.0060 0.0042 0.0039 0.0013 0.0132 0.0992 
 C_aust_RS37 20 0.0005 0.0014 0.3799 0.2243 0.2511 0.0060 0.0039 0.0053 0.0021 0.0158 0.1096 
 C_aust_RS37 20 0.0004 0.0015 0.4160 0.2089 0.2021 0.0073 0.0038 0.0111 0.0007 0.0120 0.1363 
  C_aust_A1b 22 0.0007 0.0014 0.4647 0.2469 0.2066 0.0012 0.0006 0.0017 0.0012 0.0077 0.0674 
   C_aust_A2 22 0.0030 0.0208 0.3400 0.2732 0.2530 0.0040 0.0022 0.0086 0.0006 0.0243 0.0703 
   C_aust_A3 22 0.0006 0.0100 0.3410 0.0500 0.0380 0.0017 0.0113 0.0016 0.0010 0.0042 0.5406 
   C_aust_A4 22 0.0005 0.0029 0.4278 0.2044 0.1937 0.0019 0.0018 0.0025 0.0006 0.0422 0.1216 
   C_aust_A5 22 0.0008 0.0022 0.7190 0.1076 0.0827 0.0035 0.0058 0.0055 0.0006 0.0101 0.0624 
   C_aust_A6 22 0.0045 0.0018 0.5047 0.1797 0.1349 0.0018 0.0012 0.0024 0.0006 0.0188 0.1496 
   C_aust_A7 22 0.0018 0.0036 0.5021 0.1683 0.1861 0.0014 0.0014 0.0031 0.0004 0.0134 0.1184 
 C_melap_RS4 12 0.0050 0.0021 0.0020 0.0024 0.0019 0.3420 0.3112 0.2600 0.0371 0.0328 0.0037 
 C_melap_RS4 12 0.0005 0.0048 0.0006 0.0008 0.0008 0.3516 0.3113 0.2992 0.0261 0.0032 0.0011 
 C_melap_RS4 12 0.0057 0.0058 0.0020 0.0038 0.0062 0.1779 0.3362 0.3801 0.0736 0.0073 0.0012 
 C_melap_RS4 12 0.0023 0.0016 0.0013 0.0017 0.0014 0.1116 0.3977 0.4374 0.0388 0.0052 0.0010 
 C_melap_RS4 12 0.0017 0.0016 0.0051 0.0066 0.0059 0.1198 0.4120 0.3918 0.0218 0.0327 0.0011 
 C_melap_RS4 12 0.0011 0.0087 0.0022 0.0032 0.0037 0.0599 0.4472 0.4568 0.0075 0.0087 0.0011 
 C_melap_RS4 12 0.0007 0.0024 0.0017 0.0022 0.0024 0.0638 0.4369 0.4512 0.0136 0.0232 0.0019 
 C_melap_RS4 12 0.0010 0.0035 0.0006 0.0007 0.0007 0.0324 0.2537 0.0647 0.6393 0.0029 0.0006 
 C_melap_RS4 12 0.0024 0.0049 0.0049 0.0097 0.0080 0.2454 0.3410 0.3199 0.0569 0.0033 0.0037 
 C_melap_RS4 12 0.0019 0.0248 0.0014 0.0020 0.0023 0.1590 0.5162 0.2729 0.0105 0.0076 0.0013 
 C_melap_RS4 12 0.0019 0.0095 0.0010 0.0022 0.0019 0.2724 0.2072 0.3853 0.0918 0.0256 0.0013 
 C_melap_RS4 12 0.0019 0.0195 0.0016 0.0020 0.0017 0.0890 0.3702 0.4967 0.0125 0.0041 0.0010 
 C_melap_RS4 13 0.4876 0.0001 0.0001 0.0005 0.0000 0.0034 0.5065 0.0008 0.0004 0.0006 0.0001 
 C_melap_RS4 13 0.4930 0.0004 0.0001 0.0012 0.0000 0.0110 0.4885 0.0019 0.0009 0.0029 0.0002 
 C_melap_RS4 13 0.0015 0.0005 0.0003 0.0028 0.0000 0.5995 0.3290 0.0540 0.0060 0.0054 0.0010 
 C_melap_RS4 13 0.0081 0.0014 0.0003 0.0072 0.0000 0.4262 0.2559 0.2872 0.0037 0.0092 0.0008 
 C_melap_RS4 13 0.0015 0.0145 0.0003 0.0042 0.0000 0.0452 0.2487 0.6716 0.0120 0.0015 0.0005 
 C_melap_RS4 13 0.0013 0.0027 0.0007 0.0088 0.0000 0.5154 0.1557 0.3025 0.0024 0.0090 0.0014 
 C_melap_RS4 13 0.0010 0.0010 0.0004 0.0027 0.0000 0.6207 0.2914 0.0728 0.0051 0.0038 0.0008 
 C_melap_RS4 13 0.0005 0.0009 0.0010 0.0123 0.0003 0.3778 0.3192 0.2737 0.0083 0.0020 0.0040 
 C_melap_RS4 13 0.0010 0.0007 0.0011 0.0086 0.0001 0.4447 0.3289 0.1733 0.0019 0.0385 0.0012 
 C_melap_RS4 13 0.0003 0.0018 0.0003 0.0031 0.0000 0.3407 0.2124 0.4279 0.0067 0.0064 0.0004 
 C_melap_RS4 13 0.0005 0.4931 0.0010 0.0047 0.0000 0.0364 0.4301 0.0154 0.0060 0.0105 0.0021 
 C_melap_RS4 13 0.0016 0.0010 0.0004 0.0059 0.0000 0.5863 0.3178 0.0443 0.0307 0.0097 0.0023 
 C_melap_RS1 14 0.0010 0.0116 0.0025 0.0021 0.0015 0.1852 0.3889 0.3347 0.0019 0.0681 0.0024 
 C_melap_RS1 14 0.0010 0.0016 0.0005 0.0007 0.0005 0.0693 0.3413 0.0479 0.0017 0.5350 0.0005 
 C_melap_RS1 14 0.0054 0.0031 0.0010 0.0026 0.0026 0.4302 0.3119 0.2196 0.0030 0.0192 0.0015 
 C_melap_RS1 14 0.0344 0.0016 0.0012 0.0023 0.0017 0.3356 0.2852 0.2958 0.0039 0.0372 0.0009 
 C_melap_RS1 14 0.0078 0.0031 0.0011 0.0025 0.0034 0.2433 0.3146 0.3976 0.0011 0.0239 0.0017 
 C_melap_RS1 14 0.0013 0.0009 0.0038 0.0067 0.0059 0.3368 0.3851 0.1991 0.0037 0.0530 0.0036 
 C_melap_RS1 14 0.0112 0.0027 0.0008 0.0015 0.0013 0.3242 0.5571 0.0772 0.0043 0.0183 0.0013 
 C_melap_RS1 14 0.0123 0.0022 0.0008 0.0015 0.0011 0.3444 0.2780 0.3055 0.0039 0.0492 0.0010 
 C_melap_RS1 14 0.0024 0.0058 0.0019 0.0021 0.0015 0.4587 0.3517 0.1466 0.0019 0.0259 0.0016 
 C_melap_RS1 14 0.0152 0.0287 0.0013 0.0012 0.0010 0.3591 0.2776 0.3020 0.0036 0.0092 0.0011 
 C_melap_RS1 14 0.0021 0.0025 0.0007 0.0011 0.0009 0.3597 0.3008 0.3134 0.0030 0.0150 0.0008 
 C_melap_RS1 14 0.0014 0.0222 0.0018 0.0016 0.0016 0.2545 0.4928 0.1752 0.0019 0.0393 0.0076 
 C_melap_RS4 16 0.0016 0.0155 0.0025 0.0027 0.0022 0.5241 0.2864 0.1331 0.0186 0.0096 0.0036 
 C_melap_RS4 16 0.0009 0.0120 0.0020 0.0038 0.0028 0.4202 0.3044 0.2320 0.0158 0.0042 0.0020 
 C_melap_RS4 16 0.0015 0.0240 0.0009 0.0023 0.0015 0.4308 0.2543 0.2399 0.0373 0.0051 0.0025 
 C_melap_RS4 16 0.0019 0.0141 0.0019 0.0099 0.0065 0.4585 0.2226 0.2715 0.0050 0.0047 0.0034 
 C_melap_RS4 16 0.0037 0.0077 0.0020 0.0038 0.0030 0.5007 0.2731 0.1813 0.0126 0.0087 0.0032 
 C_melap_RS4 16 0.0016 0.0163 0.0012 0.0026 0.0016 0.3350 0.3591 0.2585 0.0154 0.0059 0.0027 
 C_melap_RS4 16 0.0011 0.0335 0.0015 0.0030 0.0021 0.3683 0.3255 0.2246 0.0138 0.0244 0.0023 
 C_melap_RS4 16 0.0010 0.0146 0.0021 0.0062 0.0039 0.3306 0.3018 0.3068 0.0242 0.0064 0.0024 
 C_melap_RS4 16 0.0006 0.0173 0.0017 0.0036 0.0022 0.4434 0.3143 0.1930 0.0100 0.0072 0.0067 
 C_melap_RS4 16 0.0020 0.0348 0.0074 0.0098 0.0064 0.3628 0.3886 0.1397 0.0196 0.0098 0.0191 
 C_melap_RS4 16 0.0003 0.0124 0.0026 0.0043 0.0025 0.3049 0.4562 0.1901 0.0102 0.0116 0.0049 
 C_melap_RS4 16 0.0009 0.0455 0.0019 0.0043 0.0030 0.3416 0.3084 0.2719 0.0115 0.0041 0.0069 
 C_melap_RS5 19 0.0017 0.0290 0.0007 0.0009 0.0027 0.4878 0.2771 0.1223 0.0687 0.0073 0.0017 
 C_melap_RS5 19 0.0137 0.0106 0.0017 0.0018 0.0045 0.4386 0.2801 0.1972 0.0210 0.0198 0.0110 
 C_melap_RS5 19 0.0016 0.0037 0.0008 0.0010 0.0035 0.5063 0.1951 0.2485 0.0310 0.0059 0.0024 
 C_melap_RS5 19 0.0019 0.0241 0.0006 0.0010 0.0058 0.4219 0.2334 0.2671 0.0355 0.0077 0.0011 
 C_melap_RS5 19 0.0031 0.0110 0.0006 0.0011 0.0032 0.2725 0.3520 0.3063 0.0333 0.0156 0.0013 
 C_melap_RS5 19 0.0045 0.0089 0.0010 0.0014 0.0038 0.4070 0.4087 0.1376 0.0217 0.0037 0.0017 
 C_melap_RS5 19 0.0016 0.0040 0.0012 0.0029 0.0053 0.3664 0.2548 0.3219 0.0313 0.0072 0.0033 
 C_melap_RS5 19 0.0011 0.0109 0.0019 0.0021 0.0135 0.2504 0.3668 0.2691 0.0700 0.0087 0.0054 
 C_melap_RS5 19 0.0009 0.0217 0.0007 0.0011 0.0051 0.5291 0.2705 0.1335 0.0235 0.0126 0.0014 
 C_melap_RS5 19 0.0009 0.0326 0.0009 0.0014 0.0079 0.3829 0.3304 0.1801 0.0559 0.0058 0.0012 
 C_melap_RS5 19 0.0027 0.0043 0.0043 0.0031 0.0133 0.5387 0.2738 0.1188 0.0316 0.0061 0.0033 
 C_melap_RS5 19 0.0018 0.0050 0.0007 0.0008 0.0032 0.4645 0.3294 0.1517 0.0345 0.0062 0.0021 
