# Supplementary material for: Population genomic response to geographic gradients by widespread and endemic fishes of the Arabian Peninsula
Source: Ecol Evol. 2020 Apr 12;10(10):4314–30. doi: 10.1002/ece3.6199 (PMC7246217; doi:10.1002/ece3.6199)
Supplement: Supplementary file 6 — Appendix S1 [file ECE3-10-4314-s006.zip › Appendix S1, STRUCTURE and PCA Plots, Dryad/STRUCTURE/C. austriacus & C. melapterus/results_job_T55_f]

----------------------------------------------------
STRUCTURE by Pritchard, Stephens and Donnelly (2000)
     and Falush, Stephens and Pritchard (2003)
       Code by Pritchard, Falush and Hubisz
             Version 2.3.4 (Jul 2012)
----------------------------------------------------


Command line arguments:   /home/compartido2/pablo_saenz/Structure/structure_kernel_src/structure -m parameter_job_T55 
Input File:    /home/compartido2/pablo_saenz/joey/structure/C_aus_x_C_mel/data_job_T55

Run parameters:
   138 individuals
   2782 loci
   11 populations assumed
   200000 Burn-in period
   300000 Reps
LOCPRIOR model used


--------------------------------------------
Proportion of membership of each pre-defined
 population in each of the 11 clusters

Given    Inferred Clusters                                                               Number of
 Pop       1      2      3      4      5      6      7      8      9     10     11      Individuals

  1:     0.002  0.001  0.352  0.201  0.299  0.011  0.110  0.021  0.001  0.002  0.000       12
  2:     0.003  0.001  0.343  0.175  0.327  0.027  0.091  0.023  0.001  0.002  0.006       12
  4:     0.003  0.001  0.345  0.158  0.327  0.006  0.148  0.007  0.001  0.001  0.003       11
  9:     0.001  0.001  0.403  0.183  0.326  0.005  0.070  0.004  0.002  0.003  0.003       12
 10:     0.001  0.001  0.342  0.140  0.324  0.042  0.113  0.028  0.002  0.005  0.000       12
 12:     0.542  0.020  0.004  0.002  0.002  0.004  0.002  0.004  0.088  0.221  0.111       12
 13:     0.363  0.011  0.000  0.002  0.001  0.035  0.004  0.013  0.001  0.350  0.219       12
 14:     0.457  0.097  0.002  0.002  0.002  0.004  0.003  0.002  0.003  0.324  0.104       12
 16:     0.443  0.015  0.002  0.002  0.002  0.012  0.005  0.008  0.012  0.404  0.094       12
 19:     0.397  0.013  0.002  0.004  0.002  0.003  0.002  0.004  0.041  0.439  0.092       12
 20:     0.004  0.003  0.354  0.198  0.331  0.014  0.070  0.019  0.001  0.004  0.001       12
 22:     0.004  0.006  0.311  0.162  0.391  0.004  0.110  0.006  0.001  0.003  0.001        7
--------------------------------------------

Allele-freq. divergence among pops (Net nucleotide distance),
computed using point estimates of P.

      1       2       3       4       5       6       7       8       9      10      11      
 1      -    0.0405  0.0179  0.0163  0.0175  0.0092  0.0201  0.0092  0.0429  0.0092  0.0314  
 2   0.0405     -    0.0437  0.0425  0.0436  0.0362  0.0466  0.0363  0.0692  0.0384  0.0586  
 3   0.0179  0.0437     -    0.0029  0.0017  0.0040  0.0081  0.0040  0.0434  0.0118  0.0356  
 4   0.0163  0.0425  0.0029     -    0.0014  0.0030  0.0065  0.0030  0.0421  0.0102  0.0339  
 5   0.0175  0.0436  0.0017  0.0014     -    0.0037  0.0072  0.0037  0.0431  0.0115  0.0353  
 6   0.0092  0.0362  0.0040  0.0030  0.0037     -    0.0070  0.0000  0.0361  0.0036  0.0262  
 7   0.0201  0.0466  0.0081  0.0065  0.0072  0.0070     -    0.0070  0.0462  0.0140  0.0381  
 8   0.0092  0.0363  0.0040  0.0030  0.0037  0.0000  0.0070     -    0.0361  0.0036  0.0262  
 9   0.0429  0.0692  0.0434  0.0421  0.0431  0.0361  0.0462  0.0361     -    0.0385  0.0616  
10   0.0092  0.0384  0.0118  0.0102  0.0115  0.0036  0.0140  0.0036  0.0385     -    0.0286  
11   0.0314  0.0586  0.0356  0.0339  0.0353  0.0262  0.0381  0.0262  0.0616  0.0286     -    

Average distances (expected heterozygosity) between individuals in same cluster:
cluster  1  : 0.2073 
cluster  2  : 0.1582 
cluster  3  : 0.2350 
cluster  4  : 0.2436 
cluster  5  : 0.2355 
cluster  6  : 0.2674 
cluster  7  : 0.2361 
cluster  8  : 0.2673 
cluster  9  : 0.1665 
cluster 10  : 0.2510 
cluster 11  : 0.1859 

--------------------------------------------
Estimated Ln Prob of Data   = -270005.3
Mean value of ln likelihood = -263756.7
Variance of ln likelihood   = 12497.3
Mean value of alpha         = 2.5467

Mean value of alpha_local for each location:
	location  1:  0.0409  0.0249  3.7444  2.3616  3.3447  0.1422  1.2746  0.2647  0.0488  0.0344  0.0126
	location  2:  0.1211  0.0509  11.1163  5.5219  10.4000  0.8416  2.8751  0.7276  0.0531  0.0963  0.2245
	location  4:  0.0748  0.0454  4.8389  2.3623  4.7519  0.1253  2.1314  0.1267  0.0341  0.0349  0.0677
	location  9:  0.0622  0.0346  12.3419  5.9833  10.2613  0.1708  2.2251  0.1238  0.0761  0.1183  0.1038
	location 10:  0.0445  0.0385  5.0687  2.0735  5.0049  0.6248  1.7419  0.4374  0.0725  0.1037  0.0259
	location 12:  5.2116  0.2590  0.0693  0.0526  0.0416  0.0579  0.0450  0.0606  0.6133  2.0948  1.3159
	location 13:  0.7698  0.1061  0.0101  0.0302  0.0169  0.1264  0.0477  0.0373  0.0129  0.5869  0.4692
	location 14:  5.1897  0.7965  0.0488  0.0754  0.0769  0.0606  0.0619  0.0417  0.0699  3.9000  1.4210
	location 16:  7.5773  0.3172  0.0671  0.0543  0.0780  0.2285  0.1170  0.1614  0.2808  7.0675  1.9707
	location 19:  15.0189  0.5482  0.0975  0.2160  0.0860  0.1400  0.1180  0.1760  1.7893  16.4373  3.5333
	location 20:  0.2190  0.1564  19.3595  11.0461  18.2928  0.7821  3.8662  1.0809  0.0659  0.2764  0.1147
	location 22:  0.0770  0.1073  2.5244  1.4990  3.4030  0.0686  1.0759  0.0935  0.0403  0.0717  0.0505

Mean value of Fst_1         = 0.1768
Mean value of Fst_2         = 0.9737
Mean value of Fst_3         = 0.1355
Mean value of Fst_4         = 0.2048
Mean value of Fst_5         = 0.1475
Mean value of Fst_6         = 0.0015
Mean value of Fst_7         = 0.3486
Mean value of Fst_8         = 0.0077
Mean value of Fst_9         = 0.8733
Mean value of Fst_10         = 0.0911
Mean value of Fst_11         = 0.4064

Mean value of r = 0.1325

Inferred ancestry of individuals:
        Label (%Miss) Pop:  Inferred clusters
  1 C_aust_RS25    (1)    1 :  0.004 0.001 0.335 0.168 0.278 0.011 0.178 0.023 0.001 0.001 0.000 
  2 C_aust_RS25    (2)    1 :  0.001 0.001 0.319 0.247 0.367 0.005 0.049 0.009 0.001 0.001 0.001 
  3 C_aust_RS26    (1)    1 :  0.001 0.000 0.326 0.300 0.282 0.005 0.075 0.010 0.000 0.000 0.000 
  4 C_aust_RS26    (0)    1 :  0.002 0.001 0.407 0.157 0.290 0.014 0.096 0.028 0.001 0.003 0.000 
  5 C_aust_RS26    (1)    1 :  0.001 0.002 0.384 0.174 0.247 0.014 0.146 0.027 0.001 0.004 0.000 
  6 C_aust_RS26    (1)    1 :  0.001 0.001 0.348 0.183 0.354 0.009 0.085 0.017 0.001 0.001 0.000 
  7 C_aust_RS26    (0)    1 :  0.001 0.000 0.286 0.264 0.298 0.008 0.122 0.018 0.001 0.001 0.000 
  8 C_aust_RS26    (0)    1 :  0.005 0.002 0.311 0.189 0.340 0.033 0.063 0.051 0.001 0.004 0.000 
  9 C_aust_RS26    (1)    1 :  0.001 0.000 0.285 0.196 0.374 0.008 0.119 0.015 0.001 0.001 0.000 
 10 C_aust_RS26    (0)    1 :  0.001 0.001 0.283 0.192 0.218 0.006 0.282 0.014 0.002 0.001 0.000 
 11 C_aust_RS26    (2)    1 :  0.001 0.001 0.477 0.187 0.246 0.012 0.045 0.028 0.001 0.002 0.000 
 12 C_aust_RS26    (0)    1 :  0.002 0.000 0.466 0.154 0.295 0.007 0.054 0.015 0.006 0.001 0.000 
 13 C_aust_RS27    (4)    2 :  0.001 0.000 0.286 0.187 0.356 0.016 0.136 0.013 0.001 0.001 0.003 
 14 C_aust_RS27    (1)    2 :  0.002 0.001 0.380 0.164 0.328 0.022 0.077 0.018 0.001 0.001 0.005 
 15 C_aust_RS27    (1)    2 :  0.006 0.001 0.382 0.133 0.345 0.025 0.081 0.020 0.001 0.002 0.004 
 16 C_aust_RS27    (2)    2 :  0.002 0.001 0.333 0.147 0.296 0.045 0.127 0.037 0.001 0.004 0.008 
 17 C_aust_RS27    (4)    2 :  0.006 0.002 0.302 0.183 0.300 0.052 0.096 0.042 0.001 0.004 0.013 
 18 C_aust_RS27    (1)    2 :  0.001 0.001 0.373 0.187 0.329 0.019 0.068 0.017 0.000 0.002 0.004 
 19 C_aust_RS27   (10)    2 :  0.002 0.000 0.378 0.170 0.364 0.013 0.057 0.011 0.001 0.001 0.003 
 20 C_aust_RS27    (2)    2 :  0.011 0.001 0.294 0.185 0.360 0.031 0.081 0.026 0.003 0.002 0.005 
 21 C_aust_RS27    (4)    2 :  0.003 0.003 0.385 0.174 0.313 0.020 0.069 0.018 0.000 0.002 0.013 
 22 C_aust_RS27    (1)    2 :  0.003 0.001 0.321 0.206 0.298 0.030 0.108 0.026 0.001 0.002 0.003 
 23 C_aust_RS27    (1)    2 :  0.003 0.000 0.352 0.165 0.337 0.031 0.072 0.027 0.001 0.002 0.010 
 24 C_aust_RS27    (0)    2 :  0.002 0.001 0.336 0.200 0.296 0.020 0.124 0.018 0.001 0.001 0.002 
 25 C_aust_RS46    (5)    4 :  0.004 0.001 0.324 0.167 0.337 0.008 0.139 0.009 0.000 0.002 0.007 
 26 C_aust_RS48    (8)    4 :  0.002 0.001 0.266 0.160 0.243 0.003 0.322 0.003 0.000 0.000 0.001 
 27 C_aust_RS51    (4)    4 :  0.008 0.002 0.355 0.160 0.328 0.008 0.127 0.008 0.001 0.001 0.003 
 28 C_aust_RS53    (1)    4 :  0.002 0.001 0.253 0.228 0.327 0.007 0.172 0.006 0.001 0.001 0.001 
 29 C_aust_RS54    (2)    4 :  0.001 0.001 0.376 0.149 0.331 0.007 0.124 0.008 0.001 0.001 0.001 
 30 C_aust_RS55   (14)    4 :  0.006 0.002 0.458 0.107 0.350 0.005 0.064 0.005 0.001 0.001 0.001 
 31 C_aust_RS57    (3)    4 :  0.001 0.001 0.447 0.100 0.349 0.005 0.089 0.004 0.001 0.001 0.002 
 32 C_aust_RS58    (1)    4 :  0.002 0.001 0.224 0.187 0.368 0.003 0.210 0.004 0.001 0.001 0.001 
 33 C_aust_RS59    (2)    4 :  0.004 0.005 0.355 0.190 0.315 0.012 0.093 0.013 0.001 0.001 0.010 
 34 C_aust_RS97    (2)    4 :  0.004 0.003 0.383 0.113 0.328 0.008 0.147 0.010 0.001 0.001 0.001 
 35 C_aust_RS98    (1)    4 :  0.001 0.000 0.354 0.170 0.323 0.005 0.138 0.006 0.000 0.001 0.002 
 36 C_aust_RS52    (2)    9 :  0.001 0.000 0.384 0.176 0.320 0.006 0.102 0.005 0.002 0.003 0.001 
 37 C_aust_RS53    (4)    9 :  0.002 0.000 0.396 0.201 0.321 0.007 0.059 0.005 0.002 0.004 0.004 
 38 C_aust_RS53    (6)    9 :  0.001 0.001 0.432 0.150 0.300 0.003 0.106 0.003 0.001 0.002 0.001 
 39 C_aust_RS53    (3)    9 :  0.001 0.001 0.436 0.164 0.318 0.005 0.067 0.003 0.001 0.002 0.002 
 40 C_aust_RS53    (9)    9 :  0.002 0.001 0.366 0.225 0.321 0.004 0.072 0.003 0.002 0.002 0.003 
 41 C_aust_RS53    (4)    9 :  0.002 0.001 0.321 0.233 0.328 0.006 0.096 0.004 0.006 0.003 0.001 
 42 C_aust_RS53    (4)    9 :  0.001 0.001 0.417 0.173 0.335 0.008 0.040 0.005 0.001 0.003 0.016 
 43 C_aust_RS53    (3)    9 :  0.001 0.000 0.444 0.160 0.332 0.004 0.052 0.003 0.001 0.003 0.001 
 44 C_aust_RS53    (8)    9 :  0.001 0.001 0.415 0.178 0.348 0.005 0.044 0.003 0.002 0.002 0.002 
 45 C_aust_RS53    (2)    9 :  0.002 0.000 0.407 0.204 0.306 0.005 0.066 0.003 0.002 0.002 0.001 
 46 C_aust_RS53    (6)    9 :  0.001 0.001 0.423 0.149 0.334 0.004 0.081 0.003 0.002 0.002 0.001 
 47 C_aust_RS53    (2)    9 :  0.001 0.000 0.399 0.181 0.345 0.006 0.057 0.005 0.001 0.004 0.002 
 48 C_aust_RS14    (2)   10 :  0.002 0.004 0.443 0.103 0.274 0.025 0.127 0.017 0.001 0.002 0.000 
 49 C_aust_RS14    (3)   10 :  0.002 0.001 0.398 0.128 0.299 0.060 0.066 0.039 0.001 0.006 0.000 
 50 C_aust_RS14    (1)   10 :  0.001 0.001 0.325 0.125 0.282 0.037 0.197 0.027 0.001 0.003 0.000 
 51 C_aust_RS14    (1)   10 :  0.001 0.001 0.284 0.171 0.264 0.033 0.219 0.021 0.002 0.003 0.000 
 52 C_aust_RS15    (1)   10 :  0.001 0.001 0.344 0.142 0.339 0.031 0.112 0.021 0.006 0.003 0.001 
 53 C_aust_RS17    (1)   10 :  0.002 0.001 0.216 0.188 0.342 0.087 0.097 0.056 0.002 0.008 0.000 
 54 C_aust_RS26    (3)   10 :  0.001 0.001 0.382 0.109 0.329 0.056 0.063 0.037 0.005 0.015 0.000 
 55 C_aust_RS26    (1)   10 :  0.001 0.001 0.256 0.190 0.362 0.019 0.152 0.014 0.003 0.002 0.000 
 56 C_aust_RS26    (1)   10 :  0.003 0.002 0.325 0.168 0.291 0.067 0.084 0.051 0.003 0.007 0.000 
 57 C_aust_RS27    (0)   10 :  0.001 0.000 0.363 0.164 0.364 0.032 0.049 0.023 0.001 0.004 0.000 
 58 C_aust_RS27    (8)   10 :  0.001 0.001 0.384 0.100 0.401 0.018 0.079 0.012 0.002 0.002 0.000 
 59 C_aust_RS27    (1)   10 :  0.001 0.002 0.380 0.096 0.340 0.038 0.115 0.022 0.001 0.003 0.001 
 60 C_aust_RS35    (1)   20 :  0.002 0.001 0.369 0.213 0.327 0.011 0.056 0.015 0.001 0.003 0.001 
 61 C_aust_RS36   (11)   20 :  0.003 0.009 0.392 0.187 0.327 0.011 0.050 0.016 0.001 0.004 0.001 
 62 C_aust_RS36    (4)   20 :  0.005 0.003 0.327 0.207 0.354 0.013 0.068 0.017 0.001 0.004 0.001 
 63 C_aust_RS37    (2)   20 :  0.004 0.002 0.357 0.182 0.326 0.014 0.089 0.020 0.001 0.004 0.001 
 64 C_aust_RS37    (1)   20 :  0.007 0.001 0.340 0.185 0.322 0.017 0.097 0.024 0.001 0.005 0.001 
 65 C_aust_RS37    (1)   20 :  0.003 0.002 0.386 0.185 0.324 0.013 0.063 0.018 0.002 0.004 0.002 
 66 C_aust_RS37    (2)   20 :  0.002 0.001 0.302 0.211 0.375 0.014 0.069 0.018 0.001 0.003 0.003 
 67 C_aust_RS37    (1)   20 :  0.004 0.004 0.336 0.211 0.355 0.013 0.056 0.017 0.001 0.003 0.001 
 68 C_aust_RS37    (1)   20 :  0.004 0.002 0.348 0.209 0.313 0.017 0.076 0.023 0.001 0.005 0.001 
 69 C_aust_RS37    (0)   20 :  0.003 0.001 0.362 0.201 0.323 0.014 0.069 0.018 0.001 0.004 0.002 
 70 C_aust_RS37    (0)   20 :  0.003 0.004 0.365 0.204 0.301 0.016 0.077 0.021 0.001 0.005 0.001 
 71 C_aust_RS37    (0)   20 :  0.004 0.002 0.358 0.183 0.329 0.018 0.075 0.025 0.000 0.006 0.001 
 72 C_aust_A1b    (6)   22 :  0.001 0.002 0.339 0.125 0.361 0.002 0.161 0.004 0.002 0.001 0.001 
 73 C_aust_A2    (4)   22 :  0.011 0.008 0.326 0.176 0.298 0.011 0.146 0.015 0.001 0.006 0.002 
 74 C_aust_A3   (21)   22 :  0.005 0.002 0.154 0.300 0.487 0.002 0.039 0.003 0.003 0.004 0.001 
 75 C_aust_A4    (7)   22 :  0.002 0.016 0.272 0.157 0.385 0.005 0.153 0.005 0.001 0.004 0.001 
 76 C_aust_A5   (13)   22 :  0.005 0.002 0.442 0.074 0.396 0.004 0.066 0.005 0.001 0.003 0.001 
 77 C_aust_A6    (8)   22 :  0.001 0.007 0.298 0.161 0.381 0.004 0.136 0.005 0.001 0.002 0.004 
 78 C_aust_A7    (2)   22 :  0.002 0.002 0.347 0.142 0.427 0.003 0.067 0.005 0.001 0.001 0.002 
 79 C_melap_RS4   (19)   12 :  0.368 0.056 0.002 0.002 0.002 0.004 0.001 0.004 0.040 0.383 0.137 
 80 C_melap_RS4   (20)   12 :  0.494 0.007 0.001 0.001 0.001 0.001 0.001 0.001 0.026 0.398 0.069 
 81 C_melap_RS4   (19)   12 :  0.503 0.016 0.005 0.004 0.001 0.005 0.002 0.005 0.073 0.245 0.140 
 82 C_melap_RS4   (27)   12 :  0.594 0.008 0.002 0.002 0.001 0.002 0.002 0.002 0.043 0.186 0.159 
 83 C_melap_RS4   (20)   12 :  0.618 0.040 0.007 0.003 0.003 0.006 0.009 0.006 0.024 0.151 0.133 
 84 C_melap_RS4   (22)   12 :  0.735 0.015 0.005 0.003 0.002 0.004 0.002 0.004 0.009 0.117 0.104 
 85 C_melap_RS4   (24)   12 :  0.721 0.042 0.003 0.003 0.002 0.003 0.002 0.004 0.018 0.122 0.080 
 86 C_melap_RS4   (34)   12 :  0.224 0.007 0.001 0.001 0.001 0.001 0.001 0.001 0.648 0.056 0.061 
 87 C_melap_RS4   (20)   12 :  0.491 0.004 0.010 0.004 0.003 0.006 0.002 0.006 0.061 0.308 0.106 
 88 C_melap_RS4   (29)   12 :  0.715 0.009 0.001 0.001 0.001 0.001 0.001 0.002 0.012 0.142 0.113 
 89 C_melap_RS4   (22)   12 :  0.371 0.026 0.003 0.002 0.001 0.007 0.003 0.006 0.090 0.398 0.093 
 90 C_melap_RS4   (23)   12 :  0.671 0.006 0.005 0.003 0.001 0.004 0.002 0.005 0.015 0.150 0.138 
 91 C_melap_RS4   (29)   13 :  0.015 0.001 0.000 0.000 0.000 0.001 0.000 0.000 0.000 0.004 0.978 
 92 C_melap_RS4    (7)   13 :  0.020 0.004 0.000 0.000 0.000 0.002 0.001 0.000 0.000 0.009 0.963 
 93 C_melap_RS4   (12)   13 :  0.293 0.012 0.000 0.001 0.000 0.004 0.001 0.001 0.001 0.572 0.116 
 94 C_melap_RS4   (14)   13 :  0.380 0.010 0.000 0.001 0.001 0.071 0.005 0.032 0.001 0.409 0.091 
 95 C_melap_RS4   (11)   13 :  0.585 0.002 0.000 0.002 0.000 0.049 0.023 0.021 0.003 0.259 0.055 
 96 C_melap_RS4   (15)   13 :  0.271 0.007 0.000 0.001 0.000 0.203 0.001 0.077 0.000 0.408 0.030 
 97 C_melap_RS4    (9)   13 :  0.310 0.006 0.000 0.001 0.000 0.006 0.001 0.002 0.000 0.571 0.102 
 98 C_melap_RS4    (8)   13 :  0.420 0.002 0.001 0.004 0.002 0.040 0.002 0.013 0.001 0.469 0.047 
 99 C_melap_RS4    (8)   13 :  0.401 0.043 0.001 0.003 0.001 0.012 0.002 0.004 0.000 0.438 0.094 
100 C_melap_RS4    (8)   13 :  0.470 0.012 0.000 0.001 0.001 0.018 0.004 0.006 0.001 0.468 0.019 
101 C_melap_RS4   (23)   13 :  0.894 0.014 0.001 0.004 0.002 0.011 0.003 0.002 0.002 0.025 0.042 
102 C_melap_RS4    (7)   13 :  0.298 0.018 0.000 0.001 0.000 0.006 0.004 0.002 0.005 0.575 0.090 
103 C_melap_RS1   (23)   14 :  0.621 0.090 0.002 0.002 0.003 0.003 0.003 0.002 0.003 0.234 0.039 
104 C_melap_RS1   (41)   14 :  0.227 0.653 0.001 0.001 0.001 0.001 0.001 0.001 0.002 0.083 0.032 
105 C_melap_RS1   (14)   14 :  0.445 0.033 0.002 0.002 0.002 0.003 0.004 0.002 0.003 0.413 0.092 
106 C_melap_RS1   (13)   14 :  0.376 0.054 0.002 0.002 0.002 0.008 0.003 0.004 0.004 0.384 0.161 
107 C_melap_RS1   (12)   14 :  0.490 0.025 0.002 0.005 0.005 0.005 0.004 0.003 0.001 0.331 0.130 
108 C_melap_RS1   (13)   14 :  0.446 0.072 0.004 0.004 0.004 0.004 0.009 0.003 0.005 0.385 0.065 
109 C_melap_RS1   (18)   14 :  0.519 0.032 0.001 0.001 0.001 0.001 0.001 0.001 0.003 0.231 0.208 
110 C_melap_RS1   (14)   14 :  0.352 0.064 0.001 0.002 0.001 0.004 0.003 0.002 0.004 0.431 0.136 
111 C_melap_RS1   (12)   14 :  0.426 0.038 0.002 0.003 0.003 0.003 0.001 0.002 0.002 0.407 0.114 
112 C_melap_RS1   (13)   14 :  0.488 0.012 0.001 0.003 0.003 0.007 0.002 0.003 0.002 0.365 0.114 
113 C_melap_RS1   (12)   14 :  0.439 0.020 0.001 0.001 0.002 0.004 0.002 0.003 0.005 0.443 0.081 
114 C_melap_RS1   (24)   14 :  0.652 0.075 0.001 0.003 0.002 0.001 0.002 0.001 0.002 0.182 0.079 
115 C_melap_RS4    (3)   16 :  0.298 0.025 0.002 0.001 0.002 0.008 0.002 0.006 0.012 0.539 0.105 
116 C_melap_RS4    (4)   16 :  0.438 0.007 0.002 0.001 0.002 0.009 0.004 0.006 0.012 0.430 0.088 
117 C_melap_RS4   (13)   16 :  0.447 0.008 0.001 0.001 0.001 0.008 0.002 0.005 0.029 0.404 0.093 
118 C_melap_RS4   (10)   16 :  0.326 0.006 0.003 0.003 0.004 0.031 0.007 0.023 0.004 0.502 0.091 
119 C_melap_RS4    (3)   16 :  0.297 0.012 0.002 0.001 0.002 0.014 0.003 0.009 0.008 0.522 0.130 
120 C_melap_RS4    (5)   16 :  0.525 0.008 0.001 0.001 0.001 0.006 0.003 0.004 0.012 0.322 0.116 
121 C_melap_RS4    (3)   16 :  0.475 0.056 0.002 0.001 0.002 0.011 0.003 0.008 0.010 0.343 0.091 
122 C_melap_RS4    (2)   16 :  0.498 0.008 0.003 0.002 0.003 0.013 0.013 0.010 0.019 0.337 0.094 
123 C_melap_RS4    (6)   16 :  0.428 0.015 0.002 0.002 0.002 0.010 0.005 0.006 0.007 0.448 0.075 
124 C_melap_RS4    (8)   16 :  0.428 0.018 0.004 0.003 0.005 0.014 0.007 0.008 0.014 0.382 0.118 
125 C_melap_RS4   (16)   16 :  0.657 0.015 0.002 0.002 0.002 0.005 0.004 0.004 0.007 0.253 0.049 
126 C_melap_RS4    (4)   16 :  0.497 0.007 0.002 0.003 0.004 0.017 0.005 0.010 0.008 0.366 0.081 
127 C_melap_RS5    (2)   19 :  0.389 0.012 0.001 0.003 0.001 0.003 0.002 0.003 0.061 0.447 0.079 
128 C_melap_RS5    (2)   19 :  0.351 0.024 0.002 0.005 0.002 0.004 0.002 0.005 0.028 0.462 0.116 
129 C_melap_RS5   (14)   19 :  0.344 0.009 0.002 0.005 0.002 0.005 0.003 0.006 0.034 0.522 0.069 
130 C_melap_RS5   (11)   19 :  0.395 0.011 0.001 0.004 0.001 0.005 0.002 0.006 0.040 0.456 0.079 
131 C_melap_RS5    (2)   19 :  0.474 0.027 0.001 0.003 0.001 0.002 0.002 0.003 0.037 0.341 0.109 
132 C_melap_RS5    (6)   19 :  0.437 0.007 0.001 0.003 0.001 0.002 0.002 0.003 0.027 0.385 0.132 
133 C_melap_RS5    (3)   19 :  0.348 0.013 0.002 0.004 0.002 0.003 0.004 0.004 0.041 0.497 0.082 
134 C_melap_RS5    (8)   19 :  0.485 0.012 0.003 0.007 0.003 0.003 0.003 0.004 0.067 0.313 0.099 
135 C_melap_RS5    (2)   19 :  0.406 0.016 0.002 0.004 0.001 0.003 0.003 0.004 0.031 0.459 0.072 
136 C_melap_RS5    (4)   19 :  0.447 0.010 0.002 0.005 0.002 0.003 0.002 0.004 0.051 0.400 0.075 
137 C_melap_RS5    (2)   19 :  0.322 0.011 0.004 0.007 0.003 0.005 0.003 0.005 0.034 0.518 0.088 
138 C_melap_RS5    (7)   19 :  0.368 0.011 0.001 0.003 0.001 0.002 0.001 0.003 0.039 0.471 0.100 


Estimated Allele Frequencies in each cluster
First column gives estimated ancestral frequencies


Locus 1 : 
2 alleles
14.5% missing data
   1   (0.891) 0.940 0.989 0.895 0.895 0.889 0.891 0.887 0.891 0.744 0.946 0.977 
   3   (0.109) 0.060 0.011 0.105 0.105 0.111 0.109 0.113 0.109 0.256 0.054 0.023 

Locus 2 : 
2 alleles
14.5% missing data
   2   (0.439) 0.404 0.452 0.369 0.496 0.516 0.439 0.418 0.440 0.880 0.415 0.106 
   4   (0.561) 0.596 0.548 0.631 0.504 0.484 0.561 0.582 0.560 0.120 0.585 0.894 

Locus 3 : 
2 alleles
5.1% missing data
   1   (0.905) 0.956 0.917 0.838 0.944 0.871 0.905 0.895 0.906 0.991 0.950 0.980 
   4   (0.095) 0.044 0.083 0.162 0.056 0.129 0.095 0.105 0.094 0.009 0.050 0.020 

Locus 4 : 
2 alleles
10.1% missing data
   1   (0.089) 0.200 0.008 0.039 0.048 0.042 0.089 0.049 0.088 0.215 0.051 0.023 
   4   (0.911) 0.800 0.992 0.961 0.952 0.958 0.911 0.951 0.912 0.785 0.949 0.977 

Locus 5 : 
2 alleles
2.2% missing data
   2   (0.891) 0.875 0.994 0.938 0.934 0.943 0.892 0.959 0.892 0.974 0.920 0.731 
   4   (0.109) 0.125 0.006 0.062 0.066 0.057 0.108 0.041 0.108 0.026 0.080 0.269 

Locus 6 : 
2 alleles
5.1% missing data
   3   (0.901) 0.975 0.929 0.891 0.917 0.900 0.901 0.890 0.901 0.991 0.964 0.818 
   2   (0.099) 0.025 0.071 0.109 0.083 0.100 0.099 0.110 0.099 0.009 0.036 0.182 

Locus 7 : 
2 alleles
10.1% missing data
   1   (0.596) 0.874 0.931 0.446 0.415 0.387 0.596 0.500 0.597 0.602 0.712 0.612 
   3   (0.404) 0.126 0.069 0.554 0.585 0.613 0.404 0.500 0.403 0.398 0.288 0.388 

Locus 8 : 
2 alleles
15.9% missing data
   2   (0.791) 0.709 0.851 0.843 0.823 0.850 0.791 0.910 0.791 0.770 0.866 0.387 
   4   (0.209) 0.291 0.149 0.157 0.177 0.150 0.209 0.090 0.209 0.230 0.134 0.613 

Locus 9 : 
2 alleles
2.2% missing data
   3   (0.912) 0.941 0.995 0.948 0.938 0.950 0.912 0.967 0.912 0.905 0.919 0.976 
   1   (0.088) 0.059 0.005 0.052 0.062 0.050 0.088 0.033 0.088 0.095 0.081 0.024 

Locus 10 : 
2 alleles
7.2% missing data
   1   (0.564) 0.523 0.978 0.679 0.579 0.715 0.564 0.436 0.565 0.506 0.451 0.345 
   3   (0.436) 0.477 0.022 0.321 0.421 0.285 0.436 0.564 0.435 0.494 0.549 0.655 

Locus 11 : 
2 alleles
6.5% missing data
   4   (0.752) 0.828 0.857 0.777 0.870 0.791 0.752 0.816 0.753 0.089 0.810 0.186 
   1   (0.248) 0.172 0.143 0.223 0.130 0.209 0.248 0.184 0.247 0.911 0.190 0.814 

Locus 12 : 
2 alleles
5.8% missing data
   1   (0.282) 0.184 0.044 0.403 0.372 0.381 0.281 0.338 0.281 0.097 0.204 0.065 
   3   (0.718) 0.816 0.956 0.597 0.628 0.619 0.719 0.662 0.719 0.903 0.796 0.935 

Locus 13 : 
2 alleles
1.4% missing data
   3   (0.905) 0.861 0.911 0.965 0.955 0.965 0.904 0.964 0.904 0.990 0.906 0.975 
   4   (0.095) 0.139 0.089 0.035 0.045 0.035 0.096 0.036 0.096 0.010 0.094 0.025 

Locus 14 : 
2 alleles
18.1% missing data
   1   (0.876) 0.849 0.921 0.945 0.875 0.905 0.876 0.914 0.875 0.859 0.907 0.968 
   4   (0.124) 0.151 0.079 0.055 0.125 0.095 0.124 0.086 0.125 0.141 0.093 0.032 

Locus 15 : 
2 alleles
14.5% missing data
   2   (0.108) 0.045 0.009 0.058 0.085 0.087 0.108 0.099 0.108 0.015 0.070 0.260 
   4   (0.892) 0.955 0.991 0.942 0.915 0.913 0.892 0.901 0.892 0.985 0.930 0.740 

Locus 16 : 
2 alleles
19.6% missing data
   1   (0.906) 0.983 0.995 0.928 0.905 0.908 0.906 0.842 0.906 0.981 0.931 0.982 
   4   (0.094) 0.017 0.005 0.072 0.095 0.092 0.094 0.158 0.094 0.019 0.069 0.018 

Locus 17 : 
2 alleles
9.4% missing data
   1   (0.912) 0.941 0.930 0.972 0.968 0.972 0.912 0.976 0.913 0.991 0.917 0.672 
   3   (0.088) 0.059 0.070 0.028 0.032 0.028 0.088 0.024 0.087 0.009 0.083 0.328 

Locus 18 : 
2 alleles
6.5% missing data
   4   (0.789) 0.797 0.951 0.812 0.824 0.832 0.789 0.889 0.789 0.961 0.780 0.803 
   2   (0.211) 0.203 0.049 0.188 0.176 0.168 0.211 0.111 0.211 0.039 0.220 0.197 

Locus 19 : 
2 alleles
2.2% missing data
   2   (0.883) 0.928 0.984 0.877 0.922 0.932 0.883 0.913 0.883 0.903 0.888 0.949 
   1   (0.117) 0.072 0.016 0.123 0.078 0.068 0.117 0.087 0.117 0.097 0.112 0.051 

Locus 20 : 
2 alleles
17.4% missing data
   1   (0.922) 0.992 0.998 0.844 0.880 0.836 0.922 0.891 0.922 0.994 0.980 0.988 
   3   (0.078) 0.008 0.002 0.156 0.120 0.164 0.078 0.109 0.078 0.006 0.020 0.012 

Locus 21 : 
2 alleles
17.4% missing data
   3   (0.245) 0.241 0.094 0.168 0.281 0.260 0.245 0.483 0.245 0.037 0.223 0.069 
   4   (0.755) 0.759 0.906 0.832 0.719 0.740 0.755 0.517 0.755 0.963 0.777 0.931 

Locus 22 : 
2 alleles
3.6% missing data
   2   (0.150) 0.168 0.314 0.074 0.113 0.060 0.150 0.097 0.151 0.044 0.141 0.204 
   4   (0.850) 0.832 0.686 0.926 0.887 0.940 0.850 0.903 0.849 0.956 0.859 0.796 

Locus 23 : 
2 alleles
4.3% missing data
   2   (0.892) 0.950 0.985 0.928 0.900 0.923 0.892 0.971 0.891 0.978 0.859 0.966 
   1   (0.108) 0.050 0.015 0.072 0.100 0.077 0.108 0.029 0.109 0.022 0.141 0.034 

Locus 24 : 
2 alleles
12.3% missing data
   4   (0.724) 0.817 0.804 0.719 0.727 0.775 0.724 0.809 0.723 0.609 0.778 0.568 
   2   (0.276) 0.183 0.196 0.281 0.273 0.225 0.276 0.191 0.277 0.391 0.222 0.432 

Locus 25 : 
2 alleles
6.5% missing data
   2   (0.419) 0.467 0.960 0.335 0.349 0.328 0.419 0.281 0.419 0.422 0.488 0.454 
   4   (0.581) 0.533 0.040 0.665 0.651 0.672 0.581 0.719 0.581 0.578 0.512 0.546 

Locus 26 : 
2 alleles
8.0% missing data
   1   (0.855) 0.932 0.881 0.830 0.760 0.762 0.855 0.926 0.854 0.984 0.928 0.962 
   3   (0.145) 0.068 0.119 0.170 0.240 0.238 0.145 0.074 0.146 0.016 0.072 0.038 

Locus 27 : 
2 alleles
10.1% missing data
   2   (0.297) 0.408 0.040 0.233 0.338 0.277 0.298 0.162 0.298 0.047 0.303 0.242 
   3   (0.703) 0.592 0.960 0.767 0.662 0.723 0.702 0.838 0.702 0.953 0.697 0.758 

Locus 28 : 
2 alleles
3.6% missing data
   2   (0.343) 0.425 0.036 0.388 0.274 0.310 0.343 0.416 0.343 0.056 0.370 0.126 
   3   (0.657) 0.575 0.964 0.612 0.726 0.690 0.657 0.584 0.657 0.944 0.630 0.874 

Locus 29 : 
2 alleles
13.8% missing data
   4   (0.245) 0.173 0.153 0.281 0.244 0.266 0.245 0.339 0.246 0.222 0.212 0.058 
   2   (0.755) 0.827 0.847 0.719 0.756 0.734 0.755 0.661 0.754 0.778 0.788 0.942 

Locus 30 : 
2 alleles
10.9% missing data
   3   (0.851) 0.893 0.040 0.945 0.922 0.941 0.851 0.894 0.851 0.888 0.763 0.899 
   1   (0.149) 0.107 0.960 0.055 0.078 0.059 0.149 0.106 0.149 0.112 0.237 0.101 

Locus 31 : 
2 alleles
12.3% missing data
   2   (0.927) 0.985 0.991 0.935 0.920 0.924 0.927 0.866 0.927 0.960 0.973 0.987 
   4   (0.073) 0.015 0.009 0.065 0.080 0.076 0.073 0.134 0.073 0.040 0.027 0.013 

Locus 32 : 
2 alleles
8.0% missing data
   3   (0.802) 0.788 0.672 0.872 0.858 0.901 0.802 0.925 0.802 0.799 0.759 0.579 
   1   (0.198) 0.212 0.328 0.128 0.142 0.099 0.198 0.075 0.198 0.201 0.241 0.421 

Locus 33 : 
2 alleles
6.5% missing data
   4   (0.890) 0.961 0.979 0.921 0.867 0.932 0.890 0.886 0.890 0.984 0.879 0.969 
   2   (0.110) 0.039 0.021 0.079 0.133 0.068 0.110 0.114 0.110 0.016 0.121 0.031 

Locus 34 : 
2 alleles
5.1% missing data
   3   (0.770) 0.906 0.984 0.760 0.695 0.676 0.770 0.795 0.769 0.819 0.809 0.943 
   1   (0.230) 0.094 0.016 0.240 0.305 0.324 0.230 0.205 0.231 0.181 0.191 0.057 

Locus 35 : 
2 alleles
2.2% missing data
   2   (0.899) 0.967 0.955 0.919 0.897 0.948 0.899 0.951 0.899 0.291 0.936 0.972 
   4   (0.101) 0.033 0.045 0.081 0.103 0.052 0.101 0.049 0.101 0.709 0.064 0.028 

Locus 36 : 
2 alleles
13.8% missing data
   4   (0.190) 0.234 0.037 0.176 0.089 0.124 0.190 0.146 0.189 0.193 0.195 0.427 
   2   (0.810) 0.766 0.963 0.824 0.911 0.876 0.810 0.854 0.811 0.807 0.805 0.573 

Locus 37 : 
2 alleles
2.9% missing data
   1   (0.091) 0.055 0.068 0.082 0.121 0.055 0.091 0.065 0.091 0.014 0.054 0.025 
   3   (0.909) 0.945 0.932 0.918 0.879 0.945 0.909 0.935 0.909 0.986 0.946 0.975 

Locus 38 : 
2 alleles
2.2% missing data
   1   (0.178) 0.144 0.009 0.152 0.219 0.168 0.178 0.233 0.178 0.030 0.161 0.073 
   3   (0.822) 0.856 0.991 0.848 0.781 0.832 0.822 0.767 0.822 0.970 0.839 0.927 

Locus 39 : 
2 alleles
2.2% missing data
   3   (0.904) 0.920 0.995 0.945 0.941 0.954 0.904 0.959 0.904 0.950 0.947 0.750 
   1   (0.096) 0.080 0.005 0.055 0.059 0.046 0.096 0.041 0.096 0.050 0.053 0.250 

Locus 40 : 
2 alleles
19.6% missing data
   1   (0.886) 0.861 0.989 0.917 0.928 0.906 0.886 0.901 0.886 0.978 0.937 0.972 
   2   (0.114) 0.139 0.011 0.083 0.072 0.094 0.114 0.099 0.114 0.022 0.063 0.028 

Locus 41 : 
2 alleles
1.4% missing data
   1   (0.753) 0.839 0.971 0.801 0.794 0.791 0.754 0.763 0.754 0.962 0.696 0.509 
   4   (0.247) 0.161 0.029 0.199 0.206 0.209 0.246 0.237 0.246 0.038 0.304 0.491 

Locus 42 : 
2 alleles
2.2% missing data
   2   (0.836) 0.923 0.991 0.906 0.866 0.917 0.836 0.514 0.836 0.760 0.773 0.943 
   4   (0.164) 0.077 0.009 0.094 0.134 0.083 0.164 0.486 0.164 0.240 0.227 0.057 

Locus 43 : 
2 alleles
13.8% missing data
   1   (0.118) 0.106 0.049 0.073 0.073 0.056 0.118 0.066 0.118 0.103 0.135 0.059 
   3   (0.882) 0.894 0.951 0.927 0.927 0.944 0.882 0.934 0.882 0.897 0.865 0.941 

Locus 44 : 
2 alleles
2.2% missing data
   3   (0.923) 0.993 0.990 0.850 0.896 0.922 0.923 0.924 0.923 0.995 0.985 0.850 
   1   (0.077) 0.007 0.010 0.150 0.104 0.078 0.077 0.076 0.077 0.005 0.015 0.150 

Locus 45 : 
2 alleles
8.0% missing data
   1   (0.904) 0.912 0.927 0.940 0.830 0.929 0.904 0.958 0.904 0.952 0.924 0.968 
   3   (0.096) 0.088 0.073 0.060 0.170 0.071 0.096 0.042 0.096 0.048 0.076 0.032 

Locus 46 : 
2 alleles
10.1% missing data
   2   (0.895) 0.977 0.958 0.794 0.903 0.826 0.895 0.923 0.895 0.915 0.949 0.985 
   4   (0.105) 0.023 0.042 0.206 0.097 0.174 0.105 0.077 0.105 0.085 0.051 0.015 

Locus 47 : 
2 alleles
10.9% missing data
   1   (0.325) 0.299 0.285 0.440 0.348 0.338 0.325 0.257 0.325 0.455 0.289 0.072 
   3   (0.675) 0.701 0.715 0.560 0.652 0.662 0.675 0.743 0.675 0.545 0.711 0.928 

Locus 48 : 
2 alleles
10.1% missing data
   2   (0.824) 0.949 0.046 0.838 0.816 0.806 0.824 0.774 0.824 0.106 0.924 0.967 
   3   (0.176) 0.051 0.954 0.162 0.184 0.194 0.176 0.226 0.176 0.894 0.076 0.033 

Locus 49 : 
2 alleles
6.5% missing data
   2   (0.862) 0.959 0.982 0.868 0.856 0.874 0.862 0.726 0.862 0.972 0.872 0.958 
   4   (0.138) 0.041 0.018 0.132 0.144 0.126 0.138 0.274 0.138 0.028 0.128 0.042 

Locus 50 : 
2 alleles
5.1% missing data
   2   (0.893) 0.939 0.463 0.944 0.918 0.934 0.893 0.941 0.894 0.977 0.904 0.933 
   1   (0.107) 0.061 0.537 0.056 0.082 0.066 0.107 0.059 0.106 0.023 0.096 0.067 

Locus 51 : 
2 alleles
12.3% missing data
   2   (0.847) 0.819 0.983 0.887 0.888 0.879 0.847 0.871 0.847 0.813 0.859 0.950 
   4   (0.153) 0.181 0.017 0.113 0.112 0.121 0.153 0.129 0.153 0.187 0.141 0.050 

Locus 52 : 
2 alleles
5.1% missing data
   1   (0.870) 0.975 0.868 0.718 0.873 0.743 0.870 0.713 0.870 0.989 0.936 0.976 
   3   (0.130) 0.025 0.132 0.282 0.127 0.257 0.130 0.287 0.130 0.011 0.064 0.024 

Locus 53 : 
2 alleles
5.8% missing data
   2   (0.638) 0.746 0.706 0.609 0.650 0.700 0.638 0.572 0.639 0.921 0.516 0.899 
   4   (0.362) 0.254 0.294 0.391 0.350 0.300 0.362 0.428 0.361 0.079 0.484 0.101 

Locus 54 : 
2 alleles
2.9% missing data
   3   (0.907) 0.974 0.994 0.951 0.956 0.954 0.907 0.952 0.907 0.081 0.938 0.969 
   1   (0.093) 0.026 0.006 0.049 0.044 0.046 0.093 0.048 0.093 0.919 0.062 0.031 

Locus 55 : 
2 alleles
4.3% missing data
   2   (0.912) 0.973 0.996 0.923 0.938 0.935 0.912 0.892 0.912 0.981 0.930 0.980 
   4   (0.088) 0.027 0.004 0.077 0.062 0.065 0.088 0.108 0.088 0.019 0.070 0.020 

Locus 56 : 
2 alleles
3.6% missing data
   2   (0.848) 0.948 0.986 0.741 0.847 0.755 0.848 0.861 0.847 0.966 0.922 0.963 
   4   (0.152) 0.052 0.014 0.259 0.153 0.245 0.152 0.139 0.153 0.034 0.078 0.037 

Locus 57 : 
2 alleles
13.8% missing data
   2   (0.898) 0.938 0.941 0.958 0.961 0.966 0.898 0.962 0.899 0.987 0.872 0.612 
   4   (0.102) 0.062 0.059 0.042 0.039 0.034 0.102 0.038 0.101 0.013 0.128 0.388 

Locus 58 : 
2 alleles
9.4% missing data
   3   (0.869) 0.966 0.995 0.874 0.873 0.901 0.869 0.899 0.869 0.955 0.910 0.718 
   1   (0.131) 0.034 0.005 0.126 0.127 0.099 0.131 0.101 0.131 0.045 0.090 0.282 

Locus 59 : 
2 alleles
4.3% missing data
   2   (0.764) 0.704 0.708 0.872 0.888 0.864 0.765 0.870 0.766 0.263 0.749 0.207 
   4   (0.236) 0.296 0.292 0.128 0.112 0.136 0.235 0.130 0.234 0.737 0.251 0.793 

Locus 60 : 
2 alleles
6.5% missing data
   2   (0.432) 0.295 0.455 0.563 0.594 0.522 0.431 0.576 0.431 0.868 0.287 0.102 
   4   (0.568) 0.705 0.545 0.437 0.406 0.478 0.569 0.424 0.569 0.132 0.713 0.898 

Locus 61 : 
2 alleles
5.1% missing data
   4   (0.279) 0.161 0.208 0.424 0.295 0.303 0.279 0.290 0.280 0.372 0.189 0.068 
   2   (0.721) 0.839 0.792 0.576 0.705 0.697 0.721 0.710 0.720 0.628 0.811 0.932 

Locus 62 : 
2 alleles
11.6% missing data
   1   (0.914) 0.952 0.989 0.947 0.938 0.941 0.914 0.913 0.914 0.868 0.941 0.976 
   3   (0.086) 0.048 0.011 0.053 0.062 0.059 0.086 0.087 0.086 0.132 0.059 0.024 

Locus 63 : 
2 alleles
9.4% missing data
   1   (0.282) 0.364 0.022 0.196 0.223 0.195 0.282 0.145 0.281 0.294 0.281 0.776 
   3   (0.718) 0.636 0.978 0.804 0.777 0.805 0.718 0.855 0.719 0.706 0.719 0.224 

Locus 64 : 
2 alleles
2.9% missing data
   3   (0.881) 0.959 0.951 0.865 0.827 0.868 0.881 0.827 0.881 0.990 0.928 0.955 
   4   (0.119) 0.041 0.049 0.135 0.173 0.132 0.119 0.173 0.119 0.010 0.072 0.045 

Locus 65 : 
2 alleles
4.3% missing data
   4   (0.866) 0.959 0.994 0.884 0.794 0.899 0.866 0.882 0.865 0.905 0.865 0.975 
   2   (0.134) 0.041 0.006 0.116 0.206 0.101 0.134 0.118 0.135 0.095 0.135 0.025 

Locus 66 : 
2 alleles
13.8% missing data
   2   (0.651) 0.687 0.610 0.661 0.619 0.727 0.651 0.735 0.650 0.907 0.628 0.713 
   4   (0.349) 0.313 0.390 0.339 0.381 0.273 0.349 0.265 0.350 0.093 0.372 0.287 

Locus 67 : 
2 alleles
13.0% missing data
   1   (0.191) 0.114 0.975 0.184 0.265 0.198 0.190 0.225 0.190 0.112 0.092 0.100 
   3   (0.809) 0.886 0.025 0.816 0.735 0.802 0.810 0.775 0.810 0.888 0.908 0.900 

Locus 68 : 
2 alleles
4.3% missing data
   3   (0.825) 0.929 0.939 0.865 0.856 0.880 0.825 0.886 0.825 0.102 0.803 0.957 
   1   (0.175) 0.071 0.061 0.135 0.144 0.120 0.175 0.114 0.175 0.898 0.197 0.043 

Locus 69 : 
2 alleles
11.6% missing data
   1   (0.792) 0.951 0.987 0.728 0.598 0.559 0.793 0.780 0.793 0.867 0.923 0.714 
   2   (0.208) 0.049 0.013 0.272 0.402 0.441 0.207 0.220 0.207 0.133 0.077 0.286 

Locus 70 : 
2 alleles
13.0% missing data
   2   (0.860) 0.921 0.855 0.850 0.841 0.859 0.860 0.792 0.861 0.922 0.922 0.948 
   4   (0.140) 0.079 0.145 0.150 0.159 0.141 0.140 0.208 0.139 0.078 0.078 0.052 

Locus 71 : 
2 alleles
14.5% missing data
   2   (0.930) 0.921 0.755 0.980 0.981 0.985 0.930 0.984 0.930 0.990 0.917 0.908 
   4   (0.070) 0.079 0.245 0.020 0.019 0.015 0.070 0.016 0.070 0.010 0.083 0.092 

Locus 72 : 
2 alleles
7.2% missing data
   2   (0.221) 0.140 0.019 0.179 0.179 0.191 0.221 0.532 0.221 0.214 0.223 0.058 
   3   (0.779) 0.860 0.981 0.821 0.821 0.809 0.779 0.468 0.779 0.786 0.777 0.942 

Locus 73 : 
2 alleles
14.5% missing data
   1   (0.878) 0.931 0.918 0.892 0.907 0.902 0.878 0.887 0.877 0.983 0.900 0.968 
   3   (0.122) 0.069 0.082 0.108 0.093 0.098 0.122 0.113 0.123 0.017 0.100 0.032 

Locus 74 : 
2 alleles
13.0% missing data
   1   (0.619) 0.530 0.478 0.690 0.734 0.684 0.619 0.756 0.619 0.598 0.531 0.491 
   4   (0.381) 0.470 0.522 0.310 0.266 0.316 0.381 0.244 0.381 0.402 0.469 0.509 

Locus 75 : 
2 alleles
13.8% missing data
   2   (0.821) 0.855 0.947 0.858 0.843 0.851 0.821 0.900 0.821 0.796 0.801 0.947 
   4   (0.179) 0.145 0.053 0.142 0.157 0.149 0.179 0.100 0.179 0.204 0.199 0.053 

Locus 76 : 
2 alleles
13.8% missing data
   1   (0.885) 0.883 0.993 0.884 0.839 0.937 0.885 0.933 0.884 0.893 0.921 0.974 
   3   (0.115) 0.117 0.007 0.116 0.161 0.063 0.115 0.067 0.116 0.107 0.079 0.026 

Locus 77 : 
2 alleles
13.0% missing data
   1   (0.432) 0.462 0.960 0.422 0.320 0.356 0.431 0.421 0.430 0.406 0.504 0.414 
   2   (0.568) 0.538 0.040 0.578 0.680 0.644 0.569 0.579 0.570 0.594 0.496 0.586 

Locus 78 : 
2 alleles
10.9% missing data
   2   (0.883) 0.959 0.890 0.832 0.912 0.872 0.883 0.903 0.883 0.919 0.932 0.980 
   4   (0.117) 0.041 0.110 0.168 0.088 0.128 0.117 0.097 0.117 0.081 0.068 0.020 

Locus 79 : 
2 alleles
13.8% missing data
   4   (0.238) 0.159 0.152 0.252 0.309 0.241 0.238 0.595 0.237 0.232 0.167 0.051 
   2   (0.762) 0.841 0.848 0.748 0.691 0.759 0.762 0.405 0.763 0.768 0.833 0.949 

Locus 80 : 
2 alleles
5.1% missing data
   2   (0.892) 0.952 0.494 0.925 0.912 0.925 0.892 0.950 0.891 0.956 0.922 0.954 
   4   (0.108) 0.048 0.506 0.075 0.088 0.075 0.108 0.050 0.109 0.044 0.078 0.046 

Locus 81 : 
2 alleles
14.5% missing data
   2   (0.863) 0.871 0.861 0.919 0.901 0.883 0.863 0.941 0.863 0.960 0.829 0.953 
   4   (0.137) 0.129 0.139 0.081 0.099 0.117 0.137 0.059 0.137 0.040 0.171 0.047 

Locus 82 : 
2 alleles
1.4% missing data
   1   (0.915) 0.968 0.900 0.943 0.912 0.947 0.916 0.927 0.916 0.966 0.929 0.970 
   3   (0.085) 0.032 0.100 0.057 0.088 0.053 0.084 0.073 0.084 0.034 0.071 0.030 

Locus 83 : 
2 alleles
4.3% missing data
   2   (0.287) 0.118 0.106 0.303 0.384 0.255 0.287 0.210 0.287 0.078 0.284 0.616 
   4   (0.713) 0.882 0.894 0.697 0.616 0.745 0.713 0.790 0.713 0.922 0.716 0.384 

Locus 84 : 
2 alleles
10.1% missing data
   3   (0.918) 0.980 0.994 0.914 0.936 0.920 0.918 0.936 0.918 0.894 0.959 0.982 
   1   (0.082) 0.020 0.006 0.086 0.064 0.080 0.082 0.064 0.082 0.106 0.041 0.018 

Locus 85 : 
2 alleles
11.6% missing data
   4   (0.793) 0.872 0.977 0.798 0.836 0.806 0.793 0.815 0.794 0.782 0.862 0.232 
   3   (0.207) 0.128 0.023 0.202 0.164 0.194 0.207 0.185 0.206 0.218 0.138 0.768 

Locus 86 : 
2 alleles
2.9% missing data
   2   (0.906) 0.891 0.952 0.960 0.953 0.955 0.906 0.956 0.906 0.766 0.916 0.976 
   1   (0.094) 0.109 0.048 0.040 0.047 0.045 0.094 0.044 0.094 0.234 0.084 0.024 

Locus 87 : 
2 alleles
12.3% missing data
   3   (0.859) 0.746 0.880 0.955 0.931 0.927 0.859 0.841 0.859 0.220 0.887 0.964 
   1   (0.141) 0.254 0.120 0.045 0.069 0.073 0.141 0.159 0.141 0.780 0.113 0.036 

Locus 88 : 
2 alleles
5.8% missing data
   4   (0.908) 0.381 0.897 0.990 0.987 0.990 0.908 0.989 0.909 0.932 0.832 0.522 
   2   (0.092) 0.619 0.103 0.010 0.013 0.010 0.092 0.011 0.091 0.068 0.168 0.478 

Locus 89 : 
2 alleles
5.8% missing data
   2   (0.263) 0.228 0.377 0.259 0.216 0.195 0.263 0.375 0.263 0.428 0.272 0.097 
   4   (0.737) 0.772 0.623 0.741 0.784 0.805 0.737 0.625 0.737 0.572 0.728 0.903 

Locus 90 : 
2 alleles
8.0% missing data
   4   (0.240) 0.121 0.044 0.277 0.297 0.302 0.240 0.315 0.239 0.028 0.229 0.092 
   2   (0.760) 0.879 0.956 0.723 0.703 0.698 0.760 0.685 0.761 0.972 0.771 0.908 

Locus 91 : 
2 alleles
3.6% missing data
   2   (0.881) 0.921 0.857 0.946 0.928 0.949 0.880 0.939 0.879 0.979 0.900 0.645 
   4   (0.119) 0.079 0.143 0.054 0.072 0.051 0.120 0.061 0.121 0.021 0.100 0.355 

Locus 92 : 
2 alleles
10.9% missing data
   4   (0.785) 0.828 0.977 0.823 0.788 0.813 0.785 0.810 0.784 0.882 0.771 0.946 
   3   (0.215) 0.172 0.023 0.177 0.212 0.187 0.215 0.190 0.216 0.118 0.229 0.054 

Locus 93 : 
2 alleles
4.3% missing data
   1   (0.868) 0.962 0.039 0.921 0.888 0.915 0.868 0.949 0.868 0.983 0.895 0.694 
   3   (0.132) 0.038 0.961 0.079 0.112 0.085 0.132 0.051 0.132 0.017 0.105 0.306 

Locus 94 : 
2 alleles
9.4% missing data
   2   (0.954) 0.798 0.901 0.995 0.994 0.995 0.954 0.995 0.955 0.926 0.915 0.986 
   1   (0.046) 0.202 0.099 0.005 0.006 0.005 0.046 0.005 0.045 0.074 0.085 0.014 

Locus 95 : 
2 alleles
2.9% missing data
   2   (0.869) 0.777 0.951 0.920 0.906 0.916 0.869 0.860 0.869 0.845 0.896 0.949 
   4   (0.131) 0.223 0.049 0.080 0.094 0.084 0.131 0.140 0.131 0.155 0.104 0.051 

Locus 96 : 
2 alleles
2.9% missing data
   3   (0.908) 0.928 0.933 0.961 0.934 0.958 0.908 0.960 0.907 0.987 0.890 0.964 
   2   (0.092) 0.072 0.067 0.039 0.066 0.042 0.092 0.040 0.093 0.013 0.110 0.036 

Locus 97 : 
2 alleles
1.4% missing data
   1   (0.944) 0.995 0.999 0.943 0.856 0.874 0.944 0.940 0.945 0.996 0.989 0.995 
   3   (0.056) 0.005 0.001 0.057 0.144 0.126 0.056 0.060 0.055 0.004 0.011 0.005 

Locus 98 : 
2 alleles
13.0% missing data
   4   (0.905) 0.961 0.938 0.928 0.951 0.945 0.905 0.917 0.905 0.537 0.944 0.918 
   3   (0.095) 0.039 0.062 0.072 0.049 0.055 0.095 0.083 0.095 0.463 0.056 0.082 

Locus 99 : 
2 alleles
4.3% missing data
   4   (0.913) 0.929 0.990 0.955 0.954 0.958 0.913 0.898 0.913 0.961 0.926 0.962 
   2   (0.087) 0.071 0.010 0.045 0.046 0.042 0.087 0.102 0.087 0.039 0.074 0.038 

Locus 100 : 
2 alleles
13.0% missing data
   1   (0.733) 0.745 0.758 0.810 0.861 0.840 0.733 0.787 0.733 0.921 0.694 0.197 
   3   (0.267) 0.255 0.242 0.190 0.139 0.160 0.267 0.213 0.267 0.079 0.306 0.803 

Locus 101 : 
2 alleles
10.9% missing data
   4   (0.900) 0.908 0.987 0.940 0.959 0.941 0.900 0.942 0.900 0.931 0.901 0.944 
   2   (0.100) 0.092 0.013 0.060 0.041 0.059 0.100 0.058 0.100 0.069 0.099 0.056 

Locus 102 : 
2 alleles
16.7% missing data
   3   (0.855) 0.915 0.989 0.861 0.872 0.891 0.854 0.880 0.853 0.892 0.912 0.955 
   1   (0.145) 0.085 0.011 0.139 0.128 0.109 0.146 0.120 0.147 0.108 0.088 0.045 

Locus 103 : 
2 alleles
5.1% missing data
   2   (0.735) 0.660 0.819 0.752 0.786 0.789 0.735 0.821 0.734 0.946 0.698 0.889 
   4   (0.265) 0.340 0.181 0.248 0.214 0.211 0.265 0.179 0.266 0.054 0.302 0.111 

Locus 104 : 
2 alleles
14.5% missing data
   2   (0.425) 0.426 0.035 0.407 0.400 0.363 0.425 0.460 0.426 0.916 0.490 0.131 
   4   (0.575) 0.574 0.965 0.593 0.600 0.637 0.575 0.540 0.574 0.084 0.510 0.869 

Locus 105 : 
2 alleles
8.0% missing data
   2   (0.480) 0.407 0.606 0.338 0.427 0.359 0.480 0.627 0.479 0.905 0.591 0.570 
   4   (0.520) 0.593 0.394 0.662 0.573 0.641 0.520 0.373 0.521 0.095 0.409 0.430 

Locus 106 : 
2 alleles
5.1% missing data
   4   (0.884) 0.952 0.931 0.930 0.905 0.927 0.884 0.906 0.884 0.967 0.834 0.970 
   3   (0.116) 0.048 0.069 0.070 0.095 0.073 0.116 0.094 0.116 0.033 0.166 0.030 

Locus 107 : 
2 alleles
13.0% missing data
   1   (0.854) 0.938 0.986 0.810 0.914 0.819 0.854 0.826 0.854 0.919 0.841 0.969 
   2   (0.146) 0.062 0.014 0.190 0.086 0.181 0.146 0.174 0.146 0.081 0.159 0.031 

Locus 108 : 
2 alleles
11.6% missing data
   1   (0.781) 0.902 0.977 0.733 0.798 0.759 0.781 0.838 0.780 0.966 0.842 0.655 
   3   (0.219) 0.098 0.023 0.267 0.202 0.241 0.219 0.162 0.220 0.034 0.158 0.345 

Locus 109 : 
2 alleles
5.1% missing data
   3   (0.773) 0.863 0.872 0.787 0.823 0.820 0.773 0.609 0.773 0.643 0.738 0.911 
   1   (0.227) 0.137 0.128 0.213 0.177 0.180 0.227 0.391 0.227 0.357 0.262 0.089 

Locus 110 : 
2 alleles
10.9% missing data
   1   (0.881) 0.957 0.983 0.913 0.893 0.907 0.880 0.955 0.880 0.920 0.868 0.958 
   3   (0.119) 0.043 0.017 0.087 0.107 0.093 0.120 0.045 0.120 0.080 0.132 0.042 

Locus 111 : 
2 alleles
13.8% missing data
   1   (0.463) 0.654 0.074 0.384 0.484 0.432 0.463 0.479 0.463 0.388 0.414 0.570 
   3   (0.537) 0.346 0.926 0.616 0.516 0.568 0.537 0.521 0.537 0.612 0.586 0.430 

Locus 112 : 
2 alleles
13.0% missing data
   2   (0.640) 0.691 0.676 0.671 0.615 0.601 0.640 0.635 0.640 0.940 0.579 0.920 
   4   (0.360) 0.309 0.324 0.329 0.385 0.399 0.360 0.365 0.360 0.060 0.421 0.080 

Locus 113 : 
2 alleles
3.6% missing data
   3   (0.892) 0.931 0.764 0.956 0.954 0.958 0.892 0.941 0.892 0.967 0.800 0.959 
   1   (0.108) 0.069 0.236 0.044 0.046 0.042 0.108 0.059 0.108 0.033 0.200 0.041 

Locus 114 : 
2 alleles
10.1% missing data
   4   (0.918) 0.992 0.998 0.888 0.890 0.847 0.918 0.890 0.917 0.995 0.979 0.992 
   2   (0.082) 0.008 0.002 0.112 0.110 0.153 0.082 0.110 0.083 0.005 0.021 0.008 

Locus 115 : 
2 alleles
13.8% missing data
   2   (0.715) 0.574 0.779 0.756 0.694 0.706 0.715 0.670 0.715 0.945 0.797 0.675 
   4   (0.285) 0.426 0.221 0.244 0.306 0.294 0.285 0.330 0.285 0.055 0.203 0.325 

Locus 116 : 
2 alleles
5.1% missing data
   1   (0.654) 0.720 0.621 0.712 0.679 0.638 0.654 0.674 0.654 0.484 0.565 0.886 
   3   (0.346) 0.280 0.379 0.288 0.321 0.362 0.346 0.326 0.346 0.516 0.435 0.114 

Locus 117 : 
2 alleles
2.9% missing data
   1   (0.748) 0.698 0.678 0.785 0.698 0.735 0.748 0.695 0.748 0.954 0.803 0.894 
   4   (0.252) 0.302 0.322 0.215 0.302 0.265 0.252 0.305 0.252 0.046 0.197 0.106 

Locus 118 : 
2 alleles
5.1% missing data
   2   (0.359) 0.287 0.044 0.415 0.344 0.437 0.359 0.531 0.359 0.062 0.341 0.135 
   4   (0.641) 0.713 0.956 0.585 0.656 0.563 0.641 0.469 0.641 0.938 0.659 0.865 

Locus 119 : 
2 alleles
6.5% missing data
   2   (0.623) 0.678 0.695 0.592 0.572 0.561 0.623 0.455 0.623 0.898 0.769 0.274 
   4   (0.377) 0.322 0.305 0.408 0.428 0.439 0.377 0.545 0.377 0.102 0.231 0.726 

Locus 120 : 
2 alleles
9.4% missing data
   3   (0.790) 0.853 0.107 0.835 0.841 0.880 0.790 0.746 0.789 0.766 0.788 0.939 
   4   (0.210) 0.147 0.893 0.165 0.159 0.120 0.210 0.254 0.211 0.234 0.212 0.061 

Locus 121 : 
2 alleles
13.8% missing data
   4   (0.896) 0.946 0.992 0.911 0.939 0.910 0.896 0.935 0.896 0.954 0.915 0.983 
   2   (0.104) 0.054 0.008 0.089 0.061 0.090 0.104 0.065 0.104 0.046 0.085 0.017 

Locus 122 : 
2 alleles
3.6% missing data
   3   (0.802) 0.776 0.974 0.900 0.835 0.863 0.802 0.822 0.801 0.714 0.841 0.627 
   2   (0.198) 0.224 0.026 0.100 0.165 0.137 0.198 0.178 0.199 0.286 0.159 0.373 

Locus 123 : 
2 alleles
13.0% missing data
   3   (0.916) 0.977 0.954 0.911 0.922 0.910 0.916 0.910 0.916 0.893 0.958 0.977 
   1   (0.084) 0.023 0.046 0.089 0.078 0.090 0.084 0.090 0.084 0.107 0.042 0.023 

Locus 124 : 
2 alleles
10.1% missing data
   1   (0.175) 0.060 0.144 0.167 0.198 0.142 0.175 0.362 0.175 0.047 0.130 0.237 
   3   (0.825) 0.940 0.856 0.833 0.802 0.858 0.825 0.638 0.825 0.953 0.870 0.763 

Locus 125 : 
2 alleles
5.1% missing data
   3   (0.809) 0.891 0.982 0.870 0.857 0.869 0.809 0.784 0.810 0.615 0.707 0.899 
   1   (0.191) 0.109 0.018 0.130 0.143 0.131 0.191 0.216 0.190 0.385 0.293 0.101 

Locus 126 : 
2 alleles
5.1% missing data
   1   (0.819) 0.862 0.981 0.823 0.888 0.834 0.819 0.740 0.819 0.400 0.832 0.958 
   3   (0.181) 0.138 0.019 0.177 0.112 0.166 0.181 0.260 0.181 0.600 0.168 0.042 

Locus 127 : 
2 alleles
13.8% missing data
   3   (0.718) 0.727 0.859 0.718 0.756 0.694 0.718 0.801 0.718 0.499 0.737 0.827 
   1   (0.282) 0.273 0.141 0.282 0.244 0.306 0.282 0.199 0.282 0.501 0.263 0.173 

Locus 128 : 
2 alleles
13.0% missing data
   1   (0.547) 0.477 0.929 0.478 0.544 0.488 0.547 0.554 0.548 0.927 0.594 0.504 
   3   (0.453) 0.523 0.071 0.522 0.456 0.512 0.453 0.446 0.452 0.073 0.406 0.496 

Locus 129 : 
2 alleles
8.0% missing data
   2   (0.847) 0.933 0.785 0.846 0.660 0.699 0.847 0.904 0.848 0.980 0.906 0.953 
   4   (0.153) 0.067 0.215 0.154 0.340 0.301 0.153 0.096 0.152 0.020 0.094 0.047 

Locus 130 : 
2 alleles
14.5% missing data
   3   (0.893) 0.940 0.842 0.952 0.912 0.925 0.893 0.922 0.891 0.982 0.915 0.967 
   1   (0.107) 0.060 0.158 0.048 0.088 0.075 0.107 0.078 0.109 0.018 0.085 0.033 

Locus 131 : 
2 alleles
18.1% missing data
   1   (0.917) 0.975 0.995 0.947 0.891 0.912 0.917 0.972 0.916 0.955 0.929 0.972 
   4   (0.083) 0.025 0.005 0.053 0.109 0.088 0.083 0.028 0.084 0.045 0.071 0.028 

Locus 132 : 
2 alleles
3.6% missing data
   2   (0.931) 0.991 0.997 0.920 0.923 0.929 0.931 0.865 0.931 0.995 0.970 0.989 
   4   (0.069) 0.009 0.003 0.080 0.077 0.071 0.069 0.135 0.069 0.005 0.030 0.011 

Locus 133 : 
2 alleles
5.8% missing data
   3   (0.791) 0.879 0.518 0.788 0.801 0.844 0.791 0.839 0.790 0.957 0.762 0.889 
   1   (0.209) 0.121 0.482 0.212 0.199 0.156 0.209 0.161 0.210 0.043 0.238 0.111 

Locus 134 : 
2 alleles
12.3% missing data
   2   (0.903) 0.973 0.989 0.875 0.853 0.905 0.903 0.959 0.903 0.934 0.932 0.979 
   4   (0.097) 0.027 0.011 0.125 0.147 0.095 0.097 0.041 0.097 0.066 0.068 0.021 

Locus 135 : 
2 alleles
5.1% missing data
   2   (0.875) 0.946 0.993 0.920 0.941 0.937 0.874 0.931 0.874 0.983 0.882 0.707 
   4   (0.125) 0.054 0.007 0.080 0.059 0.063 0.126 0.069 0.126 0.017 0.118 0.293 

Locus 136 : 
2 alleles
5.1% missing data
   2   (0.833) 0.887 0.976 0.886 0.888 0.916 0.834 0.911 0.834 0.812 0.719 0.696 
   1   (0.167) 0.113 0.024 0.114 0.112 0.084 0.166 0.089 0.166 0.188 0.281 0.304 

Locus 137 : 
2 alleles
12.3% missing data
   3   (0.897) 0.936 0.895 0.926 0.884 0.899 0.897 0.939 0.897 0.933 0.926 0.969 
   1   (0.103) 0.064 0.105 0.074 0.116 0.101 0.103 0.061 0.103 0.067 0.074 0.031 

Locus 138 : 
2 alleles
13.0% missing data
   2   (0.320) 0.279 0.264 0.375 0.356 0.437 0.319 0.298 0.318 0.175 0.259 0.269 
   4   (0.680) 0.721 0.736 0.625 0.644 0.563 0.681 0.702 0.682 0.825 0.741 0.731 

Locus 139 : 
2 alleles
11.6% missing data
   1   (0.895) 0.957 0.937 0.892 0.910 0.915 0.895 0.914 0.896 0.906 0.907 0.969 
   2   (0.105) 0.043 0.063 0.108 0.090 0.085 0.105 0.086 0.104 0.094 0.093 0.031 

Locus 140 : 
2 alleles
2.2% missing data
   3   (0.836) 0.767 0.976 0.872 0.905 0.880 0.837 0.903 0.837 0.977 0.877 0.637 
   1   (0.164) 0.233 0.024 0.128 0.095 0.120 0.163 0.097 0.163 0.023 0.123 0.363 

Locus 141 : 
2 alleles
5.1% missing data
   2   (0.897) 0.942 0.984 0.893 0.827 0.890 0.897 0.924 0.897 0.992 0.948 0.977 
   4   (0.103) 0.058 0.016 0.107 0.173 0.110 0.103 0.076 0.103 0.008 0.052 0.023 

Locus 142 : 
2 alleles
9.4% missing data
   1   (0.068) 0.007 0.002 0.203 0.117 0.113 0.067 0.066 0.067 0.024 0.015 0.008 
   3   (0.932) 0.993 0.998 0.797 0.883 0.887 0.933 0.934 0.933 0.976 0.985 0.992 

Locus 143 : 
2 alleles
4.3% missing data
   1   (0.417) 0.575 0.925 0.343 0.280 0.332 0.417 0.325 0.418 0.419 0.408 0.431 
   3   (0.583) 0.425 0.075 0.657 0.720 0.668 0.583 0.675 0.582 0.581 0.592 0.569 

Locus 144 : 
2 alleles
16.7% missing data
   2   (0.139) 0.135 0.134 0.105 0.129 0.079 0.139 0.264 0.139 0.092 0.131 0.030 
   4   (0.861) 0.865 0.866 0.895 0.871 0.921 0.861 0.736 0.861 0.908 0.869 0.970 

Locus 145 : 
2 alleles
16.7% missing data
   3   (0.889) 0.817 0.928 0.958 0.893 0.959 0.889 0.569 0.888 0.980 0.925 0.968 
   1   (0.111) 0.183 0.072 0.042 0.107 0.041 0.111 0.431 0.112 0.020 0.075 0.032 

Locus 146 : 
2 alleles
3.6% missing data
   4   (0.856) 0.828 0.919 0.891 0.912 0.894 0.856 0.894 0.856 0.925 0.861 0.966 
   2   (0.144) 0.172 0.081 0.109 0.088 0.106 0.144 0.106 0.144 0.075 0.139 0.034 

Locus 147 : 
2 alleles
12.3% missing data
   2   (0.453) 0.325 0.067 0.527 0.418 0.432 0.452 0.522 0.452 0.639 0.419 0.837 
   1   (0.547) 0.675 0.933 0.473 0.582 0.568 0.548 0.478 0.548 0.361 0.581 0.163 

Locus 148 : 
2 alleles
12.3% missing data
   4   (0.902) 0.940 0.994 0.933 0.924 0.937 0.902 0.966 0.902 0.903 0.956 0.822 
   2   (0.098) 0.060 0.006 0.067 0.076 0.063 0.098 0.034 0.098 0.097 0.044 0.178 

Locus 149 : 
2 alleles
3.6% missing data
   1   (0.870) 0.918 0.992 0.890 0.853 0.907 0.870 0.749 0.871 0.982 0.895 0.962 
   4   (0.130) 0.082 0.008 0.110 0.147 0.093 0.130 0.251 0.129 0.018 0.105 0.038 

Locus 150 : 
2 alleles
4.3% missing data
   1   (0.892) 0.898 0.885 0.942 0.930 0.935 0.892 0.871 0.892 0.984 0.924 0.966 
   3   (0.108) 0.102 0.115 0.058 0.070 0.065 0.108 0.129 0.108 0.016 0.076 0.034 

Locus 151 : 
2 alleles
7.2% missing data
   3   (0.907) 0.817 0.881 0.942 0.940 0.964 0.907 0.965 0.906 0.911 0.939 0.964 
   1   (0.093) 0.183 0.119 0.058 0.060 0.036 0.093 0.035 0.094 0.089 0.061 0.036 

Locus 152 : 
2 alleles
2.9% missing data
   4   (0.922) 0.984 0.940 0.912 0.961 0.937 0.922 0.970 0.922 0.982 0.948 0.981 
   3   (0.078) 0.016 0.060 0.088 0.039 0.063 0.078 0.030 0.078 0.018 0.052 0.019 

Locus 153 : 
2 alleles
13.0% missing data
   3   (0.904) 0.949 0.912 0.909 0.921 0.927 0.905 0.922 0.905 0.960 0.936 0.972 
   1   (0.096) 0.051 0.088 0.091 0.079 0.073 0.095 0.078 0.095 0.040 0.064 0.028 

Locus 154 : 
2 alleles
10.9% missing data
   1   (0.866) 0.960 0.985 0.785 0.880 0.863 0.866 0.903 0.866 0.858 0.914 0.888 
   4   (0.134) 0.040 0.015 0.215 0.120 0.137 0.134 0.097 0.134 0.142 0.086 0.112 

Locus 155 : 
2 alleles
5.1% missing data
   2   (0.497) 0.319 0.979 0.386 0.542 0.521 0.497 0.646 0.497 0.373 0.497 0.836 
   4   (0.503) 0.681 0.021 0.614 0.458 0.479 0.503 0.354 0.503 0.627 0.503 0.164 

Locus 156 : 
2 alleles
12.3% missing data
   1   (0.791) 0.888 0.856 0.712 0.818 0.829 0.791 0.859 0.790 0.819 0.777 0.926 
   3   (0.209) 0.112 0.144 0.288 0.182 0.171 0.209 0.141 0.210 0.181 0.223 0.074 

Locus 157 : 
2 alleles
6.5% missing data
   2   (0.824) 0.674 0.974 0.819 0.766 0.861 0.824 0.532 0.824 0.971 0.920 0.964 
   1   (0.176) 0.326 0.026 0.181 0.234 0.139 0.176 0.468 0.176 0.029 0.080 0.036 

Locus 158 : 
2 alleles
15.9% missing data
   2   (0.884) 0.972 0.989 0.833 0.715 0.783 0.884 0.915 0.885 0.937 0.951 0.973 
   3   (0.116) 0.028 0.011 0.167 0.285 0.217 0.116 0.085 0.115 0.063 0.049 0.027 

Locus 159 : 
2 alleles
5.1% missing data
   1   (0.212) 0.182 0.151 0.105 0.198 0.134 0.212 0.473 0.211 0.450 0.276 0.067 
   3   (0.788) 0.818 0.849 0.895 0.802 0.866 0.788 0.527 0.789 0.550 0.724 0.933 

Locus 160 : 
2 alleles
14.5% missing data
   3   (0.877) 0.955 0.873 0.915 0.886 0.906 0.876 0.938 0.876 0.913 0.871 0.889 
   1   (0.123) 0.045 0.127 0.085 0.114 0.094 0.124 0.062 0.124 0.087 0.129 0.111 

Locus 161 : 
2 alleles
13.0% missing data
   3   (0.640) 0.735 0.581 0.570 0.613 0.561 0.640 0.755 0.640 0.910 0.615 0.898 
   1   (0.360) 0.265 0.419 0.430 0.387 0.439 0.360 0.245 0.360 0.090 0.385 0.102 

Locus 162 : 
2 alleles
2.2% missing data
   2   (0.915) 0.952 0.986 0.948 0.927 0.920 0.915 0.937 0.916 0.911 0.938 0.979 
   4   (0.085) 0.048 0.014 0.052 0.073 0.080 0.085 0.063 0.084 0.089 0.062 0.021 

Locus 163 : 
2 alleles
1.4% missing data
   2   (0.925) 0.984 0.997 0.942 0.939 0.911 0.925 0.884 0.925 0.990 0.965 0.983 
   1   (0.075) 0.016 0.003 0.058 0.061 0.089 0.075 0.116 0.075 0.010 0.035 0.017 

Locus 164 : 
2 alleles
18.8% missing data
   3   (0.393) 0.412 0.952 0.347 0.417 0.317 0.393 0.376 0.393 0.546 0.444 0.092 
   1   (0.607) 0.588 0.048 0.653 0.583 0.683 0.607 0.624 0.607 0.454 0.556 0.908 

Locus 165 : 
2 alleles
11.6% missing data
   2   (0.744) 0.634 0.718 0.847 0.857 0.843 0.744 0.882 0.744 0.679 0.741 0.296 
   4   (0.256) 0.366 0.282 0.153 0.143 0.157 0.256 0.118 0.256 0.321 0.259 0.704 

Locus 166 : 
2 alleles
3.6% missing data
   4   (0.889) 0.934 0.849 0.955 0.939 0.954 0.889 0.971 0.889 0.977 0.746 0.954 
   2   (0.111) 0.066 0.151 0.045 0.061 0.046 0.111 0.029 0.111 0.023 0.254 0.046 

Locus 167 : 
2 alleles
2.2% missing data
   2   (0.941) 0.995 0.999 0.902 0.815 0.865 0.941 0.893 0.941 0.996 0.988 0.994 
   4   (0.059) 0.005 0.001 0.098 0.185 0.135 0.059 0.107 0.059 0.004 0.012 0.006 

Locus 168 : 
2 alleles
13.8% missing data
   2   (0.915) 0.787 0.909 0.975 0.970 0.974 0.915 0.984 0.915 0.936 0.911 0.974 
   4   (0.085) 0.213 0.091 0.025 0.030 0.026 0.085 0.016 0.085 0.064 0.089 0.026 

Locus 169 : 
2 alleles
4.3% missing data
   2   (0.897) 0.888 0.974 0.952 0.958 0.959 0.897 0.950 0.897 0.543 0.898 0.957 
   4   (0.103) 0.112 0.026 0.048 0.042 0.041 0.103 0.050 0.103 0.457 0.102 0.043 

Locus 170 : 
2 alleles
4.3% missing data
   1   (0.436) 0.291 0.060 0.357 0.508 0.437 0.436 0.728 0.437 0.066 0.580 0.138 
   2   (0.564) 0.709 0.940 0.643 0.492 0.563 0.564 0.272 0.563 0.934 0.420 0.862 

Locus 171 : 
2 alleles
2.9% missing data
   2   (0.759) 0.676 0.724 0.844 0.818 0.862 0.759 0.644 0.759 0.701 0.793 0.604 
   3   (0.241) 0.324 0.276 0.156 0.182 0.138 0.241 0.356 0.241 0.299 0.207 0.396 

Locus 172 : 
2 alleles
8.0% missing data
   2   (0.851) 0.942 0.919 0.810 0.826 0.778 0.850 0.915 0.850 0.964 0.913 0.968 
   4   (0.149) 0.058 0.081 0.190 0.174 0.222 0.150 0.085 0.150 0.036 0.087 0.032 

Locus 173 : 
2 alleles
5.1% missing data
   2   (0.690) 0.741 0.457 0.691 0.786 0.741 0.690 0.777 0.690 0.916 0.635 0.567 
   4   (0.310) 0.259 0.543 0.309 0.214 0.259 0.310 0.223 0.310 0.084 0.365 0.433 

Locus 174 : 
2 alleles
4.3% missing data
   4   (0.910) 0.965 0.997 0.937 0.939 0.922 0.910 0.936 0.911 0.987 0.914 0.984 
   2   (0.090) 0.035 0.003 0.063 0.061 0.078 0.090 0.064 0.089 0.013 0.086 0.016 

Locus 175 : 
2 alleles
13.0% missing data
   3   (0.931) 0.988 0.972 0.925 0.939 0.915 0.931 0.933 0.930 0.966 0.970 0.981 
   1   (0.069) 0.012 0.028 0.075 0.061 0.085 0.069 0.067 0.070 0.034 0.030 0.019 

Locus 176 : 
2 alleles
10.1% missing data
   1   (0.527) 0.449 0.940 0.632 0.589 0.642 0.526 0.552 0.526 0.511 0.490 0.133 
   3   (0.473) 0.551 0.060 0.368 0.411 0.358 0.474 0.448 0.474 0.489 0.510 0.867 

Locus 177 : 
2 alleles
4.3% missing data
   2   (0.738) 0.569 0.976 0.829 0.745 0.794 0.739 0.782 0.739 0.955 0.759 0.600 
   1   (0.262) 0.431 0.024 0.171 0.255 0.206 0.261 0.218 0.261 0.045 0.241 0.400 

Locus 178 : 
2 alleles
1.4% missing data
   1   (0.727) 0.851 0.541 0.800 0.656 0.745 0.727 0.815 0.726 0.887 0.712 0.506 
   4   (0.273) 0.149 0.459 0.200 0.344 0.255 0.273 0.185 0.274 0.113 0.288 0.494 

Locus 179 : 
2 alleles
10.9% missing data
   3   (0.896) 0.941 0.948 0.939 0.918 0.904 0.896 0.926 0.896 0.915 0.928 0.973 
   1   (0.104) 0.059 0.052 0.061 0.082 0.096 0.104 0.074 0.104 0.085 0.072 0.027 

Locus 180 : 
2 alleles
2.2% missing data
   1   (0.902) 0.971 0.924 0.860 0.939 0.919 0.903 0.947 0.904 0.975 0.896 0.973 
   4   (0.098) 0.029 0.076 0.140 0.061 0.081 0.097 0.053 0.096 0.025 0.104 0.027 

Locus 181 : 
2 alleles
15.9% missing data
   2   (0.883) 0.967 0.961 0.905 0.886 0.884 0.883 0.885 0.882 0.812 0.915 0.973 
   3   (0.117) 0.033 0.039 0.095 0.114 0.116 0.117 0.115 0.118 0.188 0.085 0.027 

Locus 182 : 
2 alleles
1.4% missing data
   1   (0.901) 0.980 0.030 0.898 0.925 0.921 0.901 0.950 0.901 0.936 0.950 0.973 
   3   (0.099) 0.020 0.970 0.102 0.075 0.079 0.099 0.050 0.099 0.064 0.050 0.027 

Locus 183 : 
2 alleles
10.1% missing data
   1   (0.886) 0.913 0.789 0.919 0.917 0.923 0.887 0.912 0.887 0.891 0.896 0.965 
   3   (0.114) 0.087 0.211 0.081 0.083 0.077 0.113 0.088 0.113 0.109 0.104 0.035 

Locus 184 : 
2 alleles
2.2% missing data
   4   (0.869) 0.969 0.994 0.668 0.876 0.783 0.869 0.923 0.869 0.884 0.932 0.970 
   2   (0.131) 0.031 0.006 0.332 0.124 0.217 0.131 0.077 0.131 0.116 0.068 0.030 

Locus 185 : 
2 alleles
12.3% missing data
   2   (0.826) 0.918 0.806 0.865 0.795 0.854 0.826 0.547 0.826 0.967 0.879 0.960 
   4   (0.174) 0.082 0.194 0.135 0.205 0.146 0.174 0.453 0.174 0.033 0.121 0.040 

Locus 186 : 
2 alleles
9.4% missing data
   2   (0.902) 0.884 0.987 0.955 0.951 0.962 0.902 0.948 0.902 0.836 0.885 0.963 
   4   (0.098) 0.116 0.013 0.045 0.049 0.038 0.098 0.052 0.098 0.164 0.115 0.037 

Locus 187 : 
2 alleles
9.4% missing data
   2   (0.873) 0.815 0.982 0.966 0.926 0.943 0.874 0.922 0.874 0.534 0.854 0.753 
   4   (0.127) 0.185 0.018 0.034 0.074 0.057 0.126 0.078 0.126 0.466 0.146 0.247 

Locus 188 : 
2 alleles
3.6% missing data
   3   (0.726) 0.567 0.781 0.824 0.786 0.789 0.727 0.670 0.727 0.688 0.672 0.884 
   4   (0.274) 0.433 0.219 0.176 0.214 0.211 0.273 0.330 0.273 0.312 0.328 0.116 

Locus 189 : 
2 alleles
5.1% missing data
   2   (0.811) 0.826 0.846 0.874 0.827 0.843 0.811 0.729 0.812 0.957 0.774 0.951 
   4   (0.189) 0.174 0.154 0.126 0.173 0.157 0.189 0.271 0.188 0.043 0.226 0.049 

Locus 190 : 
2 alleles
3.6% missing data
   2   (0.698) 0.870 0.645 0.622 0.783 0.639 0.698 0.823 0.699 0.409 0.693 0.648 
   4   (0.302) 0.130 0.355 0.378 0.217 0.361 0.302 0.177 0.301 0.591 0.307 0.352 

Locus 191 : 
2 alleles
4.3% missing data
   2   (0.917) 0.976 0.991 0.930 0.931 0.962 0.917 0.967 0.917 0.046 0.965 0.979 
   4   (0.083) 0.024 0.009 0.070 0.069 0.038 0.083 0.033 0.083 0.954 0.035 0.021 

Locus 192 : 
2 alleles
12.3% missing data
   1   (0.761) 0.889 0.825 0.786 0.686 0.801 0.760 0.800 0.760 0.949 0.783 0.615 
   3   (0.239) 0.111 0.175 0.214 0.314 0.199 0.240 0.200 0.240 0.051 0.217 0.385 

Locus 193 : 
2 alleles
8.0% missing data
   4   (0.490) 0.473 0.060 0.549 0.569 0.499 0.491 0.553 0.490 0.081 0.569 0.125 
   2   (0.510) 0.527 0.940 0.451 0.431 0.501 0.509 0.447 0.510 0.919 0.431 0.875 

Locus 194 : 
2 alleles
13.0% missing data
   1   (0.910) 0.980 0.930 0.966 0.850 0.872 0.910 0.964 0.910 0.994 0.879 0.982 
   4   (0.090) 0.020 0.070 0.034 0.150 0.128 0.090 0.036 0.090 0.006 0.121 0.018 

Locus 195 : 
2 alleles
4.3% missing data
   4   (0.904) 0.941 0.912 0.961 0.960 0.960 0.904 0.929 0.904 0.820 0.939 0.583 
   2   (0.096) 0.059 0.088 0.039 0.040 0.040 0.096 0.071 0.096 0.180 0.061 0.417 

Locus 196 : 
2 alleles
15.9% missing data
   3   (0.722) 0.703 0.770 0.806 0.788 0.725 0.722 0.738 0.721 0.491 0.677 0.894 
   1   (0.278) 0.297 0.230 0.194 0.212 0.275 0.278 0.262 0.279 0.509 0.323 0.106 

Locus 197 : 
2 alleles
13.0% missing data
   4   (0.728) 0.580 0.689 0.801 0.741 0.766 0.728 0.641 0.728 0.735 0.767 0.886 
   2   (0.272) 0.420 0.311 0.199 0.259 0.234 0.272 0.359 0.272 0.265 0.233 0.114 

Locus 198 : 
2 alleles
12.3% missing data
   1   (0.905) 0.946 0.892 0.892 0.935 0.926 0.906 0.911 0.906 0.916 0.945 0.977 
   4   (0.095) 0.054 0.108 0.108 0.065 0.074 0.094 0.089 0.094 0.084 0.055 0.023 

Locus 199 : 
2 alleles
13.0% missing data
   1   (0.786) 0.722 0.732 0.854 0.803 0.867 0.786 0.623 0.787 0.889 0.823 0.743 
   3   (0.214) 0.278 0.268 0.146 0.197 0.133 0.214 0.377 0.213 0.111 0.177 0.257 

Locus 200 : 
2 alleles
2.9% missing data
   4   (0.904) 0.987 0.977 0.839 0.908 0.868 0.905 0.941 0.904 0.051 0.974 0.987 
   2   (0.096) 0.013 0.023 0.161 0.092 0.132 0.095 0.059 0.096 0.949 0.026 0.013 

Locus 201 : 
2 alleles
3.6% missing data
   4   (0.200) 0.252 0.015 0.177 0.180 0.141 0.200 0.323 0.201 0.316 0.135 0.054 
   3   (0.800) 0.748 0.985 0.823 0.820 0.859 0.800 0.677 0.799 0.684 0.865 0.946 

Locus 202 : 
2 alleles
15.2% missing data
   1   (0.543) 0.725 0.908 0.437 0.426 0.386 0.543 0.489 0.543 0.439 0.615 0.775 
   3   (0.457) 0.275 0.092 0.563 0.574 0.614 0.457 0.511 0.457 0.561 0.385 0.225 

Locus 203 : 
2 alleles
14.5% missing data
   2   (0.685) 0.637 0.779 0.646 0.653 0.645 0.685 0.752 0.685 0.940 0.737 0.925 
   1   (0.315) 0.363 0.221 0.354 0.347 0.355 0.315 0.248 0.315 0.060 0.263 0.075 

Locus 204 : 
2 alleles
0.7% missing data
   4   (0.887) 0.926 0.936 0.953 0.909 0.952 0.887 0.587 0.888 0.983 0.926 0.782 
   1   (0.113) 0.074 0.064 0.047 0.091 0.048 0.113 0.413 0.112 0.017 0.074 0.218 

Locus 205 : 
2 alleles
2.9% missing data
   4   (0.100) 0.008 0.016 0.300 0.238 0.273 0.099 0.155 0.099 0.007 0.020 0.010 
   2   (0.900) 0.992 0.984 0.700 0.762 0.727 0.901 0.845 0.901 0.993 0.980 0.990 

Locus 206 : 
2 alleles
3.6% missing data
   4   (0.875) 0.972 0.993 0.873 0.856 0.896 0.875 0.891 0.875 0.953 0.934 0.610 
   2   (0.125) 0.028 0.007 0.127 0.144 0.104 0.125 0.109 0.125 0.047 0.066 0.390 

Locus 207 : 
2 alleles
13.8% missing data
   2   (0.929) 0.984 0.974 0.859 0.938 0.916 0.929 0.957 0.930 0.970 0.973 0.981 
   4   (0.071) 0.016 0.026 0.141 0.062 0.084 0.071 0.043 0.070 0.030 0.027 0.019 

Locus 208 : 
2 alleles
5.1% missing data
   3   (0.349) 0.248 0.320 0.343 0.293 0.369 0.349 0.492 0.349 0.245 0.388 0.136 
   4   (0.651) 0.752 0.680 0.657 0.707 0.631 0.651 0.508 0.651 0.755 0.612 0.864 

Locus 209 : 
2 alleles
16.7% missing data
   4   (0.739) 0.692 0.719 0.736 0.764 0.768 0.738 0.729 0.737 0.953 0.787 0.937 
   2   (0.261) 0.308 0.281 0.264 0.236 0.232 0.262 0.271 0.263 0.047 0.213 0.063 

Locus 210 : 
2 alleles
9.4% missing data
   1   (0.361) 0.456 0.320 0.293 0.289 0.289 0.361 0.397 0.362 0.345 0.396 0.151 
   3   (0.639) 0.544 0.680 0.707 0.711 0.711 0.639 0.603 0.638 0.655 0.604 0.849 

Locus 211 : 
2 alleles
11.6% missing data
   1   (0.914) 0.953 0.938 0.949 0.960 0.961 0.914 0.929 0.913 0.942 0.915 0.969 
   3   (0.086) 0.047 0.062 0.051 0.040 0.039 0.086 0.071 0.087 0.058 0.085 0.031 

Locus 212 : 
2 alleles
7.2% missing data
   3   (0.437) 0.126 0.047 0.544 0.500 0.518 0.437 0.599 0.436 0.371 0.484 0.392 
   4   (0.563) 0.874 0.953 0.456 0.500 0.482 0.563 0.401 0.564 0.629 0.516 0.608 

Locus 213 : 
2 alleles
3.6% missing data
   2   (0.571) 0.457 0.568 0.437 0.563 0.558 0.572 0.688 0.571 0.936 0.605 0.866 
   4   (0.429) 0.543 0.432 0.563 0.437 0.442 0.428 0.312 0.429 0.064 0.395 0.134 

Locus 214 : 
2 alleles
6.5% missing data
   1   (0.817) 0.781 0.847 0.859 0.868 0.879 0.818 0.877 0.818 0.923 0.846 0.609 
   3   (0.183) 0.219 0.153 0.141 0.132 0.121 0.182 0.123 0.182 0.077 0.154 0.391 

Locus 215 : 
2 alleles
5.8% missing data
   4   (0.856) 0.983 0.992 0.683 0.664 0.650 0.856 0.802 0.855 0.971 0.959 0.982 
   2   (0.144) 0.017 0.008 0.317 0.336 0.350 0.144 0.198 0.145 0.029 0.041 0.018 

Locus 216 : 
2 alleles
2.2% missing data
   2   (0.945) 0.995 0.992 0.884 0.936 0.909 0.945 0.953 0.945 0.996 0.989 0.995 
   4   (0.055) 0.005 0.008 0.116 0.064 0.091 0.055 0.047 0.055 0.004 0.011 0.005 

Locus 217 : 
2 alleles
4.3% missing data
   2   (0.785) 0.736 0.968 0.801 0.806 0.778 0.784 0.812 0.784 0.917 0.837 0.930 
   4   (0.215) 0.264 0.032 0.199 0.194 0.222 0.216 0.188 0.216 0.083 0.163 0.070 

Locus 218 : 
2 alleles
10.1% missing data
   2   (0.595) 0.630 0.553 0.552 0.584 0.547 0.595 0.658 0.596 0.561 0.585 0.890 
   4   (0.405) 0.370 0.447 0.448 0.416 0.453 0.405 0.342 0.404 0.439 0.415 0.110 

Locus 219 : 
2 alleles
14.5% missing data
   2   (0.798) 0.654 0.984 0.859 0.845 0.852 0.798 0.856 0.798 0.973 0.779 0.941 
   4   (0.202) 0.346 0.016 0.141 0.155 0.148 0.202 0.144 0.202 0.027 0.221 0.059 

Locus 220 : 
2 alleles
17.4% missing data
   4   (0.865) 0.982 0.995 0.661 0.806 0.644 0.865 0.803 0.865 0.973 0.962 0.980 
   3   (0.135) 0.018 0.005 0.339 0.194 0.356 0.135 0.197 0.135 0.027 0.038 0.020 

Locus 221 : 
2 alleles
2.9% missing data
   2   (0.082) 0.029 0.077 0.039 0.093 0.047 0.082 0.424 0.081 0.018 0.056 0.018 
   4   (0.918) 0.971 0.923 0.961 0.907 0.953 0.918 0.576 0.919 0.982 0.944 0.982 

Locus 222 : 
2 alleles
4.3% missing data
   2   (0.929) 0.988 0.979 0.957 0.916 0.959 0.929 0.798 0.929 0.989 0.957 0.986 
   4   (0.071) 0.012 0.021 0.043 0.084 0.041 0.071 0.202 0.071 0.011 0.043 0.014 

Locus 223 : 
2 alleles
13.0% missing data
   2   (0.889) 0.910 0.990 0.910 0.904 0.916 0.889 0.934 0.889 0.990 0.928 0.878 
   4   (0.111) 0.090 0.010 0.090 0.096 0.084 0.111 0.066 0.111 0.010 0.072 0.122 

Locus 224 : 
2 alleles
12.3% missing data
   1   (0.865) 0.820 0.931 0.947 0.938 0.949 0.864 0.917 0.864 0.838 0.786 0.958 
   3   (0.135) 0.180 0.069 0.053 0.062 0.051 0.136 0.083 0.136 0.162 0.214 0.042 

Locus 225 : 
2 alleles
10.9% missing data
   3   (0.704) 0.805 0.677 0.677 0.588 0.704 0.704 0.736 0.703 0.695 0.732 0.892 
   1   (0.296) 0.195 0.323 0.323 0.412 0.296 0.296 0.264 0.297 0.305 0.268 0.108 

Locus 226 : 
2 alleles
11.6% missing data
   3   (0.835) 0.916 0.913 0.831 0.891 0.854 0.835 0.870 0.835 0.850 0.777 0.956 
   1   (0.165) 0.084 0.087 0.169 0.109 0.146 0.165 0.130 0.165 0.150 0.223 0.044 

Locus 227 : 
2 alleles
6.5% missing data
   1   (0.850) 0.803 0.982 0.897 0.835 0.912 0.851 0.759 0.851 0.808 0.870 0.944 
   3   (0.150) 0.197 0.018 0.103 0.165 0.088 0.149 0.241 0.149 0.192 0.130 0.056 

Locus 228 : 
2 alleles
18.1% missing data
   2   (0.926) 0.969 0.898 0.956 0.959 0.965 0.926 0.974 0.926 0.971 0.912 0.978 
   4   (0.074) 0.031 0.102 0.044 0.041 0.035 0.074 0.026 0.074 0.029 0.088 0.022 

Locus 229 : 
2 alleles
3.6% missing data
   2   (0.780) 0.595 0.723 0.860 0.837 0.859 0.780 0.822 0.781 0.223 0.818 0.933 
   4   (0.220) 0.405 0.277 0.140 0.163 0.141 0.220 0.178 0.219 0.777 0.182 0.067 

Locus 230 : 
2 alleles
12.3% missing data
   4   (0.811) 0.750 0.764 0.876 0.874 0.915 0.811 0.889 0.811 0.955 0.674 0.946 
   2   (0.189) 0.250 0.236 0.124 0.126 0.085 0.189 0.111 0.189 0.045 0.326 0.054 

Locus 231 : 
2 alleles
2.2% missing data
   2   (0.670) 0.871 0.646 0.660 0.690 0.638 0.670 0.641 0.670 0.949 0.528 0.891 
   4   (0.330) 0.129 0.354 0.340 0.310 0.362 0.330 0.359 0.330 0.051 0.472 0.109 

Locus 232 : 
2 alleles
4.3% missing data
   3   (0.462) 0.388 0.480 0.363 0.495 0.438 0.462 0.485 0.461 0.551 0.545 0.506 
   4   (0.538) 0.612 0.520 0.637 0.505 0.562 0.538 0.515 0.539 0.449 0.455 0.494 

Locus 233 : 
2 alleles
7.2% missing data
   3   (0.867) 0.675 0.425 0.949 0.949 0.945 0.867 0.914 0.868 0.977 0.865 0.953 
   4   (0.133) 0.325 0.575 0.051 0.051 0.055 0.133 0.086 0.132 0.023 0.135 0.047 

Locus 234 : 
2 alleles
2.9% missing data
   4   (0.857) 0.953 0.939 0.900 0.872 0.850 0.857 0.727 0.857 0.977 0.851 0.965 
   2   (0.143) 0.047 0.061 0.100 0.128 0.150 0.143 0.273 0.143 0.023 0.149 0.035 

Locus 235 : 
2 alleles
6.5% missing data
   2   (0.690) 0.766 0.704 0.765 0.736 0.764 0.690 0.608 0.689 0.902 0.648 0.558 
   1   (0.310) 0.234 0.296 0.235 0.264 0.236 0.310 0.392 0.311 0.098 0.352 0.442 

Locus 236 : 
2 alleles
6.5% missing data
   4   (0.553) 0.378 0.958 0.482 0.600 0.485 0.553 0.553 0.553 0.918 0.572 0.857 
   1   (0.447) 0.622 0.042 0.518 0.400 0.515 0.447 0.447 0.447 0.082 0.428 0.143 

Locus 237 : 
2 alleles
3.6% missing data
   4   (0.739) 0.776 0.965 0.694 0.699 0.689 0.739 0.755 0.739 0.914 0.777 0.918 
   1   (0.261) 0.224 0.035 0.306 0.301 0.311 0.261 0.245 0.261 0.086 0.223 0.082 

Locus 238 : 
2 alleles
18.8% missing data
   1   (0.206) 0.166 0.018 0.208 0.188 0.184 0.206 0.215 0.206 0.152 0.177 0.077 
   3   (0.794) 0.834 0.982 0.792 0.812 0.816 0.794 0.785 0.794 0.848 0.823 0.923 

Locus 239 : 
2 alleles
4.3% missing data
   3   (0.890) 0.925 0.939 0.929 0.917 0.938 0.890 0.871 0.890 0.777 0.893 0.977 
   4   (0.110) 0.075 0.061 0.071 0.083 0.062 0.110 0.129 0.110 0.223 0.107 0.023 

Locus 240 : 
2 alleles
1.4% missing data
   2   (0.741) 0.388 0.971 0.812 0.848 0.835 0.741 0.853 0.742 0.823 0.667 0.915 
   3   (0.259) 0.612 0.029 0.188 0.152 0.165 0.259 0.147 0.258 0.177 0.333 0.085 

Locus 241 : 
2 alleles
8.7% missing data
   1   (0.877) 0.885 0.987 0.922 0.877 0.909 0.876 0.858 0.876 0.920 0.918 0.972 
   3   (0.123) 0.115 0.013 0.078 0.123 0.091 0.124 0.142 0.124 0.080 0.082 0.028 

Locus 242 : 
2 alleles
2.2% missing data
   3   (0.849) 0.780 0.701 0.873 0.873 0.873 0.849 0.928 0.850 0.888 0.879 0.963 
   1   (0.151) 0.220 0.299 0.127 0.127 0.127 0.151 0.072 0.150 0.112 0.121 0.037 

Locus 243 : 
2 alleles
10.9% missing data
   3   (0.496) 0.219 0.969 0.664 0.524 0.583 0.496 0.723 0.496 0.346 0.331 0.782 
   1   (0.504) 0.781 0.031 0.336 0.476 0.417 0.504 0.277 0.504 0.654 0.669 0.218 

Locus 244 : 
2 alleles
5.8% missing data
   2   (0.861) 0.941 0.977 0.845 0.840 0.878 0.861 0.791 0.860 0.975 0.922 0.960 
   4   (0.139) 0.059 0.023 0.155 0.160 0.122 0.139 0.209 0.140 0.025 0.078 0.040 

Locus 245 : 
2 alleles
2.9% missing data
   2   (0.844) 0.842 0.989 0.894 0.838 0.906 0.844 0.746 0.844 0.981 0.836 0.964 
   4   (0.156) 0.158 0.011 0.106 0.162 0.094 0.156 0.254 0.156 0.019 0.164 0.036 

Locus 246 : 
2 alleles
4.3% missing data
   4   (0.784) 0.917 0.774 0.820 0.829 0.820 0.784 0.868 0.785 0.752 0.690 0.773 
   2   (0.216) 0.083 0.226 0.180 0.171 0.180 0.216 0.132 0.215 0.248 0.310 0.227 

Locus 247 : 
2 alleles
14.5% missing data
   2   (0.665) 0.634 0.585 0.667 0.687 0.704 0.665 0.747 0.666 0.106 0.685 0.901 
   4   (0.335) 0.366 0.415 0.333 0.313 0.296 0.335 0.253 0.334 0.894 0.315 0.099 

Locus 248 : 
2 alleles
8.0% missing data
   2   (0.158) 0.166 0.024 0.088 0.122 0.101 0.158 0.200 0.157 0.320 0.105 0.379 
   3   (0.842) 0.834 0.976 0.912 0.878 0.899 0.842 0.800 0.843 0.680 0.895 0.621 

Locus 249 : 
2 alleles
13.8% missing data
   2   (0.939) 0.993 0.977 0.901 0.925 0.874 0.939 0.915 0.939 0.996 0.984 0.993 
   1   (0.061) 0.007 0.023 0.099 0.075 0.126 0.061 0.085 0.061 0.004 0.016 0.007 

Locus 250 : 
2 alleles
1.4% missing data
   2   (0.773) 0.812 0.964 0.823 0.827 0.826 0.773 0.817 0.773 0.146 0.826 0.711 
   3   (0.227) 0.188 0.036 0.177 0.173 0.174 0.227 0.183 0.227 0.854 0.174 0.289 

Locus 251 : 
2 alleles
5.1% missing data
   3   (0.354) 0.146 0.275 0.379 0.327 0.352 0.354 0.349 0.354 0.620 0.319 0.786 
   4   (0.646) 0.854 0.725 0.621 0.673 0.648 0.646 0.651 0.646 0.380 0.681 0.214 

Locus 252 : 
2 alleles
15.9% missing data
   2   (0.251) 0.277 0.017 0.269 0.218 0.220 0.251 0.279 0.250 0.063 0.250 0.199 
   4   (0.749) 0.723 0.983 0.731 0.782 0.780 0.749 0.721 0.750 0.937 0.750 0.801 

Locus 253 : 
2 alleles
15.2% missing data
   4   (0.874) 0.919 0.895 0.918 0.938 0.923 0.874 0.925 0.875 0.977 0.807 0.948 
   2   (0.126) 0.081 0.105 0.082 0.062 0.077 0.126 0.075 0.125 0.023 0.193 0.052 

Locus 254 : 
2 alleles
8.0% missing data
   1   (0.317) 0.217 0.333 0.279 0.300 0.341 0.317 0.613 0.316 0.115 0.350 0.120 
   2   (0.683) 0.783 0.667 0.721 0.700 0.659 0.683 0.387 0.684 0.885 0.650 0.880 

Locus 255 : 
2 alleles
16.7% missing data
   1   (0.651) 0.457 0.104 0.672 0.584 0.621 0.651 0.814 0.651 0.646 0.770 0.658 
   2   (0.349) 0.543 0.896 0.328 0.416 0.379 0.349 0.186 0.349 0.354 0.230 0.342 

Locus 256 : 
2 alleles
7.2% missing data
   1   (0.673) 0.622 0.941 0.728 0.758 0.757 0.672 0.768 0.673 0.966 0.659 0.187 
   2   (0.327) 0.378 0.059 0.272 0.242 0.243 0.328 0.232 0.327 0.034 0.341 0.813 

Locus 257 : 
2 alleles
10.9% missing data
   1   (0.920) 0.953 0.943 0.945 0.962 0.952 0.920 0.964 0.920 0.934 0.942 0.975 
   2   (0.080) 0.047 0.057 0.055 0.038 0.048 0.080 0.036 0.080 0.066 0.058 0.025 

Locus 258 : 
2 alleles
15.9% missing data
   3   (0.917) 0.900 0.985 0.967 0.957 0.970 0.917 0.963 0.917 0.981 0.900 0.936 
   1   (0.083) 0.100 0.015 0.033 0.043 0.030 0.083 0.037 0.083 0.019 0.100 0.064 

Locus 259 : 
2 alleles
10.9% missing data
   2   (0.856) 0.968 0.921 0.846 0.881 0.793 0.856 0.806 0.856 0.987 0.936 0.718 
   4   (0.144) 0.032 0.079 0.154 0.119 0.207 0.144 0.194 0.144 0.013 0.064 0.282 

Locus 260 : 
2 alleles
11.6% missing data
   1   (0.858) 0.957 0.899 0.856 0.784 0.820 0.858 0.874 0.858 0.509 0.922 0.966 
   3   (0.142) 0.043 0.101 0.144 0.216 0.180 0.142 0.126 0.142 0.491 0.078 0.034 

Locus 261 : 
2 alleles
15.9% missing data
   1   (0.498) 0.488 0.460 0.522 0.456 0.458 0.499 0.509 0.499 0.422 0.500 0.558 
   3   (0.502) 0.512 0.540 0.478 0.544 0.542 0.501 0.491 0.501 0.578 0.500 0.442 

Locus 262 : 
2 alleles
13.8% missing data
   4   (0.118) 0.062 0.009 0.104 0.107 0.077 0.118 0.411 0.117 0.149 0.086 0.031 
   2   (0.882) 0.938 0.991 0.896 0.893 0.923 0.882 0.589 0.883 0.851 0.914 0.969 

Locus 263 : 
2 alleles
1.4% missing data
   1   (0.907) 0.876 0.989 0.930 0.948 0.956 0.907 0.962 0.906 0.984 0.941 0.976 
   2   (0.093) 0.124 0.011 0.070 0.052 0.044 0.093 0.038 0.094 0.016 0.059 0.024 

Locus 264 : 
2 alleles
3.6% missing data
   2   (0.947) 0.772 0.210 0.994 0.993 0.994 0.947 0.994 0.948 0.918 0.957 0.983 
   4   (0.053) 0.228 0.790 0.006 0.007 0.006 0.053 0.006 0.052 0.082 0.043 0.017 

Locus 265 : 
2 alleles
7.2% missing data
   3   (0.714) 0.855 0.869 0.741 0.631 0.685 0.714 0.799 0.714 0.465 0.768 0.593 
   2   (0.286) 0.145 0.131 0.259 0.369 0.315 0.286 0.201 0.286 0.535 0.232 0.407 

Locus 266 : 
2 alleles
5.1% missing data
   2   (0.502) 0.554 0.610 0.492 0.388 0.433 0.502 0.582 0.502 0.047 0.542 0.771 
   4   (0.498) 0.446 0.390 0.508 0.612 0.567 0.498 0.418 0.498 0.953 0.458 0.229 

Locus 267 : 
2 alleles
2.9% missing data
   2   (0.924) 0.985 0.556 0.930 0.886 0.890 0.924 0.971 0.925 0.994 0.963 0.986 
   4   (0.076) 0.015 0.444 0.070 0.114 0.110 0.076 0.029 0.075 0.006 0.037 0.014 

Locus 268 : 
2 alleles
15.2% missing data
   1   (0.191) 0.080 0.185 0.291 0.153 0.146 0.191 0.123 0.191 0.040 0.241 0.086 
   3   (0.809) 0.920 0.815 0.709 0.847 0.854 0.809 0.877 0.809 0.960 0.759 0.914 

Locus 269 : 
2 alleles
4.3% missing data
   1   (0.900) 0.978 0.971 0.818 0.941 0.826 0.900 0.881 0.900 0.868 0.947 0.981 
   3   (0.100) 0.022 0.029 0.182 0.059 0.174 0.100 0.119 0.100 0.132 0.053 0.019 

Locus 270 : 
2 alleles
6.5% missing data
   4   (0.913) 0.901 0.970 0.949 0.940 0.942 0.913 0.959 0.913 0.895 0.945 0.973 
   1   (0.087) 0.099 0.030 0.051 0.060 0.058 0.087 0.041 0.087 0.105 0.055 0.027 

Locus 271 : 
2 alleles
2.2% missing data
   2   (0.887) 0.856 0.692 0.951 0.945 0.962 0.886 0.962 0.887 0.982 0.821 0.968 
   4   (0.113) 0.144 0.308 0.049 0.055 0.038 0.114 0.038 0.113 0.018 0.179 0.032 

Locus 272 : 
2 alleles
2.9% missing data
   4   (0.852) 0.913 0.986 0.873 0.883 0.885 0.852 0.884 0.852 0.960 0.822 0.931 
   2   (0.148) 0.087 0.014 0.127 0.117 0.115 0.148 0.116 0.148 0.040 0.178 0.069 

Locus 273 : 
2 alleles
1.4% missing data
   2   (0.867) 0.939 0.982 0.917 0.851 0.849 0.867 0.918 0.867 0.980 0.869 0.968 
   4   (0.133) 0.061 0.018 0.083 0.149 0.151 0.133 0.082 0.133 0.020 0.131 0.032 

Locus 274 : 
2 alleles
8.0% missing data
   1   (0.132) 0.113 0.281 0.112 0.109 0.081 0.132 0.295 0.132 0.022 0.090 0.064 
   3   (0.868) 0.887 0.719 0.888 0.891 0.919 0.868 0.705 0.868 0.978 0.910 0.936 

Locus 275 : 
2 alleles
2.9% missing data
   1   (0.583) 0.755 0.052 0.611 0.695 0.587 0.583 0.699 0.584 0.088 0.606 0.183 
   4   (0.417) 0.245 0.948 0.389 0.305 0.413 0.417 0.301 0.416 0.912 0.394 0.817 

Locus 276 : 
2 alleles
18.1% missing data
   2   (0.334) 0.384 0.041 0.340 0.438 0.371 0.334 0.246 0.335 0.462 0.258 0.121 
   3   (0.666) 0.616 0.959 0.660 0.562 0.629 0.666 0.754 0.665 0.538 0.742 0.879 

Locus 277 : 
2 alleles
10.9% missing data
   1   (0.907) 0.971 0.995 0.913 0.911 0.938 0.907 0.949 0.907 0.792 0.922 0.980 
   4   (0.093) 0.029 0.005 0.087 0.089 0.062 0.093 0.051 0.093 0.208 0.078 0.020 

Locus 278 : 
2 alleles
3.6% missing data
   3   (0.789) 0.911 0.988 0.837 0.775 0.816 0.788 0.497 0.789 0.968 0.739 0.956 
   1   (0.211) 0.089 0.012 0.163 0.225 0.184 0.212 0.503 0.211 0.032 0.261 0.044 

Locus 279 : 
2 alleles
3.6% missing data
   1   (0.881) 0.969 0.963 0.888 0.857 0.894 0.881 0.924 0.881 0.963 0.855 0.955 
   3   (0.119) 0.031 0.037 0.112 0.143 0.106 0.119 0.076 0.119 0.037 0.145 0.045 

Locus 280 : 
2 alleles
2.2% missing data
   3   (0.155) 0.312 0.260 0.117 0.134 0.106 0.155 0.152 0.155 0.035 0.105 0.066 
   4   (0.845) 0.688 0.740 0.883 0.866 0.894 0.845 0.848 0.845 0.965 0.895 0.934 

Locus 281 : 
2 alleles
14.5% missing data
   1   (0.735) 0.822 0.689 0.743 0.745 0.743 0.735 0.722 0.735 0.653 0.750 0.853 
   2   (0.265) 0.178 0.311 0.257 0.255 0.257 0.265 0.278 0.265 0.347 0.250 0.147 

Locus 282 : 
2 alleles
18.1% missing data
   3   (0.829) 0.912 0.984 0.852 0.869 0.832 0.829 0.903 0.829 0.975 0.777 0.812 
   4   (0.171) 0.088 0.016 0.148 0.131 0.168 0.171 0.097 0.171 0.025 0.223 0.188 

Locus 283 : 
2 alleles
5.1% missing data
   1   (0.898) 0.963 0.876 0.931 0.945 0.937 0.898 0.887 0.898 0.981 0.862 0.970 
   2   (0.102) 0.037 0.124 0.069 0.055 0.063 0.102 0.113 0.102 0.019 0.138 0.030 

Locus 284 : 
2 alleles
5.1% missing data
   1   (0.887) 0.974 0.916 0.886 0.904 0.878 0.887 0.901 0.887 0.990 0.952 0.822 
   2   (0.113) 0.026 0.084 0.114 0.096 0.122 0.113 0.099 0.113 0.010 0.048 0.178 

Locus 285 : 
2 alleles
10.9% missing data
   4   (0.910) 0.965 0.923 0.968 0.959 0.964 0.910 0.962 0.909 0.980 0.818 0.972 
   2   (0.090) 0.035 0.077 0.032 0.041 0.036 0.090 0.038 0.091 0.020 0.182 0.028 

Locus 286 : 
2 alleles
8.0% missing data
   4   (0.352) 0.550 0.334 0.272 0.344 0.288 0.353 0.414 0.354 0.101 0.334 0.190 
   2   (0.648) 0.450 0.666 0.728 0.656 0.712 0.647 0.586 0.646 0.899 0.666 0.810 

Locus 287 : 
2 alleles
14.5% missing data
   1   (0.393) 0.498 0.954 0.406 0.381 0.433 0.393 0.530 0.393 0.386 0.273 0.104 
   3   (0.607) 0.502 0.046 0.594 0.619 0.567 0.607 0.470 0.607 0.614 0.727 0.896 

Locus 288 : 
2 alleles
2.2% missing data
   2   (0.053) 0.005 0.001 0.102 0.078 0.103 0.053 0.053 0.053 0.010 0.011 0.005 
   3   (0.947) 0.995 0.999 0.898 0.922 0.897 0.947 0.947 0.947 0.990 0.989 0.995 

Locus 289 : 
2 alleles
15.9% missing data
   4   (0.920) 0.993 0.998 0.900 0.901 0.876 0.920 0.857 0.921 0.994 0.982 0.836 
   2   (0.080) 0.007 0.002 0.100 0.099 0.124 0.080 0.143 0.079 0.006 0.018 0.164 

Locus 290 : 
2 alleles
6.5% missing data
   2   (0.871) 0.751 0.629 0.940 0.945 0.951 0.872 0.948 0.872 0.955 0.801 0.958 
   4   (0.129) 0.249 0.371 0.060 0.055 0.049 0.128 0.052 0.128 0.045 0.199 0.042 

Locus 291 : 
2 alleles
18.1% missing data
   4   (0.895) 0.961 0.900 0.882 0.915 0.889 0.895 0.895 0.895 0.985 0.938 0.959 
   2   (0.105) 0.039 0.100 0.118 0.085 0.111 0.105 0.105 0.105 0.015 0.062 0.041 

Locus 292 : 
2 alleles
7.2% missing data
   2   (0.709) 0.872 0.450 0.584 0.722 0.663 0.709 0.608 0.709 0.564 0.787 0.929 
   4   (0.291) 0.128 0.550 0.416 0.278 0.337 0.291 0.392 0.291 0.436 0.213 0.071 

Locus 293 : 
2 alleles
3.6% missing data
   1   (0.906) 0.992 0.998 0.809 0.812 0.778 0.906 0.628 0.906 0.993 0.981 0.989 
   3   (0.094) 0.008 0.002 0.191 0.188 0.222 0.094 0.372 0.094 0.007 0.019 0.011 

Locus 294 : 
2 alleles
10.9% missing data
   2   (0.844) 0.899 0.986 0.916 0.890 0.920 0.844 0.882 0.844 0.827 0.816 0.703 
   1   (0.156) 0.101 0.014 0.084 0.110 0.080 0.156 0.118 0.156 0.173 0.184 0.297 

Locus 295 : 
2 alleles
5.1% missing data
   1   (0.795) 0.914 0.881 0.735 0.809 0.779 0.795 0.763 0.795 0.805 0.819 0.939 
   2   (0.205) 0.086 0.119 0.265 0.191 0.221 0.205 0.237 0.205 0.195 0.181 0.061 

Locus 296 : 
2 alleles
5.8% missing data
   1   (0.601) 0.241 0.087 0.826 0.737 0.800 0.601 0.642 0.601 0.125 0.567 0.467 
   3   (0.399) 0.759 0.913 0.174 0.263 0.200 0.399 0.358 0.399 0.875 0.433 0.533 

Locus 297 : 
2 alleles
4.3% missing data
   4   (0.924) 0.895 0.968 0.977 0.955 0.969 0.924 0.951 0.924 0.951 0.927 0.977 
   2   (0.076) 0.105 0.032 0.023 0.045 0.031 0.076 0.049 0.076 0.049 0.073 0.023 

Locus 298 : 
2 alleles
11.6% missing data
   2   (0.644) 0.506 0.675 0.737 0.670 0.691 0.644 0.692 0.643 0.559 0.622 0.909 
   4   (0.356) 0.494 0.325 0.263 0.330 0.309 0.356 0.308 0.357 0.441 0.378 0.091 

Locus 299 : 
2 alleles
8.0% missing data
   2   (0.213) 0.057 0.584 0.259 0.171 0.246 0.213 0.212 0.213 0.041 0.180 0.218 
   4   (0.787) 0.943 0.416 0.741 0.829 0.754 0.787 0.788 0.787 0.959 0.820 0.782 

Locus 300 : 
2 alleles
3.6% missing data
   2   (0.811) 0.907 0.981 0.818 0.861 0.808 0.811 0.768 0.811 0.907 0.770 0.940 
   4   (0.189) 0.093 0.019 0.182 0.139 0.192 0.189 0.232 0.189 0.093 0.230 0.060 

Locus 301 : 
2 alleles
5.8% missing data
   2   (0.516) 0.328 0.970 0.531 0.438 0.539 0.516 0.531 0.516 0.483 0.544 0.672 
   4   (0.484) 0.672 0.030 0.469 0.562 0.461 0.484 0.469 0.484 0.517 0.456 0.328 

Locus 302 : 
2 alleles
13.8% missing data
   4   (0.471) 0.551 0.481 0.494 0.435 0.499 0.471 0.392 0.471 0.327 0.394 0.742 
   3   (0.529) 0.449 0.519 0.506 0.565 0.501 0.529 0.608 0.529 0.673 0.606 0.258 

Locus 303 : 
2 alleles
6.5% missing data
   4   (0.901) 0.906 0.880 0.918 0.948 0.941 0.901 0.953 0.901 0.984 0.916 0.943 
   2   (0.099) 0.094 0.120 0.082 0.052 0.059 0.099 0.047 0.099 0.016 0.084 0.057 

Locus 304 : 
2 alleles
14.5% missing data
   3   (0.919) 0.966 0.995 0.951 0.961 0.961 0.919 0.953 0.919 0.733 0.914 0.979 
   1   (0.081) 0.034 0.005 0.049 0.039 0.039 0.081 0.047 0.081 0.267 0.086 0.021 

Locus 305 : 
2 alleles
2.2% missing data
   4   (0.843) 0.958 0.988 0.750 0.887 0.833 0.843 0.881 0.844 0.976 0.885 0.710 
   3   (0.157) 0.042 0.012 0.250 0.113 0.167 0.157 0.119 0.156 0.024 0.115 0.290 

Locus 306 : 
2 alleles
5.1% missing data
   2   (0.913) 0.909 0.942 0.966 0.970 0.957 0.913 0.953 0.913 0.947 0.885 0.967 
   3   (0.087) 0.091 0.058 0.034 0.030 0.043 0.087 0.047 0.087 0.053 0.115 0.033 

Locus 307 : 
2 alleles
13.0% missing data
   3   (0.763) 0.741 0.698 0.828 0.687 0.737 0.763 0.619 0.763 0.820 0.823 0.933 
   1   (0.237) 0.259 0.302 0.172 0.313 0.263 0.237 0.381 0.237 0.180 0.177 0.067 

Locus 308 : 
2 alleles
5.1% missing data
   3   (0.918) 0.908 0.993 0.961 0.936 0.932 0.919 0.935 0.919 0.946 0.962 0.975 
   1   (0.082) 0.092 0.007 0.039 0.064 0.068 0.081 0.065 0.081 0.054 0.038 0.025 

Locus 309 : 
2 alleles
2.2% missing data
   2   (0.793) 0.848 0.968 0.866 0.886 0.849 0.793 0.737 0.793 0.503 0.691 0.940 
   3   (0.207) 0.152 0.032 0.134 0.114 0.151 0.207 0.263 0.207 0.497 0.309 0.060 

Locus 310 : 
2 alleles
5.8% missing data
   4   (0.876) 0.838 0.523 0.930 0.903 0.933 0.877 0.925 0.877 0.981 0.894 0.932 
   2   (0.124) 0.162 0.477 0.070 0.097 0.067 0.123 0.075 0.123 0.019 0.106 0.068 

Locus 311 : 
2 alleles
15.2% missing data
   3   (0.838) 0.858 0.819 0.922 0.849 0.878 0.839 0.931 0.839 0.553 0.787 0.941 
   1   (0.162) 0.142 0.181 0.078 0.151 0.122 0.161 0.069 0.161 0.447 0.213 0.059 

Locus 312 : 
2 alleles
5.1% missing data
   2   (0.898) 0.979 0.992 0.931 0.837 0.861 0.898 0.933 0.898 0.877 0.903 0.974 
   3   (0.102) 0.021 0.008 0.069 0.163 0.139 0.102 0.067 0.102 0.123 0.097 0.026 

Locus 313 : 
2 alleles
2.2% missing data
   3   (0.100) 0.048 0.010 0.059 0.060 0.077 0.100 0.074 0.100 0.021 0.102 0.026 
   4   (0.900) 0.952 0.990 0.941 0.940 0.923 0.900 0.926 0.900 0.979 0.898 0.974 

Locus 314 : 
2 alleles
9.4% missing data
   2   (0.922) 0.981 0.996 0.908 0.901 0.949 0.922 0.953 0.921 0.931 0.956 0.986 
   4   (0.078) 0.019 0.004 0.092 0.099 0.051 0.078 0.047 0.079 0.069 0.044 0.014 

Locus 315 : 
2 alleles
2.2% missing data
   2   (0.626) 0.825 0.474 0.524 0.601 0.574 0.626 0.533 0.626 0.920 0.709 0.596 
   4   (0.374) 0.175 0.526 0.476 0.399 0.426 0.374 0.467 0.374 0.080 0.291 0.404 

Locus 316 : 
2 alleles
2.9% missing data
   1   (0.930) 0.989 0.996 0.920 0.843 0.914 0.930 0.928 0.930 0.994 0.976 0.988 
   3   (0.070) 0.011 0.004 0.080 0.157 0.086 0.070 0.072 0.070 0.006 0.024 0.012 

Locus 317 : 
2 alleles
5.8% missing data
   4   (0.910) 0.972 0.299 0.968 0.956 0.964 0.910 0.958 0.910 0.984 0.877 0.971 
   2   (0.090) 0.028 0.701 0.032 0.044 0.036 0.090 0.042 0.090 0.016 0.123 0.029 

Locus 318 : 
2 alleles
6.5% missing data
   2   (0.902) 0.983 0.888 0.935 0.890 0.903 0.902 0.861 0.903 0.985 0.942 0.834 
   4   (0.098) 0.017 0.112 0.065 0.110 0.097 0.098 0.139 0.097 0.015 0.058 0.166 

Locus 319 : 
2 alleles
4.3% missing data
   2   (0.636) 0.582 0.789 0.754 0.665 0.712 0.635 0.479 0.635 0.623 0.571 0.850 
   4   (0.364) 0.418 0.211 0.246 0.335 0.288 0.365 0.521 0.365 0.377 0.429 0.150 

Locus 320 : 
2 alleles
5.1% missing data
   2   (0.369) 0.204 0.170 0.416 0.360 0.433 0.369 0.481 0.368 0.386 0.362 0.413 
   4   (0.631) 0.796 0.830 0.584 0.640 0.567 0.631 0.519 0.632 0.614 0.638 0.587 

Locus 321 : 
2 alleles
10.9% missing data
   2   (0.838) 0.777 0.687 0.864 0.922 0.890 0.838 0.884 0.838 0.962 0.832 0.944 
   4   (0.162) 0.223 0.313 0.136 0.078 0.110 0.162 0.116 0.162 0.038 0.168 0.056 

Locus 322 : 
2 alleles
6.5% missing data
   1   (0.266) 0.246 0.333 0.267 0.222 0.187 0.265 0.152 0.265 0.448 0.362 0.092 
   3   (0.734) 0.754 0.667 0.733 0.778 0.813 0.735 0.848 0.735 0.552 0.638 0.908 

Locus 323 : 
2 alleles
18.8% missing data
   3   (0.925) 0.914 0.632 0.983 0.980 0.984 0.925 0.982 0.925 0.974 0.866 0.980 
   1   (0.075) 0.086 0.368 0.017 0.020 0.016 0.075 0.018 0.075 0.026 0.134 0.020 

Locus 324 : 
2 alleles
3.6% missing data
   3   (0.803) 0.957 0.987 0.772 0.786 0.729 0.803 0.814 0.803 0.096 0.898 0.742 
   1   (0.197) 0.043 0.013 0.228 0.214 0.271 0.197 0.186 0.197 0.904 0.102 0.258 

Locus 325 : 
2 alleles
14.5% missing data
   1   (0.861) 0.877 0.969 0.911 0.908 0.884 0.861 0.909 0.861 0.960 0.848 0.884 
   3   (0.139) 0.123 0.031 0.089 0.092 0.116 0.139 0.091 0.139 0.040 0.152 0.116 

Locus 326 : 
2 alleles
13.8% missing data
   4   (0.587) 0.631 0.081 0.759 0.609 0.639 0.587 0.538 0.588 0.514 0.578 0.152 
   2   (0.413) 0.369 0.919 0.241 0.391 0.361 0.413 0.462 0.412 0.486 0.422 0.848 

Locus 327 : 
2 alleles
5.8% missing data
   1   (0.148) 0.055 0.013 0.091 0.111 0.103 0.148 0.206 0.147 0.030 0.148 0.386 
   3   (0.852) 0.945 0.987 0.909 0.889 0.897 0.852 0.794 0.853 0.970 0.852 0.614 

Locus 328 : 
2 alleles
0.7% missing data
   4   (0.880) 0.958 0.993 0.926 0.928 0.911 0.880 0.958 0.881 0.978 0.754 0.977 
   2   (0.120) 0.042 0.007 0.074 0.072 0.089 0.120 0.042 0.119 0.022 0.246 0.023 

Locus 329 : 
2 alleles
5.1% missing data
   4   (0.357) 0.217 0.477 0.335 0.429 0.365 0.358 0.594 0.358 0.360 0.346 0.096 
   2   (0.643) 0.783 0.523 0.665 0.571 0.635 0.642 0.406 0.642 0.640 0.654 0.904 

Locus 330 : 
2 alleles
3.6% missing data
   3   (0.900) 0.845 0.996 0.973 0.976 0.976 0.900 0.970 0.900 0.947 0.756 0.969 
   1   (0.100) 0.155 0.004 0.027 0.024 0.024 0.100 0.030 0.100 0.053 0.244 0.031 

Locus 331 : 
2 alleles
15.2% missing data
   4   (0.907) 0.809 0.982 0.979 0.975 0.980 0.907 0.982 0.907 0.711 0.748 0.966 
   2   (0.093) 0.191 0.018 0.021 0.025 0.020 0.093 0.018 0.093 0.289 0.252 0.034 

Locus 332 : 
2 alleles
6.5% missing data
   1   (0.298) 0.525 0.356 0.221 0.255 0.175 0.299 0.372 0.299 0.806 0.272 0.082 
   3   (0.702) 0.475 0.644 0.779 0.745 0.825 0.701 0.628 0.701 0.194 0.728 0.918 

Locus 333 : 
2 alleles
5.1% missing data
   4   (0.916) 0.956 0.995 0.926 0.868 0.914 0.916 0.908 0.916 0.977 0.972 0.970 
   1   (0.084) 0.044 0.005 0.074 0.132 0.086 0.084 0.092 0.084 0.023 0.028 0.030 

Locus 334 : 
2 alleles
2.2% missing data
   1   (0.901) 0.935 0.017 0.944 0.936 0.959 0.901 0.856 0.901 0.983 0.957 0.978 
   3   (0.099) 0.065 0.983 0.056 0.064 0.041 0.099 0.144 0.099 0.017 0.043 0.022 

Locus 335 : 
2 alleles
15.9% missing data
   1   (0.896) 0.971 0.949 0.884 0.906 0.898 0.896 0.862 0.896 0.992 0.966 0.864 
   2   (0.104) 0.029 0.051 0.116 0.094 0.102 0.104 0.138 0.104 0.008 0.034 0.136 

Locus 336 : 
2 alleles
15.9% missing data
   4   (0.924) 0.974 0.990 0.937 0.897 0.948 0.924 0.864 0.924 0.928 0.961 0.976 
   1   (0.076) 0.026 0.010 0.063 0.103 0.052 0.076 0.136 0.076 0.072 0.039 0.024 

Locus 337 : 
2 alleles
13.0% missing data
   2   (0.575) 0.559 0.966 0.599 0.566 0.541 0.575 0.502 0.574 0.544 0.611 0.743 
   4   (0.425) 0.441 0.034 0.401 0.434 0.459 0.425 0.498 0.426 0.456 0.389 0.257 

Locus 338 : 
2 alleles
13.8% missing data
   3   (0.855) 0.801 0.969 0.896 0.861 0.917 0.855 0.939 0.855 0.981 0.854 0.858 
   1   (0.145) 0.199 0.031 0.104 0.139 0.083 0.145 0.061 0.145 0.019 0.146 0.142 

Locus 339 : 
2 alleles
5.1% missing data
   1   (0.677) 0.556 0.971 0.852 0.710 0.738 0.677 0.637 0.678 0.643 0.632 0.299 
   3   (0.323) 0.444 0.029 0.148 0.290 0.262 0.323 0.363 0.322 0.357 0.368 0.701 

Locus 340 : 
2 alleles
1.4% missing data
   4   (0.908) 0.972 0.994 0.940 0.900 0.921 0.908 0.965 0.908 0.797 0.907 0.975 
   2   (0.092) 0.028 0.006 0.060 0.100 0.079 0.092 0.035 0.092 0.203 0.093 0.025 

Locus 341 : 
2 alleles
13.0% missing data
   4   (0.890) 0.962 0.941 0.910 0.907 0.876 0.890 0.948 0.891 0.982 0.884 0.976 
   1   (0.110) 0.038 0.059 0.090 0.093 0.124 0.110 0.052 0.109 0.018 0.116 0.024 

Locus 342 : 
2 alleles
6.5% missing data
   2   (0.761) 0.806 0.936 0.792 0.752 0.793 0.761 0.790 0.761 0.971 0.765 0.549 
   3   (0.239) 0.194 0.064 0.208 0.248 0.207 0.239 0.210 0.239 0.029 0.235 0.451 

Locus 343 : 
2 alleles
10.1% missing data
   2   (0.832) 0.917 0.987 0.848 0.823 0.810 0.832 0.888 0.833 0.853 0.803 0.954 
   4   (0.168) 0.083 0.013 0.152 0.177 0.190 0.168 0.112 0.167 0.147 0.197 0.046 

Locus 344 : 
2 alleles
11.6% missing data
   1   (0.915) 0.958 0.944 0.948 0.934 0.951 0.915 0.967 0.916 0.881 0.888 0.975 
   3   (0.085) 0.042 0.056 0.052 0.066 0.049 0.085 0.033 0.084 0.119 0.112 0.025 

Locus 345 : 
2 alleles
15.9% missing data
   4   (0.849) 0.809 0.982 0.882 0.900 0.881 0.849 0.934 0.849 0.968 0.866 0.796 
   2   (0.151) 0.191 0.018 0.118 0.100 0.119 0.151 0.066 0.151 0.032 0.134 0.204 

Locus 346 : 
2 alleles
5.8% missing data
   2   (0.894) 0.955 0.921 0.920 0.898 0.919 0.893 0.883 0.893 0.984 0.936 0.940 
   4   (0.106) 0.045 0.079 0.080 0.102 0.081 0.107 0.117 0.107 0.016 0.064 0.060 

Locus 347 : 
2 alleles
5.8% missing data
   2   (0.911) 0.966 0.917 0.923 0.955 0.933 0.911 0.922 0.912 0.971 0.923 0.980 
   4   (0.089) 0.034 0.083 0.077 0.045 0.067 0.089 0.078 0.088 0.029 0.077 0.020 

Locus 348 : 
2 alleles
1.4% missing data
   3   (0.894) 0.887 0.987 0.874 0.901 0.878 0.894 0.930 0.894 0.976 0.961 0.974 
   2   (0.106) 0.113 0.013 0.126 0.099 0.122 0.106 0.070 0.106 0.024 0.039 0.026 

Locus 349 : 
2 alleles
4.3% missing data
   4   (0.932) 0.875 0.993 0.982 0.975 0.981 0.932 0.980 0.933 0.957 0.918 0.950 
   2   (0.068) 0.125 0.007 0.018 0.025 0.019 0.068 0.020 0.067 0.043 0.082 0.050 

Locus 350 : 
2 alleles
5.1% missing data
   1   (0.915) 0.983 0.942 0.872 0.867 0.910 0.915 0.946 0.915 0.978 0.960 0.982 
   3   (0.085) 0.017 0.058 0.128 0.133 0.090 0.085 0.054 0.085 0.022 0.040 0.018 

Locus 351 : 
2 alleles
14.5% missing data
   1   (0.587) 0.624 0.926 0.668 0.593 0.646 0.587 0.416 0.588 0.637 0.556 0.218 
   3   (0.413) 0.376 0.074 0.332 0.407 0.354 0.413 0.584 0.412 0.363 0.444 0.782 

Locus 352 : 
2 alleles
2.2% missing data
   3   (0.911) 0.972 0.888 0.920 0.915 0.928 0.911 0.944 0.911 0.970 0.944 0.973 
   1   (0.089) 0.028 0.112 0.080 0.085 0.072 0.089 0.056 0.089 0.030 0.056 0.027 

Locus 353 : 
2 alleles
2.2% missing data
   3   (0.860) 0.947 0.994 0.854 0.809 0.856 0.860 0.781 0.860 0.976 0.899 0.971 
   1   (0.140) 0.053 0.006 0.146 0.191 0.144 0.140 0.219 0.140 0.024 0.101 0.029 

Locus 354 : 
2 alleles
0.7% missing data
   2   (0.894) 0.966 0.891 0.886 0.941 0.903 0.893 0.870 0.893 0.988 0.927 0.981 
   4   (0.106) 0.034 0.109 0.114 0.059 0.097 0.107 0.130 0.107 0.012 0.073 0.019 

Locus 355 : 
2 alleles
13.8% missing data
   3   (0.893) 0.947 0.991 0.950 0.908 0.931 0.893 0.816 0.894 0.886 0.872 0.968 
   1   (0.107) 0.053 0.009 0.050 0.092 0.069 0.107 0.184 0.106 0.114 0.128 0.032 

Locus 356 : 
2 alleles
11.6% missing data
   2   (0.929) 0.986 0.997 0.935 0.921 0.940 0.929 0.963 0.930 0.967 0.952 0.965 
   4   (0.071) 0.014 0.003 0.065 0.079 0.060 0.071 0.037 0.070 0.033 0.048 0.035 

Locus 357 : 
2 alleles
3.6% missing data
   4   (0.882) 0.777 0.882 0.965 0.937 0.961 0.882 0.973 0.882 0.986 0.767 0.958 
   2   (0.118) 0.223 0.118 0.035 0.063 0.039 0.118 0.027 0.118 0.014 0.233 0.042 

Locus 358 : 
2 alleles
5.8% missing data
   2   (0.744) 0.730 0.922 0.829 0.768 0.825 0.744 0.775 0.744 0.781 0.644 0.869 
   4   (0.256) 0.270 0.078 0.171 0.232 0.175 0.256 0.225 0.256 0.219 0.356 0.131 

Locus 359 : 
2 alleles
1.4% missing data
   3   (0.918) 0.987 0.493 0.928 0.886 0.884 0.918 0.910 0.918 0.994 0.974 0.984 
   1   (0.082) 0.013 0.507 0.072 0.114 0.116 0.082 0.090 0.082 0.006 0.026 0.016 

Locus 360 : 
2 alleles
2.9% missing data
   3   (0.904) 0.981 0.028 0.894 0.891 0.948 0.904 0.958 0.904 0.985 0.942 0.982 
   1   (0.096) 0.019 0.972 0.106 0.109 0.052 0.096 0.042 0.096 0.015 0.058 0.018 

Locus 361 : 
2 alleles
5.1% missing data
   1   (0.386) 0.269 0.082 0.392 0.463 0.376 0.385 0.441 0.385 0.415 0.334 0.835 
   3   (0.614) 0.731 0.918 0.608 0.537 0.624 0.615 0.559 0.615 0.585 0.666 0.165 

Locus 362 : 
2 alleles
4.3% missing data
   1   (0.875) 0.953 0.994 0.944 0.895 0.927 0.875 0.906 0.875 0.978 0.872 0.737 
   2   (0.125) 0.047 0.006 0.056 0.105 0.073 0.125 0.094 0.125 0.022 0.128 0.263 

Locus 363 : 
2 alleles
4.3% missing data
   3   (0.920) 0.916 0.988 0.979 0.976 0.976 0.921 0.967 0.921 0.938 0.836 0.959 
   1   (0.080) 0.084 0.012 0.021 0.024 0.024 0.079 0.033 0.079 0.062 0.164 0.041 

Locus 364 : 
2 alleles
11.6% missing data
   2   (0.888) 0.929 0.418 0.922 0.948 0.946 0.887 0.957 0.887 0.978 0.898 0.881 
   4   (0.112) 0.071 0.582 0.078 0.052 0.054 0.113 0.043 0.113 0.022 0.102 0.119 

Locus 365 : 
2 alleles
2.9% missing data
   1   (0.826) 0.845 0.908 0.859 0.808 0.811 0.827 0.854 0.827 0.978 0.819 0.962 
   3   (0.174) 0.155 0.092 0.141 0.192 0.189 0.173 0.146 0.173 0.022 0.181 0.038 

Locus 366 : 
2 alleles
5.1% missing data
   4   (0.496) 0.357 0.379 0.469 0.481 0.456 0.496 0.615 0.496 0.492 0.547 0.496 
   2   (0.504) 0.643 0.621 0.531 0.519 0.544 0.504 0.385 0.504 0.508 0.453 0.504 

Locus 367 : 
2 alleles
9.4% missing data
   2   (0.922) 0.985 0.998 0.931 0.938 0.909 0.922 0.873 0.921 0.994 0.965 0.988 
   3   (0.078) 0.015 0.002 0.069 0.062 0.091 0.078 0.127 0.079 0.006 0.035 0.012 

Locus 368 : 
2 alleles
6.5% missing data
   2   (0.489) 0.560 0.925 0.418 0.507 0.482 0.488 0.560 0.488 0.073 0.414 0.835 
   4   (0.511) 0.440 0.075 0.582 0.493 0.518 0.512 0.440 0.512 0.927 0.586 0.165 

Locus 369 : 
2 alleles
5.8% missing data
   4   (0.913) 0.816 0.995 0.972 0.957 0.969 0.913 0.959 0.914 0.950 0.914 0.965 
   1   (0.087) 0.184 0.005 0.028 0.043 0.031 0.087 0.041 0.086 0.050 0.086 0.035 

Locus 370 : 
2 alleles
5.8% missing data
   2   (0.244) 0.188 0.031 0.237 0.190 0.167 0.244 0.294 0.245 0.032 0.356 0.067 
   4   (0.756) 0.812 0.969 0.763 0.810 0.833 0.756 0.706 0.755 0.968 0.644 0.933 

Locus 371 : 
2 alleles
1.4% missing data
   1   (0.871) 0.872 0.656 0.881 0.912 0.872 0.871 0.942 0.871 0.972 0.911 0.959 
   3   (0.129) 0.128 0.344 0.119 0.088 0.128 0.129 0.058 0.129 0.028 0.089 0.041 

Locus 372 : 
2 alleles
0.7% missing data
   1   (0.311) 0.234 0.034 0.392 0.309 0.313 0.312 0.396 0.312 0.053 0.311 0.092 
   3   (0.689) 0.766 0.966 0.608 0.691 0.687 0.688 0.604 0.688 0.947 0.689 0.908 

Locus 373 : 
2 alleles
2.2% missing data
   4   (0.934) 0.991 0.998 0.913 0.927 0.924 0.934 0.931 0.934 0.988 0.975 0.991 
   2   (0.066) 0.009 0.002 0.087 0.073 0.076 0.066 0.069 0.066 0.012 0.025 0.009 

Locus 374 : 
2 alleles
19.6% missing data
   2   (0.647) 0.678 0.568 0.628 0.516 0.552 0.648 0.571 0.648 0.694 0.761 0.783 
   4   (0.353) 0.322 0.432 0.372 0.484 0.448 0.352 0.429 0.352 0.306 0.239 0.217 

Locus 375 : 
2 alleles
15.9% missing data
   2   (0.915) 0.965 0.979 0.922 0.928 0.922 0.915 0.931 0.915 0.992 0.949 0.914 
   4   (0.085) 0.035 0.021 0.078 0.072 0.078 0.085 0.069 0.085 0.008 0.051 0.086 

Locus 376 : 
2 alleles
2.2% missing data
   2   (0.876) 0.771 0.968 0.937 0.924 0.943 0.876 0.964 0.877 0.136 0.896 0.963 
   3   (0.124) 0.229 0.032 0.063 0.076 0.057 0.124 0.036 0.123 0.864 0.104 0.037 

Locus 377 : 
2 alleles
4.3% missing data
   1   (0.581) 0.444 0.357 0.612 0.540 0.525 0.581 0.659 0.580 0.564 0.642 0.779 
   3   (0.419) 0.556 0.643 0.388 0.460 0.475 0.419 0.341 0.420 0.436 0.358 0.221 

Locus 378 : 
2 alleles
15.9% missing data
   2   (0.193) 0.048 0.165 0.316 0.300 0.324 0.193 0.424 0.193 0.021 0.082 0.036 
   4   (0.807) 0.952 0.835 0.684 0.700 0.676 0.807 0.576 0.807 0.979 0.918 0.964 

Locus 379 : 
2 alleles
14.5% missing data
   2   (0.653) 0.713 0.554 0.641 0.708 0.687 0.654 0.739 0.654 0.943 0.604 0.538 
   4   (0.347) 0.287 0.446 0.359 0.292 0.313 0.346 0.261 0.346 0.057 0.396 0.462 

Locus 380 : 
2 alleles
2.9% missing data
   2   (0.898) 0.795 0.986 0.950 0.952 0.948 0.898 0.959 0.899 0.983 0.897 0.970 
   4   (0.102) 0.205 0.014 0.050 0.048 0.052 0.102 0.041 0.101 0.017 0.103 0.030 

Locus 381 : 
2 alleles
7.2% missing data
   4   (0.869) 0.874 0.863 0.885 0.858 0.902 0.869 0.940 0.869 0.805 0.922 0.892 
   2   (0.131) 0.126 0.137 0.115 0.142 0.098 0.131 0.060 0.131 0.195 0.078 0.108 

Locus 382 : 
2 alleles
5.8% missing data
   4   (0.895) 0.946 0.975 0.941 0.934 0.933 0.895 0.935 0.895 0.981 0.929 0.645 
   2   (0.105) 0.054 0.025 0.059 0.066 0.067 0.105 0.065 0.105 0.019 0.071 0.355 

Locus 383 : 
2 alleles
14.5% missing data
   1   (0.271) 0.152 0.147 0.452 0.257 0.340 0.271 0.345 0.271 0.226 0.193 0.075 
   3   (0.729) 0.848 0.853 0.548 0.743 0.660 0.729 0.655 0.729 0.774 0.807 0.925 

Locus 384 : 
2 alleles
8.7% missing data
   1   (0.878) 0.866 0.796 0.903 0.904 0.906 0.878 0.867 0.879 0.984 0.921 0.960 
   3   (0.122) 0.134 0.204 0.097 0.096 0.094 0.122 0.133 0.121 0.016 0.079 0.040 

Locus 385 : 
2 alleles
10.9% missing data
   2   (0.902) 0.959 0.610 0.967 0.933 0.966 0.903 0.684 0.903 0.944 0.884 0.931 
   4   (0.098) 0.041 0.390 0.033 0.067 0.034 0.097 0.316 0.097 0.056 0.116 0.069 

Locus 386 : 
2 alleles
11.6% missing data
   2   (0.866) 0.928 0.879 0.926 0.914 0.927 0.866 0.726 0.866 0.981 0.801 0.923 
   1   (0.134) 0.072 0.121 0.074 0.086 0.073 0.134 0.274 0.134 0.019 0.199 0.077 

Locus 387 : 
2 alleles
7.2% missing data
   2   (0.804) 0.721 0.772 0.875 0.866 0.892 0.804 0.915 0.804 0.819 0.739 0.882 
   3   (0.196) 0.279 0.228 0.125 0.134 0.108 0.196 0.085 0.196 0.181 0.261 0.118 

Locus 388 : 
2 alleles
6.5% missing data
   3   (0.813) 0.867 0.921 0.879 0.817 0.808 0.813 0.791 0.812 0.864 0.879 0.681 
   1   (0.187) 0.133 0.079 0.121 0.183 0.192 0.187 0.209 0.188 0.136 0.121 0.319 

Locus 389 : 
2 alleles
4.3% missing data
   1   (0.790) 0.884 0.817 0.761 0.784 0.792 0.790 0.873 0.790 0.105 0.850 0.917 
   3   (0.210) 0.116 0.183 0.239 0.216 0.208 0.210 0.127 0.210 0.895 0.150 0.083 

Locus 390 : 
2 alleles
15.9% missing data
   1   (0.705) 0.775 0.799 0.557 0.641 0.643 0.706 0.822 0.706 0.920 0.776 0.765 
   3   (0.295) 0.225 0.201 0.443 0.359 0.357 0.294 0.178 0.294 0.080 0.224 0.235 

Locus 391 : 
2 alleles
4.3% missing data
   4   (0.738) 0.797 0.976 0.805 0.772 0.787 0.738 0.806 0.739 0.959 0.667 0.554 
   2   (0.262) 0.203 0.024 0.195 0.228 0.213 0.262 0.194 0.261 0.041 0.333 0.446 

Locus 392 : 
2 alleles
15.9% missing data
   3   (0.943) 0.935 0.994 0.988 0.987 0.989 0.943 0.991 0.944 0.817 0.933 0.688 
   1   (0.057) 0.065 0.006 0.012 0.013 0.011 0.057 0.009 0.056 0.183 0.067 0.312 

Locus 393 : 
2 alleles
15.2% missing data
   3   (0.891) 0.886 0.924 0.927 0.917 0.938 0.891 0.920 0.891 0.986 0.917 0.967 
   1   (0.109) 0.114 0.076 0.073 0.083 0.062 0.109 0.080 0.109 0.014 0.083 0.033 

Locus 394 : 
2 alleles
10.1% missing data
   2   (0.885) 0.934 0.987 0.945 0.896 0.919 0.885 0.834 0.886 0.828 0.850 0.959 
   4   (0.115) 0.066 0.013 0.055 0.104 0.081 0.115 0.166 0.114 0.172 0.150 0.041 

Locus 395 : 
2 alleles
11.6% missing data
   2   (0.296) 0.174 0.251 0.268 0.309 0.284 0.296 0.155 0.296 0.278 0.329 0.607 
   4   (0.704) 0.826 0.749 0.732 0.691 0.716 0.704 0.845 0.704 0.722 0.671 0.393 

Locus 396 : 
2 alleles
12.3% missing data
   3   (0.777) 0.819 0.968 0.874 0.843 0.876 0.776 0.895 0.775 0.808 0.688 0.533 
   1   (0.223) 0.181 0.032 0.126 0.157 0.124 0.224 0.105 0.225 0.192 0.312 0.467 

Locus 397 : 
2 alleles
6.5% missing data
   2   (0.532) 0.470 0.967 0.560 0.559 0.547 0.532 0.779 0.532 0.832 0.405 0.475 
   3   (0.468) 0.530 0.033 0.440 0.441 0.453 0.468 0.221 0.468 0.168 0.595 0.525 

Locus 398 : 
2 alleles
11.6% missing data
   2   (0.515) 0.740 0.056 0.420 0.387 0.431 0.515 0.531 0.515 0.495 0.518 0.887 
   4   (0.485) 0.260 0.944 0.580 0.613 0.569 0.485 0.469 0.485 0.505 0.482 0.113 

Locus 399 : 
2 alleles
2.9% missing data
   3   (0.912) 0.970 0.975 0.913 0.936 0.915 0.912 0.953 0.912 0.968 0.940 0.968 
   1   (0.088) 0.030 0.025 0.087 0.064 0.085 0.088 0.047 0.088 0.032 0.060 0.032 

Locus 400 : 
2 alleles
5.1% missing data
   1   (0.723) 0.665 0.767 0.769 0.722 0.690 0.723 0.810 0.722 0.770 0.758 0.928 
   3   (0.277) 0.335 0.233 0.231 0.278 0.310 0.277 0.190 0.278 0.230 0.242 0.072 

Locus 401 : 
2 alleles
13.0% missing data
   1   (0.843) 0.918 0.877 0.846 0.826 0.808 0.843 0.841 0.842 0.892 0.888 0.963 
   2   (0.157) 0.082 0.123 0.154 0.174 0.192 0.157 0.159 0.158 0.108 0.112 0.037 

Locus 402 : 
2 alleles
5.1% missing data
   2   (0.772) 0.845 0.487 0.896 0.832 0.883 0.772 0.859 0.771 0.710 0.679 0.504 
   4   (0.228) 0.155 0.513 0.104 0.168 0.117 0.228 0.141 0.229 0.290 0.321 0.496 

Locus 403 : 
2 alleles
3.6% missing data
   4   (0.830) 0.816 0.457 0.929 0.867 0.896 0.831 0.766 0.831 0.458 0.834 0.949 
   2   (0.170) 0.184 0.543 0.071 0.133 0.104 0.169 0.234 0.169 0.542 0.166 0.051 

Locus 404 : 
2 alleles
12.3% missing data
   2   (0.849) 0.852 0.809 0.881 0.900 0.917 0.850 0.937 0.850 0.777 0.870 0.674 
   4   (0.151) 0.148 0.191 0.119 0.100 0.083 0.150 0.063 0.150 0.223 0.130 0.326 

Locus 405 : 
2 alleles
2.2% missing data
   2   (0.741) 0.848 0.443 0.806 0.707 0.794 0.741 0.760 0.742 0.966 0.707 0.547 
   3   (0.259) 0.152 0.557 0.194 0.293 0.206 0.259 0.240 0.258 0.034 0.293 0.453 

Locus 406 : 
2 alleles
11.6% missing data
   2   (0.903) 0.853 0.800 0.956 0.953 0.968 0.903 0.975 0.903 0.902 0.890 0.959 
   4   (0.097) 0.147 0.200 0.044 0.047 0.032 0.097 0.025 0.097 0.098 0.110 0.041 

Locus 407 : 
2 alleles
3.6% missing data
   2   (0.834) 0.925 0.984 0.772 0.760 0.753 0.834 0.885 0.834 0.973 0.891 0.963 
   4   (0.166) 0.075 0.016 0.228 0.240 0.247 0.166 0.115 0.166 0.027 0.109 0.037 

Locus 408 : 
2 alleles
13.0% missing data
   2   (0.862) 0.899 0.808 0.924 0.883 0.926 0.862 0.879 0.862 0.880 0.804 0.961 
   4   (0.138) 0.101 0.192 0.076 0.117 0.074 0.138 0.121 0.138 0.120 0.196 0.039 

Locus 409 : 
2 alleles
2.2% missing data
   2   (0.111) 0.018 0.004 0.202 0.157 0.192 0.110 0.149 0.110 0.014 0.046 0.016 
   4   (0.889) 0.982 0.996 0.798 0.843 0.808 0.890 0.851 0.890 0.986 0.954 0.984 

Locus 410 : 
2 alleles
5.1% missing data
   2   (0.914) 0.943 0.964 0.946 0.940 0.968 0.914 0.962 0.914 0.976 0.887 0.974 
   4   (0.086) 0.057 0.036 0.054 0.060 0.032 0.086 0.038 0.086 0.024 0.113 0.026 

Locus 411 : 
2 alleles
18.1% missing data
   2   (0.863) 0.903 0.894 0.889 0.860 0.883 0.862 0.881 0.861 0.983 0.901 0.959 
   4   (0.137) 0.097 0.106 0.111 0.140 0.117 0.138 0.119 0.139 0.017 0.099 0.041 

Locus 412 : 
2 alleles
14.5% missing data
   1   (0.890) 0.962 0.942 0.873 0.879 0.881 0.890 0.904 0.890 0.983 0.949 0.903 
   2   (0.110) 0.038 0.058 0.127 0.121 0.119 0.110 0.096 0.110 0.017 0.051 0.097 

Locus 413 : 
2 alleles
14.5% missing data
   1   (0.943) 0.994 0.979 0.923 0.914 0.869 0.943 0.947 0.943 0.995 0.986 0.993 
   3   (0.057) 0.006 0.021 0.077 0.086 0.131 0.057 0.053 0.057 0.005 0.014 0.007 

Locus 414 : 
2 alleles
13.0% missing data
   4   (0.902) 0.976 0.976 0.915 0.910 0.901 0.901 0.849 0.901 0.953 0.936 0.975 
   2   (0.098) 0.024 0.024 0.085 0.090 0.099 0.099 0.151 0.099 0.047 0.064 0.025 

Locus 415 : 
2 alleles
3.6% missing data
   1   (0.126) 0.079 0.020 0.116 0.094 0.134 0.126 0.064 0.126 0.098 0.098 0.030 
   3   (0.874) 0.921 0.980 0.884 0.906 0.866 0.874 0.936 0.874 0.902 0.902 0.970 

Locus 416 : 
2 alleles
3.6% missing data
   3   (0.862) 0.916 0.989 0.843 0.901 0.850 0.862 0.916 0.862 0.981 0.895 0.948 
   1   (0.138) 0.084 0.011 0.157 0.099 0.150 0.138 0.084 0.138 0.019 0.105 0.052 

Locus 417 : 
2 alleles
10.1% missing data
   3   (0.910) 0.957 0.991 0.953 0.924 0.964 0.910 0.706 0.910 0.991 0.931 0.981 
   4   (0.090) 0.043 0.009 0.047 0.076 0.036 0.090 0.294 0.090 0.009 0.069 0.019 

Locus 418 : 
2 alleles
5.1% missing data
   2   (0.774) 0.899 0.950 0.784 0.747 0.826 0.774 0.821 0.773 0.851 0.695 0.918 
   4   (0.226) 0.101 0.050 0.216 0.253 0.174 0.226 0.179 0.227 0.149 0.305 0.082 

Locus 419 : 
2 alleles
2.9% missing data
   3   (0.727) 0.838 0.493 0.752 0.717 0.715 0.727 0.672 0.727 0.842 0.708 0.913 
   4   (0.273) 0.162 0.507 0.248 0.283 0.285 0.273 0.328 0.273 0.158 0.292 0.087 

Locus 420 : 
2 alleles
13.8% missing data
   1   (0.248) 0.326 0.030 0.191 0.287 0.212 0.248 0.263 0.248 0.456 0.176 0.265 
   4   (0.752) 0.674 0.970 0.809 0.713 0.788 0.752 0.737 0.752 0.544 0.824 0.735 

Locus 421 : 
2 alleles
11.6% missing data
   2   (0.941) 0.994 0.980 0.908 0.832 0.872 0.941 0.965 0.941 0.996 0.986 0.993 
   4   (0.059) 0.006 0.020 0.092 0.168 0.128 0.059 0.035 0.059 0.004 0.014 0.007 

Locus 422 : 
2 alleles
5.1% missing data
   2   (0.861) 0.965 0.979 0.884 0.866 0.850 0.861 0.756 0.860 0.963 0.941 0.410 
   4   (0.139) 0.035 0.021 0.116 0.134 0.150 0.139 0.244 0.140 0.037 0.059 0.590 

Locus 423 : 
2 alleles
14.5% missing data
   3   (0.632) 0.465 0.338 0.773 0.692 0.707 0.632 0.620 0.633 0.934 0.618 0.278 
   2   (0.368) 0.535 0.662 0.227 0.308 0.293 0.368 0.380 0.367 0.066 0.382 0.722 

Locus 424 : 
2 alleles
13.0% missing data
   2   (0.878) 0.881 0.936 0.936 0.908 0.935 0.878 0.882 0.878 0.936 0.891 0.970 
   4   (0.122) 0.119 0.064 0.064 0.092 0.065 0.122 0.118 0.122 0.064 0.109 0.030 

Locus 425 : 
2 alleles
2.9% missing data
   2   (0.877) 0.766 0.722 0.959 0.942 0.954 0.877 0.939 0.878 0.783 0.814 0.948 
   4   (0.123) 0.234 0.278 0.041 0.058 0.046 0.123 0.061 0.122 0.217 0.186 0.052 

Locus 426 : 
2 alleles
5.8% missing data
   3   (0.843) 0.961 0.988 0.779 0.750 0.715 0.843 0.850 0.843 0.925 0.905 0.968 
   2   (0.157) 0.039 0.012 0.221 0.250 0.285 0.157 0.150 0.157 0.075 0.095 0.032 

Locus 427 : 
2 alleles
18.8% missing data
   4   (0.890) 0.949 0.862 0.912 0.923 0.907 0.889 0.837 0.889 0.991 0.912 0.975 
   2   (0.110) 0.051 0.138 0.088 0.077 0.093 0.111 0.163 0.111 0.009 0.088 0.025 

Locus 428 : 
2 alleles
5.8% missing data
   2   (0.922) 0.913 0.983 0.970 0.955 0.967 0.922 0.973 0.923 0.987 0.923 0.972 
   4   (0.078) 0.087 0.017 0.030 0.045 0.033 0.078 0.027 0.077 0.013 0.077 0.028 

Locus 429 : 
2 alleles
15.2% missing data
   2   (0.748) 0.736 0.524 0.695 0.814 0.739 0.748 0.724 0.748 0.962 0.797 0.847 
   3   (0.252) 0.264 0.476 0.305 0.186 0.261 0.252 0.276 0.252 0.038 0.203 0.153 

Locus 430 : 
2 alleles
4.3% missing data
   4   (0.791) 0.864 0.957 0.816 0.835 0.823 0.791 0.788 0.791 0.911 0.806 0.621 
   2   (0.209) 0.136 0.043 0.184 0.165 0.177 0.209 0.212 0.209 0.089 0.194 0.379 

Locus 431 : 
2 alleles
2.9% missing data
   1   (0.364) 0.502 0.932 0.295 0.264 0.280 0.364 0.364 0.364 0.304 0.339 0.433 
   3   (0.636) 0.498 0.068 0.705 0.736 0.720 0.636 0.636 0.636 0.696 0.661 0.567 

Locus 432 : 
2 alleles
0.7% missing data
   1   (0.492) 0.415 0.061 0.519 0.501 0.424 0.492 0.552 0.492 0.058 0.512 0.836 
   4   (0.508) 0.585 0.939 0.481 0.499 0.576 0.508 0.448 0.508 0.942 0.488 0.164 

Locus 433 : 
2 alleles
13.8% missing data
   2   (0.833) 0.900 0.978 0.784 0.767 0.816 0.832 0.907 0.832 0.806 0.896 0.951 
   4   (0.167) 0.100 0.022 0.216 0.233 0.184 0.168 0.093 0.168 0.194 0.104 0.049 

Locus 434 : 
2 alleles
14.5% missing data
   3   (0.746) 0.861 0.972 0.777 0.750 0.775 0.746 0.831 0.746 0.794 0.738 0.539 
   2   (0.254) 0.139 0.028 0.223 0.250 0.225 0.254 0.169 0.254 0.206 0.262 0.461 

Locus 435 : 
2 alleles
3.6% missing data
   4   (0.813) 0.912 0.979 0.752 0.836 0.800 0.813 0.908 0.812 0.850 0.838 0.931 
   2   (0.187) 0.088 0.021 0.248 0.164 0.200 0.187 0.092 0.188 0.150 0.162 0.069 

Locus 436 : 
2 alleles
8.0% missing data
   4   (0.764) 0.834 0.972 0.768 0.818 0.766 0.765 0.784 0.765 0.357 0.729 0.946 
   2   (0.236) 0.166 0.028 0.232 0.182 0.234 0.235 0.216 0.235 0.643 0.271 0.054 

Locus 437 : 
2 alleles
2.9% missing data
   1   (0.917) 0.887 0.981 0.956 0.957 0.960 0.917 0.960 0.916 0.993 0.948 0.967 
   3   (0.083) 0.113 0.019 0.044 0.043 0.040 0.083 0.040 0.084 0.007 0.052 0.033 

Locus 438 : 
2 alleles
5.1% missing data
   2   (0.937) 0.995 0.992 0.832 0.917 0.879 0.937 0.965 0.937 0.985 0.987 0.993 
   4   (0.063) 0.005 0.008 0.168 0.083 0.121 0.063 0.035 0.063 0.015 0.013 0.007 

Locus 439 : 
2 alleles
2.2% missing data
   3   (0.910) 0.971 0.887 0.918 0.926 0.905 0.910 0.917 0.910 0.989 0.938 0.984 
   4   (0.090) 0.029 0.113 0.082 0.074 0.095 0.090 0.083 0.090 0.011 0.062 0.016 

Locus 440 : 
2 alleles
3.6% missing data
   3   (0.827) 0.956 0.848 0.769 0.814 0.796 0.827 0.860 0.828 0.973 0.802 0.941 
   1   (0.173) 0.044 0.152 0.231 0.186 0.204 0.173 0.140 0.172 0.027 0.198 0.059 

Locus 441 : 
2 alleles
1.4% missing data
   2   (0.886) 0.967 0.885 0.945 0.939 0.926 0.886 0.947 0.886 0.697 0.896 0.607 
   4   (0.114) 0.033 0.115 0.055 0.061 0.074 0.114 0.053 0.114 0.303 0.104 0.393 

Locus 442 : 
2 alleles
6.5% missing data
   3   (0.871) 0.960 0.993 0.754 0.906 0.871 0.871 0.888 0.870 0.986 0.917 0.978 
   1   (0.129) 0.040 0.007 0.246 0.094 0.129 0.129 0.112 0.130 0.014 0.083 0.022 

Locus 443 : 
2 alleles
2.2% missing data
   4   (0.684) 0.813 0.945 0.631 0.696 0.718 0.683 0.801 0.683 0.930 0.590 0.840 
   2   (0.316) 0.187 0.055 0.369 0.304 0.282 0.317 0.199 0.317 0.070 0.410 0.160 

Locus 444 : 
2 alleles
3.6% missing data
   3   (0.869) 0.945 0.977 0.898 0.897 0.886 0.869 0.920 0.869 0.398 0.896 0.931 
   2   (0.131) 0.055 0.023 0.102 0.103 0.114 0.131 0.080 0.131 0.602 0.104 0.069 

Locus 445 : 
2 alleles
13.8% missing data
   3   (0.414) 0.438 0.238 0.326 0.490 0.438 0.414 0.650 0.415 0.122 0.398 0.121 
   1   (0.586) 0.562 0.762 0.674 0.510 0.562 0.586 0.350 0.585 0.878 0.602 0.879 

Locus 446 : 
2 alleles
4.3% missing data
   1   (0.234) 0.128 0.049 0.225 0.295 0.292 0.234 0.203 0.234 0.171 0.264 0.066 
   3   (0.766) 0.872 0.951 0.775 0.705 0.708 0.766 0.797 0.766 0.829 0.736 0.934 

Locus 447 : 
2 alleles
5.1% missing data
   3   (0.725) 0.614 0.735 0.662 0.810 0.744 0.724 0.837 0.724 0.958 0.776 0.800 
   2   (0.275) 0.386 0.265 0.338 0.190 0.256 0.276 0.163 0.276 0.042 0.224 0.200 

Locus 448 : 
2 alleles
12.3% missing data
   1   (0.077) 0.015 0.047 0.099 0.100 0.081 0.077 0.133 0.077 0.023 0.029 0.018 
   3   (0.923) 0.985 0.953 0.901 0.900 0.919 0.923 0.867 0.923 0.977 0.971 0.982 

Locus 449 : 
2 alleles
5.1% missing data
   2   (0.428) 0.545 0.655 0.288 0.361 0.291 0.428 0.439 0.428 0.475 0.495 0.504 
   4   (0.572) 0.455 0.345 0.712 0.639 0.709 0.572 0.561 0.572 0.525 0.505 0.496 

Locus 450 : 
2 alleles
13.0% missing data
   2   (0.859) 0.518 0.778 0.919 0.916 0.917 0.860 0.948 0.860 0.977 0.878 0.961 
   4   (0.141) 0.482 0.222 0.081 0.084 0.083 0.140 0.052 0.140 0.023 0.122 0.039 

Locus 451 : 
2 alleles
2.9% missing data
   2   (0.824) 0.761 0.781 0.827 0.825 0.885 0.824 0.916 0.824 0.979 0.834 0.909 
   4   (0.176) 0.239 0.219 0.173 0.175 0.115 0.176 0.084 0.176 0.021 0.166 0.091 

Locus 452 : 
2 alleles
2.2% missing data
   2   (0.632) 0.569 0.945 0.693 0.622 0.573 0.632 0.647 0.632 0.907 0.640 0.716 
   4   (0.368) 0.431 0.055 0.307 0.378 0.427 0.368 0.353 0.368 0.093 0.360 0.284 

Locus 453 : 
2 alleles
8.0% missing data
   4   (0.339) 0.178 0.203 0.385 0.311 0.393 0.339 0.355 0.339 0.563 0.353 0.085 
   2   (0.661) 0.822 0.797 0.615 0.689 0.607 0.661 0.645 0.661 0.437 0.647 0.915 

Locus 454 : 
2 alleles
2.9% missing data
   4   (0.922) 0.980 0.996 0.937 0.950 0.924 0.922 0.936 0.922 0.966 0.950 0.978 
   2   (0.078) 0.020 0.004 0.063 0.050 0.076 0.078 0.064 0.078 0.034 0.050 0.022 

Locus 455 : 
2 alleles
11.6% missing data
   1   (0.913) 0.973 0.996 0.944 0.915 0.928 0.913 0.818 0.913 0.982 0.940 0.943 
   3   (0.087) 0.027 0.004 0.056 0.085 0.072 0.087 0.182 0.087 0.018 0.060 0.057 

Locus 456 : 
2 alleles
2.9% missing data
   4   (0.880) 0.841 0.970 0.922 0.888 0.914 0.880 0.898 0.880 0.960 0.924 0.939 
   2   (0.120) 0.159 0.030 0.078 0.112 0.086 0.120 0.102 0.120 0.040 0.076 0.061 

Locus 457 : 
2 alleles
11.6% missing data
   3   (0.910) 0.907 0.983 0.956 0.960 0.962 0.910 0.964 0.910 0.984 0.882 0.971 
   2   (0.090) 0.093 0.017 0.044 0.040 0.038 0.090 0.036 0.090 0.016 0.118 0.029 

Locus 458 : 
2 alleles
13.0% missing data
   1   (0.852) 0.932 0.986 0.851 0.899 0.876 0.852 0.906 0.852 0.901 0.899 0.699 
   3   (0.148) 0.068 0.014 0.149 0.101 0.124 0.148 0.094 0.148 0.099 0.101 0.301 

Locus 459 : 
2 alleles
12.3% missing data
   3   (0.940) 0.993 0.989 0.917 0.838 0.914 0.941 0.840 0.941 0.976 0.986 0.993 
   4   (0.060) 0.007 0.011 0.083 0.162 0.086 0.059 0.160 0.059 0.024 0.014 0.007 

Locus 460 : 
2 alleles
6.5% missing data
   1   (0.846) 0.896 0.061 0.917 0.895 0.893 0.846 0.900 0.846 0.930 0.865 0.853 
   3   (0.154) 0.104 0.939 0.083 0.105 0.107 0.154 0.100 0.154 0.070 0.135 0.147 

Locus 461 : 
2 alleles
7.2% missing data
   2   (0.760) 0.772 0.085 0.800 0.784 0.787 0.760 0.869 0.760 0.956 0.814 0.838 
   4   (0.240) 0.228 0.915 0.200 0.216 0.213 0.240 0.131 0.240 0.044 0.186 0.162 

Locus 462 : 
2 alleles
3.6% missing data
   2   (0.649) 0.804 0.624 0.710 0.672 0.664 0.649 0.514 0.648 0.213 0.567 0.901 
   4   (0.351) 0.196 0.376 0.290 0.328 0.336 0.351 0.486 0.352 0.787 0.433 0.099 

Locus 463 : 
2 alleles
8.0% missing data
   1   (0.689) 0.615 0.779 0.749 0.713 0.708 0.689 0.632 0.689 0.913 0.626 0.918 
   3   (0.311) 0.385 0.221 0.251 0.287 0.292 0.311 0.368 0.311 0.087 0.374 0.082 

Locus 464 : 
2 alleles
4.3% missing data
   3   (0.912) 0.910 0.989 0.954 0.953 0.947 0.912 0.936 0.913 0.980 0.940 0.978 
   1   (0.088) 0.090 0.011 0.046 0.047 0.053 0.088 0.064 0.087 0.020 0.060 0.022 

Locus 465 : 
2 alleles
15.9% missing data
   1   (0.919) 0.969 0.935 0.967 0.950 0.922 0.920 0.857 0.920 0.769 0.930 0.972 
   3   (0.081) 0.031 0.065 0.033 0.050 0.078 0.080 0.143 0.080 0.231 0.070 0.028 

Locus 466 : 
2 alleles
13.0% missing data
   3   (0.796) 0.891 0.761 0.790 0.798 0.807 0.795 0.851 0.796 0.959 0.789 0.889 
   1   (0.204) 0.109 0.239 0.210 0.202 0.193 0.205 0.149 0.204 0.041 0.211 0.111 

Locus 467 : 
2 alleles
11.6% missing data
   1   (0.839) 0.927 0.987 0.875 0.696 0.759 0.839 0.819 0.839 0.609 0.891 0.954 
   3   (0.161) 0.073 0.013 0.125 0.304 0.241 0.161 0.181 0.161 0.391 0.109 0.046 

Locus 468 : 
2 alleles
3.6% missing data
   1   (0.177) 0.120 0.165 0.175 0.245 0.178 0.177 0.194 0.176 0.289 0.125 0.051 
   3   (0.823) 0.880 0.835 0.825 0.755 0.822 0.823 0.806 0.824 0.711 0.875 0.949 

Locus 469 : 
2 alleles
5.8% missing data
   2   (0.915) 0.961 0.994 0.955 0.952 0.946 0.915 0.952 0.915 0.963 0.904 0.967 
   4   (0.085) 0.039 0.006 0.045 0.048 0.054 0.085 0.048 0.085 0.037 0.096 0.033 

Locus 470 : 
2 alleles
5.1% missing data
   2   (0.385) 0.308 0.962 0.407 0.382 0.346 0.386 0.272 0.386 0.068 0.333 0.635 
   4   (0.615) 0.692 0.038 0.593 0.618 0.654 0.614 0.728 0.614 0.932 0.667 0.365 

Locus 471 : 
2 alleles
5.8% missing data
   2   (0.510) 0.536 0.076 0.561 0.572 0.519 0.510 0.515 0.509 0.907 0.500 0.271 
   4   (0.490) 0.464 0.924 0.439 0.428 0.481 0.490 0.485 0.491 0.093 0.500 0.729 

Locus 472 : 
2 alleles
3.6% missing data
   3   (0.862) 0.898 0.991 0.831 0.861 0.881 0.862 0.930 0.863 0.953 0.888 0.961 
   4   (0.138) 0.102 0.009 0.169 0.139 0.119 0.138 0.070 0.137 0.047 0.112 0.039 

Locus 473 : 
2 alleles
2.9% missing data
   4   (0.882) 0.944 0.965 0.928 0.920 0.919 0.882 0.898 0.882 0.979 0.856 0.964 
   2   (0.118) 0.056 0.035 0.072 0.080 0.081 0.118 0.102 0.118 0.021 0.144 0.036 

Locus 474 : 
2 alleles
15.2% missing data
   1   (0.473) 0.421 0.276 0.481 0.560 0.546 0.473 0.424 0.473 0.487 0.427 0.445 
   3   (0.527) 0.579 0.724 0.519 0.440 0.454 0.527 0.576 0.527 0.513 0.573 0.555 

Locus 475 : 
2 alleles
11.6% missing data
   3   (0.887) 0.870 0.987 0.946 0.931 0.920 0.887 0.915 0.887 0.885 0.874 0.970 
   1   (0.113) 0.130 0.013 0.054 0.069 0.080 0.113 0.085 0.113 0.115 0.126 0.030 

Locus 476 : 
2 alleles
13.0% missing data
   4   (0.921) 0.991 0.997 0.878 0.787 0.768 0.921 0.906 0.921 0.971 0.982 0.991 
   2   (0.079) 0.009 0.003 0.122 0.213 0.232 0.079 0.094 0.079 0.029 0.018 0.009 

Locus 477 : 
2 alleles
15.2% missing data
   2   (0.189) 0.262 0.027 0.129 0.152 0.124 0.189 0.230 0.189 0.034 0.221 0.056 
   4   (0.811) 0.738 0.973 0.871 0.848 0.876 0.811 0.770 0.811 0.966 0.779 0.944 

Locus 478 : 
2 alleles
6.5% missing data
   4   (0.948) 0.995 0.999 0.934 0.915 0.901 0.948 0.821 0.948 0.996 0.989 0.995 
   2   (0.052) 0.005 0.001 0.066 0.085 0.099 0.052 0.179 0.052 0.004 0.011 0.005 

Locus 479 : 
2 alleles
11.6% missing data
   1   (0.863) 0.931 0.985 0.902 0.897 0.883 0.863 0.911 0.862 0.894 0.857 0.966 
   4   (0.137) 0.069 0.015 0.098 0.103 0.117 0.137 0.089 0.138 0.106 0.143 0.034 

Locus 480 : 
2 alleles
4.3% missing data
   1   (0.274) 0.070 0.171 0.565 0.315 0.384 0.274 0.324 0.274 0.932 0.106 0.223 
   3   (0.726) 0.930 0.829 0.435 0.685 0.616 0.726 0.676 0.726 0.068 0.894 0.777 

Locus 481 : 
2 alleles
2.2% missing data
   3   (0.893) 0.868 0.974 0.926 0.924 0.931 0.893 0.947 0.893 0.985 0.905 0.981 
   4   (0.107) 0.132 0.026 0.074 0.076 0.069 0.107 0.053 0.107 0.015 0.095 0.019 

Locus 482 : 
2 alleles
0.7% missing data
   2   (0.150) 0.172 0.009 0.113 0.109 0.065 0.150 0.128 0.150 0.037 0.202 0.062 
   4   (0.850) 0.828 0.991 0.887 0.891 0.935 0.850 0.872 0.850 0.963 0.798 0.938 

Locus 483 : 
2 alleles
13.0% missing data
   4   (0.751) 0.717 0.973 0.834 0.822 0.790 0.751 0.671 0.751 0.792 0.773 0.556 
   2   (0.249) 0.283 0.027 0.166 0.178 0.210 0.249 0.329 0.249 0.208 0.227 0.444 

Locus 484 : 
2 alleles
12.3% missing data
   3   (0.907) 0.964 0.993 0.936 0.943 0.940 0.907 0.907 0.907 0.877 0.923 0.959 
   1   (0.093) 0.036 0.007 0.064 0.057 0.060 0.093 0.093 0.093 0.123 0.077 0.041 

Locus 485 : 
2 alleles
13.0% missing data
   3   (0.846) 0.933 0.978 0.876 0.898 0.887 0.846 0.836 0.846 0.850 0.780 0.953 
   1   (0.154) 0.067 0.022 0.124 0.102 0.113 0.154 0.164 0.154 0.150 0.220 0.047 

Locus 486 : 
2 alleles
3.6% missing data
   4   (0.920) 0.980 0.996 0.937 0.952 0.947 0.920 0.956 0.920 0.958 0.965 0.644 
   2   (0.080) 0.020 0.004 0.063 0.048 0.053 0.080 0.044 0.080 0.042 0.035 0.356 

Locus 487 : 
2 alleles
2.9% missing data
   2   (0.144) 0.344 0.249 0.080 0.084 0.083 0.144 0.082 0.144 0.019 0.129 0.040 
   3   (0.856) 0.656 0.751 0.920 0.916 0.917 0.856 0.918 0.856 0.981 0.871 0.960 

Locus 488 : 
2 alleles
5.8% missing data
   2   (0.828) 0.892 0.975 0.828 0.865 0.811 0.827 0.821 0.827 0.884 0.855 0.956 
   4   (0.172) 0.108 0.025 0.172 0.135 0.189 0.173 0.179 0.173 0.116 0.145 0.044 

Locus 489 : 
2 alleles
12.3% missing data
   1   (0.499) 0.704 0.971 0.526 0.386 0.382 0.498 0.349 0.498 0.485 0.503 0.525 
   3   (0.501) 0.296 0.029 0.474 0.614 0.618 0.502 0.651 0.502 0.515 0.497 0.475 

Locus 490 : 
2 alleles
3.6% missing data
   2   (0.890) 0.895 0.838 0.926 0.929 0.949 0.890 0.952 0.889 0.887 0.911 0.964 
   4   (0.110) 0.105 0.162 0.074 0.071 0.051 0.110 0.048 0.111 0.113 0.089 0.036 

Locus 491 : 
2 alleles
5.1% missing data
   3   (0.071) 0.011 0.003 0.082 0.095 0.082 0.071 0.105 0.071 0.017 0.026 0.012 
   1   (0.929) 0.989 0.997 0.918 0.905 0.918 0.929 0.895 0.929 0.983 0.974 0.988 

Locus 492 : 
2 alleles
1.4% missing data
   1   (0.905) 0.964 0.996 0.943 0.919 0.937 0.905 0.956 0.904 0.926 0.908 0.974 
   3   (0.095) 0.036 0.004 0.057 0.081 0.063 0.095 0.044 0.096 0.074 0.092 0.026 

Locus 493 : 
2 alleles
10.9% missing data
   2   (0.860) 0.952 0.985 0.873 0.865 0.876 0.860 0.899 0.860 0.941 0.847 0.931 
   4   (0.140) 0.048 0.015 0.127 0.135 0.124 0.140 0.101 0.140 0.059 0.153 0.069 

Locus 494 : 
2 alleles
2.9% missing data
   4   (0.856) 0.750 0.883 0.885 0.827 0.912 0.856 0.946 0.856 0.976 0.857 0.956 
   3   (0.144) 0.250 0.117 0.115 0.173 0.088 0.144 0.054 0.144 0.024 0.143 0.044 

Locus 495 : 
2 alleles
14.5% missing data
   2   (0.804) 0.768 0.879 0.886 0.885 0.894 0.804 0.851 0.805 0.966 0.794 0.251 
   4   (0.196) 0.232 0.121 0.114 0.115 0.106 0.196 0.149 0.195 0.034 0.206 0.749 

Locus 496 : 
2 alleles
2.9% missing data
   4   (0.857) 0.923 0.757 0.903 0.884 0.893 0.857 0.888 0.857 0.732 0.864 0.965 
   2   (0.143) 0.077 0.243 0.097 0.116 0.107 0.143 0.112 0.143 0.268 0.136 0.035 

Locus 497 : 
2 alleles
4.3% missing data
   1   (0.844) 0.933 0.875 0.865 0.852 0.846 0.843 0.767 0.843 0.960 0.893 0.962 
   3   (0.156) 0.067 0.125 0.135 0.148 0.154 0.157 0.233 0.157 0.040 0.107 0.038 

Locus 498 : 
2 alleles
12.3% missing data
   3   (0.891) 0.908 0.992 0.879 0.900 0.910 0.891 0.934 0.891 0.930 0.942 0.975 
   2   (0.109) 0.092 0.008 0.121 0.100 0.090 0.109 0.066 0.109 0.070 0.058 0.025 

Locus 499 : 
2 alleles
4.3% missing data
   4   (0.914) 0.919 0.984 0.960 0.960 0.969 0.914 0.978 0.915 0.419 0.928 0.970 
   2   (0.086) 0.081 0.016 0.040 0.040 0.031 0.086 0.022 0.085 0.581 0.072 0.030 

Locus 500 : 
2 alleles
15.2% missing data
   1   (0.848) 0.913 0.856 0.859 0.899 0.907 0.848 0.936 0.848 0.972 0.740 0.958 
   3   (0.152) 0.087 0.144 0.141 0.101 0.093 0.152 0.064 0.152 0.028 0.260 0.042 

Locus 501 : 
2 alleles
1.4% missing data
   1   (0.700) 0.811 0.061 0.647 0.792 0.733 0.700 0.739 0.701 0.953 0.621 0.923 
   2   (0.300) 0.189 0.939 0.353 0.208 0.267 0.300 0.261 0.299 0.047 0.379 0.077 

Locus 502 : 
2 alleles
10.9% missing data
   2   (0.947) 0.994 0.990 0.880 0.956 0.935 0.947 0.965 0.947 0.981 0.988 0.994 
   4   (0.053) 0.006 0.010 0.120 0.044 0.065 0.053 0.035 0.053 0.019 0.012 0.006 

Locus 503 : 
2 alleles
16.7% missing data
   4   (0.825) 0.904 0.982 0.876 0.857 0.871 0.825 0.932 0.825 0.961 0.702 0.943 
   3   (0.175) 0.096 0.018 0.124 0.143 0.129 0.175 0.068 0.175 0.039 0.298 0.057 

Locus 504 : 
2 alleles
6.5% missing data
   1   (0.795) 0.890 0.985 0.752 0.861 0.807 0.795 0.888 0.796 0.946 0.718 0.889 
   3   (0.205) 0.110 0.015 0.248 0.139 0.193 0.205 0.112 0.204 0.054 0.282 0.111 

Locus 505 : 
2 alleles
11.6% missing data
   1   (0.377) 0.284 0.287 0.561 0.387 0.453 0.377 0.219 0.377 0.439 0.268 0.453 
   3   (0.623) 0.716 0.713 0.439 0.613 0.547 0.623 0.781 0.623 0.561 0.732 0.547 

Locus 506 : 
2 alleles
3.6% missing data
   4   (0.913) 0.978 0.994 0.953 0.893 0.912 0.913 0.928 0.913 0.958 0.921 0.982 
   2   (0.087) 0.022 0.006 0.047 0.107 0.088 0.087 0.072 0.087 0.042 0.079 0.018 

Locus 507 : 
2 alleles
5.8% missing data
   4   (0.599) 0.680 0.337 0.666 0.534 0.643 0.599 0.711 0.599 0.627 0.591 0.237 
   1   (0.401) 0.320 0.663 0.334 0.466 0.357 0.401 0.289 0.401 0.373 0.409 0.763 

Locus 508 : 
2 alleles
18.1% missing data
   3   (0.913) 0.974 0.996 0.897 0.950 0.900 0.912 0.927 0.912 0.926 0.956 0.985 
   4   (0.087) 0.026 0.004 0.103 0.050 0.100 0.088 0.073 0.088 0.074 0.044 0.015 

Locus 509 : 
2 alleles
17.4% missing data
   1   (0.839) 0.896 0.972 0.841 0.849 0.849 0.839 0.892 0.839 0.977 0.831 0.966 
   3   (0.161) 0.104 0.028 0.159 0.151 0.151 0.161 0.108 0.161 0.023 0.169 0.034 

Locus 510 : 
2 alleles
4.3% missing data
   1   (0.723) 0.722 0.978 0.794 0.757 0.749 0.722 0.563 0.723 0.925 0.671 0.931 
   4   (0.277) 0.278 0.022 0.206 0.243 0.251 0.278 0.437 0.277 0.075 0.329 0.069 

Locus 511 : 
2 alleles
15.9% missing data
   1   (0.910) 0.802 0.988 0.958 0.946 0.961 0.910 0.970 0.910 0.975 0.925 0.974 
   3   (0.090) 0.198 0.012 0.042 0.054 0.039 0.090 0.030 0.090 0.025 0.075 0.026 

Locus 512 : 
2 alleles
15.9% missing data
   3   (0.901) 0.961 0.906 0.944 0.932 0.950 0.900 0.924 0.900 0.990 0.956 0.763 
   1   (0.099) 0.039 0.094 0.056 0.068 0.050 0.100 0.076 0.100 0.010 0.044 0.237 

Locus 513 : 
2 alleles
3.6% missing data
   2   (0.764) 0.708 0.891 0.838 0.845 0.815 0.764 0.838 0.764 0.919 0.716 0.756 
   4   (0.236) 0.292 0.109 0.162 0.155 0.185 0.236 0.162 0.236 0.081 0.284 0.244 

Locus 514 : 
2 alleles
10.1% missing data
   1   (0.766) 0.908 0.725 0.788 0.803 0.807 0.766 0.748 0.765 0.931 0.682 0.942 
   3   (0.234) 0.092 0.275 0.212 0.197 0.193 0.234 0.252 0.235 0.069 0.318 0.058 

Locus 515 : 
2 alleles
3.6% missing data
   4   (0.877) 0.936 0.896 0.932 0.896 0.919 0.877 0.864 0.877 0.980 0.813 0.964 
   1   (0.123) 0.064 0.104 0.068 0.104 0.081 0.123 0.136 0.123 0.020 0.187 0.036 

Locus 516 : 
2 alleles
13.8% missing data
   2   (0.871) 0.945 0.925 0.877 0.851 0.850 0.871 0.929 0.870 0.975 0.894 0.977 
   4   (0.129) 0.055 0.075 0.123 0.149 0.150 0.129 0.071 0.130 0.025 0.106 0.023 

Locus 517 : 
2 alleles
3.6% missing data
   1   (0.750) 0.883 0.662 0.719 0.704 0.817 0.750 0.555 0.750 0.694 0.700 0.948 
   4   (0.250) 0.117 0.338 0.281 0.296 0.183 0.250 0.445 0.250 0.306 0.300 0.052 

Locus 518 : 
2 alleles
6.5% missing data
   4   (0.781) 0.736 0.936 0.825 0.796 0.801 0.781 0.695 0.781 0.958 0.804 0.934 
   3   (0.219) 0.264 0.064 0.175 0.204 0.199 0.219 0.305 0.219 0.042 0.196 0.066 

Locus 519 : 
2 alleles
2.9% missing data
   3   (0.733) 0.629 0.784 0.750 0.837 0.807 0.733 0.704 0.734 0.938 0.669 0.883 
   1   (0.267) 0.371 0.216 0.250 0.163 0.193 0.267 0.296 0.266 0.062 0.331 0.117 

Locus 520 : 
2 alleles
5.1% missing data
   3   (0.720) 0.355 0.700 0.895 0.905 0.904 0.720 0.873 0.722 0.971 0.523 0.174 
   4   (0.280) 0.645 0.300 0.105 0.095 0.096 0.280 0.127 0.278 0.029 0.477 0.826 

Locus 521 : 
2 alleles
3.6% missing data
   2   (0.902) 0.715 0.820 0.960 0.964 0.967 0.902 0.952 0.903 0.983 0.893 0.974 
   4   (0.098) 0.285 0.180 0.040 0.036 0.033 0.098 0.048 0.097 0.017 0.107 0.026 

Locus 522 : 
2 alleles
13.8% missing data
   2   (0.903) 0.982 0.991 0.876 0.826 0.833 0.903 0.884 0.902 0.951 0.967 0.984 
   4   (0.097) 0.018 0.009 0.124 0.174 0.167 0.097 0.116 0.098 0.049 0.033 0.016 

Locus 523 : 
2 alleles
7.2% missing data
   4   (0.874) 0.950 0.965 0.890 0.811 0.852 0.874 0.935 0.874 0.773 0.882 0.972 
   3   (0.126) 0.050 0.035 0.110 0.189 0.148 0.126 0.065 0.126 0.227 0.118 0.028 

Locus 524 : 
2 alleles
13.0% missing data
   1   (0.894) 0.908 0.903 0.946 0.952 0.950 0.894 0.952 0.893 0.984 0.886 0.971 
   3   (0.106) 0.092 0.097 0.054 0.048 0.050 0.106 0.048 0.107 0.016 0.114 0.029 

Locus 525 : 
2 alleles
8.0% missing data
   2   (0.924) 0.828 0.997 0.980 0.966 0.976 0.924 0.976 0.923 0.973 0.934 0.976 
   4   (0.076) 0.172 0.003 0.020 0.034 0.024 0.076 0.024 0.077 0.027 0.066 0.024 

Locus 526 : 
2 alleles
5.1% missing data
   2   (0.413) 0.323 0.518 0.403 0.432 0.427 0.412 0.401 0.412 0.452 0.413 0.489 
   3   (0.587) 0.677 0.482 0.597 0.568 0.573 0.588 0.599 0.588 0.548 0.587 0.511 

Locus 527 : 
2 alleles
5.1% missing data
   2   (0.863) 0.965 0.966 0.908 0.920 0.893 0.862 0.921 0.861 0.943 0.893 0.595 
   4   (0.137) 0.035 0.034 0.092 0.080 0.107 0.138 0.079 0.139 0.057 0.107 0.405 

Locus 528 : 
2 alleles
12.3% missing data
   4   (0.893) 0.903 0.871 0.872 0.848 0.913 0.893 0.958 0.893 0.868 0.955 0.975 
   1   (0.107) 0.097 0.129 0.128 0.152 0.087 0.107 0.042 0.107 0.132 0.045 0.025 

Locus 529 : 
2 alleles
12.3% missing data
   2   (0.889) 0.902 0.990 0.931 0.917 0.910 0.889 0.955 0.889 0.899 0.896 0.956 
   4   (0.111) 0.098 0.010 0.069 0.083 0.090 0.111 0.045 0.111 0.101 0.104 0.044 

Locus 530 : 
2 alleles
2.9% missing data
   1   (0.910) 0.963 0.994 0.898 0.939 0.931 0.910 0.944 0.910 0.981 0.943 0.979 
   4   (0.090) 0.037 0.006 0.102 0.061 0.069 0.090 0.056 0.090 0.019 0.057 0.021 

Locus 531 : 
2 alleles
4.3% missing data
   1   (0.763) 0.873 0.874 0.672 0.667 0.656 0.764 0.842 0.764 0.632 0.840 0.910 
   3   (0.237) 0.127 0.126 0.328 0.333 0.344 0.236 0.158 0.236 0.368 0.160 0.090 

Locus 532 : 
2 alleles
12.3% missing data
   1   (0.570) 0.856 0.601 0.396 0.372 0.366 0.570 0.366 0.570 0.895 0.673 0.901 
   4   (0.430) 0.144 0.399 0.604 0.628 0.634 0.430 0.634 0.430 0.105 0.327 0.099 

Locus 533 : 
2 alleles
5.1% missing data
   1   (0.876) 0.968 0.985 0.883 0.863 0.887 0.876 0.920 0.875 0.987 0.894 0.966 
   4   (0.124) 0.032 0.015 0.117 0.137 0.113 0.124 0.080 0.125 0.013 0.106 0.034 

Locus 534 : 
2 alleles
12.3% missing data
   2   (0.871) 0.958 0.899 0.870 0.787 0.819 0.872 0.906 0.872 0.980 0.912 0.971 
   4   (0.129) 0.042 0.101 0.130 0.213 0.181 0.128 0.094 0.128 0.020 0.088 0.029 

Locus 535 : 
2 alleles
17.4% missing data
   3   (0.691) 0.701 0.954 0.641 0.683 0.738 0.690 0.634 0.689 0.717 0.729 0.919 
   1   (0.309) 0.299 0.046 0.359 0.317 0.262 0.310 0.366 0.311 0.283 0.271 0.081 

Locus 536 : 
2 alleles
2.9% missing data
   1   (0.874) 0.902 0.928 0.918 0.924 0.914 0.875 0.772 0.875 0.967 0.869 0.952 
   3   (0.126) 0.098 0.072 0.082 0.076 0.086 0.125 0.228 0.125 0.033 0.131 0.048 

Locus 537 : 
2 alleles
3.6% missing data
   2   (0.415) 0.547 0.316 0.443 0.431 0.481 0.414 0.536 0.414 0.402 0.338 0.098 
   4   (0.585) 0.453 0.684 0.557 0.569 0.519 0.586 0.464 0.586 0.598 0.662 0.902 

Locus 538 : 
2 alleles
15.9% missing data
   3   (0.811) 0.824 0.979 0.852 0.866 0.894 0.811 0.916 0.810 0.679 0.739 0.909 
   1   (0.189) 0.176 0.021 0.148 0.134 0.106 0.189 0.084 0.190 0.321 0.261 0.091 

Locus 539 : 
2 alleles
13.8% missing data
   2   (0.809) 0.699 0.774 0.857 0.865 0.867 0.809 0.651 0.809 0.974 0.828 0.905 
   4   (0.191) 0.301 0.226 0.143 0.135 0.133 0.191 0.349 0.191 0.026 0.172 0.095 

Locus 540 : 
2 alleles
10.1% missing data
   2   (0.790) 0.887 0.966 0.887 0.826 0.837 0.790 0.783 0.791 0.954 0.675 0.562 
   4   (0.210) 0.113 0.034 0.113 0.174 0.163 0.210 0.217 0.209 0.046 0.325 0.438 

Locus 541 : 
2 alleles
11.6% missing data
   3   (0.635) 0.629 0.708 0.501 0.662 0.637 0.635 0.720 0.635 0.902 0.707 0.640 
   4   (0.365) 0.371 0.292 0.499 0.338 0.363 0.365 0.280 0.365 0.098 0.293 0.360 

Locus 542 : 
2 alleles
3.6% missing data
   1   (0.902) 0.824 0.988 0.974 0.972 0.977 0.901 0.970 0.900 0.193 0.917 0.974 
   3   (0.098) 0.176 0.012 0.026 0.028 0.023 0.099 0.030 0.100 0.807 0.083 0.026 

Locus 543 : 
2 alleles
10.1% missing data
   1   (0.929) 0.990 0.985 0.937 0.883 0.892 0.929 0.971 0.929 0.975 0.979 0.991 
   3   (0.071) 0.010 0.015 0.063 0.117 0.108 0.071 0.029 0.071 0.025 0.021 0.009 

Locus 544 : 
2 alleles
5.1% missing data
   1   (0.916) 0.968 0.800 0.947 0.966 0.954 0.916 0.938 0.916 0.989 0.906 0.973 
   3   (0.084) 0.032 0.200 0.053 0.034 0.046 0.084 0.062 0.084 0.011 0.094 0.027 

Locus 545 : 
2 alleles
2.9% missing data
   2   (0.838) 0.929 0.971 0.796 0.819 0.843 0.838 0.751 0.838 0.923 0.870 0.970 
   1   (0.162) 0.071 0.029 0.204 0.181 0.157 0.162 0.249 0.162 0.077 0.130 0.030 

Locus 546 : 
2 alleles
4.3% missing data
   2   (0.895) 0.967 0.679 0.913 0.918 0.900 0.895 0.908 0.894 0.988 0.922 0.928 
   4   (0.105) 0.033 0.321 0.087 0.082 0.100 0.105 0.092 0.106 0.012 0.078 0.072 

Locus 547 : 
2 alleles
5.8% missing data
   4   (0.748) 0.895 0.951 0.674 0.733 0.725 0.748 0.677 0.748 0.786 0.779 0.867 
   2   (0.252) 0.105 0.049 0.326 0.267 0.275 0.252 0.323 0.252 0.214 0.221 0.133 

Locus 548 : 
2 alleles
5.8% missing data
   3   (0.885) 0.906 0.729 0.943 0.925 0.930 0.884 0.939 0.884 0.984 0.875 0.955 
   1   (0.115) 0.094 0.271 0.057 0.075 0.070 0.116 0.061 0.116 0.016 0.125 0.045 

Locus 549 : 
2 alleles
2.9% missing data
   1   (0.113) 0.049 0.058 0.079 0.102 0.096 0.113 0.065 0.114 0.053 0.099 0.022 
   3   (0.887) 0.951 0.942 0.921 0.898 0.904 0.887 0.935 0.886 0.947 0.901 0.978 

Locus 550 : 
2 alleles
2.2% missing data
   1   (0.635) 0.579 0.587 0.629 0.634 0.624 0.634 0.672 0.634 0.565 0.673 0.894 
   4   (0.365) 0.421 0.413 0.371 0.366 0.376 0.366 0.328 0.366 0.435 0.327 0.106 

Locus 551 : 
2 alleles
2.9% missing data
   4   (0.903) 0.972 0.994 0.931 0.905 0.927 0.903 0.951 0.903 0.853 0.916 0.969 
   1   (0.097) 0.028 0.006 0.069 0.095 0.073 0.097 0.049 0.097 0.147 0.084 0.031 

Locus 552 : 
2 alleles
8.0% missing data
   2   (0.893) 0.978 0.997 0.823 0.856 0.846 0.892 0.840 0.892 0.988 0.957 0.983 
   4   (0.107) 0.022 0.003 0.177 0.144 0.154 0.108 0.160 0.108 0.012 0.043 0.017 

Locus 553 : 
2 alleles
10.1% missing data
   2   (0.835) 0.751 0.661 0.857 0.861 0.851 0.835 0.839 0.836 0.941 0.887 0.959 
   1   (0.165) 0.249 0.339 0.143 0.139 0.149 0.165 0.161 0.164 0.059 0.113 0.041 

Locus 554 : 
2 alleles
4.3% missing data
   1   (0.857) 0.816 0.825 0.925 0.916 0.931 0.857 0.953 0.856 0.981 0.750 0.946 
   3   (0.143) 0.184 0.175 0.075 0.084 0.069 0.143 0.047 0.144 0.019 0.250 0.054 

Locus 555 : 
2 alleles
11.6% missing data
   2   (0.873) 0.925 0.992 0.913 0.850 0.859 0.873 0.904 0.873 0.792 0.896 0.972 
   4   (0.127) 0.075 0.008 0.087 0.150 0.141 0.127 0.096 0.127 0.208 0.104 0.028 

Locus 556 : 
2 alleles
5.8% missing data
   4   (0.557) 0.133 0.609 0.776 0.751 0.797 0.557 0.785 0.558 0.424 0.364 0.467 
   2   (0.443) 0.867 0.391 0.224 0.249 0.203 0.443 0.215 0.442 0.576 0.636 0.533 

Locus 557 : 
2 alleles
14.5% missing data
   1   (0.841) 0.906 0.966 0.878 0.755 0.766 0.841 0.894 0.841 0.882 0.848 0.949 
   3   (0.159) 0.094 0.034 0.122 0.245 0.234 0.159 0.106 0.159 0.118 0.152 0.051 

Locus 558 : 
2 alleles
10.9% missing data
   1   (0.884) 0.929 0.057 0.958 0.955 0.960 0.884 0.939 0.884 0.927 0.913 0.720 
   2   (0.116) 0.071 0.943 0.042 0.045 0.040 0.116 0.061 0.116 0.073 0.087 0.280 

Locus 559 : 
2 alleles
2.2% missing data
   1   (0.914) 0.969 0.995 0.932 0.932 0.927 0.914 0.949 0.914 0.963 0.946 0.980 
   4   (0.086) 0.031 0.005 0.068 0.068 0.073 0.086 0.051 0.086 0.037 0.054 0.020 

Locus 560 : 
2 alleles
13.8% missing data
   2   (0.721) 0.663 0.751 0.808 0.733 0.788 0.721 0.731 0.722 0.512 0.743 0.588 
   4   (0.279) 0.337 0.249 0.192 0.267 0.212 0.279 0.269 0.278 0.488 0.257 0.412 

Locus 561 : 
2 alleles
5.8% missing data
   1   (0.498) 0.501 0.489 0.502 0.498 0.499 0.498 0.499 0.498 0.494 0.499 0.501 
   3   (0.502) 0.499 0.511 0.498 0.502 0.501 0.502 0.501 0.502 0.506 0.501 0.499 

Locus 562 : 
2 alleles
2.2% missing data
   2   (0.924) 0.968 0.940 0.946 0.924 0.962 0.924 0.965 0.923 0.978 0.945 0.974 
   4   (0.076) 0.032 0.060 0.054 0.076 0.038 0.076 0.035 0.077 0.022 0.055 0.026 

Locus 563 : 
2 alleles
1.4% missing data
   1   (0.883) 0.980 0.995 0.869 0.817 0.886 0.882 0.937 0.880 0.992 0.932 0.978 
   4   (0.117) 0.020 0.005 0.131 0.183 0.114 0.118 0.063 0.120 0.008 0.068 0.022 

Locus 564 : 
2 alleles
13.0% missing data
   4   (0.946) 0.994 0.982 0.890 0.867 0.923 0.946 0.973 0.945 0.996 0.986 0.994 
   3   (0.054) 0.006 0.018 0.110 0.133 0.077 0.054 0.027 0.055 0.004 0.014 0.006 

Locus 565 : 
2 alleles
1.4% missing data
   3   (0.890) 0.986 0.996 0.865 0.851 0.768 0.890 0.834 0.890 0.974 0.949 0.981 
   1   (0.110) 0.014 0.004 0.135 0.149 0.232 0.110 0.166 0.110 0.026 0.051 0.019 

Locus 566 : 
2 alleles
7.2% missing data
   1   (0.893) 0.962 0.973 0.918 0.896 0.925 0.893 0.949 0.893 0.972 0.860 0.948 
   3   (0.107) 0.038 0.027 0.082 0.104 0.075 0.107 0.051 0.107 0.028 0.140 0.052 

Locus 567 : 
2 alleles
10.9% missing data
   2   (0.728) 0.782 0.886 0.751 0.630 0.692 0.728 0.811 0.729 0.965 0.750 0.651 
   4   (0.272) 0.218 0.114 0.249 0.370 0.308 0.272 0.189 0.271 0.035 0.250 0.349 

Locus 568 : 
2 alleles
10.1% missing data
   3   (0.560) 0.564 0.576 0.559 0.589 0.642 0.560 0.506 0.559 0.472 0.581 0.508 
   4   (0.440) 0.436 0.424 0.441 0.411 0.358 0.440 0.494 0.441 0.528 0.419 0.492 

Locus 569 : 
2 alleles
12.3% missing data
   4   (0.859) 0.876 0.981 0.928 0.825 0.841 0.859 0.890 0.858 0.795 0.880 0.961 
   1   (0.141) 0.124 0.019 0.072 0.175 0.159 0.141 0.110 0.142 0.205 0.120 0.039 

Locus 570 : 
2 alleles
1.4% missing data
   2   (0.855) 0.946 0.933 0.917 0.911 0.899 0.855 0.934 0.855 0.961 0.820 0.604 
   3   (0.145) 0.054 0.067 0.083 0.089 0.101 0.145 0.066 0.145 0.039 0.180 0.396 

Locus 571 : 
2 alleles
16.7% missing data
   3   (0.913) 0.931 0.624 0.970 0.965 0.971 0.913 0.965 0.913 0.977 0.954 0.691 
   2   (0.087) 0.069 0.376 0.030 0.035 0.029 0.087 0.035 0.087 0.023 0.046 0.309 

Locus 572 : 
2 alleles
10.1% missing data
   2   (0.628) 0.616 0.959 0.714 0.625 0.669 0.628 0.768 0.628 0.898 0.535 0.441 
   1   (0.372) 0.384 0.041 0.286 0.375 0.331 0.372 0.232 0.372 0.102 0.465 0.559 

Locus 573 : 
2 alleles
13.8% missing data
   2   (0.760) 0.923 0.984 0.596 0.529 0.515 0.760 0.674 0.760 0.725 0.900 0.956 
   4   (0.240) 0.077 0.016 0.404 0.471 0.485 0.240 0.326 0.240 0.275 0.100 0.044 

Locus 574 : 
2 alleles
3.6% missing data
   3   (0.901) 0.937 0.957 0.965 0.929 0.942 0.901 0.955 0.901 0.892 0.854 0.973 
   1   (0.099) 0.063 0.043 0.035 0.071 0.058 0.099 0.045 0.099 0.108 0.146 0.027 

Locus 575 : 
2 alleles
12.3% missing data
   1   (0.902) 0.949 0.961 0.952 0.952 0.958 0.902 0.961 0.903 0.784 0.843 0.963 
   3   (0.098) 0.051 0.039 0.048 0.048 0.042 0.098 0.039 0.097 0.216 0.157 0.037 

Locus 576 : 
2 alleles
10.9% missing data
   1   (0.809) 0.943 0.862 0.827 0.761 0.734 0.809 0.810 0.809 0.975 0.860 0.739 
   4   (0.191) 0.057 0.138 0.173 0.239 0.266 0.191 0.190 0.191 0.025 0.140 0.261 

Locus 577 : 
2 alleles
4.3% missing data
   1   (0.914) 0.976 0.994 0.948 0.945 0.940 0.914 0.937 0.914 0.976 0.884 0.980 
   2   (0.086) 0.024 0.006 0.052 0.055 0.060 0.086 0.063 0.086 0.024 0.116 0.020 

Locus 578 : 
2 alleles
14.5% missing data
   2   (0.142) 0.071 0.110 0.085 0.109 0.083 0.142 0.393 0.141 0.015 0.177 0.043 
   4   (0.858) 0.929 0.890 0.915 0.891 0.917 0.858 0.607 0.859 0.985 0.823 0.957 

Locus 579 : 
2 alleles
15.2% missing data
   1   (0.914) 0.972 0.910 0.950 0.963 0.964 0.914 0.972 0.914 0.982 0.944 0.655 
   4   (0.086) 0.028 0.090 0.050 0.037 0.036 0.086 0.028 0.086 0.018 0.056 0.345 

Locus 580 : 
2 alleles
9.4% missing data
   2   (0.901) 0.863 0.775 0.968 0.964 0.973 0.901 0.968 0.901 0.802 0.850 0.964 
   4   (0.099) 0.137 0.225 0.032 0.036 0.027 0.099 0.032 0.099 0.198 0.150 0.036 

Locus 581 : 
2 alleles
5.1% missing data
   1   (0.829) 0.909 0.817 0.885 0.880 0.894 0.830 0.847 0.830 0.937 0.811 0.567 
   3   (0.171) 0.091 0.183 0.115 0.120 0.106 0.170 0.153 0.170 0.063 0.189 0.433 

Locus 582 : 
2 alleles
2.9% missing data
   3   (0.921) 0.976 0.940 0.970 0.953 0.968 0.922 0.929 0.922 0.989 0.878 0.967 
   1   (0.079) 0.024 0.060 0.030 0.047 0.032 0.078 0.071 0.078 0.011 0.122 0.033 

Locus 583 : 
2 alleles
4.3% missing data
   3   (0.098) 0.023 0.014 0.085 0.130 0.088 0.098 0.080 0.099 0.008 0.054 0.036 
   4   (0.902) 0.977 0.986 0.915 0.870 0.912 0.902 0.920 0.901 0.992 0.946 0.964 

Locus 584 : 
2 alleles
4.3% missing data
   3   (0.896) 0.891 0.928 0.969 0.965 0.971 0.896 0.969 0.897 0.972 0.863 0.263 
   2   (0.104) 0.109 0.072 0.031 0.035 0.029 0.104 0.031 0.103 0.028 0.137 0.737 

Locus 585 : 
2 alleles
6.5% missing data
   2   (0.376) 0.082 0.028 0.696 0.680 0.683 0.376 0.733 0.376 0.090 0.146 0.069 
   4   (0.624) 0.918 0.972 0.304 0.320 0.317 0.624 0.267 0.624 0.910 0.854 0.931 

Locus 586 : 
2 alleles
12.3% missing data
   1   (0.249) 0.262 0.037 0.279 0.170 0.216 0.249 0.185 0.249 0.299 0.298 0.084 
   3   (0.751) 0.738 0.963 0.721 0.830 0.784 0.751 0.815 0.751 0.701 0.702 0.916 

Locus 587 : 
2 alleles
1.4% missing data
   2   (0.852) 0.851 0.971 0.936 0.903 0.919 0.852 0.946 0.853 0.973 0.788 0.560 
   4   (0.148) 0.149 0.029 0.064 0.097 0.081 0.148 0.054 0.147 0.027 0.212 0.440 

Locus 588 : 
2 alleles
13.0% missing data
   2   (0.923) 0.832 0.955 0.975 0.968 0.972 0.923 0.925 0.923 0.952 0.943 0.980 
   1   (0.077) 0.168 0.045 0.025 0.032 0.028 0.077 0.075 0.077 0.048 0.057 0.020 

Locus 589 : 
2 alleles
16.7% missing data
   1   (0.666) 0.606 0.725 0.738 0.658 0.721 0.667 0.818 0.667 0.934 0.575 0.562 
   3   (0.334) 0.394 0.275 0.262 0.342 0.279 0.333 0.182 0.333 0.066 0.425 0.438 

Locus 590 : 
2 alleles
5.8% missing data
   3   (0.906) 0.947 0.996 0.960 0.953 0.959 0.906 0.878 0.905 0.698 0.907 0.981 
   2   (0.094) 0.053 0.004 0.040 0.047 0.041 0.094 0.122 0.095 0.302 0.093 0.019 

Locus 591 : 
2 alleles
1.4% missing data
   2   (0.914) 0.970 0.983 0.970 0.968 0.973 0.913 0.973 0.912 0.973 0.802 0.974 
   4   (0.086) 0.030 0.017 0.030 0.032 0.027 0.087 0.027 0.088 0.027 0.198 0.026 

Locus 592 : 
2 alleles
10.9% missing data
   4   (0.895) 0.973 0.841 0.911 0.883 0.882 0.895 0.841 0.895 0.968 0.934 0.974 
   2   (0.105) 0.027 0.159 0.089 0.117 0.118 0.105 0.159 0.105 0.032 0.066 0.026 

Locus 593 : 
2 alleles
13.8% missing data
   1   (0.830) 0.850 0.088 0.863 0.881 0.926 0.829 0.896 0.830 0.885 0.814 0.933 
   3   (0.170) 0.150 0.912 0.137 0.119 0.074 0.171 0.104 0.170 0.115 0.186 0.067 

Locus 594 : 
2 alleles
18.8% missing data
   1   (0.092) 0.018 0.027 0.079 0.117 0.129 0.092 0.197 0.092 0.022 0.039 0.017 
   4   (0.908) 0.982 0.973 0.921 0.883 0.871 0.908 0.803 0.908 0.978 0.961 0.983 

Locus 595 : 
2 alleles
10.1% missing data
   4   (0.894) 0.830 0.686 0.965 0.947 0.953 0.894 0.969 0.895 0.986 0.855 0.961 
   2   (0.106) 0.170 0.314 0.035 0.053 0.047 0.106 0.031 0.105 0.014 0.145 0.039 

Locus 596 : 
2 alleles
14.5% missing data
   2   (0.820) 0.939 0.846 0.888 0.864 0.900 0.820 0.841 0.821 0.143 0.827 0.638 
   4   (0.180) 0.061 0.154 0.112 0.136 0.100 0.180 0.159 0.179 0.857 0.173 0.362 

Locus 597 : 
2 alleles
12.3% missing data
   1   (0.262) 0.229 0.245 0.338 0.220 0.228 0.262 0.270 0.262 0.095 0.211 0.292 
   4   (0.738) 0.771 0.755 0.662 0.780 0.772 0.738 0.730 0.738 0.905 0.789 0.708 

Locus 598 : 
2 alleles
14.5% missing data
   1   (0.767) 0.788 0.971 0.853 0.789 0.848 0.767 0.849 0.767 0.164 0.779 0.638 
   3   (0.233) 0.212 0.029 0.147 0.211 0.152 0.233 0.151 0.233 0.836 0.221 0.362 

Locus 599 : 
2 alleles
13.0% missing data
   3   (0.687) 0.638 0.978 0.715 0.630 0.670 0.687 0.695 0.687 0.672 0.769 0.644 
   1   (0.313) 0.362 0.022 0.285 0.370 0.330 0.313 0.305 0.313 0.328 0.231 0.356 

Locus 600 : 
2 alleles
2.9% missing data
   3   (0.838) 0.916 0.981 0.873 0.834 0.849 0.838 0.848 0.838 0.971 0.882 0.652 
   4   (0.162) 0.084 0.019 0.127 0.166 0.151 0.162 0.152 0.162 0.029 0.118 0.348 

Locus 601 : 
2 alleles
14.5% missing data
   3   (0.203) 0.093 0.057 0.232 0.236 0.189 0.203 0.230 0.204 0.182 0.202 0.060 
   1   (0.797) 0.907 0.943 0.768 0.764 0.811 0.797 0.770 0.796 0.818 0.798 0.940 

Locus 602 : 
2 alleles
8.0% missing data
   1   (0.094) 0.010 0.024 0.125 0.111 0.146 0.094 0.106 0.094 0.010 0.025 0.198 
   3   (0.906) 0.990 0.976 0.875 0.889 0.854 0.906 0.894 0.906 0.990 0.975 0.802 

Locus 603 : 
2 alleles
5.1% missing data
   1   (0.845) 0.619 0.989 0.946 0.926 0.943 0.845 0.876 0.844 0.809 0.779 0.957 
   2   (0.155) 0.381 0.011 0.054 0.074 0.057 0.155 0.124 0.156 0.191 0.221 0.043 

Locus 604 : 
2 alleles
5.8% missing data
   3   (0.722) 0.764 0.818 0.738 0.813 0.784 0.722 0.871 0.722 0.956 0.651 0.563 
   1   (0.278) 0.236 0.182 0.262 0.187 0.216 0.278 0.129 0.278 0.044 0.349 0.437 

Locus 605 : 
2 alleles
7.2% missing data
   4   (0.847) 0.870 0.973 0.848 0.864 0.866 0.847 0.845 0.847 0.959 0.880 0.957 
   2   (0.153) 0.130 0.027 0.152 0.136 0.134 0.153 0.155 0.153 0.041 0.120 0.043 

Locus 606 : 
2 alleles
10.9% missing data
   1   (0.741) 0.731 0.706 0.786 0.820 0.788 0.741 0.848 0.742 0.820 0.722 0.540 
   2   (0.259) 0.269 0.294 0.214 0.180 0.212 0.259 0.152 0.258 0.180 0.278 0.460 

Locus 607 : 
2 alleles
5.1% missing data
   3   (0.828) 0.840 0.675 0.923 0.884 0.919 0.829 0.666 0.828 0.963 0.759 0.914 
   1   (0.172) 0.160 0.325 0.077 0.116 0.081 0.171 0.334 0.172 0.037 0.241 0.086 

Locus 608 : 
2 alleles
2.9% missing data
   3   (0.946) 0.995 0.999 0.929 0.872 0.884 0.946 0.941 0.946 0.996 0.989 0.994 
   4   (0.054) 0.005 0.001 0.071 0.128 0.116 0.054 0.059 0.054 0.004 0.011 0.006 

Locus 609 : 
2 alleles
6.5% missing data
   3   (0.930) 0.813 0.984 0.980 0.981 0.984 0.930 0.978 0.931 0.987 0.912 0.978 
   1   (0.070) 0.187 0.016 0.020 0.019 0.016 0.070 0.022 0.069 0.013 0.088 0.022 

Locus 610 : 
2 alleles
0.7% missing data
   1   (0.635) 0.687 0.958 0.636 0.575 0.534 0.635 0.564 0.636 0.956 0.684 0.496 
   3   (0.365) 0.313 0.042 0.364 0.425 0.466 0.365 0.436 0.364 0.044 0.316 0.504 

Locus 611 : 
2 alleles
3.6% missing data
   4   (0.816) 0.916 0.498 0.827 0.899 0.850 0.815 0.888 0.815 0.901 0.767 0.946 
   3   (0.184) 0.084 0.502 0.173 0.101 0.150 0.185 0.112 0.185 0.099 0.233 0.054 

Locus 612 : 
2 alleles
2.9% missing data
   2   (0.950) 0.995 0.999 0.899 0.927 0.940 0.950 0.917 0.950 0.997 0.990 0.995 
   4   (0.050) 0.005 0.001 0.101 0.073 0.060 0.050 0.083 0.050 0.003 0.010 0.005 

Locus 613 : 
2 alleles
8.0% missing data
   3   (0.074) 0.012 0.019 0.074 0.131 0.075 0.074 0.271 0.073 0.006 0.027 0.008 
   4   (0.926) 0.988 0.981 0.926 0.869 0.925 0.926 0.729 0.927 0.994 0.973 0.992 

Locus 614 : 
2 alleles
13.8% missing data
   3   (0.912) 0.785 0.978 0.972 0.967 0.969 0.912 0.965 0.912 0.926 0.900 0.965 
   1   (0.088) 0.215 0.022 0.028 0.033 0.031 0.088 0.035 0.088 0.074 0.100 0.035 

Locus 615 : 
2 alleles
2.9% missing data
   2   (0.800) 0.735 0.736 0.855 0.879 0.854 0.800 0.845 0.800 0.957 0.748 0.938 
   4   (0.200) 0.265 0.264 0.145 0.121 0.146 0.200 0.155 0.200 0.043 0.252 0.062 

Locus 616 : 
2 alleles
11.6% missing data
   3   (0.868) 0.872 0.875 0.904 0.806 0.871 0.868 0.946 0.869 0.972 0.881 0.965 
   4   (0.132) 0.128 0.125 0.096 0.194 0.129 0.132 0.054 0.131 0.028 0.119 0.035 

Locus 617 : 
2 alleles
0.7% missing data
   2   (0.917) 0.973 0.944 0.961 0.941 0.960 0.917 0.908 0.917 0.986 0.897 0.981 
   4   (0.083) 0.027 0.056 0.039 0.059 0.040 0.083 0.092 0.083 0.014 0.103 0.019 

Locus 618 : 
2 alleles
13.8% missing data
   1   (0.058) 0.006 0.022 0.077 0.105 0.118 0.058 0.052 0.058 0.004 0.014 0.010 
   3   (0.942) 0.994 0.978 0.923 0.895 0.882 0.942 0.948 0.942 0.996 0.986 0.990 

Locus 619 : 
2 alleles
0.7% missing data
   2   (0.853) 0.840 0.970 0.872 0.837 0.849 0.853 0.905 0.853 0.985 0.899 0.960 
   4   (0.147) 0.160 0.030 0.128 0.163 0.151 0.147 0.095 0.147 0.015 0.101 0.040 

Locus 620 : 
2 alleles
11.6% missing data
   1   (0.816) 0.900 0.855 0.767 0.814 0.861 0.817 0.931 0.817 0.959 0.730 0.953 
   4   (0.184) 0.100 0.145 0.233 0.186 0.139 0.183 0.069 0.183 0.041 0.270 0.047 

Locus 621 : 
2 alleles
15.2% missing data
   1   (0.886) 0.908 0.762 0.937 0.915 0.942 0.886 0.960 0.886 0.724 0.876 0.919 
   3   (0.114) 0.092 0.238 0.063 0.085 0.058 0.114 0.040 0.114 0.276 0.124 0.081 

Locus 622 : 
2 alleles
4.3% missing data
   3   (0.615) 0.725 0.953 0.682 0.569 0.614 0.615 0.483 0.615 0.578 0.533 0.828 
   1   (0.385) 0.275 0.047 0.318 0.431 0.386 0.385 0.517 0.385 0.422 0.467 0.172 

Locus 623 : 
2 alleles
6.5% missing data
   1   (0.910) 0.904 0.988 0.966 0.935 0.938 0.910 0.952 0.911 0.966 0.918 0.968 
   3   (0.090) 0.096 0.012 0.034 0.065 0.062 0.090 0.048 0.089 0.034 0.082 0.032 

Locus 624 : 
2 alleles
13.0% missing data
   3   (0.789) 0.719 0.758 0.801 0.787 0.810 0.789 0.825 0.789 0.684 0.876 0.807 
   4   (0.211) 0.281 0.242 0.199 0.213 0.190 0.211 0.175 0.211 0.316 0.124 0.193 

Locus 625 : 
2 alleles
11.6% missing data
   1   (0.793) 0.898 0.981 0.767 0.827 0.766 0.793 0.834 0.794 0.929 0.740 0.846 
   3   (0.207) 0.102 0.019 0.233 0.173 0.234 0.207 0.166 0.206 0.071 0.260 0.154 

Locus 626 : 
2 alleles
7.2% missing data
   1   (0.892) 0.963 0.973 0.924 0.923 0.929 0.892 0.945 0.892 0.976 0.836 0.956 
   2   (0.108) 0.037 0.027 0.076 0.077 0.071 0.108 0.055 0.108 0.024 0.164 0.044 

Locus 627 : 
2 alleles
16.7% missing data
   2   (0.287) 0.162 0.212 0.276 0.341 0.365 0.286 0.341 0.286 0.896 0.236 0.066 
   4   (0.713) 0.838 0.788 0.724 0.659 0.635 0.714 0.659 0.714 0.104 0.764 0.934 

Locus 628 : 
2 alleles
3.6% missing data
   1   (0.433) 0.242 0.221 0.472 0.418 0.496 0.434 0.523 0.435 0.950 0.416 0.146 
   3   (0.567) 0.758 0.779 0.528 0.582 0.504 0.566 0.477 0.565 0.050 0.584 0.854 

Locus 629 : 
2 alleles
10.9% missing data
   1   (0.883) 0.850 0.989 0.912 0.944 0.916 0.884 0.897 0.885 0.880 0.886 0.932 
   3   (0.117) 0.150 0.011 0.088 0.056 0.084 0.116 0.103 0.115 0.120 0.114 0.068 

Locus 630 : 
2 alleles
1.4% missing data
   2   (0.076) 0.027 0.004 0.041 0.051 0.051 0.076 0.053 0.076 0.041 0.064 0.019 
   4   (0.924) 0.973 0.996 0.959 0.949 0.949 0.924 0.947 0.924 0.959 0.936 0.981 

Locus 631 : 
2 alleles
15.2% missing data
   2   (0.871) 0.717 0.877 0.933 0.935 0.949 0.871 0.937 0.871 0.954 0.829 0.960 
   4   (0.129) 0.283 0.123 0.067 0.065 0.051 0.129 0.063 0.129 0.046 0.171 0.040 

Locus 632 : 
2 alleles
4.3% missing data
   4   (0.820) 0.952 0.786 0.678 0.716 0.796 0.821 0.866 0.821 0.891 0.866 0.964 
   1   (0.180) 0.048 0.214 0.322 0.284 0.204 0.179 0.134 0.179 0.109 0.134 0.036 

Locus 633 : 
2 alleles
6.5% missing data
   1   (0.912) 0.920 0.899 0.926 0.936 0.932 0.913 0.968 0.913 0.989 0.948 0.925 
   3   (0.088) 0.080 0.101 0.074 0.064 0.068 0.087 0.032 0.087 0.011 0.052 0.075 

Locus 634 : 
2 alleles
1.4% missing data
   4   (0.911) 0.947 0.990 0.964 0.954 0.969 0.911 0.938 0.911 0.745 0.950 0.817 
   2   (0.089) 0.053 0.010 0.036 0.046 0.031 0.089 0.062 0.089 0.255 0.050 0.183 

Locus 635 : 
2 alleles
11.6% missing data
   2   (0.119) 0.048 0.078 0.117 0.108 0.130 0.119 0.135 0.119 0.116 0.091 0.026 
   4   (0.881) 0.952 0.922 0.883 0.892 0.870 0.881 0.865 0.881 0.884 0.909 0.974 

Locus 636 : 
2 alleles
15.9% missing data
   1   (0.896) 0.953 0.928 0.878 0.900 0.913 0.896 0.942 0.896 0.970 0.932 0.967 
   3   (0.104) 0.047 0.072 0.122 0.100 0.087 0.104 0.058 0.104 0.030 0.068 0.033 

Locus 637 : 
2 alleles
10.9% missing data
   3   (0.895) 0.855 0.924 0.965 0.957 0.962 0.895 0.882 0.895 0.932 0.871 0.889 
   1   (0.105) 0.145 0.076 0.035 0.043 0.038 0.105 0.118 0.105 0.068 0.129 0.111 

Locus 638 : 
2 alleles
4.3% missing data
   4   (0.903) 0.984 0.993 0.899 0.795 0.884 0.904 0.381 0.903 0.988 0.976 0.985 
   2   (0.097) 0.016 0.007 0.101 0.205 0.116 0.096 0.619 0.097 0.012 0.024 0.015 

Locus 639 : 
2 alleles
10.9% missing data
   3   (0.753) 0.811 0.951 0.726 0.767 0.723 0.753 0.782 0.753 0.954 0.734 0.858 
   1   (0.247) 0.189 0.049 0.274 0.233 0.277 0.247 0.218 0.247 0.046 0.266 0.142 

Locus 640 : 
2 alleles
9.4% missing data
   2   (0.822) 0.815 0.824 0.878 0.902 0.903 0.822 0.887 0.821 0.647 0.758 0.940 
   1   (0.178) 0.185 0.176 0.122 0.098 0.097 0.178 0.113 0.179 0.353 0.242 0.060 

Locus 641 : 
2 alleles
6.5% missing data
   1   (0.905) 0.980 0.792 0.884 0.921 0.892 0.905 0.929 0.905 0.991 0.948 0.968 
   3   (0.095) 0.020 0.208 0.116 0.079 0.108 0.095 0.071 0.095 0.009 0.052 0.032 

Locus 642 : 
2 alleles
13.0% missing data
   1   (0.896) 0.976 0.941 0.894 0.882 0.903 0.896 0.898 0.896 0.988 0.932 0.982 
   4   (0.104) 0.024 0.059 0.106 0.118 0.097 0.104 0.102 0.104 0.012 0.068 0.018 

Locus 643 : 
2 alleles
1.4% missing data
   2   (0.657) 0.421 0.729 0.754 0.754 0.732 0.657 0.725 0.657 0.613 0.672 0.494 
   4   (0.343) 0.579 0.271 0.246 0.246 0.268 0.343 0.275 0.343 0.387 0.328 0.506 

Locus 644 : 
2 alleles
5.8% missing data
   3   (0.883) 0.903 0.984 0.936 0.933 0.939 0.883 0.887 0.882 0.982 0.862 0.972 
   4   (0.117) 0.097 0.016 0.064 0.067 0.061 0.117 0.113 0.118 0.018 0.138 0.028 

Locus 645 : 
2 alleles
2.2% missing data
   3   (0.904) 0.911 0.989 0.916 0.944 0.910 0.904 0.923 0.905 0.973 0.926 0.964 
   2   (0.096) 0.089 0.011 0.084 0.056 0.090 0.096 0.077 0.095 0.027 0.074 0.036 

Locus 646 : 
2 alleles
16.7% missing data
   3   (0.896) 0.774 0.885 0.943 0.969 0.949 0.896 0.966 0.897 0.918 0.904 0.950 
   2   (0.104) 0.226 0.115 0.057 0.031 0.051 0.104 0.034 0.103 0.082 0.096 0.050 

Locus 647 : 
2 alleles
1.4% missing data
   1   (0.843) 0.931 0.862 0.847 0.859 0.901 0.843 0.919 0.843 0.955 0.859 0.798 
   2   (0.157) 0.069 0.138 0.153 0.141 0.099 0.157 0.081 0.157 0.045 0.141 0.202 

Locus 648 : 
2 alleles
11.6% missing data
   4   (0.928) 0.985 0.996 0.892 0.939 0.905 0.928 0.958 0.927 0.971 0.973 0.986 
   2   (0.072) 0.015 0.004 0.108 0.061 0.095 0.072 0.042 0.073 0.029 0.027 0.014 

Locus 649 : 
2 alleles
8.7% missing data
   2   (0.362) 0.469 0.353 0.354 0.283 0.337 0.362 0.311 0.361 0.460 0.325 0.467 
   4   (0.638) 0.531 0.647 0.646 0.717 0.663 0.638 0.689 0.639 0.540 0.675 0.533 

Locus 650 : 
2 alleles
15.2% missing data
   2   (0.795) 0.891 0.858 0.896 0.864 0.877 0.795 0.889 0.795 0.086 0.777 0.575 
   3   (0.205) 0.109 0.142 0.104 0.136 0.123 0.205 0.111 0.205 0.914 0.223 0.425 

Locus 651 : 
2 alleles
9.4% missing data
   1   (0.114) 0.034 0.006 0.163 0.134 0.163 0.114 0.093 0.114 0.054 0.058 0.021 
   4   (0.886) 0.966 0.994 0.837 0.866 0.837 0.886 0.907 0.886 0.946 0.942 0.979 

Locus 652 : 
2 alleles
10.1% missing data
   2   (0.952) 0.995 0.998 0.915 0.960 0.932 0.952 0.948 0.952 0.982 0.989 0.995 
   4   (0.048) 0.005 0.002 0.085 0.040 0.068 0.048 0.052 0.048 0.018 0.011 0.005 

Locus 653 : 
2 alleles
13.0% missing data
   1   (0.889) 0.938 0.921 0.946 0.946 0.931 0.889 0.916 0.889 0.891 0.862 0.960 
   3   (0.111) 0.062 0.079 0.054 0.054 0.069 0.111 0.084 0.111 0.109 0.138 0.040 

Locus 654 : 
2 alleles
10.1% missing data
   3   (0.841) 0.892 0.665 0.890 0.876 0.873 0.841 0.822 0.841 0.908 0.868 0.967 
   1   (0.159) 0.108 0.335 0.110 0.124 0.127 0.159 0.178 0.159 0.092 0.132 0.033 

Locus 655 : 
2 alleles
1.4% missing data
   3   (0.946) 0.995 0.999 0.894 0.880 0.911 0.946 0.942 0.946 0.997 0.989 0.995 
   2   (0.054) 0.005 0.001 0.106 0.120 0.089 0.054 0.058 0.054 0.003 0.011 0.005 

Locus 656 : 
2 alleles
2.2% missing data
   3   (0.787) 0.927 0.854 0.836 0.621 0.670 0.787 0.800 0.787 0.972 0.870 0.331 
   4   (0.213) 0.073 0.146 0.164 0.379 0.330 0.213 0.200 0.213 0.028 0.130 0.669 

Locus 657 : 
2 alleles
13.8% missing data
   4   (0.632) 0.662 0.947 0.613 0.682 0.697 0.632 0.726 0.632 0.673 0.581 0.534 
   2   (0.368) 0.338 0.053 0.387 0.318 0.303 0.368 0.274 0.368 0.327 0.419 0.466 

Locus 658 : 
2 alleles
18.1% missing data
   4   (0.890) 0.907 0.901 0.928 0.909 0.941 0.890 0.924 0.890 0.978 0.901 0.967 
   2   (0.110) 0.093 0.099 0.072 0.091 0.059 0.110 0.076 0.110 0.022 0.099 0.033 

Locus 659 : 
2 alleles
5.1% missing data
   2   (0.844) 0.918 0.620 0.875 0.898 0.904 0.844 0.870 0.845 0.971 0.863 0.561 
   4   (0.156) 0.082 0.380 0.125 0.102 0.096 0.156 0.130 0.155 0.029 0.137 0.439 

Locus 660 : 
2 alleles
4.3% missing data
   4   (0.902) 0.934 0.939 0.913 0.931 0.915 0.902 0.897 0.903 0.964 0.956 0.974 
   2   (0.098) 0.066 0.061 0.087 0.069 0.085 0.098 0.103 0.097 0.036 0.044 0.026 

Locus 661 : 
2 alleles
13.8% missing data
   1   (0.804) 0.831 0.035 0.906 0.887 0.892 0.804 0.868 0.804 0.875 0.823 0.568 
   3   (0.196) 0.169 0.965 0.094 0.113 0.108 0.196 0.132 0.196 0.125 0.177 0.432 

Locus 662 : 
2 alleles
2.2% missing data
   2   (0.904) 0.963 0.996 0.962 0.881 0.906 0.904 0.962 0.904 0.992 0.943 0.760 
   4   (0.096) 0.037 0.004 0.038 0.119 0.094 0.096 0.038 0.096 0.008 0.057 0.240 

Locus 663 : 
2 alleles
2.9% missing data
   3   (0.910) 0.977 0.966 0.964 0.927 0.971 0.910 0.637 0.911 0.973 0.849 0.981 
   1   (0.090) 0.023 0.034 0.036 0.073 0.029 0.090 0.363 0.089 0.027 0.151 0.019 

Locus 664 : 
2 alleles
15.9% missing data
   2   (0.895) 0.965 0.964 0.862 0.878 0.832 0.895 0.936 0.896 0.961 0.937 0.979 
   4   (0.105) 0.035 0.036 0.138 0.122 0.168 0.105 0.064 0.104 0.039 0.063 0.021 

Locus 665 : 
2 alleles
5.8% missing data
   1   (0.845) 0.727 0.765 0.887 0.898 0.895 0.846 0.850 0.846 0.971 0.856 0.935 
   3   (0.155) 0.273 0.235 0.113 0.102 0.105 0.154 0.150 0.154 0.029 0.144 0.065 

Locus 666 : 
2 alleles
5.1% missing data
   2   (0.888) 0.947 0.895 0.909 0.892 0.921 0.888 0.964 0.888 0.978 0.881 0.946 
   4   (0.112) 0.053 0.105 0.091 0.108 0.079 0.112 0.036 0.112 0.022 0.119 0.054 

Locus 667 : 
2 alleles
2.9% missing data
   3   (0.873) 0.866 0.986 0.955 0.937 0.940 0.873 0.917 0.873 0.883 0.737 0.948 
   1   (0.127) 0.134 0.014 0.045 0.063 0.060 0.127 0.083 0.127 0.117 0.263 0.052 

Locus 668 : 
2 alleles
5.1% missing data
   2   (0.792) 0.827 0.490 0.850 0.800 0.820 0.792 0.830 0.792 0.547 0.799 0.935 
   4   (0.208) 0.173 0.510 0.150 0.200 0.180 0.208 0.170 0.208 0.453 0.201 0.065 

Locus 669 : 
2 alleles
5.8% missing data
   1   (0.704) 0.923 0.976 0.717 0.544 0.633 0.704 0.466 0.704 0.687 0.763 0.695 
   3   (0.296) 0.077 0.024 0.283 0.456 0.367 0.296 0.534 0.296 0.313 0.237 0.305 

Locus 670 : 
2 alleles
3.6% missing data
   1   (0.842) 0.964 0.879 0.749 0.782 0.813 0.842 0.821 0.842 0.941 0.894 0.967 
   3   (0.158) 0.036 0.121 0.251 0.218 0.187 0.158 0.179 0.158 0.059 0.106 0.033 

Locus 671 : 
2 alleles
12.3% missing data
   2   (0.735) 0.750 0.711 0.704 0.795 0.791 0.735 0.813 0.734 0.948 0.767 0.526 
   4   (0.265) 0.250 0.289 0.296 0.205 0.209 0.265 0.187 0.266 0.052 0.233 0.474 

Locus 672 : 
2 alleles
16.7% missing data
   3   (0.872) 0.950 0.970 0.900 0.907 0.931 0.873 0.922 0.873 0.506 0.854 0.898 
   4   (0.128) 0.050 0.030 0.100 0.093 0.069 0.127 0.078 0.127 0.494 0.146 0.102 

Locus 673 : 
2 alleles
3.6% missing data
   1   (0.229) 0.105 0.201 0.142 0.279 0.220 0.229 0.237 0.229 0.065 0.247 0.413 
   4   (0.771) 0.895 0.799 0.858 0.721 0.780 0.771 0.763 0.771 0.935 0.753 0.587 

Locus 674 : 
2 alleles
13.0% missing data
   2   (0.725) 0.901 0.838 0.665 0.642 0.689 0.725 0.783 0.724 0.638 0.772 0.675 
   4   (0.275) 0.099 0.162 0.335 0.358 0.311 0.275 0.217 0.276 0.362 0.228 0.325 

Locus 675 : 
2 alleles
2.9% missing data
   1   (0.900) 0.965 0.987 0.961 0.949 0.959 0.899 0.947 0.899 0.529 0.867 0.970 
   3   (0.100) 0.035 0.013 0.039 0.051 0.041 0.101 0.053 0.101 0.471 0.133 0.030 

Locus 676 : 
2 alleles
11.6% missing data
   1   (0.649) 0.785 0.961 0.587 0.656 0.644 0.649 0.779 0.649 0.614 0.640 0.484 
   3   (0.351) 0.215 0.039 0.413 0.344 0.356 0.351 0.221 0.351 0.386 0.360 0.516 

Locus 677 : 
2 alleles
1.4% missing data
   3   (0.816) 0.941 0.950 0.720 0.776 0.847 0.816 0.923 0.817 0.934 0.854 0.529 
   1   (0.184) 0.059 0.050 0.280 0.224 0.153 0.184 0.077 0.183 0.066 0.146 0.471 

Locus 678 : 
2 alleles
2.2% missing data
   2   (0.915) 0.942 0.977 0.973 0.969 0.977 0.915 0.983 0.916 0.975 0.880 0.653 
   4   (0.085) 0.058 0.023 0.027 0.031 0.023 0.085 0.017 0.084 0.025 0.120 0.347 

Locus 679 : 
2 alleles
9.4% missing data
   1   (0.572) 0.466 0.790 0.658 0.502 0.561 0.573 0.651 0.573 0.441 0.518 0.802 
   3   (0.428) 0.534 0.210 0.342 0.498 0.439 0.427 0.349 0.427 0.559 0.482 0.198 

Locus 680 : 
2 alleles
4.3% missing data
   4   (0.904) 0.871 0.951 0.959 0.961 0.965 0.905 0.964 0.905 0.948 0.869 0.964 
   2   (0.096) 0.129 0.049 0.041 0.039 0.035 0.095 0.036 0.095 0.052 0.131 0.036 

Locus 681 : 
2 alleles
13.0% missing data
   1   (0.461) 0.402 0.048 0.585 0.389 0.475 0.461 0.595 0.460 0.440 0.530 0.120 
   4   (0.539) 0.598 0.952 0.415 0.611 0.525 0.539 0.405 0.540 0.560 0.470 0.880 

Locus 682 : 
2 alleles
16.7% missing data
   1   (0.818) 0.914 0.971 0.751 0.790 0.773 0.818 0.803 0.817 0.979 0.895 0.809 
   3   (0.182) 0.086 0.029 0.249 0.210 0.227 0.182 0.197 0.183 0.021 0.105 0.191 

Locus 683 : 
2 alleles
11.6% missing data
   4   (0.874) 0.963 0.922 0.941 0.908 0.911 0.874 0.880 0.874 0.786 0.884 0.630 
   2   (0.126) 0.037 0.078 0.059 0.092 0.089 0.126 0.120 0.126 0.214 0.116 0.370 

Locus 684 : 
2 alleles
12.3% missing data
   2   (0.860) 0.932 0.687 0.909 0.900 0.922 0.860 0.826 0.860 0.966 0.829 0.869 
   4   (0.140) 0.068 0.313 0.091 0.100 0.078 0.140 0.174 0.140 0.034 0.171 0.131 

Locus 685 : 
2 alleles
17.4% missing data
   1   (0.431) 0.716 0.464 0.340 0.419 0.339 0.431 0.278 0.431 0.492 0.447 0.411 
   4   (0.569) 0.284 0.536 0.660 0.581 0.661 0.569 0.722 0.569 0.508 0.553 0.589 

Locus 686 : 
2 alleles
17.4% missing data
   3   (0.096) 0.103 0.057 0.069 0.070 0.053 0.096 0.092 0.096 0.017 0.067 0.026 
   4   (0.904) 0.897 0.943 0.931 0.930 0.947 0.904 0.908 0.904 0.983 0.933 0.974 

Locus 687 : 
2 alleles
18.1% missing data
   1   (0.052) 0.005 0.008 0.111 0.066 0.113 0.052 0.141 0.051 0.004 0.011 0.005 
   3   (0.948) 0.995 0.992 0.889 0.934 0.887 0.948 0.859 0.949 0.996 0.989 0.995 

Locus 688 : 
2 alleles
3.6% missing data
   1   (0.506) 0.427 0.939 0.645 0.487 0.509 0.505 0.346 0.504 0.121 0.490 0.798 
   4   (0.494) 0.573 0.061 0.355 0.513 0.491 0.495 0.654 0.496 0.879 0.510 0.202 

Locus 689 : 
2 alleles
2.2% missing data
   1   (0.093) 0.020 0.003 0.083 0.140 0.104 0.093 0.054 0.093 0.033 0.075 0.016 
   3   (0.907) 0.980 0.997 0.917 0.860 0.896 0.907 0.946 0.907 0.967 0.925 0.984 

Locus 690 : 
2 alleles
5.1% missing data
   4   (0.847) 0.942 0.983 0.859 0.853 0.845 0.847 0.777 0.847 0.882 0.849 0.964 
   1   (0.153) 0.058 0.017 0.141 0.147 0.155 0.153 0.223 0.153 0.118 0.151 0.036 

Locus 691 : 
2 alleles
10.1% missing data
   3   (0.782) 0.836 0.719 0.785 0.780 0.732 0.782 0.832 0.782 0.974 0.830 0.888 
   1   (0.218) 0.164 0.281 0.215 0.220 0.268 0.218 0.168 0.218 0.026 0.170 0.112 

Locus 692 : 
2 alleles
13.0% missing data
   2   (0.891) 0.940 0.988 0.910 0.825 0.909 0.891 0.955 0.891 0.983 0.923 0.923 
   3   (0.109) 0.060 0.012 0.090 0.175 0.091 0.109 0.045 0.109 0.017 0.077 0.077 

Locus 693 : 
2 alleles
1.4% missing data
   3   (0.205) 0.091 0.015 0.148 0.264 0.204 0.206 0.316 0.206 0.176 0.218 0.053 
   2   (0.795) 0.909 0.985 0.852 0.736 0.796 0.794 0.684 0.794 0.824 0.782 0.947 

Locus 694 : 
2 alleles
4.3% missing data
   4   (0.873) 0.952 0.964 0.868 0.852 0.875 0.873 0.825 0.874 0.971 0.946 0.716 
   2   (0.127) 0.048 0.036 0.132 0.148 0.125 0.127 0.175 0.126 0.029 0.054 0.284 

Locus 695 : 
2 alleles
12.3% missing data
   4   (0.928) 0.988 0.997 0.896 0.932 0.928 0.928 0.915 0.929 0.967 0.970 0.982 
   1   (0.072) 0.012 0.003 0.104 0.068 0.072 0.072 0.085 0.071 0.033 0.030 0.018 

Locus 696 : 
2 alleles
3.6% missing data
   2   (0.921) 0.978 0.992 0.932 0.958 0.937 0.921 0.924 0.921 0.990 0.947 0.975 
   4   (0.079) 0.022 0.008 0.068 0.042 0.063 0.079 0.076 0.079 0.010 0.053 0.025 

Locus 697 : 
2 alleles
10.9% missing data
   3   (0.769) 0.709 0.978 0.812 0.720 0.780 0.769 0.728 0.768 0.792 0.839 0.946 
   4   (0.231) 0.291 0.022 0.188 0.280 0.220 0.231 0.272 0.232 0.208 0.161 0.054 

Locus 698 : 
2 alleles
5.8% missing data
   3   (0.925) 0.990 0.984 0.938 0.844 0.911 0.925 0.770 0.924 0.989 0.971 0.990 
   1   (0.075) 0.010 0.016 0.062 0.156 0.089 0.075 0.230 0.076 0.011 0.029 0.010 

Locus 699 : 
2 alleles
10.9% missing data
   1   (0.117) 0.053 0.060 0.053 0.047 0.042 0.117 0.089 0.117 0.139 0.127 0.367 
   3   (0.883) 0.947 0.940 0.947 0.953 0.958 0.883 0.911 0.883 0.861 0.873 0.633 

Locus 700 : 
2 alleles
7.2% missing data
   2   (0.215) 0.113 0.406 0.188 0.118 0.131 0.216 0.210 0.216 0.023 0.238 0.351 
   3   (0.785) 0.887 0.594 0.812 0.882 0.869 0.784 0.790 0.784 0.977 0.762 0.649 

Locus 701 : 
2 alleles
1.4% missing data
   4   (0.118) 0.032 0.056 0.123 0.085 0.114 0.118 0.215 0.119 0.059 0.100 0.028 
   2   (0.882) 0.968 0.944 0.877 0.915 0.886 0.882 0.785 0.881 0.941 0.900 0.972 

Locus 702 : 
2 alleles
6.5% missing data
   1   (0.496) 0.297 0.526 0.563 0.544 0.523 0.496 0.594 0.495 0.088 0.556 0.511 
   3   (0.504) 0.703 0.474 0.437 0.456 0.477 0.504 0.406 0.505 0.912 0.444 0.489 

Locus 703 : 
2 alleles
1.4% missing data
   3   (0.883) 0.977 0.993 0.852 0.913 0.913 0.883 0.854 0.884 0.989 0.930 0.692 
   2   (0.117) 0.023 0.007 0.148 0.087 0.087 0.117 0.146 0.116 0.011 0.070 0.308 

Locus 704 : 
2 alleles
4.3% missing data
   3   (0.945) 0.796 0.995 0.994 0.993 0.994 0.945 0.993 0.946 0.986 0.861 0.968 
   2   (0.055) 0.204 0.005 0.006 0.007 0.006 0.055 0.007 0.054 0.014 0.139 0.032 

Locus 705 : 
2 alleles
6.5% missing data
   3   (0.706) 0.756 0.663 0.797 0.749 0.777 0.706 0.831 0.706 0.154 0.661 0.495 
   4   (0.294) 0.244 0.337 0.203 0.251 0.223 0.294 0.169 0.294 0.846 0.339 0.505 

Locus 706 : 
2 alleles
1.4% missing data
   3   (0.912) 0.972 0.535 0.950 0.948 0.949 0.912 0.964 0.912 0.989 0.900 0.974 
   4   (0.088) 0.028 0.465 0.050 0.052 0.051 0.088 0.036 0.088 0.011 0.100 0.026 

Locus 707 : 
2 alleles
9.4% missing data
   2   (0.669) 0.734 0.638 0.745 0.683 0.676 0.669 0.717 0.670 0.932 0.605 0.488 
   4   (0.331) 0.266 0.362 0.255 0.317 0.324 0.331 0.283 0.330 0.068 0.395 0.512 

Locus 708 : 
2 alleles
13.0% missing data
   1   (0.213) 0.220 0.240 0.142 0.198 0.163 0.213 0.093 0.213 0.206 0.220 0.370 
   3   (0.787) 0.780 0.760 0.858 0.802 0.837 0.787 0.907 0.787 0.794 0.780 0.630 

Locus 709 : 
2 alleles
15.9% missing data
   4   (0.895) 0.893 0.965 0.947 0.962 0.966 0.895 0.974 0.895 0.973 0.850 0.799 
   3   (0.105) 0.107 0.035 0.053 0.038 0.034 0.105 0.026 0.105 0.027 0.150 0.201 

Locus 710 : 
2 alleles
8.0% missing data
   2   (0.791) 0.708 0.973 0.864 0.821 0.841 0.791 0.736 0.790 0.957 0.787 0.944 
   4   (0.209) 0.292 0.027 0.136 0.179 0.159 0.209 0.264 0.210 0.043 0.213 0.056 

Locus 711 : 
2 alleles
12.3% missing data
   4   (0.908) 0.975 0.816 0.865 0.868 0.896 0.908 0.949 0.908 0.990 0.961 0.979 
   2   (0.092) 0.025 0.184 0.135 0.132 0.104 0.092 0.051 0.092 0.010 0.039 0.021 

Locus 712 : 
2 alleles
14.5% missing data
   1   (0.369) 0.250 0.888 0.415 0.458 0.401 0.369 0.255 0.369 0.402 0.348 0.112 
   3   (0.631) 0.750 0.112 0.585 0.542 0.599 0.631 0.745 0.631 0.598 0.652 0.888 

Locus 713 : 
2 alleles
5.8% missing data
   2   (0.777) 0.920 0.944 0.686 0.712 0.729 0.777 0.486 0.778 0.971 0.848 0.947 
   4   (0.223) 0.080 0.056 0.314 0.288 0.271 0.223 0.514 0.222 0.029 0.152 0.053 

Locus 714 : 
2 alleles
13.0% missing data
   3   (0.441) 0.555 0.485 0.309 0.450 0.385 0.441 0.538 0.442 0.071 0.394 0.869 
   1   (0.559) 0.445 0.515 0.691 0.550 0.615 0.559 0.462 0.558 0.929 0.606 0.131 

Locus 715 : 
2 alleles
3.6% missing data
   2   (0.864) 0.980 0.212 0.821 0.741 0.672 0.864 0.845 0.864 0.981 0.954 0.978 
   4   (0.136) 0.020 0.788 0.179 0.259 0.328 0.136 0.155 0.136 0.019 0.046 0.022 

Locus 716 : 
2 alleles
2.9% missing data
   2   (0.879) 0.887 0.993 0.931 0.890 0.902 0.879 0.908 0.879 0.955 0.886 0.959 
   4   (0.121) 0.113 0.007 0.069 0.110 0.098 0.121 0.092 0.121 0.045 0.114 0.041 

Locus 717 : 
2 alleles
3.6% missing data
   2   (0.886) 0.930 0.915 0.931 0.938 0.942 0.886 0.940 0.886 0.963 0.817 0.958 
   4   (0.114) 0.070 0.085 0.069 0.062 0.058 0.114 0.060 0.114 0.037 0.183 0.042 

Locus 718 : 
2 alleles
10.1% missing data
   3   (0.706) 0.661 0.953 0.753 0.755 0.762 0.706 0.488 0.707 0.844 0.743 0.618 
   4   (0.294) 0.339 0.047 0.247 0.245 0.238 0.294 0.512 0.293 0.156 0.257 0.382 

Locus 719 : 
2 alleles
4.3% missing data
   2   (0.135) 0.092 0.057 0.133 0.145 0.193 0.135 0.148 0.135 0.076 0.062 0.035 
   4   (0.865) 0.908 0.943 0.867 0.855 0.807 0.865 0.852 0.865 0.924 0.938 0.965 

Locus 720 : 
2 alleles
3.6% missing data
   3   (0.902) 0.975 0.996 0.935 0.916 0.897 0.902 0.782 0.903 0.988 0.905 0.982 
   4   (0.098) 0.025 0.004 0.065 0.084 0.103 0.098 0.218 0.097 0.012 0.095 0.018 

Locus 721 : 
2 alleles
13.0% missing data
   4   (0.848) 0.866 0.594 0.937 0.938 0.939 0.848 0.940 0.848 0.120 0.801 0.790 
   2   (0.152) 0.134 0.406 0.063 0.062 0.061 0.152 0.060 0.152 0.880 0.199 0.210 

Locus 722 : 
2 alleles
14.5% missing data
   3   (0.921) 0.963 0.963 0.937 0.913 0.930 0.921 0.971 0.922 0.987 0.943 0.981 
   4   (0.079) 0.037 0.037 0.063 0.087 0.070 0.079 0.029 0.078 0.013 0.057 0.019 

Locus 723 : 
2 alleles
2.9% missing data
   3   (0.921) 0.896 0.985 0.965 0.966 0.967 0.921 0.982 0.922 0.990 0.965 0.694 
   1   (0.079) 0.104 0.015 0.035 0.034 0.033 0.079 0.018 0.078 0.010 0.035 0.306 

Locus 724 : 
2 alleles
10.1% missing data
   1   (0.280) 0.078 0.014 0.483 0.397 0.435 0.280 0.349 0.281 0.060 0.179 0.050 
   3   (0.720) 0.922 0.986 0.517 0.603 0.565 0.720 0.651 0.719 0.940 0.821 0.950 

Locus 725 : 
2 alleles
13.8% missing data
   1   (0.800) 0.815 0.971 0.833 0.720 0.829 0.800 0.928 0.799 0.673 0.772 0.934 
   3   (0.200) 0.185 0.029 0.167 0.280 0.171 0.200 0.072 0.201 0.327 0.228 0.066 

Locus 726 : 
2 alleles
12.3% missing data
   3   (0.917) 0.980 0.960 0.940 0.911 0.921 0.917 0.879 0.917 0.990 0.951 0.968 
   1   (0.083) 0.020 0.040 0.060 0.089 0.079 0.083 0.121 0.083 0.010 0.049 0.032 

Locus 727 : 
2 alleles
11.6% missing data
   3   (0.687) 0.298 0.071 0.863 0.792 0.835 0.687 0.869 0.688 0.758 0.633 0.523 
   1   (0.313) 0.702 0.929 0.137 0.208 0.165 0.313 0.131 0.312 0.242 0.367 0.477 

Locus 728 : 
2 alleles
13.8% missing data
   4   (0.716) 0.730 0.082 0.837 0.781 0.819 0.716 0.789 0.715 0.167 0.689 0.783 
   3   (0.284) 0.270 0.918 0.163 0.219 0.181 0.284 0.211 0.285 0.833 0.311 0.217 

Locus 729 : 
2 alleles
17.4% missing data
   3   (0.905) 0.894 0.836 0.954 0.934 0.956 0.906 0.949 0.906 0.932 0.900 0.963 
   4   (0.095) 0.106 0.164 0.046 0.066 0.044 0.094 0.051 0.094 0.068 0.100 0.037 

Locus 730 : 
2 alleles
10.1% missing data
   3   (0.874) 0.945 0.943 0.917 0.874 0.916 0.873 0.681 0.873 0.943 0.895 0.971 
   1   (0.126) 0.055 0.057 0.083 0.126 0.084 0.127 0.319 0.127 0.057 0.105 0.029 

Locus 731 : 
2 alleles
5.1% missing data
   2   (0.662) 0.704 0.945 0.737 0.717 0.751 0.661 0.775 0.661 0.109 0.603 0.550 
   4   (0.338) 0.296 0.055 0.263 0.283 0.249 0.339 0.225 0.339 0.891 0.397 0.450 

Locus 732 : 
2 alleles
10.1% missing data
   4   (0.903) 0.963 0.985 0.896 0.847 0.923 0.903 0.935 0.903 0.940 0.925 0.975 
   1   (0.097) 0.037 0.015 0.104 0.153 0.077 0.097 0.065 0.097 0.060 0.075 0.025 

Locus 733 : 
2 alleles
2.2% missing data
   3   (0.698) 0.805 0.372 0.693 0.770 0.711 0.698 0.661 0.697 0.921 0.759 0.592 
   1   (0.302) 0.195 0.628 0.307 0.230 0.289 0.302 0.339 0.303 0.079 0.241 0.408 

Locus 734 : 
2 alleles
2.2% missing data
   3   (0.609) 0.619 0.031 0.618 0.743 0.706 0.608 0.703 0.608 0.958 0.449 0.895 
   1   (0.391) 0.381 0.969 0.382 0.257 0.294 0.392 0.297 0.392 0.042 0.551 0.105 

Locus 735 : 
2 alleles
11.6% missing data
   3   (0.910) 0.977 0.987 0.951 0.936 0.958 0.911 0.926 0.911 0.961 0.935 0.634 
   1   (0.090) 0.023 0.013 0.049 0.064 0.042 0.089 0.074 0.089 0.039 0.065 0.366 

Locus 736 : 
2 alleles
5.1% missing data
   2   (0.109) 0.037 0.037 0.102 0.088 0.091 0.109 0.112 0.110 0.045 0.034 0.133 
   4   (0.891) 0.963 0.963 0.898 0.912 0.909 0.891 0.888 0.890 0.955 0.966 0.867 

Locus 737 : 
2 alleles
13.8% missing data
   1   (0.487) 0.345 0.079 0.472 0.485 0.541 0.487 0.699 0.487 0.849 0.467 0.437 
   4   (0.513) 0.655 0.921 0.528 0.515 0.459 0.513 0.301 0.513 0.151 0.533 0.563 

Locus 738 : 
2 alleles
5.8% missing data
   4   (0.547) 0.672 0.937 0.465 0.457 0.484 0.547 0.717 0.547 0.526 0.468 0.866 
   2   (0.453) 0.328 0.063 0.535 0.543 0.516 0.453 0.283 0.453 0.474 0.532 0.134 

Locus 739 : 
2 alleles
10.9% missing data
   3   (0.907) 0.976 0.954 0.931 0.903 0.929 0.906 0.925 0.906 0.963 0.942 0.980 
   1   (0.093) 0.024 0.046 0.069 0.097 0.071 0.094 0.075 0.094 0.037 0.058 0.020 

Locus 740 : 
2 alleles
2.2% missing data
   2   (0.915) 0.985 0.997 0.893 0.932 0.901 0.914 0.857 0.914 0.991 0.964 0.986 
   4   (0.085) 0.015 0.003 0.107 0.068 0.099 0.086 0.143 0.086 0.009 0.036 0.014 

Locus 741 : 
2 alleles
5.8% missing data
   2   (0.837) 0.920 0.388 0.905 0.885 0.903 0.836 0.824 0.835 0.952 0.803 0.962 
   4   (0.163) 0.080 0.612 0.095 0.115 0.097 0.164 0.176 0.165 0.048 0.197 0.038 

Locus 742 : 
2 alleles
6.5% missing data
   4   (0.924) 0.886 0.994 0.978 0.976 0.983 0.924 0.985 0.924 0.992 0.854 0.973 
   2   (0.076) 0.114 0.006 0.022 0.024 0.017 0.076 0.015 0.076 0.008 0.146 0.027 

Locus 743 : 
2 alleles
2.9% missing data
   2   (0.163) 0.058 0.013 0.124 0.147 0.144 0.163 0.195 0.163 0.057 0.229 0.059 
   4   (0.837) 0.942 0.987 0.876 0.853 0.856 0.837 0.805 0.837 0.943 0.771 0.941 

Locus 744 : 
2 alleles
3.6% missing data
   1   (0.695) 0.728 0.702 0.809 0.829 0.796 0.695 0.812 0.696 0.520 0.421 0.910 
   3   (0.305) 0.272 0.298 0.191 0.171 0.204 0.305 0.188 0.304 0.480 0.579 0.090 

Locus 745 : 
2 alleles
4.3% missing data
   3   (0.839) 0.938 0.977 0.840 0.788 0.751 0.839 0.829 0.839 0.971 0.888 0.937 
   1   (0.161) 0.062 0.023 0.160 0.212 0.249 0.161 0.171 0.161 0.029 0.112 0.063 

Locus 746 : 
2 alleles
2.9% missing data
   3   (0.863) 0.942 0.991 0.880 0.830 0.838 0.863 0.823 0.864 0.933 0.905 0.955 
   1   (0.137) 0.058 0.009 0.120 0.170 0.162 0.137 0.177 0.136 0.067 0.095 0.045 

Locus 747 : 
2 alleles
2.9% missing data
   2   (0.075) 0.010 0.003 0.078 0.125 0.088 0.075 0.136 0.076 0.013 0.028 0.011 
   4   (0.925) 0.990 0.997 0.922 0.875 0.912 0.925 0.864 0.924 0.987 0.972 0.989 

Locus 748 : 
2 alleles
1.4% missing data
   2   (0.915) 0.936 0.981 0.938 0.950 0.945 0.915 0.962 0.915 0.989 0.941 0.973 
   4   (0.085) 0.064 0.019 0.062 0.050 0.055 0.085 0.038 0.085 0.011 0.059 0.027 

Locus 749 : 
2 alleles
8.0% missing data
   3   (0.255) 0.206 0.312 0.408 0.245 0.297 0.255 0.151 0.255 0.040 0.214 0.062 
   1   (0.745) 0.794 0.688 0.592 0.755 0.703 0.745 0.849 0.745 0.960 0.786 0.938 

Locus 750 : 
2 alleles
11.6% missing data
   3   (0.913) 0.959 0.938 0.929 0.939 0.935 0.913 0.942 0.913 0.936 0.951 0.980 
   1   (0.087) 0.041 0.062 0.071 0.061 0.065 0.087 0.058 0.087 0.064 0.049 0.020 

Locus 751 : 
2 alleles
13.8% missing data
   1   (0.215) 0.342 0.197 0.213 0.150 0.205 0.215 0.097 0.214 0.161 0.204 0.088 
   4   (0.785) 0.658 0.803 0.787 0.850 0.795 0.785 0.903 0.786 0.839 0.796 0.912 

Locus 752 : 
2 alleles
7.2% missing data
   3   (0.724) 0.849 0.969 0.697 0.658 0.653 0.724 0.589 0.725 0.366 0.792 0.939 
   4   (0.276) 0.151 0.031 0.303 0.342 0.347 0.276 0.411 0.275 0.634 0.208 0.061 

Locus 753 : 
2 alleles
3.6% missing data
   2   (0.780) 0.865 0.068 0.809 0.828 0.846 0.780 0.889 0.780 0.475 0.829 0.607 
   4   (0.220) 0.135 0.932 0.191 0.172 0.154 0.220 0.111 0.220 0.525 0.171 0.393 

Locus 754 : 
2 alleles
10.9% missing data
   1   (0.865) 0.931 0.990 0.863 0.829 0.837 0.865 0.916 0.865 0.978 0.895 0.962 
   3   (0.135) 0.069 0.010 0.137 0.171 0.163 0.135 0.084 0.135 0.022 0.105 0.038 

Locus 755 : 
2 alleles
2.2% missing data
   2   (0.785) 0.907 0.982 0.823 0.793 0.829 0.785 0.860 0.786 0.095 0.812 0.572 
   4   (0.215) 0.093 0.018 0.177 0.207 0.171 0.215 0.140 0.214 0.905 0.188 0.428 

Locus 756 : 
2 alleles
2.9% missing data
   4   (0.927) 0.937 0.787 0.988 0.988 0.989 0.927 0.986 0.928 0.143 0.871 0.976 
   2   (0.073) 0.063 0.213 0.012 0.012 0.011 0.073 0.014 0.072 0.857 0.129 0.024 

Locus 757 : 
2 alleles
5.8% missing data
   1   (0.575) 0.430 0.560 0.618 0.625 0.600 0.576 0.536 0.576 0.915 0.566 0.548 
   3   (0.425) 0.570 0.440 0.382 0.375 0.400 0.424 0.464 0.424 0.085 0.434 0.452 

Locus 758 : 
2 alleles
5.8% missing data
   4   (0.827) 0.831 0.854 0.829 0.818 0.787 0.827 0.872 0.826 0.954 0.901 0.903 
   1   (0.173) 0.169 0.146 0.171 0.182 0.213 0.173 0.128 0.174 0.046 0.099 0.097 

Locus 759 : 
2 alleles
14.5% missing data
   4   (0.555) 0.744 0.580 0.486 0.584 0.503 0.555 0.593 0.555 0.630 0.494 0.680 
   2   (0.445) 0.256 0.420 0.514 0.416 0.497 0.445 0.407 0.445 0.370 0.506 0.320 

Locus 760 : 
2 alleles
5.1% missing data
   2   (0.821) 0.844 0.979 0.902 0.775 0.777 0.821 0.841 0.821 0.947 0.798 0.939 
   3   (0.179) 0.156 0.021 0.098 0.225 0.223 0.179 0.159 0.179 0.053 0.202 0.061 

Locus 761 : 
2 alleles
10.1% missing data
   2   (0.886) 0.947 0.970 0.938 0.945 0.934 0.885 0.859 0.885 0.939 0.849 0.956 
   4   (0.114) 0.053 0.030 0.062 0.055 0.066 0.115 0.141 0.115 0.061 0.151 0.044 

Locus 762 : 
2 alleles
7.2% missing data
   1   (0.854) 0.938 0.990 0.771 0.856 0.850 0.854 0.931 0.853 0.840 0.893 0.959 
   2   (0.146) 0.062 0.010 0.229 0.144 0.150 0.146 0.069 0.147 0.160 0.107 0.041 

Locus 763 : 
2 alleles
3.6% missing data
   4   (0.905) 0.984 0.995 0.920 0.940 0.913 0.905 0.889 0.905 0.993 0.963 0.583 
   2   (0.095) 0.016 0.005 0.080 0.060 0.087 0.095 0.111 0.095 0.007 0.037 0.417 

Locus 764 : 
2 alleles
5.1% missing data
   2   (0.847) 0.887 0.985 0.882 0.854 0.874 0.847 0.923 0.847 0.944 0.795 0.943 
   4   (0.153) 0.113 0.015 0.118 0.146 0.126 0.153 0.077 0.153 0.056 0.205 0.057 

Locus 765 : 
2 alleles
17.4% missing data
   4   (0.522) 0.389 0.575 0.593 0.517 0.564 0.522 0.728 0.522 0.870 0.461 0.338 
   2   (0.478) 0.611 0.425 0.407 0.483 0.436 0.478 0.272 0.478 0.130 0.539 0.662 

Locus 766 : 
2 alleles
9.4% missing data
   2   (0.909) 0.959 0.996 0.923 0.918 0.880 0.909 0.901 0.910 0.952 0.949 0.985 
   4   (0.091) 0.041 0.004 0.077 0.082 0.120 0.091 0.099 0.090 0.048 0.051 0.015 

Locus 767 : 
2 alleles
5.1% missing data
   4   (0.364) 0.251 0.292 0.309 0.374 0.372 0.364 0.481 0.365 0.221 0.435 0.109 
   2   (0.636) 0.749 0.708 0.691 0.626 0.628 0.636 0.519 0.635 0.779 0.565 0.891 

Locus 768 : 
2 alleles
2.9% missing data
   2   (0.900) 0.969 0.883 0.944 0.927 0.942 0.900 0.882 0.900 0.975 0.879 0.970 
   1   (0.100) 0.031 0.117 0.056 0.073 0.058 0.100 0.118 0.100 0.025 0.121 0.030 

Locus 769 : 
2 alleles
3.6% missing data
   3   (0.748) 0.818 0.920 0.783 0.737 0.728 0.748 0.780 0.748 0.938 0.709 0.858 
   1   (0.252) 0.182 0.080 0.217 0.263 0.272 0.252 0.220 0.252 0.062 0.291 0.142 

Locus 770 : 
2 alleles
6.5% missing data
   1   (0.808) 0.909 0.979 0.740 0.797 0.800 0.808 0.827 0.806 0.969 0.861 0.927 
   3   (0.192) 0.091 0.021 0.260 0.203 0.200 0.192 0.173 0.194 0.031 0.139 0.073 

Locus 771 : 
2 alleles
7.2% missing data
   3   (0.913) 0.930 0.961 0.974 0.961 0.970 0.913 0.952 0.913 0.984 0.851 0.976 
   1   (0.087) 0.070 0.039 0.026 0.039 0.030 0.087 0.048 0.087 0.016 0.149 0.024 

Locus 772 : 
2 alleles
13.0% missing data
   2   (0.852) 0.941 0.988 0.889 0.827 0.843 0.852 0.822 0.852 0.806 0.833 0.962 
   4   (0.148) 0.059 0.012 0.111 0.173 0.157 0.148 0.178 0.148 0.194 0.167 0.038 

Locus 773 : 
2 alleles
15.9% missing data
   2   (0.397) 0.296 0.408 0.473 0.507 0.531 0.397 0.364 0.397 0.135 0.286 0.433 
   4   (0.603) 0.704 0.592 0.527 0.493 0.469 0.603 0.636 0.603 0.865 0.714 0.567 

Locus 774 : 
2 alleles
10.9% missing data
   3   (0.919) 0.985 0.938 0.893 0.905 0.907 0.919 0.937 0.919 0.970 0.969 0.986 
   1   (0.081) 0.015 0.062 0.107 0.095 0.093 0.081 0.063 0.081 0.030 0.031 0.014 

Locus 775 : 
2 alleles
15.9% missing data
   3   (0.922) 0.985 0.986 0.954 0.915 0.912 0.922 0.930 0.922 0.989 0.944 0.981 
   1   (0.078) 0.015 0.014 0.046 0.085 0.088 0.078 0.070 0.078 0.011 0.056 0.019 

Locus 776 : 
2 alleles
13.0% missing data
   4   (0.593) 0.771 0.568 0.463 0.530 0.506 0.593 0.432 0.592 0.781 0.657 0.911 
   2   (0.407) 0.229 0.432 0.537 0.470 0.494 0.407 0.568 0.408 0.219 0.343 0.089 

Locus 777 : 
2 alleles
6.5% missing data
   1   (0.420) 0.392 0.310 0.371 0.452 0.396 0.420 0.334 0.421 0.104 0.478 0.449 
   4   (0.580) 0.608 0.690 0.629 0.548 0.604 0.580 0.666 0.579 0.896 0.522 0.551 

Locus 778 : 
2 alleles
5.8% missing data
   1   (0.908) 0.937 0.996 0.965 0.950 0.957 0.908 0.972 0.908 0.932 0.858 0.965 
   4   (0.092) 0.063 0.004 0.035 0.050 0.043 0.092 0.028 0.092 0.068 0.142 0.035 

Locus 779 : 
2 alleles
13.0% missing data
   2   (0.307) 0.176 0.345 0.219 0.299 0.258 0.308 0.327 0.308 0.125 0.453 0.114 
   4   (0.693) 0.824 0.655 0.781 0.701 0.742 0.692 0.673 0.692 0.875 0.547 0.886 

Locus 780 : 
2 alleles
6.5% missing data
   1   (0.669) 0.638 0.570 0.691 0.666 0.710 0.669 0.730 0.670 0.690 0.651 0.803 
   3   (0.331) 0.362 0.430 0.309 0.334 0.290 0.331 0.270 0.330 0.310 0.349 0.197 

Locus 781 : 
2 alleles
5.8% missing data
   3   (0.688) 0.800 0.022 0.647 0.692 0.637 0.688 0.763 0.688 0.956 0.711 0.911 
   1   (0.312) 0.200 0.978 0.353 0.308 0.363 0.312 0.237 0.312 0.044 0.289 0.089 

Locus 782 : 
2 alleles
12.3% missing data
   3   (0.851) 0.682 0.888 0.944 0.933 0.949 0.851 0.953 0.851 0.970 0.703 0.946 
   1   (0.149) 0.318 0.112 0.056 0.067 0.051 0.149 0.047 0.149 0.030 0.297 0.054 

Locus 783 : 
2 alleles
14.5% missing data
   3   (0.869) 0.921 0.982 0.904 0.800 0.856 0.869 0.929 0.869 0.866 0.875 0.966 
   1   (0.131) 0.079 0.018 0.096 0.200 0.144 0.131 0.071 0.131 0.134 0.125 0.034 

Locus 784 : 
2 alleles
12.3% missing data
   4   (0.763) 0.934 0.842 0.833 0.731 0.773 0.763 0.694 0.763 0.613 0.782 0.409 
   3   (0.237) 0.066 0.158 0.167 0.269 0.227 0.237 0.306 0.237 0.387 0.218 0.591 

Locus 785 : 
2 alleles
1.4% missing data
   2   (0.682) 0.777 0.703 0.754 0.701 0.635 0.681 0.764 0.681 0.871 0.613 0.727 
   4   (0.318) 0.223 0.297 0.246 0.299 0.365 0.319 0.236 0.319 0.129 0.387 0.273 

Locus 786 : 
2 alleles
13.8% missing data
   3   (0.873) 0.954 0.992 0.900 0.904 0.884 0.872 0.928 0.871 0.968 0.866 0.968 
   1   (0.127) 0.046 0.008 0.100 0.096 0.116 0.128 0.072 0.129 0.032 0.134 0.032 

Locus 787 : 
2 alleles
5.8% missing data
   3   (0.920) 0.988 0.984 0.898 0.853 0.858 0.920 0.894 0.920 0.993 0.975 0.987 
   4   (0.080) 0.012 0.016 0.102 0.147 0.142 0.080 0.106 0.080 0.007 0.025 0.013 

Locus 788 : 
2 alleles
13.0% missing data
   1   (0.912) 0.978 0.930 0.952 0.918 0.941 0.912 0.925 0.911 0.926 0.927 0.983 
   2   (0.088) 0.022 0.070 0.048 0.082 0.059 0.088 0.075 0.089 0.074 0.073 0.017 

Locus 789 : 
2 alleles
1.4% missing data
   3   (0.879) 0.876 0.913 0.890 0.838 0.860 0.880 0.947 0.880 0.906 0.930 0.966 
   1   (0.121) 0.124 0.087 0.110 0.162 0.140 0.120 0.053 0.120 0.094 0.070 0.034 

Locus 790 : 
2 alleles
10.9% missing data
   3   (0.891) 0.963 0.978 0.841 0.890 0.911 0.892 0.763 0.892 0.876 0.943 0.978 
   1   (0.109) 0.037 0.022 0.159 0.110 0.089 0.108 0.237 0.108 0.124 0.057 0.022 

Locus 791 : 
2 alleles
4.3% missing data
   1   (0.686) 0.455 0.721 0.776 0.722 0.769 0.686 0.700 0.687 0.719 0.643 0.830 
   3   (0.314) 0.545 0.279 0.224 0.278 0.231 0.314 0.300 0.313 0.281 0.357 0.170 

Locus 792 : 
2 alleles
12.3% missing data
   1   (0.894) 0.956 0.992 0.895 0.943 0.927 0.894 0.914 0.894 0.927 0.905 0.977 
   3   (0.106) 0.044 0.008 0.105 0.057 0.073 0.106 0.086 0.106 0.073 0.095 0.023 

Locus 793 : 
2 alleles
0.0% missing data
   1   (0.067) 0.010 0.003 0.077 0.065 0.127 0.067 0.133 0.067 0.007 0.021 0.009 
   3   (0.933) 0.990 0.997 0.923 0.935 0.873 0.933 0.867 0.933 0.993 0.979 0.991 

Locus 794 : 
2 alleles
13.8% missing data
   2   (0.579) 0.424 0.957 0.606 0.554 0.460 0.580 0.703 0.580 0.143 0.688 0.541 
   4   (0.421) 0.576 0.043 0.394 0.446 0.540 0.420 0.297 0.420 0.857 0.312 0.459 

Locus 795 : 
2 alleles
0.7% missing data
   2   (0.849) 0.927 0.987 0.806 0.810 0.857 0.849 0.861 0.848 0.910 0.902 0.968 
   3   (0.151) 0.073 0.013 0.194 0.190 0.143 0.151 0.139 0.152 0.090 0.098 0.032 

Locus 796 : 
2 alleles
13.0% missing data
   1   (0.727) 0.570 0.781 0.803 0.836 0.827 0.727 0.833 0.726 0.630 0.710 0.590 
   2   (0.273) 0.430 0.219 0.197 0.164 0.173 0.273 0.167 0.274 0.370 0.290 0.410 

Locus 797 : 
2 alleles
5.1% missing data
   3   (0.886) 0.919 0.369 0.915 0.939 0.944 0.886 0.954 0.886 0.982 0.878 0.973 
   4   (0.114) 0.081 0.631 0.085 0.061 0.056 0.114 0.046 0.114 0.018 0.122 0.027 

Locus 798 : 
2 alleles
5.1% missing data
   3   (0.891) 0.940 0.990 0.897 0.869 0.918 0.891 0.965 0.890 0.982 0.924 0.975 
   1   (0.109) 0.060 0.010 0.103 0.131 0.082 0.109 0.035 0.110 0.018 0.076 0.025 

Locus 799 : 
2 alleles
11.6% missing data
   2   (0.857) 0.926 0.898 0.883 0.849 0.866 0.857 0.752 0.857 0.936 0.907 0.964 
   4   (0.143) 0.074 0.102 0.117 0.151 0.134 0.143 0.248 0.143 0.064 0.093 0.036 

Locus 800 : 
2 alleles
5.1% missing data
   3   (0.903) 0.933 0.990 0.914 0.942 0.953 0.903 0.962 0.903 0.966 0.915 0.970 
   1   (0.097) 0.067 0.010 0.086 0.058 0.047 0.097 0.038 0.097 0.034 0.085 0.030 

Locus 801 : 
2 alleles
0.0% missing data
   1   (0.905) 0.972 0.988 0.922 0.935 0.931 0.905 0.932 0.904 0.990 0.917 0.972 
   2   (0.095) 0.028 0.012 0.078 0.065 0.069 0.095 0.068 0.096 0.010 0.083 0.028 

Locus 802 : 
2 alleles
8.0% missing data
   1   (0.877) 0.968 0.994 0.928 0.924 0.941 0.877 0.879 0.876 0.665 0.898 0.642 
   3   (0.123) 0.032 0.006 0.072 0.076 0.059 0.123 0.121 0.124 0.335 0.102 0.358 

Locus 803 : 
2 alleles
11.6% missing data
   1   (0.898) 0.957 0.887 0.891 0.920 0.880 0.898 0.908 0.898 0.914 0.937 0.970 
   3   (0.102) 0.043 0.113 0.109 0.080 0.120 0.102 0.092 0.102 0.086 0.063 0.030 

Locus 804 : 
2 alleles
2.9% missing data
   3   (0.937) 0.762 0.910 0.988 0.986 0.990 0.937 0.988 0.937 0.969 0.918 0.970 
   4   (0.063) 0.238 0.090 0.012 0.014 0.010 0.063 0.012 0.063 0.031 0.082 0.030 

Locus 805 : 
2 alleles
12.3% missing data
   1   (0.794) 0.917 0.827 0.829 0.861 0.845 0.794 0.801 0.796 0.083 0.813 0.432 
   3   (0.206) 0.083 0.173 0.171 0.139 0.155 0.206 0.199 0.204 0.917 0.187 0.568 

Locus 806 : 
2 alleles
4.3% missing data
   1   (0.089) 0.024 0.032 0.051 0.078 0.045 0.089 0.040 0.089 0.014 0.155 0.018 
   2   (0.911) 0.976 0.968 0.949 0.922 0.955 0.911 0.960 0.911 0.986 0.845 0.982 

Locus 807 : 
2 alleles
3.6% missing data
   1   (0.711) 0.818 0.643 0.628 0.655 0.657 0.711 0.609 0.712 0.944 0.740 0.919 
   3   (0.289) 0.182 0.357 0.372 0.345 0.343 0.289 0.391 0.288 0.056 0.260 0.081 

Locus 808 : 
2 alleles
14.5% missing data
   4   (0.901) 0.976 0.118 0.948 0.926 0.953 0.901 0.965 0.902 0.905 0.956 0.299 
   2   (0.099) 0.024 0.882 0.052 0.074 0.047 0.099 0.035 0.098 0.095 0.044 0.701 

Locus 809 : 
2 alleles
4.3% missing data
   2   (0.874) 0.932 0.983 0.869 0.808 0.830 0.874 0.896 0.874 0.983 0.939 0.961 
   3   (0.126) 0.068 0.017 0.131 0.192 0.170 0.126 0.104 0.126 0.017 0.061 0.039 

Locus 810 : 
2 alleles
5.8% missing data
   3   (0.930) 0.906 0.960 0.989 0.988 0.990 0.930 0.990 0.930 0.961 0.733 0.965 
   2   (0.070) 0.094 0.040 0.011 0.012 0.010 0.070 0.010 0.070 0.039 0.267 0.035 

Locus 811 : 
2 alleles
14.5% missing data
   3   (0.595) 0.417 0.947 0.632 0.653 0.619 0.595 0.738 0.595 0.951 0.557 0.519 
   1   (0.405) 0.583 0.053 0.368 0.347 0.381 0.405 0.262 0.405 0.049 0.443 0.481 

Locus 812 : 
2 alleles
5.1% missing data
   3   (0.930) 0.970 0.991 0.973 0.970 0.980 0.930 0.985 0.930 0.993 0.957 0.448 
   1   (0.070) 0.030 0.009 0.027 0.030 0.020 0.070 0.015 0.070 0.007 0.043 0.552 

Locus 813 : 
2 alleles
10.9% missing data
   2   (0.902) 0.983 0.986 0.819 0.888 0.841 0.902 0.847 0.901 0.956 0.967 0.982 
   3   (0.098) 0.017 0.014 0.181 0.112 0.159 0.098 0.153 0.099 0.044 0.033 0.018 

Locus 814 : 
2 alleles
3.6% missing data
   1   (0.233) 0.153 0.950 0.116 0.194 0.187 0.234 0.082 0.234 0.054 0.263 0.485 
   4   (0.767) 0.847 0.050 0.884 0.806 0.813 0.766 0.918 0.766 0.946 0.737 0.515 

Locus 815 : 
2 alleles
2.9% missing data
   1   (0.840) 0.975 0.025 0.749 0.789 0.738 0.840 0.788 0.840 0.986 0.936 0.973 
   2   (0.160) 0.025 0.975 0.251 0.211 0.262 0.160 0.212 0.160 0.014 0.064 0.027 

Locus 816 : 
2 alleles
7.2% missing data
   2   (0.895) 0.969 0.959 0.858 0.908 0.925 0.894 0.956 0.894 0.988 0.918 0.979 
   1   (0.105) 0.031 0.041 0.142 0.092 0.075 0.106 0.044 0.106 0.012 0.082 0.021 

Locus 817 : 
2 alleles
13.0% missing data
   4   (0.675) 0.495 0.937 0.729 0.719 0.689 0.675 0.740 0.675 0.723 0.654 0.914 
   1   (0.325) 0.505 0.063 0.271 0.281 0.311 0.325 0.260 0.325 0.277 0.346 0.086 

Locus 818 : 
2 alleles
14.5% missing data
   1   (0.164) 0.152 0.163 0.272 0.151 0.194 0.164 0.138 0.163 0.104 0.079 0.032 
   2   (0.836) 0.848 0.837 0.728 0.849 0.806 0.836 0.862 0.837 0.896 0.921 0.968 

Locus 819 : 
2 alleles
12.3% missing data
   1   (0.873) 0.919 0.819 0.912 0.905 0.934 0.872 0.932 0.872 0.979 0.856 0.964 
   3   (0.127) 0.081 0.181 0.088 0.095 0.066 0.128 0.068 0.128 0.021 0.144 0.036 

Locus 820 : 
2 alleles
3.6% missing data
   3   (0.505) 0.347 0.059 0.670 0.489 0.591 0.505 0.566 0.504 0.951 0.500 0.160 
   1   (0.495) 0.653 0.941 0.330 0.511 0.409 0.495 0.434 0.496 0.049 0.500 0.840 

Locus 821 : 
2 alleles
3.6% missing data
   3   (0.808) 0.841 0.983 0.875 0.843 0.869 0.808 0.899 0.808 0.382 0.742 0.911 
   1   (0.192) 0.159 0.017 0.125 0.157 0.131 0.192 0.101 0.192 0.618 0.258 0.089 

Locus 822 : 
2 alleles
13.0% missing data
   2   (0.108) 0.265 0.062 0.053 0.059 0.042 0.108 0.046 0.109 0.020 0.067 0.045 
   4   (0.892) 0.735 0.938 0.947 0.941 0.958 0.892 0.954 0.891 0.980 0.933 0.955 

Locus 823 : 
2 alleles
12.3% missing data
   2   (0.922) 0.984 0.984 0.938 0.924 0.958 0.922 0.893 0.922 0.045 0.968 0.975 
   4   (0.078) 0.016 0.016 0.062 0.076 0.042 0.078 0.107 0.078 0.955 0.032 0.025 

Locus 824 : 
2 alleles
11.6% missing data
   2   (0.924) 0.991 0.984 0.796 0.907 0.826 0.924 0.936 0.924 0.974 0.983 0.991 
   3   (0.076) 0.009 0.016 0.204 0.093 0.174 0.076 0.064 0.076 0.026 0.017 0.009 

Locus 825 : 
2 alleles
1.4% missing data
   1   (0.883) 0.879 0.987 0.861 0.868 0.899 0.883 0.950 0.883 0.974 0.940 0.959 
   3   (0.117) 0.121 0.013 0.139 0.132 0.101 0.117 0.050 0.117 0.026 0.060 0.041 

Locus 826 : 
2 alleles
2.9% missing data
   2   (0.909) 0.970 0.879 0.951 0.949 0.942 0.909 0.934 0.909 0.983 0.881 0.970 
   1   (0.091) 0.030 0.121 0.049 0.051 0.058 0.091 0.066 0.091 0.017 0.119 0.030 

Locus 827 : 
2 alleles
5.1% missing data
   1   (0.911) 0.862 0.974 0.971 0.924 0.962 0.911 0.629 0.911 0.974 0.951 0.985 
   4   (0.089) 0.138 0.026 0.029 0.076 0.038 0.089 0.371 0.089 0.026 0.049 0.015 

Locus 828 : 
2 alleles
7.2% missing data
   4   (0.673) 0.707 0.661 0.686 0.733 0.709 0.673 0.755 0.673 0.618 0.673 0.542 
   3   (0.327) 0.293 0.339 0.314 0.267 0.291 0.327 0.245 0.327 0.382 0.327 0.458 

Locus 829 : 
2 alleles
10.9% missing data
   3   (0.814) 0.951 0.715 0.819 0.727 0.695 0.814 0.831 0.813 0.968 0.855 0.958 
   1   (0.186) 0.049 0.285 0.181 0.273 0.305 0.186 0.169 0.187 0.032 0.145 0.042 

Locus 830 : 
2 alleles
2.9% missing data
   2   (0.764) 0.875 0.858 0.726 0.732 0.788 0.765 0.759 0.765 0.941 0.710 0.947 
   3   (0.236) 0.125 0.142 0.274 0.268 0.212 0.235 0.241 0.235 0.059 0.290 0.053 

Locus 831 : 
2 alleles
1.4% missing data
   2   (0.917) 0.953 0.996 0.939 0.905 0.895 0.917 0.926 0.917 0.991 0.973 0.987 
   4   (0.083) 0.047 0.004 0.061 0.095 0.105 0.083 0.074 0.083 0.009 0.027 0.013 

Locus 832 : 
2 alleles
10.9% missing data
   2   (0.659) 0.724 0.056 0.753 0.715 0.768 0.659 0.479 0.659 0.644 0.668 0.554 
   4   (0.341) 0.276 0.944 0.247 0.285 0.232 0.341 0.521 0.341 0.356 0.332 0.446 

Locus 833 : 
2 alleles
15.2% missing data
   4   (0.891) 0.949 0.948 0.877 0.875 0.889 0.891 0.949 0.890 0.906 0.934 0.957 
   2   (0.109) 0.051 0.052 0.123 0.125 0.111 0.109 0.051 0.110 0.094 0.066 0.043 

Locus 834 : 
2 alleles
14.5% missing data
   2   (0.771) 0.913 0.981 0.737 0.717 0.652 0.772 0.808 0.772 0.857 0.755 0.939 
   4   (0.229) 0.087 0.019 0.263 0.283 0.348 0.228 0.192 0.228 0.143 0.245 0.061 

Locus 835 : 
2 alleles
10.9% missing data
   4   (0.909) 0.969 0.982 0.955 0.953 0.951 0.909 0.825 0.909 0.938 0.897 0.977 
   2   (0.091) 0.031 0.018 0.045 0.047 0.049 0.091 0.175 0.091 0.062 0.103 0.023 

Locus 836 : 
2 alleles
5.1% missing data
   2   (0.482) 0.285 0.966 0.517 0.421 0.530 0.482 0.413 0.483 0.931 0.459 0.476 
   4   (0.518) 0.715 0.034 0.483 0.579 0.470 0.518 0.587 0.517 0.069 0.541 0.524 

Locus 837 : 
2 alleles
7.2% missing data
   2   (0.882) 0.949 0.817 0.906 0.925 0.925 0.882 0.875 0.882 0.972 0.874 0.944 
   4   (0.118) 0.051 0.183 0.094 0.075 0.075 0.118 0.125 0.118 0.028 0.126 0.056 

Locus 838 : 
2 alleles
5.1% missing data
   1   (0.889) 0.659 0.785 0.969 0.962 0.964 0.889 0.966 0.889 0.978 0.841 0.954 
   2   (0.111) 0.341 0.215 0.031 0.038 0.036 0.111 0.034 0.111 0.022 0.159 0.046 

Locus 839 : 
2 alleles
5.1% missing data
   1   (0.879) 0.794 0.961 0.951 0.920 0.943 0.879 0.870 0.880 0.985 0.848 0.958 
   4   (0.121) 0.206 0.039 0.049 0.080 0.057 0.121 0.130 0.120 0.015 0.152 0.042 

Locus 840 : 
2 alleles
2.9% missing data
   3   (0.908) 0.992 0.998 0.783 0.760 0.726 0.909 0.894 0.909 0.993 0.982 0.991 
   1   (0.092) 0.008 0.002 0.217 0.240 0.274 0.091 0.106 0.091 0.007 0.018 0.009 

Locus 841 : 
2 alleles
10.9% missing data
   2   (0.918) 0.879 0.888 0.964 0.966 0.973 0.918 0.978 0.918 0.964 0.925 0.969 
   4   (0.082) 0.121 0.112 0.036 0.034 0.027 0.082 0.022 0.082 0.036 0.075 0.031 

Locus 842 : 
2 alleles
5.1% missing data
   2   (0.904) 0.950 0.982 0.952 0.956 0.939 0.904 0.907 0.904 0.962 0.904 0.968 
   4   (0.096) 0.050 0.018 0.048 0.044 0.061 0.096 0.093 0.096 0.038 0.096 0.032 

Locus 843 : 
2 alleles
12.3% missing data
   2   (0.803) 0.893 0.982 0.739 0.757 0.801 0.803 0.760 0.803 0.946 0.848 0.950 
   4   (0.197) 0.107 0.018 0.261 0.243 0.199 0.197 0.240 0.197 0.054 0.152 0.050 

Locus 844 : 
2 alleles
2.9% missing data
   3   (0.904) 0.942 0.985 0.958 0.965 0.967 0.904 0.970 0.903 0.953 0.930 0.691 
   1   (0.096) 0.058 0.015 0.042 0.035 0.033 0.096 0.030 0.097 0.047 0.070 0.309 

Locus 845 : 
2 alleles
13.8% missing data
   1   (0.813) 0.940 0.919 0.704 0.798 0.809 0.814 0.706 0.814 0.564 0.879 0.947 
   3   (0.187) 0.060 0.081 0.296 0.202 0.191 0.186 0.294 0.186 0.436 0.121 0.053 

Locus 846 : 
2 alleles
12.3% missing data
   1   (0.861) 0.962 0.874 0.897 0.836 0.875 0.862 0.919 0.862 0.984 0.869 0.618 
   4   (0.139) 0.038 0.126 0.103 0.164 0.125 0.138 0.081 0.138 0.016 0.131 0.382 

Locus 847 : 
2 alleles
4.3% missing data
   1   (0.771) 0.798 0.850 0.601 0.815 0.719 0.771 0.879 0.772 0.972 0.842 0.934 
   3   (0.229) 0.202 0.150 0.399 0.185 0.281 0.229 0.121 0.228 0.028 0.158 0.066 

Locus 848 : 
2 alleles
8.0% missing data
   1   (0.519) 0.471 0.971 0.606 0.458 0.502 0.519 0.407 0.519 0.526 0.510 0.516 
   3   (0.481) 0.529 0.029 0.394 0.542 0.498 0.481 0.593 0.481 0.474 0.490 0.484 

Locus 849 : 
2 alleles
8.7% missing data
   3   (0.938) 0.993 0.998 0.882 0.891 0.883 0.938 0.935 0.939 0.976 0.986 0.993 
   2   (0.062) 0.007 0.002 0.118 0.109 0.117 0.062 0.065 0.061 0.024 0.014 0.007 

Locus 850 : 
2 alleles
10.9% missing data
   1   (0.750) 0.896 0.741 0.846 0.804 0.870 0.751 0.463 0.751 0.099 0.695 0.573 
   3   (0.250) 0.104 0.259 0.154 0.196 0.130 0.249 0.537 0.249 0.901 0.305 0.427 

Locus 851 : 
2 alleles
5.8% missing data
   2   (0.899) 0.966 0.918 0.930 0.920 0.914 0.899 0.880 0.899 0.980 0.899 0.978 
   4   (0.101) 0.034 0.082 0.070 0.080 0.086 0.101 0.120 0.101 0.020 0.101 0.022 

Locus 852 : 
2 alleles
4.3% missing data
   4   (0.906) 0.968 0.992 0.948 0.930 0.933 0.906 0.946 0.906 0.984 0.861 0.975 
   2   (0.094) 0.032 0.008 0.052 0.070 0.067 0.094 0.054 0.094 0.016 0.139 0.025 

Locus 853 : 
2 alleles
2.9% missing data
   1   (0.223) 0.176 0.019 0.177 0.203 0.166 0.223 0.131 0.222 0.066 0.357 0.057 
   3   (0.777) 0.824 0.981 0.823 0.797 0.834 0.777 0.869 0.778 0.934 0.643 0.943 

Locus 854 : 
2 alleles
5.8% missing data
   1   (0.893) 0.938 0.994 0.914 0.879 0.907 0.893 0.900 0.893 0.985 0.938 0.974 
   3   (0.107) 0.062 0.006 0.086 0.121 0.093 0.107 0.100 0.107 0.015 0.062 0.026 

Locus 855 : 
2 alleles
10.9% missing data
   1   (0.122) 0.079 0.007 0.095 0.099 0.107 0.122 0.095 0.122 0.114 0.107 0.032 
   3   (0.878) 0.921 0.993 0.905 0.901 0.893 0.878 0.905 0.878 0.886 0.893 0.968 

Locus 856 : 
2 alleles
1.4% missing data
   1   (0.692) 0.903 0.977 0.551 0.649 0.638 0.692 0.519 0.692 0.931 0.656 0.933 
   3   (0.308) 0.097 0.023 0.449 0.351 0.362 0.308 0.481 0.308 0.069 0.344 0.067 

Locus 857 : 
2 alleles
3.6% missing data
   1   (0.187) 0.134 0.018 0.160 0.164 0.171 0.187 0.302 0.187 0.025 0.200 0.051 
   3   (0.813) 0.866 0.982 0.840 0.836 0.829 0.813 0.698 0.813 0.975 0.800 0.949 

Locus 858 : 
2 alleles
13.0% missing data
   3   (0.192) 0.129 0.152 0.183 0.235 0.201 0.192 0.145 0.192 0.084 0.202 0.079 
   4   (0.808) 0.871 0.848 0.817 0.765 0.799 0.808 0.855 0.808 0.916 0.798 0.921 

Locus 859 : 
2 alleles
12.3% missing data
   4   (0.879) 0.883 0.865 0.926 0.869 0.930 0.879 0.945 0.879 0.946 0.890 0.968 
   2   (0.121) 0.117 0.135 0.074 0.131 0.070 0.121 0.055 0.121 0.054 0.110 0.032 

Locus 860 : 
2 alleles
8.0% missing data
   3   (0.831) 0.914 0.356 0.825 0.813 0.867 0.831 0.814 0.831 0.919 0.860 0.960 
   1   (0.169) 0.086 0.644 0.175 0.187 0.133 0.169 0.186 0.169 0.081 0.140 0.040 

Locus 861 : 
2 alleles
5.1% missing data
   2   (0.163) 0.317 0.325 0.081 0.101 0.090 0.163 0.247 0.163 0.033 0.160 0.060 
   4   (0.837) 0.683 0.675 0.919 0.899 0.910 0.837 0.753 0.837 0.967 0.840 0.940 

Locus 862 : 
2 alleles
5.8% missing data
   4   (0.281) 0.159 0.266 0.401 0.207 0.291 0.281 0.276 0.281 0.038 0.245 0.367 
   1   (0.719) 0.841 0.734 0.599 0.793 0.709 0.719 0.724 0.719 0.962 0.755 0.633 

Locus 863 : 
2 alleles
4.3% missing data
   3   (0.932) 0.655 0.914 0.992 0.991 0.993 0.933 0.992 0.934 0.963 0.785 0.962 
   1   (0.068) 0.345 0.086 0.008 0.009 0.007 0.067 0.008 0.066 0.037 0.215 0.038 

Locus 864 : 
2 alleles
4.3% missing data
   4   (0.886) 0.926 0.991 0.900 0.918 0.869 0.886 0.823 0.885 0.964 0.938 0.976 
   3   (0.114) 0.074 0.009 0.100 0.082 0.131 0.114 0.177 0.115 0.036 0.062 0.024 

Locus 865 : 
2 alleles
1.4% missing data
   1   (0.139) 0.155 0.010 0.155 0.147 0.134 0.139 0.119 0.140 0.028 0.072 0.046 
   3   (0.861) 0.845 0.990 0.845 0.853 0.866 0.861 0.881 0.860 0.972 0.928 0.954 

Locus 866 : 
2 alleles
9.4% missing data
   2   (0.910) 0.879 0.991 0.976 0.966 0.969 0.910 0.970 0.909 0.905 0.859 0.967 
   1   (0.090) 0.121 0.009 0.024 0.034 0.031 0.090 0.030 0.091 0.095 0.141 0.033 

Locus 867 : 
2 alleles
2.2% missing data
   1   (0.083) 0.077 0.082 0.053 0.052 0.056 0.083 0.119 0.082 0.012 0.045 0.028 
   2   (0.917) 0.923 0.918 0.947 0.948 0.944 0.917 0.881 0.918 0.988 0.955 0.972 

Locus 868 : 
2 alleles
3.6% missing data
   3   (0.837) 0.743 0.656 0.926 0.912 0.937 0.837 0.935 0.837 0.971 0.822 0.762 
   4   (0.163) 0.257 0.344 0.074 0.088 0.063 0.163 0.065 0.163 0.029 0.178 0.238 

Locus 869 : 
2 alleles
4.3% missing data
   4   (0.893) 0.966 0.924 0.951 0.946 0.957 0.893 0.933 0.892 0.980 0.906 0.727 
   2   (0.107) 0.034 0.076 0.049 0.054 0.043 0.107 0.067 0.108 0.020 0.094 0.273 

Locus 870 : 
2 alleles
5.1% missing data
   2   (0.897) 0.926 0.994 0.924 0.903 0.932 0.897 0.924 0.898 0.802 0.926 0.971 
   4   (0.103) 0.074 0.006 0.076 0.097 0.068 0.103 0.076 0.102 0.198 0.074 0.029 

Locus 871 : 
2 alleles
14.5% missing data
   1   (0.669) 0.781 0.930 0.676 0.694 0.632 0.669 0.672 0.668 0.462 0.701 0.554 
   4   (0.331) 0.219 0.070 0.324 0.306 0.368 0.331 0.328 0.332 0.538 0.299 0.446 

Locus 872 : 
2 alleles
6.5% missing data
   4   (0.898) 0.841 0.788 0.951 0.958 0.954 0.898 0.968 0.898 0.960 0.939 0.725 
   2   (0.102) 0.159 0.212 0.049 0.042 0.046 0.102 0.032 0.102 0.040 0.061 0.275 

Locus 873 : 
2 alleles
12.3% missing data
   1   (0.888) 0.925 0.991 0.932 0.924 0.926 0.888 0.938 0.887 0.915 0.872 0.964 
   2   (0.112) 0.075 0.009 0.068 0.076 0.074 0.112 0.062 0.113 0.085 0.128 0.036 

Locus 874 : 
2 alleles
1.4% missing data
   1   (0.868) 0.916 0.988 0.909 0.823 0.876 0.868 0.902 0.868 0.940 0.878 0.964 
   3   (0.132) 0.084 0.012 0.091 0.177 0.124 0.132 0.098 0.132 0.060 0.122 0.036 

Locus 875 : 
2 alleles
8.7% missing data
   2   (0.884) 0.943 0.895 0.895 0.891 0.898 0.884 0.890 0.885 0.979 0.899 0.973 
   4   (0.116) 0.057 0.105 0.105 0.109 0.102 0.116 0.110 0.115 0.021 0.101 0.027 

Locus 876 : 
2 alleles
2.9% missing data
   3   (0.899) 0.751 0.822 0.960 0.939 0.965 0.899 0.973 0.899 0.991 0.906 0.972 
   1   (0.101) 0.249 0.178 0.040 0.061 0.035 0.101 0.027 0.101 0.009 0.094 0.028 

Locus 877 : 
2 alleles
0.7% missing data
   1   (0.056) 0.005 0.001 0.110 0.074 0.084 0.056 0.084 0.057 0.004 0.011 0.005 
   2   (0.944) 0.995 0.999 0.890 0.926 0.916 0.944 0.916 0.943 0.996 0.989 0.995 

Locus 878 : 
2 alleles
12.3% missing data
   3   (0.743) 0.717 0.655 0.638 0.784 0.715 0.744 0.846 0.744 0.954 0.841 0.665 
   2   (0.257) 0.283 0.345 0.362 0.216 0.285 0.256 0.154 0.256 0.046 0.159 0.335 

Locus 879 : 
2 alleles
2.9% missing data
   1   (0.926) 0.968 0.909 0.977 0.978 0.972 0.927 0.973 0.927 0.990 0.933 0.584 
   3   (0.074) 0.032 0.091 0.023 0.022 0.028 0.073 0.027 0.073 0.010 0.067 0.416 

Locus 880 : 
2 alleles
9.4% missing data
   1   (0.701) 0.681 0.560 0.789 0.712 0.757 0.701 0.584 0.701 0.499 0.678 0.917 
   4   (0.299) 0.319 0.440 0.211 0.288 0.243 0.299 0.416 0.299 0.501 0.322 0.083 

Locus 881 : 
2 alleles
13.0% missing data
   2   (0.915) 0.985 0.974 0.880 0.864 0.895 0.915 0.947 0.916 0.969 0.965 0.982 
   4   (0.085) 0.015 0.026 0.120 0.136 0.105 0.085 0.053 0.084 0.031 0.035 0.018 

Locus 882 : 
2 alleles
15.9% missing data
   3   (0.880) 0.964 0.971 0.842 0.858 0.885 0.880 0.821 0.880 0.987 0.937 0.962 
   1   (0.120) 0.036 0.029 0.158 0.142 0.115 0.120 0.179 0.120 0.013 0.063 0.038 

Locus 883 : 
2 alleles
2.9% missing data
   3   (0.917) 0.920 0.995 0.957 0.957 0.967 0.917 0.973 0.917 0.806 0.903 0.976 
   1   (0.083) 0.080 0.005 0.043 0.043 0.033 0.083 0.027 0.083 0.194 0.097 0.024 

Locus 884 : 
2 alleles
3.6% missing data
   1   (0.795) 0.859 0.988 0.845 0.890 0.860 0.795 0.786 0.795 0.962 0.727 0.539 
   3   (0.205) 0.141 0.012 0.155 0.110 0.140 0.205 0.214 0.205 0.038 0.273 0.461 

Locus 885 : 
2 alleles
13.0% missing data
   2   (0.884) 0.961 0.995 0.841 0.849 0.841 0.884 0.944 0.884 0.983 0.940 0.952 
   4   (0.116) 0.039 0.005 0.159 0.151 0.159 0.116 0.056 0.116 0.017 0.060 0.048 

Locus 886 : 
2 alleles
11.6% missing data
   2   (0.915) 0.926 0.937 0.949 0.938 0.957 0.915 0.854 0.916 0.971 0.951 0.982 
   4   (0.085) 0.074 0.063 0.051 0.062 0.043 0.085 0.146 0.084 0.029 0.049 0.018 

Locus 887 : 
2 alleles
13.0% missing data
   1   (0.925) 0.970 0.991 0.964 0.947 0.955 0.926 0.837 0.926 0.949 0.941 0.978 
   2   (0.075) 0.030 0.009 0.036 0.053 0.045 0.074 0.163 0.074 0.051 0.059 0.022 

Locus 888 : 
2 alleles
17.4% missing data
   1   (0.706) 0.570 0.658 0.781 0.757 0.804 0.706 0.855 0.705 0.521 0.655 0.864 
   3   (0.294) 0.430 0.342 0.219 0.243 0.196 0.294 0.145 0.295 0.479 0.345 0.136 

Locus 889 : 
2 alleles
3.6% missing data
   3   (0.879) 0.945 0.667 0.937 0.855 0.885 0.879 0.889 0.879 0.989 0.900 0.958 
   1   (0.121) 0.055 0.333 0.063 0.145 0.115 0.121 0.111 0.121 0.011 0.100 0.042 

Locus 890 : 
2 alleles
6.5% missing data
   4   (0.682) 0.425 0.727 0.680 0.659 0.731 0.682 0.780 0.682 0.951 0.706 0.891 
   2   (0.318) 0.575 0.273 0.320 0.341 0.269 0.318 0.220 0.318 0.049 0.294 0.109 

Locus 891 : 
2 alleles
5.8% missing data
   2   (0.435) 0.390 0.029 0.510 0.504 0.484 0.435 0.494 0.435 0.586 0.324 0.490 
   4   (0.565) 0.610 0.971 0.490 0.496 0.516 0.565 0.506 0.565 0.414 0.676 0.510 

Locus 892 : 
2 alleles
5.8% missing data
   2   (0.837) 0.815 0.825 0.902 0.914 0.897 0.837 0.867 0.837 0.652 0.808 0.954 
   1   (0.163) 0.185 0.175 0.098 0.086 0.103 0.163 0.133 0.163 0.348 0.192 0.046 

Locus 893 : 
2 alleles
13.8% missing data
   4   (0.725) 0.880 0.596 0.723 0.602 0.648 0.725 0.663 0.725 0.955 0.749 0.839 
   2   (0.275) 0.120 0.404 0.277 0.398 0.352 0.275 0.337 0.275 0.045 0.251 0.161 

Locus 894 : 
2 alleles
13.0% missing data
   3   (0.532) 0.661 0.050 0.543 0.490 0.531 0.532 0.535 0.533 0.089 0.541 0.590 
   4   (0.468) 0.339 0.950 0.457 0.510 0.469 0.468 0.465 0.467 0.911 0.459 0.410 

Locus 895 : 
2 alleles
3.6% missing data
   1   (0.945) 0.995 0.993 0.928 0.864 0.876 0.945 0.923 0.945 0.996 0.988 0.995 
   3   (0.055) 0.005 0.007 0.072 0.136 0.124 0.055 0.077 0.055 0.004 0.012 0.005 

Locus 896 : 
2 alleles
13.0% missing data
   2   (0.737) 0.894 0.758 0.722 0.733 0.763 0.737 0.750 0.736 0.961 0.773 0.621 
   3   (0.263) 0.106 0.242 0.278 0.267 0.237 0.263 0.250 0.264 0.039 0.227 0.379 

Locus 897 : 
2 alleles
15.2% missing data
   3   (0.778) 0.784 0.611 0.747 0.790 0.811 0.778 0.866 0.779 0.969 0.780 0.933 
   4   (0.222) 0.216 0.389 0.253 0.210 0.189 0.222 0.134 0.221 0.031 0.220 0.067 

Locus 898 : 
2 alleles
1.4% missing data
   1   (0.890) 0.713 0.629 0.952 0.935 0.949 0.890 0.949 0.891 0.981 0.919 0.963 
   3   (0.110) 0.287 0.371 0.048 0.065 0.051 0.110 0.051 0.109 0.019 0.081 0.037 

Locus 899 : 
2 alleles
13.8% missing data
   1   (0.867) 0.914 0.979 0.869 0.881 0.876 0.867 0.796 0.867 0.972 0.932 0.882 
   3   (0.133) 0.086 0.021 0.131 0.119 0.124 0.133 0.204 0.133 0.028 0.068 0.118 

Locus 900 : 
2 alleles
2.9% missing data
   3   (0.932) 0.991 0.997 0.893 0.941 0.894 0.932 0.949 0.932 0.989 0.974 0.990 
   1   (0.068) 0.009 0.003 0.107 0.059 0.106 0.068 0.051 0.068 0.011 0.026 0.010 

Locus 901 : 
2 alleles
4.3% missing data
   3   (0.889) 0.930 0.952 0.891 0.866 0.910 0.889 0.931 0.888 0.979 0.932 0.971 
   2   (0.111) 0.070 0.048 0.109 0.134 0.090 0.111 0.069 0.112 0.021 0.068 0.029 

Locus 902 : 
2 alleles
12.3% missing data
   4   (0.925) 0.988 0.996 0.897 0.927 0.908 0.925 0.905 0.925 0.968 0.968 0.987 
   1   (0.075) 0.012 0.004 0.103 0.073 0.092 0.075 0.095 0.075 0.032 0.032 0.013 

Locus 903 : 
2 alleles
13.0% missing data
   4   (0.643) 0.766 0.960 0.674 0.574 0.632 0.643 0.548 0.643 0.491 0.665 0.604 
   2   (0.357) 0.234 0.040 0.326 0.426 0.368 0.357 0.452 0.357 0.509 0.335 0.396 

Locus 904 : 
2 alleles
8.7% missing data
   4   (0.494) 0.528 0.682 0.518 0.484 0.453 0.494 0.492 0.495 0.475 0.411 0.653 
   2   (0.506) 0.472 0.318 0.482 0.516 0.547 0.506 0.508 0.505 0.525 0.589 0.347 

Locus 905 : 
2 alleles
6.5% missing data
   1   (0.891) 0.957 0.992 0.800 0.907 0.876 0.891 0.926 0.891 0.987 0.944 0.973 
   3   (0.109) 0.043 0.008 0.200 0.093 0.124 0.109 0.074 0.109 0.013 0.056 0.027 

Locus 906 : 
2 alleles
12.3% missing data
   2   (0.915) 0.964 0.982 0.961 0.954 0.968 0.915 0.971 0.915 0.936 0.940 0.629 
   4   (0.085) 0.036 0.018 0.039 0.046 0.032 0.085 0.029 0.085 0.064 0.060 0.371 

Locus 907 : 
2 alleles
1.4% missing data
   1   (0.909) 0.964 0.991 0.930 0.922 0.916 0.909 0.941 0.909 0.981 0.926 0.978 
   2   (0.091) 0.036 0.009 0.070 0.078 0.084 0.091 0.059 0.091 0.019 0.074 0.022 

Locus 908 : 
2 alleles
12.3% missing data
   3   (0.804) 0.802 0.983 0.777 0.824 0.791 0.804 0.841 0.804 0.968 0.856 0.882 
   1   (0.196) 0.198 0.017 0.223 0.176 0.209 0.196 0.159 0.196 0.032 0.144 0.118 

Locus 909 : 
2 alleles
3.6% missing data
   1   (0.739) 0.716 0.975 0.885 0.765 0.763 0.739 0.848 0.739 0.963 0.678 0.193 
   4   (0.261) 0.284 0.025 0.115 0.235 0.237 0.261 0.152 0.261 0.037 0.322 0.807 

Locus 910 : 
2 alleles
12.3% missing data
   4   (0.602) 0.451 0.488 0.703 0.582 0.541 0.602 0.675 0.602 0.665 0.656 0.510 
   1   (0.398) 0.549 0.512 0.297 0.418 0.459 0.398 0.325 0.398 0.335 0.344 0.490 

Locus 911 : 
2 alleles
15.9% missing data
   3   (0.861) 0.981 0.926 0.710 0.786 0.708 0.861 0.809 0.861 0.989 0.953 0.963 
   1   (0.139) 0.019 0.074 0.290 0.214 0.292 0.139 0.191 0.139 0.011 0.047 0.037 

Locus 912 : 
2 alleles
2.9% missing data
   1   (0.929) 0.992 0.981 0.922 0.875 0.921 0.929 0.960 0.929 0.964 0.983 0.800 
   3   (0.071) 0.008 0.019 0.078 0.125 0.079 0.071 0.040 0.071 0.036 0.017 0.200 

Locus 913 : 
2 alleles
18.8% missing data
   1   (0.856) 0.898 0.981 0.877 0.915 0.911 0.856 0.910 0.856 0.954 0.821 0.808 
   3   (0.144) 0.102 0.019 0.123 0.085 0.089 0.144 0.090 0.144 0.046 0.179 0.192 

Locus 914 : 
2 alleles
10.1% missing data
   3   (0.815) 0.880 0.892 0.783 0.807 0.810 0.815 0.791 0.815 0.895 0.861 0.955 
   1   (0.185) 0.120 0.108 0.217 0.193 0.190 0.185 0.209 0.185 0.105 0.139 0.045 

Locus 915 : 
2 alleles
5.1% missing data
   1   (0.840) 0.842 0.848 0.890 0.918 0.890 0.840 0.937 0.840 0.756 0.824 0.927 
   3   (0.160) 0.158 0.152 0.110 0.082 0.110 0.160 0.063 0.160 0.244 0.176 0.073 

Locus 916 : 
2 alleles
4.3% missing data
   2   (0.733) 0.538 0.972 0.734 0.767 0.791 0.733 0.795 0.733 0.949 0.736 0.910 
   4   (0.267) 0.462 0.028 0.266 0.233 0.209 0.267 0.205 0.267 0.051 0.264 0.090 

Locus 917 : 
2 alleles
1.4% missing data
   2   (0.792) 0.931 0.979 0.766 0.770 0.822 0.792 0.767 0.792 0.140 0.874 0.657 
   4   (0.208) 0.069 0.021 0.234 0.230 0.178 0.208 0.233 0.208 0.860 0.126 0.343 

Locus 918 : 
2 alleles
2.9% missing data
   2   (0.848) 0.923 0.958 0.909 0.914 0.906 0.848 0.918 0.848 0.108 0.785 0.954 
   4   (0.152) 0.077 0.042 0.091 0.086 0.094 0.152 0.082 0.152 0.892 0.215 0.046 

Locus 919 : 
2 alleles
2.9% missing data
   4   (0.663) 0.691 0.951 0.672 0.685 0.681 0.663 0.547 0.663 0.679 0.630 0.891 
   1   (0.337) 0.309 0.049 0.328 0.315 0.319 0.337 0.453 0.337 0.321 0.370 0.109 

Locus 920 : 
2 alleles
12.3% missing data
   3   (0.902) 0.939 0.904 0.944 0.938 0.943 0.902 0.963 0.901 0.955 0.904 0.968 
   1   (0.098) 0.061 0.096 0.056 0.062 0.057 0.098 0.037 0.099 0.045 0.096 0.032 

Locus 921 : 
2 alleles
13.0% missing data
   3   (0.813) 0.736 0.080 0.872 0.847 0.850 0.813 0.902 0.813 0.653 0.868 0.947 
   1   (0.187) 0.264 0.920 0.128 0.153 0.150 0.187 0.098 0.187 0.347 0.132 0.053 

Locus 922 : 
2 alleles
9.4% missing data
   2   (0.903) 0.976 0.944 0.892 0.897 0.903 0.903 0.916 0.903 0.992 0.933 0.979 
   4   (0.097) 0.024 0.056 0.108 0.103 0.097 0.097 0.084 0.097 0.008 0.067 0.021 

Locus 923 : 
2 alleles
5.1% missing data
   4   (0.704) 0.863 0.933 0.714 0.674 0.699 0.704 0.483 0.704 0.905 0.645 0.853 
   3   (0.296) 0.137 0.067 0.286 0.326 0.301 0.296 0.517 0.296 0.095 0.355 0.147 

Locus 924 : 
2 alleles
13.8% missing data
   3   (0.880) 0.959 0.990 0.858 0.928 0.900 0.880 0.899 0.881 0.940 0.863 0.911 
   1   (0.120) 0.041 0.010 0.142 0.072 0.100 0.120 0.101 0.119 0.060 0.137 0.089 

Locus 925 : 
2 alleles
2.9% missing data
   3   (0.806) 0.879 0.949 0.851 0.874 0.839 0.806 0.715 0.806 0.968 0.801 0.596 
   1   (0.194) 0.121 0.051 0.149 0.126 0.161 0.194 0.285 0.194 0.032 0.199 0.404 

Locus 926 : 
2 alleles
5.1% missing data
   4   (0.755) 0.778 0.978 0.795 0.756 0.777 0.755 0.799 0.756 0.946 0.673 0.927 
   2   (0.245) 0.222 0.022 0.205 0.244 0.223 0.245 0.201 0.244 0.054 0.327 0.073 

Locus 927 : 
2 alleles
8.0% missing data
   1   (0.433) 0.717 0.051 0.432 0.367 0.409 0.433 0.603 0.432 0.075 0.388 0.299 
   3   (0.567) 0.283 0.949 0.568 0.633 0.591 0.567 0.397 0.568 0.925 0.612 0.701 

Locus 928 : 
2 alleles
3.6% missing data
   3   (0.849) 0.967 0.989 0.859 0.755 0.750 0.850 0.833 0.850 0.974 0.929 0.680 
   4   (0.151) 0.033 0.011 0.141 0.245 0.250 0.150 0.167 0.150 0.026 0.071 0.320 

Locus 929 : 
2 alleles
1.4% missing data
   2   (0.892) 0.856 0.813 0.940 0.936 0.922 0.893 0.920 0.893 0.986 0.915 0.978 
   4   (0.108) 0.144 0.187 0.060 0.064 0.078 0.107 0.080 0.107 0.014 0.085 0.022 

Locus 930 : 
2 alleles
14.5% missing data
   3   (0.921) 0.975 0.962 0.976 0.921 0.941 0.921 0.975 0.922 0.988 0.950 0.609 
   4   (0.079) 0.025 0.038 0.024 0.079 0.059 0.079 0.025 0.078 0.012 0.050 0.391 

Locus 931 : 
2 alleles
2.9% missing data
   2   (0.892) 0.968 0.987 0.863 0.897 0.892 0.892 0.904 0.892 0.988 0.936 0.976 
   4   (0.108) 0.032 0.013 0.137 0.103 0.108 0.108 0.096 0.108 0.012 0.064 0.024 

Locus 932 : 
2 alleles
3.6% missing data
   1   (0.133) 0.040 0.017 0.137 0.113 0.136 0.133 0.167 0.133 0.014 0.078 0.194 
   3   (0.867) 0.960 0.983 0.863 0.887 0.864 0.867 0.833 0.867 0.986 0.922 0.806 

Locus 933 : 
2 alleles
12.3% missing data
   1   (0.846) 0.894 0.791 0.884 0.886 0.897 0.847 0.750 0.847 0.896 0.890 0.791 
   4   (0.154) 0.106 0.209 0.116 0.114 0.103 0.153 0.250 0.153 0.104 0.110 0.209 

Locus 934 : 
2 alleles
11.6% missing data
   2   (0.896) 0.747 0.718 0.983 0.972 0.975 0.896 0.983 0.897 0.975 0.786 0.688 
   3   (0.104) 0.253 0.282 0.017 0.028 0.025 0.104 0.017 0.103 0.025 0.214 0.312 

Locus 935 : 
2 alleles
10.1% missing data
   1   (0.554) 0.542 0.650 0.616 0.507 0.533 0.554 0.419 0.553 0.669 0.711 0.153 
   4   (0.446) 0.458 0.350 0.384 0.493 0.467 0.446 0.581 0.447 0.331 0.289 0.847 

Locus 936 : 
2 alleles
8.7% missing data
   2   (0.604) 0.395 0.106 0.719 0.671 0.716 0.604 0.621 0.604 0.078 0.646 0.484 
   3   (0.396) 0.605 0.894 0.281 0.329 0.284 0.396 0.379 0.396 0.922 0.354 0.516 

Locus 937 : 
2 alleles
12.3% missing data
   1   (0.922) 0.992 0.976 0.732 0.927 0.760 0.922 0.903 0.922 0.994 0.981 0.991 
   4   (0.078) 0.008 0.024 0.268 0.073 0.240 0.078 0.097 0.078 0.006 0.019 0.009 

Locus 938 : 
2 alleles
5.1% missing data
   1   (0.811) 0.875 0.976 0.863 0.808 0.818 0.811 0.908 0.812 0.805 0.810 0.693 
   4   (0.189) 0.125 0.024 0.137 0.192 0.182 0.189 0.092 0.188 0.195 0.190 0.307 

Locus 939 : 
2 alleles
5.1% missing data
   1   (0.733) 0.729 0.678 0.805 0.809 0.855 0.733 0.742 0.733 0.662 0.603 0.919 
   2   (0.267) 0.271 0.322 0.195 0.191 0.145 0.267 0.258 0.267 0.338 0.397 0.081 

Locus 940 : 
2 alleles
0.7% missing data
   3   (0.899) 0.949 0.987 0.930 0.934 0.940 0.899 0.953 0.900 0.987 0.866 0.970 
   1   (0.101) 0.051 0.013 0.070 0.066 0.060 0.101 0.047 0.100 0.013 0.134 0.030 

Locus 941 : 
2 alleles
6.5% missing data
   3   (0.461) 0.181 0.080 0.635 0.437 0.529 0.461 0.415 0.461 0.553 0.434 0.793 
   4   (0.539) 0.819 0.920 0.365 0.563 0.471 0.539 0.585 0.539 0.447 0.566 0.207 

Locus 942 : 
2 alleles
5.8% missing data
   2   (0.857) 0.940 0.791 0.877 0.873 0.853 0.857 0.887 0.857 0.877 0.921 0.676 
   4   (0.143) 0.060 0.209 0.123 0.127 0.147 0.143 0.113 0.143 0.123 0.079 0.324 

Locus 943 : 
2 alleles
3.6% missing data
   2   (0.922) 0.935 0.976 0.967 0.968 0.977 0.922 0.956 0.922 0.973 0.964 0.626 
   4   (0.078) 0.065 0.024 0.033 0.032 0.023 0.078 0.044 0.078 0.027 0.036 0.374 

Locus 944 : 
2 alleles
2.9% missing data
   4   (0.665) 0.753 0.630 0.653 0.611 0.663 0.665 0.822 0.666 0.932 0.540 0.884 
   1   (0.335) 0.247 0.370 0.347 0.389 0.337 0.335 0.178 0.334 0.068 0.460 0.116 

Locus 945 : 
2 alleles
3.6% missing data
   3   (0.887) 0.878 0.987 0.938 0.920 0.952 0.886 0.967 0.886 0.866 0.870 0.970 
   1   (0.113) 0.122 0.013 0.062 0.080 0.048 0.114 0.033 0.114 0.134 0.130 0.030 

Locus 946 : 
2 alleles
12.3% missing data
   2   (0.953) 0.903 0.968 0.995 0.994 0.995 0.953 0.994 0.953 0.991 0.800 0.989 
   1   (0.047) 0.097 0.032 0.005 0.006 0.005 0.047 0.006 0.047 0.009 0.200 0.011 

Locus 947 : 
2 alleles
3.6% missing data
   2   (0.902) 0.957 0.994 0.932 0.923 0.953 0.902 0.878 0.902 0.983 0.957 0.661 
   4   (0.098) 0.043 0.006 0.068 0.077 0.047 0.098 0.122 0.098 0.017 0.043 0.339 

Locus 948 : 
2 alleles
15.2% missing data
   3   (0.347) 0.323 0.374 0.334 0.351 0.320 0.347 0.494 0.347 0.434 0.315 0.147 
   4   (0.653) 0.677 0.626 0.666 0.649 0.680 0.653 0.506 0.653 0.566 0.685 0.853 

Locus 949 : 
2 alleles
5.1% missing data
   1   (0.797) 0.886 0.914 0.791 0.808 0.793 0.797 0.754 0.796 0.963 0.834 0.943 
   3   (0.203) 0.114 0.086 0.209 0.192 0.207 0.203 0.246 0.204 0.037 0.166 0.057 

Locus 950 : 
2 alleles
10.1% missing data
   1   (0.879) 0.982 0.970 0.742 0.818 0.731 0.879 0.829 0.879 0.897 0.961 0.982 
   3   (0.121) 0.018 0.030 0.258 0.182 0.269 0.121 0.171 0.121 0.103 0.039 0.018 

Locus 951 : 
2 alleles
2.2% missing data
   1   (0.900) 0.982 0.996 0.935 0.857 0.891 0.900 0.954 0.900 0.992 0.883 0.975 
   3   (0.100) 0.018 0.004 0.065 0.143 0.109 0.100 0.046 0.100 0.008 0.117 0.025 

Locus 952 : 
2 alleles
12.3% missing data
   1   (0.943) 0.994 0.988 0.899 0.928 0.901 0.943 0.956 0.943 0.980 0.987 0.993 
   3   (0.057) 0.006 0.012 0.101 0.072 0.099 0.057 0.044 0.057 0.020 0.013 0.007 

Locus 953 : 
2 alleles
3.6% missing data
   4   (0.770) 0.698 0.974 0.811 0.821 0.850 0.770 0.505 0.770 0.836 0.769 0.914 
   2   (0.230) 0.302 0.026 0.189 0.179 0.150 0.230 0.495 0.230 0.164 0.231 0.086 

Locus 954 : 
2 alleles
12.3% missing data
   1   (0.169) 0.033 0.008 0.348 0.274 0.315 0.169 0.273 0.169 0.105 0.064 0.024 
   2   (0.831) 0.967 0.992 0.652 0.726 0.685 0.831 0.727 0.831 0.895 0.936 0.976 

Locus 955 : 
2 alleles
2.9% missing data
   1   (0.325) 0.365 0.510 0.269 0.319 0.299 0.325 0.280 0.323 0.039 0.361 0.431 
   3   (0.675) 0.635 0.490 0.731 0.681 0.701 0.675 0.720 0.677 0.961 0.639 0.569 

Locus 956 : 
2 alleles
7.2% missing data
   2   (0.889) 0.964 0.927 0.914 0.916 0.900 0.889 0.882 0.888 0.890 0.904 0.936 
   4   (0.111) 0.036 0.073 0.086 0.084 0.100 0.111 0.118 0.112 0.110 0.096 0.064 

Locus 957 : 
2 alleles
4.3% missing data
   4   (0.899) 0.959 0.965 0.912 0.917 0.914 0.899 0.895 0.899 0.983 0.926 0.980 
   2   (0.101) 0.041 0.035 0.088 0.083 0.086 0.101 0.105 0.101 0.017 0.074 0.020 

Locus 958 : 
2 alleles
9.4% missing data
   3   (0.539) 0.644 0.932 0.373 0.435 0.389 0.540 0.609 0.540 0.382 0.598 0.889 
   1   (0.461) 0.356 0.068 0.627 0.565 0.611 0.460 0.391 0.460 0.618 0.402 0.111 

Locus 959 : 
2 alleles
1.4% missing data
   3   (0.924) 0.987 0.995 0.923 0.932 0.909 0.924 0.926 0.924 0.979 0.958 0.984 
   4   (0.076) 0.013 0.005 0.077 0.068 0.091 0.076 0.074 0.076 0.021 0.042 0.016 

Locus 960 : 
2 alleles
4.3% missing data
   3   (0.635) 0.609 0.710 0.555 0.544 0.573 0.636 0.706 0.636 0.943 0.670 0.908 
   1   (0.365) 0.391 0.290 0.445 0.456 0.427 0.364 0.294 0.364 0.057 0.330 0.092 

Locus 961 : 
2 alleles
6.5% missing data
   2   (0.831) 0.931 0.905 0.847 0.807 0.863 0.831 0.860 0.831 0.683 0.792 0.948 
   3   (0.169) 0.069 0.095 0.153 0.193 0.137 0.169 0.140 0.169 0.317 0.208 0.052 

Locus 962 : 
2 alleles
12.3% missing data
   3   (0.879) 0.949 0.857 0.943 0.894 0.919 0.879 0.936 0.880 0.983 0.874 0.409 
   1   (0.121) 0.051 0.143 0.057 0.106 0.081 0.121 0.064 0.120 0.017 0.126 0.591 

Locus 963 : 
2 alleles
5.8% missing data
   1   (0.639) 0.586 0.609 0.663 0.717 0.701 0.639 0.750 0.639 0.729 0.544 0.868 
   3   (0.361) 0.414 0.391 0.337 0.283 0.299 0.361 0.250 0.361 0.271 0.456 0.132 

Locus 964 : 
2 alleles
3.6% missing data
   3   (0.889) 0.902 0.993 0.905 0.880 0.937 0.889 0.884 0.889 0.991 0.928 0.959 
   4   (0.111) 0.098 0.007 0.095 0.120 0.063 0.111 0.116 0.111 0.009 0.072 0.041 

Locus 965 : 
2 alleles
7.2% missing data
   4   (0.368) 0.192 0.175 0.492 0.514 0.485 0.368 0.359 0.369 0.913 0.213 0.083 
   1   (0.632) 0.808 0.825 0.508 0.486 0.515 0.632 0.641 0.631 0.087 0.787 0.917 

Locus 966 : 
2 alleles
11.6% missing data
   3   (0.917) 0.934 0.933 0.972 0.963 0.976 0.917 0.888 0.917 0.480 0.925 0.975 
   1   (0.083) 0.066 0.067 0.028 0.037 0.024 0.083 0.112 0.083 0.520 0.075 0.025 

Locus 967 : 
2 alleles
3.6% missing data
   1   (0.328) 0.315 0.039 0.317 0.403 0.283 0.327 0.483 0.327 0.078 0.339 0.166 
   4   (0.672) 0.685 0.961 0.683 0.597 0.717 0.673 0.517 0.673 0.922 0.661 0.834 

Locus 968 : 
2 alleles
2.2% missing data
   3   (0.866) 0.941 0.986 0.889 0.809 0.871 0.867 0.939 0.867 0.981 0.918 0.493 
   1   (0.134) 0.059 0.014 0.111 0.191 0.129 0.133 0.061 0.133 0.019 0.082 0.507 

Locus 969 : 
2 alleles
8.0% missing data
   1   (0.920) 0.951 0.969 0.960 0.930 0.966 0.920 0.774 0.920 0.802 0.959 0.967 
   3   (0.080) 0.049 0.031 0.040 0.070 0.034 0.080 0.226 0.080 0.198 0.041 0.033 

Locus 970 : 
2 alleles
10.9% missing data
   1   (0.111) 0.029 0.083 0.080 0.171 0.117 0.111 0.393 0.111 0.109 0.058 0.027 
   2   (0.889) 0.971 0.917 0.920 0.829 0.883 0.889 0.607 0.889 0.891 0.942 0.973 

Locus 971 : 
2 alleles
13.0% missing data
   4   (0.895) 0.931 0.987 0.944 0.942 0.950 0.895 0.946 0.894 0.867 0.876 0.967 
   2   (0.105) 0.069 0.013 0.056 0.058 0.050 0.105 0.054 0.106 0.133 0.124 0.033 

Locus 972 : 
2 alleles
5.1% missing data
   4   (0.912) 0.968 0.990 0.952 0.956 0.961 0.912 0.963 0.912 0.982 0.937 0.570 
   3   (0.088) 0.032 0.010 0.048 0.044 0.039 0.088 0.037 0.088 0.018 0.063 0.430 

Locus 973 : 
2 alleles
12.3% missing data
   4   (0.827) 0.829 0.690 0.901 0.887 0.894 0.827 0.926 0.827 0.948 0.746 0.891 
   1   (0.173) 0.171 0.310 0.099 0.113 0.106 0.173 0.074 0.173 0.052 0.254 0.109 

Locus 974 : 
2 alleles
1.4% missing data
   2   (0.937) 0.995 0.992 0.865 0.859 0.886 0.938 0.947 0.938 0.996 0.987 0.994 
   3   (0.063) 0.005 0.008 0.135 0.141 0.114 0.062 0.053 0.062 0.004 0.013 0.006 

Locus 975 : 
2 alleles
9.4% missing data
   1   (0.893) 0.844 0.982 0.969 0.965 0.975 0.894 0.971 0.894 0.979 0.848 0.644 
   3   (0.107) 0.156 0.018 0.031 0.035 0.025 0.106 0.029 0.106 0.021 0.152 0.356 

Locus 976 : 
2 alleles
2.2% missing data
   2   (0.912) 0.848 0.991 0.955 0.961 0.970 0.912 0.973 0.912 0.978 0.914 0.962 
   4   (0.088) 0.152 0.009 0.045 0.039 0.030 0.088 0.027 0.088 0.022 0.086 0.038 

Locus 977 : 
2 alleles
1.4% missing data
   2   (0.798) 0.962 0.984 0.754 0.698 0.614 0.798 0.662 0.798 0.963 0.909 0.716 
   3   (0.202) 0.038 0.016 0.246 0.302 0.386 0.202 0.338 0.202 0.037 0.091 0.284 

Locus 978 : 
2 alleles
5.1% missing data
   4   (0.766) 0.705 0.578 0.834 0.804 0.857 0.765 0.750 0.764 0.951 0.731 0.936 
   2   (0.234) 0.295 0.422 0.166 0.196 0.143 0.235 0.250 0.236 0.049 0.269 0.064 

Locus 979 : 
2 alleles
15.2% missing data
   4   (0.792) 0.829 0.980 0.796 0.742 0.733 0.792 0.779 0.792 0.943 0.828 0.946 
   2   (0.208) 0.171 0.020 0.204 0.258 0.267 0.208 0.221 0.208 0.057 0.172 0.054 

Locus 980 : 
2 alleles
11.6% missing data
   2   (0.889) 0.884 0.978 0.945 0.934 0.932 0.889 0.947 0.889 0.949 0.909 0.960 
   4   (0.111) 0.116 0.022 0.055 0.066 0.068 0.111 0.053 0.111 0.051 0.091 0.040 

Locus 981 : 
2 alleles
4.3% missing data
   2   (0.147) 0.060 0.136 0.153 0.196 0.172 0.147 0.076 0.147 0.188 0.137 0.034 
   4   (0.853) 0.940 0.864 0.847 0.804 0.828 0.853 0.924 0.853 0.812 0.863 0.966 

Locus 982 : 
2 alleles
19.6% missing data
   2   (0.887) 0.789 0.845 0.954 0.959 0.954 0.887 0.958 0.887 0.976 0.847 0.958 
   1   (0.113) 0.211 0.155 0.046 0.041 0.046 0.113 0.042 0.113 0.024 0.153 0.042 

Locus 983 : 
2 alleles
2.2% missing data
   3   (0.902) 0.939 0.960 0.950 0.955 0.960 0.902 0.966 0.903 0.801 0.831 0.953 
   1   (0.098) 0.061 0.040 0.050 0.045 0.040 0.098 0.034 0.097 0.199 0.169 0.047 

Locus 984 : 
2 alleles
9.4% missing data
   4   (0.846) 0.897 0.628 0.850 0.858 0.864 0.846 0.900 0.845 0.965 0.903 0.950 
   1   (0.154) 0.103 0.372 0.150 0.142 0.136 0.154 0.100 0.155 0.035 0.097 0.050 

Locus 985 : 
2 alleles
3.6% missing data
   2   (0.152) 0.055 0.081 0.156 0.161 0.113 0.152 0.146 0.153 0.031 0.165 0.043 
   4   (0.848) 0.945 0.919 0.844 0.839 0.887 0.848 0.854 0.847 0.969 0.835 0.957 

Locus 986 : 
2 alleles
2.9% missing data
   1   (0.910) 0.985 0.763 0.876 0.899 0.837 0.910 0.846 0.910 0.993 0.966 0.988 
   2   (0.090) 0.015 0.237 0.124 0.101 0.163 0.090 0.154 0.090 0.007 0.034 0.012 

Locus 987 : 
2 alleles
10.1% missing data
   1   (0.908) 0.906 0.975 0.958 0.935 0.945 0.908 0.963 0.908 0.986 0.935 0.898 
   3   (0.092) 0.094 0.025 0.042 0.065 0.055 0.092 0.037 0.092 0.014 0.065 0.102 

Locus 988 : 
2 alleles
4.3% missing data
   1   (0.145) 0.025 0.032 0.267 0.297 0.225 0.145 0.164 0.146 0.039 0.064 0.024 
   4   (0.855) 0.975 0.968 0.733 0.703 0.775 0.855 0.836 0.854 0.961 0.936 0.976 

Locus 989 : 
2 alleles
2.9% missing data
   2   (0.754) 0.805 0.561 0.838 0.794 0.796 0.754 0.840 0.753 0.945 0.755 0.591 
   4   (0.246) 0.195 0.439 0.162 0.206 0.204 0.246 0.160 0.247 0.055 0.245 0.409 

Locus 990 : 
2 alleles
5.1% missing data
   1   (0.149) 0.122 0.216 0.119 0.093 0.096 0.149 0.092 0.149 0.033 0.108 0.349 
   3   (0.851) 0.878 0.784 0.881 0.907 0.904 0.851 0.908 0.851 0.967 0.892 0.651 

Locus 991 : 
2 alleles
15.9% missing data
   1   (0.949) 0.994 0.998 0.946 0.931 0.937 0.949 0.934 0.948 0.978 0.988 0.994 
   2   (0.051) 0.006 0.002 0.054 0.069 0.063 0.051 0.066 0.052 0.022 0.012 0.006 

Locus 992 : 
2 alleles
5.8% missing data
   1   (0.822) 0.864 0.551 0.834 0.837 0.816 0.822 0.755 0.822 0.833 0.872 0.949 
   3   (0.178) 0.136 0.449 0.166 0.163 0.184 0.178 0.245 0.178 0.167 0.128 0.051 

Locus 993 : 
2 alleles
0.7% missing data
   1   (0.924) 0.958 0.981 0.974 0.961 0.975 0.923 0.964 0.923 0.987 0.897 0.983 
   2   (0.076) 0.042 0.019 0.026 0.039 0.025 0.077 0.036 0.077 0.013 0.103 0.017 

Locus 994 : 
2 alleles
10.9% missing data
   1   (0.866) 0.763 0.990 0.946 0.927 0.955 0.866 0.956 0.865 0.957 0.783 0.825 
   3   (0.134) 0.237 0.010 0.054 0.073 0.045 0.134 0.044 0.135 0.043 0.217 0.175 

Locus 995 : 
2 alleles
5.8% missing data
   3   (0.743) 0.756 0.956 0.848 0.782 0.783 0.743 0.836 0.742 0.591 0.631 0.919 
   1   (0.257) 0.244 0.044 0.152 0.218 0.217 0.257 0.164 0.258 0.409 0.369 0.081 

Locus 996 : 
2 alleles
12.3% missing data
   1   (0.890) 0.971 0.993 0.848 0.847 0.874 0.890 0.900 0.890 0.983 0.937 0.944 
   4   (0.110) 0.029 0.007 0.152 0.153 0.126 0.110 0.100 0.110 0.017 0.063 0.056 

Locus 997 : 
2 alleles
9.4% missing data
   1   (0.204) 0.211 0.025 0.123 0.122 0.101 0.204 0.241 0.204 0.049 0.294 0.354 
   4   (0.796) 0.789 0.975 0.877 0.878 0.899 0.796 0.759 0.796 0.951 0.706 0.646 

Locus 998 : 
2 alleles
2.2% missing data
   4   (0.908) 0.919 0.937 0.951 0.952 0.950 0.908 0.945 0.908 0.972 0.903 0.961 
   3   (0.092) 0.081 0.063 0.049 0.048 0.050 0.092 0.055 0.092 0.028 0.097 0.039 

Locus 999 : 
2 alleles
18.1% missing data
   3   (0.810) 0.574 0.848 0.874 0.817 0.826 0.810 0.864 0.810 0.975 0.847 0.916 
   2   (0.190) 0.426 0.152 0.126 0.183 0.174 0.190 0.136 0.190 0.025 0.153 0.084 

Locus 1000 : 
2 alleles
10.9% missing data
   4   (0.869) 0.952 0.853 0.834 0.849 0.865 0.869 0.866 0.869 0.966 0.913 0.973 
   3   (0.131) 0.048 0.147 0.166 0.151 0.135 0.131 0.134 0.131 0.034 0.087 0.027 

Locus 1001 : 
2 alleles
5.1% missing data
   3   (0.704) 0.654 0.657 0.742 0.789 0.775 0.704 0.626 0.704 0.650 0.637 0.888 
   4   (0.296) 0.346 0.343 0.258 0.211 0.225 0.296 0.374 0.296 0.350 0.363 0.112 

Locus 1002 : 
2 alleles
2.2% missing data
   1   (0.848) 0.538 0.802 0.939 0.949 0.945 0.848 0.958 0.849 0.981 0.711 0.940 
   3   (0.152) 0.462 0.198 0.061 0.051 0.055 0.152 0.042 0.151 0.019 0.289 0.060 

Locus 1003 : 
2 alleles
7.2% missing data
   2   (0.808) 0.898 0.709 0.864 0.687 0.777 0.808 0.771 0.808 0.966 0.807 0.955 
   3   (0.192) 0.102 0.291 0.136 0.313 0.223 0.192 0.229 0.192 0.034 0.193 0.045 

Locus 1004 : 
2 alleles
11.6% missing data
   1   (0.317) 0.219 0.507 0.344 0.332 0.344 0.317 0.186 0.318 0.264 0.294 0.091 
   3   (0.683) 0.781 0.493 0.656 0.668 0.656 0.683 0.814 0.682 0.736 0.706 0.909 

Locus 1005 : 
2 alleles
2.9% missing data
   1   (0.841) 0.877 0.859 0.907 0.882 0.894 0.841 0.934 0.841 0.892 0.745 0.959 
   3   (0.159) 0.123 0.141 0.093 0.118 0.106 0.159 0.066 0.159 0.108 0.255 0.041 

Locus 1006 : 
2 alleles
4.3% missing data
   3   (0.917) 0.980 0.995 0.951 0.948 0.947 0.917 0.954 0.918 0.521 0.966 0.657 
   1   (0.083) 0.020 0.005 0.049 0.052 0.053 0.083 0.046 0.082 0.479 0.034 0.343 

Locus 1007 : 
2 alleles
4.3% missing data
   1   (0.079) 0.021 0.018 0.038 0.102 0.084 0.079 0.062 0.079 0.025 0.054 0.015 
   3   (0.921) 0.979 0.982 0.962 0.898 0.916 0.921 0.938 0.921 0.975 0.946 0.985 

Locus 1008 : 
2 alleles
3.6% missing data
   4   (0.940) 0.871 0.979 0.988 0.986 0.990 0.940 0.987 0.940 0.995 0.894 0.987 
   1   (0.060) 0.129 0.021 0.012 0.014 0.010 0.060 0.013 0.060 0.005 0.106 0.013 

Locus 1009 : 
2 alleles
5.1% missing data
   1   (0.845) 0.923 0.987 0.897 0.893 0.912 0.845 0.947 0.845 0.969 0.829 0.488 
   4   (0.155) 0.077 0.013 0.103 0.107 0.088 0.155 0.053 0.155 0.031 0.171 0.512 

Locus 1010 : 
2 alleles
6.5% missing data
   2   (0.737) 0.738 0.968 0.774 0.756 0.773 0.737 0.853 0.737 0.931 0.723 0.624 
   4   (0.263) 0.262 0.032 0.226 0.244 0.227 0.263 0.147 0.263 0.069 0.277 0.376 

Locus 1011 : 
2 alleles
12.3% missing data
   4   (0.893) 0.766 0.987 0.947 0.959 0.950 0.893 0.959 0.894 0.985 0.871 0.959 
   2   (0.107) 0.234 0.013 0.053 0.041 0.050 0.107 0.041 0.106 0.015 0.129 0.041 

Locus 1012 : 
2 alleles
19.6% missing data
   2   (0.873) 0.898 0.987 0.911 0.890 0.891 0.873 0.898 0.873 0.975 0.885 0.936 
   4   (0.127) 0.102 0.013 0.089 0.110 0.109 0.127 0.102 0.127 0.025 0.115 0.064 

Locus 1013 : 
2 alleles
10.9% missing data
   2   (0.712) 0.760 0.798 0.717 0.581 0.611 0.711 0.705 0.711 0.911 0.794 0.928 
   4   (0.288) 0.240 0.202 0.283 0.419 0.389 0.289 0.295 0.289 0.089 0.206 0.072 

Locus 1014 : 
2 alleles
2.9% missing data
   3   (0.913) 0.851 0.993 0.977 0.978 0.981 0.913 0.979 0.915 0.967 0.896 0.627 
   2   (0.087) 0.149 0.007 0.023 0.022 0.019 0.087 0.021 0.085 0.033 0.104 0.373 

Locus 1015 : 
2 alleles
11.6% missing data
   4   (0.908) 0.918 0.946 0.953 0.953 0.960 0.909 0.948 0.910 0.975 0.850 0.977 
   2   (0.092) 0.082 0.054 0.047 0.047 0.040 0.091 0.052 0.090 0.025 0.150 0.023 

Locus 1016 : 
2 alleles
10.1% missing data
   2   (0.871) 0.948 0.988 0.876 0.906 0.866 0.871 0.887 0.871 0.907 0.889 0.964 
   4   (0.129) 0.052 0.012 0.124 0.094 0.134 0.129 0.113 0.129 0.093 0.111 0.036 

Locus 1017 : 
2 alleles
3.6% missing data
   3   (0.782) 0.556 0.655 0.846 0.840 0.869 0.782 0.871 0.782 0.958 0.829 0.777 
   2   (0.218) 0.444 0.345 0.154 0.160 0.131 0.218 0.129 0.218 0.042 0.171 0.223 

Locus 1018 : 
2 alleles
4.3% missing data
   2   (0.490) 0.606 0.891 0.465 0.460 0.414 0.490 0.417 0.490 0.556 0.473 0.485 
   4   (0.510) 0.394 0.109 0.535 0.540 0.586 0.510 0.583 0.510 0.444 0.527 0.515 

Locus 1019 : 
2 alleles
12.3% missing data
   2   (0.866) 0.835 0.984 0.880 0.927 0.922 0.867 0.950 0.867 0.634 0.852 0.956 
   1   (0.134) 0.165 0.016 0.120 0.073 0.078 0.133 0.050 0.133 0.366 0.148 0.044 

Locus 1020 : 
2 alleles
15.9% missing data
   2   (0.770) 0.792 0.950 0.708 0.697 0.632 0.770 0.747 0.770 0.811 0.877 0.947 
   4   (0.230) 0.208 0.050 0.292 0.303 0.368 0.230 0.253 0.230 0.189 0.123 0.053 

Locus 1021 : 
2 alleles
2.2% missing data
   4   (0.907) 0.983 0.940 0.882 0.862 0.891 0.907 0.890 0.906 0.989 0.971 0.985 
   2   (0.093) 0.017 0.060 0.118 0.138 0.109 0.093 0.110 0.094 0.011 0.029 0.015 

Locus 1022 : 
2 alleles
15.2% missing data
   3   (0.916) 0.962 0.929 0.940 0.933 0.917 0.916 0.952 0.916 0.961 0.945 0.974 
   1   (0.084) 0.038 0.071 0.060 0.067 0.083 0.084 0.048 0.084 0.039 0.055 0.026 

Locus 1023 : 
2 alleles
9.4% missing data
   4   (0.682) 0.725 0.947 0.672 0.636 0.606 0.681 0.674 0.681 0.148 0.791 0.897 
   1   (0.318) 0.275 0.053 0.328 0.364 0.394 0.319 0.326 0.319 0.852 0.209 0.103 

Locus 1024 : 
2 alleles
8.0% missing data
   1   (0.915) 0.864 0.994 0.964 0.946 0.928 0.915 0.906 0.915 0.939 0.960 0.986 
   2   (0.085) 0.136 0.006 0.036 0.054 0.072 0.085 0.094 0.085 0.061 0.040 0.014 

Locus 1025 : 
2 alleles
5.1% missing data
   1   (0.893) 0.882 0.903 0.968 0.957 0.959 0.892 0.954 0.892 0.988 0.860 0.962 
   3   (0.107) 0.118 0.097 0.032 0.043 0.041 0.108 0.046 0.108 0.012 0.140 0.038 

Locus 1026 : 
2 alleles
4.3% missing data
   4   (0.910) 0.776 0.978 0.969 0.959 0.965 0.911 0.921 0.912 0.981 0.898 0.974 
   2   (0.090) 0.224 0.022 0.031 0.041 0.035 0.089 0.079 0.088 0.019 0.102 0.026 

Locus 1027 : 
2 alleles
13.8% missing data
   1   (0.747) 0.809 0.983 0.723 0.748 0.753 0.747 0.652 0.746 0.815 0.765 0.940 
   4   (0.253) 0.191 0.017 0.277 0.252 0.247 0.253 0.348 0.254 0.185 0.235 0.060 

Locus 1028 : 
2 alleles
1.4% missing data
   2   (0.898) 0.950 0.943 0.953 0.804 0.867 0.898 0.976 0.898 0.973 0.863 0.971 
   4   (0.102) 0.050 0.057 0.047 0.196 0.133 0.102 0.024 0.102 0.027 0.137 0.029 

Locus 1029 : 
2 alleles
2.2% missing data
   2   (0.484) 0.488 0.419 0.469 0.457 0.542 0.484 0.499 0.484 0.951 0.410 0.493 
   4   (0.516) 0.512 0.581 0.531 0.543 0.458 0.516 0.501 0.516 0.049 0.590 0.507 

Locus 1030 : 
2 alleles
11.6% missing data
   4   (0.901) 0.960 0.996 0.928 0.942 0.927 0.900 0.896 0.900 0.943 0.938 0.973 
   1   (0.099) 0.040 0.004 0.072 0.058 0.073 0.100 0.104 0.100 0.057 0.062 0.027 

Locus 1031 : 
2 alleles
0.7% missing data
   2   (0.919) 0.833 0.993 0.970 0.870 0.902 0.919 0.974 0.919 0.986 0.968 0.981 
   4   (0.081) 0.167 0.007 0.030 0.130 0.098 0.081 0.026 0.081 0.014 0.032 0.019 

Locus 1032 : 
2 alleles
5.8% missing data
   3   (0.790) 0.919 0.736 0.829 0.821 0.811 0.790 0.858 0.790 0.167 0.867 0.371 
   2   (0.210) 0.081 0.264 0.171 0.179 0.189 0.210 0.142 0.210 0.833 0.133 0.629 

Locus 1033 : 
2 alleles
3.6% missing data
   3   (0.936) 0.948 0.995 0.989 0.986 0.990 0.936 0.988 0.937 0.875 0.944 0.575 
   1   (0.064) 0.052 0.005 0.011 0.014 0.010 0.064 0.012 0.063 0.125 0.056 0.425 

Locus 1034 : 
2 alleles
12.3% missing data
   2   (0.876) 0.865 0.910 0.905 0.925 0.921 0.875 0.950 0.875 0.927 0.909 0.954 
   1   (0.124) 0.135 0.090 0.095 0.075 0.079 0.125 0.050 0.125 0.073 0.091 0.046 

Locus 1035 : 
2 alleles
0.7% missing data
   3   (0.887) 0.966 0.918 0.878 0.863 0.926 0.887 0.929 0.887 0.975 0.909 0.974 
   4   (0.113) 0.034 0.082 0.122 0.137 0.074 0.113 0.071 0.113 0.025 0.091 0.026 

Locus 1036 : 
2 alleles
5.1% missing data
   1   (0.875) 0.891 0.917 0.911 0.880 0.921 0.875 0.936 0.876 0.975 0.840 0.959 
   3   (0.125) 0.109 0.083 0.089 0.120 0.079 0.125 0.064 0.124 0.025 0.160 0.041 

Locus 1037 : 
2 alleles
12.3% missing data
   4   (0.838) 0.777 0.983 0.901 0.899 0.932 0.838 0.912 0.839 0.949 0.812 0.754 
   2   (0.162) 0.223 0.017 0.099 0.101 0.068 0.162 0.088 0.161 0.051 0.188 0.246 

Locus 1038 : 
2 alleles
5.8% missing data
   1   (0.678) 0.722 0.744 0.777 0.684 0.755 0.678 0.855 0.679 0.922 0.497 0.544 
   3   (0.322) 0.278 0.256 0.223 0.316 0.245 0.322 0.145 0.321 0.078 0.503 0.456 

Locus 1039 : 
2 alleles
6.5% missing data
   3   (0.815) 0.907 0.966 0.801 0.760 0.783 0.815 0.895 0.815 0.947 0.801 0.952 
   1   (0.185) 0.093 0.034 0.199 0.240 0.217 0.185 0.105 0.185 0.053 0.199 0.048 

Locus 1040 : 
2 alleles
2.9% missing data
   4   (0.872) 0.943 0.881 0.918 0.736 0.787 0.872 0.933 0.872 0.983 0.897 0.975 
   2   (0.128) 0.057 0.119 0.082 0.264 0.213 0.128 0.067 0.128 0.017 0.103 0.025 

Locus 1041 : 
2 alleles
1.4% missing data
   2   (0.884) 0.968 0.995 0.922 0.919 0.925 0.883 0.833 0.883 0.985 0.885 0.976 
   4   (0.116) 0.032 0.005 0.078 0.081 0.075 0.117 0.167 0.117 0.015 0.115 0.024 

Locus 1042 : 
2 alleles
1.4% missing data
   2   (0.871) 0.927 0.990 0.828 0.879 0.870 0.871 0.946 0.870 0.973 0.924 0.974 
   1   (0.129) 0.073 0.010 0.172 0.121 0.130 0.129 0.054 0.130 0.027 0.076 0.026 

Locus 1043 : 
2 alleles
2.2% missing data
   1   (0.909) 0.966 0.993 0.968 0.951 0.964 0.909 0.960 0.908 0.988 0.911 0.631 
   3   (0.091) 0.034 0.007 0.032 0.049 0.036 0.091 0.040 0.092 0.012 0.089 0.369 

Locus 1044 : 
2 alleles
1.4% missing data
   2   (0.579) 0.468 0.055 0.640 0.670 0.711 0.579 0.722 0.579 0.596 0.464 0.717 
   4   (0.421) 0.532 0.945 0.360 0.330 0.289 0.421 0.278 0.421 0.404 0.536 0.283 

Locus 1045 : 
2 alleles
17.4% missing data
   1   (0.888) 0.959 0.984 0.927 0.929 0.933 0.888 0.958 0.887 0.969 0.823 0.884 
   3   (0.112) 0.041 0.016 0.073 0.071 0.067 0.112 0.042 0.113 0.031 0.177 0.116 

Locus 1046 : 
2 alleles
18.1% missing data
   3   (0.883) 0.804 0.844 0.934 0.938 0.937 0.884 0.960 0.884 0.980 0.869 0.960 
   1   (0.117) 0.196 0.156 0.066 0.062 0.063 0.116 0.040 0.116 0.020 0.131 0.040 

Locus 1047 : 
2 alleles
3.6% missing data
   1   (0.263) 0.322 0.247 0.218 0.220 0.259 0.263 0.172 0.263 0.253 0.295 0.087 
   4   (0.737) 0.678 0.753 0.782 0.780 0.741 0.737 0.828 0.737 0.747 0.705 0.913 

Locus 1048 : 
2 alleles
15.2% missing data
   3   (0.887) 0.956 0.985 0.918 0.740 0.754 0.888 0.874 0.888 0.839 0.946 0.965 
   1   (0.113) 0.044 0.015 0.082 0.260 0.246 0.112 0.126 0.112 0.161 0.054 0.035 

Locus 1049 : 
2 alleles
2.2% missing data
   4   (0.923) 0.988 0.961 0.940 0.946 0.917 0.923 0.798 0.923 0.995 0.966 0.989 
   2   (0.077) 0.012 0.039 0.060 0.054 0.083 0.077 0.202 0.077 0.005 0.034 0.011 

Locus 1050 : 
2 alleles
0.0% missing data
   4   (0.909) 0.986 0.997 0.904 0.886 0.914 0.909 0.926 0.910 0.991 0.967 0.743 
   2   (0.091) 0.014 0.003 0.096 0.114 0.086 0.091 0.074 0.090 0.009 0.033 0.257 

Locus 1051 : 
2 alleles
4.3% missing data
   2   (0.920) 0.863 0.943 0.974 0.967 0.974 0.919 0.929 0.919 0.984 0.945 0.976 
   4   (0.080) 0.137 0.057 0.026 0.033 0.026 0.081 0.071 0.081 0.016 0.055 0.024 

Locus 1052 : 
2 alleles
13.8% missing data
   2   (0.388) 0.471 0.560 0.317 0.396 0.378 0.388 0.249 0.388 0.078 0.446 0.317 
   4   (0.612) 0.529 0.440 0.683 0.604 0.622 0.612 0.751 0.612 0.922 0.554 0.683 

Locus 1053 : 
2 alleles
7.2% missing data
   2   (0.842) 0.689 0.987 0.864 0.832 0.867 0.842 0.805 0.842 0.982 0.909 0.969 
   4   (0.158) 0.311 0.013 0.136 0.168 0.133 0.158 0.195 0.158 0.018 0.091 0.031 

Locus 1054 : 
2 alleles
2.2% missing data
   2   (0.903) 0.910 0.919 0.958 0.932 0.949 0.903 0.964 0.902 0.861 0.915 0.968 
   4   (0.097) 0.090 0.081 0.042 0.068 0.051 0.097 0.036 0.098 0.139 0.085 0.032 

Locus 1055 : 
2 alleles
11.6% missing data
   1   (0.925) 0.969 0.939 0.924 0.943 0.935 0.925 0.945 0.925 0.977 0.968 0.972 
   3   (0.075) 0.031 0.061 0.076 0.057 0.065 0.075 0.055 0.075 0.023 0.032 0.028 

Locus 1056 : 
2 alleles
13.0% missing data
   4   (0.917) 0.961 0.975 0.954 0.960 0.940 0.917 0.972 0.917 0.983 0.910 0.898 
   2   (0.083) 0.039 0.025 0.046 0.040 0.060 0.083 0.028 0.083 0.017 0.090 0.102 

Locus 1057 : 
2 alleles
3.6% missing data
   3   (0.919) 0.917 0.941 0.977 0.974 0.978 0.919 0.975 0.918 0.967 0.860 0.969 
   1   (0.081) 0.083 0.059 0.023 0.026 0.022 0.081 0.025 0.082 0.033 0.140 0.031 

Locus 1058 : 
2 alleles
12.3% missing data
   4   (0.282) 0.263 0.337 0.193 0.231 0.188 0.282 0.370 0.282 0.929 0.340 0.084 
   2   (0.718) 0.737 0.663 0.807 0.769 0.812 0.718 0.630 0.718 0.071 0.660 0.916 

Locus 1059 : 
2 alleles
15.2% missing data
   1   (0.743) 0.699 0.765 0.850 0.687 0.789 0.743 0.642 0.743 0.958 0.694 0.931 
   4   (0.257) 0.301 0.235 0.150 0.313 0.211 0.257 0.358 0.257 0.042 0.306 0.069 

Locus 1060 : 
2 alleles
12.3% missing data
   4   (0.907) 0.979 0.955 0.894 0.869 0.884 0.907 0.940 0.906 0.942 0.950 0.986 
   2   (0.093) 0.021 0.045 0.106 0.131 0.116 0.093 0.060 0.094 0.058 0.050 0.014 

Locus 1061 : 
2 alleles
10.9% missing data
   1   (0.101) 0.025 0.005 0.177 0.098 0.121 0.101 0.170 0.100 0.100 0.046 0.021 
   3   (0.899) 0.975 0.995 0.823 0.902 0.879 0.899 0.830 0.900 0.900 0.954 0.979 

Locus 1062 : 
2 alleles
17.4% missing data
   4   (0.755) 0.790 0.651 0.818 0.810 0.793 0.755 0.854 0.755 0.695 0.770 0.555 
   2   (0.245) 0.210 0.349 0.182 0.190 0.207 0.245 0.146 0.245 0.305 0.230 0.445 

Locus 1063 : 
2 alleles
11.6% missing data
   1   (0.917) 0.958 0.947 0.919 0.913 0.888 0.917 0.949 0.917 0.993 0.973 0.985 
   2   (0.083) 0.042 0.053 0.081 0.087 0.112 0.083 0.051 0.083 0.007 0.027 0.015 

Locus 1064 : 
2 alleles
13.8% missing data
   2   (0.877) 0.913 0.860 0.927 0.918 0.908 0.877 0.759 0.877 0.978 0.888 0.968 
   4   (0.123) 0.087 0.140 0.073 0.082 0.092 0.123 0.241 0.123 0.022 0.112 0.032 

Locus 1065 : 
2 alleles
2.2% missing data
   4   (0.838) 0.935 0.988 0.825 0.788 0.857 0.839 0.899 0.839 0.954 0.869 0.704 
   2   (0.162) 0.065 0.012 0.175 0.212 0.143 0.161 0.101 0.161 0.046 0.131 0.296 

Locus 1066 : 
2 alleles
2.9% missing data
   3   (0.926) 0.986 0.986 0.924 0.900 0.869 0.926 0.897 0.926 0.994 0.978 0.990 
   1   (0.074) 0.014 0.014 0.076 0.100 0.131 0.074 0.103 0.074 0.006 0.022 0.010 

Locus 1067 : 
2 alleles
10.1% missing data
   2   (0.944) 0.994 0.989 0.905 0.932 0.904 0.944 0.954 0.944 0.979 0.987 0.994 
   4   (0.056) 0.006 0.011 0.095 0.068 0.096 0.056 0.046 0.056 0.021 0.013 0.006 

Locus 1068 : 
2 alleles
4.3% missing data
   3   (0.912) 0.942 0.983 0.976 0.942 0.952 0.912 0.971 0.912 0.993 0.867 0.975 
   2   (0.088) 0.058 0.017 0.024 0.058 0.048 0.088 0.029 0.088 0.007 0.133 0.025 

Locus 1069 : 
2 alleles
5.1% missing data
   4   (0.749) 0.145 0.190 0.973 0.966 0.974 0.750 0.971 0.753 0.157 0.306 0.117 
   1   (0.251) 0.855 0.810 0.027 0.034 0.026 0.250 0.029 0.247 0.843 0.694 0.883 

Locus 1070 : 
2 alleles
13.0% missing data
   3   (0.903) 0.935 0.884 0.951 0.937 0.956 0.903 0.972 0.903 0.971 0.835 0.970 
   4   (0.097) 0.065 0.116 0.049 0.063 0.044 0.097 0.028 0.097 0.029 0.165 0.030 

Locus 1071 : 
2 alleles
9.4% missing data
   2   (0.683) 0.578 0.954 0.691 0.678 0.650 0.682 0.799 0.682 0.950 0.697 0.886 
   4   (0.317) 0.422 0.046 0.309 0.322 0.350 0.318 0.201 0.318 0.050 0.303 0.114 

Locus 1072 : 
2 alleles
1.4% missing data
   2   (0.871) 0.969 0.991 0.861 0.790 0.833 0.871 0.714 0.872 0.952 0.928 0.977 
   3   (0.129) 0.031 0.009 0.139 0.210 0.167 0.129 0.286 0.128 0.048 0.072 0.023 

Locus 1073 : 
2 alleles
3.6% missing data
   2   (0.913) 0.990 0.997 0.899 0.825 0.822 0.913 0.793 0.913 0.954 0.971 0.989 
   1   (0.087) 0.010 0.003 0.101 0.175 0.178 0.087 0.207 0.087 0.046 0.029 0.011 

Locus 1074 : 
2 alleles
4.3% missing data
   2   (0.097) 0.047 0.004 0.043 0.058 0.045 0.097 0.081 0.097 0.086 0.166 0.034 
   4   (0.903) 0.953 0.996 0.957 0.942 0.955 0.903 0.919 0.903 0.914 0.834 0.966 

Locus 1075 : 
2 alleles
20.3% missing data
   3   (0.889) 0.980 0.932 0.891 0.938 0.914 0.888 0.875 0.888 0.973 0.941 0.820 
   2   (0.111) 0.020 0.068 0.109 0.062 0.086 0.112 0.125 0.112 0.027 0.059 0.180 

Locus 1076 : 
2 alleles
2.9% missing data
   2   (0.836) 0.868 0.987 0.874 0.854 0.894 0.836 0.779 0.835 0.978 0.839 0.948 
   4   (0.164) 0.132 0.013 0.126 0.146 0.106 0.164 0.221 0.165 0.022 0.161 0.052 

Locus 1077 : 
2 alleles
4.3% missing data
   1   (0.880) 0.966 0.937 0.874 0.885 0.914 0.880 0.958 0.881 0.988 0.799 0.965 
   3   (0.120) 0.034 0.063 0.126 0.115 0.086 0.120 0.042 0.119 0.012 0.201 0.035 

Locus 1078 : 
2 alleles
5.1% missing data
   3   (0.902) 0.897 0.994 0.955 0.949 0.960 0.902 0.963 0.901 0.988 0.883 0.967 
   1   (0.098) 0.103 0.006 0.045 0.051 0.040 0.098 0.037 0.099 0.012 0.117 0.033 

Locus 1079 : 
2 alleles
14.5% missing data
   2   (0.694) 0.695 0.960 0.667 0.709 0.694 0.694 0.770 0.694 0.763 0.655 0.882 
   1   (0.306) 0.305 0.040 0.333 0.291 0.306 0.306 0.230 0.306 0.237 0.345 0.118 

Locus 1080 : 
2 alleles
15.2% missing data
   3   (0.722) 0.589 0.687 0.813 0.852 0.850 0.721 0.852 0.721 0.740 0.742 0.180 
   1   (0.278) 0.411 0.313 0.187 0.148 0.150 0.279 0.148 0.279 0.260 0.258 0.820 

Locus 1081 : 
2 alleles
12.3% missing data
   4   (0.910) 0.936 0.975 0.964 0.963 0.967 0.910 0.943 0.910 0.976 0.870 0.900 
   2   (0.090) 0.064 0.025 0.036 0.037 0.033 0.090 0.057 0.090 0.024 0.130 0.100 

Locus 1082 : 
2 alleles
3.6% missing data
   4   (0.900) 0.970 0.931 0.907 0.928 0.912 0.900 0.932 0.900 0.861 0.921 0.976 
   1   (0.100) 0.030 0.069 0.093 0.072 0.088 0.100 0.068 0.100 0.139 0.079 0.024 

Locus 1083 : 
2 alleles
4.3% missing data
   3   (0.883) 0.968 0.836 0.928 0.795 0.811 0.883 0.913 0.884 0.980 0.890 0.917 
   4   (0.117) 0.032 0.164 0.072 0.205 0.189 0.117 0.087 0.116 0.020 0.110 0.083 

Locus 1084 : 
2 alleles
5.1% missing data
   4   (0.850) 0.914 0.915 0.928 0.885 0.913 0.850 0.924 0.848 0.974 0.825 0.773 
   2   (0.150) 0.086 0.085 0.072 0.115 0.087 0.150 0.076 0.152 0.026 0.175 0.227 

Locus 1085 : 
2 alleles
1.4% missing data
   4   (0.909) 0.984 0.995 0.893 0.893 0.905 0.909 0.885 0.910 0.990 0.939 0.981 
   1   (0.091) 0.016 0.005 0.107 0.107 0.095 0.091 0.115 0.090 0.010 0.061 0.019 

Locus 1086 : 
2 alleles
13.8% missing data
   3   (0.067) 0.008 0.016 0.075 0.206 0.188 0.067 0.096 0.067 0.026 0.016 0.008 
   4   (0.933) 0.992 0.984 0.925 0.794 0.812 0.933 0.904 0.933 0.974 0.984 0.992 

Locus 1087 : 
2 alleles
12.3% missing data
   2   (0.136) 0.042 0.124 0.112 0.155 0.103 0.136 0.233 0.136 0.020 0.094 0.186 
   4   (0.864) 0.958 0.876 0.888 0.845 0.897 0.864 0.767 0.864 0.980 0.906 0.814 

Locus 1088 : 
2 alleles
5.8% missing data
   1   (0.898) 0.831 0.984 0.933 0.927 0.944 0.898 0.964 0.898 0.980 0.927 0.972 
   4   (0.102) 0.169 0.016 0.067 0.073 0.056 0.102 0.036 0.102 0.020 0.073 0.028 

Locus 1089 : 
2 alleles
17.4% missing data
   1   (0.659) 0.771 0.060 0.708 0.763 0.788 0.659 0.685 0.660 0.380 0.494 0.809 
   4   (0.341) 0.229 0.940 0.292 0.237 0.212 0.341 0.315 0.340 0.620 0.506 0.191 

Locus 1090 : 
2 alleles
8.7% missing data
   3   (0.876) 0.947 0.989 0.905 0.890 0.933 0.875 0.872 0.875 0.972 0.858 0.969 
   1   (0.124) 0.053 0.011 0.095 0.110 0.067 0.125 0.128 0.125 0.028 0.142 0.031 

Locus 1091 : 
2 alleles
17.4% missing data
   1   (0.870) 0.956 0.990 0.865 0.873 0.894 0.870 0.943 0.870 0.837 0.857 0.951 
   3   (0.130) 0.044 0.010 0.135 0.127 0.106 0.130 0.057 0.130 0.163 0.143 0.049 

Locus 1092 : 
2 alleles
19.6% missing data
   3   (0.888) 0.973 0.992 0.905 0.816 0.896 0.888 0.950 0.888 0.980 0.935 0.625 
   1   (0.112) 0.027 0.008 0.095 0.184 0.104 0.112 0.050 0.112 0.020 0.065 0.375 

Locus 1093 : 
2 alleles
13.8% missing data
   3   (0.849) 0.903 0.969 0.939 0.895 0.906 0.849 0.858 0.849 0.966 0.665 0.939 
   1   (0.151) 0.097 0.031 0.061 0.105 0.094 0.151 0.142 0.151 0.034 0.335 0.061 

Locus 1094 : 
2 alleles
8.7% missing data
   3   (0.944) 0.995 0.998 0.902 0.931 0.894 0.944 0.932 0.944 0.995 0.988 0.994 
   1   (0.056) 0.005 0.002 0.098 0.069 0.106 0.056 0.068 0.056 0.005 0.012 0.006 

Locus 1095 : 
2 alleles
3.6% missing data
   2   (0.793) 0.834 0.869 0.855 0.727 0.712 0.793 0.822 0.793 0.771 0.806 0.954 
   4   (0.207) 0.166 0.131 0.145 0.273 0.288 0.207 0.178 0.207 0.229 0.194 0.046 

Locus 1096 : 
2 alleles
13.8% missing data
   2   (0.769) 0.752 0.975 0.823 0.811 0.829 0.769 0.657 0.769 0.695 0.807 0.633 
   4   (0.231) 0.248 0.025 0.177 0.189 0.171 0.231 0.343 0.231 0.305 0.193 0.367 

Locus 1097 : 
2 alleles
3.6% missing data
   3   (0.765) 0.801 0.796 0.903 0.752 0.814 0.765 0.577 0.766 0.802 0.767 0.610 
   2   (0.235) 0.199 0.204 0.097 0.248 0.186 0.235 0.423 0.234 0.198 0.233 0.390 

Locus 1098 : 
2 alleles
3.6% missing data
   4   (0.897) 0.947 0.912 0.952 0.947 0.946 0.897 0.947 0.897 0.984 0.778 0.975 
   2   (0.103) 0.053 0.088 0.048 0.053 0.054 0.103 0.053 0.103 0.016 0.222 0.025 

Locus 1099 : 
2 alleles
13.0% missing data
   2   (0.915) 0.957 0.946 0.935 0.941 0.931 0.915 0.965 0.915 0.993 0.928 0.982 
   4   (0.085) 0.043 0.054 0.065 0.059 0.069 0.085 0.035 0.085 0.007 0.072 0.018 

Locus 1100 : 
2 alleles
7.2% missing data
   3   (0.904) 0.928 0.933 0.924 0.918 0.934 0.904 0.923 0.904 0.990 0.945 0.948 
   1   (0.096) 0.072 0.067 0.076 0.082 0.066 0.096 0.077 0.096 0.010 0.055 0.052 

Locus 1101 : 
2 alleles
10.1% missing data
   3   (0.942) 0.994 0.998 0.908 0.914 0.861 0.942 0.947 0.942 0.977 0.987 0.994 
   1   (0.058) 0.006 0.002 0.092 0.086 0.139 0.058 0.053 0.058 0.023 0.013 0.006 

Locus 1102 : 
2 alleles
14.5% missing data
   2   (0.079) 0.023 0.108 0.076 0.055 0.065 0.079 0.207 0.078 0.015 0.044 0.025 
   3   (0.921) 0.977 0.892 0.924 0.945 0.935 0.921 0.793 0.922 0.985 0.956 0.975 

Locus 1103 : 
2 alleles
4.3% missing data
   2   (0.879) 0.948 0.974 0.839 0.881 0.893 0.879 0.937 0.879 0.987 0.912 0.967 
   4   (0.121) 0.052 0.026 0.161 0.119 0.107 0.121 0.063 0.121 0.013 0.088 0.033 

Locus 1104 : 
2 alleles
14.5% missing data
   2   (0.847) 0.939 0.036 0.902 0.874 0.879 0.847 0.891 0.847 0.882 0.899 0.791 
   1   (0.153) 0.061 0.964 0.098 0.126 0.121 0.153 0.109 0.153 0.118 0.101 0.209 

Locus 1105 : 
2 alleles
11.6% missing data
   4   (0.910) 0.846 0.156 0.980 0.977 0.983 0.910 0.978 0.911 0.872 0.844 0.973 
   2   (0.090) 0.154 0.844 0.020 0.023 0.017 0.090 0.022 0.089 0.128 0.156 0.027 

Locus 1106 : 
2 alleles
18.8% missing data
   2   (0.810) 0.952 0.924 0.777 0.824 0.794 0.810 0.799 0.809 0.877 0.784 0.947 
   4   (0.190) 0.048 0.076 0.223 0.176 0.206 0.190 0.201 0.191 0.123 0.216 0.053 

Locus 1107 : 
2 alleles
12.3% missing data
   4   (0.955) 0.712 0.949 0.995 0.994 0.995 0.955 0.995 0.955 0.989 0.938 0.982 
   2   (0.045) 0.288 0.051 0.005 0.006 0.005 0.045 0.005 0.045 0.011 0.062 0.018 

Locus 1108 : 
2 alleles
3.6% missing data
   1   (0.107) 0.012 0.007 0.198 0.118 0.170 0.106 0.066 0.106 0.009 0.030 0.312 
   4   (0.893) 0.988 0.993 0.802 0.882 0.830 0.894 0.934 0.894 0.991 0.970 0.688 

Locus 1109 : 
2 alleles
2.9% missing data
   3   (0.912) 0.935 0.920 0.963 0.952 0.964 0.912 0.973 0.911 0.987 0.884 0.970 
   2   (0.088) 0.065 0.080 0.037 0.048 0.036 0.088 0.027 0.089 0.013 0.116 0.030 

Locus 1110 : 
2 alleles
5.8% missing data
   3   (0.838) 0.804 0.886 0.908 0.888 0.919 0.838 0.898 0.837 0.868 0.761 0.964 
   4   (0.162) 0.196 0.114 0.092 0.112 0.081 0.162 0.102 0.163 0.132 0.239 0.036 

Locus 1111 : 
2 alleles
7.2% missing data
   2   (0.111) 0.025 0.013 0.113 0.077 0.096 0.111 0.108 0.111 0.014 0.056 0.536 
   4   (0.889) 0.975 0.987 0.887 0.923 0.904 0.889 0.892 0.889 0.986 0.944 0.464 

Locus 1112 : 
2 alleles
2.9% missing data
   2   (0.910) 0.789 0.975 0.965 0.964 0.972 0.910 0.975 0.910 0.774 0.904 0.976 
   4   (0.090) 0.211 0.025 0.035 0.036 0.028 0.090 0.025 0.090 0.226 0.096 0.024 

Locus 1113 : 
2 alleles
2.9% missing data
   3   (0.899) 0.976 0.890 0.832 0.910 0.885 0.899 0.944 0.899 0.986 0.943 0.983 
   1   (0.101) 0.024 0.110 0.168 0.090 0.115 0.101 0.056 0.101 0.014 0.057 0.017 

Locus 1114 : 
2 alleles
4.3% missing data
   2   (0.848) 0.912 0.959 0.866 0.867 0.901 0.847 0.919 0.846 0.922 0.833 0.942 
   4   (0.152) 0.088 0.041 0.134 0.133 0.099 0.153 0.081 0.154 0.078 0.167 0.058 

Locus 1115 : 
2 alleles
10.9% missing data
   4   (0.876) 0.886 0.991 0.911 0.906 0.914 0.876 0.890 0.876 0.984 0.913 0.865 
   2   (0.124) 0.114 0.009 0.089 0.094 0.086 0.124 0.110 0.124 0.016 0.087 0.135 

Locus 1116 : 
2 alleles
12.3% missing data
   1   (0.860) 0.913 0.884 0.929 0.909 0.940 0.860 0.935 0.860 0.901 0.814 0.744 
   2   (0.140) 0.087 0.116 0.071 0.091 0.060 0.140 0.065 0.140 0.099 0.186 0.256 

Locus 1117 : 
2 alleles
13.0% missing data
   4   (0.926) 0.942 0.933 0.987 0.983 0.987 0.926 0.989 0.927 0.874 0.845 0.482 
   1   (0.074) 0.058 0.067 0.013 0.017 0.013 0.074 0.011 0.073 0.126 0.155 0.518 

Locus 1118 : 
2 alleles
13.0% missing data
   2   (0.266) 0.215 0.454 0.156 0.331 0.300 0.265 0.282 0.265 0.068 0.375 0.077 
   4   (0.734) 0.785 0.546 0.844 0.669 0.700 0.735 0.718 0.735 0.932 0.625 0.923 

Locus 1119 : 
2 alleles
6.5% missing data
   4   (0.846) 0.891 0.988 0.845 0.849 0.875 0.846 0.898 0.846 0.955 0.860 0.958 
   2   (0.154) 0.109 0.012 0.155 0.151 0.125 0.154 0.102 0.154 0.045 0.140 0.042 

Locus 1120 : 
2 alleles
3.6% missing data
   2   (0.937) 0.995 0.999 0.830 0.880 0.911 0.937 0.867 0.937 0.996 0.987 0.994 
   1   (0.063) 0.005 0.001 0.170 0.120 0.089 0.063 0.133 0.063 0.004 0.013 0.006 

Locus 1121 : 
2 alleles
8.7% missing data
   1   (0.843) 0.942 0.919 0.860 0.785 0.856 0.843 0.528 0.843 0.978 0.878 0.963 
   2   (0.157) 0.058 0.081 0.140 0.215 0.144 0.157 0.472 0.157 0.022 0.122 0.037 

Locus 1122 : 
2 alleles
11.6% missing data
   1   (0.781) 0.724 0.890 0.852 0.772 0.819 0.781 0.679 0.781 0.798 0.782 0.914 
   3   (0.219) 0.276 0.110 0.148 0.228 0.181 0.219 0.321 0.219 0.202 0.218 0.086 

Locus 1123 : 
2 alleles
4.3% missing data
   3   (0.866) 0.864 0.644 0.832 0.882 0.865 0.866 0.944 0.867 0.986 0.930 0.969 
   4   (0.134) 0.136 0.356 0.168 0.118 0.135 0.134 0.056 0.133 0.014 0.070 0.031 

Locus 1124 : 
2 alleles
16.7% missing data
   2   (0.868) 0.816 0.968 0.950 0.929 0.948 0.868 0.943 0.868 0.979 0.699 0.957 
   4   (0.132) 0.184 0.032 0.050 0.071 0.052 0.132 0.057 0.132 0.021 0.301 0.043 

Locus 1125 : 
2 alleles
5.8% missing data
   2   (0.903) 0.809 0.981 0.972 0.965 0.977 0.903 0.977 0.902 0.972 0.908 0.604 
   1   (0.097) 0.191 0.019 0.028 0.035 0.023 0.097 0.023 0.098 0.028 0.092 0.396 

Locus 1126 : 
2 alleles
9.4% missing data
   4   (0.920) 0.963 0.866 0.930 0.899 0.913 0.920 0.895 0.920 0.994 0.974 0.986 
   3   (0.080) 0.037 0.134 0.070 0.101 0.087 0.080 0.105 0.080 0.006 0.026 0.014 

Locus 1127 : 
2 alleles
3.6% missing data
   4   (0.819) 0.868 0.870 0.866 0.824 0.873 0.818 0.655 0.817 0.843 0.887 0.941 
   2   (0.181) 0.132 0.130 0.134 0.176 0.127 0.182 0.345 0.183 0.157 0.113 0.059 

Locus 1128 : 
2 alleles
5.1% missing data
   1   (0.286) 0.131 0.025 0.285 0.307 0.323 0.286 0.580 0.287 0.276 0.162 0.756 
   3   (0.714) 0.869 0.975 0.715 0.693 0.677 0.714 0.420 0.713 0.724 0.838 0.244 

Locus 1129 : 
2 alleles
15.2% missing data
   1   (0.715) 0.859 0.671 0.684 0.712 0.747 0.715 0.673 0.715 0.926 0.644 0.871 
   4   (0.285) 0.141 0.329 0.316 0.288 0.253 0.285 0.327 0.285 0.074 0.356 0.129 

Locus 1130 : 
2 alleles
5.8% missing data
   2   (0.875) 0.945 0.945 0.894 0.918 0.907 0.874 0.899 0.874 0.984 0.887 0.956 
   4   (0.125) 0.055 0.055 0.106 0.082 0.093 0.126 0.101 0.126 0.016 0.113 0.044 

Locus 1131 : 
2 alleles
2.9% missing data
   4   (0.221) 0.053 0.162 0.425 0.317 0.450 0.221 0.410 0.221 0.031 0.087 0.055 
   2   (0.779) 0.947 0.838 0.575 0.683 0.550 0.779 0.590 0.779 0.969 0.913 0.945 

Locus 1132 : 
2 alleles
2.9% missing data
   3   (0.944) 0.925 0.991 0.994 0.992 0.994 0.944 0.993 0.945 0.991 0.891 0.653 
   1   (0.056) 0.075 0.009 0.006 0.008 0.006 0.056 0.007 0.055 0.009 0.109 0.347 

Locus 1133 : 
2 alleles
2.9% missing data
   4   (0.914) 0.922 0.991 0.960 0.959 0.970 0.914 0.942 0.915 0.970 0.879 0.963 
   1   (0.086) 0.078 0.009 0.040 0.041 0.030 0.086 0.058 0.085 0.030 0.121 0.037 

Locus 1134 : 
2 alleles
13.8% missing data
   3   (0.795) 0.902 0.804 0.712 0.757 0.754 0.795 0.835 0.795 0.860 0.842 0.935 
   1   (0.205) 0.098 0.196 0.288 0.243 0.246 0.205 0.165 0.205 0.140 0.158 0.065 

Locus 1135 : 
2 alleles
3.6% missing data
   3   (0.808) 0.773 0.966 0.927 0.870 0.881 0.807 0.927 0.808 0.718 0.760 0.555 
   2   (0.192) 0.227 0.034 0.073 0.130 0.119 0.193 0.073 0.192 0.282 0.240 0.445 

Locus 1136 : 
2 alleles
2.9% missing data
   1   (0.924) 0.972 0.819 0.961 0.906 0.920 0.924 0.930 0.924 0.989 0.959 0.987 
   4   (0.076) 0.028 0.181 0.039 0.094 0.080 0.076 0.070 0.076 0.011 0.041 0.013 

Locus 1137 : 
2 alleles
10.9% missing data
   3   (0.895) 0.912 0.757 0.946 0.927 0.934 0.895 0.932 0.895 0.900 0.897 0.967 
   1   (0.105) 0.088 0.243 0.054 0.073 0.066 0.105 0.068 0.105 0.100 0.103 0.033 

Locus 1138 : 
2 alleles
5.8% missing data
   2   (0.733) 0.680 0.935 0.742 0.798 0.737 0.733 0.702 0.732 0.766 0.747 0.886 
   4   (0.267) 0.320 0.065 0.258 0.202 0.263 0.267 0.298 0.268 0.234 0.253 0.114 

Locus 1139 : 
2 alleles
10.1% missing data
   2   (0.900) 0.979 0.993 0.889 0.883 0.917 0.900 0.673 0.900 0.894 0.955 0.981 
   4   (0.100) 0.021 0.007 0.111 0.117 0.083 0.100 0.327 0.100 0.106 0.045 0.019 

Locus 1140 : 
2 alleles
6.5% missing data
   2   (0.442) 0.312 0.096 0.615 0.547 0.545 0.442 0.592 0.441 0.872 0.270 0.439 
   4   (0.558) 0.688 0.904 0.385 0.453 0.455 0.558 0.408 0.559 0.128 0.730 0.561 

Locus 1141 : 
2 alleles
2.9% missing data
   4   (0.837) 0.791 0.991 0.955 0.940 0.959 0.836 0.927 0.836 0.948 0.619 0.767 
   3   (0.163) 0.209 0.009 0.045 0.060 0.041 0.164 0.073 0.164 0.052 0.381 0.233 

Locus 1142 : 
2 alleles
12.3% missing data
   4   (0.809) 0.910 0.983 0.754 0.815 0.738 0.809 0.704 0.809 0.974 0.878 0.806 
   2   (0.191) 0.090 0.017 0.246 0.185 0.262 0.191 0.296 0.191 0.026 0.122 0.194 

Locus 1143 : 
2 alleles
4.3% missing data
   1   (0.867) 0.950 0.978 0.894 0.857 0.870 0.867 0.564 0.866 0.967 0.916 0.968 
   3   (0.133) 0.050 0.022 0.106 0.143 0.130 0.133 0.436 0.134 0.033 0.084 0.032 

Locus 1144 : 
2 alleles
8.0% missing data
   2   (0.920) 0.987 0.993 0.923 0.916 0.939 0.920 0.939 0.920 0.994 0.975 0.680 
   4   (0.080) 0.013 0.007 0.077 0.084 0.061 0.080 0.061 0.080 0.006 0.025 0.320 

Locus 1145 : 
2 alleles
5.1% missing data
   1   (0.167) 0.081 0.020 0.130 0.204 0.187 0.167 0.090 0.167 0.041 0.223 0.074 
   3   (0.833) 0.919 0.980 0.870 0.796 0.813 0.833 0.910 0.833 0.959 0.777 0.926 

Locus 1146 : 
2 alleles
10.9% missing data
   1   (0.901) 0.830 0.424 0.979 0.972 0.980 0.901 0.962 0.902 0.735 0.915 0.614 
   3   (0.099) 0.170 0.576 0.021 0.028 0.020 0.099 0.038 0.098 0.265 0.085 0.386 

Locus 1147 : 
2 alleles
2.9% missing data
   1   (0.908) 0.981 0.995 0.881 0.913 0.906 0.908 0.939 0.908 0.988 0.938 0.984 
   3   (0.092) 0.019 0.005 0.119 0.087 0.094 0.092 0.061 0.092 0.012 0.062 0.016 

Locus 1148 : 
2 alleles
3.6% missing data
   1   (0.905) 0.977 0.953 0.878 0.832 0.904 0.905 0.929 0.904 0.991 0.948 0.982 
   3   (0.095) 0.023 0.047 0.122 0.168 0.096 0.095 0.071 0.096 0.009 0.052 0.018 

Locus 1149 : 
2 alleles
15.2% missing data
   2   (0.468) 0.361 0.592 0.591 0.462 0.558 0.468 0.625 0.467 0.527 0.433 0.124 
   4   (0.532) 0.639 0.408 0.409 0.538 0.442 0.532 0.375 0.533 0.473 0.567 0.876 

Locus 1150 : 
2 alleles
4.3% missing data
   2   (0.929) 0.984 0.991 0.954 0.924 0.961 0.929 0.656 0.929 0.993 0.967 0.988 
   3   (0.071) 0.016 0.009 0.046 0.076 0.039 0.071 0.344 0.071 0.007 0.033 0.012 

Locus 1151 : 
2 alleles
15.2% missing data
   4   (0.952) 0.995 0.999 0.943 0.928 0.956 0.953 0.897 0.953 0.996 0.988 0.992 
   2   (0.048) 0.005 0.001 0.057 0.072 0.044 0.047 0.103 0.047 0.004 0.012 0.008 

Locus 1152 : 
2 alleles
13.0% missing data
   4   (0.903) 0.982 0.971 0.910 0.843 0.857 0.903 0.904 0.902 0.961 0.961 0.985 
   3   (0.097) 0.018 0.029 0.090 0.157 0.143 0.097 0.096 0.098 0.039 0.039 0.015 

Locus 1153 : 
2 alleles
13.8% missing data
   3   (0.900) 0.938 0.972 0.922 0.931 0.932 0.900 0.784 0.900 0.981 0.929 0.928 
   4   (0.100) 0.062 0.028 0.078 0.069 0.068 0.100 0.216 0.100 0.019 0.071 0.072 

Locus 1154 : 
2 alleles
6.5% missing data
   1   (0.926) 0.982 0.988 0.931 0.857 0.905 0.926 0.957 0.927 0.994 0.964 0.979 
   3   (0.074) 0.018 0.012 0.069 0.143 0.095 0.074 0.043 0.073 0.006 0.036 0.021 

Locus 1155 : 
2 alleles
13.8% missing data
   3   (0.822) 0.943 0.881 0.771 0.877 0.822 0.822 0.873 0.822 0.882 0.867 0.553 
   1   (0.178) 0.057 0.119 0.229 0.123 0.178 0.178 0.127 0.178 0.118 0.133 0.447 

Locus 1156 : 
2 alleles
10.9% missing data
   3   (0.812) 0.791 0.948 0.912 0.878 0.896 0.812 0.909 0.811 0.724 0.703 0.941 
   1   (0.188) 0.209 0.052 0.088 0.122 0.104 0.188 0.091 0.189 0.276 0.297 0.059 

Locus 1157 : 
2 alleles
6.5% missing data
   1   (0.845) 0.945 0.661 0.760 0.835 0.819 0.846 0.792 0.846 0.981 0.908 0.916 
   3   (0.155) 0.055 0.339 0.240 0.165 0.181 0.154 0.208 0.154 0.019 0.092 0.084 

Locus 1158 : 
2 alleles
1.4% missing data
   1   (0.792) 0.841 0.890 0.677 0.792 0.729 0.792 0.877 0.792 0.959 0.852 0.941 
   2   (0.208) 0.159 0.110 0.323 0.208 0.271 0.208 0.123 0.208 0.041 0.148 0.059 

Locus 1159 : 
2 alleles
5.1% missing data
   1   (0.773) 0.795 0.976 0.761 0.821 0.803 0.773 0.838 0.773 0.708 0.752 0.933 
   3   (0.227) 0.205 0.024 0.239 0.179 0.197 0.227 0.162 0.227 0.292 0.248 0.067 

Locus 1160 : 
2 alleles
7.2% missing data
   4   (0.856) 0.926 0.987 0.896 0.866 0.860 0.856 0.877 0.856 0.979 0.824 0.954 
   2   (0.144) 0.074 0.013 0.104 0.134 0.140 0.144 0.123 0.144 0.021 0.176 0.046 

Locus 1161 : 
2 alleles
21.0% missing data
   1   (0.654) 0.546 0.035 0.668 0.750 0.673 0.653 0.693 0.652 0.606 0.717 0.902 
   3   (0.346) 0.454 0.965 0.332 0.250 0.327 0.347 0.307 0.348 0.394 0.283 0.098 

Locus 1162 : 
2 alleles
3.6% missing data
   2   (0.156) 0.065 0.038 0.218 0.165 0.119 0.156 0.078 0.157 0.153 0.155 0.041 
   3   (0.844) 0.935 0.962 0.782 0.835 0.881 0.844 0.922 0.843 0.847 0.845 0.959 

Locus 1163 : 
2 alleles
17.4% missing data
   2   (0.927) 0.988 0.996 0.949 0.908 0.883 0.927 0.911 0.927 0.966 0.968 0.985 
   4   (0.073) 0.012 0.004 0.051 0.092 0.117 0.073 0.089 0.073 0.034 0.032 0.015 

Locus 1164 : 
2 alleles
5.8% missing data
   2   (0.544) 0.481 0.089 0.493 0.548 0.530 0.544 0.460 0.545 0.943 0.627 0.506 
   4   (0.456) 0.519 0.911 0.507 0.452 0.470 0.456 0.540 0.455 0.057 0.373 0.494 

Locus 1165 : 
2 alleles
5.1% missing data
   3   (0.756) 0.862 0.511 0.769 0.779 0.832 0.756 0.822 0.755 0.074 0.741 0.938 
   1   (0.244) 0.138 0.489 0.231 0.221 0.168 0.244 0.178 0.245 0.926 0.259 0.062 

Locus 1166 : 
2 alleles
5.8% missing data
   1   (0.831) 0.897 0.062 0.855 0.831 0.803 0.831 0.846 0.830 0.965 0.919 0.929 
   3   (0.169) 0.103 0.938 0.145 0.169 0.197 0.169 0.154 0.170 0.035 0.081 0.071 

Locus 1167 : 
2 alleles
3.6% missing data
   3   (0.901) 0.837 0.964 0.937 0.915 0.954 0.901 0.965 0.901 0.970 0.938 0.971 
   1   (0.099) 0.163 0.036 0.063 0.085 0.046 0.099 0.035 0.099 0.030 0.062 0.029 

Locus 1168 : 
2 alleles
9.4% missing data
   1   (0.894) 0.982 0.985 0.918 0.888 0.881 0.894 0.932 0.894 0.988 0.955 0.751 
   3   (0.106) 0.018 0.015 0.082 0.112 0.119 0.106 0.068 0.106 0.012 0.045 0.249 

Locus 1169 : 
2 alleles
12.3% missing data
   1   (0.899) 0.954 0.885 0.947 0.939 0.937 0.899 0.959 0.898 0.822 0.902 0.972 
   3   (0.101) 0.046 0.115 0.053 0.061 0.063 0.101 0.041 0.102 0.178 0.098 0.028 

Locus 1170 : 
2 alleles
5.8% missing data
   1   (0.886) 0.918 0.037 0.938 0.932 0.929 0.886 0.938 0.886 0.967 0.908 0.964 
   4   (0.114) 0.082 0.963 0.062 0.068 0.071 0.114 0.062 0.114 0.033 0.092 0.036 

Locus 1171 : 
2 alleles
5.8% missing data
   3   (0.390) 0.178 0.457 0.285 0.437 0.395 0.390 0.290 0.389 0.379 0.500 0.824 
   4   (0.610) 0.822 0.543 0.715 0.563 0.605 0.610 0.710 0.611 0.621 0.500 0.176 

Locus 1172 : 
2 alleles
13.8% missing data
   2   (0.927) 0.954 0.996 0.970 0.979 0.978 0.927 0.981 0.928 0.975 0.870 0.928 
   3   (0.073) 0.046 0.004 0.030 0.021 0.022 0.073 0.019 0.072 0.025 0.130 0.072 

Locus 1173 : 
2 alleles
3.6% missing data
   1   (0.625) 0.785 0.971 0.628 0.499 0.578 0.625 0.627 0.624 0.918 0.658 0.592 
   2   (0.375) 0.215 0.029 0.372 0.501 0.422 0.375 0.373 0.376 0.082 0.342 0.408 

Locus 1174 : 
2 alleles
13.0% missing data
   3   (0.861) 0.968 0.928 0.813 0.826 0.713 0.861 0.858 0.860 0.980 0.936 0.976 
   1   (0.139) 0.032 0.072 0.187 0.174 0.287 0.139 0.142 0.140 0.020 0.064 0.024 

Locus 1175 : 
2 alleles
2.2% missing data
   1   (0.854) 0.777 0.769 0.924 0.934 0.931 0.854 0.941 0.854 0.806 0.787 0.956 
   3   (0.146) 0.223 0.231 0.076 0.066 0.069 0.146 0.059 0.146 0.194 0.213 0.044 

Locus 1176 : 
2 alleles
7.2% missing data
   1   (0.883) 0.853 0.985 0.889 0.913 0.930 0.883 0.908 0.883 0.978 0.922 0.973 
   3   (0.117) 0.147 0.015 0.111 0.087 0.070 0.117 0.092 0.117 0.022 0.078 0.027 

Locus 1177 : 
2 alleles
13.0% missing data
   3   (0.924) 0.963 0.966 0.958 0.927 0.931 0.924 0.966 0.924 0.931 0.947 0.979 
   1   (0.076) 0.037 0.034 0.042 0.073 0.069 0.076 0.034 0.076 0.069 0.053 0.021 

Locus 1178 : 
2 alleles
2.9% missing data
   3   (0.867) 0.941 0.889 0.889 0.891 0.872 0.867 0.898 0.868 0.984 0.869 0.932 
   1   (0.133) 0.059 0.111 0.111 0.109 0.128 0.133 0.102 0.132 0.016 0.131 0.068 

Locus 1179 : 
2 alleles
10.9% missing data
   2   (0.827) 0.919 0.895 0.823 0.795 0.814 0.827 0.805 0.827 0.961 0.839 0.943 
   4   (0.173) 0.081 0.105 0.177 0.205 0.186 0.173 0.195 0.173 0.039 0.161 0.057 

Locus 1180 : 
2 alleles
7.2% missing data
   1   (0.181) 0.153 0.013 0.120 0.153 0.124 0.182 0.132 0.182 0.046 0.236 0.046 
   3   (0.819) 0.847 0.987 0.880 0.847 0.876 0.818 0.868 0.818 0.954 0.764 0.954 

Locus 1181 : 
2 alleles
11.6% missing data
   3   (0.918) 0.987 0.996 0.890 0.918 0.877 0.918 0.827 0.918 0.929 0.969 0.983 
   1   (0.082) 0.013 0.004 0.110 0.082 0.123 0.082 0.173 0.082 0.071 0.031 0.017 

Locus 1182 : 
2 alleles
11.6% missing data
   2   (0.894) 0.953 0.990 0.921 0.923 0.922 0.895 0.947 0.895 0.926 0.860 0.977 
   4   (0.106) 0.047 0.010 0.079 0.077 0.078 0.105 0.053 0.105 0.074 0.140 0.023 

Locus 1183 : 
2 alleles
2.9% missing data
   4   (0.904) 0.979 0.996 0.904 0.918 0.917 0.904 0.825 0.903 0.989 0.953 0.986 
   3   (0.096) 0.021 0.004 0.096 0.082 0.083 0.096 0.175 0.097 0.011 0.047 0.014 

Locus 1184 : 
2 alleles
10.9% missing data
   4   (0.736) 0.861 0.970 0.782 0.701 0.751 0.736 0.643 0.737 0.918 0.636 0.801 
   2   (0.264) 0.139 0.030 0.218 0.299 0.249 0.264 0.357 0.263 0.082 0.364 0.199 

Locus 1185 : 
2 alleles
13.8% missing data
   4   (0.913) 0.978 0.961 0.908 0.870 0.906 0.913 0.930 0.913 0.952 0.949 0.980 
   2   (0.087) 0.022 0.039 0.092 0.130 0.094 0.087 0.070 0.087 0.048 0.051 0.020 

Locus 1186 : 
2 alleles
0.7% missing data
   4   (0.844) 0.893 0.943 0.899 0.895 0.885 0.844 0.931 0.845 0.763 0.747 0.948 
   2   (0.156) 0.107 0.057 0.101 0.105 0.115 0.156 0.069 0.155 0.237 0.253 0.052 

Locus 1187 : 
2 alleles
12.3% missing data
   3   (0.881) 0.877 0.903 0.924 0.948 0.937 0.881 0.960 0.881 0.974 0.844 0.961 
   1   (0.119) 0.123 0.097 0.076 0.052 0.063 0.119 0.040 0.119 0.026 0.156 0.039 

Locus 1188 : 
2 alleles
11.6% missing data
   2   (0.861) 0.962 0.980 0.766 0.885 0.815 0.861 0.790 0.861 0.856 0.919 0.934 
   3   (0.139) 0.038 0.020 0.234 0.115 0.185 0.139 0.210 0.139 0.144 0.081 0.066 

Locus 1189 : 
2 alleles
5.1% missing data
   2   (0.815) 0.881 0.973 0.865 0.817 0.837 0.816 0.649 0.816 0.976 0.906 0.251 
   1   (0.185) 0.119 0.027 0.135 0.183 0.163 0.184 0.351 0.184 0.024 0.094 0.749 

Locus 1190 : 
2 alleles
13.8% missing data
   2   (0.572) 0.414 0.587 0.653 0.608 0.595 0.572 0.677 0.571 0.494 0.640 0.299 
   4   (0.428) 0.586 0.413 0.347 0.392 0.405 0.428 0.323 0.429 0.506 0.360 0.701 

Locus 1191 : 
2 alleles
5.8% missing data
   3   (0.901) 0.913 0.982 0.948 0.899 0.917 0.901 0.897 0.901 0.990 0.927 0.971 
   4   (0.099) 0.087 0.018 0.052 0.101 0.083 0.099 0.103 0.099 0.010 0.073 0.029 

Locus 1192 : 
2 alleles
3.6% missing data
   2   (0.923) 0.860 0.976 0.980 0.976 0.984 0.923 0.973 0.923 0.969 0.849 0.965 
   4   (0.077) 0.140 0.024 0.020 0.024 0.016 0.077 0.027 0.077 0.031 0.151 0.035 

Locus 1193 : 
2 alleles
2.9% missing data
   3   (0.882) 0.965 0.829 0.947 0.871 0.867 0.881 0.877 0.881 0.981 0.880 0.962 
   1   (0.118) 0.035 0.171 0.053 0.129 0.133 0.119 0.123 0.119 0.019 0.120 0.038 

Locus 1194 : 
2 alleles
2.9% missing data
   2   (0.110) 0.335 0.027 0.030 0.045 0.029 0.110 0.039 0.109 0.018 0.112 0.244 
   4   (0.890) 0.665 0.973 0.970 0.955 0.971 0.890 0.961 0.891 0.982 0.888 0.756 

Locus 1195 : 
2 alleles
14.5% missing data
   2   (0.882) 0.952 0.811 0.946 0.915 0.938 0.882 0.675 0.883 0.909 0.826 0.955 
   4   (0.118) 0.048 0.189 0.054 0.085 0.062 0.118 0.325 0.117 0.091 0.174 0.045 

Locus 1196 : 
2 alleles
13.0% missing data
   4   (0.585) 0.558 0.570 0.620 0.577 0.534 0.586 0.684 0.587 0.882 0.605 0.216 
   2   (0.415) 0.442 0.430 0.380 0.423 0.466 0.414 0.316 0.413 0.118 0.395 0.784 

Locus 1197 : 
2 alleles
3.6% missing data
   2   (0.901) 0.980 0.986 0.906 0.864 0.912 0.902 0.942 0.902 0.987 0.954 0.760 
   4   (0.099) 0.020 0.014 0.094 0.136 0.088 0.098 0.058 0.098 0.013 0.046 0.240 

Locus 1198 : 
2 alleles
4.3% missing data
   3   (0.946) 0.995 0.999 0.874 0.936 0.915 0.946 0.932 0.946 0.996 0.989 0.995 
   4   (0.054) 0.005 0.001 0.126 0.064 0.085 0.054 0.068 0.054 0.004 0.011 0.005 

Locus 1199 : 
2 alleles
5.8% missing data
   3   (0.786) 0.858 0.958 0.771 0.834 0.827 0.786 0.887 0.786 0.939 0.721 0.881 
   1   (0.214) 0.142 0.042 0.229 0.166 0.173 0.214 0.113 0.214 0.061 0.279 0.119 

Locus 1200 : 
2 alleles
5.1% missing data
   3   (0.528) 0.522 0.468 0.596 0.575 0.619 0.528 0.737 0.528 0.125 0.387 0.542 
   1   (0.472) 0.478 0.532 0.404 0.425 0.381 0.472 0.263 0.472 0.875 0.613 0.458 

Locus 1201 : 
2 alleles
2.9% missing data
   1   (0.814) 0.904 0.812 0.803 0.815 0.834 0.814 0.785 0.814 0.085 0.874 0.954 
   2   (0.186) 0.096 0.188 0.197 0.185 0.166 0.186 0.215 0.186 0.915 0.126 0.046 

Locus 1202 : 
2 alleles
5.8% missing data
   4   (0.574) 0.683 0.524 0.525 0.566 0.476 0.574 0.566 0.574 0.909 0.614 0.477 
   2   (0.426) 0.317 0.476 0.475 0.434 0.524 0.426 0.434 0.426 0.091 0.386 0.523 

Locus 1203 : 
2 alleles
3.6% missing data
   2   (0.918) 0.920 0.771 0.971 0.970 0.967 0.918 0.969 0.918 0.900 0.895 0.958 
   4   (0.082) 0.080 0.229 0.029 0.030 0.033 0.082 0.031 0.082 0.100 0.105 0.042 

Locus 1204 : 
2 alleles
0.7% missing data
   1   (0.838) 0.881 0.781 0.898 0.798 0.803 0.838 0.832 0.838 0.980 0.858 0.965 
   3   (0.162) 0.119 0.219 0.102 0.202 0.197 0.162 0.168 0.162 0.020 0.142 0.035 

Locus 1205 : 
2 alleles
1.4% missing data
   3   (0.892) 0.919 0.983 0.932 0.929 0.943 0.892 0.951 0.891 0.984 0.898 0.973 
   1   (0.108) 0.081 0.017 0.068 0.071 0.057 0.108 0.049 0.109 0.016 0.102 0.027 

Locus 1206 : 
2 alleles
2.9% missing data
   3   (0.950) 0.826 0.947 0.995 0.993 0.995 0.951 0.994 0.951 0.981 0.894 0.985 
   1   (0.050) 0.174 0.053 0.005 0.007 0.005 0.049 0.006 0.049 0.019 0.106 0.015 

Locus 1207 : 
2 alleles
5.8% missing data
   2   (0.826) 0.828 0.962 0.888 0.886 0.871 0.826 0.873 0.826 0.956 0.758 0.876 
   4   (0.174) 0.172 0.038 0.112 0.114 0.129 0.174 0.127 0.174 0.044 0.242 0.124 

Locus 1208 : 
2 alleles
3.6% missing data
   1   (0.839) 0.918 0.476 0.909 0.882 0.903 0.839 0.915 0.838 0.813 0.766 0.934 
   3   (0.161) 0.082 0.524 0.091 0.118 0.097 0.161 0.085 0.162 0.187 0.234 0.066 

Locus 1209 : 
2 alleles
10.1% missing data
   1   (0.893) 0.968 0.866 0.900 0.875 0.860 0.893 0.935 0.892 0.991 0.946 0.978 
   4   (0.107) 0.032 0.134 0.100 0.125 0.140 0.107 0.065 0.108 0.009 0.054 0.022 

Locus 1210 : 
2 alleles
3.6% missing data
   3   (0.895) 0.942 0.940 0.940 0.929 0.934 0.895 0.841 0.895 0.697 0.903 0.974 
   2   (0.105) 0.058 0.060 0.060 0.071 0.066 0.105 0.159 0.105 0.303 0.097 0.026 

Locus 1211 : 
2 alleles
4.3% missing data
   4   (0.817) 0.864 0.832 0.810 0.857 0.867 0.817 0.905 0.817 0.796 0.818 0.914 
   2   (0.183) 0.136 0.168 0.190 0.143 0.133 0.183 0.095 0.183 0.204 0.182 0.086 

Locus 1212 : 
2 alleles
12.3% missing data
   1   (0.885) 0.951 0.924 0.875 0.894 0.920 0.885 0.913 0.885 0.925 0.932 0.818 
   3   (0.115) 0.049 0.076 0.125 0.106 0.080 0.115 0.087 0.115 0.075 0.068 0.182 

Locus 1213 : 
2 alleles
0.7% missing data
   4   (0.910) 0.978 0.994 0.919 0.947 0.929 0.910 0.926 0.910 0.967 0.934 0.987 
   2   (0.090) 0.022 0.006 0.081 0.053 0.071 0.090 0.074 0.090 0.033 0.066 0.013 

Locus 1214 : 
2 alleles
5.1% missing data
   1   (0.901) 0.932 0.875 0.930 0.959 0.929 0.902 0.907 0.902 0.972 0.949 0.798 
   2   (0.099) 0.068 0.125 0.070 0.041 0.071 0.098 0.093 0.098 0.028 0.051 0.202 

Locus 1215 : 
2 alleles
5.1% missing data
   2   (0.833) 0.271 0.851 0.981 0.977 0.982 0.833 0.980 0.835 0.797 0.465 0.151 
   4   (0.167) 0.729 0.149 0.019 0.023 0.018 0.167 0.020 0.165 0.203 0.535 0.849 

Locus 1216 : 
2 alleles
4.3% missing data
   3   (0.917) 0.839 0.990 0.974 0.966 0.976 0.917 0.982 0.917 0.954 0.891 0.958 
   4   (0.083) 0.161 0.010 0.026 0.034 0.024 0.083 0.018 0.083 0.046 0.109 0.042 

Locus 1217 : 
2 alleles
5.1% missing data
   1   (0.780) 0.878 0.980 0.751 0.750 0.766 0.781 0.745 0.781 0.960 0.779 0.939 
   4   (0.220) 0.122 0.020 0.249 0.250 0.234 0.219 0.255 0.219 0.040 0.221 0.061 

Locus 1218 : 
2 alleles
5.1% missing data
   4   (0.570) 0.734 0.856 0.557 0.631 0.563 0.570 0.705 0.570 0.687 0.517 0.133 
   2   (0.430) 0.266 0.144 0.443 0.369 0.437 0.430 0.295 0.430 0.313 0.483 0.867 

Locus 1219 : 
2 alleles
2.9% missing data
   1   (0.876) 0.935 0.662 0.917 0.924 0.923 0.876 0.949 0.876 0.981 0.826 0.957 
   2   (0.124) 0.065 0.338 0.083 0.076 0.077 0.124 0.051 0.124 0.019 0.174 0.043 

Locus 1220 : 
2 alleles
13.0% missing data
   1   (0.889) 0.942 0.992 0.944 0.925 0.943 0.889 0.824 0.888 0.867 0.866 0.954 
   3   (0.111) 0.058 0.008 0.056 0.075 0.057 0.111 0.176 0.112 0.133 0.134 0.046 

Locus 1221 : 
2 alleles
4.3% missing data
   2   (0.912) 0.977 0.994 0.905 0.917 0.929 0.912 0.894 0.913 0.985 0.940 0.984 
   4   (0.088) 0.023 0.006 0.095 0.083 0.071 0.088 0.106 0.087 0.015 0.060 0.016 

Locus 1222 : 
2 alleles
13.0% missing data
   2   (0.386) 0.386 0.479 0.305 0.416 0.372 0.386 0.565 0.387 0.384 0.294 0.645 
   4   (0.614) 0.614 0.521 0.695 0.584 0.628 0.614 0.435 0.613 0.616 0.706 0.355 

Locus 1223 : 
2 alleles
1.4% missing data
   1   (0.865) 0.891 0.987 0.953 0.933 0.942 0.865 0.948 0.865 0.972 0.628 0.961 
   3   (0.135) 0.109 0.013 0.047 0.067 0.058 0.135 0.052 0.135 0.028 0.372 0.039 

Locus 1224 : 
2 alleles
2.9% missing data
   4   (0.894) 0.886 0.993 0.936 0.926 0.915 0.894 0.929 0.894 0.920 0.930 0.969 
   2   (0.106) 0.114 0.007 0.064 0.074 0.085 0.106 0.071 0.106 0.080 0.070 0.031 

Locus 1225 : 
2 alleles
12.3% missing data
   1   (0.872) 0.960 0.887 0.911 0.855 0.876 0.872 0.874 0.871 0.837 0.913 0.966 
   3   (0.128) 0.040 0.113 0.089 0.145 0.124 0.128 0.126 0.129 0.163 0.087 0.034 

Locus 1226 : 
2 alleles
3.6% missing data
   3   (0.883) 0.892 0.765 0.961 0.931 0.955 0.883 0.888 0.883 0.986 0.796 0.973 
   4   (0.117) 0.108 0.235 0.039 0.069 0.045 0.117 0.112 0.117 0.014 0.204 0.027 

Locus 1227 : 
2 alleles
14.5% missing data
   1   (0.319) 0.309 0.034 0.370 0.415 0.317 0.319 0.232 0.319 0.061 0.262 0.378 
   3   (0.681) 0.691 0.966 0.630 0.585 0.683 0.681 0.768 0.681 0.939 0.738 0.622 

Locus 1228 : 
2 alleles
10.9% missing data
   3   (0.946) 0.994 0.998 0.930 0.919 0.934 0.946 0.866 0.946 0.978 0.988 0.994 
   4   (0.054) 0.006 0.002 0.070 0.081 0.066 0.054 0.134 0.054 0.022 0.012 0.006 

Locus 1229 : 
2 alleles
3.6% missing data
   1   (0.834) 0.876 0.384 0.913 0.871 0.863 0.834 0.860 0.834 0.099 0.881 0.964 
   2   (0.166) 0.124 0.616 0.087 0.129 0.137 0.166 0.140 0.166 0.901 0.119 0.036 

Locus 1230 : 
2 alleles
11.6% missing data
   1   (0.736) 0.475 0.977 0.712 0.813 0.780 0.736 0.840 0.736 0.957 0.725 0.935 
   2   (0.264) 0.525 0.023 0.288 0.187 0.220 0.264 0.160 0.264 0.043 0.275 0.065 

Locus 1231 : 
2 alleles
3.6% missing data
   1   (0.553) 0.303 0.045 0.731 0.544 0.582 0.553 0.507 0.553 0.662 0.607 0.538 
   3   (0.447) 0.697 0.955 0.269 0.456 0.418 0.447 0.493 0.447 0.338 0.393 0.462 

Locus 1232 : 
2 alleles
13.0% missing data
   1   (0.150) 0.086 0.012 0.170 0.151 0.177 0.150 0.110 0.150 0.030 0.105 0.037 
   3   (0.850) 0.914 0.988 0.830 0.849 0.823 0.850 0.890 0.850 0.970 0.895 0.963 

Locus 1233 : 
2 alleles
3.6% missing data
   4   (0.914) 0.975 0.934 0.942 0.941 0.951 0.914 0.946 0.914 0.991 0.963 0.667 
   2   (0.086) 0.025 0.066 0.058 0.059 0.049 0.086 0.054 0.086 0.009 0.037 0.333 

Locus 1234 : 
2 alleles
4.3% missing data
   2   (0.244) 0.424 0.030 0.160 0.194 0.159 0.244 0.158 0.243 0.914 0.247 0.062 
   4   (0.756) 0.576 0.970 0.840 0.806 0.841 0.756 0.842 0.757 0.086 0.753 0.938 

Locus 1235 : 
2 alleles
10.9% missing data
   4   (0.901) 0.963 0.916 0.903 0.860 0.867 0.901 0.952 0.901 0.957 0.948 0.940 
   2   (0.099) 0.037 0.084 0.097 0.140 0.133 0.099 0.048 0.099 0.043 0.052 0.060 

Locus 1236 : 
2 alleles
11.6% missing data
   2   (0.118) 0.046 0.104 0.087 0.111 0.124 0.117 0.193 0.117 0.091 0.094 0.031 
   4   (0.882) 0.954 0.896 0.913 0.889 0.876 0.883 0.807 0.883 0.909 0.906 0.969 

Locus 1237 : 
2 alleles
13.0% missing data
   3   (0.911) 0.972 0.945 0.928 0.894 0.877 0.911 0.885 0.911 0.993 0.959 0.984 
   2   (0.089) 0.028 0.055 0.072 0.106 0.123 0.089 0.115 0.089 0.007 0.041 0.016 

Locus 1238 : 
2 alleles
4.3% missing data
   2   (0.737) 0.771 0.980 0.790 0.686 0.720 0.737 0.566 0.736 0.834 0.852 0.719 
   4   (0.263) 0.229 0.020 0.210 0.314 0.280 0.263 0.434 0.264 0.166 0.148 0.281 

Locus 1239 : 
2 alleles
2.9% missing data
   2   (0.876) 0.899 0.875 0.935 0.885 0.893 0.876 0.929 0.876 0.981 0.854 0.964 
   4   (0.124) 0.101 0.125 0.065 0.115 0.107 0.124 0.071 0.124 0.019 0.146 0.036 

Locus 1240 : 
2 alleles
2.9% missing data
   1   (0.892) 0.943 0.991 0.932 0.875 0.875 0.892 0.943 0.892 0.865 0.914 0.963 
   3   (0.108) 0.057 0.009 0.068 0.125 0.125 0.108 0.057 0.108 0.135 0.086 0.037 

Locus 1241 : 
2 alleles
5.8% missing data
   4   (0.632) 0.797 0.689 0.452 0.530 0.485 0.632 0.719 0.631 0.676 0.735 0.865 
   1   (0.368) 0.203 0.311 0.548 0.470 0.515 0.368 0.281 0.369 0.324 0.265 0.135 

Locus 1242 : 
2 alleles
5.8% missing data
   1   (0.930) 0.989 0.989 0.914 0.874 0.875 0.930 0.958 0.931 0.994 0.975 0.989 
   2   (0.070) 0.011 0.011 0.086 0.126 0.125 0.070 0.042 0.069 0.006 0.025 0.011 

Locus 1243 : 
2 alleles
3.6% missing data
   2   (0.195) 0.080 0.167 0.222 0.275 0.220 0.195 0.189 0.195 0.436 0.135 0.057 
   4   (0.805) 0.920 0.833 0.778 0.725 0.780 0.805 0.811 0.805 0.564 0.865 0.943 

Locus 1244 : 
2 alleles
2.2% missing data
   3   (0.868) 0.932 0.987 0.905 0.938 0.904 0.868 0.876 0.868 0.980 0.805 0.954 
   1   (0.132) 0.068 0.013 0.095 0.062 0.096 0.132 0.124 0.132 0.020 0.195 0.046 

Locus 1245 : 
2 alleles
10.1% missing data
   3   (0.161) 0.038 0.009 0.212 0.212 0.275 0.161 0.253 0.161 0.163 0.080 0.030 
   1   (0.839) 0.962 0.991 0.788 0.788 0.725 0.839 0.747 0.839 0.837 0.920 0.970 

Locus 1246 : 
2 alleles
13.8% missing data
   4   (0.904) 0.670 0.984 0.967 0.960 0.969 0.904 0.975 0.905 0.992 0.865 0.976 
   2   (0.096) 0.330 0.016 0.033 0.040 0.031 0.096 0.025 0.095 0.008 0.135 0.024 

Locus 1247 : 
2 alleles
4.3% missing data
   1   (0.773) 0.911 0.975 0.735 0.699 0.717 0.773 0.697 0.772 0.970 0.853 0.812 
   3   (0.227) 0.089 0.025 0.265 0.301 0.283 0.227 0.303 0.228 0.030 0.147 0.188 

Locus 1248 : 
2 alleles
10.9% missing data
   3   (0.802) 0.890 0.552 0.780 0.845 0.840 0.802 0.800 0.802 0.850 0.879 0.697 
   1   (0.198) 0.110 0.448 0.220 0.155 0.160 0.198 0.200 0.198 0.150 0.121 0.303 

Locus 1249 : 
2 alleles
6.5% missing data
   1   (0.794) 0.656 0.659 0.921 0.892 0.903 0.794 0.920 0.794 0.967 0.684 0.753 
   3   (0.206) 0.344 0.341 0.079 0.108 0.097 0.206 0.080 0.206 0.033 0.316 0.247 

Locus 1250 : 
2 alleles
4.3% missing data
   3   (0.902) 0.963 0.993 0.934 0.914 0.907 0.902 0.910 0.902 0.992 0.921 0.972 
   1   (0.098) 0.037 0.007 0.066 0.086 0.093 0.098 0.090 0.098 0.008 0.079 0.028 

Locus 1251 : 
2 alleles
19.6% missing data
   2   (0.620) 0.694 0.047 0.485 0.486 0.443 0.620 0.551 0.620 0.932 0.784 0.920 
   4   (0.380) 0.306 0.953 0.515 0.514 0.557 0.380 0.449 0.380 0.068 0.216 0.080 

Locus 1252 : 
2 alleles
13.0% missing data
   4   (0.864) 0.922 0.990 0.896 0.917 0.884 0.864 0.928 0.864 0.835 0.913 0.582 
   1   (0.136) 0.078 0.010 0.104 0.083 0.116 0.136 0.072 0.136 0.165 0.087 0.418 

Locus 1253 : 
2 alleles
11.6% missing data
   2   (0.861) 0.914 0.933 0.892 0.901 0.900 0.862 0.951 0.862 0.880 0.777 0.916 
   4   (0.139) 0.086 0.067 0.108 0.099 0.100 0.138 0.049 0.138 0.120 0.223 0.084 

Locus 1254 : 
2 alleles
1.4% missing data
   1   (0.930) 0.992 0.975 0.946 0.916 0.934 0.931 0.716 0.931 0.995 0.972 0.990 
   3   (0.070) 0.008 0.025 0.054 0.084 0.066 0.069 0.284 0.069 0.005 0.028 0.010 

Locus 1255 : 
2 alleles
10.1% missing data
   2   (0.434) 0.566 0.568 0.352 0.368 0.326 0.435 0.336 0.435 0.450 0.442 0.737 
   4   (0.566) 0.434 0.432 0.648 0.632 0.674 0.565 0.664 0.565 0.550 0.558 0.263 

Locus 1256 : 
2 alleles
5.1% missing data
   3   (0.772) 0.702 0.949 0.857 0.778 0.807 0.772 0.889 0.772 0.972 0.805 0.628 
   1   (0.228) 0.298 0.051 0.143 0.222 0.193 0.228 0.111 0.228 0.028 0.195 0.372 

Locus 1257 : 
2 alleles
2.9% missing data
   2   (0.593) 0.213 0.571 0.760 0.772 0.837 0.593 0.859 0.592 0.164 0.459 0.280 
   4   (0.407) 0.787 0.429 0.240 0.228 0.163 0.407 0.141 0.408 0.836 0.541 0.720 

Locus 1258 : 
2 alleles
12.3% missing data
   1   (0.889) 0.963 0.955 0.890 0.832 0.850 0.889 0.898 0.889 0.991 0.930 0.978 
   3   (0.111) 0.037 0.045 0.110 0.168 0.150 0.111 0.102 0.111 0.009 0.070 0.022 

Locus 1259 : 
2 alleles
14.5% missing data
   1   (0.112) 0.032 0.072 0.131 0.133 0.124 0.112 0.115 0.112 0.073 0.065 0.031 
   2   (0.888) 0.968 0.928 0.869 0.867 0.876 0.888 0.885 0.888 0.927 0.935 0.969 

Locus 1260 : 
2 alleles
2.2% missing data
   3   (0.920) 0.607 0.902 0.988 0.986 0.989 0.919 0.988 0.919 0.987 0.841 0.972 
   1   (0.080) 0.393 0.098 0.012 0.014 0.011 0.081 0.012 0.081 0.013 0.159 0.028 

Locus 1261 : 
2 alleles
13.0% missing data
   4   (0.813) 0.793 0.719 0.889 0.900 0.889 0.813 0.887 0.813 0.088 0.803 0.943 
   3   (0.187) 0.207 0.281 0.111 0.100 0.111 0.187 0.113 0.187 0.912 0.197 0.057 

Locus 1262 : 
2 alleles
15.9% missing data
   2   (0.820) 0.878 0.928 0.919 0.850 0.877 0.820 0.706 0.821 0.966 0.824 0.373 
   4   (0.180) 0.122 0.072 0.081 0.150 0.123 0.180 0.294 0.179 0.034 0.176 0.627 

Locus 1263 : 
2 alleles
15.2% missing data
   2   (0.883) 0.961 0.955 0.920 0.909 0.930 0.883 0.859 0.882 0.917 0.908 0.974 
   4   (0.117) 0.039 0.045 0.080 0.091 0.070 0.117 0.141 0.118 0.083 0.092 0.026 

Locus 1264 : 
2 alleles
8.7% missing data
   1   (0.843) 0.940 0.981 0.919 0.912 0.915 0.843 0.857 0.843 0.967 0.807 0.206 
   3   (0.157) 0.060 0.019 0.081 0.088 0.085 0.157 0.143 0.157 0.033 0.193 0.794 

Locus 1265 : 
2 alleles
15.9% missing data
   1   (0.614) 0.786 0.667 0.620 0.519 0.623 0.614 0.609 0.613 0.551 0.613 0.585 
   3   (0.386) 0.214 0.333 0.380 0.481 0.377 0.386 0.391 0.387 0.449 0.387 0.415 

Locus 1266 : 
2 alleles
8.0% missing data
   4   (0.506) 0.381 0.490 0.360 0.498 0.430 0.506 0.444 0.506 0.589 0.694 0.584 
   2   (0.494) 0.619 0.510 0.640 0.502 0.570 0.494 0.556 0.494 0.411 0.306 0.416 

Locus 1267 : 
2 alleles
0.7% missing data
   2   (0.909) 0.962 0.995 0.885 0.917 0.904 0.909 0.950 0.909 0.973 0.963 0.985 
   1   (0.091) 0.038 0.005 0.115 0.083 0.096 0.091 0.050 0.091 0.027 0.037 0.015 

Locus 1268 : 
2 alleles
3.6% missing data
   2   (0.905) 0.805 0.991 0.981 0.974 0.977 0.905 0.979 0.906 0.979 0.857 0.559 
   3   (0.095) 0.195 0.009 0.019 0.026 0.023 0.095 0.021 0.094 0.021 0.143 0.441 

Locus 1269 : 
2 alleles
3.6% missing data
   1   (0.903) 0.961 0.993 0.923 0.931 0.928 0.903 0.950 0.904 0.283 0.943 0.972 
   4   (0.097) 0.039 0.007 0.077 0.069 0.072 0.097 0.050 0.096 0.717 0.057 0.028 

Locus 1270 : 
2 alleles
12.3% missing data
   1   (0.767) 0.941 0.820 0.599 0.678 0.702 0.768 0.783 0.768 0.968 0.884 0.502 
   3   (0.233) 0.059 0.180 0.401 0.322 0.298 0.232 0.217 0.232 0.032 0.116 0.498 

Locus 1271 : 
2 alleles
7.2% missing data
   1   (0.117) 0.044 0.037 0.054 0.067 0.060 0.118 0.173 0.117 0.025 0.101 0.415 
   3   (0.883) 0.956 0.963 0.946 0.933 0.940 0.882 0.827 0.883 0.975 0.899 0.585 

Locus 1272 : 
2 alleles
1.4% missing data
   2   (0.796) 0.859 0.973 0.817 0.794 0.802 0.796 0.854 0.795 0.960 0.828 0.776 
   4   (0.204) 0.141 0.027 0.183 0.206 0.198 0.204 0.146 0.205 0.040 0.172 0.224 

Locus 1273 : 
2 alleles
9.4% missing data
   2   (0.126) 0.238 0.013 0.080 0.086 0.067 0.126 0.093 0.125 0.079 0.121 0.036 
   4   (0.874) 0.762 0.987 0.920 0.914 0.933 0.874 0.907 0.875 0.921 0.879 0.964 

Locus 1274 : 
2 alleles
4.3% missing data
   2   (0.867) 0.973 0.952 0.867 0.849 0.846 0.866 0.912 0.866 0.975 0.928 0.806 
   4   (0.133) 0.027 0.048 0.133 0.151 0.154 0.134 0.088 0.134 0.025 0.072 0.194 

Locus 1275 : 
2 alleles
5.1% missing data
   1   (0.928) 0.980 0.985 0.972 0.922 0.963 0.928 0.703 0.928 0.966 0.951 0.983 
   2   (0.072) 0.020 0.015 0.028 0.078 0.037 0.072 0.297 0.072 0.034 0.049 0.017 

Locus 1276 : 
2 alleles
5.8% missing data
   2   (0.587) 0.775 0.966 0.563 0.549 0.582 0.587 0.644 0.588 0.599 0.551 0.330 
   4   (0.413) 0.225 0.034 0.437 0.451 0.418 0.413 0.356 0.412 0.401 0.449 0.670 

Locus 1277 : 
2 alleles
16.7% missing data
   1   (0.824) 0.819 0.973 0.903 0.882 0.889 0.824 0.912 0.823 0.845 0.727 0.934 
   2   (0.176) 0.181 0.027 0.097 0.118 0.111 0.176 0.088 0.177 0.155 0.273 0.066 

Locus 1278 : 
2 alleles
11.6% missing data
   4   (0.871) 0.919 0.694 0.933 0.917 0.937 0.871 0.758 0.871 0.858 0.843 0.942 
   3   (0.129) 0.081 0.306 0.067 0.083 0.063 0.129 0.242 0.129 0.142 0.157 0.058 

Locus 1279 : 
2 alleles
5.1% missing data
   3   (0.613) 0.634 0.729 0.580 0.574 0.450 0.613 0.662 0.613 0.409 0.692 0.864 
   1   (0.387) 0.366 0.271 0.420 0.426 0.550 0.387 0.338 0.387 0.591 0.308 0.136 

Locus 1280 : 
2 alleles
13.0% missing data
   3   (0.904) 0.955 0.925 0.942 0.934 0.923 0.904 0.962 0.905 0.911 0.885 0.975 
   1   (0.096) 0.045 0.075 0.058 0.066 0.077 0.096 0.038 0.095 0.089 0.115 0.025 

Locus 1281 : 
2 alleles
16.7% missing data
   3   (0.903) 0.977 0.965 0.946 0.914 0.936 0.903 0.922 0.903 0.095 0.937 0.984 
   4   (0.097) 0.023 0.035 0.054 0.086 0.064 0.097 0.078 0.097 0.905 0.063 0.016 

Locus 1282 : 
2 alleles
1.4% missing data
   1   (0.907) 0.975 0.992 0.884 0.920 0.923 0.907 0.916 0.907 0.985 0.935 0.977 
   3   (0.093) 0.025 0.008 0.116 0.080 0.077 0.093 0.084 0.093 0.015 0.065 0.023 

Locus 1283 : 
2 alleles
3.6% missing data
   3   (0.747) 0.683 0.793 0.810 0.823 0.842 0.747 0.912 0.747 0.143 0.762 0.673 
   1   (0.253) 0.317 0.207 0.190 0.177 0.158 0.253 0.088 0.253 0.857 0.238 0.327 

Locus 1284 : 
2 alleles
13.8% missing data
   4   (0.909) 0.952 0.930 0.953 0.897 0.920 0.909 0.971 0.910 0.983 0.915 0.959 
   2   (0.091) 0.048 0.070 0.047 0.103 0.080 0.091 0.029 0.090 0.017 0.085 0.041 

Locus 1285 : 
2 alleles
5.8% missing data
   1   (0.845) 0.935 0.824 0.876 0.859 0.878 0.845 0.852 0.845 0.852 0.900 0.718 
   3   (0.155) 0.065 0.176 0.124 0.141 0.122 0.155 0.148 0.155 0.148 0.100 0.282 

Locus 1286 : 
2 alleles
2.9% missing data
   2   (0.900) 0.826 0.777 0.969 0.964 0.968 0.900 0.962 0.901 0.861 0.846 0.944 
   4   (0.100) 0.174 0.223 0.031 0.036 0.032 0.100 0.038 0.099 0.139 0.154 0.056 

Locus 1287 : 
2 alleles
3.6% missing data
   1   (0.109) 0.275 0.016 0.025 0.031 0.026 0.110 0.033 0.110 0.032 0.125 0.289 
   3   (0.891) 0.725 0.984 0.975 0.969 0.974 0.890 0.967 0.890 0.968 0.875 0.711 

Locus 1288 : 
2 alleles
0.7% missing data
   4   (0.951) 0.956 0.998 0.995 0.993 0.995 0.951 0.994 0.952 0.984 0.932 0.552 
   3   (0.049) 0.044 0.002 0.005 0.007 0.005 0.049 0.006 0.048 0.016 0.068 0.448 

Locus 1289 : 
2 alleles
5.8% missing data
   3   (0.839) 0.887 0.983 0.944 0.931 0.936 0.839 0.912 0.840 0.115 0.774 0.712 
   1   (0.161) 0.113 0.017 0.056 0.069 0.064 0.161 0.088 0.160 0.885 0.226 0.288 

Locus 1290 : 
2 alleles
13.8% missing data
   1   (0.858) 0.859 0.854 0.877 0.861 0.826 0.858 0.846 0.858 0.985 0.919 0.969 
   4   (0.142) 0.141 0.146 0.123 0.139 0.174 0.142 0.154 0.142 0.015 0.081 0.031 

Locus 1291 : 
2 alleles
5.8% missing data
   1   (0.791) 0.822 0.034 0.928 0.913 0.932 0.790 0.947 0.790 0.096 0.592 0.894 
   3   (0.209) 0.178 0.966 0.072 0.087 0.068 0.210 0.053 0.210 0.904 0.408 0.106 

Locus 1292 : 
2 alleles
3.6% missing data
   3   (0.904) 0.965 0.909 0.974 0.933 0.962 0.904 0.764 0.905 0.978 0.848 0.922 
   2   (0.096) 0.035 0.091 0.026 0.067 0.038 0.096 0.236 0.095 0.022 0.152 0.078 

Locus 1293 : 
2 alleles
9.4% missing data
   2   (0.899) 0.936 0.990 0.958 0.951 0.951 0.898 0.935 0.898 0.946 0.880 0.898 
   4   (0.101) 0.064 0.010 0.042 0.049 0.049 0.102 0.065 0.102 0.054 0.120 0.102 

Locus 1294 : 
2 alleles
4.3% missing data
   3   (0.908) 0.992 0.985 0.755 0.842 0.671 0.908 0.908 0.908 0.994 0.981 0.990 
   4   (0.092) 0.008 0.015 0.245 0.158 0.329 0.092 0.092 0.092 0.006 0.019 0.010 

Locus 1295 : 
2 alleles
13.8% missing data
   1   (0.469) 0.632 0.471 0.421 0.409 0.407 0.469 0.445 0.469 0.464 0.467 0.529 
   4   (0.531) 0.368 0.529 0.579 0.591 0.593 0.531 0.555 0.531 0.536 0.533 0.471 

Locus 1296 : 
2 alleles
4.3% missing data
   2   (0.863) 0.929 0.832 0.864 0.896 0.895 0.863 0.797 0.863 0.982 0.862 0.966 
   3   (0.137) 0.071 0.168 0.136 0.104 0.105 0.137 0.203 0.137 0.018 0.138 0.034 

Locus 1297 : 
2 alleles
2.9% missing data
   4   (0.830) 0.750 0.735 0.940 0.931 0.941 0.830 0.921 0.831 0.959 0.574 0.948 
   3   (0.170) 0.250 0.265 0.060 0.069 0.059 0.170 0.079 0.169 0.041 0.426 0.052 

Locus 1298 : 
2 alleles
3.6% missing data
   1   (0.106) 0.035 0.665 0.074 0.117 0.111 0.106 0.075 0.106 0.015 0.065 0.028 
   3   (0.894) 0.965 0.335 0.926 0.883 0.889 0.894 0.925 0.894 0.985 0.935 0.972 

Locus 1299 : 
2 alleles
3.6% missing data
   2   (0.894) 0.953 0.953 0.893 0.905 0.900 0.894 0.946 0.894 0.987 0.914 0.954 
   4   (0.106) 0.047 0.047 0.107 0.095 0.100 0.106 0.054 0.106 0.013 0.086 0.046 

Locus 1300 : 
2 alleles
5.1% missing data
   3   (0.888) 0.880 0.818 0.932 0.930 0.899 0.888 0.841 0.888 0.986 0.919 0.970 
   1   (0.112) 0.120 0.182 0.068 0.070 0.101 0.112 0.159 0.112 0.014 0.081 0.030 

Locus 1301 : 
2 alleles
5.8% missing data
   3   (0.417) 0.591 0.310 0.451 0.401 0.373 0.418 0.490 0.418 0.382 0.374 0.156 
   4   (0.583) 0.409 0.690 0.549 0.599 0.627 0.582 0.510 0.582 0.618 0.626 0.844 

Locus 1302 : 
2 alleles
5.1% missing data
   2   (0.553) 0.515 0.095 0.548 0.562 0.600 0.553 0.333 0.552 0.921 0.718 0.199 
   4   (0.447) 0.485 0.905 0.452 0.438 0.400 0.447 0.667 0.448 0.079 0.282 0.801 

Locus 1303 : 
2 alleles
15.9% missing data
   1   (0.727) 0.798 0.891 0.704 0.731 0.735 0.727 0.854 0.726 0.578 0.738 0.787 
   2   (0.273) 0.202 0.109 0.296 0.269 0.265 0.273 0.146 0.274 0.422 0.262 0.213 

Locus 1304 : 
2 alleles
1.4% missing data
   1   (0.913) 0.968 0.994 0.914 0.900 0.937 0.912 0.968 0.912 0.990 0.937 0.984 
   3   (0.087) 0.032 0.006 0.086 0.100 0.063 0.088 0.032 0.088 0.010 0.063 0.016 

Locus 1305 : 
2 alleles
10.1% missing data
   2   (0.652) 0.715 0.913 0.651 0.652 0.693 0.652 0.782 0.652 0.812 0.600 0.584 
   4   (0.348) 0.285 0.087 0.349 0.348 0.307 0.348 0.218 0.348 0.188 0.400 0.416 

Locus 1306 : 
2 alleles
12.3% missing data
   1   (0.884) 0.948 0.919 0.910 0.899 0.904 0.884 0.906 0.883 0.980 0.912 0.959 
   3   (0.116) 0.052 0.081 0.090 0.101 0.096 0.116 0.094 0.117 0.020 0.088 0.041 

Locus 1307 : 
2 alleles
3.6% missing data
   2   (0.913) 0.983 0.961 0.907 0.898 0.863 0.913 0.920 0.913 0.973 0.961 0.984 
   4   (0.087) 0.017 0.039 0.093 0.102 0.137 0.087 0.080 0.087 0.027 0.039 0.016 

Locus 1308 : 
2 alleles
13.8% missing data
   4   (0.825) 0.904 0.851 0.852 0.864 0.834 0.824 0.844 0.824 0.964 0.798 0.946 
   1   (0.175) 0.096 0.149 0.148 0.136 0.166 0.176 0.156 0.176 0.036 0.202 0.054 

Locus 1309 : 
2 alleles
10.9% missing data
   1   (0.836) 0.720 0.975 0.904 0.853 0.848 0.836 0.905 0.837 0.656 0.834 0.947 
   2   (0.164) 0.280 0.025 0.096 0.147 0.152 0.164 0.095 0.163 0.344 0.166 0.053 

Locus 1310 : 
2 alleles
10.1% missing data
   1   (0.893) 0.969 0.914 0.926 0.906 0.888 0.893 0.881 0.892 0.969 0.917 0.977 
   3   (0.107) 0.031 0.086 0.074 0.094 0.112 0.107 0.119 0.108 0.031 0.083 0.023 

Locus 1311 : 
2 alleles
10.9% missing data
   2   (0.172) 0.095 0.110 0.088 0.151 0.077 0.172 0.140 0.172 0.115 0.211 0.782 
   4   (0.828) 0.905 0.890 0.912 0.849 0.923 0.828 0.860 0.828 0.885 0.789 0.218 

Locus 1312 : 
2 alleles
8.0% missing data
   2   (0.930) 0.989 0.996 0.914 0.927 0.935 0.930 0.932 0.931 0.994 0.970 0.989 
   3   (0.070) 0.011 0.004 0.086 0.073 0.065 0.070 0.068 0.069 0.006 0.030 0.011 

Locus 1313 : 
2 alleles
4.3% missing data
   3   (0.834) 0.869 0.956 0.843 0.890 0.869 0.834 0.785 0.835 0.928 0.889 0.643 
   1   (0.166) 0.131 0.044 0.157 0.110 0.131 0.166 0.215 0.165 0.072 0.111 0.357 

Locus 1314 : 
2 alleles
13.0% missing data
   3   (0.276) 0.118 0.216 0.373 0.350 0.428 0.277 0.270 0.278 0.306 0.179 0.065 
   1   (0.724) 0.882 0.784 0.627 0.650 0.572 0.723 0.730 0.722 0.694 0.821 0.935 

Locus 1315 : 
2 alleles
8.0% missing data
   3   (0.897) 0.797 0.966 0.938 0.947 0.940 0.897 0.930 0.897 0.979 0.909 0.967 
   4   (0.103) 0.203 0.034 0.062 0.053 0.060 0.103 0.070 0.103 0.021 0.091 0.033 

Locus 1316 : 
2 alleles
12.3% missing data
   4   (0.845) 0.919 0.955 0.772 0.809 0.842 0.845 0.826 0.845 0.884 0.905 0.967 
   1   (0.155) 0.081 0.045 0.228 0.191 0.158 0.155 0.174 0.155 0.116 0.095 0.033 

Locus 1317 : 
2 alleles
13.0% missing data
   3   (0.885) 0.937 0.838 0.935 0.925 0.935 0.886 0.951 0.886 0.708 0.878 0.833 
   1   (0.115) 0.063 0.162 0.065 0.075 0.065 0.114 0.049 0.114 0.292 0.122 0.167 

Locus 1318 : 
2 alleles
3.6% missing data
   2   (0.915) 0.974 0.996 0.946 0.938 0.942 0.915 0.885 0.915 0.767 0.949 0.983 
   4   (0.085) 0.026 0.004 0.054 0.062 0.058 0.085 0.115 0.085 0.233 0.051 0.017 

Locus 1319 : 
2 alleles
4.3% missing data
   1   (0.321) 0.297 0.216 0.482 0.364 0.414 0.321 0.323 0.320 0.058 0.172 0.350 
   2   (0.679) 0.703 0.784 0.518 0.636 0.586 0.679 0.677 0.680 0.942 0.828 0.650 

Locus 1320 : 
2 alleles
15.2% missing data
   1   (0.653) 0.457 0.713 0.698 0.666 0.675 0.653 0.520 0.653 0.755 0.699 0.917 
   3   (0.347) 0.543 0.287 0.302 0.334 0.325 0.347 0.480 0.347 0.245 0.301 0.083 

Locus 1321 : 
2 alleles
15.2% missing data
   3   (0.838) 0.978 0.964 0.630 0.731 0.651 0.838 0.603 0.837 0.934 0.950 0.977 
   4   (0.162) 0.022 0.036 0.370 0.269 0.349 0.162 0.397 0.163 0.066 0.050 0.023 

Locus 1322 : 
2 alleles
3.6% missing data
   1   (0.589) 0.686 0.606 0.687 0.563 0.612 0.589 0.650 0.589 0.535 0.523 0.466 
   3   (0.411) 0.314 0.394 0.313 0.437 0.388 0.411 0.350 0.411 0.465 0.477 0.534 

Locus 1323 : 
2 alleles
9.4% missing data
   2   (0.871) 0.900 0.529 0.920 0.880 0.879 0.871 0.910 0.871 0.980 0.902 0.968 
   4   (0.129) 0.100 0.471 0.080 0.120 0.121 0.129 0.090 0.129 0.020 0.098 0.032 

Locus 1324 : 
2 alleles
6.5% missing data
   2   (0.503) 0.532 0.957 0.407 0.505 0.482 0.502 0.500 0.502 0.436 0.505 0.788 
   1   (0.497) 0.468 0.043 0.593 0.495 0.518 0.498 0.500 0.498 0.564 0.495 0.212 

Locus 1325 : 
2 alleles
6.5% missing data
   2   (0.200) 0.394 0.037 0.137 0.248 0.210 0.200 0.202 0.199 0.049 0.162 0.074 
   4   (0.800) 0.606 0.963 0.863 0.752 0.790 0.800 0.798 0.801 0.951 0.838 0.926 

Locus 1326 : 
2 alleles
13.0% missing data
   3   (0.851) 0.939 0.644 0.848 0.783 0.872 0.851 0.867 0.850 0.970 0.910 0.914 
   1   (0.149) 0.061 0.356 0.152 0.217 0.128 0.149 0.133 0.150 0.030 0.090 0.086 

Locus 1327 : 
2 alleles
10.9% missing data
   2   (0.932) 0.984 0.973 0.960 0.969 0.950 0.932 0.928 0.932 0.933 0.952 0.986 
   1   (0.068) 0.016 0.027 0.040 0.031 0.050 0.068 0.072 0.068 0.067 0.048 0.014 

Locus 1328 : 
2 alleles
5.8% missing data
   2   (0.576) 0.593 0.958 0.605 0.538 0.545 0.575 0.685 0.575 0.536 0.495 0.883 
   4   (0.424) 0.407 0.042 0.395 0.462 0.455 0.425 0.315 0.425 0.464 0.505 0.117 

Locus 1329 : 
2 alleles
2.2% missing data
   2   (0.899) 0.977 0.949 0.921 0.940 0.940 0.899 0.943 0.898 0.953 0.848 0.976 
   4   (0.101) 0.023 0.051 0.079 0.060 0.060 0.101 0.057 0.102 0.047 0.152 0.024 

Locus 1330 : 
2 alleles
11.6% missing data
   1   (0.889) 0.965 0.936 0.930 0.919 0.926 0.889 0.862 0.889 0.929 0.920 0.823 
   3   (0.111) 0.035 0.064 0.070 0.081 0.074 0.111 0.138 0.111 0.071 0.080 0.177 

Locus 1331 : 
2 alleles
11.6% missing data
   1   (0.845) 0.891 0.873 0.837 0.848 0.812 0.845 0.922 0.845 0.760 0.899 0.954 
   4   (0.155) 0.109 0.127 0.163 0.152 0.188 0.155 0.078 0.155 0.240 0.101 0.046 

Locus 1332 : 
2 alleles
13.0% missing data
   2   (0.892) 0.941 0.984 0.922 0.890 0.903 0.892 0.912 0.892 0.978 0.921 0.942 
   4   (0.108) 0.059 0.016 0.078 0.110 0.097 0.108 0.088 0.108 0.022 0.079 0.058 

Locus 1333 : 
2 alleles
15.9% missing data
   1   (0.073) 0.048 0.096 0.031 0.028 0.033 0.073 0.042 0.073 0.083 0.081 0.017 
   4   (0.927) 0.952 0.904 0.969 0.972 0.967 0.927 0.958 0.927 0.917 0.919 0.983 

Locus 1334 : 
2 alleles
1.4% missing data
   1   (0.901) 0.977 0.995 0.939 0.925 0.932 0.901 0.936 0.901 0.977 0.938 0.665 
   2   (0.099) 0.023 0.005 0.061 0.075 0.068 0.099 0.064 0.099 0.023 0.062 0.335 

Locus 1335 : 
2 alleles
12.3% missing data
   1   (0.948) 0.994 0.983 0.938 0.878 0.880 0.948 0.970 0.948 0.996 0.987 0.994 
   4   (0.052) 0.006 0.017 0.062 0.122 0.120 0.052 0.030 0.052 0.004 0.013 0.006 

Locus 1336 : 
2 alleles
5.1% missing data
   3   (0.869) 0.939 0.990 0.842 0.879 0.894 0.869 0.865 0.869 0.881 0.878 0.950 
   1   (0.131) 0.061 0.010 0.158 0.121 0.106 0.131 0.135 0.131 0.119 0.122 0.050 

Locus 1337 : 
2 alleles
17.4% missing data
   2   (0.924) 0.861 0.855 0.975 0.959 0.974 0.925 0.971 0.925 0.959 0.918 0.972 
   4   (0.076) 0.139 0.145 0.025 0.041 0.026 0.075 0.029 0.075 0.041 0.082 0.028 

Locus 1338 : 
2 alleles
5.1% missing data
   2   (0.903) 0.968 0.938 0.940 0.931 0.924 0.903 0.927 0.902 0.976 0.926 0.969 
   1   (0.097) 0.032 0.062 0.060 0.069 0.076 0.097 0.073 0.098 0.024 0.074 0.031 

Locus 1339 : 
2 alleles
1.4% missing data
   2   (0.906) 0.968 0.995 0.945 0.901 0.928 0.906 0.971 0.906 0.990 0.882 0.981 
   3   (0.094) 0.032 0.005 0.055 0.099 0.072 0.094 0.029 0.094 0.010 0.118 0.019 

Locus 1340 : 
2 alleles
2.2% missing data
   1   (0.874) 0.888 0.987 0.897 0.919 0.913 0.874 0.809 0.874 0.916 0.909 0.960 
   3   (0.126) 0.112 0.013 0.103 0.081 0.087 0.126 0.191 0.126 0.084 0.091 0.040 

Locus 1341 : 
2 alleles
4.3% missing data
   1   (0.901) 0.972 0.992 0.921 0.902 0.945 0.901 0.765 0.901 0.965 0.913 0.978 
   3   (0.099) 0.028 0.008 0.079 0.098 0.055 0.099 0.235 0.099 0.035 0.087 0.022 

Locus 1342 : 
2 alleles
1.4% missing data
   3   (0.892) 0.946 0.993 0.828 0.904 0.815 0.893 0.901 0.893 0.986 0.957 0.978 
   1   (0.108) 0.054 0.007 0.172 0.096 0.185 0.107 0.099 0.107 0.014 0.043 0.022 

Locus 1343 : 
2 alleles
10.9% missing data
   2   (0.830) 0.921 0.910 0.866 0.848 0.884 0.831 0.884 0.831 0.960 0.812 0.772 
   4   (0.170) 0.079 0.090 0.134 0.152 0.116 0.169 0.116 0.169 0.040 0.188 0.228 

Locus 1344 : 
2 alleles
3.6% missing data
   2   (0.887) 0.967 0.921 0.905 0.916 0.923 0.887 0.947 0.888 0.956 0.833 0.978 
   4   (0.113) 0.033 0.079 0.095 0.084 0.077 0.113 0.053 0.112 0.044 0.167 0.022 

Locus 1345 : 
2 alleles
10.9% missing data
   2   (0.462) 0.477 0.524 0.622 0.556 0.638 0.462 0.723 0.462 0.057 0.272 0.095 
   4   (0.538) 0.523 0.476 0.378 0.444 0.362 0.538 0.277 0.538 0.943 0.728 0.905 

Locus 1346 : 
2 alleles
10.9% missing data
   4   (0.884) 0.936 0.992 0.922 0.942 0.939 0.885 0.969 0.885 0.985 0.797 0.870 
   2   (0.116) 0.064 0.008 0.078 0.058 0.061 0.115 0.031 0.115 0.015 0.203 0.130 

Locus 1347 : 
2 alleles
0.0% missing data
   3   (0.708) 0.880 0.956 0.592 0.653 0.709 0.708 0.581 0.707 0.948 0.703 0.938 
   1   (0.292) 0.120 0.044 0.408 0.347 0.291 0.292 0.419 0.293 0.052 0.297 0.062 

Locus 1348 : 
2 alleles
4.3% missing data
   3   (0.915) 0.942 0.975 0.937 0.952 0.949 0.915 0.942 0.915 0.899 0.955 0.975 
   1   (0.085) 0.058 0.025 0.063 0.048 0.051 0.085 0.058 0.085 0.101 0.045 0.025 

Locus 1349 : 
2 alleles
13.8% missing data
   1   (0.508) 0.514 0.405 0.463 0.513 0.587 0.508 0.462 0.508 0.572 0.553 0.134 
   3   (0.492) 0.486 0.595 0.537 0.487 0.413 0.492 0.538 0.492 0.428 0.447 0.866 

Locus 1350 : 
2 alleles
10.9% missing data
   1   (0.931) 0.972 0.996 0.918 0.951 0.932 0.931 0.942 0.931 0.972 0.983 0.989 
   3   (0.069) 0.028 0.004 0.082 0.049 0.068 0.069 0.058 0.069 0.028 0.017 0.011 

Locus 1351 : 
2 alleles
17.4% missing data
   2   (0.615) 0.712 0.035 0.594 0.691 0.588 0.615 0.701 0.614 0.635 0.675 0.583 
   4   (0.385) 0.288 0.965 0.406 0.309 0.412 0.385 0.299 0.386 0.365 0.325 0.417 

Locus 1352 : 
2 alleles
14.5% missing data
   1   (0.553) 0.622 0.973 0.500 0.662 0.559 0.553 0.521 0.553 0.436 0.496 0.498 
   4   (0.447) 0.378 0.027 0.500 0.338 0.441 0.447 0.479 0.447 0.564 0.504 0.502 

Locus 1353 : 
2 alleles
12.3% missing data
   2   (0.895) 0.886 0.990 0.966 0.958 0.969 0.896 0.974 0.896 0.930 0.835 0.607 
   4   (0.105) 0.114 0.010 0.034 0.042 0.031 0.104 0.026 0.104 0.070 0.165 0.393 

Locus 1354 : 
2 alleles
4.3% missing data
   4   (0.926) 0.905 0.968 0.967 0.951 0.968 0.927 0.943 0.927 0.937 0.954 0.979 
   2   (0.074) 0.095 0.032 0.033 0.049 0.032 0.073 0.057 0.073 0.063 0.046 0.021 

Locus 1355 : 
2 alleles
10.9% missing data
   3   (0.438) 0.474 0.551 0.443 0.536 0.529 0.437 0.466 0.437 0.060 0.359 0.406 
   1   (0.562) 0.526 0.449 0.557 0.464 0.471 0.563 0.534 0.563 0.940 0.641 0.594 

Locus 1356 : 
2 alleles
6.5% missing data
   2   (0.838) 0.872 0.602 0.907 0.863 0.891 0.838 0.881 0.838 0.976 0.892 0.622 
   4   (0.162) 0.128 0.398 0.093 0.137 0.109 0.162 0.119 0.162 0.024 0.108 0.378 

Locus 1357 : 
2 alleles
7.2% missing data
   4   (0.772) 0.806 0.973 0.763 0.811 0.822 0.772 0.885 0.772 0.654 0.739 0.923 
   2   (0.228) 0.194 0.027 0.237 0.189 0.178 0.228 0.115 0.228 0.346 0.261 0.077 

Locus 1358 : 
2 alleles
4.3% missing data
   3   (0.882) 0.885 0.962 0.929 0.902 0.933 0.882 0.782 0.881 0.909 0.909 0.975 
   1   (0.118) 0.115 0.038 0.071 0.098 0.067 0.118 0.218 0.119 0.091 0.091 0.025 

Locus 1359 : 
2 alleles
5.8% missing data
   3   (0.517) 0.106 0.059 0.824 0.781 0.822 0.517 0.844 0.519 0.082 0.260 0.115 
   1   (0.483) 0.894 0.941 0.176 0.219 0.178 0.483 0.156 0.481 0.918 0.740 0.885 

Locus 1360 : 
2 alleles
5.1% missing data
   1   (0.286) 0.219 0.303 0.280 0.317 0.239 0.286 0.190 0.286 0.334 0.348 0.067 
   3   (0.714) 0.781 0.697 0.720 0.683 0.761 0.714 0.810 0.714 0.666 0.652 0.933 

Locus 1361 : 
2 alleles
5.1% missing data
   1   (0.119) 0.116 0.034 0.057 0.116 0.078 0.119 0.247 0.120 0.016 0.076 0.029 
   3   (0.881) 0.884 0.966 0.943 0.884 0.922 0.881 0.753 0.880 0.984 0.924 0.971 

Locus 1362 : 
2 alleles
12.3% missing data
   4   (0.822) 0.807 0.725 0.821 0.872 0.870 0.822 0.885 0.823 0.802 0.830 0.924 
   1   (0.178) 0.193 0.275 0.179 0.128 0.130 0.178 0.115 0.177 0.198 0.170 0.076 

Locus 1363 : 
2 alleles
2.9% missing data
   3   (0.884) 0.974 0.989 0.902 0.898 0.915 0.884 0.903 0.884 0.912 0.916 0.668 
   1   (0.116) 0.026 0.011 0.098 0.102 0.085 0.116 0.097 0.116 0.088 0.084 0.332 

Locus 1364 : 
2 alleles
13.8% missing data
   4   (0.918) 0.919 0.897 0.977 0.972 0.976 0.918 0.978 0.918 0.975 0.855 0.976 
   2   (0.082) 0.081 0.103 0.023 0.028 0.024 0.082 0.022 0.082 0.025 0.145 0.024 

Locus 1365 : 
2 alleles
14.5% missing data
   2   (0.174) 0.059 0.103 0.294 0.210 0.202 0.174 0.301 0.174 0.130 0.101 0.031 
   3   (0.826) 0.941 0.897 0.706 0.790 0.798 0.826 0.699 0.826 0.870 0.899 0.969 

Locus 1366 : 
2 alleles
10.9% missing data
   2   (0.388) 0.193 0.025 0.424 0.375 0.467 0.388 0.352 0.390 0.440 0.465 0.089 
   4   (0.612) 0.807 0.975 0.576 0.625 0.533 0.612 0.648 0.610 0.560 0.535 0.911 

Locus 1367 : 
2 alleles
0.7% missing data
   1   (0.898) 0.971 0.992 0.936 0.944 0.929 0.898 0.882 0.897 0.322 0.921 0.969 
   3   (0.102) 0.029 0.008 0.064 0.056 0.071 0.102 0.118 0.103 0.678 0.079 0.031 

Locus 1368 : 
2 alleles
10.1% missing data
   2   (0.655) 0.865 0.737 0.688 0.564 0.588 0.654 0.480 0.654 0.959 0.555 0.920 
   4   (0.345) 0.135 0.263 0.312 0.436 0.412 0.346 0.520 0.346 0.041 0.445 0.080 

Locus 1369 : 
2 alleles
4.3% missing data
   1   (0.475) 0.497 0.549 0.352 0.481 0.474 0.474 0.340 0.474 0.542 0.511 0.852 
   3   (0.525) 0.503 0.451 0.648 0.519 0.526 0.526 0.660 0.526 0.458 0.489 0.148 

Locus 1370 : 
2 alleles
14.5% missing data
   3   (0.905) 0.983 0.995 0.803 0.909 0.899 0.905 0.929 0.906 0.973 0.971 0.836 
   1   (0.095) 0.017 0.005 0.197 0.091 0.101 0.095 0.071 0.094 0.027 0.029 0.164 

Locus 1371 : 
2 alleles
12.3% missing data
   1   (0.125) 0.061 0.083 0.091 0.089 0.067 0.125 0.299 0.126 0.110 0.093 0.039 
   3   (0.875) 0.939 0.917 0.909 0.911 0.933 0.875 0.701 0.874 0.890 0.907 0.961 

Locus 1372 : 
2 alleles
3.6% missing data
   1   (0.842) 0.900 0.619 0.871 0.874 0.885 0.842 0.868 0.842 0.963 0.893 0.662 
   4   (0.158) 0.100 0.381 0.129 0.126 0.115 0.158 0.132 0.158 0.037 0.107 0.338 

Locus 1373 : 
2 alleles
5.8% missing data
   3   (0.840) 0.861 0.630 0.888 0.879 0.880 0.840 0.859 0.840 0.956 0.846 0.953 
   4   (0.160) 0.139 0.370 0.112 0.121 0.120 0.160 0.141 0.160 0.044 0.154 0.047 

Locus 1374 : 
2 alleles
4.3% missing data
   3   (0.878) 0.948 0.994 0.889 0.860 0.885 0.878 0.821 0.878 0.979 0.921 0.974 
   1   (0.122) 0.052 0.006 0.111 0.140 0.115 0.122 0.179 0.122 0.021 0.079 0.026 

Locus 1375 : 
2 alleles
3.6% missing data
   1   (0.831) 0.857 0.975 0.797 0.853 0.805 0.830 0.860 0.830 0.968 0.891 0.951 
   2   (0.169) 0.143 0.025 0.203 0.147 0.195 0.170 0.140 0.170 0.032 0.109 0.049 

Locus 1376 : 
2 alleles
1.4% missing data
   2   (0.934) 0.985 0.995 0.927 0.921 0.914 0.934 0.938 0.935 0.977 0.983 0.988 
   4   (0.066) 0.015 0.005 0.073 0.079 0.086 0.066 0.062 0.065 0.023 0.017 0.012 

Locus 1377 : 
2 alleles
1.4% missing data
   2   (0.907) 0.899 0.980 0.960 0.944 0.937 0.907 0.967 0.907 0.992 0.928 0.967 
   3   (0.093) 0.101 0.020 0.040 0.056 0.063 0.093 0.033 0.093 0.008 0.072 0.033 

Locus 1378 : 
2 alleles
10.1% missing data
   1   (0.728) 0.777 0.643 0.794 0.799 0.823 0.728 0.597 0.728 0.954 0.662 0.618 
   3   (0.272) 0.223 0.357 0.206 0.201 0.177 0.272 0.403 0.272 0.046 0.338 0.382 

Locus 1379 : 
2 alleles
16.7% missing data
   3   (0.604) 0.107 0.692 0.900 0.884 0.896 0.603 0.896 0.604 0.120 0.263 0.307 
   1   (0.396) 0.893 0.308 0.100 0.116 0.104 0.397 0.104 0.396 0.880 0.737 0.693 

Locus 1380 : 
2 alleles
3.6% missing data
   3   (0.791) 0.874 0.776 0.799 0.809 0.821 0.791 0.826 0.792 0.825 0.750 0.931 
   1   (0.209) 0.126 0.224 0.201 0.191 0.179 0.209 0.174 0.208 0.175 0.250 0.069 

Locus 1381 : 
2 alleles
10.9% missing data
   1   (0.858) 0.975 0.992 0.799 0.721 0.661 0.858 0.875 0.857 0.911 0.944 0.978 
   4   (0.142) 0.025 0.008 0.201 0.279 0.339 0.142 0.125 0.143 0.089 0.056 0.022 

Locus 1382 : 
2 alleles
7.2% missing data
   3   (0.857) 0.935 0.877 0.927 0.834 0.874 0.857 0.950 0.857 0.532 0.910 0.702 
   1   (0.143) 0.065 0.123 0.073 0.166 0.126 0.143 0.050 0.143 0.468 0.090 0.298 

Locus 1383 : 
2 alleles
15.2% missing data
   3   (0.915) 0.912 0.847 0.974 0.960 0.968 0.915 0.953 0.915 0.927 0.915 0.879 
   4   (0.085) 0.088 0.153 0.026 0.040 0.032 0.085 0.047 0.085 0.073 0.085 0.121 

Locus 1384 : 
2 alleles
13.0% missing data
   2   (0.858) 0.921 0.900 0.864 0.823 0.859 0.859 0.885 0.859 0.762 0.886 0.957 
   1   (0.142) 0.079 0.100 0.136 0.177 0.141 0.141 0.115 0.141 0.238 0.114 0.043 

Locus 1385 : 
2 alleles
2.9% missing data
   2   (0.751) 0.745 0.960 0.740 0.814 0.798 0.751 0.824 0.751 0.950 0.711 0.926 
   4   (0.249) 0.255 0.040 0.260 0.186 0.202 0.249 0.176 0.249 0.050 0.289 0.074 

Locus 1386 : 
2 alleles
14.5% missing data
   2   (0.878) 0.942 0.929 0.919 0.900 0.931 0.878 0.916 0.878 0.855 0.821 0.966 
   4   (0.122) 0.058 0.071 0.081 0.100 0.069 0.122 0.084 0.122 0.145 0.179 0.034 

Locus 1387 : 
2 alleles
4.3% missing data
   1   (0.703) 0.713 0.689 0.732 0.720 0.785 0.703 0.846 0.702 0.176 0.791 0.324 
   3   (0.297) 0.287 0.311 0.268 0.280 0.215 0.297 0.154 0.298 0.824 0.209 0.676 

Locus 1388 : 
2 alleles
15.2% missing data
   1   (0.267) 0.124 0.932 0.214 0.259 0.258 0.267 0.395 0.267 0.377 0.184 0.355 
   3   (0.733) 0.876 0.068 0.786 0.741 0.742 0.733 0.605 0.733 0.623 0.816 0.645 

Locus 1389 : 
2 alleles
4.3% missing data
   4   (0.861) 0.934 0.980 0.929 0.884 0.896 0.861 0.924 0.862 0.488 0.906 0.616 
   1   (0.139) 0.066 0.020 0.071 0.116 0.104 0.139 0.076 0.138 0.512 0.094 0.384 

Locus 1390 : 
2 alleles
12.3% missing data
   2   (0.880) 0.775 0.957 0.925 0.933 0.939 0.881 0.943 0.881 0.957 0.908 0.736 
   4   (0.120) 0.225 0.043 0.075 0.067 0.061 0.119 0.057 0.119 0.043 0.092 0.264 

Locus 1391 : 
2 alleles
6.5% missing data
   2   (0.092) 0.107 0.014 0.048 0.060 0.040 0.092 0.151 0.092 0.012 0.067 0.032 
   4   (0.908) 0.893 0.986 0.952 0.940 0.960 0.908 0.849 0.908 0.988 0.933 0.968 

Locus 1392 : 
2 alleles
10.9% missing data
   1   (0.179) 0.078 0.018 0.165 0.178 0.172 0.179 0.159 0.180 0.890 0.123 0.043 
   2   (0.821) 0.922 0.982 0.835 0.822 0.828 0.821 0.841 0.820 0.110 0.877 0.957 

Locus 1393 : 
2 alleles
3.6% missing data
   1   (0.914) 0.875 0.987 0.955 0.959 0.957 0.914 0.955 0.914 0.975 0.941 0.975 
   3   (0.086) 0.125 0.013 0.045 0.041 0.043 0.086 0.045 0.086 0.025 0.059 0.025 

Locus 1394 : 
2 alleles
14.5% missing data
   3   (0.897) 0.907 0.983 0.959 0.955 0.959 0.898 0.958 0.898 0.826 0.855 0.776 
   4   (0.103) 0.093 0.017 0.041 0.045 0.041 0.102 0.042 0.102 0.174 0.145 0.224 

Locus 1395 : 
2 alleles
13.0% missing data
   2   (0.898) 0.911 0.985 0.941 0.920 0.952 0.897 0.892 0.897 0.869 0.902 0.962 
   3   (0.102) 0.089 0.015 0.059 0.080 0.048 0.103 0.108 0.103 0.131 0.098 0.038 

Locus 1396 : 
2 alleles
12.3% missing data
   3   (0.892) 0.957 0.987 0.923 0.940 0.943 0.892 0.957 0.892 0.897 0.920 0.445 
   1   (0.108) 0.043 0.013 0.077 0.060 0.057 0.108 0.043 0.108 0.103 0.080 0.555 

Locus 1397 : 
2 alleles
15.9% missing data
   2   (0.885) 0.962 0.793 0.898 0.907 0.912 0.885 0.929 0.885 0.977 0.866 0.967 
   4   (0.115) 0.038 0.207 0.102 0.093 0.088 0.115 0.071 0.115 0.023 0.134 0.033 

Locus 1398 : 
2 alleles
2.2% missing data
   1   (0.948) 0.996 0.993 0.887 0.951 0.890 0.948 0.955 0.948 0.996 0.990 0.994 
   2   (0.052) 0.004 0.007 0.113 0.049 0.110 0.052 0.045 0.052 0.004 0.010 0.006 

Locus 1399 : 
2 alleles
3.6% missing data
   1   (0.894) 0.963 0.959 0.903 0.932 0.925 0.894 0.944 0.894 0.967 0.853 0.971 
   4   (0.106) 0.037 0.041 0.097 0.068 0.075 0.106 0.056 0.106 0.033 0.147 0.029 

Locus 1400 : 
2 alleles
3.6% missing data
   4   (0.867) 0.802 0.984 0.897 0.887 0.940 0.867 0.903 0.867 0.872 0.876 0.949 
   2   (0.133) 0.198 0.016 0.103 0.113 0.060 0.133 0.097 0.133 0.128 0.124 0.051 

Locus 1401 : 
2 alleles
15.2% missing data
   4   (0.831) 0.911 0.973 0.819 0.753 0.863 0.831 0.840 0.830 0.820 0.829 0.957 
   3   (0.169) 0.089 0.027 0.181 0.247 0.137 0.169 0.160 0.170 0.180 0.171 0.043 

Locus 1402 : 
2 alleles
14.5% missing data
   2   (0.845) 0.894 0.883 0.893 0.925 0.898 0.845 0.871 0.845 0.975 0.798 0.775 
   1   (0.155) 0.106 0.117 0.107 0.075 0.102 0.155 0.129 0.155 0.025 0.202 0.225 

Locus 1403 : 
2 alleles
1.4% missing data
   3   (0.922) 0.984 0.996 0.920 0.913 0.910 0.922 0.936 0.922 0.973 0.960 0.986 
   4   (0.078) 0.016 0.004 0.080 0.087 0.090 0.078 0.064 0.078 0.027 0.040 0.014 

Locus 1404 : 
2 alleles
4.3% missing data
   1   (0.689) 0.538 0.725 0.785 0.749 0.726 0.689 0.676 0.689 0.450 0.652 0.914 
   4   (0.311) 0.462 0.275 0.215 0.251 0.274 0.311 0.324 0.311 0.550 0.348 0.086 

Locus 1405 : 
2 alleles
13.8% missing data
   4   (0.438) 0.429 0.375 0.370 0.492 0.476 0.438 0.597 0.438 0.894 0.353 0.407 
   3   (0.562) 0.571 0.625 0.630 0.508 0.524 0.562 0.403 0.562 0.106 0.647 0.593 

Locus 1406 : 
2 alleles
2.9% missing data
   1   (0.859) 0.926 0.986 0.937 0.926 0.934 0.859 0.917 0.858 0.073 0.807 0.919 
   3   (0.141) 0.074 0.014 0.063 0.074 0.066 0.141 0.083 0.142 0.927 0.193 0.081 

Locus 1407 : 
2 alleles
3.6% missing data
   1   (0.890) 0.937 0.990 0.942 0.941 0.956 0.890 0.949 0.891 0.793 0.761 0.965 
   2   (0.110) 0.063 0.010 0.058 0.059 0.044 0.110 0.051 0.109 0.207 0.239 0.035 

Locus 1408 : 
2 alleles
13.0% missing data
   1   (0.536) 0.642 0.626 0.496 0.484 0.542 0.536 0.522 0.536 0.070 0.549 0.716 
   3   (0.464) 0.358 0.374 0.504 0.516 0.458 0.464 0.478 0.464 0.930 0.451 0.284 

Locus 1409 : 
2 alleles
7.2% missing data
   3   (0.897) 0.952 0.991 0.894 0.915 0.887 0.897 0.901 0.897 0.975 0.951 0.973 
   2   (0.103) 0.048 0.009 0.106 0.085 0.113 0.103 0.099 0.103 0.025 0.049 0.027 

Locus 1410 : 
2 alleles
13.0% missing data
   2   (0.766) 0.538 0.681 0.872 0.836 0.841 0.766 0.848 0.767 0.834 0.696 0.841 
   1   (0.234) 0.462 0.319 0.128 0.164 0.159 0.234 0.152 0.233 0.166 0.304 0.159 

Locus 1411 : 
2 alleles
5.8% missing data
   1   (0.413) 0.424 0.063 0.441 0.494 0.441 0.413 0.456 0.413 0.371 0.333 0.415 
   2   (0.587) 0.576 0.937 0.559 0.506 0.559 0.587 0.544 0.587 0.629 0.667 0.585 

Locus 1412 : 
2 alleles
2.9% missing data
   1   (0.408) 0.144 0.474 0.528 0.576 0.620 0.408 0.675 0.408 0.069 0.219 0.611 
   3   (0.592) 0.856 0.526 0.472 0.424 0.380 0.592 0.325 0.592 0.931 0.781 0.389 

Locus 1413 : 
2 alleles
7.2% missing data
   1   (0.888) 0.927 0.992 0.932 0.928 0.950 0.888 0.932 0.888 0.972 0.816 0.967 
   3   (0.112) 0.073 0.008 0.068 0.072 0.050 0.112 0.068 0.112 0.028 0.184 0.033 

Locus 1414 : 
2 alleles
9.4% missing data
   2   (0.821) 0.719 0.962 0.932 0.906 0.930 0.821 0.839 0.822 0.571 0.678 0.922 
   3   (0.179) 0.281 0.038 0.068 0.094 0.070 0.179 0.161 0.178 0.429 0.322 0.078 

Locus 1415 : 
2 alleles
6.5% missing data
   1   (0.841) 0.872 0.624 0.847 0.889 0.856 0.841 0.882 0.841 0.950 0.876 0.960 
   4   (0.159) 0.128 0.376 0.153 0.111 0.144 0.159 0.118 0.159 0.050 0.124 0.040 

Locus 1416 : 
2 alleles
3.6% missing data
   3   (0.709) 0.726 0.977 0.728 0.671 0.718 0.709 0.595 0.708 0.766 0.724 0.917 
   1   (0.291) 0.274 0.023 0.272 0.329 0.282 0.291 0.405 0.292 0.234 0.276 0.083 

Locus 1417 : 
2 alleles
13.0% missing data
   2   (0.855) 0.940 0.915 0.916 0.824 0.850 0.855 0.867 0.854 0.880 0.849 0.963 
   4   (0.145) 0.060 0.085 0.084 0.176 0.150 0.145 0.133 0.146 0.120 0.151 0.037 

Locus 1418 : 
2 alleles
5.1% missing data
   2   (0.894) 0.851 0.981 0.952 0.940 0.957 0.894 0.922 0.893 0.971 0.906 0.958 
   3   (0.106) 0.149 0.019 0.048 0.060 0.043 0.106 0.078 0.107 0.029 0.094 0.042 

Locus 1419 : 
2 alleles
13.0% missing data
   3   (0.806) 0.616 0.845 0.916 0.912 0.925 0.806 0.924 0.806 0.970 0.737 0.514 
   1   (0.194) 0.384 0.155 0.084 0.088 0.075 0.194 0.076 0.194 0.030 0.263 0.486 

Locus 1420 : 
2 alleles
4.3% missing data
   3   (0.886) 0.903 0.993 0.920 0.923 0.923 0.887 0.928 0.887 0.887 0.890 0.965 
   1   (0.114) 0.097 0.007 0.080 0.077 0.077 0.113 0.072 0.113 0.113 0.110 0.035 

Locus 1421 : 
2 alleles
12.3% missing data
   1   (0.370) 0.404 0.270 0.389 0.440 0.342 0.370 0.604 0.371 0.077 0.245 0.391 
   3   (0.630) 0.596 0.730 0.611 0.560 0.658 0.630 0.396 0.629 0.923 0.755 0.609 

Locus 1422 : 
2 alleles
10.1% missing data
   1   (0.082) 0.013 0.105 0.126 0.094 0.106 0.082 0.106 0.082 0.012 0.032 0.016 
   3   (0.918) 0.987 0.895 0.874 0.906 0.894 0.918 0.894 0.918 0.988 0.968 0.984 

Locus 1423 : 
2 alleles
12.3% missing data
   3   (0.710) 0.781 0.783 0.717 0.794 0.710 0.710 0.663 0.710 0.707 0.703 0.725 
   1   (0.290) 0.219 0.217 0.283 0.206 0.290 0.290 0.337 0.290 0.293 0.297 0.275 

Locus 1424 : 
2 alleles
12.3% missing data
   4   (0.864) 0.794 0.840 0.907 0.923 0.900 0.864 0.944 0.865 0.846 0.855 0.959 
   2   (0.136) 0.206 0.160 0.093 0.077 0.100 0.136 0.056 0.135 0.154 0.145 0.041 

Locus 1425 : 
2 alleles
5.8% missing data
   4   (0.675) 0.485 0.975 0.808 0.814 0.806 0.675 0.875 0.674 0.946 0.480 0.493 
   2   (0.325) 0.515 0.025 0.192 0.186 0.194 0.325 0.125 0.326 0.054 0.520 0.507 

Locus 1426 : 
2 alleles
8.7% missing data
   2   (0.918) 0.989 0.997 0.933 0.934 0.924 0.919 0.880 0.918 0.942 0.976 0.780 
   3   (0.082) 0.011 0.003 0.067 0.066 0.076 0.081 0.120 0.082 0.058 0.024 0.220 

Locus 1427 : 
2 alleles
17.4% missing data
   2   (0.666) 0.743 0.963 0.690 0.656 0.593 0.666 0.779 0.665 0.624 0.664 0.690 
   3   (0.334) 0.257 0.037 0.310 0.344 0.407 0.334 0.221 0.335 0.376 0.336 0.310 

Locus 1428 : 
2 alleles
3.6% missing data
   1   (0.903) 0.955 0.934 0.939 0.962 0.963 0.903 0.966 0.903 0.988 0.808 0.960 
   3   (0.097) 0.045 0.066 0.061 0.038 0.037 0.097 0.034 0.097 0.012 0.192 0.040 

Locus 1429 : 
2 alleles
19.6% missing data
   1   (0.902) 0.925 0.993 0.883 0.913 0.920 0.902 0.904 0.902 0.948 0.947 0.984 
   4   (0.098) 0.075 0.007 0.117 0.087 0.080 0.098 0.096 0.098 0.052 0.053 0.016 

Locus 1430 : 
2 alleles
3.6% missing data
   1   (0.817) 0.902 0.559 0.877 0.914 0.888 0.818 0.917 0.819 0.683 0.759 0.550 
   2   (0.183) 0.098 0.441 0.123 0.086 0.112 0.182 0.083 0.181 0.317 0.241 0.450 

Locus 1431 : 
2 alleles
6.5% missing data
   3   (0.817) 0.856 0.039 0.913 0.844 0.883 0.818 0.842 0.819 0.335 0.795 0.950 
   2   (0.183) 0.144 0.961 0.087 0.156 0.117 0.182 0.158 0.181 0.665 0.205 0.050 

Locus 1432 : 
2 alleles
7.2% missing data
   1   (0.513) 0.503 0.595 0.528 0.499 0.387 0.512 0.608 0.511 0.152 0.569 0.761 
   3   (0.487) 0.497 0.405 0.472 0.501 0.613 0.488 0.392 0.489 0.848 0.431 0.239 

Locus 1433 : 
2 alleles
7.2% missing data
   3   (0.829) 0.871 0.978 0.835 0.875 0.849 0.829 0.795 0.829 0.967 0.834 0.961 
   1   (0.171) 0.129 0.022 0.165 0.125 0.151 0.171 0.205 0.171 0.033 0.166 0.039 

Locus 1434 : 
2 alleles
12.3% missing data
   1   (0.911) 0.967 0.985 0.966 0.933 0.941 0.911 0.952 0.911 0.458 0.935 0.943 
   3   (0.089) 0.033 0.015 0.034 0.067 0.059 0.089 0.048 0.089 0.542 0.065 0.057 

Locus 1435 : 
2 alleles
5.1% missing data
   1   (0.886) 0.938 0.990 0.943 0.930 0.954 0.886 0.809 0.886 0.892 0.826 0.959 
   3   (0.114) 0.062 0.010 0.057 0.070 0.046 0.114 0.191 0.114 0.108 0.174 0.041 

Locus 1436 : 
2 alleles
12.3% missing data
   4   (0.907) 0.907 0.942 0.928 0.893 0.937 0.907 0.945 0.907 0.985 0.957 0.981 
   2   (0.093) 0.093 0.058 0.072 0.107 0.063 0.093 0.055 0.093 0.015 0.043 0.019 

Locus 1437 : 
2 alleles
2.9% missing data
   1   (0.909) 0.981 0.998 0.939 0.874 0.899 0.909 0.891 0.909 0.972 0.951 0.987 
   3   (0.091) 0.019 0.002 0.061 0.126 0.101 0.091 0.109 0.091 0.028 0.049 0.013 

Locus 1438 : 
2 alleles
10.1% missing data
   2   (0.740) 0.887 0.974 0.725 0.663 0.700 0.739 0.722 0.739 0.942 0.803 0.606 
   4   (0.260) 0.113 0.026 0.275 0.337 0.300 0.261 0.278 0.261 0.058 0.197 0.394 

Locus 1439 : 
2 alleles
3.6% missing data
   1   (0.908) 0.962 0.950 0.946 0.936 0.946 0.908 0.949 0.908 0.955 0.882 0.980 
   3   (0.092) 0.038 0.050 0.054 0.064 0.054 0.092 0.051 0.092 0.045 0.118 0.020 

Locus 1440 : 
2 alleles
5.1% missing data
   3   (0.862) 0.789 0.663 0.964 0.906 0.922 0.862 0.945 0.862 0.379 0.816 0.961 
   1   (0.138) 0.211 0.337 0.036 0.094 0.078 0.138 0.055 0.138 0.621 0.184 0.039 

Locus 1441 : 
2 alleles
4.3% missing data
   1   (0.627) 0.648 0.598 0.709 0.710 0.702 0.627 0.488 0.628 0.555 0.598 0.519 
   4   (0.373) 0.352 0.402 0.291 0.290 0.298 0.373 0.512 0.372 0.445 0.402 0.481 

Locus 1442 : 
2 alleles
13.0% missing data
   4   (0.770) 0.753 0.752 0.824 0.758 0.843 0.770 0.768 0.769 0.668 0.761 0.940 
   2   (0.230) 0.247 0.248 0.176 0.242 0.157 0.230 0.232 0.231 0.332 0.239 0.060 

Locus 1443 : 
2 alleles
17.4% missing data
   1   (0.901) 0.771 0.977 0.967 0.963 0.967 0.902 0.952 0.902 0.984 0.868 0.903 
   4   (0.099) 0.229 0.023 0.033 0.037 0.033 0.098 0.048 0.098 0.016 0.132 0.097 

Locus 1444 : 
2 alleles
13.0% missing data
   2   (0.912) 0.957 0.719 0.930 0.942 0.939 0.912 0.909 0.913 0.961 0.938 0.971 
   4   (0.088) 0.043 0.281 0.070 0.058 0.061 0.088 0.091 0.087 0.039 0.062 0.029 

Locus 1445 : 
2 alleles
13.0% missing data
   2   (0.753) 0.864 0.715 0.767 0.821 0.817 0.753 0.789 0.752 0.721 0.714 0.721 
   1   (0.247) 0.136 0.285 0.233 0.179 0.183 0.247 0.211 0.248 0.279 0.286 0.279 

Locus 1446 : 
2 alleles
17.4% missing data
   2   (0.894) 0.546 0.992 0.988 0.985 0.988 0.895 0.986 0.896 0.851 0.715 0.511 
   3   (0.106) 0.454 0.008 0.012 0.015 0.012 0.105 0.014 0.104 0.149 0.285 0.489 

Locus 1447 : 
2 alleles
10.1% missing data
   2   (0.311) 0.230 0.029 0.305 0.275 0.325 0.311 0.350 0.310 0.044 0.433 0.107 
   4   (0.689) 0.770 0.971 0.695 0.725 0.675 0.689 0.650 0.690 0.956 0.567 0.893 

Locus 1448 : 
2 alleles
5.1% missing data
   1   (0.904) 0.966 0.976 0.950 0.936 0.927 0.904 0.892 0.903 0.988 0.912 0.978 
   4   (0.096) 0.034 0.024 0.050 0.064 0.073 0.096 0.108 0.097 0.012 0.088 0.022 

Locus 1449 : 
2 alleles
10.9% missing data
   3   (0.909) 0.974 0.883 0.951 0.934 0.947 0.908 0.959 0.908 0.991 0.889 0.965 
   4   (0.091) 0.026 0.117 0.049 0.066 0.053 0.092 0.041 0.092 0.009 0.111 0.035 

Locus 1450 : 
2 alleles
10.9% missing data
   1   (0.587) 0.466 0.592 0.539 0.483 0.485 0.587 0.611 0.587 0.923 0.677 0.863 
   3   (0.413) 0.534 0.408 0.461 0.517 0.515 0.413 0.389 0.413 0.077 0.323 0.137 

Locus 1451 : 
2 alleles
14.5% missing data
   4   (0.880) 0.957 0.983 0.910 0.917 0.901 0.880 0.946 0.881 0.880 0.899 0.546 
   1   (0.120) 0.043 0.017 0.090 0.083 0.099 0.120 0.054 0.119 0.120 0.101 0.454 

Locus 1452 : 
2 alleles
4.3% missing data
   1   (0.465) 0.406 0.038 0.504 0.463 0.508 0.465 0.509 0.466 0.432 0.463 0.197 
   3   (0.535) 0.594 0.962 0.496 0.537 0.492 0.535 0.491 0.534 0.568 0.537 0.803 

Locus 1453 : 
2 alleles
5.8% missing data
   3   (0.544) 0.475 0.738 0.776 0.718 0.758 0.543 0.617 0.544 0.079 0.299 0.129 
   1   (0.456) 0.525 0.262 0.224 0.282 0.242 0.457 0.383 0.456 0.921 0.701 0.871 

Locus 1454 : 
2 alleles
13.0% missing data
   2   (0.861) 0.826 0.984 0.916 0.901 0.918 0.862 0.919 0.862 0.696 0.878 0.766 
   4   (0.139) 0.174 0.016 0.084 0.099 0.082 0.138 0.081 0.138 0.304 0.122 0.234 

Locus 1455 : 
2 alleles
0.7% missing data
   1   (0.917) 0.991 0.998 0.955 0.915 0.914 0.916 0.950 0.916 0.994 0.972 0.814 
   3   (0.083) 0.009 0.002 0.045 0.085 0.086 0.084 0.050 0.084 0.006 0.028 0.186 

Locus 1456 : 
2 alleles
2.9% missing data
   2   (0.900) 0.972 0.990 0.938 0.937 0.938 0.900 0.933 0.899 0.985 0.861 0.953 
   4   (0.100) 0.028 0.010 0.062 0.063 0.062 0.100 0.067 0.101 0.015 0.139 0.047 

Locus 1457 : 
2 alleles
13.8% missing data
   2   (0.919) 0.961 0.990 0.954 0.942 0.949 0.919 0.898 0.919 0.921 0.948 0.981 
   4   (0.081) 0.039 0.010 0.046 0.058 0.051 0.081 0.102 0.081 0.079 0.052 0.019 

Locus 1458 : 
2 alleles
5.1% missing data
   3   (0.923) 0.982 0.996 0.921 0.936 0.900 0.923 0.867 0.923 0.981 0.963 0.986 
   1   (0.077) 0.018 0.004 0.079 0.064 0.100 0.077 0.133 0.077 0.019 0.037 0.014 

Locus 1459 : 
2 alleles
13.0% missing data
   4   (0.911) 0.971 0.993 0.906 0.873 0.928 0.911 0.963 0.911 0.931 0.938 0.981 
   2   (0.089) 0.029 0.007 0.094 0.127 0.072 0.089 0.037 0.089 0.069 0.062 0.019 

Locus 1460 : 
2 alleles
12.3% missing data
   2   (0.101) 0.216 0.096 0.016 0.019 0.015 0.101 0.021 0.100 0.298 0.174 0.458 
   4   (0.899) 0.784 0.904 0.984 0.981 0.985 0.899 0.979 0.900 0.702 0.826 0.542 

Locus 1461 : 
2 alleles
2.2% missing data
   2   (0.170) 0.073 0.974 0.127 0.149 0.119 0.170 0.083 0.171 0.036 0.109 0.283 
   4   (0.830) 0.927 0.026 0.873 0.851 0.881 0.830 0.917 0.829 0.964 0.891 0.717 

Locus 1462 : 
2 alleles
18.1% missing data
   3   (0.857) 0.954 0.810 0.826 0.853 0.879 0.857 0.933 0.856 0.970 0.855 0.947 
   1   (0.143) 0.046 0.190 0.174 0.147 0.121 0.143 0.067 0.144 0.030 0.145 0.053 

Locus 1463 : 
2 alleles
10.1% missing data
   2   (0.138) 0.016 0.005 0.356 0.270 0.420 0.138 0.227 0.138 0.051 0.031 0.016 
   3   (0.862) 0.984 0.995 0.644 0.730 0.580 0.862 0.773 0.862 0.949 0.969 0.984 

Locus 1464 : 
2 alleles
16.7% missing data
   1   (0.864) 0.662 0.986 0.953 0.917 0.950 0.863 0.814 0.863 0.884 0.853 0.960 
   3   (0.136) 0.338 0.014 0.047 0.083 0.050 0.137 0.186 0.137 0.116 0.147 0.040 

Locus 1465 : 
2 alleles
2.2% missing data
   2   (0.887) 0.909 0.988 0.852 0.923 0.910 0.887 0.952 0.887 0.938 0.921 0.969 
   4   (0.113) 0.091 0.012 0.148 0.077 0.090 0.113 0.048 0.113 0.062 0.079 0.031 

Locus 1466 : 
2 alleles
10.9% missing data
   2   (0.793) 0.749 0.895 0.840 0.825 0.852 0.793 0.779 0.793 0.942 0.787 0.883 
   4   (0.207) 0.251 0.105 0.160 0.175 0.148 0.207 0.221 0.207 0.058 0.213 0.117 

Locus 1467 : 
2 alleles
2.9% missing data
   1   (0.878) 0.946 0.986 0.919 0.932 0.910 0.878 0.889 0.878 0.916 0.844 0.959 
   2   (0.122) 0.054 0.014 0.081 0.068 0.090 0.122 0.111 0.122 0.084 0.156 0.041 

Locus 1468 : 
2 alleles
5.8% missing data
   2   (0.087) 0.039 0.051 0.039 0.045 0.028 0.087 0.052 0.087 0.201 0.063 0.434 
   4   (0.913) 0.961 0.949 0.961 0.955 0.972 0.913 0.948 0.913 0.799 0.937 0.566 

Locus 1469 : 
2 alleles
13.8% missing data
   4   (0.620) 0.679 0.965 0.695 0.701 0.648 0.620 0.585 0.620 0.541 0.531 0.539 
   2   (0.380) 0.321 0.035 0.305 0.299 0.352 0.380 0.415 0.380 0.459 0.469 0.461 

Locus 1470 : 
2 alleles
2.9% missing data
   2   (0.900) 0.757 0.889 0.958 0.943 0.943 0.900 0.939 0.901 0.978 0.913 0.971 
   4   (0.100) 0.243 0.111 0.042 0.057 0.057 0.100 0.061 0.099 0.022 0.087 0.029 

Locus 1471 : 
2 alleles
2.9% missing data
   1   (0.885) 0.974 0.974 0.836 0.865 0.903 0.885 0.923 0.884 0.989 0.901 0.976 
   3   (0.115) 0.026 0.026 0.164 0.135 0.097 0.115 0.077 0.116 0.011 0.099 0.024 

Locus 1472 : 
2 alleles
7.2% missing data
   3   (0.730) 0.827 0.978 0.778 0.750 0.802 0.731 0.482 0.731 0.353 0.762 0.559 
   1   (0.270) 0.173 0.022 0.222 0.250 0.198 0.269 0.518 0.269 0.647 0.238 0.441 

Locus 1473 : 
2 alleles
5.8% missing data
   1   (0.747) 0.780 0.978 0.763 0.753 0.812 0.747 0.639 0.747 0.514 0.830 0.660 
   3   (0.253) 0.220 0.022 0.237 0.247 0.188 0.253 0.361 0.253 0.486 0.170 0.340 

Locus 1474 : 
2 alleles
10.9% missing data
   2   (0.888) 0.968 0.815 0.920 0.913 0.886 0.888 0.924 0.888 0.985 0.937 0.734 
   4   (0.112) 0.032 0.185 0.080 0.087 0.114 0.112 0.076 0.112 0.015 0.063 0.266 

Locus 1475 : 
2 alleles
2.9% missing data
   3   (0.943) 0.995 0.999 0.884 0.925 0.864 0.943 0.948 0.943 0.988 0.988 0.995 
   1   (0.057) 0.005 0.001 0.116 0.075 0.136 0.057 0.052 0.057 0.012 0.012 0.005 

Locus 1476 : 
2 alleles
2.2% missing data
   2   (0.817) 0.944 0.179 0.787 0.777 0.808 0.816 0.687 0.817 0.900 0.897 0.965 
   4   (0.183) 0.056 0.821 0.213 0.223 0.192 0.184 0.313 0.183 0.100 0.103 0.035 

Locus 1477 : 
2 alleles
9.4% missing data
   4   (0.942) 0.994 0.998 0.898 0.945 0.883 0.942 0.938 0.942 0.979 0.987 0.993 
   2   (0.058) 0.006 0.002 0.102 0.055 0.117 0.058 0.062 0.058 0.021 0.013 0.007 

Locus 1478 : 
2 alleles
12.3% missing data
   3   (0.782) 0.930 0.835 0.726 0.809 0.727 0.783 0.549 0.783 0.213 0.856 0.929 
   1   (0.218) 0.070 0.165 0.274 0.191 0.273 0.217 0.451 0.217 0.787 0.144 0.071 

Locus 1479 : 
2 alleles
12.3% missing data
   1   (0.838) 0.797 0.902 0.853 0.875 0.873 0.838 0.920 0.838 0.850 0.842 0.962 
   3   (0.162) 0.203 0.098 0.147 0.125 0.127 0.162 0.080 0.162 0.150 0.158 0.038 

Locus 1480 : 
2 alleles
13.8% missing data
   2   (0.917) 0.860 0.949 0.976 0.978 0.977 0.917 0.976 0.918 0.991 0.925 0.801 
   4   (0.083) 0.140 0.051 0.024 0.022 0.023 0.083 0.024 0.082 0.009 0.075 0.199 

Locus 1481 : 
2 alleles
18.8% missing data
   1   (0.120) 0.061 0.035 0.138 0.123 0.092 0.120 0.076 0.120 0.209 0.077 0.031 
   3   (0.880) 0.939 0.965 0.862 0.877 0.908 0.880 0.924 0.880 0.791 0.923 0.969 

Locus 1482 : 
2 alleles
16.7% missing data
   3   (0.620) 0.558 0.585 0.770 0.637 0.684 0.620 0.421 0.620 0.690 0.661 0.175 
   1   (0.380) 0.442 0.415 0.230 0.363 0.316 0.380 0.579 0.380 0.310 0.339 0.825 

Locus 1483 : 
2 alleles
11.6% missing data
   4   (0.896) 0.972 0.990 0.819 0.907 0.886 0.897 0.951 0.896 0.881 0.939 0.975 
   2   (0.104) 0.028 0.010 0.181 0.093 0.114 0.103 0.049 0.104 0.119 0.061 0.025 

Locus 1484 : 
2 alleles
0.7% missing data
   3   (0.870) 0.953 0.991 0.867 0.934 0.900 0.870 0.933 0.870 0.981 0.783 0.932 
   1   (0.130) 0.047 0.009 0.133 0.066 0.100 0.130 0.067 0.130 0.019 0.217 0.068 

Locus 1485 : 
2 alleles
13.0% missing data
   4   (0.402) 0.310 0.342 0.508 0.293 0.395 0.402 0.465 0.402 0.430 0.311 0.669 
   2   (0.598) 0.690 0.658 0.492 0.707 0.605 0.598 0.535 0.598 0.570 0.689 0.331 

Locus 1486 : 
2 alleles
11.6% missing data
   1   (0.913) 0.952 0.953 0.925 0.941 0.941 0.913 0.916 0.913 0.898 0.938 0.979 
   2   (0.087) 0.048 0.047 0.075 0.059 0.059 0.087 0.084 0.087 0.102 0.062 0.021 

Locus 1487 : 
2 alleles
3.6% missing data
   2   (0.848) 0.922 0.907 0.818 0.876 0.849 0.848 0.902 0.848 0.958 0.850 0.964 
   3   (0.152) 0.078 0.093 0.182 0.124 0.151 0.152 0.098 0.152 0.042 0.150 0.036 

Locus 1488 : 
2 alleles
10.9% missing data
   1   (0.208) 0.119 0.023 0.222 0.176 0.223 0.209 0.133 0.208 0.535 0.199 0.055 
   3   (0.792) 0.881 0.977 0.778 0.824 0.777 0.791 0.867 0.792 0.465 0.801 0.945 

Locus 1489 : 
2 alleles
5.1% missing data
   1   (0.909) 0.691 0.834 0.963 0.950 0.966 0.909 0.963 0.909 0.993 0.935 0.975 
   3   (0.091) 0.309 0.166 0.037 0.050 0.034 0.091 0.037 0.091 0.007 0.065 0.025 

Locus 1490 : 
2 alleles
10.9% missing data
   4   (0.912) 0.977 0.982 0.932 0.890 0.921 0.912 0.905 0.912 0.992 0.929 0.984 
   1   (0.088) 0.023 0.018 0.068 0.110 0.079 0.088 0.095 0.088 0.008 0.071 0.016 

Locus 1491 : 
2 alleles
11.6% missing data
   1   (0.835) 0.861 0.863 0.821 0.887 0.843 0.836 0.880 0.835 0.971 0.841 0.960 
   4   (0.165) 0.139 0.137 0.179 0.113 0.157 0.164 0.120 0.165 0.029 0.159 0.040 

Locus 1492 : 
2 alleles
2.9% missing data
   4   (0.731) 0.823 0.505 0.707 0.765 0.738 0.731 0.729 0.731 0.962 0.716 0.881 
   2   (0.269) 0.177 0.495 0.293 0.235 0.262 0.269 0.271 0.269 0.038 0.284 0.119 

Locus 1493 : 
2 alleles
9.4% missing data
   1   (0.922) 0.978 0.989 0.941 0.919 0.921 0.923 0.924 0.922 0.945 0.957 0.983 
   3   (0.078) 0.022 0.011 0.059 0.081 0.079 0.077 0.076 0.078 0.055 0.043 0.017 

Locus 1494 : 
2 alleles
15.9% missing data
   4   (0.917) 0.867 0.994 0.947 0.929 0.960 0.917 0.962 0.917 0.980 0.947 0.975 
   2   (0.083) 0.133 0.006 0.053 0.071 0.040 0.083 0.038 0.083 0.020 0.053 0.025 

Locus 1495 : 
2 alleles
14.5% missing data
   1   (0.834) 0.915 0.985 0.894 0.761 0.813 0.834 0.772 0.834 0.967 0.859 0.766 
   3   (0.166) 0.085 0.015 0.106 0.239 0.187 0.166 0.228 0.166 0.033 0.141 0.234 

Locus 1496 : 
2 alleles
4.3% missing data
   3   (0.778) 0.742 0.896 0.853 0.730 0.798 0.778 0.882 0.778 0.069 0.801 0.920 
   1   (0.222) 0.258 0.104 0.147 0.270 0.202 0.222 0.118 0.222 0.931 0.199 0.080 

Locus 1497 : 
2 alleles
3.6% missing data
   2   (0.857) 0.964 0.986 0.709 0.751 0.726 0.858 0.899 0.858 0.899 0.937 0.961 
   4   (0.143) 0.036 0.014 0.291 0.249 0.274 0.142 0.101 0.142 0.101 0.063 0.039 

Locus 1498 : 
2 alleles
11.6% missing data
   2   (0.908) 0.900 0.925 0.945 0.950 0.953 0.908 0.966 0.908 0.884 0.918 0.969 
   4   (0.092) 0.100 0.075 0.055 0.050 0.047 0.092 0.034 0.092 0.116 0.082 0.031 

Locus 1499 : 
2 alleles
13.0% missing data
   4   (0.882) 0.814 0.863 0.942 0.929 0.951 0.882 0.970 0.882 0.954 0.835 0.955 
   2   (0.118) 0.186 0.137 0.058 0.071 0.049 0.118 0.030 0.118 0.046 0.165 0.045 

Locus 1500 : 
2 alleles
5.1% missing data
   1   (0.179) 0.051 0.374 0.224 0.157 0.236 0.179 0.214 0.180 0.772 0.081 0.042 
   3   (0.821) 0.949 0.626 0.776 0.843 0.764 0.821 0.786 0.820 0.228 0.919 0.958 

Locus 1501 : 
2 alleles
1.4% missing data
   1   (0.871) 0.933 0.494 0.914 0.875 0.885 0.871 0.824 0.871 0.975 0.905 0.959 
   2   (0.129) 0.067 0.506 0.086 0.125 0.115 0.129 0.176 0.129 0.025 0.095 0.041 

Locus 1502 : 
2 alleles
10.9% missing data
   4   (0.843) 0.870 0.827 0.896 0.912 0.890 0.843 0.886 0.843 0.876 0.779 0.947 
   1   (0.157) 0.130 0.173 0.104 0.088 0.110 0.157 0.114 0.157 0.124 0.221 0.053 

Locus 1503 : 
2 alleles
2.2% missing data
   1   (0.908) 0.924 0.986 0.955 0.954 0.956 0.908 0.965 0.908 0.565 0.920 0.968 
   3   (0.092) 0.076 0.014 0.045 0.046 0.044 0.092 0.035 0.092 0.435 0.080 0.032 

Locus 1504 : 
2 alleles
3.6% missing data
   1   (0.888) 0.978 0.968 0.887 0.880 0.859 0.887 0.919 0.887 0.916 0.926 0.985 
   3   (0.112) 0.022 0.032 0.113 0.120 0.141 0.113 0.081 0.113 0.084 0.074 0.015 

Locus 1505 : 
2 alleles
10.1% missing data
   1   (0.461) 0.568 0.485 0.584 0.484 0.508 0.461 0.353 0.462 0.065 0.352 0.294 
   4   (0.539) 0.432 0.515 0.416 0.516 0.492 0.539 0.647 0.538 0.935 0.648 0.706 

Locus 1506 : 
2 alleles
1.4% missing data
   1   (0.536) 0.299 0.060 0.726 0.680 0.694 0.537 0.533 0.537 0.112 0.447 0.450 
   4   (0.464) 0.701 0.940 0.274 0.320 0.306 0.463 0.467 0.463 0.888 0.553 0.550 

Locus 1507 : 
2 alleles
2.9% missing data
   4   (0.858) 0.926 0.896 0.818 0.882 0.889 0.858 0.945 0.859 0.958 0.813 0.972 
   3   (0.142) 0.074 0.104 0.182 0.118 0.111 0.142 0.055 0.141 0.042 0.187 0.028 

Locus 1508 : 
2 alleles
10.9% missing data
   1   (0.894) 0.949 0.908 0.946 0.910 0.936 0.894 0.945 0.894 0.977 0.820 0.965 
   3   (0.106) 0.051 0.092 0.054 0.090 0.064 0.106 0.055 0.106 0.023 0.180 0.035 

Locus 1509 : 
2 alleles
10.9% missing data
   1   (0.270) 0.327 0.323 0.197 0.263 0.195 0.270 0.315 0.269 0.259 0.259 0.305 
   3   (0.730) 0.673 0.677 0.803 0.737 0.805 0.730 0.685 0.731 0.741 0.741 0.695 

Locus 1510 : 
2 alleles
12.3% missing data
   4   (0.902) 0.943 0.936 0.953 0.946 0.949 0.902 0.944 0.902 0.983 0.854 0.914 
   3   (0.098) 0.057 0.064 0.047 0.054 0.051 0.098 0.056 0.098 0.017 0.146 0.086 

Locus 1511 : 
2 alleles
0.7% missing data
   1   (0.940) 0.995 0.998 0.771 0.948 0.874 0.941 0.956 0.941 0.996 0.988 0.994 
   2   (0.060) 0.005 0.002 0.229 0.052 0.126 0.059 0.044 0.059 0.004 0.012 0.006 

Locus 1512 : 
2 alleles
3.6% missing data
   2   (0.733) 0.635 0.116 0.836 0.778 0.846 0.733 0.806 0.733 0.092 0.719 0.899 
   3   (0.267) 0.365 0.884 0.164 0.222 0.154 0.267 0.194 0.267 0.908 0.281 0.101 

Locus 1513 : 
2 alleles
13.0% missing data
   4   (0.875) 0.973 0.994 0.808 0.859 0.803 0.875 0.890 0.875 0.781 0.933 0.975 
   2   (0.125) 0.027 0.006 0.192 0.141 0.197 0.125 0.110 0.125 0.219 0.067 0.025 

Locus 1514 : 
2 alleles
1.4% missing data
   2   (0.877) 0.945 0.987 0.877 0.905 0.905 0.878 0.956 0.878 0.988 0.839 0.968 
   3   (0.123) 0.055 0.013 0.123 0.095 0.095 0.122 0.044 0.122 0.012 0.161 0.032 

Locus 1515 : 
2 alleles
2.9% missing data
   4   (0.813) 0.852 0.969 0.870 0.767 0.851 0.813 0.901 0.812 0.795 0.852 0.603 
   2   (0.187) 0.148 0.031 0.130 0.233 0.149 0.187 0.099 0.188 0.205 0.148 0.397 

Locus 1516 : 
2 alleles
12.3% missing data
   4   (0.700) 0.802 0.695 0.697 0.644 0.676 0.700 0.501 0.701 0.704 0.724 0.914 
   1   (0.300) 0.198 0.305 0.303 0.356 0.324 0.300 0.499 0.299 0.296 0.276 0.086 

Locus 1517 : 
2 alleles
5.8% missing data
   1   (0.376) 0.228 0.397 0.433 0.439 0.473 0.376 0.594 0.377 0.062 0.288 0.092 
   4   (0.624) 0.772 0.603 0.567 0.561 0.527 0.624 0.406 0.623 0.938 0.712 0.908 

Locus 1518 : 
2 alleles
15.2% missing data
   4   (0.656) 0.816 0.950 0.603 0.549 0.627 0.656 0.711 0.656 0.633 0.609 0.912 
   2   (0.344) 0.184 0.050 0.397 0.451 0.373 0.344 0.289 0.344 0.367 0.391 0.088 

Locus 1519 : 
2 alleles
17.4% missing data
   2   (0.755) 0.839 0.959 0.679 0.762 0.752 0.755 0.772 0.756 0.920 0.782 0.746 
   4   (0.245) 0.161 0.041 0.321 0.238 0.248 0.245 0.228 0.244 0.080 0.218 0.254 

Locus 1520 : 
2 alleles
2.2% missing data
   1   (0.147) 0.131 0.351 0.101 0.083 0.084 0.148 0.121 0.148 0.025 0.141 0.064 
   3   (0.853) 0.869 0.649 0.899 0.917 0.916 0.852 0.879 0.852 0.975 0.859 0.936 

Locus 1521 : 
2 alleles
12.3% missing data
   1   (0.095) 0.057 0.079 0.056 0.084 0.059 0.095 0.158 0.096 0.022 0.045 0.082 
   3   (0.905) 0.943 0.921 0.944 0.916 0.941 0.905 0.842 0.904 0.978 0.955 0.918 

Locus 1522 : 
2 alleles
2.9% missing data
   2   (0.906) 0.985 0.997 0.904 0.912 0.921 0.905 0.949 0.905 0.990 0.942 0.981 
   3   (0.094) 0.015 0.003 0.096 0.088 0.079 0.095 0.051 0.095 0.010 0.058 0.019 

Locus 1523 : 
2 alleles
10.9% missing data
   2   (0.914) 0.971 0.977 0.854 0.940 0.892 0.914 0.950 0.914 0.968 0.962 0.982 
   4   (0.086) 0.029 0.023 0.146 0.060 0.108 0.086 0.050 0.086 0.032 0.038 0.018 

Locus 1524 : 
2 alleles
15.9% missing data
   4   (0.720) 0.744 0.632 0.770 0.637 0.637 0.720 0.658 0.720 0.961 0.796 0.732 
   2   (0.280) 0.256 0.368 0.230 0.363 0.363 0.280 0.342 0.280 0.039 0.204 0.268 

Locus 1525 : 
2 alleles
4.3% missing data
   4   (0.878) 0.965 0.961 0.900 0.926 0.901 0.877 0.912 0.877 0.986 0.867 0.967 
   1   (0.122) 0.035 0.039 0.100 0.074 0.099 0.123 0.088 0.123 0.014 0.133 0.033 

Locus 1526 : 
2 alleles
13.0% missing data
   2   (0.675) 0.912 0.788 0.435 0.547 0.532 0.675 0.463 0.675 0.788 0.815 0.871 
   4   (0.325) 0.088 0.212 0.565 0.453 0.468 0.325 0.537 0.325 0.212 0.185 0.129 

Locus 1527 : 
2 alleles
7.2% missing data
   3   (0.912) 0.983 0.995 0.934 0.942 0.929 0.912 0.961 0.912 0.961 0.947 0.579 
   1   (0.088) 0.017 0.005 0.066 0.058 0.071 0.088 0.039 0.088 0.039 0.053 0.421 

Locus 1528 : 
2 alleles
3.6% missing data
   1   (0.700) 0.675 0.945 0.779 0.771 0.803 0.701 0.783 0.700 0.447 0.532 0.891 
   4   (0.300) 0.325 0.055 0.221 0.229 0.197 0.299 0.217 0.300 0.553 0.468 0.109 

Locus 1529 : 
2 alleles
15.2% missing data
   4   (0.661) 0.663 0.601 0.728 0.601 0.694 0.661 0.619 0.660 0.937 0.665 0.648 
   2   (0.339) 0.337 0.399 0.272 0.399 0.306 0.339 0.381 0.340 0.063 0.335 0.352 

Locus 1530 : 
2 alleles
6.5% missing data
   2   (0.851) 0.931 0.982 0.866 0.763 0.847 0.851 0.960 0.851 0.971 0.778 0.961 
   4   (0.149) 0.069 0.018 0.134 0.237 0.153 0.149 0.040 0.149 0.029 0.222 0.039 

Locus 1531 : 
2 alleles
5.1% missing data
   1   (0.874) 0.929 0.991 0.917 0.825 0.884 0.875 0.934 0.875 0.967 0.934 0.638 
   3   (0.126) 0.071 0.009 0.083 0.175 0.116 0.125 0.066 0.125 0.033 0.066 0.362 

Locus 1532 : 
2 alleles
18.1% missing data
   1   (0.908) 0.909 0.990 0.958 0.962 0.956 0.908 0.921 0.908 0.942 0.895 0.971 
   3   (0.092) 0.091 0.010 0.042 0.038 0.044 0.092 0.079 0.092 0.058 0.105 0.029 

Locus 1533 : 
2 alleles
0.7% missing data
   2   (0.917) 0.988 0.997 0.780 0.884 0.852 0.917 0.937 0.918 0.980 0.975 0.989 
   4   (0.083) 0.012 0.003 0.220 0.116 0.148 0.083 0.063 0.082 0.020 0.025 0.011 

Locus 1534 : 
2 alleles
1.4% missing data
   2   (0.831) 0.849 0.992 0.911 0.890 0.877 0.831 0.931 0.832 0.970 0.787 0.618 
   4   (0.169) 0.151 0.008 0.089 0.110 0.123 0.169 0.069 0.168 0.030 0.213 0.382 

Locus 1535 : 
2 alleles
2.9% missing data
   4   (0.903) 0.984 0.887 0.788 0.898 0.860 0.903 0.897 0.904 0.951 0.960 0.981 
   2   (0.097) 0.016 0.113 0.212 0.102 0.140 0.097 0.103 0.096 0.049 0.040 0.019 

Locus 1536 : 
2 alleles
3.6% missing data
   4   (0.918) 0.928 0.995 0.960 0.958 0.964 0.918 0.972 0.918 0.988 0.934 0.958 
   3   (0.082) 0.072 0.005 0.040 0.042 0.036 0.082 0.028 0.082 0.012 0.066 0.042 

Locus 1537 : 
2 alleles
1.4% missing data
   2   (0.944) 0.995 0.999 0.927 0.884 0.904 0.944 0.882 0.944 0.996 0.988 0.995 
   1   (0.056) 0.005 0.001 0.073 0.116 0.096 0.056 0.118 0.056 0.004 0.012 0.005 

Locus 1538 : 
2 alleles
3.6% missing data
   2   (0.157) 0.155 0.061 0.082 0.159 0.144 0.157 0.131 0.156 0.023 0.189 0.071 
   3   (0.843) 0.845 0.939 0.918 0.841 0.856 0.843 0.869 0.844 0.977 0.811 0.929 

Locus 1539 : 
2 alleles
13.0% missing data
   1   (0.860) 0.918 0.857 0.918 0.926 0.920 0.860 0.896 0.860 0.887 0.869 0.567 
   3   (0.140) 0.082 0.143 0.082 0.074 0.080 0.140 0.104 0.140 0.113 0.131 0.433 

Locus 1540 : 
2 alleles
2.2% missing data
   2   (0.903) 0.913 0.982 0.964 0.965 0.961 0.902 0.954 0.902 0.728 0.881 0.976 
   4   (0.097) 0.087 0.018 0.036 0.035 0.039 0.098 0.046 0.098 0.272 0.119 0.024 

Locus 1541 : 
2 alleles
2.2% missing data
   1   (0.765) 0.836 0.934 0.770 0.776 0.771 0.765 0.841 0.765 0.957 0.775 0.692 
   4   (0.235) 0.164 0.066 0.230 0.224 0.229 0.235 0.159 0.235 0.043 0.225 0.308 

Locus 1542 : 
2 alleles
14.5% missing data
   2   (0.850) 0.646 0.981 0.923 0.895 0.917 0.850 0.922 0.850 0.715 0.866 0.954 
   4   (0.150) 0.354 0.019 0.077 0.105 0.083 0.150 0.078 0.150 0.285 0.134 0.046 

Locus 1543 : 
2 alleles
4.3% missing data
   3   (0.839) 0.922 0.884 0.798 0.861 0.870 0.838 0.927 0.838 0.967 0.854 0.915 
   1   (0.161) 0.078 0.116 0.202 0.139 0.130 0.162 0.073 0.162 0.033 0.146 0.085 

Locus 1544 : 
2 alleles
7.2% missing data
   1   (0.868) 0.814 0.896 0.943 0.900 0.925 0.868 0.894 0.867 0.932 0.863 0.939 
   3   (0.132) 0.186 0.104 0.057 0.100 0.075 0.132 0.106 0.133 0.068 0.137 0.061 

Locus 1545 : 
2 alleles
4.3% missing data
   1   (0.792) 0.808 0.756 0.846 0.860 0.880 0.793 0.702 0.792 0.830 0.819 0.579 
   2   (0.208) 0.192 0.244 0.154 0.140 0.120 0.207 0.298 0.208 0.170 0.181 0.421 

Locus 1546 : 
2 alleles
11.6% missing data
   4   (0.936) 0.993 0.986 0.834 0.939 0.865 0.936 0.947 0.935 0.976 0.986 0.993 
   2   (0.064) 0.007 0.014 0.166 0.061 0.135 0.064 0.053 0.065 0.024 0.014 0.007 

Locus 1547 : 
2 alleles
5.1% missing data
   4   (0.883) 0.840 0.750 0.930 0.928 0.931 0.883 0.928 0.882 0.949 0.915 0.954 
   1   (0.117) 0.160 0.250 0.070 0.072 0.069 0.117 0.072 0.118 0.051 0.085 0.046 

Locus 1548 : 
2 alleles
13.0% missing data
   1   (0.864) 0.859 0.873 0.899 0.873 0.892 0.863 0.842 0.862 0.930 0.924 0.972 
   2   (0.136) 0.141 0.127 0.101 0.127 0.108 0.137 0.158 0.138 0.070 0.076 0.028 

Locus 1549 : 
2 alleles
13.0% missing data
   1   (0.938) 0.994 0.998 0.935 0.855 0.844 0.938 0.931 0.938 0.996 0.985 0.991 
   4   (0.062) 0.006 0.002 0.065 0.145 0.156 0.062 0.069 0.062 0.004 0.015 0.009 

Locus 1550 : 
2 alleles
5.1% missing data
   2   (0.797) 0.920 0.983 0.808 0.705 0.720 0.796 0.808 0.796 0.966 0.800 0.952 
   3   (0.203) 0.080 0.017 0.192 0.295 0.280 0.204 0.192 0.204 0.034 0.200 0.048 

Locus 1551 : 
2 alleles
14.5% missing data
   1   (0.834) 0.401 0.984 0.929 0.921 0.938 0.834 0.939 0.834 0.830 0.773 0.958 
   3   (0.166) 0.599 0.016 0.071 0.079 0.062 0.166 0.061 0.166 0.170 0.227 0.042 

Locus 1552 : 
2 alleles
3.6% missing data
   1   (0.887) 0.939 0.978 0.899 0.941 0.932 0.887 0.927 0.888 0.838 0.879 0.954 
   3   (0.113) 0.061 0.022 0.101 0.059 0.068 0.113 0.073 0.112 0.162 0.121 0.046 

Locus 1553 : 
2 alleles
1.4% missing data
   4   (0.916) 0.878 0.983 0.968 0.954 0.970 0.917 0.969 0.917 0.984 0.866 0.974 
   2   (0.084) 0.122 0.017 0.032 0.046 0.030 0.083 0.031 0.083 0.016 0.134 0.026 

Locus 1554 : 
2 alleles
11.6% missing data
   1   (0.797) 0.847 0.989 0.896 0.874 0.883 0.796 0.841 0.796 0.626 0.779 0.422 
   3   (0.203) 0.153 0.011 0.104 0.126 0.117 0.204 0.159 0.204 0.374 0.221 0.578 

Locus 1555 : 
2 alleles
10.1% missing data
   2   (0.307) 0.213 0.037 0.337 0.253 0.312 0.307 0.450 0.308 0.493 0.323 0.088 
   4   (0.693) 0.787 0.963 0.663 0.747 0.688 0.693 0.550 0.692 0.507 0.677 0.912 

Locus 1556 : 
2 alleles
4.3% missing data
   3   (0.781) 0.822 0.969 0.803 0.733 0.850 0.781 0.864 0.779 0.892 0.733 0.942 
   1   (0.219) 0.178 0.031 0.197 0.267 0.150 0.219 0.136 0.221 0.108 0.267 0.058 

Locus 1557 : 
2 alleles
2.9% missing data
   2   (0.430) 0.186 0.490 0.485 0.503 0.485 0.430 0.464 0.430 0.934 0.452 0.105 
   3   (0.570) 0.814 0.510 0.515 0.497 0.515 0.570 0.536 0.570 0.066 0.548 0.895 

Locus 1558 : 
2 alleles
15.2% missing data
   4   (0.153) 0.049 0.011 0.102 0.111 0.097 0.153 0.100 0.153 0.666 0.216 0.094 
   2   (0.847) 0.951 0.989 0.898 0.889 0.903 0.847 0.900 0.847 0.334 0.784 0.906 

Locus 1559 : 
2 alleles
5.1% missing data
   1   (0.790) 0.681 0.648 0.856 0.853 0.858 0.791 0.816 0.791 0.961 0.831 0.618 
   4   (0.210) 0.319 0.352 0.144 0.147 0.142 0.209 0.184 0.209 0.039 0.169 0.382 

Locus 1560 : 
2 alleles
10.9% missing data
   1   (0.907) 0.968 0.988 0.931 0.901 0.929 0.907 0.957 0.907 0.989 0.898 0.938 
   4   (0.093) 0.032 0.012 0.069 0.099 0.071 0.093 0.043 0.093 0.011 0.102 0.062 

Locus 1561 : 
2 alleles
2.9% missing data
   3   (0.860) 0.843 0.972 0.930 0.919 0.935 0.860 0.955 0.860 0.616 0.808 0.947 
   1   (0.140) 0.157 0.028 0.070 0.081 0.065 0.140 0.045 0.140 0.384 0.192 0.053 

Locus 1562 : 
2 alleles
15.2% missing data
   2   (0.922) 0.946 0.835 0.939 0.925 0.953 0.922 0.937 0.923 0.990 0.966 0.982 
   4   (0.078) 0.054 0.165 0.061 0.075 0.047 0.078 0.063 0.077 0.010 0.034 0.018 

Locus 1563 : 
2 alleles
15.9% missing data
   1   (0.641) 0.487 0.965 0.598 0.651 0.649 0.641 0.715 0.641 0.611 0.645 0.908 
   4   (0.359) 0.513 0.035 0.402 0.349 0.351 0.359 0.285 0.359 0.389 0.355 0.092 

Locus 1564 : 
2 alleles
12.3% missing data
   2   (0.841) 0.539 0.816 0.966 0.964 0.970 0.841 0.971 0.843 0.767 0.679 0.188 
   4   (0.159) 0.461 0.184 0.034 0.036 0.030 0.159 0.029 0.157 0.233 0.321 0.812 

Locus 1565 : 
2 alleles
2.9% missing data
   3   (0.807) 0.896 0.671 0.786 0.834 0.853 0.807 0.875 0.807 0.972 0.784 0.923 
   1   (0.193) 0.104 0.329 0.214 0.166 0.147 0.193 0.125 0.193 0.028 0.216 0.077 

Locus 1566 : 
2 alleles
13.8% missing data
   2   (0.903) 0.898 0.961 0.944 0.946 0.945 0.903 0.953 0.903 0.924 0.875 0.975 
   4   (0.097) 0.102 0.039 0.056 0.054 0.055 0.097 0.047 0.097 0.076 0.125 0.025 

Locus 1567 : 
2 alleles
5.8% missing data
   2   (0.892) 0.932 0.990 0.911 0.899 0.930 0.892 0.855 0.892 0.704 0.927 0.970 
   4   (0.108) 0.068 0.010 0.089 0.101 0.070 0.108 0.145 0.108 0.296 0.073 0.030 

Locus 1568 : 
2 alleles
11.6% missing data
   1   (0.763) 0.823 0.054 0.841 0.828 0.814 0.763 0.765 0.763 0.732 0.718 0.936 
   3   (0.237) 0.177 0.946 0.159 0.172 0.186 0.237 0.235 0.237 0.268 0.282 0.064 

Locus 1569 : 
2 alleles
3.6% missing data
   2   (0.613) 0.768 0.685 0.633 0.612 0.647 0.613 0.561 0.614 0.680 0.576 0.264 
   4   (0.387) 0.232 0.315 0.367 0.388 0.353 0.387 0.439 0.386 0.320 0.424 0.736 

Locus 1570 : 
2 alleles
16.7% missing data
   1   (0.370) 0.248 0.026 0.330 0.441 0.444 0.370 0.536 0.369 0.599 0.344 0.235 
   4   (0.630) 0.752 0.974 0.670 0.559 0.556 0.630 0.464 0.631 0.401 0.656 0.765 

Locus 1571 : 
2 alleles
10.9% missing data
   3   (0.880) 0.948 0.905 0.902 0.904 0.910 0.880 0.948 0.881 0.861 0.833 0.941 
   2   (0.120) 0.052 0.095 0.098 0.096 0.090 0.120 0.052 0.119 0.139 0.167 0.059 

Locus 1572 : 
2 alleles
12.3% missing data
   1   (0.117) 0.101 0.058 0.080 0.084 0.082 0.117 0.125 0.117 0.020 0.069 0.128 
   3   (0.883) 0.899 0.942 0.920 0.916 0.918 0.883 0.875 0.883 0.980 0.931 0.872 

Locus 1573 : 
2 alleles
13.8% missing data
   1   (0.616) 0.566 0.519 0.670 0.580 0.610 0.617 0.629 0.617 0.908 0.543 0.898 
   3   (0.384) 0.434 0.481 0.330 0.420 0.390 0.383 0.371 0.383 0.092 0.457 0.102 

Locus 1574 : 
2 alleles
11.6% missing data
   2   (0.580) 0.785 0.955 0.497 0.542 0.489 0.579 0.443 0.579 0.677 0.567 0.903 
   4   (0.420) 0.215 0.045 0.503 0.458 0.511 0.421 0.557 0.421 0.323 0.433 0.097 

Locus 1575 : 
2 alleles
18.1% missing data
   3   (0.909) 0.477 0.917 0.989 0.987 0.989 0.910 0.989 0.911 0.861 0.829 0.768 
   1   (0.091) 0.523 0.083 0.011 0.013 0.011 0.090 0.011 0.089 0.139 0.171 0.232 

Locus 1576 : 
2 alleles
3.6% missing data
   3   (0.921) 0.984 0.946 0.944 0.899 0.906 0.921 0.918 0.921 0.983 0.970 0.982 
   1   (0.079) 0.016 0.054 0.056 0.101 0.094 0.079 0.082 0.079 0.017 0.030 0.018 

Locus 1577 : 
2 alleles
9.4% missing data
   2   (0.911) 0.975 0.936 0.901 0.918 0.938 0.911 0.958 0.912 0.979 0.909 0.981 
   4   (0.089) 0.025 0.064 0.099 0.082 0.062 0.089 0.042 0.088 0.021 0.091 0.019 

Locus 1578 : 
2 alleles
11.6% missing data
   1   (0.719) 0.605 0.680 0.737 0.688 0.725 0.719 0.764 0.719 0.696 0.760 0.915 
   3   (0.281) 0.395 0.320 0.263 0.312 0.275 0.281 0.236 0.281 0.304 0.240 0.085 

Locus 1579 : 
2 alleles
11.6% missing data
   3   (0.901) 0.961 0.990 0.960 0.953 0.965 0.901 0.925 0.901 0.932 0.907 0.635 
   1   (0.099) 0.039 0.010 0.040 0.047 0.035 0.099 0.075 0.099 0.068 0.093 0.365 

Locus 1580 : 
2 alleles
8.7% missing data
   2   (0.911) 0.965 0.984 0.927 0.943 0.915 0.911 0.955 0.911 0.899 0.929 0.983 
   4   (0.089) 0.035 0.016 0.073 0.057 0.085 0.089 0.045 0.089 0.101 0.071 0.017 

Locus 1581 : 
2 alleles
14.5% missing data
   2   (0.828) 0.820 0.862 0.916 0.896 0.899 0.828 0.889 0.828 0.213 0.869 0.682 
   4   (0.172) 0.180 0.138 0.084 0.104 0.101 0.172 0.111 0.172 0.787 0.131 0.318 

Locus 1582 : 
2 alleles
5.8% missing data
   4   (0.895) 0.799 0.989 0.936 0.935 0.951 0.895 0.940 0.895 0.847 0.920 0.969 
   1   (0.105) 0.201 0.011 0.064 0.065 0.049 0.105 0.060 0.105 0.153 0.080 0.031 

Locus 1583 : 
2 alleles
1.4% missing data
   2   (0.913) 0.973 0.637 0.909 0.951 0.915 0.913 0.913 0.913 0.931 0.949 0.982 
   3   (0.087) 0.027 0.363 0.091 0.049 0.085 0.087 0.087 0.087 0.069 0.051 0.018 

Locus 1584 : 
2 alleles
2.2% missing data
   1   (0.689) 0.739 0.929 0.562 0.709 0.629 0.689 0.771 0.690 0.608 0.762 0.722 
   2   (0.311) 0.261 0.071 0.438 0.291 0.371 0.311 0.229 0.310 0.392 0.238 0.278 

Locus 1585 : 
2 alleles
3.6% missing data
   1   (0.900) 0.924 0.858 0.965 0.952 0.952 0.899 0.953 0.899 0.698 0.898 0.962 
   3   (0.100) 0.076 0.142 0.035 0.048 0.048 0.101 0.047 0.101 0.302 0.102 0.038 

Locus 1586 : 
2 alleles
13.0% missing data
   2   (0.316) 0.191 0.242 0.335 0.486 0.412 0.317 0.396 0.317 0.060 0.237 0.078 
   3   (0.684) 0.809 0.758 0.665 0.514 0.588 0.683 0.604 0.683 0.940 0.763 0.922 

Locus 1587 : 
2 alleles
4.3% missing data
   3   (0.220) 0.168 0.024 0.193 0.252 0.214 0.220 0.246 0.219 0.051 0.160 0.479 
   4   (0.780) 0.832 0.976 0.807 0.748 0.786 0.780 0.754 0.781 0.949 0.840 0.521 

Locus 1588 : 
2 alleles
5.1% missing data
   1   (0.947) 0.995 0.999 0.871 0.945 0.916 0.948 0.954 0.948 0.996 0.988 0.994 
   3   (0.053) 0.005 0.001 0.129 0.055 0.084 0.052 0.046 0.052 0.004 0.012 0.006 

Locus 1589 : 
2 alleles
3.6% missing data
   3   (0.811) 0.927 0.947 0.852 0.859 0.853 0.811 0.550 0.812 0.979 0.798 0.662 
   2   (0.189) 0.073 0.053 0.148 0.141 0.147 0.189 0.450 0.188 0.021 0.202 0.338 

Locus 1590 : 
2 alleles
4.3% missing data
   4   (0.926) 0.949 0.967 0.956 0.930 0.949 0.926 0.966 0.926 0.909 0.963 0.975 
   2   (0.074) 0.051 0.033 0.044 0.070 0.051 0.074 0.034 0.074 0.091 0.037 0.025 

Locus 1591 : 
2 alleles
6.5% missing data
   1   (0.876) 0.926 0.982 0.948 0.925 0.946 0.876 0.960 0.876 0.945 0.832 0.511 
   4   (0.124) 0.074 0.018 0.052 0.075 0.054 0.124 0.040 0.124 0.055 0.168 0.489 

Locus 1592 : 
2 alleles
5.1% missing data
   4   (0.870) 0.866 0.986 0.919 0.864 0.903 0.870 0.766 0.869 0.985 0.930 0.970 
   2   (0.130) 0.134 0.014 0.081 0.136 0.097 0.130 0.234 0.131 0.015 0.070 0.030 

Locus 1593 : 
2 alleles
2.2% missing data
   3   (0.898) 0.982 0.995 0.913 0.866 0.891 0.898 0.925 0.898 0.993 0.963 0.769 
   1   (0.102) 0.018 0.005 0.087 0.134 0.109 0.102 0.075 0.102 0.007 0.037 0.231 

Locus 1594 : 
2 alleles
12.3% missing data
   2   (0.633) 0.810 0.718 0.561 0.632 0.594 0.633 0.705 0.633 0.644 0.649 0.523 
   4   (0.367) 0.190 0.282 0.439 0.368 0.406 0.367 0.295 0.367 0.356 0.351 0.477 

Locus 1595 : 
2 alleles
3.6% missing data
   2   (0.848) 0.961 0.910 0.819 0.790 0.825 0.848 0.907 0.846 0.922 0.898 0.971 
   3   (0.152) 0.039 0.090 0.181 0.210 0.175 0.152 0.093 0.154 0.078 0.102 0.029 

Locus 1596 : 
2 alleles
14.5% missing data
   2   (0.839) 0.952 0.989 0.839 0.840 0.859 0.839 0.797 0.839 0.781 0.921 0.300 
   4   (0.161) 0.048 0.011 0.161 0.160 0.141 0.161 0.203 0.161 0.219 0.079 0.700 

Locus 1597 : 
2 alleles
18.1% missing data
   2   (0.800) 0.861 0.972 0.892 0.883 0.888 0.800 0.879 0.800 0.120 0.818 0.206 
   3   (0.200) 0.139 0.028 0.108 0.117 0.112 0.200 0.121 0.200 0.880 0.182 0.794 

Locus 1598 : 
2 alleles
4.3% missing data
   1   (0.910) 0.985 0.848 0.935 0.917 0.916 0.910 0.881 0.911 0.993 0.960 0.822 
   3   (0.090) 0.015 0.152 0.065 0.083 0.084 0.090 0.119 0.089 0.007 0.040 0.178 

Locus 1599 : 
2 alleles
5.1% missing data
   1   (0.225) 0.368 0.024 0.231 0.160 0.194 0.225 0.193 0.225 0.038 0.218 0.052 
   3   (0.775) 0.632 0.976 0.769 0.840 0.806 0.775 0.807 0.775 0.962 0.782 0.948 

Locus 1600 : 
2 alleles
4.3% missing data
   1   (0.786) 0.910 0.967 0.828 0.810 0.822 0.785 0.755 0.784 0.946 0.817 0.516 
   3   (0.214) 0.090 0.033 0.172 0.190 0.178 0.215 0.245 0.216 0.054 0.183 0.484 

Locus 1601 : 
2 alleles
4.3% missing data
   2   (0.918) 0.929 0.985 0.962 0.975 0.967 0.918 0.969 0.919 0.974 0.856 0.956 
   3   (0.082) 0.071 0.015 0.038 0.025 0.033 0.082 0.031 0.081 0.026 0.144 0.044 

Locus 1602 : 
2 alleles
3.6% missing data
   1   (0.081) 0.015 0.003 0.070 0.055 0.055 0.081 0.055 0.082 0.032 0.032 0.322 
   3   (0.919) 0.985 0.997 0.930 0.945 0.945 0.919 0.945 0.918 0.968 0.968 0.678 

Locus 1603 : 
2 alleles
2.9% missing data
   1   (0.880) 0.917 0.900 0.937 0.927 0.956 0.880 0.827 0.880 0.909 0.829 0.955 
   3   (0.120) 0.083 0.100 0.063 0.073 0.044 0.120 0.173 0.120 0.091 0.171 0.045 

Locus 1604 : 
2 alleles
2.2% missing data
   1   (0.209) 0.110 0.153 0.330 0.163 0.221 0.209 0.229 0.209 0.030 0.178 0.059 
   3   (0.791) 0.890 0.847 0.670 0.837 0.779 0.791 0.771 0.791 0.970 0.822 0.941 

Locus 1605 : 
2 alleles
15.9% missing data
   4   (0.885) 0.980 0.995 0.769 0.840 0.702 0.885 0.900 0.885 0.941 0.961 0.982 
   2   (0.115) 0.020 0.005 0.231 0.160 0.298 0.115 0.100 0.115 0.059 0.039 0.018 

Locus 1606 : 
2 alleles
13.8% missing data
   2   (0.136) 0.104 0.134 0.037 0.051 0.042 0.136 0.049 0.136 0.019 0.281 0.456 
   3   (0.864) 0.896 0.866 0.963 0.949 0.958 0.864 0.951 0.864 0.981 0.719 0.544 

Locus 1607 : 
2 alleles
18.8% missing data
   2   (0.263) 0.161 0.971 0.187 0.215 0.157 0.263 0.359 0.264 0.156 0.247 0.448 
   4   (0.737) 0.839 0.029 0.813 0.785 0.843 0.737 0.641 0.736 0.844 0.753 0.552 

Locus 1608 : 
2 alleles
15.2% missing data
   2   (0.843) 0.864 0.762 0.934 0.905 0.924 0.843 0.934 0.844 0.950 0.778 0.586 
   4   (0.157) 0.136 0.238 0.066 0.095 0.076 0.157 0.066 0.156 0.050 0.222 0.414 

Locus 1609 : 
2 alleles
14.5% missing data
   4   (0.864) 0.878 0.990 0.877 0.836 0.876 0.864 0.907 0.864 0.967 0.924 0.860 
   2   (0.136) 0.122 0.010 0.123 0.164 0.124 0.136 0.093 0.136 0.033 0.076 0.140 

Locus 1610 : 
2 alleles
4.3% missing data
   1   (0.882) 0.949 0.990 0.927 0.915 0.925 0.883 0.928 0.883 0.903 0.911 0.381 
   4   (0.118) 0.051 0.010 0.073 0.085 0.075 0.117 0.072 0.117 0.097 0.089 0.619 

Locus 1611 : 
2 alleles
8.0% missing data
   4   (0.913) 0.975 0.995 0.938 0.925 0.940 0.913 0.960 0.913 0.992 0.905 0.985 
   2   (0.087) 0.025 0.005 0.062 0.075 0.060 0.087 0.040 0.087 0.008 0.095 0.015 

Locus 1612 : 
2 alleles
2.9% missing data
   1   (0.904) 0.906 0.956 0.967 0.919 0.924 0.904 0.957 0.905 0.918 0.890 0.972 
   3   (0.096) 0.094 0.044 0.033 0.081 0.076 0.096 0.043 0.095 0.082 0.110 0.028 

Locus 1613 : 
2 alleles
3.6% missing data
   1   (0.846) 0.832 0.985 0.875 0.789 0.845 0.846 0.899 0.846 0.936 0.890 0.944 
   3   (0.154) 0.168 0.015 0.125 0.211 0.155 0.154 0.101 0.154 0.064 0.110 0.056 

Locus 1614 : 
2 alleles
4.3% missing data
   3   (0.842) 0.906 0.560 0.851 0.881 0.875 0.842 0.834 0.841 0.966 0.873 0.963 
   1   (0.158) 0.094 0.440 0.149 0.119 0.125 0.158 0.166 0.159 0.034 0.127 0.037 

Locus 1615 : 
2 alleles
15.2% missing data
   1   (0.853) 0.964 0.989 0.824 0.754 0.805 0.853 0.920 0.852 0.982 0.880 0.961 
   2   (0.147) 0.036 0.011 0.176 0.246 0.195 0.147 0.080 0.148 0.018 0.120 0.039 

Locus 1616 : 
2 alleles
5.1% missing data
   1   (0.906) 0.933 0.962 0.931 0.929 0.935 0.906 0.959 0.906 0.977 0.925 0.941 
   3   (0.094) 0.067 0.038 0.069 0.071 0.065 0.094 0.041 0.094 0.023 0.075 0.059 

Locus 1617 : 
2 alleles
14.5% missing data
   3   (0.675) 0.568 0.924 0.736 0.762 0.744 0.675 0.741 0.676 0.903 0.578 0.543 
   1   (0.325) 0.432 0.076 0.264 0.238 0.256 0.325 0.259 0.324 0.097 0.422 0.457 

Locus 1618 : 
2 alleles
9.4% missing data
   2   (0.887) 0.956 0.854 0.924 0.932 0.923 0.887 0.942 0.888 0.956 0.822 0.962 
   1   (0.113) 0.044 0.146 0.076 0.068 0.077 0.113 0.058 0.112 0.044 0.178 0.038 

Locus 1619 : 
2 alleles
10.9% missing data
   1   (0.305) 0.330 0.080 0.237 0.232 0.237 0.305 0.346 0.306 0.437 0.367 0.125 
   3   (0.695) 0.670 0.920 0.763 0.768 0.763 0.695 0.654 0.694 0.563 0.633 0.875 

Locus 1620 : 
2 alleles
1.4% missing data
   1   (0.820) 0.900 0.945 0.879 0.790 0.785 0.820 0.813 0.820 0.978 0.778 0.960 
   4   (0.180) 0.100 0.055 0.121 0.210 0.215 0.180 0.187 0.180 0.022 0.222 0.040 

Locus 1621 : 
2 alleles
7.2% missing data
   1   (0.897) 0.921 0.989 0.936 0.932 0.940 0.897 0.959 0.898 0.978 0.857 0.970 
   3   (0.103) 0.079 0.011 0.064 0.068 0.060 0.103 0.041 0.102 0.022 0.143 0.030 

Locus 1622 : 
2 alleles
5.8% missing data
   1   (0.482) 0.375 0.582 0.475 0.468 0.452 0.481 0.507 0.480 0.385 0.560 0.526 
   4   (0.518) 0.625 0.418 0.525 0.532 0.548 0.519 0.493 0.520 0.615 0.440 0.474 

Locus 1623 : 
2 alleles
15.9% missing data
   1   (0.109) 0.022 0.006 0.132 0.095 0.110 0.109 0.180 0.109 0.011 0.078 0.036 
   3   (0.891) 0.978 0.994 0.868 0.905 0.890 0.891 0.820 0.891 0.989 0.922 0.964 

Locus 1624 : 
2 alleles
18.1% missing data
   4   (0.734) 0.895 0.792 0.695 0.705 0.675 0.734 0.661 0.733 0.901 0.745 0.936 
   2   (0.266) 0.105 0.208 0.305 0.295 0.325 0.266 0.339 0.267 0.099 0.255 0.064 

Locus 1625 : 
2 alleles
10.9% missing data
   1   (0.129) 0.041 0.101 0.117 0.141 0.117 0.129 0.296 0.129 0.117 0.091 0.044 
   3   (0.871) 0.959 0.899 0.883 0.859 0.883 0.871 0.704 0.871 0.883 0.909 0.956 

Locus 1626 : 
2 alleles
3.6% missing data
   4   (0.887) 0.925 0.726 0.972 0.969 0.971 0.887 0.975 0.888 0.990 0.670 0.822 
   3   (0.113) 0.075 0.274 0.028 0.031 0.029 0.113 0.025 0.112 0.010 0.330 0.178 

Locus 1627 : 
2 alleles
2.9% missing data
   2   (0.881) 0.965 0.903 0.870 0.908 0.909 0.880 0.925 0.880 0.984 0.880 0.966 
   4   (0.119) 0.035 0.097 0.130 0.092 0.091 0.120 0.075 0.120 0.016 0.120 0.034 

Locus 1628 : 
2 alleles
10.9% missing data
   4   (0.887) 0.880 0.985 0.957 0.951 0.954 0.887 0.955 0.887 0.972 0.836 0.666 
   2   (0.113) 0.120 0.015 0.043 0.049 0.046 0.113 0.045 0.113 0.028 0.164 0.334 

Locus 1629 : 
2 alleles
0.7% missing data
   1   (0.895) 0.954 0.994 0.907 0.951 0.931 0.896 0.944 0.896 0.988 0.926 0.665 
   3   (0.105) 0.046 0.006 0.093 0.049 0.069 0.104 0.056 0.104 0.012 0.074 0.335 

Locus 1630 : 
2 alleles
4.3% missing data
   2   (0.642) 0.698 0.672 0.621 0.541 0.575 0.642 0.708 0.641 0.961 0.702 0.754 
   4   (0.358) 0.302 0.328 0.379 0.459 0.425 0.358 0.292 0.359 0.039 0.298 0.246 

Locus 1631 : 
2 alleles
5.1% missing data
   3   (0.779) 0.942 0.026 0.605 0.778 0.723 0.779 0.840 0.780 0.973 0.900 0.458 
   1   (0.221) 0.058 0.974 0.395 0.222 0.277 0.221 0.160 0.220 0.027 0.100 0.542 

Locus 1632 : 
2 alleles
3.6% missing data
   1   (0.784) 0.904 0.957 0.728 0.763 0.753 0.784 0.826 0.785 0.076 0.829 0.954 
   3   (0.216) 0.096 0.043 0.272 0.237 0.247 0.216 0.174 0.215 0.924 0.171 0.046 

Locus 1633 : 
2 alleles
4.3% missing data
   1   (0.294) 0.225 0.053 0.279 0.251 0.256 0.294 0.205 0.294 0.406 0.264 0.417 
   3   (0.706) 0.775 0.947 0.721 0.749 0.744 0.706 0.795 0.706 0.594 0.736 0.583 

Locus 1634 : 
2 alleles
15.2% missing data
   2   (0.432) 0.326 0.249 0.551 0.460 0.531 0.432 0.463 0.432 0.071 0.327 0.482 
   4   (0.568) 0.674 0.751 0.449 0.540 0.469 0.568 0.537 0.568 0.929 0.673 0.518 

Locus 1635 : 
2 alleles
10.1% missing data
   3   (0.856) 0.871 0.984 0.910 0.903 0.931 0.856 0.914 0.855 0.849 0.760 0.958 
   2   (0.144) 0.129 0.016 0.090 0.097 0.069 0.144 0.086 0.145 0.151 0.240 0.042 

Locus 1636 : 
2 alleles
2.9% missing data
   1   (0.842) 0.727 0.810 0.944 0.897 0.905 0.842 0.911 0.843 0.769 0.769 0.953 
   3   (0.158) 0.273 0.190 0.056 0.103 0.095 0.158 0.089 0.157 0.231 0.231 0.047 

Locus 1637 : 
2 alleles
6.5% missing data
   1   (0.733) 0.901 0.982 0.723 0.649 0.733 0.733 0.688 0.733 0.923 0.734 0.786 
   2   (0.267) 0.099 0.018 0.277 0.351 0.267 0.267 0.312 0.267 0.077 0.266 0.214 

Locus 1638 : 
2 alleles
9.4% missing data
   3   (0.935) 0.988 0.978 0.891 0.927 0.939 0.936 0.973 0.936 0.978 0.977 0.986 
   4   (0.065) 0.012 0.022 0.109 0.073 0.061 0.064 0.027 0.064 0.022 0.023 0.014 

Locus 1639 : 
2 alleles
2.9% missing data
   1   (0.909) 0.981 0.959 0.902 0.921 0.900 0.910 0.949 0.910 0.242 0.955 0.985 
   3   (0.091) 0.019 0.041 0.098 0.079 0.100 0.090 0.051 0.090 0.758 0.045 0.015 

Locus 1640 : 
2 alleles
7.2% missing data
   1   (0.796) 0.702 0.981 0.826 0.870 0.867 0.796 0.875 0.796 0.824 0.753 0.937 
   4   (0.204) 0.298 0.019 0.174 0.130 0.133 0.204 0.125 0.204 0.176 0.247 0.063 

Locus 1641 : 
2 alleles
3.6% missing data
   2   (0.731) 0.824 0.787 0.717 0.795 0.774 0.731 0.865 0.731 0.947 0.679 0.605 
   4   (0.269) 0.176 0.213 0.283 0.205 0.226 0.269 0.135 0.269 0.053 0.321 0.395 

Locus 1642 : 
2 alleles
13.0% missing data
   4   (0.731) 0.725 0.766 0.763 0.754 0.695 0.731 0.745 0.732 0.707 0.732 0.911 
   3   (0.269) 0.275 0.234 0.237 0.246 0.305 0.269 0.255 0.268 0.293 0.268 0.089 

Locus 1643 : 
2 alleles
4.3% missing data
   2   (0.914) 0.981 0.792 0.942 0.909 0.944 0.914 0.711 0.914 0.742 0.964 0.963 
   4   (0.086) 0.019 0.208 0.058 0.091 0.056 0.086 0.289 0.086 0.258 0.036 0.037 

Locus 1644 : 
2 alleles
3.6% missing data
   2   (0.485) 0.574 0.907 0.499 0.531 0.519 0.485 0.360 0.485 0.551 0.442 0.122 
   4   (0.515) 0.426 0.093 0.501 0.469 0.481 0.515 0.640 0.515 0.449 0.558 0.878 

Locus 1645 : 
2 alleles
3.6% missing data
   1   (0.846) 0.847 0.978 0.816 0.876 0.858 0.846 0.889 0.846 0.858 0.910 0.916 
   2   (0.154) 0.153 0.022 0.184 0.124 0.142 0.154 0.111 0.154 0.142 0.090 0.084 

Locus 1646 : 
2 alleles
8.0% missing data
   1   (0.102) 0.028 0.100 0.055 0.086 0.089 0.102 0.074 0.103 0.009 0.119 0.031 
   2   (0.898) 0.972 0.900 0.945 0.914 0.911 0.898 0.926 0.897 0.991 0.881 0.969 

Locus 1647 : 
2 alleles
9.4% missing data
   1   (0.707) 0.763 0.972 0.664 0.706 0.749 0.707 0.823 0.707 0.943 0.636 0.884 
   3   (0.293) 0.237 0.028 0.336 0.294 0.251 0.293 0.177 0.293 0.057 0.364 0.116 

Locus 1648 : 
2 alleles
4.3% missing data
   2   (0.919) 0.986 0.996 0.915 0.917 0.892 0.919 0.960 0.919 0.993 0.959 0.985 
   4   (0.081) 0.014 0.004 0.085 0.083 0.108 0.081 0.040 0.081 0.007 0.041 0.015 

Locus 1649 : 
2 alleles
15.2% missing data
   4   (0.886) 0.964 0.956 0.876 0.893 0.905 0.886 0.777 0.886 0.807 0.921 0.975 
   2   (0.114) 0.036 0.044 0.124 0.107 0.095 0.114 0.223 0.114 0.193 0.079 0.025 

Locus 1650 : 
2 alleles
6.5% missing data
   4   (0.221) 0.102 0.365 0.193 0.234 0.262 0.221 0.178 0.221 0.029 0.240 0.060 
   2   (0.779) 0.898 0.635 0.807 0.766 0.738 0.779 0.822 0.779 0.971 0.760 0.940 

Locus 1651 : 
2 alleles
0.7% missing data
   1   (0.780) 0.724 0.667 0.835 0.802 0.807 0.780 0.469 0.781 0.916 0.827 0.934 
   4   (0.220) 0.276 0.333 0.165 0.198 0.193 0.220 0.531 0.219 0.084 0.173 0.066 

Locus 1652 : 
2 alleles
1.4% missing data
   3   (0.914) 0.975 0.996 0.943 0.950 0.954 0.914 0.971 0.913 0.980 0.871 0.976 
   2   (0.086) 0.025 0.004 0.057 0.050 0.046 0.086 0.029 0.087 0.020 0.129 0.024 

Locus 1653 : 
2 alleles
5.1% missing data
   3   (0.579) 0.522 0.379 0.691 0.715 0.695 0.578 0.805 0.578 0.936 0.445 0.201 
   1   (0.421) 0.478 0.621 0.309 0.285 0.305 0.422 0.195 0.422 0.064 0.555 0.799 

Locus 1654 : 
2 alleles
15.2% missing data
   3   (0.790) 0.737 0.943 0.836 0.873 0.818 0.790 0.798 0.790 0.962 0.776 0.727 
   1   (0.210) 0.263 0.057 0.164 0.127 0.182 0.210 0.202 0.210 0.038 0.224 0.273 

Locus 1655 : 
2 alleles
2.9% missing data
   4   (0.893) 0.979 0.898 0.899 0.878 0.874 0.893 0.927 0.893 0.967 0.911 0.961 
   3   (0.107) 0.021 0.102 0.101 0.122 0.126 0.107 0.073 0.107 0.033 0.089 0.039 

Locus 1656 : 
2 alleles
2.9% missing data
   2   (0.899) 0.631 0.983 0.972 0.960 0.968 0.899 0.973 0.899 0.271 0.931 0.964 
   3   (0.101) 0.369 0.017 0.028 0.040 0.032 0.101 0.027 0.101 0.729 0.069 0.036 

Locus 1657 : 
2 alleles
10.1% missing data
   2   (0.909) 0.984 0.990 0.869 0.857 0.820 0.909 0.881 0.909 0.961 0.969 0.981 
   4   (0.091) 0.016 0.010 0.131 0.143 0.180 0.091 0.119 0.091 0.039 0.031 0.019 

Locus 1658 : 
2 alleles
4.3% missing data
   3   (0.925) 0.936 0.994 0.974 0.973 0.979 0.925 0.971 0.926 0.967 0.948 0.606 
   1   (0.075) 0.064 0.006 0.026 0.027 0.021 0.075 0.029 0.074 0.033 0.052 0.394 

Locus 1659 : 
2 alleles
13.8% missing data
   2   (0.903) 0.972 0.996 0.905 0.926 0.932 0.903 0.960 0.903 0.929 0.915 0.981 
   4   (0.097) 0.028 0.004 0.095 0.074 0.068 0.097 0.040 0.097 0.071 0.085 0.019 

Locus 1660 : 
2 alleles
13.8% missing data
   3   (0.215) 0.091 0.223 0.236 0.247 0.271 0.215 0.400 0.215 0.215 0.175 0.054 
   1   (0.785) 0.909 0.777 0.764 0.753 0.729 0.785 0.600 0.785 0.785 0.825 0.946 

Locus 1661 : 
2 alleles
5.1% missing data
   2   (0.143) 0.136 0.088 0.107 0.138 0.097 0.144 0.125 0.144 0.030 0.123 0.031 
   4   (0.857) 0.864 0.912 0.893 0.862 0.903 0.856 0.875 0.856 0.970 0.877 0.969 

Locus 1662 : 
2 alleles
2.9% missing data
   4   (0.824) 0.824 0.789 0.901 0.922 0.898 0.824 0.909 0.825 0.843 0.639 0.957 
   2   (0.176) 0.176 0.211 0.099 0.078 0.102 0.176 0.091 0.175 0.157 0.361 0.043 

Locus 1663 : 
2 alleles
1.4% missing data
   4   (0.892) 0.904 0.539 0.955 0.956 0.952 0.891 0.969 0.891 0.987 0.854 0.964 
   2   (0.108) 0.096 0.461 0.045 0.044 0.048 0.109 0.031 0.109 0.013 0.146 0.036 

Locus 1664 : 
2 alleles
2.2% missing data
   3   (0.921) 0.983 0.962 0.952 0.917 0.952 0.921 0.669 0.921 0.982 0.947 0.983 
   1   (0.079) 0.017 0.038 0.048 0.083 0.048 0.079 0.331 0.079 0.018 0.053 0.017 

Locus 1665 : 
2 alleles
5.8% missing data
   2   (0.715) 0.767 0.667 0.780 0.807 0.780 0.715 0.783 0.716 0.944 0.604 0.521 
   4   (0.285) 0.233 0.333 0.220 0.193 0.220 0.285 0.217 0.284 0.056 0.396 0.479 

Locus 1666 : 
2 alleles
3.6% missing data
   3   (0.884) 0.914 0.992 0.889 0.863 0.916 0.884 0.920 0.884 0.710 0.927 0.955 
   4   (0.116) 0.086 0.008 0.111 0.137 0.084 0.116 0.080 0.116 0.290 0.073 0.045 

Locus 1667 : 
2 alleles
4.3% missing data
   2   (0.919) 0.915 0.966 0.964 0.974 0.960 0.919 0.963 0.920 0.944 0.912 0.928 
   4   (0.081) 0.085 0.034 0.036 0.026 0.040 0.081 0.037 0.080 0.056 0.088 0.072 

Locus 1668 : 
2 alleles
3.6% missing data
   1   (0.911) 0.978 0.951 0.891 0.940 0.935 0.911 0.955 0.911 0.985 0.926 0.982 
   4   (0.089) 0.022 0.049 0.109 0.060 0.065 0.089 0.045 0.089 0.015 0.074 0.018 

Locus 1669 : 
2 alleles
2.2% missing data
   4   (0.903) 0.924 0.996 0.946 0.909 0.919 0.903 0.952 0.903 0.901 0.932 0.976 
   1   (0.097) 0.076 0.004 0.054 0.091 0.081 0.097 0.048 0.097 0.099 0.068 0.024 

Locus 1670 : 
2 alleles
5.8% missing data
   2   (0.488) 0.346 0.484 0.573 0.607 0.649 0.487 0.721 0.488 0.112 0.423 0.131 
   4   (0.512) 0.654 0.516 0.427 0.393 0.351 0.513 0.279 0.512 0.888 0.577 0.869 

Locus 1671 : 
2 alleles
13.8% missing data
   2   (0.925) 0.986 0.958 0.878 0.924 0.911 0.925 0.929 0.925 0.993 0.970 0.985 
   4   (0.075) 0.014 0.042 0.122 0.076 0.089 0.075 0.071 0.075 0.007 0.030 0.015 

Locus 1672 : 
2 alleles
1.4% missing data
   2   (0.686) 0.858 0.975 0.707 0.700 0.705 0.685 0.745 0.686 0.605 0.590 0.620 
   4   (0.314) 0.142 0.025 0.293 0.300 0.295 0.315 0.255 0.314 0.395 0.410 0.380 

Locus 1673 : 
2 alleles
2.2% missing data
   1   (0.683) 0.794 0.921 0.625 0.638 0.556 0.683 0.690 0.681 0.916 0.752 0.910 
   3   (0.317) 0.206 0.079 0.375 0.362 0.444 0.317 0.310 0.319 0.084 0.248 0.090 

Locus 1674 : 
2 alleles
10.9% missing data
   4   (0.912) 0.942 0.930 0.949 0.936 0.968 0.912 0.966 0.912 0.829 0.888 0.970 
   2   (0.088) 0.058 0.070 0.051 0.064 0.032 0.088 0.034 0.088 0.171 0.112 0.030 

Locus 1675 : 
2 alleles
7.2% missing data
   2   (0.625) 0.477 0.945 0.592 0.629 0.624 0.625 0.604 0.625 0.953 0.738 0.322 
   4   (0.375) 0.523 0.055 0.408 0.371 0.376 0.375 0.396 0.375 0.047 0.262 0.678 

Locus 1676 : 
2 alleles
14.5% missing data
   3   (0.345) 0.112 0.288 0.450 0.410 0.398 0.344 0.462 0.344 0.069 0.295 0.628 
   4   (0.655) 0.888 0.712 0.550 0.590 0.602 0.656 0.538 0.656 0.931 0.705 0.372 

Locus 1677 : 
2 alleles
6.5% missing data
   1   (0.872) 0.855 0.983 0.963 0.913 0.927 0.871 0.819 0.871 0.971 0.826 0.963 
   3   (0.128) 0.145 0.017 0.037 0.087 0.073 0.129 0.181 0.129 0.029 0.174 0.037 

Locus 1678 : 
2 alleles
10.1% missing data
   3   (0.717) 0.564 0.640 0.818 0.816 0.818 0.717 0.845 0.717 0.155 0.756 0.483 
   1   (0.283) 0.436 0.360 0.182 0.184 0.182 0.283 0.155 0.283 0.845 0.244 0.517 

Locus 1679 : 
2 alleles
2.9% missing data
   3   (0.954) 0.709 0.907 0.995 0.994 0.995 0.954 0.995 0.955 0.858 0.952 0.986 
   4   (0.046) 0.291 0.093 0.005 0.006 0.005 0.046 0.005 0.045 0.142 0.048 0.014 

Locus 1680 : 
2 alleles
2.9% missing data
   3   (0.896) 0.930 0.941 0.902 0.924 0.921 0.896 0.918 0.896 0.982 0.916 0.973 
   1   (0.104) 0.070 0.059 0.098 0.076 0.079 0.104 0.082 0.104 0.018 0.084 0.027 

Locus 1681 : 
2 alleles
10.9% missing data
   4   (0.950) 0.994 0.998 0.948 0.920 0.943 0.950 0.854 0.950 0.979 0.989 0.994 
   2   (0.050) 0.006 0.002 0.052 0.080 0.057 0.050 0.146 0.050 0.021 0.011 0.006 

Locus 1682 : 
2 alleles
3.6% missing data
   3   (0.946) 0.995 0.993 0.907 0.910 0.902 0.946 0.954 0.946 0.996 0.989 0.995 
   2   (0.054) 0.005 0.007 0.093 0.090 0.098 0.054 0.046 0.054 0.004 0.011 0.005 

Locus 1683 : 
2 alleles
0.7% missing data
   3   (0.946) 0.995 0.999 0.883 0.935 0.899 0.946 0.934 0.946 0.997 0.989 0.995 
   1   (0.054) 0.005 0.001 0.117 0.065 0.101 0.054 0.066 0.054 0.003 0.011 0.005 

Locus 1684 : 
2 alleles
5.1% missing data
   1   (0.919) 0.881 0.980 0.973 0.969 0.976 0.919 0.972 0.920 0.971 0.877 0.975 
   4   (0.081) 0.119 0.020 0.027 0.031 0.024 0.081 0.028 0.080 0.029 0.123 0.025 

Locus 1685 : 
2 alleles
15.9% missing data
   1   (0.927) 0.974 0.995 0.965 0.972 0.956 0.927 0.958 0.927 0.935 0.914 0.974 
   3   (0.073) 0.026 0.005 0.035 0.028 0.044 0.073 0.042 0.073 0.065 0.086 0.026 

Locus 1686 : 
2 alleles
13.0% missing data
   3   (0.913) 0.975 0.956 0.915 0.909 0.939 0.913 0.971 0.913 0.980 0.956 0.771 
   1   (0.087) 0.025 0.044 0.085 0.091 0.061 0.087 0.029 0.087 0.020 0.044 0.229 

Locus 1687 : 
2 alleles
3.6% missing data
   1   (0.890) 0.948 0.990 0.954 0.952 0.962 0.890 0.937 0.891 0.983 0.843 0.652 
   3   (0.110) 0.052 0.010 0.046 0.048 0.038 0.110 0.063 0.109 0.017 0.157 0.348 

Locus 1688 : 
2 alleles
1.4% missing data
   1   (0.919) 0.920 0.983 0.970 0.957 0.969 0.919 0.969 0.920 0.953 0.865 0.972 
   2   (0.081) 0.080 0.017 0.030 0.043 0.031 0.081 0.031 0.080 0.047 0.135 0.028 

Locus 1689 : 
2 alleles
7.2% missing data
   3   (0.770) 0.846 0.843 0.835 0.878 0.826 0.770 0.840 0.770 0.536 0.744 0.572 
   4   (0.230) 0.154 0.157 0.165 0.122 0.174 0.230 0.160 0.230 0.464 0.256 0.428 

Locus 1690 : 
2 alleles
3.6% missing data
   1   (0.882) 0.967 0.872 0.869 0.816 0.918 0.882 0.869 0.881 0.976 0.898 0.967 
   3   (0.118) 0.033 0.128 0.131 0.184 0.082 0.118 0.131 0.119 0.024 0.102 0.033 

Locus 1691 : 
2 alleles
5.8% missing data
   3   (0.856) 0.965 0.139 0.835 0.880 0.793 0.856 0.830 0.856 0.982 0.907 0.973 
   1   (0.144) 0.035 0.861 0.165 0.120 0.207 0.144 0.170 0.144 0.018 0.093 0.027 

Locus 1692 : 
2 alleles
3.6% missing data
   4   (0.923) 0.988 0.998 0.886 0.864 0.905 0.923 0.887 0.923 0.983 0.973 0.987 
   3   (0.077) 0.012 0.002 0.114 0.136 0.095 0.077 0.113 0.077 0.017 0.027 0.013 

Locus 1693 : 
2 alleles
10.9% missing data
   3   (0.904) 0.962 0.992 0.922 0.935 0.943 0.903 0.877 0.903 0.955 0.932 0.975 
   4   (0.096) 0.038 0.008 0.078 0.065 0.057 0.097 0.123 0.097 0.045 0.068 0.025 

Locus 1694 : 
2 alleles
6.5% missing data
   1   (0.896) 0.968 0.992 0.933 0.929 0.927 0.896 0.954 0.895 0.984 0.944 0.762 
   3   (0.104) 0.032 0.008 0.067 0.071 0.073 0.104 0.046 0.105 0.016 0.056 0.238 

Locus 1695 : 
2 alleles
5.8% missing data
   1   (0.875) 0.946 0.989 0.903 0.874 0.882 0.875 0.914 0.875 0.981 0.871 0.948 
   3   (0.125) 0.054 0.011 0.097 0.126 0.118 0.125 0.086 0.125 0.019 0.129 0.052 

Locus 1696 : 
2 alleles
2.9% missing data
   4   (0.920) 0.963 0.974 0.968 0.970 0.975 0.920 0.959 0.920 0.966 0.848 0.982 
   2   (0.080) 0.037 0.026 0.032 0.030 0.025 0.080 0.041 0.080 0.034 0.152 0.018 

Locus 1697 : 
2 alleles
5.1% missing data
   2   (0.148) 0.063 0.015 0.136 0.146 0.127 0.148 0.163 0.148 0.019 0.163 0.029 
   3   (0.852) 0.937 0.985 0.864 0.854 0.873 0.852 0.837 0.852 0.981 0.837 0.971 

Locus 1698 : 
2 alleles
10.9% missing data
   1   (0.743) 0.799 0.734 0.719 0.766 0.684 0.743 0.745 0.743 0.940 0.846 0.618 
   3   (0.257) 0.201 0.266 0.281 0.234 0.316 0.257 0.255 0.257 0.060 0.154 0.382 

Locus 1699 : 
2 alleles
11.6% missing data
   1   (0.871) 0.913 0.927 0.852 0.867 0.844 0.871 0.936 0.872 0.971 0.919 0.956 
   3   (0.129) 0.087 0.073 0.148 0.133 0.156 0.129 0.064 0.128 0.029 0.081 0.044 

Locus 1700 : 
2 alleles
1.4% missing data
   3   (0.923) 0.989 0.987 0.900 0.853 0.863 0.923 0.935 0.923 0.994 0.974 0.990 
   1   (0.077) 0.011 0.013 0.100 0.147 0.137 0.077 0.065 0.077 0.006 0.026 0.010 

Locus 1701 : 
2 alleles
9.4% missing data
   3   (0.918) 0.891 0.957 0.982 0.973 0.977 0.918 0.983 0.919 0.986 0.934 0.380 
   1   (0.082) 0.109 0.043 0.018 0.027 0.023 0.082 0.017 0.081 0.014 0.066 0.620 

Locus 1702 : 
2 alleles
4.3% missing data
   4   (0.629) 0.721 0.597 0.672 0.690 0.732 0.629 0.584 0.628 0.950 0.548 0.506 
   1   (0.371) 0.279 0.403 0.328 0.310 0.268 0.371 0.416 0.372 0.050 0.452 0.494 

Locus 1703 : 
2 alleles
18.1% missing data
   4   (0.761) 0.937 0.978 0.774 0.618 0.617 0.761 0.791 0.761 0.951 0.734 0.912 
   2   (0.239) 0.063 0.022 0.226 0.382 0.383 0.239 0.209 0.239 0.049 0.266 0.088 

Locus 1704 : 
2 alleles
13.0% missing data
   2   (0.893) 0.956 0.925 0.933 0.908 0.903 0.893 0.941 0.893 0.936 0.900 0.976 
   4   (0.107) 0.044 0.075 0.067 0.092 0.097 0.107 0.059 0.107 0.064 0.100 0.024 

Locus 1705 : 
2 alleles
1.4% missing data
   3   (0.911) 0.876 0.993 0.952 0.951 0.953 0.911 0.926 0.911 0.927 0.934 0.967 
   4   (0.089) 0.124 0.007 0.048 0.049 0.047 0.089 0.074 0.089 0.073 0.066 0.033 

Locus 1706 : 
2 alleles
10.1% missing data
   2   (0.909) 0.980 0.994 0.926 0.925 0.933 0.909 0.950 0.909 0.948 0.942 0.688 
   4   (0.091) 0.020 0.006 0.074 0.075 0.067 0.091 0.050 0.091 0.052 0.058 0.312 

Locus 1707 : 
2 alleles
11.6% missing data
   4   (0.810) 0.862 0.791 0.890 0.750 0.777 0.810 0.893 0.809 0.642 0.795 0.951 
   3   (0.190) 0.138 0.209 0.110 0.250 0.223 0.190 0.107 0.191 0.358 0.205 0.049 

Locus 1708 : 
2 alleles
4.3% missing data
   4   (0.856) 0.955 0.977 0.901 0.852 0.857 0.856 0.923 0.856 0.976 0.756 0.949 
   3   (0.144) 0.045 0.023 0.099 0.148 0.143 0.144 0.077 0.144 0.024 0.244 0.051 

Locus 1709 : 
2 alleles
7.2% missing data
   3   (0.917) 0.983 0.968 0.913 0.937 0.935 0.917 0.956 0.916 0.973 0.946 0.984 
   1   (0.083) 0.017 0.032 0.087 0.063 0.065 0.083 0.044 0.084 0.027 0.054 0.016 

Locus 1710 : 
2 alleles
4.3% missing data
   1   (0.886) 0.972 0.995 0.861 0.861 0.879 0.886 0.874 0.886 0.991 0.921 0.977 
   3   (0.114) 0.028 0.005 0.139 0.139 0.121 0.114 0.126 0.114 0.009 0.079 0.023 

Locus 1711 : 
2 alleles
2.9% missing data
   2   (0.814) 0.890 0.959 0.838 0.827 0.867 0.814 0.827 0.814 0.956 0.725 0.959 
   4   (0.186) 0.110 0.041 0.162 0.173 0.133 0.186 0.173 0.186 0.044 0.275 0.041 

Locus 1712 : 
2 alleles
1.4% missing data
   1   (0.772) 0.722 0.860 0.801 0.818 0.853 0.772 0.871 0.773 0.699 0.684 0.941 
   3   (0.228) 0.278 0.140 0.199 0.182 0.147 0.228 0.129 0.227 0.301 0.316 0.059 

Locus 1713 : 
2 alleles
14.5% missing data
   3   (0.854) 0.691 0.993 0.953 0.957 0.954 0.854 0.953 0.855 0.769 0.763 0.591 
   4   (0.146) 0.309 0.007 0.047 0.043 0.046 0.146 0.047 0.145 0.231 0.237 0.409 

Locus 1714 : 
2 alleles
5.8% missing data
   2   (0.598) 0.742 0.736 0.536 0.514 0.516 0.598 0.777 0.598 0.871 0.589 0.522 
   4   (0.402) 0.258 0.264 0.464 0.486 0.484 0.402 0.223 0.402 0.129 0.411 0.478 

Locus 1715 : 
2 alleles
13.8% missing data
   3   (0.904) 0.900 0.914 0.938 0.921 0.947 0.904 0.944 0.905 0.988 0.922 0.970 
   2   (0.096) 0.100 0.086 0.062 0.079 0.053 0.096 0.056 0.095 0.012 0.078 0.030 

Locus 1716 : 
2 alleles
5.1% missing data
   1   (0.859) 0.918 0.987 0.909 0.916 0.905 0.859 0.891 0.858 0.067 0.883 0.951 
   3   (0.141) 0.082 0.013 0.091 0.084 0.095 0.141 0.109 0.142 0.933 0.117 0.049 

Locus 1717 : 
2 alleles
2.9% missing data
   3   (0.738) 0.709 0.179 0.849 0.786 0.820 0.737 0.878 0.736 0.970 0.750 0.569 
   1   (0.262) 0.291 0.821 0.151 0.214 0.180 0.263 0.122 0.264 0.030 0.250 0.431 

Locus 1718 : 
2 alleles
5.1% missing data
   2   (0.865) 0.868 0.989 0.921 0.928 0.916 0.864 0.915 0.864 0.977 0.863 0.943 
   4   (0.135) 0.132 0.011 0.079 0.072 0.084 0.136 0.085 0.136 0.023 0.137 0.057 

Locus 1719 : 
2 alleles
2.9% missing data
   1   (0.918) 0.985 0.997 0.911 0.919 0.905 0.918 0.902 0.918 0.993 0.959 0.986 
   3   (0.082) 0.015 0.003 0.089 0.081 0.095 0.082 0.098 0.082 0.007 0.041 0.014 

Locus 1720 : 
2 alleles
11.6% missing data
   2   (0.913) 0.956 0.993 0.934 0.930 0.939 0.914 0.954 0.913 0.845 0.944 0.973 
   3   (0.087) 0.044 0.007 0.066 0.070 0.061 0.086 0.046 0.087 0.155 0.056 0.027 

Locus 1721 : 
2 alleles
2.9% missing data
   1   (0.898) 0.946 0.991 0.933 0.945 0.946 0.898 0.919 0.898 0.981 0.884 0.966 
   3   (0.102) 0.054 0.009 0.067 0.055 0.054 0.102 0.081 0.102 0.019 0.116 0.034 

Locus 1722 : 
2 alleles
3.6% missing data
   2   (0.879) 0.890 0.977 0.874 0.842 0.838 0.879 0.926 0.879 0.983 0.954 0.967 
   1   (0.121) 0.110 0.023 0.126 0.158 0.162 0.121 0.074 0.121 0.017 0.046 0.033 

Locus 1723 : 
2 alleles
2.2% missing data
   1   (0.102) 0.037 0.034 0.078 0.086 0.074 0.102 0.288 0.103 0.015 0.078 0.028 
   2   (0.898) 0.963 0.966 0.922 0.914 0.926 0.898 0.712 0.897 0.985 0.922 0.972 

Locus 1724 : 
2 alleles
15.2% missing data
   2   (0.437) 0.472 0.300 0.387 0.397 0.387 0.437 0.472 0.438 0.480 0.418 0.709 
   4   (0.563) 0.528 0.700 0.613 0.603 0.613 0.563 0.528 0.562 0.520 0.582 0.291 

Locus 1725 : 
2 alleles
1.4% missing data
   3   (0.892) 0.679 0.989 0.970 0.961 0.971 0.892 0.965 0.892 0.987 0.895 0.631 
   4   (0.108) 0.321 0.011 0.030 0.039 0.029 0.108 0.035 0.108 0.013 0.105 0.369 

Locus 1726 : 
2 alleles
5.1% missing data
   4   (0.910) 0.938 0.980 0.944 0.936 0.948 0.910 0.914 0.911 0.964 0.914 0.972 
   2   (0.090) 0.062 0.020 0.056 0.064 0.052 0.090 0.086 0.089 0.036 0.086 0.028 

Locus 1727 : 
2 alleles
8.0% missing data
   2   (0.871) 0.962 0.914 0.924 0.885 0.874 0.871 0.846 0.871 0.963 0.921 0.610 
   3   (0.129) 0.038 0.086 0.076 0.115 0.126 0.129 0.154 0.129 0.037 0.079 0.390 

Locus 1728 : 
2 alleles
10.1% missing data
   3   (0.811) 0.916 0.731 0.787 0.840 0.724 0.811 0.828 0.810 0.985 0.898 0.679 
   1   (0.189) 0.084 0.269 0.213 0.160 0.276 0.189 0.172 0.190 0.015 0.102 0.321 

Locus 1729 : 
2 alleles
13.8% missing data
   1   (0.866) 0.829 0.968 0.919 0.913 0.932 0.866 0.891 0.866 0.962 0.869 0.882 
   4   (0.134) 0.171 0.032 0.081 0.087 0.068 0.134 0.109 0.134 0.038 0.131 0.118 

Locus 1730 : 
2 alleles
4.3% missing data
   3   (0.874) 0.884 0.808 0.911 0.928 0.920 0.874 0.833 0.873 0.969 0.909 0.974 
   4   (0.126) 0.116 0.192 0.089 0.072 0.080 0.126 0.167 0.127 0.031 0.091 0.026 

Locus 1731 : 
2 alleles
15.2% missing data
   3   (0.706) 0.713 0.677 0.679 0.613 0.657 0.706 0.822 0.706 0.732 0.788 0.777 
   1   (0.294) 0.287 0.323 0.321 0.387 0.343 0.294 0.178 0.294 0.268 0.212 0.223 

Locus 1732 : 
2 alleles
4.3% missing data
   1   (0.911) 0.928 0.844 0.959 0.957 0.959 0.911 0.945 0.911 0.928 0.920 0.945 
   3   (0.089) 0.072 0.156 0.041 0.043 0.041 0.089 0.055 0.089 0.072 0.080 0.055 

Locus 1733 : 
2 alleles
3.6% missing data
   2   (0.792) 0.916 0.972 0.791 0.792 0.779 0.792 0.794 0.792 0.952 0.725 0.928 
   4   (0.208) 0.084 0.028 0.209 0.208 0.221 0.208 0.206 0.208 0.048 0.275 0.072 

Locus 1734 : 
2 alleles
3.6% missing data
   1   (0.143) 0.052 0.011 0.107 0.129 0.118 0.143 0.346 0.143 0.017 0.158 0.035 
   3   (0.857) 0.948 0.989 0.893 0.871 0.882 0.857 0.654 0.857 0.983 0.842 0.965 

Locus 1735 : 
2 alleles
14.5% missing data
   4   (0.550) 0.492 0.546 0.395 0.560 0.501 0.550 0.526 0.550 0.673 0.643 0.793 
   1   (0.450) 0.508 0.454 0.605 0.440 0.499 0.450 0.474 0.450 0.327 0.357 0.207 

Locus 1736 : 
2 alleles
7.2% missing data
   1   (0.843) 0.964 0.873 0.829 0.868 0.878 0.843 0.833 0.844 0.981 0.842 0.767 
   2   (0.157) 0.036 0.127 0.171 0.132 0.122 0.157 0.167 0.156 0.019 0.158 0.233 

Locus 1737 : 
2 alleles
15.2% missing data
   4   (0.519) 0.710 0.663 0.432 0.555 0.414 0.519 0.674 0.519 0.566 0.459 0.705 
   2   (0.481) 0.290 0.337 0.568 0.445 0.586 0.481 0.326 0.481 0.434 0.541 0.295 

Locus 1738 : 
2 alleles
5.1% missing data
   1   (0.905) 0.948 0.919 0.960 0.932 0.935 0.905 0.902 0.906 0.959 0.888 0.969 
   3   (0.095) 0.052 0.081 0.040 0.068 0.065 0.095 0.098 0.094 0.041 0.112 0.031 

Locus 1739 : 
2 alleles
2.2% missing data
   2   (0.922) 0.971 0.993 0.943 0.943 0.947 0.922 0.905 0.921 0.982 0.960 0.980 
   4   (0.078) 0.029 0.007 0.057 0.057 0.053 0.078 0.095 0.079 0.018 0.040 0.020 

Locus 1740 : 
2 alleles
3.6% missing data
   2   (0.914) 0.914 0.960 0.952 0.959 0.947 0.914 0.950 0.914 0.981 0.946 0.951 
   4   (0.086) 0.086 0.040 0.048 0.041 0.053 0.086 0.050 0.086 0.019 0.054 0.049 

Locus 1741 : 
2 alleles
16.7% missing data
   4   (0.856) 0.953 0.928 0.856 0.818 0.848 0.856 0.884 0.856 0.974 0.843 0.971 
   2   (0.144) 0.047 0.072 0.144 0.182 0.152 0.144 0.116 0.144 0.026 0.157 0.029 

Locus 1742 : 
2 alleles
10.9% missing data
   2   (0.875) 0.848 0.863 0.934 0.917 0.943 0.875 0.930 0.875 0.851 0.848 0.958 
   4   (0.125) 0.152 0.137 0.066 0.083 0.057 0.125 0.070 0.125 0.149 0.152 0.042 

Locus 1743 : 
2 alleles
1.4% missing data
   3   (0.907) 0.974 0.995 0.956 0.953 0.945 0.907 0.964 0.907 0.984 0.827 0.978 
   2   (0.093) 0.026 0.005 0.044 0.047 0.055 0.093 0.036 0.093 0.016 0.173 0.022 

Locus 1744 : 
2 alleles
3.6% missing data
   4   (0.085) 0.019 0.126 0.106 0.057 0.082 0.085 0.117 0.085 0.011 0.050 0.027 
   2   (0.915) 0.981 0.874 0.894 0.943 0.918 0.915 0.883 0.915 0.989 0.950 0.973 

Locus 1745 : 
2 alleles
3.6% missing data
   2   (0.926) 0.837 0.905 0.975 0.973 0.970 0.926 0.946 0.927 0.926 0.943 0.973 
   4   (0.074) 0.163 0.095 0.025 0.027 0.030 0.074 0.054 0.073 0.074 0.057 0.027 

Locus 1746 : 
2 alleles
10.1% missing data
   4   (0.919) 0.927 0.915 0.977 0.963 0.966 0.919 0.969 0.919 0.976 0.877 0.972 
   2   (0.081) 0.073 0.085 0.023 0.037 0.034 0.081 0.031 0.081 0.024 0.123 0.028 

Locus 1747 : 
2 alleles
2.9% missing data
   1   (0.751) 0.890 0.909 0.726 0.781 0.762 0.751 0.756 0.751 0.554 0.668 0.937 
   4   (0.249) 0.110 0.091 0.274 0.219 0.238 0.249 0.244 0.249 0.446 0.332 0.063 

Locus 1748 : 
2 alleles
6.5% missing data
   1   (0.845) 0.941 0.846 0.761 0.902 0.833 0.845 0.871 0.845 0.978 0.821 0.968 
   3   (0.155) 0.059 0.154 0.239 0.098 0.167 0.155 0.129 0.155 0.022 0.179 0.032 

Locus 1749 : 
2 alleles
3.6% missing data
   3   (0.899) 0.952 0.960 0.915 0.927 0.909 0.899 0.944 0.900 0.935 0.902 0.962 
   1   (0.101) 0.048 0.040 0.085 0.073 0.091 0.101 0.056 0.100 0.065 0.098 0.038 

Locus 1750 : 
2 alleles
5.8% missing data
   1   (0.915) 0.957 0.825 0.947 0.944 0.952 0.915 0.974 0.914 0.958 0.935 0.976 
   3   (0.085) 0.043 0.175 0.053 0.056 0.048 0.085 0.026 0.086 0.042 0.065 0.024 

Locus 1751 : 
2 alleles
4.3% missing data
   1   (0.596) 0.516 0.604 0.618 0.535 0.557 0.596 0.690 0.596 0.076 0.684 0.781 
   4   (0.404) 0.484 0.396 0.382 0.465 0.443 0.404 0.310 0.404 0.924 0.316 0.219 

Locus 1752 : 
2 alleles
3.6% missing data
   1   (0.883) 0.962 0.991 0.943 0.931 0.952 0.883 0.959 0.883 0.972 0.852 0.435 
   3   (0.117) 0.038 0.009 0.057 0.069 0.048 0.117 0.041 0.117 0.028 0.148 0.565 

Locus 1753 : 
2 alleles
11.6% missing data
   1   (0.530) 0.807 0.955 0.331 0.420 0.318 0.530 0.546 0.531 0.605 0.621 0.540 
   3   (0.470) 0.193 0.045 0.669 0.580 0.682 0.470 0.454 0.469 0.395 0.379 0.460 

Locus 1754 : 
2 alleles
15.2% missing data
   1   (0.456) 0.430 0.454 0.460 0.431 0.484 0.455 0.541 0.455 0.539 0.500 0.122 
   4   (0.544) 0.570 0.546 0.540 0.569 0.516 0.545 0.459 0.545 0.461 0.500 0.878 

Locus 1755 : 
2 alleles
8.7% missing data
   2   (0.635) 0.593 0.612 0.727 0.597 0.646 0.636 0.500 0.637 0.071 0.662 0.818 
   4   (0.365) 0.407 0.388 0.273 0.403 0.354 0.364 0.500 0.363 0.929 0.338 0.182 

Locus 1756 : 
2 alleles
3.6% missing data
   2   (0.762) 0.566 0.947 0.847 0.771 0.855 0.762 0.805 0.763 0.937 0.648 0.873 
   4   (0.238) 0.434 0.053 0.153 0.229 0.145 0.238 0.195 0.237 0.063 0.352 0.127 

Locus 1757 : 
2 alleles
10.9% missing data
   3   (0.913) 0.970 0.885 0.912 0.877 0.943 0.913 0.931 0.913 0.862 0.948 0.975 
   2   (0.087) 0.030 0.115 0.088 0.123 0.057 0.087 0.069 0.087 0.138 0.052 0.025 

Locus 1758 : 
2 alleles
1.4% missing data
   4   (0.849) 0.881 0.954 0.910 0.826 0.850 0.849 0.915 0.850 0.988 0.835 0.964 
   1   (0.151) 0.119 0.046 0.090 0.174 0.150 0.151 0.085 0.150 0.012 0.165 0.036 

Locus 1759 : 
2 alleles
10.1% missing data
   4   (0.821) 0.955 0.984 0.784 0.883 0.842 0.821 0.860 0.822 0.444 0.845 0.634 
   2   (0.179) 0.045 0.016 0.216 0.117 0.158 0.179 0.140 0.178 0.556 0.155 0.366 

Locus 1760 : 
2 alleles
13.0% missing data
   2   (0.657) 0.761 0.974 0.624 0.719 0.661 0.658 0.574 0.657 0.541 0.663 0.570 
   3   (0.343) 0.239 0.026 0.376 0.281 0.339 0.342 0.426 0.343 0.459 0.337 0.430 

Locus 1761 : 
2 alleles
13.0% missing data
   4   (0.796) 0.855 0.757 0.807 0.851 0.849 0.796 0.856 0.797 0.761 0.725 0.911 
   2   (0.204) 0.145 0.243 0.193 0.149 0.151 0.204 0.144 0.203 0.239 0.275 0.089 

Locus 1762 : 
2 alleles
2.2% missing data
   3   (0.740) 0.809 0.469 0.808 0.793 0.786 0.740 0.806 0.741 0.718 0.771 0.385 
   1   (0.260) 0.191 0.531 0.192 0.207 0.214 0.260 0.194 0.259 0.282 0.229 0.615 

Locus 1763 : 
2 alleles
5.1% missing data
   2   (0.363) 0.316 0.428 0.365 0.350 0.306 0.363 0.277 0.363 0.403 0.376 0.482 
   1   (0.637) 0.684 0.572 0.635 0.650 0.694 0.637 0.723 0.637 0.597 0.624 0.518 

Locus 1764 : 
2 alleles
2.2% missing data
   3   (0.870) 0.925 0.892 0.908 0.926 0.880 0.870 0.855 0.870 0.983 0.852 0.947 
   1   (0.130) 0.075 0.108 0.092 0.074 0.120 0.130 0.145 0.130 0.017 0.148 0.053 

Locus 1765 : 
2 alleles
5.1% missing data
   3   (0.715) 0.698 0.916 0.671 0.761 0.738 0.714 0.734 0.715 0.946 0.695 0.906 
   1   (0.285) 0.302 0.084 0.329 0.239 0.262 0.286 0.266 0.285 0.054 0.305 0.094 

Locus 1766 : 
2 alleles
2.2% missing data
   3   (0.639) 0.769 0.950 0.579 0.647 0.565 0.640 0.712 0.639 0.932 0.669 0.391 
   4   (0.361) 0.231 0.050 0.421 0.353 0.435 0.360 0.288 0.361 0.068 0.331 0.609 

Locus 1767 : 
2 alleles
11.6% missing data
   2   (0.878) 0.962 0.880 0.903 0.895 0.900 0.879 0.935 0.879 0.956 0.861 0.923 
   4   (0.122) 0.038 0.120 0.097 0.105 0.100 0.121 0.065 0.121 0.044 0.139 0.077 

Locus 1768 : 
2 alleles
2.2% missing data
   4   (0.890) 0.966 0.471 0.946 0.906 0.936 0.890 0.882 0.890 0.981 0.894 0.972 
   2   (0.110) 0.034 0.529 0.054 0.094 0.064 0.110 0.118 0.110 0.019 0.106 0.028 

Locus 1769 : 
2 alleles
2.9% missing data
   2   (0.909) 0.985 0.997 0.916 0.935 0.920 0.909 0.898 0.909 0.967 0.966 0.875 
   3   (0.091) 0.015 0.003 0.084 0.065 0.080 0.091 0.102 0.091 0.033 0.034 0.125 

Locus 1770 : 
2 alleles
6.5% missing data
   4   (0.903) 0.983 0.987 0.875 0.854 0.881 0.903 0.957 0.903 0.988 0.933 0.978 
   2   (0.097) 0.017 0.013 0.125 0.146 0.119 0.097 0.043 0.097 0.012 0.067 0.022 

Locus 1771 : 
2 alleles
10.1% missing data
   1   (0.131) 0.080 0.210 0.094 0.077 0.088 0.131 0.072 0.131 0.086 0.164 0.040 
   4   (0.869) 0.920 0.790 0.906 0.923 0.912 0.869 0.928 0.869 0.914 0.836 0.960 

Locus 1772 : 
2 alleles
3.6% missing data
   2   (0.917) 0.983 0.992 0.916 0.927 0.892 0.917 0.778 0.917 0.974 0.959 0.985 
   3   (0.083) 0.017 0.008 0.084 0.073 0.108 0.083 0.222 0.083 0.026 0.041 0.015 

Locus 1773 : 
2 alleles
1.4% missing data
   1   (0.862) 0.955 0.982 0.946 0.924 0.924 0.862 0.909 0.861 0.971 0.771 0.681 
   3   (0.138) 0.045 0.018 0.054 0.076 0.076 0.138 0.091 0.139 0.029 0.229 0.319 

Locus 1774 : 
2 alleles
5.8% missing data
   4   (0.933) 0.989 0.940 0.878 0.946 0.927 0.933 0.959 0.933 0.995 0.976 0.986 
   3   (0.067) 0.011 0.060 0.122 0.054 0.073 0.067 0.041 0.067 0.005 0.024 0.014 

Locus 1775 : 
2 alleles
4.3% missing data
   1   (0.547) 0.361 0.541 0.493 0.507 0.485 0.548 0.664 0.548 0.659 0.595 0.882 
   4   (0.453) 0.639 0.459 0.507 0.493 0.515 0.452 0.336 0.452 0.341 0.405 0.118 

Locus 1776 : 
2 alleles
2.9% missing data
   1   (0.919) 0.959 0.987 0.910 0.965 0.918 0.919 0.906 0.920 0.992 0.948 0.986 
   3   (0.081) 0.041 0.013 0.090 0.035 0.082 0.081 0.094 0.080 0.008 0.052 0.014 

Locus 1777 : 
2 alleles
5.1% missing data
   3   (0.909) 0.972 0.953 0.928 0.920 0.924 0.909 0.949 0.910 0.990 0.925 0.976 
   2   (0.091) 0.028 0.047 0.072 0.080 0.076 0.091 0.051 0.090 0.010 0.075 0.024 

Locus 1778 : 
2 alleles
2.2% missing data
   3   (0.935) 0.989 0.995 0.946 0.895 0.878 0.935 0.925 0.935 0.996 0.978 0.989 
   2   (0.065) 0.011 0.005 0.054 0.105 0.122 0.065 0.075 0.065 0.004 0.022 0.011 

Locus 1779 : 
2 alleles
11.6% missing data
   3   (0.867) 0.876 0.791 0.933 0.934 0.923 0.867 0.942 0.866 0.840 0.794 0.953 
   1   (0.133) 0.124 0.209 0.067 0.066 0.077 0.133 0.058 0.134 0.160 0.206 0.047 

Locus 1780 : 
2 alleles
4.3% missing data
   4   (0.896) 0.945 0.992 0.954 0.915 0.921 0.896 0.947 0.896 0.984 0.910 0.969 
   2   (0.104) 0.055 0.008 0.046 0.085 0.079 0.104 0.053 0.104 0.016 0.090 0.031 

Locus 1781 : 
2 alleles
9.4% missing data
   3   (0.479) 0.675 0.498 0.521 0.361 0.417 0.479 0.311 0.479 0.462 0.491 0.424 
   1   (0.521) 0.325 0.502 0.479 0.639 0.583 0.521 0.689 0.521 0.538 0.509 0.576 

Locus 1782 : 
2 alleles
1.4% missing data
   4   (0.925) 0.989 0.997 0.907 0.868 0.913 0.925 0.904 0.925 0.980 0.976 0.989 
   1   (0.075) 0.011 0.003 0.093 0.132 0.087 0.075 0.096 0.075 0.020 0.024 0.011 

Locus 1783 : 
2 alleles
2.9% missing data
   4   (0.920) 0.977 0.934 0.974 0.965 0.970 0.920 0.968 0.920 0.982 0.944 0.279 
   2   (0.080) 0.023 0.066 0.026 0.035 0.030 0.080 0.032 0.080 0.018 0.056 0.721 

Locus 1784 : 
2 alleles
7.2% missing data
   1   (0.640) 0.698 0.524 0.626 0.659 0.654 0.640 0.704 0.639 0.899 0.576 0.892 
   3   (0.360) 0.302 0.476 0.374 0.341 0.346 0.360 0.296 0.361 0.101 0.424 0.108 

Locus 1785 : 
2 alleles
13.8% missing data
   4   (0.556) 0.683 0.418 0.439 0.490 0.437 0.555 0.649 0.555 0.370 0.635 0.833 
   3   (0.444) 0.317 0.582 0.561 0.510 0.563 0.445 0.351 0.445 0.630 0.365 0.167 

Locus 1786 : 
2 alleles
3.6% missing data
   4   (0.228) 0.236 0.028 0.146 0.204 0.158 0.228 0.376 0.229 0.205 0.171 0.239 
   2   (0.772) 0.764 0.972 0.854 0.796 0.842 0.772 0.624 0.771 0.795 0.829 0.761 

Locus 1787 : 
2 alleles
2.2% missing data
   1   (0.917) 0.985 0.983 0.923 0.881 0.873 0.916 0.968 0.915 0.993 0.967 0.987 
   3   (0.083) 0.015 0.017 0.077 0.119 0.127 0.084 0.032 0.085 0.007 0.033 0.013 

Locus 1788 : 
2 alleles
6.5% missing data
   1   (0.699) 0.811 0.661 0.677 0.714 0.729 0.699 0.716 0.699 0.941 0.649 0.750 
   3   (0.301) 0.189 0.339 0.323 0.286 0.271 0.301 0.284 0.301 0.059 0.351 0.250 

Locus 1789 : 
2 alleles
9.4% missing data
   4   (0.898) 0.877 0.934 0.954 0.943 0.959 0.898 0.962 0.898 0.906 0.868 0.972 
   3   (0.102) 0.123 0.066 0.046 0.057 0.041 0.102 0.038 0.102 0.094 0.132 0.028 

Locus 1790 : 
2 alleles
15.9% missing data
   3   (0.862) 0.694 0.204 0.975 0.970 0.976 0.862 0.978 0.863 0.846 0.748 0.541 
   1   (0.138) 0.306 0.796 0.025 0.030 0.024 0.138 0.022 0.137 0.154 0.252 0.459 

Locus 1791 : 
2 alleles
2.2% missing data
   4   (0.895) 0.974 0.990 0.897 0.917 0.941 0.895 0.890 0.895 0.982 0.864 0.980 
   2   (0.105) 0.026 0.010 0.103 0.083 0.059 0.105 0.110 0.105 0.018 0.136 0.020 

Locus 1792 : 
2 alleles
6.5% missing data
   2   (0.884) 0.930 0.921 0.906 0.882 0.927 0.885 0.929 0.884 0.927 0.882 0.964 
   1   (0.116) 0.070 0.079 0.094 0.118 0.073 0.115 0.071 0.116 0.073 0.118 0.036 

Locus 1793 : 
2 alleles
2.9% missing data
   1   (0.770) 0.858 0.928 0.782 0.774 0.781 0.769 0.592 0.769 0.551 0.822 0.942 
   4   (0.230) 0.142 0.072 0.218 0.226 0.219 0.231 0.408 0.231 0.449 0.178 0.058 

Locus 1794 : 
2 alleles
1.4% missing data
   2   (0.907) 0.982 0.971 0.869 0.881 0.912 0.907 0.958 0.906 0.943 0.942 0.983 
   4   (0.093) 0.018 0.029 0.131 0.119 0.088 0.093 0.042 0.094 0.057 0.058 0.017 

Locus 1795 : 
2 alleles
11.6% missing data
   2   (0.897) 0.933 0.918 0.967 0.968 0.973 0.897 0.970 0.897 0.941 0.847 0.744 
   3   (0.103) 0.067 0.082 0.033 0.032 0.027 0.103 0.030 0.103 0.059 0.153 0.256 

Locus 1796 : 
2 alleles
2.9% missing data
   1   (0.764) 0.774 0.800 0.740 0.782 0.755 0.764 0.773 0.764 0.926 0.803 0.931 
   2   (0.236) 0.226 0.200 0.260 0.218 0.245 0.236 0.227 0.236 0.074 0.197 0.069 

Locus 1797 : 
2 alleles
0.7% missing data
   2   (0.881) 0.934 0.905 0.912 0.888 0.891 0.881 0.906 0.881 0.982 0.902 0.969 
   4   (0.119) 0.066 0.095 0.088 0.112 0.109 0.119 0.094 0.119 0.018 0.098 0.031 

Locus 1798 : 
2 alleles
8.0% missing data
   3   (0.905) 0.980 0.996 0.928 0.897 0.917 0.905 0.940 0.905 0.984 0.896 0.977 
   1   (0.095) 0.020 0.004 0.072 0.103 0.083 0.095 0.060 0.095 0.016 0.104 0.023 

Locus 1799 : 
2 alleles
11.6% missing data
   4   (0.885) 0.970 0.993 0.877 0.912 0.925 0.885 0.790 0.885 0.983 0.931 0.757 
   2   (0.115) 0.030 0.007 0.123 0.088 0.075 0.115 0.210 0.115 0.017 0.069 0.243 

Locus 1800 : 
2 alleles
4.3% missing data
   2   (0.647) 0.738 0.546 0.758 0.656 0.707 0.646 0.703 0.645 0.940 0.543 0.607 
   1   (0.353) 0.262 0.454 0.242 0.344 0.293 0.354 0.297 0.355 0.060 0.457 0.393 

Locus 1801 : 
2 alleles
6.5% missing data
   2   (0.921) 0.975 0.963 0.870 0.825 0.932 0.921 0.960 0.921 0.988 0.971 0.980 
   3   (0.079) 0.025 0.037 0.130 0.175 0.068 0.079 0.040 0.079 0.012 0.029 0.020 

Locus 1802 : 
2 alleles
12.3% missing data
   4   (0.798) 0.842 0.809 0.833 0.832 0.829 0.797 0.886 0.797 0.939 0.745 0.936 
   2   (0.202) 0.158 0.191 0.167 0.168 0.171 0.203 0.114 0.203 0.061 0.255 0.064 

Locus 1803 : 
2 alleles
4.3% missing data
   4   (0.921) 0.872 0.986 0.971 0.978 0.976 0.921 0.977 0.922 0.710 0.901 0.970 
   2   (0.079) 0.128 0.014 0.029 0.022 0.024 0.079 0.023 0.078 0.290 0.099 0.030 

Locus 1804 : 
2 alleles
10.1% missing data
   3   (0.743) 0.890 0.668 0.802 0.780 0.756 0.742 0.662 0.742 0.091 0.737 0.942 
   4   (0.257) 0.110 0.332 0.198 0.220 0.244 0.258 0.338 0.258 0.909 0.263 0.058 

Locus 1805 : 
2 alleles
11.6% missing data
   3   (0.899) 0.956 0.994 0.934 0.877 0.925 0.899 0.782 0.899 0.924 0.935 0.979 
   1   (0.101) 0.044 0.006 0.066 0.123 0.075 0.101 0.218 0.101 0.076 0.065 0.021 

Locus 1806 : 
2 alleles
11.6% missing data
   1   (0.863) 0.933 0.989 0.866 0.877 0.851 0.863 0.910 0.863 0.787 0.860 0.967 
   3   (0.137) 0.067 0.011 0.134 0.123 0.149 0.137 0.090 0.137 0.213 0.140 0.033 

Locus 1807 : 
2 alleles
15.2% missing data
   1   (0.922) 0.930 0.992 0.979 0.976 0.979 0.922 0.962 0.922 0.978 0.837 0.973 
   3   (0.078) 0.070 0.008 0.021 0.024 0.021 0.078 0.038 0.078 0.022 0.163 0.027 

Locus 1808 : 
2 alleles
4.3% missing data
   2   (0.242) 0.228 0.162 0.318 0.185 0.266 0.243 0.189 0.243 0.156 0.203 0.064 
   4   (0.758) 0.772 0.838 0.682 0.815 0.734 0.757 0.811 0.757 0.844 0.797 0.936 

Locus 1809 : 
2 alleles
3.6% missing data
   4   (0.692) 0.844 0.043 0.771 0.741 0.725 0.692 0.795 0.692 0.575 0.633 0.491 
   2   (0.308) 0.156 0.957 0.229 0.259 0.275 0.308 0.205 0.308 0.425 0.367 0.509 

Locus 1810 : 
2 alleles
8.0% missing data
   1   (0.742) 0.742 0.446 0.794 0.748 0.808 0.742 0.848 0.742 0.969 0.650 0.929 
   3   (0.258) 0.258 0.554 0.206 0.252 0.192 0.258 0.152 0.258 0.031 0.350 0.071 

Locus 1811 : 
2 alleles
2.9% missing data
   3   (0.911) 0.960 0.990 0.940 0.930 0.906 0.911 0.915 0.912 0.991 0.943 0.979 
   2   (0.089) 0.040 0.010 0.060 0.070 0.094 0.089 0.085 0.088 0.009 0.057 0.021 

Locus 1812 : 
2 alleles
10.1% missing data
   2   (0.919) 0.860 0.985 0.962 0.976 0.970 0.919 0.980 0.920 0.987 0.913 0.914 
   1   (0.081) 0.140 0.015 0.038 0.024 0.030 0.081 0.020 0.080 0.013 0.087 0.086 

Locus 1813 : 
2 alleles
2.9% missing data
   1   (0.643) 0.796 0.040 0.575 0.670 0.626 0.643 0.787 0.643 0.934 0.598 0.866 
   4   (0.357) 0.204 0.960 0.425 0.330 0.374 0.357 0.213 0.357 0.066 0.402 0.134 

Locus 1814 : 
2 alleles
2.9% missing data
   1   (0.843) 0.913 0.890 0.866 0.915 0.914 0.843 0.919 0.844 0.531 0.839 0.597 
   3   (0.157) 0.087 0.110 0.134 0.085 0.086 0.157 0.081 0.156 0.469 0.161 0.403 

Locus 1815 : 
2 alleles
13.0% missing data
   1   (0.618) 0.657 0.625 0.707 0.653 0.642 0.618 0.597 0.618 0.568 0.507 0.890 
   4   (0.382) 0.343 0.375 0.293 0.347 0.358 0.382 0.403 0.382 0.432 0.493 0.110 

Locus 1816 : 
2 alleles
3.6% missing data
   2   (0.820) 0.826 0.694 0.905 0.855 0.867 0.820 0.704 0.820 0.885 0.809 0.914 
   4   (0.180) 0.174 0.306 0.095 0.145 0.133 0.180 0.296 0.180 0.115 0.191 0.086 

Locus 1817 : 
2 alleles
2.9% missing data
   1   (0.824) 0.736 0.672 0.850 0.833 0.882 0.825 0.918 0.825 0.833 0.830 0.958 
   4   (0.176) 0.264 0.328 0.150 0.167 0.118 0.175 0.082 0.175 0.167 0.170 0.042 

Locus 1818 : 
2 alleles
2.2% missing data
   1   (0.827) 0.837 0.980 0.888 0.824 0.892 0.827 0.907 0.827 0.135 0.830 0.962 
   3   (0.173) 0.163 0.020 0.112 0.176 0.108 0.173 0.093 0.173 0.865 0.170 0.038 

Locus 1819 : 
2 alleles
15.9% missing data
   3   (0.913) 0.977 0.911 0.930 0.938 0.935 0.913 0.951 0.913 0.992 0.921 0.979 
   1   (0.087) 0.023 0.089 0.070 0.062 0.065 0.087 0.049 0.087 0.008 0.079 0.021 

Locus 1820 : 
2 alleles
11.6% missing data
   1   (0.549) 0.778 0.588 0.488 0.510 0.428 0.549 0.606 0.550 0.910 0.446 0.821 
   3   (0.451) 0.222 0.412 0.512 0.490 0.572 0.451 0.394 0.450 0.090 0.554 0.179 

Locus 1821 : 
2 alleles
5.8% missing data
   2   (0.803) 0.882 0.941 0.850 0.835 0.818 0.803 0.835 0.803 0.096 0.795 0.948 
   4   (0.197) 0.118 0.059 0.150 0.165 0.182 0.197 0.165 0.197 0.904 0.205 0.052 

Locus 1822 : 
2 alleles
15.2% missing data
   2   (0.457) 0.525 0.893 0.433 0.508 0.482 0.457 0.420 0.457 0.491 0.452 0.153 
   3   (0.543) 0.475 0.107 0.567 0.492 0.518 0.543 0.580 0.543 0.509 0.548 0.847 

Locus 1823 : 
2 alleles
0.7% missing data
   3   (0.948) 0.996 0.999 0.857 0.959 0.889 0.948 0.936 0.948 0.997 0.990 0.995 
   1   (0.052) 0.004 0.001 0.143 0.041 0.111 0.052 0.064 0.052 0.003 0.010 0.005 

Locus 1824 : 
2 alleles
10.9% missing data
   1   (0.175) 0.150 0.119 0.157 0.119 0.148 0.175 0.121 0.175 0.055 0.195 0.079 
   2   (0.825) 0.850 0.881 0.843 0.881 0.852 0.825 0.879 0.825 0.945 0.805 0.921 

Locus 1825 : 
2 alleles
14.5% missing data
   4   (0.418) 0.295 0.308 0.451 0.508 0.517 0.418 0.522 0.418 0.677 0.370 0.093 
   2   (0.582) 0.705 0.692 0.549 0.492 0.483 0.582 0.478 0.582 0.323 0.630 0.907 

Locus 1826 : 
2 alleles
13.0% missing data
   2   (0.745) 0.796 0.983 0.734 0.771 0.767 0.745 0.838 0.744 0.718 0.804 0.586 
   4   (0.255) 0.204 0.017 0.266 0.229 0.233 0.255 0.162 0.256 0.282 0.196 0.414 

Locus 1827 : 
2 alleles
3.6% missing data
   1   (0.851) 0.905 0.968 0.828 0.839 0.876 0.851 0.911 0.851 0.945 0.839 0.960 
   3   (0.149) 0.095 0.032 0.172 0.161 0.124 0.149 0.089 0.149 0.055 0.161 0.040 

Locus 1828 : 
2 alleles
4.3% missing data
   3   (0.864) 0.827 0.498 0.964 0.951 0.964 0.864 0.970 0.865 0.729 0.797 0.561 
   1   (0.136) 0.173 0.502 0.036 0.049 0.036 0.136 0.030 0.135 0.271 0.203 0.439 

Locus 1829 : 
2 alleles
11.6% missing data
   3   (0.904) 0.961 0.993 0.942 0.837 0.840 0.904 0.929 0.904 0.954 0.947 0.982 
   4   (0.096) 0.039 0.007 0.058 0.163 0.160 0.096 0.071 0.096 0.046 0.053 0.018 

Locus 1830 : 
2 alleles
2.9% missing data
   3   (0.930) 0.994 0.998 0.869 0.899 0.812 0.930 0.886 0.930 0.995 0.986 0.993 
   1   (0.070) 0.006 0.002 0.131 0.101 0.188 0.070 0.114 0.070 0.005 0.014 0.007 

Locus 1831 : 
2 alleles
5.1% missing data
   1   (0.883) 0.946 0.988 0.916 0.903 0.930 0.883 0.952 0.884 0.938 0.832 0.961 
   2   (0.117) 0.054 0.012 0.084 0.097 0.070 0.117 0.048 0.116 0.062 0.168 0.039 

Locus 1832 : 
2 alleles
8.0% missing data
   4   (0.810) 0.852 0.988 0.809 0.831 0.848 0.810 0.827 0.810 0.775 0.785 0.951 
   2   (0.190) 0.148 0.012 0.191 0.169 0.152 0.190 0.173 0.190 0.225 0.215 0.049 

Locus 1833 : 
2 alleles
10.9% missing data
   2   (0.895) 0.817 0.927 0.914 0.939 0.953 0.895 0.913 0.895 0.983 0.928 0.974 
   4   (0.105) 0.183 0.073 0.086 0.061 0.047 0.105 0.087 0.105 0.017 0.072 0.026 

Locus 1834 : 
2 alleles
13.0% missing data
   1   (0.915) 0.908 0.987 0.968 0.961 0.972 0.915 0.977 0.914 0.845 0.896 0.971 
   3   (0.085) 0.092 0.013 0.032 0.039 0.028 0.085 0.023 0.086 0.155 0.104 0.029 

Locus 1835 : 
2 alleles
10.9% missing data
   3   (0.902) 0.937 0.907 0.925 0.943 0.945 0.902 0.951 0.902 0.988 0.880 0.973 
   1   (0.098) 0.063 0.093 0.075 0.057 0.055 0.098 0.049 0.098 0.012 0.120 0.027 

Locus 1836 : 
2 alleles
2.2% missing data
   1   (0.901) 0.963 0.992 0.941 0.944 0.947 0.901 0.962 0.900 0.987 0.861 0.978 
   3   (0.099) 0.037 0.008 0.059 0.056 0.053 0.099 0.038 0.100 0.013 0.139 0.022 

Locus 1837 : 
2 alleles
5.1% missing data
   2   (0.828) 0.807 0.950 0.849 0.909 0.866 0.827 0.873 0.827 0.965 0.819 0.945 
   4   (0.172) 0.193 0.050 0.151 0.091 0.134 0.173 0.127 0.173 0.035 0.181 0.055 

Locus 1838 : 
2 alleles
5.8% missing data
   4   (0.919) 0.968 0.993 0.974 0.967 0.975 0.919 0.965 0.919 0.975 0.901 0.604 
   1   (0.081) 0.032 0.007 0.026 0.033 0.025 0.081 0.035 0.081 0.025 0.099 0.396 

Locus 1839 : 
2 alleles
3.6% missing data
   1   (0.847) 0.942 0.954 0.826 0.799 0.825 0.847 0.703 0.847 0.979 0.900 0.945 
   4   (0.153) 0.058 0.046 0.174 0.201 0.175 0.153 0.297 0.153 0.021 0.100 0.055 

Locus 1840 : 
2 alleles
5.1% missing data
   4   (0.862) 0.940 0.737 0.874 0.842 0.881 0.862 0.909 0.863 0.983 0.929 0.619 
   1   (0.138) 0.060 0.263 0.126 0.158 0.119 0.138 0.091 0.137 0.017 0.071 0.381 

Locus 1841 : 
2 alleles
2.9% missing data
   3   (0.912) 0.942 0.874 0.940 0.916 0.949 0.912 0.974 0.912 0.989 0.909 0.981
[truncated: 196,484 more chars]
