# Supplementary material for: Population genomic response to geographic gradients by widespread and endemic fishes of the Arabian Peninsula
Source: Ecol Evol. 2020 Apr 12;10(10):4314–30. doi: 10.1002/ece3.6199 (PMC7246217; doi:10.1002/ece3.6199)
Supplement: Supplementary file 6 — Appendix S1 [file ECE3-10-4314-s006.zip › Appendix S1, STRUCTURE and PCA Plots, Dryad/STRUCTURE/C. austriacus & C. melapterus/results_job_T55_q]

 C_aust_RS25  1 0.0039 0.0005 0.3345 0.1679 0.2778 0.0114 0.1780 0.0231 0.0012 0.0012 0.0004 
 C_aust_RS25  1 0.0009 0.0005 0.3193 0.2473 0.3667 0.0049 0.0495 0.0092 0.0006 0.0006 0.0005 
 C_aust_RS26  1 0.0010 0.0004 0.3255 0.3004 0.2815 0.0050 0.0750 0.0100 0.0005 0.0004 0.0002 
 C_aust_RS26  1 0.0019 0.0006 0.4074 0.1575 0.2897 0.0136 0.0961 0.0283 0.0014 0.0032 0.0002 
 C_aust_RS26  1 0.0013 0.0017 0.3837 0.1744 0.2466 0.0141 0.1455 0.0269 0.0013 0.0043 0.0002 
 C_aust_RS26  1 0.0012 0.0009 0.3482 0.1829 0.3544 0.0087 0.0847 0.0169 0.0009 0.0010 0.0002 
 C_aust_RS26  1 0.0007 0.0004 0.2860 0.2639 0.2978 0.0084 0.1223 0.0183 0.0010 0.0013 0.0002 
 C_aust_RS26  1 0.0054 0.0022 0.3114 0.1890 0.3402 0.0328 0.0632 0.0508 0.0012 0.0037 0.0002 
 C_aust_RS26  1 0.0008 0.0003 0.2850 0.1955 0.3744 0.0084 0.1187 0.0148 0.0008 0.0010 0.0001 
 C_aust_RS26  1 0.0010 0.0005 0.2831 0.1920 0.2185 0.0062 0.2817 0.0139 0.0019 0.0008 0.0003 
 C_aust_RS26  1 0.0007 0.0009 0.4771 0.1870 0.2464 0.0116 0.0452 0.0281 0.0009 0.0021 0.0002 
 C_aust_RS26  1 0.0016 0.0004 0.4656 0.1544 0.2949 0.0067 0.0545 0.0153 0.0056 0.0008 0.0002 
 C_aust_RS27  2 0.0012 0.0004 0.2856 0.1871 0.3558 0.0163 0.1355 0.0132 0.0010 0.0010 0.0028 
 C_aust_RS27  2 0.0018 0.0006 0.3799 0.1644 0.3283 0.0221 0.0770 0.0185 0.0006 0.0014 0.0054 
 C_aust_RS27  2 0.0061 0.0007 0.3817 0.1334 0.3454 0.0252 0.0805 0.0199 0.0011 0.0020 0.0041 
 C_aust_RS27  2 0.0021 0.0007 0.3332 0.1472 0.2957 0.0446 0.1270 0.0368 0.0014 0.0035 0.0078 
 C_aust_RS27  2 0.0055 0.0022 0.3021 0.1832 0.2996 0.0517 0.0955 0.0417 0.0009 0.0044 0.0131 
 C_aust_RS27  2 0.0010 0.0007 0.3728 0.1872 0.3291 0.0191 0.0678 0.0166 0.0004 0.0016 0.0036 
 C_aust_RS27  2 0.0015 0.0004 0.3781 0.1701 0.3644 0.0129 0.0573 0.0110 0.0005 0.0011 0.0027 
 C_aust_RS27  2 0.0111 0.0011 0.2942 0.1852 0.3601 0.0315 0.0810 0.0262 0.0025 0.0020 0.0052 
 C_aust_RS27  2 0.0029 0.0026 0.3849 0.1739 0.3128 0.0204 0.0688 0.0181 0.0005 0.0018 0.0133 
 C_aust_RS27  2 0.0028 0.0011 0.3212 0.2065 0.2981 0.0304 0.1083 0.0257 0.0008 0.0017 0.0033 
 C_aust_RS27  2 0.0028 0.0005 0.3517 0.1647 0.3374 0.0314 0.0716 0.0270 0.0006 0.0023 0.0102 
 C_aust_RS27  2 0.0015 0.0008 0.3358 0.1996 0.2961 0.0198 0.1237 0.0180 0.0014 0.0013 0.0019 
 C_aust_RS46  4 0.0044 0.0005 0.3242 0.1674 0.3373 0.0083 0.1389 0.0095 0.0004 0.0020 0.0071 
 C_aust_RS48  4 0.0017 0.0006 0.2657 0.1601 0.2427 0.0027 0.3221 0.0030 0.0004 0.0005 0.0006 
 C_aust_RS51  4 0.0082 0.0019 0.3551 0.1599 0.3277 0.0077 0.1273 0.0075 0.0006 0.0010 0.0030 
 C_aust_RS53  4 0.0017 0.0006 0.2528 0.2278 0.3273 0.0075 0.1725 0.0064 0.0013 0.0013 0.0007 
 C_aust_RS54  4 0.0010 0.0008 0.3764 0.1492 0.3310 0.0073 0.1239 0.0077 0.0008 0.0006 0.0012 
 C_aust_RS55  4 0.0055 0.0019 0.4579 0.1073 0.3503 0.0051 0.0638 0.0051 0.0011 0.0009 0.0009 
 C_aust_RS57  4 0.0009 0.0007 0.4468 0.1001 0.3490 0.0048 0.0893 0.0044 0.0014 0.0007 0.0018 
 C_aust_RS58  4 0.0015 0.0007 0.2245 0.1872 0.3681 0.0027 0.2096 0.0036 0.0006 0.0006 0.0008 
 C_aust_RS59  4 0.0042 0.0049 0.3549 0.1905 0.3154 0.0115 0.0929 0.0129 0.0009 0.0015 0.0103 
 C_aust_RS97  4 0.0045 0.0027 0.3833 0.1135 0.3277 0.0081 0.1474 0.0096 0.0008 0.0012 0.0011 
 C_aust_RS98  4 0.0009 0.0005 0.3536 0.1703 0.3235 0.0046 0.1384 0.0056 0.0004 0.0006 0.0016 
 C_aust_RS52  9 0.0011 0.0004 0.3838 0.1760 0.3201 0.0057 0.1024 0.0051 0.0015 0.0026 0.0013 
 C_aust_RS53  9 0.0015 0.0004 0.3959 0.2013 0.3207 0.0066 0.0587 0.0049 0.0017 0.0042 0.0042 
 C_aust_RS53  9 0.0013 0.0011 0.4316 0.1504 0.3002 0.0030 0.1058 0.0025 0.0008 0.0018 0.0015 
 C_aust_RS53  9 0.0009 0.0006 0.4359 0.1645 0.3176 0.0050 0.0672 0.0032 0.0012 0.0021 0.0018 
 C_aust_RS53  9 0.0017 0.0013 0.3658 0.2248 0.3213 0.0042 0.0717 0.0027 0.0019 0.0021 0.0026 
 C_aust_RS53  9 0.0019 0.0007 0.3210 0.2332 0.3281 0.0056 0.0963 0.0042 0.0056 0.0025 0.0010 
 C_aust_RS53  9 0.0013 0.0007 0.4168 0.1730 0.3346 0.0081 0.0397 0.0051 0.0012 0.0033 0.0164 
 C_aust_RS53  9 0.0011 0.0003 0.4435 0.1599 0.3321 0.0035 0.0524 0.0026 0.0008 0.0027 0.0010 
 C_aust_RS53  9 0.0009 0.0005 0.4155 0.1777 0.3478 0.0049 0.0438 0.0032 0.0015 0.0021 0.0022 
 C_aust_RS53  9 0.0020 0.0003 0.4074 0.2044 0.3058 0.0054 0.0664 0.0034 0.0019 0.0023 0.0008 
 C_aust_RS53  9 0.0014 0.0006 0.4233 0.1493 0.3339 0.0037 0.0807 0.0027 0.0015 0.0020 0.0009 
 C_aust_RS53  9 0.0012 0.0002 0.3992 0.1806 0.3450 0.0057 0.0569 0.0047 0.0010 0.0039 0.0015 
 C_aust_RS14 10 0.0018 0.0042 0.4429 0.1033 0.2743 0.0250 0.1273 0.0173 0.0011 0.0025 0.0004 
 C_aust_RS14 10 0.0018 0.0008 0.3985 0.1275 0.2987 0.0605 0.0661 0.0386 0.0014 0.0059 0.0002 
 C_aust_RS14 10 0.0008 0.0005 0.3251 0.1252 0.2823 0.0372 0.1975 0.0271 0.0011 0.0027 0.0005 
 C_aust_RS14 10 0.0009 0.0006 0.2844 0.1706 0.2644 0.0327 0.2189 0.0213 0.0025 0.0033 0.0003 
 C_aust_RS15 10 0.0009 0.0006 0.3444 0.1416 0.3389 0.0310 0.1118 0.0211 0.0065 0.0026 0.0007 
 C_aust_RS17 10 0.0021 0.0007 0.2164 0.1882 0.3421 0.0874 0.0973 0.0555 0.0017 0.0080 0.0005 
 C_aust_RS26 10 0.0010 0.0008 0.3823 0.1087 0.3293 0.0561 0.0633 0.0375 0.0051 0.0154 0.0004 
 C_aust_RS26 10 0.0009 0.0006 0.2558 0.1899 0.3620 0.0190 0.1520 0.0142 0.0028 0.0024 0.0003 
 C_aust_RS26 10 0.0027 0.0020 0.3245 0.1676 0.2909 0.0670 0.0843 0.0508 0.0032 0.0069 0.0003 
 C_aust_RS27 10 0.0007 0.0004 0.3628 0.1639 0.3636 0.0318 0.0485 0.0233 0.0008 0.0038 0.0003 
 C_aust_RS27 10 0.0006 0.0006 0.3840 0.1004 0.4012 0.0183 0.0789 0.0118 0.0022 0.0016 0.0003 
 C_aust_RS27 10 0.0008 0.0016 0.3803 0.0963 0.3405 0.0378 0.1153 0.0224 0.0013 0.0032 0.0006 
 C_aust_RS35 20 0.0022 0.0014 0.3690 0.2125 0.3270 0.0112 0.0565 0.0149 0.0008 0.0033 0.0012 
 C_aust_RS36 20 0.0029 0.0085 0.3919 0.1866 0.3269 0.0114 0.0503 0.0157 0.0010 0.0039 0.0010 
 C_aust_RS36 20 0.0046 0.0033 0.3268 0.2068 0.3538 0.0128 0.0682 0.0174 0.0005 0.0044 0.0013 
 C_aust_RS37 20 0.0041 0.0020 0.3571 0.1821 0.3257 0.0144 0.0888 0.0199 0.0005 0.0040 0.0013 
 C_aust_RS37 20 0.0072 0.0011 0.3404 0.1853 0.3215 0.0172 0.0972 0.0236 0.0009 0.0046 0.0009 
 C_aust_RS37 20 0.0029 0.0018 0.3857 0.1852 0.3240 0.0134 0.0626 0.0177 0.0018 0.0035 0.0016 
 C_aust_RS37 20 0.0025 0.0012 0.3016 0.2110 0.3755 0.0136 0.0694 0.0182 0.0006 0.0035 0.0031 
 C_aust_RS37 20 0.0039 0.0035 0.3361 0.2105 0.3551 0.0126 0.0560 0.0172 0.0008 0.0033 0.0010 
 C_aust_RS37 20 0.0044 0.0022 0.3484 0.2086 0.3132 0.0171 0.0761 0.0226 0.0008 0.0052 0.0013 
 C_aust_RS37 20 0.0029 0.0015 0.3620 0.2010 0.3229 0.0144 0.0694 0.0185 0.0009 0.0044 0.0022 
 C_aust_RS37 20 0.0032 0.0039 0.3655 0.2043 0.3013 0.0164 0.0767 0.0210 0.0013 0.0055 0.0010 
 C_aust_RS37 20 0.0040 0.0017 0.3577 0.1825 0.3294 0.0183 0.0748 0.0246 0.0005 0.0056 0.0009 
  C_aust_A1b 22 0.0010 0.0023 0.3392 0.1252 0.3615 0.0022 0.1613 0.0040 0.0016 0.0012 0.0005 
   C_aust_A2 22 0.0109 0.0078 0.3264 0.1755 0.2983 0.0112 0.1462 0.0146 0.0014 0.0062 0.0016 
   C_aust_A3 22 0.0048 0.0025 0.1544 0.3003 0.4868 0.0021 0.0388 0.0027 0.0027 0.0039 0.0009 
   C_aust_A4 22 0.0020 0.0162 0.2723 0.1568 0.3853 0.0046 0.1529 0.0048 0.0010 0.0037 0.0006 
   C_aust_A5 22 0.0048 0.0024 0.4420 0.0738 0.3958 0.0037 0.0664 0.0053 0.0009 0.0035 0.0013 
   C_aust_A6 22 0.0010 0.0067 0.2983 0.1611 0.3810 0.0041 0.1363 0.0049 0.0008 0.0020 0.0036 
   C_aust_A7 22 0.0021 0.0020 0.3474 0.1416 0.4272 0.0034 0.0674 0.0050 0.0006 0.0015 0.0018 
 C_melap_RS4 12 0.3680 0.0561 0.0024 0.0023 0.0017 0.0039 0.0009 0.0042 0.0403 0.3829 0.1373 
 C_melap_RS4 12 0.4941 0.0068 0.0012 0.0009 0.0008 0.0015 0.0006 0.0014 0.0257 0.3985 0.0687 
 C_melap_RS4 12 0.5032 0.0160 0.0048 0.0040 0.0014 0.0050 0.0018 0.0055 0.0734 0.2449 0.1401 
 C_melap_RS4 12 0.5939 0.0077 0.0018 0.0016 0.0011 0.0019 0.0017 0.0024 0.0432 0.1859 0.1588 
 C_melap_RS4 12 0.6179 0.0398 0.0069 0.0032 0.0025 0.0064 0.0092 0.0057 0.0241 0.1509 0.1332 
 C_melap_RS4 12 0.7348 0.0152 0.0046 0.0030 0.0024 0.0036 0.0019 0.0043 0.0092 0.1166 0.1044 
 C_melap_RS4 12 0.7209 0.0423 0.0035 0.0026 0.0022 0.0026 0.0023 0.0035 0.0183 0.1222 0.0795 
 C_melap_RS4 12 0.2241 0.0074 0.0008 0.0006 0.0005 0.0007 0.0006 0.0010 0.6476 0.0559 0.0608 
 C_melap_RS4 12 0.4906 0.0044 0.0098 0.0042 0.0027 0.0057 0.0022 0.0056 0.0606 0.3084 0.1058 
 C_melap_RS4 12 0.7148 0.0094 0.0015 0.0014 0.0010 0.0015 0.0007 0.0017 0.0124 0.1423 0.1133 
 C_melap_RS4 12 0.3712 0.0256 0.0026 0.0024 0.0012 0.0067 0.0027 0.0063 0.0896 0.3984 0.0932 
 C_melap_RS4 12 0.6707 0.0062 0.0053 0.0033 0.0015 0.0038 0.0016 0.0051 0.0145 0.1502 0.1378 
 C_melap_RS4 13 0.0149 0.0012 0.0001 0.0002 0.0001 0.0007 0.0002 0.0002 0.0001 0.0042 0.9781 
 C_melap_RS4 13 0.0202 0.0040 0.0001 0.0003 0.0002 0.0018 0.0005 0.0004 0.0002 0.0091 0.9633 
 C_melap_RS4 13 0.2930 0.0118 0.0003 0.0005 0.0003 0.0040 0.0010 0.0012 0.0006 0.5717 0.1156 
 C_melap_RS4 13 0.3801 0.0097 0.0002 0.0011 0.0006 0.0708 0.0055 0.0316 0.0005 0.4093 0.0907 
 C_melap_RS4 13 0.5850 0.0021 0.0004 0.0018 0.0005 0.0492 0.0231 0.0212 0.0025 0.2589 0.0552 
 C_melap_RS4 13 0.2713 0.0074 0.0002 0.0010 0.0004 0.2030 0.0013 0.0769 0.0003 0.4080 0.0302 
 C_melap_RS4 13 0.3101 0.0063 0.0003 0.0010 0.0004 0.0057 0.0012 0.0019 0.0003 0.5707 0.1022 
 C_melap_RS4 13 0.4203 0.0016 0.0007 0.0041 0.0016 0.0404 0.0017 0.0126 0.0014 0.4686 0.0470 
 C_melap_RS4 13 0.4013 0.0433 0.0010 0.0032 0.0007 0.0118 0.0022 0.0041 0.0002 0.4376 0.0945 
 C_melap_RS4 13 0.4698 0.0117 0.0004 0.0006 0.0006 0.0181 0.0041 0.0063 0.0013 0.4677 0.0194 
 C_melap_RS4 13 0.8938 0.0143 0.0008 0.0036 0.0019 0.0111 0.0034 0.0024 0.0018 0.0253 0.0417 
 C_melap_RS4 13 0.2978 0.0176 0.0002 0.0010 0.0004 0.0062 0.0044 0.0025 0.0045 0.5749 0.0905 
 C_melap_RS1 14 0.6207 0.0898 0.0019 0.0025 0.0027 0.0025 0.0025 0.0017 0.0026 0.2344 0.0386 
 C_melap_RS1 14 0.2272 0.6525 0.0005 0.0006 0.0006 0.0007 0.0007 0.0006 0.0020 0.0826 0.0320 
 C_melap_RS1 14 0.4447 0.0326 0.0020 0.0024 0.0021 0.0031 0.0037 0.0023 0.0025 0.4132 0.0916 
 C_melap_RS1 14 0.3764 0.0535 0.0019 0.0021 0.0023 0.0081 0.0027 0.0036 0.0041 0.3839 0.1614 
 C_melap_RS1 14 0.4896 0.0248 0.0023 0.0047 0.0045 0.0052 0.0044 0.0029 0.0010 0.3309 0.1297 
 C_melap_RS1 14 0.4456 0.0720 0.0039 0.0036 0.0043 0.0038 0.0086 0.0030 0.0048 0.3852 0.0652 
 C_melap_RS1 14 0.5193 0.0322 0.0008 0.0015 0.0014 0.0012 0.0011 0.0008 0.0028 0.2311 0.2079 
 C_melap_RS1 14 0.3522 0.0645 0.0013 0.0016 0.0015 0.0036 0.0026 0.0017 0.0043 0.4312 0.1355 
 C_melap_RS1 14 0.4255 0.0385 0.0019 0.0031 0.0028 0.0030 0.0011 0.0019 0.0019 0.4067 0.1137 
 C_melap_RS1 14 0.4876 0.0118 0.0014 0.0032 0.0034 0.0067 0.0015 0.0032 0.0024 0.3650 0.1137 
 C_melap_RS1 14 0.4385 0.0201 0.0012 0.0015 0.0017 0.0036 0.0017 0.0026 0.0051 0.4427 0.0812 
 C_melap_RS1 14 0.6518 0.0749 0.0011 0.0026 0.0024 0.0014 0.0017 0.0011 0.0019 0.1821 0.0791 
 C_melap_RS4 16 0.2980 0.0252 0.0017 0.0012 0.0018 0.0080 0.0016 0.0056 0.0121 0.5395 0.1054 
 C_melap_RS4 16 0.4381 0.0069 0.0018 0.0015 0.0021 0.0091 0.0041 0.0058 0.0125 0.4300 0.0881 
 C_melap_RS4 16 0.4474 0.0083 0.0010 0.0007 0.0011 0.0076 0.0024 0.0054 0.0289 0.4040 0.0931 
 C_melap_RS4 16 0.3261 0.0062 0.0033 0.0028 0.0037 0.0306 0.0074 0.0228 0.0036 0.5025 0.0910 
 C_melap_RS4 16 0.2971 0.0117 0.0018 0.0012 0.0020 0.0137 0.0027 0.0094 0.0079 0.5224 0.1301 
 C_melap_RS4 16 0.5252 0.0081 0.0012 0.0010 0.0011 0.0062 0.0025 0.0042 0.0122 0.3221 0.1162 
 C_melap_RS4 16 0.4748 0.0560 0.0016 0.0010 0.0018 0.0106 0.0025 0.0082 0.0096 0.3433 0.0906 
 C_melap_RS4 16 0.4981 0.0077 0.0030 0.0018 0.0027 0.0133 0.0132 0.0097 0.0194 0.3372 0.0938 
 C_melap_RS4 16 0.4277 0.0147 0.0020 0.0019 0.0017 0.0104 0.0047 0.0061 0.0074 0.4482 0.0752 
 C_melap_RS4 16 0.4281 0.0178 0.0038 0.0026 0.0054 0.0140 0.0069 0.0079 0.0142 0.3816 0.1177 
 C_melap_RS4 16 0.6573 0.0146 0.0015 0.0015 0.0021 0.0051 0.0044 0.0037 0.0072 0.2531 0.0495 
 C_melap_RS4 16 0.4972 0.0069 0.0017 0.0028 0.0042 0.0167 0.0050 0.0100 0.0084 0.3664 0.0807 
 C_melap_RS5 19 0.3888 0.0121 0.0011 0.0034 0.0010 0.0027 0.0016 0.0030 0.0608 0.4466 0.0789 
 C_melap_RS5 19 0.3511 0.0237 0.0021 0.0051 0.0023 0.0037 0.0020 0.0046 0.0276 0.4617 0.1163 
 C_melap_RS5 19 0.3441 0.0086 0.0017 0.0054 0.0017 0.0049 0.0028 0.0059 0.0336 0.5224 0.0689 
 C_melap_RS5 19 0.3948 0.0107 0.0014 0.0044 0.0013 0.0047 0.0020 0.0057 0.0402 0.4562 0.0787 
 C_melap_RS5 19 0.4743 0.0268 0.0011 0.0027 0.0009 0.0022 0.0022 0.0028 0.0366 0.3414 0.1089 
 C_melap_RS5 19 0.4374 0.0071 0.0014 0.0027 0.0010 0.0022 0.0015 0.0025 0.0267 0.3855 0.1320 
 C_melap_RS5 19 0.3481 0.0129 0.0017 0.0040 0.0015 0.0034 0.0042 0.0045 0.0410 0.4968 0.0819 
 C_melap_RS5 19 0.4854 0.0117 0.0034 0.0073 0.0034 0.0031 0.0032 0.0037 0.0666 0.3128 0.0994 
 C_melap_RS5 19 0.4059 0.0158 0.0015 0.0042 0.0014 0.0035 0.0027 0.0040 0.0308 0.4587 0.0715 
 C_melap_RS5 19 0.4474 0.0100 0.0018 0.0049 0.0019 0.0027 0.0018 0.0036 0.0509 0.4001 0.0750 
 C_melap_RS5 19 0.3220 0.0105 0.0039 0.0070 0.0035 0.0047 0.0034 0.0050 0.0339 0.5181 0.0880 
 C_melap_RS5 19 0.3680 0.0111 0.0010 0.0028 0.0011 0.0020 0.0015 0.0026 0.0392 0.4705 0.1002 
