# Supplementary material for: Population genomic response to geographic gradients by widespread and endemic fishes of the Arabian Peninsula
Source: Ecol Evol. 2020 Apr 12;10(10):4314–30. doi: 10.1002/ece3.6199 (PMC7246217; doi:10.1002/ece3.6199)
Supplement: Supplementary file 6 — Appendix S1 [file ECE3-10-4314-s006.zip › Appendix S1, STRUCTURE and PCA Plots, Dryad/STRUCTURE/C. austriacus & C. melapterus/results_job_T56_f]

----------------------------------------------------
STRUCTURE by Pritchard, Stephens and Donnelly (2000)
     and Falush, Stephens and Pritchard (2003)
       Code by Pritchard, Falush and Hubisz
             Version 2.3.4 (Jul 2012)
----------------------------------------------------


Command line arguments:   /home/compartido2/pablo_saenz/Structure/structure_kernel_src/structure -m parameter_job_T56 
Input File:    /home/compartido2/pablo_saenz/joey/structure/C_aus_x_C_mel/data_job_T56

Run parameters:
   138 individuals
   2782 loci
   12 populations assumed
   200000 Burn-in period
   300000 Reps
LOCPRIOR model used


--------------------------------------------
Proportion of membership of each pre-defined
 population in each of the 12 clusters

Given    Inferred Clusters                                                                      Number of
 Pop       1      2      3      4      5      6      7      8      9     10     11     12      Individuals

  1:     0.005  0.005  0.403  0.002  0.280  0.002  0.002  0.000  0.055  0.241  0.003  0.003       12
  2:     0.009  0.003  0.402  0.001  0.252  0.001  0.008  0.002  0.077  0.233  0.001  0.011       12
  4:     0.001  0.002  0.427  0.001  0.312  0.002  0.003  0.001  0.082  0.158  0.009  0.003       11
  9:     0.001  0.002  0.475  0.002  0.230  0.001  0.003  0.003  0.058  0.219  0.003  0.002       12
 10:     0.005  0.008  0.448  0.002  0.276  0.001  0.000  0.000  0.067  0.137  0.000  0.055       12
 12:     0.204  0.325  0.003  0.086  0.002  0.015  0.351  0.001  0.001  0.003  0.005  0.004       12
 13:     0.096  0.438  0.001  0.001  0.001  0.003  0.311  0.084  0.001  0.002  0.042  0.020       12
 14:     0.090  0.461  0.001  0.001  0.004  0.087  0.335  0.007  0.001  0.000  0.011  0.000       12
 16:     0.081  0.541  0.002  0.015  0.004  0.007  0.308  0.001  0.009  0.002  0.023  0.007       12
 19:     0.096  0.547  0.002  0.031  0.003  0.011  0.280  0.003  0.003  0.003  0.014  0.006       12
 20:     0.004  0.004  0.424  0.001  0.212  0.004  0.003  0.001  0.070  0.264  0.003  0.011       12
 22:     0.002  0.002  0.471  0.001  0.263  0.008  0.007  0.001  0.120  0.113  0.009  0.003        7
--------------------------------------------

Allele-freq. divergence among pops (Net nucleotide distance),
computed using point estimates of P.

      1       2       3       4       5       6       7       8       9      10      11      12      
 1      -    0.0095  0.0199  0.0389  0.0147  0.0434  0.0285  0.0998  0.0233  0.0151  0.0480  0.0077  
 2   0.0095     -    0.0148  0.0334  0.0101  0.0375  0.0246  0.0928  0.0181  0.0102  0.0439  0.0024  
 3   0.0199  0.0148     -    0.0428  0.0065  0.0462  0.0361  0.1012  0.0141  0.0082  0.0513  0.0081  
 4   0.0389  0.0334  0.0428     -    0.0381  0.0652  0.0543  0.1198  0.0461  0.0386  0.0727  0.0313  
 5   0.0147  0.0101  0.0065  0.0381     -    0.0423  0.0333  0.0953  0.0134  0.0062  0.0473  0.0043  
 6   0.0434  0.0375  0.0462  0.0652  0.0423     -    0.0526  0.1251  0.0501  0.0425  0.0751  0.0354  
 7   0.0285  0.0246  0.0361  0.0543  0.0333  0.0526     -    0.1030  0.0400  0.0331  0.0590  0.0252  
 8   0.0998  0.0928  0.1012  0.1198  0.0953  0.1251  0.1030     -    0.1043  0.0945  0.1376  0.0864  
 9   0.0233  0.0181  0.0141  0.0461  0.0134  0.0501  0.0400  0.1043     -    0.0128  0.0532  0.0124  
10   0.0151  0.0102  0.0082  0.0386  0.0062  0.0425  0.0331  0.0945  0.0128     -    0.0478  0.0047  
11   0.0480  0.0439  0.0513  0.0727  0.0473  0.0751  0.0590  0.1376  0.0532  0.0478     -    0.0407  
12   0.0077  0.0024  0.0081  0.0313  0.0043  0.0354  0.0252  0.0864  0.0124  0.0047  0.0407     -    

Average distances (expected heterozygosity) between individuals in same cluster:
cluster  1  : 0.2493 
cluster  2  : 0.2625 
cluster  3  : 0.2185 
cluster  4  : 0.1871 
cluster  5  : 0.2470 
cluster  6  : 0.1742 
cluster  7  : 0.1335 
cluster  8  : 0.1270 
cluster  9  : 0.2234 
cluster 10  : 0.2498 
cluster 11  : 0.1757 
cluster 12  : 0.2756 

--------------------------------------------
Estimated Ln Prob of Data   = -270816.1
Mean value of ln likelihood = -262953.9
Variance of ln likelihood   = 15724.5
Mean value of alpha         = 2.0758

Mean value of alpha_local for each location:
	location  1:  0.1306  0.1199  8.0525  0.0582  5.7354  0.0590  0.0768  0.0178  1.0938  4.8997  0.0977  0.0707
	location  2:  0.2438  0.1053  8.3697  0.0411  5.4265  0.0450  0.2183  0.0782  1.7626  5.2395  0.0557  0.2464
	location  4:  0.0580  0.0693  9.0502  0.0540  6.8679  0.0584  0.0807  0.0535  1.7657  3.3592  0.2454  0.0876
	location  9:  0.0662  0.0868  11.8775  0.0688  6.0064  0.0453  0.1143  0.0828  1.5212  5.4194  0.1148  0.0732
	location 10:  0.1103  0.1645  5.9099  0.0541  3.4627  0.0232  0.0163  0.0104  1.0414  1.7607  0.0168  0.8282
	location 12:  2.0331  3.0095  0.0611  0.5483  0.0394  0.1971  3.7384  0.0436  0.0282  0.0578  0.0845  0.0639
	location 13:  0.2099  0.6965  0.0188  0.0176  0.0169  0.0303  1.0397  0.0792  0.0235  0.0220  0.0344  0.0544
	location 14:  0.4755  3.2138  0.0269  0.0129  0.0825  0.7206  2.1644  0.0845  0.0279  0.0061  0.1261  0.0044
	location 16:  2.3012  15.8408  0.1146  0.5273  0.1384  0.2299  9.6782  0.0633  0.2803  0.0975  0.8080  0.1968
	location 19:  2.5731  15.6946  0.1011  0.9825  0.1108  0.3509  7.7931  0.1097  0.1336  0.1421  0.4490  0.1851
	location 20:  0.1587  0.2253  17.2967  0.0791  8.5564  0.1812  0.1625  0.0664  3.0233  10.6567  0.1529  0.4299
	location 22:  0.0649  0.0543  5.0956  0.0467  2.7769  0.1374  0.1244  0.0455  1.3557  1.4183  0.1332  0.0663

Mean value of Fst_1         = 0.2577
Mean value of Fst_2         = 0.0588
Mean value of Fst_3         = 0.1718
Mean value of Fst_4         = 0.7651
Mean value of Fst_5         = 0.1557
Mean value of Fst_6         = 0.9581
Mean value of Fst_7         = 0.5382
Mean value of Fst_8         = 0.9843
Mean value of Fst_9         = 0.6727
Mean value of Fst_10         = 0.1734
Mean value of Fst_11         = 0.9729
Mean value of Fst_12         = 0.0027

Mean value of r = 0.1539

Inferred ancestry of individuals:
        Label (%Miss) Pop:  Inferred clusters
  1 C_aust_RS25    (1)    1 :  0.008 0.003 0.405 0.002 0.355 0.001 0.004 0.000 0.062 0.144 0.013 0.004 
  2 C_aust_RS25    (2)    1 :  0.003 0.002 0.415 0.001 0.172 0.001 0.003 0.001 0.079 0.321 0.001 0.002 
  3 C_aust_RS26    (1)    1 :  0.002 0.001 0.310 0.001 0.216 0.001 0.002 0.000 0.050 0.408 0.007 0.002 
  4 C_aust_RS26    (0)    1 :  0.007 0.009 0.491 0.001 0.274 0.002 0.001 0.000 0.028 0.180 0.003 0.005 
  5 C_aust_RS26    (1)    1 :  0.004 0.008 0.426 0.002 0.343 0.004 0.002 0.000 0.026 0.179 0.001 0.005 
  6 C_aust_RS26    (1)    1 :  0.003 0.003 0.423 0.001 0.276 0.002 0.002 0.000 0.069 0.218 0.001 0.002 
  7 C_aust_RS26    (0)    1 :  0.002 0.003 0.336 0.001 0.271 0.001 0.001 0.000 0.075 0.306 0.001 0.002 
  8 C_aust_RS26    (0)    1 :  0.008 0.010 0.412 0.001 0.256 0.004 0.008 0.000 0.062 0.231 0.002 0.005 
  9 C_aust_RS26    (1)    1 :  0.005 0.004 0.368 0.001 0.281 0.001 0.001 0.000 0.102 0.234 0.001 0.002 
 10 C_aust_RS26    (0)    1 :  0.006 0.003 0.354 0.002 0.427 0.001 0.001 0.000 0.032 0.170 0.001 0.002 
 11 C_aust_RS26    (2)    1 :  0.004 0.006 0.450 0.001 0.212 0.002 0.001 0.000 0.036 0.282 0.003 0.004 
 12 C_aust_RS26    (0)    1 :  0.004 0.003 0.444 0.005 0.277 0.001 0.001 0.000 0.038 0.222 0.002 0.002 
 13 C_aust_RS27    (4)    2 :  0.004 0.001 0.369 0.001 0.297 0.000 0.002 0.001 0.154 0.165 0.000 0.005 
 14 C_aust_RS27    (1)    2 :  0.005 0.002 0.451 0.000 0.261 0.001 0.004 0.003 0.051 0.213 0.000 0.008 
 15 C_aust_RS27    (1)    2 :  0.013 0.004 0.441 0.001 0.246 0.001 0.009 0.001 0.085 0.186 0.004 0.010 
 16 C_aust_RS27    (2)    2 :  0.018 0.006 0.377 0.002 0.312 0.001 0.004 0.002 0.066 0.185 0.001 0.026 
 17 C_aust_RS27    (4)    2 :  0.017 0.010 0.337 0.001 0.250 0.003 0.017 0.002 0.071 0.267 0.001 0.024 
 18 C_aust_RS27    (1)    2 :  0.004 0.002 0.449 0.000 0.212 0.001 0.003 0.001 0.058 0.263 0.001 0.007 
 19 C_aust_RS27   (10)    2 :  0.003 0.001 0.589 0.000 0.156 0.000 0.003 0.001 0.049 0.189 0.002 0.004 
 20 C_aust_RS27    (2)    2 :  0.018 0.003 0.326 0.002 0.244 0.001 0.022 0.001 0.132 0.237 0.002 0.011 
 21 C_aust_RS27    (4)    2 :  0.006 0.002 0.439 0.000 0.235 0.002 0.017 0.006 0.048 0.234 0.002 0.007 
 22 C_aust_RS27    (1)    2 :  0.006 0.002 0.297 0.001 0.245 0.002 0.005 0.001 0.086 0.343 0.002 0.010 
 23 C_aust_RS27    (1)    2 :  0.006 0.004 0.406 0.001 0.254 0.001 0.010 0.003 0.064 0.240 0.001 0.012 
 24 C_aust_RS27    (0)    2 :  0.007 0.002 0.338 0.001 0.312 0.001 0.003 0.001 0.057 0.272 0.001 0.007 
 25 C_aust_RS46    (5)    4 :  0.002 0.004 0.387 0.001 0.318 0.001 0.004 0.002 0.100 0.174 0.004 0.004 
 26 C_aust_RS48    (8)    4 :  0.001 0.001 0.378 0.001 0.444 0.001 0.002 0.000 0.054 0.110 0.007 0.001 
 27 C_aust_RS51    (4)    4 :  0.003 0.002 0.445 0.001 0.290 0.003 0.006 0.001 0.078 0.160 0.007 0.004 
 28 C_aust_RS53    (1)    4 :  0.001 0.002 0.333 0.002 0.345 0.001 0.001 0.000 0.111 0.187 0.013 0.004 
 29 C_aust_RS54    (2)    4 :  0.001 0.001 0.421 0.001 0.296 0.001 0.001 0.001 0.083 0.187 0.003 0.003 
 30 C_aust_RS55   (14)    4 :  0.002 0.001 0.620 0.002 0.156 0.002 0.002 0.000 0.099 0.096 0.018 0.002 
 31 C_aust_RS57    (3)    4 :  0.001 0.001 0.540 0.002 0.300 0.001 0.001 0.004 0.048 0.095 0.006 0.002 
 32 C_aust_RS58    (1)    4 :  0.001 0.001 0.375 0.001 0.367 0.001 0.001 0.000 0.098 0.146 0.007 0.002 
 33 C_aust_RS59    (2)    4 :  0.001 0.002 0.410 0.002 0.236 0.004 0.006 0.005 0.063 0.242 0.024 0.004 
 34 C_aust_RS97    (2)    4 :  0.003 0.002 0.398 0.001 0.330 0.004 0.002 0.000 0.102 0.151 0.003 0.004 
 35 C_aust_RS98    (1)    4 :  0.001 0.001 0.385 0.001 0.351 0.001 0.001 0.001 0.061 0.192 0.004 0.002 
 36 C_aust_RS52    (2)    9 :  0.002 0.002 0.409 0.002 0.312 0.001 0.001 0.001 0.071 0.195 0.002 0.003 
 37 C_aust_RS53    (4)    9 :  0.001 0.003 0.448 0.002 0.213 0.000 0.005 0.002 0.041 0.280 0.002 0.002 
 38 C_aust_RS53    (6)    9 :  0.002 0.002 0.575 0.001 0.256 0.001 0.004 0.001 0.034 0.121 0.003 0.001 
 39 C_aust_RS53    (3)    9 :  0.001 0.002 0.485 0.001 0.258 0.001 0.002 0.002 0.041 0.203 0.002 0.002 
 40 C_aust_RS53    (9)    9 :  0.001 0.002 0.370 0.001 0.181 0.001 0.003 0.002 0.103 0.328 0.006 0.002 
 41 C_aust_RS53    (4)    9 :  0.001 0.002 0.362 0.005 0.282 0.001 0.002 0.001 0.071 0.256 0.015 0.002 
 42 C_aust_RS53    (4)    9 :  0.002 0.004 0.549 0.002 0.160 0.002 0.002 0.023 0.051 0.198 0.003 0.004 
 43 C_aust_RS53    (3)    9 :  0.001 0.002 0.545 0.001 0.194 0.000 0.003 0.000 0.057 0.193 0.002 0.001 
 44 C_aust_RS53    (8)    9 :  0.002 0.002 0.523 0.002 0.167 0.001 0.001 0.002 0.071 0.223 0.002 0.003 
 45 C_aust_RS53    (2)    9 :  0.002 0.002 0.410 0.002 0.265 0.000 0.003 0.000 0.037 0.275 0.001 0.002 
 46 C_aust_RS53    (6)    9 :  0.001 0.002 0.512 0.001 0.254 0.001 0.003 0.000 0.067 0.156 0.001 0.001 
 47 C_aust_RS53    (2)    9 :  0.002 0.005 0.516 0.001 0.220 0.000 0.001 0.001 0.054 0.194 0.002 0.003 
 48 C_aust_RS14    (2)   10 :  0.009 0.006 0.531 0.001 0.311 0.002 0.000 0.000 0.031 0.072 0.000 0.036 
 49 C_aust_RS14    (3)   10 :  0.005 0.011 0.502 0.001 0.219 0.001 0.000 0.000 0.047 0.124 0.000 0.089 
 50 C_aust_RS14    (1)   10 :  0.004 0.006 0.414 0.001 0.405 0.000 0.000 0.000 0.046 0.070 0.000 0.052 
 51 C_aust_RS14    (1)   10 :  0.003 0.004 0.310 0.003 0.450 0.001 0.000 0.000 0.039 0.153 0.001 0.037 
 52 C_aust_RS15    (1)   10 :  0.003 0.005 0.399 0.005 0.321 0.001 0.000 0.000 0.076 0.151 0.000 0.040 
 53 C_aust_RS17    (1)   10 :  0.010 0.014 0.296 0.002 0.219 0.000 0.000 0.000 0.147 0.220 0.000 0.092 
 54 C_aust_RS26    (3)   10 :  0.006 0.021 0.509 0.005 0.205 0.000 0.000 0.000 0.043 0.131 0.000 0.078 
 55 C_aust_RS26    (1)   10 :  0.003 0.004 0.392 0.002 0.341 0.000 0.000 0.000 0.099 0.133 0.000 0.025 
 56 C_aust_RS26    (1)   10 :  0.005 0.014 0.402 0.005 0.191 0.001 0.000 0.000 0.052 0.247 0.001 0.082 
 57 C_aust_RS27    (0)   10 :  0.002 0.006 0.531 0.001 0.149 0.000 0.000 0.000 0.079 0.180 0.000 0.051 
 58 C_aust_RS27    (8)   10 :  0.002 0.003 0.576 0.002 0.255 0.000 0.000 0.000 0.063 0.071 0.000 0.026 
 59 C_aust_RS27    (1)   10 :  0.002 0.007 0.516 0.001 0.250 0.001 0.000 0.000 0.080 0.093 0.000 0.048 
 60 C_aust_RS35    (1)   20 :  0.003 0.003 0.405 0.001 0.185 0.002 0.002 0.001 0.059 0.331 0.002 0.007 
 61 C_aust_RS36   (11)   20 :  0.002 0.003 0.524 0.001 0.161 0.011 0.003 0.001 0.042 0.241 0.002 0.008 
 62 C_aust_RS36    (4)   20 :  0.003 0.004 0.405 0.001 0.186 0.004 0.004 0.001 0.107 0.276 0.001 0.009 
 63 C_aust_RS37    (2)   20 :  0.003 0.004 0.435 0.001 0.236 0.003 0.003 0.001 0.067 0.231 0.004 0.013 
 64 C_aust_RS37    (1)   20 :  0.005 0.006 0.401 0.002 0.285 0.002 0.003 0.000 0.059 0.215 0.008 0.014 
 65 C_aust_RS37    (1)   20 :  0.002 0.003 0.415 0.003 0.208 0.002 0.003 0.001 0.075 0.277 0.001 0.009 
 66 C_aust_RS37    (2)   20 :  0.004 0.003 0.407 0.001 0.189 0.002 0.003 0.004 0.103 0.272 0.002 0.010 
 67 C_aust_RS37    (1)   20 :  0.003 0.003 0.436 0.002 0.195 0.005 0.003 0.000 0.072 0.268 0.004 0.009 
 68 C_aust_RS37    (1)   20 :  0.004 0.005 0.397 0.001 0.225 0.003 0.004 0.001 0.069 0.274 0.003 0.014 
 69 C_aust_RS37    (0)   20 :  0.002 0.005 0.390 0.001 0.243 0.002 0.002 0.002 0.063 0.276 0.003 0.010 
 70 C_aust_RS37    (0)   20 :  0.003 0.006 0.416 0.002 0.206 0.006 0.002 0.000 0.055 0.287 0.002 0.012 
 71 C_aust_RS37    (0)   20 :  0.008 0.007 0.458 0.001 0.219 0.003 0.002 0.000 0.066 0.216 0.003 0.016 
 72 C_aust_A1b    (6)   22 :  0.001 0.001 0.435 0.002 0.382 0.004 0.001 0.000 0.077 0.093 0.002 0.002 
 73 C_aust_A2    (4)   22 :  0.008 0.004 0.355 0.001 0.333 0.014 0.005 0.002 0.055 0.195 0.021 0.007 
 74 C_aust_A3   (21)   22 :  0.001 0.002 0.472 0.002 0.094 0.002 0.023 0.000 0.282 0.095 0.025 0.002 
 75 C_aust_A4    (7)   22 :  0.001 0.001 0.381 0.001 0.310 0.018 0.004 0.000 0.142 0.137 0.003 0.002 
 76 C_aust_A5   (13)   22 :  0.002 0.003 0.653 0.001 0.187 0.004 0.008 0.000 0.087 0.048 0.002 0.004 
 77 C_aust_A6    (8)   22 :  0.001 0.001 0.487 0.001 0.325 0.010 0.002 0.003 0.100 0.062 0.003 0.003 
 78 C_aust_A7    (2)   22 :  0.003 0.001 0.514 0.001 0.212 0.002 0.003 0.001 0.099 0.158 0.003 0.003 
 79 C_melap_RS4   (19)   12 :  0.109 0.494 0.003 0.039 0.001 0.039 0.297 0.004 0.003 0.002 0.002 0.008 
 80 C_melap_RS4   (20)   12 :  0.148 0.521 0.001 0.024 0.001 0.004 0.294 0.000 0.001 0.001 0.003 0.002 
 81 C_melap_RS4   (19)   12 :  0.203 0.364 0.003 0.071 0.002 0.007 0.328 0.004 0.001 0.008 0.004 0.006 
 82 C_melap_RS4   (27)   12 :  0.276 0.287 0.001 0.034 0.001 0.006 0.387 0.002 0.001 0.002 0.001 0.003 
 83 C_melap_RS4   (20)   12 :  0.203 0.315 0.006 0.021 0.009 0.036 0.398 0.001 0.001 0.002 0.001 0.007 
 84 C_melap_RS4   (22)   12 :  0.342 0.191 0.003 0.008 0.002 0.010 0.431 0.001 0.001 0.003 0.005 0.003 
 85 C_melap_RS4   (24)   12 :  0.345 0.181 0.003 0.013 0.001 0.026 0.422 0.001 0.001 0.003 0.002 0.003 
 86 C_melap_RS4   (34)   12 :  0.033 0.060 0.001 0.654 0.000 0.003 0.244 0.001 0.000 0.001 0.002 0.001 
 87 C_melap_RS4   (20)   12 :  0.146 0.427 0.009 0.057 0.002 0.003 0.334 0.001 0.001 0.007 0.005 0.008 
 88 C_melap_RS4   (29)   12 :  0.162 0.290 0.002 0.010 0.001 0.008 0.508 0.001 0.001 0.003 0.012 0.004 
 89 C_melap_RS4   (22)   12 :  0.207 0.453 0.001 0.088 0.001 0.034 0.200 0.002 0.001 0.002 0.005 0.005 
 90 C_melap_RS4   (23)   12 :  0.279 0.312 0.002 0.013 0.001 0.004 0.366 0.001 0.001 0.003 0.014 0.004 
 91 C_melap_RS4   (29)   13 :  0.001 0.003 0.000 0.000 0.000 0.000 0.507 0.487 0.000 0.000 0.000 0.000 
 92 C_melap_RS4    (7)   13 :  0.002 0.010 0.000 0.000 0.000 0.001 0.489 0.496 0.000 0.000 0.000 0.001 
 93 C_melap_RS4   (12)   13 :  0.029 0.655 0.000 0.001 0.000 0.003 0.304 0.002 0.001 0.000 0.000 0.002 
 94 C_melap_RS4   (14)   13 :  0.110 0.576 0.001 0.001 0.001 0.002 0.242 0.008 0.002 0.001 0.001 0.055 
 95 C_melap_RS4   (11)   13 :  0.539 0.195 0.000 0.003 0.001 0.000 0.248 0.002 0.001 0.000 0.006 0.005 
 96 C_melap_RS4   (15)   13 :  0.072 0.669 0.001 0.000 0.001 0.003 0.142 0.002 0.001 0.002 0.001 0.105 
 97 C_melap_RS4    (9)   13 :  0.020 0.697 0.000 0.001 0.000 0.002 0.272 0.002 0.000 0.001 0.001 0.003 
 98 C_melap_RS4    (8)   13 :  0.064 0.560 0.001 0.002 0.001 0.000 0.313 0.001 0.001 0.009 0.001 0.048 
 99 C_melap_RS4    (8)   13 :  0.045 0.604 0.002 0.000 0.001 0.017 0.315 0.001 0.001 0.002 0.001 0.010 
100 C_melap_RS4    (8)   13 :  0.230 0.559 0.000 0.001 0.000 0.003 0.199 0.001 0.001 0.000 0.002 0.003 
101 C_melap_RS4   (23)   13 :  0.027 0.057 0.001 0.001 0.000 0.004 0.409 0.001 0.002 0.001 0.494 0.003 
102 C_melap_RS4    (7)   13 :  0.014 0.674 0.001 0.005 0.001 0.004 0.291 0.002 0.001 0.001 0.001 0.006 
103 C_melap_RS1   (23)   14 :  0.241 0.290 0.002 0.000 0.004 0.070 0.371 0.001 0.002 0.000 0.019 0.001 
104 C_melap_RS1   (41)   14 :  0.010 0.084 0.000 0.000 0.001 0.602 0.299 0.001 0.000 0.000 0.003 0.000 
105 C_melap_RS1   (14)   14 :  0.073 0.585 0.001 0.001 0.008 0.027 0.295 0.004 0.001 0.001 0.004 0.000 
106 C_melap_RS1   (13)   14 :  0.095 0.546 0.001 0.001 0.004 0.051 0.263 0.035 0.000 0.000 0.002 0.001 
107 C_melap_RS1   (12)   14 :  0.216 0.449 0.001 0.000 0.004 0.022 0.296 0.005 0.002 0.000 0.004 0.000 
108 C_melap_RS1   (13)   14 :  0.059 0.495 0.005 0.001 0.018 0.052 0.364 0.001 0.002 0.000 0.001 0.001 
109 C_melap_RS1   (18)   14 :  0.011 0.411 0.001 0.001 0.003 0.022 0.537 0.009 0.001 0.000 0.003 0.000 
110 C_melap_RS1   (14)   14 :  0.095 0.558 0.001 0.002 0.003 0.066 0.261 0.011 0.001 0.000 0.003 0.000 
111 C_melap_RS1   (12)   14 :  0.028 0.601 0.001 0.000 0.002 0.027 0.328 0.002 0.001 0.000 0.009 0.000 
112 C_melap_RS1   (13)   14 :  0.101 0.562 0.001 0.001 0.002 0.011 0.264 0.015 0.001 0.000 0.042 0.000 
113 C_melap_RS1   (12)   14 :  0.114 0.573 0.001 0.001 0.002 0.018 0.287 0.001 0.000 0.000 0.003 0.000 
114 C_melap_RS1   (24)   14 :  0.038 0.381 0.001 0.000 0.002 0.072 0.458 0.001 0.005 0.001 0.041 0.000 
115 C_melap_RS4    (3)   16 :  0.040 0.626 0.003 0.015 0.002 0.009 0.272 0.002 0.005 0.002 0.018 0.007 
116 C_melap_RS4    (4)   16 :  0.083 0.570 0.002 0.015 0.004 0.003 0.296 0.001 0.005 0.002 0.014 0.006 
117 C_melap_RS4   (13)   16 :  0.081 0.591 0.001 0.034 0.002 0.004 0.245 0.001 0.005 0.001 0.029 0.005 
118 C_melap_RS4   (10)   16 :  0.124 0.598 0.002 0.005 0.008 0.003 0.218 0.002 0.007 0.004 0.016 0.013 
119 C_melap_RS4    (3)   16 :  0.054 0.626 0.003 0.013 0.003 0.007 0.265 0.004 0.004 0.003 0.009 0.010 
120 C_melap_RS4    (5)   16 :  0.095 0.503 0.001 0.013 0.002 0.004 0.349 0.001 0.004 0.001 0.020 0.005 
121 C_melap_RS4    (3)   16 :  0.078 0.511 0.002 0.013 0.002 0.022 0.318 0.001 0.007 0.002 0.037 0.008 
122 C_melap_RS4    (2)   16 :  0.141 0.499 0.002 0.022 0.004 0.005 0.295 0.001 0.007 0.002 0.015 0.007 
123 C_melap_RS4    (6)   16 :  0.055 0.582 0.002 0.009 0.003 0.005 0.304 0.000 0.010 0.002 0.021 0.007 
124 C_melap_RS4    (8)   16 :  0.050 0.446 0.006 0.018 0.011 0.007 0.376 0.002 0.034 0.004 0.038 0.009 
125 C_melap_RS4   (16)   16 :  0.045 0.452 0.003 0.009 0.003 0.008 0.447 0.000 0.012 0.001 0.014 0.004 
126 C_melap_RS4    (4)   16 :  0.122 0.484 0.003 0.010 0.003 0.003 0.306 0.001 0.013 0.002 0.046 0.008 
127 C_melap_RS5    (2)   19 :  0.057 0.578 0.001 0.060 0.001 0.009 0.256 0.001 0.002 0.002 0.027 0.004 
128 C_melap_RS5    (2)   19 :  0.076 0.573 0.003 0.018 0.003 0.021 0.261 0.013 0.007 0.004 0.013 0.009 
129 C_melap_RS5   (14)   19 :  0.127 0.631 0.002 0.026 0.002 0.008 0.187 0.001 0.003 0.003 0.005 0.007 
130 C_melap_RS5   (11)   19 :  0.129 0.572 0.001 0.028 0.002 0.009 0.221 0.002 0.003 0.003 0.022 0.008 
131 C_melap_RS5    (2)   19 :  0.146 0.443 0.001 0.026 0.002 0.026 0.333 0.003 0.002 0.002 0.012 0.005 
132 C_melap_RS5    (6)   19 :  0.061 0.511 0.002 0.018 0.002 0.004 0.378 0.004 0.002 0.002 0.010 0.004 
133 C_melap_RS5    (3)   19 :  0.152 0.536 0.002 0.026 0.004 0.011 0.249 0.001 0.005 0.003 0.005 0.007 
134 C_melap_RS5    (8)   19 :  0.165 0.392 0.004 0.052 0.004 0.008 0.344 0.001 0.007 0.007 0.010 0.006 
135 C_melap_RS5    (2)   19 :  0.052 0.627 0.002 0.020 0.002 0.013 0.251 0.001 0.002 0.003 0.021 0.006 
136 C_melap_RS5    (4)   19 :  0.073 0.511 0.002 0.046 0.002 0.007 0.314 0.001 0.002 0.005 0.032 0.006 
137 C_melap_RS5    (2)   19 :  0.049 0.619 0.009 0.028 0.006 0.006 0.256 0.003 0.004 0.005 0.006 0.009 
138 C_melap_RS5    (7)   19 :  0.059 0.573 0.001 0.027 0.001 0.007 0.314 0.002 0.003 0.002 0.006 0.004 


Estimated Allele Frequencies in each cluster
First column gives estimated ancestral frequencies


Locus 1 : 
2 alleles
14.5% missing data
   1   (0.893) 0.951 0.946 0.876 0.800 0.901 0.983 0.990 0.989 0.787 0.934 0.218 0.893 
   3   (0.107) 0.049 0.054 0.124 0.200 0.099 0.017 0.010 0.011 0.213 0.066 0.782 0.107 

Locus 2 : 
2 alleles
14.5% missing data
   2   (0.465) 0.482 0.479 0.419 0.870 0.402 0.491 0.143 0.043 0.771 0.463 0.471 0.465 
   4   (0.535) 0.518 0.521 0.581 0.130 0.598 0.509 0.857 0.957 0.229 0.537 0.529 0.535 

Locus 3 : 
2 alleles
5.1% missing data
   1   (0.904) 0.967 0.933 0.807 0.985 0.886 0.900 0.987 0.989 0.908 0.959 0.967 0.904 
   4   (0.096) 0.033 0.067 0.193 0.015 0.114 0.100 0.013 0.011 0.092 0.041 0.033 0.096 

Locus 4 : 
2 alleles
10.1% missing data
   1   (0.117) 0.334 0.080 0.032 0.388 0.051 0.016 0.029 0.010 0.043 0.048 0.942 0.116 
   4   (0.883) 0.666 0.920 0.968 0.612 0.949 0.984 0.971 0.990 0.957 0.952 0.058 0.884 

Locus 5 : 
2 alleles
2.2% missing data
   2   (0.897) 0.873 0.924 0.959 0.972 0.946 0.993 0.778 0.851 0.968 0.905 0.986 0.897 
   4   (0.103) 0.127 0.076 0.041 0.028 0.054 0.007 0.222 0.149 0.032 0.095 0.014 0.103 

Locus 6 : 
2 alleles
5.1% missing data
   3   (0.894) 0.955 0.949 0.908 0.984 0.855 0.895 0.981 0.179 0.926 0.924 0.978 0.894 
   2   (0.106) 0.045 0.051 0.092 0.016 0.145 0.105 0.019 0.821 0.074 0.076 0.022 0.106 

Locus 7 : 
2 alleles
10.1% missing data
   1   (0.595) 0.801 0.694 0.340 0.545 0.496 0.905 0.951 0.049 0.334 0.488 0.497 0.595 
   3   (0.405) 0.199 0.306 0.660 0.455 0.504 0.095 0.049 0.951 0.666 0.512 0.503 0.405 

Locus 8 : 
2 alleles
15.9% missing data
   2   (0.783) 0.642 0.824 0.858 0.714 0.877 0.817 0.640 0.204 0.886 0.793 0.949 0.783 
   4   (0.217) 0.358 0.176 0.142 0.286 0.123 0.183 0.360 0.796 0.114 0.207 0.051 0.217 

Locus 9 : 
2 alleles
2.2% missing data
   3   (0.905) 0.836 0.926 0.957 0.913 0.958 0.991 0.985 0.993 0.958 0.921 0.963 0.905 
   1   (0.095) 0.164 0.074 0.043 0.087 0.042 0.009 0.015 0.007 0.042 0.079 0.037 0.095 

Locus 10 : 
2 alleles
7.2% missing data
   1   (0.540) 0.352 0.467 0.817 0.498 0.492 0.952 0.527 0.220 0.763 0.497 0.897 0.540 
   3   (0.460) 0.648 0.533 0.183 0.502 0.508 0.048 0.473 0.780 0.237 0.503 0.103 0.460 

Locus 11 : 
2 alleles
6.5% missing data
   4   (0.739) 0.770 0.770 0.756 0.144 0.785 0.818 0.688 0.028 0.865 0.872 0.948 0.739 
   1   (0.261) 0.230 0.230 0.244 0.856 0.215 0.182 0.312 0.972 0.135 0.128 0.052 0.261 

Locus 12 : 
2 alleles
5.8% missing data
   1   (0.280) 0.502 0.197 0.437 0.106 0.301 0.087 0.035 0.024 0.415 0.380 0.098 0.280 
   3   (0.720) 0.498 0.803 0.563 0.894 0.699 0.913 0.965 0.976 0.585 0.620 0.902 0.720 

Locus 13 : 
2 alleles
1.4% missing data
   3   (0.892) 0.795 0.873 0.975 0.981 0.960 0.928 0.963 0.992 0.971 0.944 0.950 0.892 
   4   (0.108) 0.205 0.127 0.025 0.019 0.040 0.072 0.037 0.008 0.029 0.056 0.050 0.108 

Locus 14 : 
2 alleles
18.1% missing data
   1   (0.866) 0.916 0.890 0.950 0.833 0.924 0.929 0.978 0.989 0.678 0.904 0.032 0.865 
   4   (0.134) 0.084 0.110 0.050 0.167 0.076 0.071 0.022 0.011 0.322 0.096 0.968 0.135 

Locus 15 : 
2 alleles
14.5% missing data
   2   (0.120) 0.155 0.081 0.054 0.024 0.090 0.017 0.031 0.780 0.223 0.073 0.082 0.120 
   4   (0.880) 0.845 0.919 0.946 0.976 0.910 0.983 0.969 0.220 0.777 0.927 0.918 0.880 

Locus 16 : 
2 alleles
19.6% missing data
   1   (0.906) 0.965 0.937 0.924 0.975 0.892 0.992 0.995 0.992 0.812 0.926 0.986 0.905 
   4   (0.094) 0.035 0.063 0.076 0.025 0.108 0.008 0.005 0.008 0.188 0.074 0.014 0.095 

Locus 17 : 
2 alleles
9.4% missing data
   1   (0.909) 0.943 0.906 0.979 0.983 0.965 0.941 0.873 0.509 0.968 0.963 0.971 0.909 
   3   (0.091) 0.057 0.094 0.021 0.017 0.035 0.059 0.127 0.491 0.032 0.037 0.029 0.091 

Locus 18 : 
2 alleles
6.5% missing data
   4   (0.779) 0.635 0.786 0.824 0.942 0.852 0.943 0.862 0.591 0.915 0.790 0.779 0.779 
   2   (0.221) 0.365 0.214 0.176 0.058 0.148 0.057 0.138 0.409 0.085 0.210 0.221 0.221 

Locus 19 : 
2 alleles
2.2% missing data
   2   (0.874) 0.842 0.886 0.907 0.906 0.886 0.976 0.978 0.991 0.975 0.913 0.983 0.874 
   1   (0.126) 0.158 0.114 0.093 0.094 0.114 0.024 0.022 0.009 0.025 0.087 0.017 0.126 

Locus 20 : 
2 alleles
17.4% missing data
   1   (0.927) 0.982 0.979 0.887 0.990 0.769 0.995 0.998 0.931 0.918 0.868 0.971 0.927 
   3   (0.073) 0.018 0.021 0.113 0.010 0.231 0.005 0.002 0.069 0.082 0.132 0.029 0.073 

Locus 21 : 
2 alleles
17.4% missing data
   3   (0.267) 0.435 0.259 0.176 0.058 0.360 0.181 0.059 0.025 0.393 0.234 0.079 0.267 
   4   (0.733) 0.565 0.741 0.824 0.942 0.640 0.819 0.941 0.975 0.607 0.766 0.921 0.733 

Locus 22 : 
2 alleles
3.6% missing data
   2   (0.140) 0.119 0.130 0.041 0.053 0.102 0.320 0.243 0.166 0.026 0.133 0.046 0.140 
   4   (0.860) 0.881 0.870 0.959 0.947 0.898 0.680 0.757 0.834 0.974 0.867 0.954 0.860 

Locus 23 : 
2 alleles
4.3% missing data
   2   (0.890) 0.937 0.862 0.945 0.977 0.952 0.975 0.988 0.989 0.948 0.857 0.981 0.890 
   1   (0.110) 0.063 0.138 0.055 0.023 0.048 0.025 0.012 0.011 0.052 0.143 0.019 0.110 

Locus 24 : 
2 alleles
12.3% missing data
   4   (0.723) 0.773 0.762 0.777 0.596 0.780 0.793 0.783 0.316 0.838 0.656 0.804 0.722 
   2   (0.277) 0.227 0.238 0.223 0.404 0.220 0.207 0.217 0.684 0.162 0.344 0.196 0.278 

Locus 25 : 
2 alleles
6.5% missing data
   2   (0.400) 0.353 0.440 0.302 0.372 0.331 0.898 0.631 0.282 0.364 0.359 0.104 0.400 
   4   (0.600) 0.647 0.560 0.698 0.628 0.669 0.102 0.369 0.718 0.636 0.641 0.896 0.600 

Locus 26 : 
2 alleles
8.0% missing data
   1   (0.857) 0.936 0.904 0.772 0.974 0.892 0.872 0.976 0.987 0.551 0.813 0.972 0.856 
   3   (0.143) 0.064 0.096 0.228 0.026 0.108 0.128 0.024 0.013 0.449 0.187 0.028 0.144 

Locus 27 : 
2 alleles
10.1% missing data
   2   (0.291) 0.284 0.311 0.221 0.064 0.176 0.043 0.422 0.139 0.338 0.381 0.367 0.291 
   3   (0.709) 0.716 0.689 0.779 0.936 0.824 0.957 0.578 0.861 0.662 0.619 0.633 0.709 

Locus 28 : 
2 alleles
3.6% missing data
   2   (0.372) 0.480 0.429 0.379 0.095 0.396 0.071 0.193 0.117 0.187 0.278 0.384 0.372 
   3   (0.628) 0.520 0.571 0.621 0.905 0.604 0.929 0.807 0.883 0.813 0.722 0.616 0.628 

Locus 29 : 
2 alleles
13.8% missing data
   4   (0.246) 0.457 0.202 0.340 0.234 0.296 0.204 0.033 0.021 0.136 0.203 0.159 0.245 
   2   (0.754) 0.543 0.798 0.660 0.766 0.704 0.796 0.967 0.979 0.864 0.797 0.841 0.755 

Locus 30 : 
2 alleles
10.9% missing data
   3   (0.841) 0.883 0.775 0.965 0.866 0.900 0.058 0.913 0.924 0.949 0.915 0.960 0.841 
   1   (0.159) 0.117 0.225 0.035 0.134 0.100 0.942 0.087 0.076 0.051 0.085 0.040 0.159 

Locus 31 : 
2 alleles
12.3% missing data
   2   (0.929) 0.968 0.970 0.953 0.947 0.864 0.991 0.996 0.995 0.929 0.928 0.971 0.929 
   4   (0.071) 0.032 0.030 0.047 0.053 0.136 0.009 0.004 0.005 0.071 0.072 0.029 0.071 

Locus 32 : 
2 alleles
8.0% missing data
   3   (0.799) 0.883 0.755 0.903 0.769 0.901 0.695 0.708 0.424 0.907 0.838 0.587 0.800 
   1   (0.201) 0.117 0.245 0.097 0.231 0.099 0.305 0.292 0.576 0.093 0.162 0.413 0.200 

Locus 33 : 
2 alleles
6.5% missing data
   4   (0.891) 0.952 0.881 0.960 0.979 0.889 0.965 0.993 0.979 0.962 0.838 0.929 0.891 
   2   (0.109) 0.048 0.119 0.040 0.021 0.111 0.035 0.007 0.021 0.038 0.162 0.071 0.109 

Locus 34 : 
2 alleles
5.1% missing data
   3   (0.772) 0.858 0.805 0.717 0.828 0.783 0.973 0.975 0.979 0.572 0.703 0.920 0.771 
   1   (0.228) 0.142 0.195 0.283 0.172 0.217 0.027 0.025 0.021 0.428 0.297 0.080 0.229 

Locus 35 : 
2 alleles
2.2% missing data
   2   (0.894) 0.951 0.921 0.955 0.395 0.926 0.938 0.986 0.990 0.978 0.871 0.981 0.894 
   4   (0.106) 0.049 0.079 0.045 0.605 0.074 0.062 0.014 0.010 0.022 0.129 0.019 0.106 

Locus 36 : 
2 alleles
13.8% missing data
   4   (0.181) 0.137 0.186 0.173 0.171 0.154 0.038 0.385 0.398 0.084 0.076 0.208 0.180 
   2   (0.819) 0.863 0.814 0.827 0.829 0.846 0.962 0.615 0.602 0.916 0.924 0.792 0.820 

Locus 37 : 
2 alleles
2.9% missing data
   1   (0.096) 0.094 0.066 0.036 0.021 0.066 0.087 0.016 0.007 0.035 0.176 0.012 0.096 
   3   (0.904) 0.906 0.934 0.964 0.979 0.934 0.913 0.984 0.993 0.965 0.824 0.988 0.904 

Locus 38 : 
2 alleles
2.2% missing data
   1   (0.195) 0.162 0.175 0.105 0.053 0.175 0.018 0.039 0.087 0.139 0.304 0.806 0.195 
   3   (0.805) 0.838 0.825 0.895 0.947 0.825 0.982 0.961 0.913 0.861 0.696 0.194 0.805 

Locus 39 : 
2 alleles
2.2% missing data
   3   (0.901) 0.795 0.942 0.966 0.944 0.949 0.993 0.903 0.591 0.974 0.919 0.979 0.901 
   1   (0.099) 0.205 0.058 0.034 0.056 0.051 0.007 0.097 0.409 0.026 0.081 0.021 0.099 

Locus 40 : 
2 alleles
19.6% missing data
   1   (0.874) 0.674 0.911 0.928 0.965 0.889 0.975 0.977 0.990 0.902 0.919 0.933 0.873 
   2   (0.126) 0.326 0.089 0.072 0.035 0.111 0.025 0.023 0.010 0.098 0.081 0.067 0.127 

Locus 41 : 
2 alleles
1.4% missing data
   1   (0.735) 0.797 0.678 0.795 0.932 0.733 0.953 0.849 0.208 0.756 0.835 0.865 0.735 
   4   (0.265) 0.203 0.322 0.205 0.068 0.267 0.047 0.151 0.792 0.244 0.165 0.135 0.265 

Locus 42 : 
2 alleles
2.2% missing data
   2   (0.822) 0.663 0.821 0.903 0.789 0.728 0.981 0.985 0.940 0.944 0.902 0.973 0.822 
   4   (0.178) 0.337 0.179 0.097 0.211 0.272 0.019 0.015 0.060 0.056 0.098 0.027 0.178 

Locus 43 : 
2 alleles
13.8% missing data
   1   (0.128) 0.217 0.140 0.047 0.111 0.086 0.072 0.031 0.053 0.040 0.088 0.020 0.128 
   3   (0.872) 0.783 0.860 0.953 0.889 0.914 0.928 0.969 0.947 0.960 0.912 0.980 0.872 

Locus 44 : 
2 alleles
2.2% missing data
   3   (0.925) 0.984 0.983 0.892 0.991 0.898 0.982 0.998 0.018 0.960 0.869 0.994 0.925 
   1   (0.075) 0.016 0.017 0.108 0.009 0.102 0.018 0.002 0.982 0.040 0.131 0.006 0.075 

Locus 45 : 
2 alleles
8.0% missing data
   1   (0.897) 0.890 0.905 0.979 0.942 0.951 0.935 0.967 0.993 0.846 0.795 0.891 0.897 
   3   (0.103) 0.110 0.095 0.021 0.058 0.049 0.065 0.033 0.007 0.154 0.205 0.109 0.103 

Locus 46 : 
2 alleles
10.1% missing data
   2   (0.896) 0.916 0.953 0.768 0.922 0.870 0.950 0.995 0.992 0.914 0.893 0.988 0.896 
   4   (0.104) 0.084 0.047 0.232 0.078 0.130 0.050 0.005 0.008 0.086 0.107 0.012 0.104 

Locus 47 : 
2 alleles
10.9% missing data
   1   (0.339) 0.209 0.341 0.433 0.533 0.316 0.287 0.137 0.032 0.150 0.379 0.606 0.339 
   3   (0.661) 0.791 0.659 0.567 0.467 0.684 0.713 0.863 0.968 0.850 0.621 0.394 0.661 

Locus 48 : 
2 alleles
10.1% missing data
   2   (0.824) 0.778 0.926 0.868 0.171 0.816 0.039 0.989 0.984 0.678 0.790 0.976 0.825 
   3   (0.176) 0.222 0.074 0.132 0.829 0.184 0.961 0.011 0.016 0.322 0.210 0.024 0.175 

Locus 49 : 
2 alleles
6.5% missing data
   2   (0.861) 0.951 0.875 0.886 0.961 0.777 0.981 0.986 0.987 0.918 0.854 0.965 0.861 
   4   (0.139) 0.049 0.125 0.114 0.039 0.223 0.019 0.014 0.013 0.082 0.146 0.035 0.139 

Locus 50 : 
2 alleles
5.1% missing data
   2   (0.888) 0.939 0.894 0.967 0.962 0.925 0.318 0.973 0.952 0.894 0.897 0.938 0.889 
   1   (0.112) 0.061 0.106 0.033 0.038 0.075 0.682 0.027 0.048 0.106 0.103 0.062 0.111 

Locus 51 : 
2 alleles
12.3% missing data
   2   (0.829) 0.776 0.815 0.908 0.795 0.843 0.971 0.941 0.986 0.899 0.877 0.909 0.829 
   4   (0.171) 0.224 0.185 0.092 0.205 0.157 0.029 0.059 0.014 0.101 0.123 0.091 0.171 

Locus 52 : 
2 alleles
5.1% missing data
   1   (0.876) 0.958 0.934 0.620 0.981 0.734 0.876 0.994 0.989 0.896 0.931 0.984 0.876 
   3   (0.124) 0.042 0.066 0.380 0.019 0.266 0.124 0.006 0.011 0.104 0.069 0.016 0.124 

Locus 53 : 
2 alleles
5.8% missing data
   2   (0.614) 0.731 0.510 0.686 0.867 0.549 0.658 0.923 0.961 0.840 0.611 0.405 0.614 
   4   (0.386) 0.269 0.490 0.314 0.133 0.451 0.342 0.077 0.039 0.160 0.389 0.595 0.386 

Locus 54 : 
2 alleles
2.9% missing data
   3   (0.903) 0.950 0.934 0.963 0.130 0.934 0.992 0.992 0.992 0.972 0.952 0.984 0.903 
   1   (0.097) 0.050 0.066 0.037 0.870 0.066 0.008 0.008 0.008 0.028 0.048 0.016 0.097 

Locus 55 : 
2 alleles
4.3% missing data
   2   (0.910) 0.959 0.930 0.934 0.979 0.882 0.992 0.994 0.992 0.956 0.953 0.950 0.910 
   4   (0.090) 0.041 0.070 0.066 0.021 0.118 0.008 0.006 0.008 0.044 0.047 0.050 0.090 

Locus 56 : 
2 alleles
3.6% missing data
   2   (0.857) 0.914 0.912 0.680 0.958 0.860 0.971 0.988 0.985 0.877 0.826 0.959 0.856 
   4   (0.143) 0.086 0.088 0.320 0.042 0.140 0.029 0.012 0.015 0.123 0.174 0.041 0.144 

Locus 57 : 
2 alleles
13.8% missing data
   2   (0.882) 0.918 0.845 0.970 0.976 0.949 0.924 0.917 0.198 0.979 0.957 0.972 0.882 
   4   (0.118) 0.082 0.155 0.030 0.024 0.051 0.076 0.083 0.802 0.021 0.043 0.028 0.118 

Locus 58 : 
2 alleles
9.4% missing data
   3   (0.855) 0.864 0.899 0.916 0.936 0.866 0.986 0.987 0.038 0.901 0.851 0.953 0.855 
   1   (0.145) 0.136 0.101 0.084 0.064 0.134 0.014 0.013 0.962 0.099 0.149 0.047 0.145 

Locus 59 : 
2 alleles
4.3% missing data
   2   (0.757) 0.717 0.778 0.892 0.348 0.853 0.722 0.456 0.071 0.883 0.872 0.414 0.758 
   4   (0.243) 0.283 0.222 0.108 0.652 0.147 0.278 0.544 0.929 0.117 0.128 0.586 0.242 

Locus 60 : 
2 alleles
6.5% missing data
   2   (0.437) 0.357 0.341 0.566 0.848 0.559 0.605 0.107 0.046 0.461 0.579 0.482 0.436 
   4   (0.563) 0.643 0.659 0.434 0.152 0.441 0.395 0.893 0.954 0.539 0.421 0.518 0.564 

Locus 61 : 
2 alleles
5.1% missing data
   4   (0.283) 0.229 0.216 0.429 0.448 0.323 0.193 0.043 0.022 0.196 0.275 0.595 0.284 
   2   (0.717) 0.771 0.784 0.571 0.552 0.677 0.807 0.957 0.978 0.804 0.725 0.405 0.716 

Locus 62 : 
2 alleles
11.6% missing data
   1   (0.908) 0.817 0.945 0.947 0.886 0.914 0.979 0.990 0.991 0.936 0.954 0.970 0.908 
   3   (0.092) 0.183 0.055 0.053 0.114 0.086 0.021 0.010 0.009 0.064 0.046 0.030 0.092 

Locus 63 : 
2 alleles
9.4% missing data
   1   (0.276) 0.212 0.267 0.155 0.284 0.170 0.028 0.576 0.933 0.283 0.259 0.773 0.275 
   3   (0.724) 0.788 0.733 0.845 0.716 0.830 0.972 0.424 0.067 0.717 0.741 0.227 0.725 

Locus 64 : 
2 alleles
2.9% missing data
   3   (0.881) 0.955 0.917 0.898 0.984 0.809 0.926 0.988 0.973 0.832 0.835 0.907 0.881 
   4   (0.119) 0.045 0.083 0.102 0.016 0.191 0.074 0.012 0.027 0.168 0.165 0.093 0.119 

Locus 65 : 
2 alleles
4.3% missing data
   4   (0.863) 0.899 0.880 0.931 0.894 0.864 0.986 0.990 0.989 0.891 0.774 0.964 0.863 
   2   (0.137) 0.101 0.120 0.069 0.106 0.136 0.014 0.010 0.011 0.109 0.226 0.036 0.137 

Locus 66 : 
2 alleles
13.8% missing data
   2   (0.648) 0.593 0.627 0.787 0.891 0.708 0.548 0.739 0.699 0.808 0.467 0.920 0.648 
   4   (0.352) 0.407 0.373 0.213 0.109 0.292 0.452 0.261 0.301 0.192 0.533 0.080 0.352 

Locus 67 : 
2 alleles
13.0% missing data
   1   (0.196) 0.100 0.121 0.172 0.136 0.220 0.956 0.072 0.090 0.166 0.265 0.629 0.196 
   3   (0.804) 0.900 0.879 0.828 0.864 0.780 0.044 0.928 0.910 0.834 0.735 0.371 0.804 

Locus 68 : 
2 alleles
4.3% missing data
   3   (0.821) 0.925 0.810 0.888 0.149 0.851 0.924 0.974 0.980 0.864 0.856 0.842 0.821 
   1   (0.179) 0.075 0.190 0.112 0.851 0.149 0.076 0.026 0.020 0.136 0.144 0.158 0.179 

Locus 69 : 
2 alleles
11.6% missing data
   1   (0.790) 0.899 0.914 0.611 0.842 0.781 0.980 0.984 0.030 0.393 0.643 0.302 0.790 
   2   (0.210) 0.101 0.086 0.389 0.158 0.219 0.020 0.016 0.970 0.607 0.357 0.698 0.210 

Locus 70 : 
2 alleles
13.0% missing data
   2   (0.856) 0.757 0.916 0.840 0.913 0.830 0.804 0.981 0.918 0.818 0.883 0.939 0.857 
   4   (0.144) 0.243 0.084 0.160 0.087 0.170 0.196 0.019 0.082 0.182 0.117 0.061 0.143 

Locus 71 : 
2 alleles
14.5% missing data
   2   (0.919) 0.905 0.900 0.986 0.983 0.980 0.580 0.965 0.897 0.991 0.977 0.930 0.919 
   4   (0.081) 0.095 0.100 0.014 0.017 0.020 0.420 0.035 0.103 0.009 0.023 0.070 0.081 

Locus 72 : 
2 alleles
7.2% missing data
   2   (0.229) 0.255 0.229 0.174 0.230 0.418 0.034 0.039 0.019 0.226 0.111 0.091 0.229 
   3   (0.771) 0.745 0.771 0.826 0.770 0.582 0.966 0.961 0.981 0.774 0.889 0.909 0.771 

Locus 73 : 
2 alleles
14.5% missing data
   1   (0.875) 0.927 0.884 0.905 0.975 0.864 0.902 0.979 0.990 0.925 0.911 0.981 0.875 
   3   (0.125) 0.073 0.116 0.095 0.025 0.136 0.098 0.021 0.010 0.075 0.089 0.019 0.125 

Locus 74 : 
2 alleles
13.0% missing data
   1   (0.659) 0.758 0.632 0.665 0.633 0.770 0.615 0.208 0.877 0.657 0.732 0.620 0.659 
   4   (0.341) 0.242 0.368 0.335 0.367 0.230 0.385 0.792 0.123 0.343 0.268 0.380 0.341 

Locus 75 : 
2 alleles
13.8% missing data
   2   (0.815) 0.871 0.779 0.846 0.806 0.885 0.958 0.941 0.986 0.836 0.840 0.936 0.815 
   4   (0.185) 0.129 0.221 0.154 0.194 0.115 0.042 0.059 0.014 0.164 0.160 0.064 0.185 

Locus 76 : 
2 alleles
13.8% missing data
   1   (0.884) 0.575 0.933 0.944 0.877 0.912 0.986 0.987 0.991 0.970 0.797 0.885 0.884 
   3   (0.116) 0.425 0.067 0.056 0.123 0.088 0.014 0.013 0.009 0.030 0.203 0.115 0.116 

Locus 77 : 
2 alleles
13.0% missing data
   1   (0.418) 0.307 0.448 0.417 0.343 0.415 0.888 0.625 0.418 0.306 0.286 0.385 0.418 
   2   (0.582) 0.693 0.552 0.583 0.657 0.585 0.112 0.375 0.582 0.694 0.714 0.615 0.582 

Locus 78 : 
2 alleles
10.9% missing data
   2   (0.883) 0.895 0.928 0.829 0.915 0.867 0.882 0.991 0.992 0.927 0.911 0.975 0.883 
   4   (0.117) 0.105 0.072 0.171 0.085 0.133 0.118 0.009 0.008 0.073 0.089 0.025 0.117 

Locus 79 : 
2 alleles
13.8% missing data
   4   (0.248) 0.190 0.191 0.197 0.229 0.515 0.188 0.041 0.020 0.259 0.241 0.685 0.247 
   2   (0.752) 0.810 0.809 0.803 0.771 0.485 0.812 0.959 0.980 0.741 0.759 0.315 0.753 

Locus 80 : 
2 alleles
5.1% missing data
   2   (0.887) 0.938 0.913 0.949 0.938 0.929 0.441 0.976 0.966 0.934 0.875 0.968 0.887 
   4   (0.113) 0.062 0.087 0.051 0.062 0.071 0.559 0.024 0.034 0.066 0.125 0.032 0.113 

Locus 81 : 
2 alleles
14.5% missing data
   2   (0.850) 0.625 0.853 0.898 0.954 0.931 0.852 0.963 0.985 0.891 0.896 0.982 0.850 
   4   (0.150) 0.375 0.147 0.102 0.046 0.069 0.148 0.037 0.015 0.109 0.104 0.018 0.150 

Locus 82 : 
2 alleles
1.4% missing data
   1   (0.913) 0.945 0.931 0.964 0.956 0.918 0.895 0.990 0.993 0.902 0.913 0.967 0.913 
   3   (0.087) 0.055 0.069 0.036 0.044 0.082 0.105 0.010 0.007 0.098 0.087 0.033 0.087 

Locus 83 : 
2 alleles
4.3% missing data
   2   (0.303) 0.219 0.311 0.207 0.125 0.242 0.135 0.105 0.964 0.315 0.487 0.074 0.304 
   4   (0.697) 0.781 0.689 0.793 0.875 0.758 0.865 0.895 0.036 0.685 0.513 0.926 0.696 

Locus 84 : 
2 alleles
10.1% missing data
   3   (0.919) 0.932 0.960 0.908 0.902 0.936 0.990 0.995 0.994 0.878 0.941 0.979 0.918 
   1   (0.081) 0.068 0.040 0.092 0.098 0.064 0.010 0.005 0.006 0.122 0.059 0.021 0.082 

Locus 85 : 
2 alleles
11.6% missing data
   4   (0.777) 0.718 0.832 0.807 0.750 0.785 0.967 0.795 0.024 0.865 0.821 0.928 0.778 
   3   (0.223) 0.282 0.168 0.193 0.250 0.215 0.033 0.205 0.976 0.135 0.179 0.072 0.222 

Locus 86 : 
2 alleles
2.9% missing data
   2   (0.891) 0.847 0.902 0.962 0.817 0.946 0.917 0.970 0.991 0.968 0.951 0.473 0.892 
   1   (0.109) 0.153 0.098 0.038 0.183 0.054 0.083 0.030 0.009 0.032 0.049 0.527 0.108 

Locus 87 : 
2 alleles
12.3% missing data
   3   (0.836) 0.717 0.842 0.967 0.211 0.918 0.865 0.891 0.987 0.780 0.929 0.452 0.836 
   1   (0.164) 0.283 0.158 0.033 0.789 0.082 0.135 0.109 0.013 0.220 0.071 0.548 0.164 

Locus 88 : 
2 alleles
5.8% missing data
   4   (0.919) 0.922 0.828 0.994 0.950 0.990 0.924 0.082 0.974 0.996 0.989 0.943 0.919 
   2   (0.081) 0.078 0.172 0.006 0.050 0.010 0.076 0.918 0.026 0.004 0.011 0.057 0.081 

Locus 89 : 
2 alleles
5.8% missing data
   2   (0.279) 0.302 0.285 0.209 0.456 0.338 0.424 0.122 0.078 0.155 0.217 0.074 0.279 
   4   (0.721) 0.698 0.715 0.791 0.544 0.662 0.576 0.878 0.922 0.845 0.783 0.926 0.721 

Locus 90 : 
2 alleles
8.0% missing data
   4   (0.239) 0.184 0.228 0.357 0.044 0.278 0.060 0.038 0.092 0.352 0.208 0.287 0.239 
   2   (0.761) 0.816 0.772 0.643 0.956 0.722 0.940 0.962 0.908 0.648 0.792 0.713 0.761 

Locus 91 : 
2 alleles
3.6% missing data
   2   (0.873) 0.904 0.875 0.967 0.964 0.931 0.863 0.883 0.454 0.959 0.907 0.969 0.872 
   4   (0.127) 0.096 0.125 0.033 0.036 0.069 0.137 0.117 0.546 0.041 0.093 0.031 0.128 

Locus 92 : 
2 alleles
10.9% missing data
   4   (0.775) 0.674 0.756 0.844 0.860 0.788 0.965 0.969 0.980 0.852 0.762 0.951 0.774 
   3   (0.225) 0.326 0.244 0.156 0.140 0.212 0.035 0.031 0.020 0.148 0.238 0.049 0.226 

Locus 93 : 
2 alleles
4.3% missing data
   1   (0.855) 0.940 0.866 0.931 0.966 0.924 0.040 0.965 0.183 0.908 0.872 0.960 0.856 
   3   (0.145) 0.060 0.134 0.069 0.034 0.076 0.960 0.035 0.817 0.092 0.128 0.040 0.144 

Locus 94 : 
2 alleles
9.4% missing data
   2   (0.942) 0.927 0.872 0.996 0.924 0.993 0.860 0.859 0.997 0.997 0.992 0.962 0.943 
   1   (0.058) 0.073 0.128 0.004 0.076 0.007 0.140 0.141 0.003 0.003 0.008 0.038 0.057 

Locus 95 : 
2 alleles
2.9% missing data
   2   (0.847) 0.664 0.852 0.941 0.825 0.886 0.865 0.912 0.984 0.884 0.886 0.929 0.847 
   4   (0.153) 0.336 0.148 0.059 0.175 0.114 0.135 0.088 0.016 0.116 0.114 0.071 0.153 

Locus 96 : 
2 alleles
2.9% missing data
   3   (0.902) 0.922 0.875 0.975 0.977 0.957 0.933 0.982 0.989 0.973 0.913 0.956 0.902 
   2   (0.098) 0.078 0.125 0.025 0.023 0.043 0.067 0.018 0.011 0.027 0.087 0.044 0.098 

Locus 97 : 
2 alleles
1.4% missing data
   1   (0.946) 0.989 0.988 0.918 0.993 0.912 0.997 0.999 0.996 0.719 0.911 0.991 0.946 
   3   (0.054) 0.011 0.012 0.082 0.007 0.088 0.003 0.001 0.004 0.281 0.089 0.009 0.054 

Locus 98 : 
2 alleles
13.0% missing data
   4   (0.898) 0.946 0.933 0.939 0.482 0.914 0.910 0.985 0.839 0.967 0.951 0.916 0.898 
   3   (0.102) 0.054 0.067 0.061 0.518 0.086 0.090 0.015 0.161 0.033 0.049 0.084 0.102 

Locus 99 : 
2 alleles
4.3% missing data
   4   (0.906) 0.848 0.918 0.961 0.954 0.920 0.988 0.981 0.993 0.966 0.960 0.982 0.906 
   2   (0.094) 0.152 0.082 0.039 0.046 0.080 0.012 0.019 0.007 0.034 0.040 0.018 0.094 

Locus 100 : 
2 alleles
13.0% missing data
   1   (0.735) 0.715 0.726 0.853 0.900 0.770 0.733 0.524 0.061 0.859 0.852 0.762 0.735 
   3   (0.265) 0.285 0.274 0.147 0.100 0.230 0.267 0.476 0.939 0.141 0.148 0.238 0.265 

Locus 101 : 
2 alleles
10.9% missing data
   4   (0.893) 0.923 0.876 0.951 0.920 0.930 0.983 0.959 0.970 0.947 0.951 0.951 0.893 
   2   (0.107) 0.077 0.124 0.049 0.080 0.070 0.017 0.041 0.030 0.053 0.049 0.049 0.107 

Locus 102 : 
2 alleles
16.7% missing data
   3   (0.849) 0.893 0.893 0.881 0.886 0.881 0.982 0.981 0.942 0.923 0.859 0.415 0.847 
   1   (0.151) 0.107 0.107 0.119 0.114 0.119 0.018 0.019 0.058 0.077 0.141 0.585 0.153 

Locus 103 : 
2 alleles
5.1% missing data
   2   (0.703) 0.437 0.672 0.816 0.913 0.744 0.781 0.861 0.916 0.881 0.713 0.905 0.703 
   4   (0.297) 0.563 0.328 0.184 0.087 0.256 0.219 0.139 0.084 0.119 0.287 0.095 0.297 

Locus 104 : 
2 alleles
14.5% missing data
   2   (0.463) 0.520 0.522 0.302 0.897 0.501 0.085 0.198 0.043 0.254 0.492 0.627 0.463 
   4   (0.537) 0.480 0.478 0.698 0.103 0.499 0.915 0.802 0.957 0.746 0.508 0.373 0.537 

Locus 105 : 
2 alleles
8.0% missing data
   2   (0.453) 0.389 0.503 0.303 0.821 0.544 0.432 0.625 0.349 0.304 0.389 0.056 0.453 
   4   (0.547) 0.611 0.497 0.697 0.179 0.456 0.568 0.375 0.651 0.696 0.611 0.944 0.547 

Locus 106 : 
2 alleles
5.1% missing data
   4   (0.879) 0.875 0.860 0.949 0.950 0.889 0.933 0.985 0.968 0.955 0.900 0.969 0.879 
   3   (0.121) 0.125 0.140 0.051 0.050 0.111 0.067 0.015 0.032 0.045 0.100 0.031 0.121 

Locus 107 : 
2 alleles
13.0% missing data
   1   (0.845) 0.880 0.852 0.807 0.891 0.820 0.977 0.984 0.986 0.780 0.916 0.965 0.845 
   2   (0.155) 0.120 0.148 0.193 0.109 0.180 0.023 0.016 0.014 0.220 0.084 0.035 0.155 

Locus 108 : 
2 alleles
11.6% missing data
   1   (0.781) 0.848 0.819 0.729 0.945 0.778 0.960 0.908 0.323 0.810 0.786 0.919 0.781 
   3   (0.219) 0.152 0.181 0.271 0.055 0.222 0.040 0.092 0.677 0.190 0.214 0.081 0.219 

Locus 109 : 
2 alleles
5.1% missing data
   3   (0.764) 0.881 0.737 0.801 0.627 0.664 0.895 0.938 0.942 0.866 0.860 0.625 0.764 
   1   (0.236) 0.119 0.263 0.199 0.373 0.336 0.105 0.062 0.058 0.134 0.140 0.375 0.236 

Locus 110 : 
2 alleles
10.9% missing data
   1   (0.879) 0.932 0.871 0.917 0.914 0.939 0.982 0.986 0.959 0.929 0.866 0.984 0.878 
   3   (0.121) 0.068 0.129 0.083 0.086 0.061 0.018 0.014 0.041 0.071 0.134 0.016 0.122 

Locus 111 : 
2 alleles
13.8% missing data
   1   (0.439) 0.489 0.421 0.344 0.380 0.502 0.062 0.803 0.235 0.443 0.467 0.287 0.439 
   3   (0.561) 0.511 0.579 0.656 0.620 0.498 0.938 0.197 0.765 0.557 0.533 0.713 0.561 

Locus 112 : 
2 alleles
13.0% missing data
   2   (0.617) 0.735 0.550 0.632 0.894 0.636 0.607 0.926 0.962 0.353 0.703 0.043 0.617 
   4   (0.383) 0.265 0.450 0.368 0.106 0.364 0.393 0.074 0.038 0.647 0.297 0.957 0.383 

Locus 113 : 
2 alleles
3.6% missing data
   3   (0.878) 0.841 0.824 0.967 0.954 0.940 0.817 0.977 0.983 0.970 0.945 0.978 0.878 
   1   (0.122) 0.159 0.176 0.033 0.046 0.060 0.183 0.023 0.017 0.030 0.055 0.022 0.122 

Locus 114 : 
2 alleles
10.1% missing data
   4   (0.921) 0.981 0.973 0.880 0.990 0.867 0.995 0.998 0.995 0.860 0.880 0.992 0.920 
   2   (0.079) 0.019 0.027 0.120 0.010 0.133 0.005 0.002 0.005 0.140 0.120 0.008 0.080 

Locus 115 : 
2 alleles
13.8% missing data
   2   (0.683) 0.336 0.731 0.749 0.906 0.714 0.711 0.767 0.687 0.665 0.690 0.740 0.683 
   4   (0.317) 0.664 0.269 0.251 0.094 0.286 0.289 0.233 0.313 0.335 0.310 0.260 0.317 

Locus 116 : 
2 alleles
5.1% missing data
   1   (0.630) 0.757 0.561 0.736 0.515 0.628 0.642 0.850 0.970 0.511 0.682 0.296 0.631 
   3   (0.370) 0.243 0.439 0.264 0.485 0.372 0.358 0.150 0.030 0.489 0.318 0.704 0.369 

Locus 117 : 
2 alleles
2.9% missing data
   1   (0.722) 0.446 0.757 0.810 0.921 0.719 0.688 0.899 0.915 0.764 0.646 0.924 0.722 
   4   (0.278) 0.554 0.243 0.190 0.079 0.281 0.312 0.101 0.085 0.236 0.354 0.076 0.278 

Locus 118 : 
2 alleles
5.1% missing data
   2   (0.367) 0.337 0.375 0.526 0.097 0.447 0.071 0.106 0.115 0.240 0.285 0.615 0.367 
   4   (0.633) 0.663 0.625 0.474 0.903 0.553 0.929 0.894 0.885 0.760 0.715 0.385 0.633 

Locus 119 : 
2 alleles
6.5% missing data
   2   (0.618) 0.675 0.726 0.596 0.862 0.500 0.668 0.622 0.120 0.517 0.601 0.146 0.618 
   4   (0.382) 0.325 0.274 0.404 0.138 0.500 0.332 0.378 0.880 0.483 0.399 0.854 0.382 

Locus 120 : 
2 alleles
9.4% missing data
   3   (0.773) 0.827 0.778 0.887 0.732 0.770 0.084 0.940 0.982 0.928 0.812 0.464 0.773 
   4   (0.227) 0.173 0.222 0.113 0.268 0.230 0.916 0.060 0.018 0.072 0.188 0.536 0.227 

Locus 121 : 
2 alleles
13.8% missing data
   4   (0.895) 0.849 0.919 0.902 0.943 0.931 0.988 0.992 0.992 0.935 0.932 0.915 0.895 
   2   (0.105) 0.151 0.081 0.098 0.057 0.069 0.012 0.008 0.008 0.065 0.068 0.085 0.105 

Locus 122 : 
2 alleles
3.6% missing data
   3   (0.817) 0.905 0.841 0.891 0.751 0.850 0.975 0.634 0.690 0.790 0.870 0.741 0.817 
   2   (0.183) 0.095 0.159 0.109 0.249 0.150 0.025 0.366 0.310 0.210 0.130 0.259 0.183 

Locus 123 : 
2 alleles
13.0% missing data
   3   (0.916) 0.964 0.953 0.947 0.908 0.925 0.939 0.994 0.975 0.883 0.861 0.934 0.916 
   1   (0.084) 0.036 0.047 0.053 0.092 0.075 0.061 0.006 0.025 0.117 0.139 0.066 0.084 

Locus 124 : 
2 alleles
10.1% missing data
   1   (0.181) 0.105 0.142 0.127 0.062 0.328 0.202 0.059 0.525 0.057 0.178 0.032 0.181 
   3   (0.819) 0.895 0.858 0.873 0.938 0.672 0.798 0.941 0.475 0.943 0.822 0.968 0.819 

Locus 125 : 
2 alleles
5.1% missing data
   3   (0.793) 0.803 0.735 0.871 0.619 0.821 0.964 0.960 0.926 0.924 0.857 0.851 0.793 
   1   (0.207) 0.197 0.265 0.129 0.381 0.179 0.036 0.040 0.074 0.076 0.143 0.149 0.207 

Locus 126 : 
2 alleles
5.1% missing data
   1   (0.800) 0.692 0.828 0.851 0.420 0.764 0.966 0.969 0.986 0.789 0.894 0.840 0.800 
   3   (0.200) 0.308 0.172 0.149 0.580 0.236 0.034 0.031 0.014 0.211 0.106 0.160 0.200 

Locus 127 : 
2 alleles
13.8% missing data
   3   (0.705) 0.573 0.712 0.659 0.477 0.792 0.846 0.850 0.911 0.708 0.762 0.912 0.704 
   1   (0.295) 0.427 0.288 0.341 0.523 0.208 0.154 0.150 0.089 0.292 0.238 0.088 0.296 

Locus 128 : 
2 alleles
13.0% missing data
   1   (0.530) 0.466 0.550 0.491 0.870 0.450 0.892 0.568 0.423 0.467 0.568 0.124 0.531 
   3   (0.470) 0.534 0.450 0.509 0.130 0.550 0.108 0.432 0.577 0.533 0.432 0.876 0.469 

Locus 129 : 
2 alleles
8.0% missing data
   2   (0.840) 0.908 0.891 0.792 0.966 0.874 0.823 0.978 0.948 0.441 0.699 0.925 0.840 
   4   (0.160) 0.092 0.109 0.208 0.034 0.126 0.177 0.022 0.052 0.559 0.301 0.075 0.160 

Locus 130 : 
2 alleles
14.5% missing data
   3   (0.895) 0.896 0.906 0.968 0.976 0.939 0.860 0.982 0.989 0.896 0.872 0.982 0.895 
   1   (0.105) 0.104 0.094 0.032 0.024 0.061 0.140 0.018 0.011 0.104 0.128 0.018 0.105 

Locus 131 : 
2 alleles
18.1% missing data
   1   (0.916) 0.970 0.932 0.947 0.934 0.971 0.991 0.992 0.972 0.842 0.867 0.944 0.916 
   4   (0.084) 0.030 0.068 0.053 0.066 0.029 0.009 0.008 0.028 0.158 0.133 0.056 0.084 

Locus 132 : 
2 alleles
3.6% missing data
   2   (0.931) 0.984 0.970 0.930 0.991 0.870 0.995 0.997 0.995 0.954 0.937 0.993 0.931 
   4   (0.069) 0.016 0.030 0.070 0.009 0.130 0.005 0.003 0.005 0.046 0.063 0.007 0.069 

Locus 133 : 
2 alleles
5.8% missing data
   3   (0.780) 0.785 0.768 0.855 0.941 0.836 0.357 0.956 0.923 0.869 0.716 0.952 0.780 
   1   (0.220) 0.215 0.232 0.145 0.059 0.164 0.643 0.044 0.077 0.131 0.284 0.048 0.220 

Locus 134 : 
2 alleles
12.3% missing data
   2   (0.903) 0.946 0.934 0.922 0.925 0.929 0.988 0.993 0.992 0.938 0.778 0.982 0.903 
   4   (0.097) 0.054 0.066 0.078 0.075 0.071 0.012 0.007 0.008 0.062 0.222 0.018 0.097 

Locus 135 : 
2 alleles
5.1% missing data
   2   (0.863) 0.903 0.860 0.927 0.971 0.914 0.986 0.958 0.232 0.967 0.943 0.968 0.863 
   4   (0.137) 0.097 0.140 0.073 0.029 0.086 0.014 0.042 0.768 0.033 0.057 0.032 0.137 

Locus 136 : 
2 alleles
5.1% missing data
   2   (0.822) 0.898 0.726 0.918 0.810 0.893 0.972 0.878 0.812 0.938 0.868 0.945 0.823 
   1   (0.178) 0.102 0.274 0.082 0.190 0.107 0.028 0.122 0.188 0.062 0.132 0.055 0.177 

Locus 137 : 
2 alleles
12.3% missing data
   3   (0.890) 0.899 0.913 0.940 0.923 0.918 0.889 0.985 0.988 0.893 0.858 0.882 0.890 
   1   (0.110) 0.101 0.087 0.060 0.077 0.082 0.111 0.015 0.012 0.107 0.142 0.118 0.110 

Locus 138 : 
2 alleles
13.0% missing data
   2   (0.315) 0.146 0.277 0.489 0.213 0.308 0.270 0.246 0.351 0.365 0.295 0.883 0.314 
   4   (0.685) 0.854 0.723 0.511 0.787 0.692 0.730 0.754 0.649 0.635 0.705 0.117 0.686 

Locus 139 : 
2 alleles
11.6% missing data
   1   (0.888) 0.916 0.911 0.922 0.905 0.880 0.926 0.987 0.988 0.934 0.901 0.916 0.888 
   2   (0.112) 0.084 0.089 0.078 0.095 0.120 0.074 0.013 0.012 0.066 0.099 0.084 0.112 

Locus 140 : 
2 alleles
2.2% missing data
   3   (0.851) 0.914 0.878 0.872 0.965 0.881 0.982 0.617 0.658 0.914 0.910 0.764 0.851 
   1   (0.149) 0.086 0.122 0.128 0.035 0.119 0.018 0.383 0.342 0.086 0.090 0.236 0.149 

Locus 141 : 
2 alleles
5.1% missing data
   2   (0.895) 0.833 0.945 0.943 0.984 0.917 0.964 0.989 0.991 0.838 0.764 0.952 0.896 
   4   (0.105) 0.167 0.055 0.057 0.016 0.083 0.036 0.011 0.009 0.162 0.236 0.048 0.104 

Locus 142 : 
2 alleles
9.4% missing data
   1   (0.061) 0.018 0.016 0.209 0.029 0.096 0.005 0.002 0.005 0.041 0.108 0.008 0.061 
   3   (0.939) 0.982 0.984 0.791 0.971 0.904 0.995 0.998 0.995 0.959 0.892 0.992 0.939 

Locus 143 : 
2 alleles
4.3% missing data
   1   (0.428) 0.508 0.423 0.293 0.439 0.397 0.872 0.580 0.380 0.257 0.317 0.874 0.429 
   3   (0.572) 0.492 0.577 0.707 0.561 0.603 0.128 0.420 0.620 0.743 0.683 0.126 0.571 

Locus 144 : 
2 alleles
16.7% missing data
   2   (0.156) 0.313 0.145 0.077 0.113 0.183 0.133 0.023 0.013 0.050 0.139 0.063 0.156 
   4   (0.844) 0.687 0.855 0.923 0.887 0.817 0.867 0.977 0.987 0.950 0.861 0.937 0.844 

Locus 145 : 
2 alleles
16.7% missing data
   3   (0.853) 0.808 0.883 0.961 0.963 0.803 0.890 0.975 0.955 0.956 0.902 0.040 0.853 
   1   (0.147) 0.192 0.117 0.039 0.037 0.197 0.110 0.025 0.045 0.044 0.098 0.960 0.147 

Locus 146 : 
2 alleles
3.6% missing data
   4   (0.837) 0.743 0.827 0.887 0.900 0.878 0.906 0.953 0.988 0.940 0.907 0.959 0.837 
   2   (0.163) 0.257 0.173 0.113 0.100 0.122 0.094 0.047 0.012 0.060 0.093 0.041 0.163 

Locus 147 : 
2 alleles
12.3% missing data
   2   (0.439) 0.385 0.391 0.435 0.523 0.549 0.084 0.490 0.971 0.300 0.485 0.344 0.439 
   1   (0.561) 0.615 0.609 0.565 0.477 0.451 0.916 0.510 0.029 0.700 0.515 0.656 0.561 

Locus 148 : 
2 alleles
12.3% missing data
   4   (0.896) 0.946 0.946 0.944 0.903 0.961 0.988 0.955 0.299 0.951 0.898 0.463 0.896 
   2   (0.104) 0.054 0.054 0.056 0.097 0.039 0.012 0.045 0.701 0.049 0.102 0.537 0.104 

Locus 149 : 
2 alleles
3.6% missing data
   1   (0.867) 0.767 0.898 0.929 0.973 0.813 0.988 0.982 0.988 0.858 0.851 0.967 0.867 
   4   (0.133) 0.233 0.102 0.071 0.027 0.187 0.012 0.018 0.012 0.142 0.149 0.033 0.133 

Locus 150 : 
2 alleles
4.3% missing data
   1   (0.886) 0.886 0.890 0.952 0.969 0.881 0.875 0.965 0.991 0.949 0.936 0.970 0.886 
   3   (0.114) 0.114 0.110 0.048 0.031 0.119 0.125 0.035 0.009 0.051 0.064 0.030 0.114 

Locus 151 : 
2 alleles
7.2% missing data
   3   (0.881) 0.823 0.902 0.967 0.846 0.946 0.790 0.963 0.968 0.978 0.923 0.064 0.881 
   1   (0.119) 0.177 0.098 0.033 0.154 0.054 0.210 0.037 0.032 0.022 0.077 0.936 0.119 

Locus 152 : 
2 alleles
2.9% missing data
   4   (0.925) 0.965 0.948 0.894 0.974 0.965 0.937 0.996 0.986 0.973 0.963 0.988 0.925 
   3   (0.075) 0.035 0.052 0.106 0.026 0.035 0.063 0.004 0.014 0.027 0.037 0.012 0.075 

Locus 153 : 
2 alleles
13.0% missing data
   3   (0.901) 0.951 0.921 0.916 0.945 0.915 0.921 0.986 0.993 0.961 0.912 0.914 0.902 
   1   (0.099) 0.049 0.079 0.084 0.055 0.085 0.079 0.014 0.007 0.039 0.088 0.086 0.098 

Locus 154 : 
2 alleles
10.9% missing data
   1   (0.869) 0.921 0.910 0.786 0.815 0.884 0.983 0.985 0.866 0.926 0.859 0.888 0.870 
   4   (0.131) 0.079 0.090 0.214 0.185 0.116 0.017 0.015 0.134 0.074 0.141 0.112 0.130 

Locus 155 : 
2 alleles
5.1% missing data
   2   (0.483) 0.209 0.467 0.440 0.399 0.558 0.947 0.500 0.968 0.720 0.428 0.891 0.483 
   4   (0.517) 0.791 0.533 0.560 0.601 0.442 0.053 0.500 0.032 0.280 0.572 0.109 0.517 

Locus 156 : 
2 alleles
12.3% missing data
   1   (0.779) 0.784 0.779 0.746 0.807 0.794 0.830 0.970 0.912 0.942 0.797 0.960 0.779 
   3   (0.221) 0.216 0.221 0.254 0.193 0.206 0.170 0.030 0.088 0.058 0.203 0.040 0.221 

Locus 157 : 
2 alleles
6.5% missing data
   2   (0.785) 0.525 0.861 0.886 0.941 0.587 0.891 0.920 0.982 0.934 0.803 0.063 0.785 
   1   (0.215) 0.475 0.139 0.114 0.059 0.413 0.109 0.080 0.018 0.066 0.197 0.937 0.215 

Locus 158 : 
2 alleles
15.9% missing data
   2   (0.886) 0.924 0.947 0.815 0.928 0.898 0.982 0.994 0.984 0.690 0.721 0.984 0.886 
   3   (0.114) 0.076 0.053 0.185 0.072 0.102 0.018 0.006 0.016 0.310 0.279 0.016 0.114 

Locus 159 : 
2 alleles
5.1% missing data
   1   (0.239) 0.168 0.282 0.117 0.557 0.290 0.168 0.061 0.019 0.320 0.120 0.713 0.239 
   3   (0.761) 0.832 0.718 0.883 0.443 0.710 0.832 0.939 0.981 0.680 0.880 0.287 0.761 

Locus 160 : 
2 alleles
14.5% missing data
   3   (0.872) 0.944 0.863 0.931 0.891 0.915 0.893 0.982 0.810 0.957 0.851 0.974 0.871 
   1   (0.128) 0.056 0.137 0.069 0.109 0.085 0.107 0.018 0.190 0.043 0.149 0.026 0.129 

Locus 161 : 
2 alleles
13.0% missing data
   3   (0.636) 0.644 0.606 0.513 0.880 0.695 0.596 0.887 0.961 0.648 0.596 0.869 0.636 
   1   (0.364) 0.356 0.394 0.487 0.120 0.305 0.404 0.113 0.039 0.352 0.404 0.131 0.364 

Locus 162 : 
2 alleles
2.2% missing data
   2   (0.909) 0.928 0.933 0.945 0.912 0.907 0.972 0.989 0.991 0.931 0.943 0.839 0.909 
   4   (0.091) 0.072 0.067 0.055 0.088 0.093 0.028 0.011 0.009 0.069 0.057 0.161 0.091 

Locus 163 : 
2 alleles
1.4% missing data
   2   (0.928) 0.970 0.963 0.967 0.982 0.898 0.996 0.996 0.981 0.825 0.924 0.984 0.928 
   1   (0.072) 0.030 0.037 0.033 0.018 0.102 0.004 0.004 0.019 0.175 0.076 0.016 0.072 

Locus 164 : 
2 alleles
18.8% missing data
   3   (0.410) 0.370 0.440 0.265 0.524 0.391 0.923 0.319 0.023 0.448 0.450 0.543 0.410 
   1   (0.590) 0.630 0.560 0.735 0.476 0.609 0.077 0.681 0.977 0.552 0.550 0.457 0.590 

Locus 165 : 
2 alleles
11.6% missing data
   2   (0.752) 0.638 0.761 0.844 0.699 0.868 0.733 0.409 0.314 0.903 0.842 0.808 0.752 
   4   (0.248) 0.362 0.239 0.156 0.301 0.132 0.267 0.591 0.686 0.097 0.158 0.192 0.248 

Locus 166 : 
2 alleles
3.6% missing data
   4   (0.878) 0.907 0.775 0.966 0.966 0.960 0.844 0.978 0.971 0.904 0.927 0.947 0.878 
   2   (0.122) 0.093 0.225 0.034 0.034 0.040 0.156 0.022 0.029 0.096 0.073 0.053 0.122 

Locus 167 : 
2 alleles
2.2% missing data
   2   (0.942) 0.988 0.987 0.923 0.993 0.903 0.996 0.999 0.996 0.903 0.759 0.993 0.942 
   4   (0.058) 0.012 0.013 0.077 0.007 0.097 0.004 0.001 0.004 0.097 0.241 0.007 0.058 

Locus 168 : 
2 alleles
13.8% missing data
   2   (0.898) 0.899 0.858 0.978 0.929 0.975 0.877 0.894 0.983 0.969 0.965 0.547 0.898 
   4   (0.102) 0.101 0.142 0.022 0.071 0.025 0.123 0.106 0.017 0.031 0.035 0.453 0.102 

Locus 169 : 
2 alleles
4.3% missing data
   2   (0.885) 0.923 0.860 0.960 0.496 0.940 0.962 0.953 0.987 0.973 0.957 0.944 0.885 
   4   (0.115) 0.077 0.140 0.040 0.504 0.060 0.038 0.047 0.013 0.027 0.043 0.056 0.115 

Locus 170 : 
2 alleles
4.3% missing data
   1   (0.454) 0.221 0.567 0.317 0.108 0.639 0.099 0.149 0.049 0.729 0.425 0.514 0.455 
   2   (0.546) 0.779 0.433 0.683 0.892 0.361 0.901 0.851 0.951 0.271 0.575 0.486 0.545 

Locus 171 : 
2 alleles
2.9% missing data
   2   (0.749) 0.648 0.773 0.883 0.674 0.698 0.724 0.665 0.500 0.867 0.850 0.485 0.749 
   3   (0.251) 0.352 0.227 0.117 0.326 0.302 0.276 0.335 0.500 0.133 0.150 0.515 0.251 

Locus 172 : 
2 alleles
8.0% missing data
   2   (0.857) 0.936 0.901 0.748 0.954 0.892 0.923 0.986 0.989 0.815 0.839 0.776 0.856 
   4   (0.143) 0.064 0.099 0.252 0.046 0.108 0.077 0.014 0.011 0.185 0.161 0.224 0.144 

Locus 173 : 
2 alleles
5.1% missing data
   2   (0.701) 0.848 0.678 0.714 0.902 0.732 0.575 0.607 0.537 0.805 0.762 0.536 0.702 
   4   (0.299) 0.152 0.322 0.286 0.098 0.268 0.425 0.393 0.463 0.195 0.238 0.464 0.298 

Locus 174 : 
2 alleles
4.3% missing data
   4   (0.908) 0.958 0.915 0.929 0.979 0.946 0.993 0.991 0.992 0.902 0.933 0.973 0.908 
   2   (0.092) 0.042 0.085 0.071 0.021 0.054 0.007 0.009 0.008 0.098 0.067 0.027 0.092 

Locus 175 : 
2 alleles
13.0% missing data
   3   (0.931) 0.972 0.969 0.921 0.952 0.892 0.955 0.996 0.978 0.963 0.945 0.987 0.931 
   1   (0.069) 0.028 0.031 0.079 0.048 0.108 0.045 0.004 0.022 0.037 0.055 0.013 0.069 

Locus 176 : 
2 alleles
10.1% missing data
   1   (0.550) 0.608 0.525 0.700 0.562 0.556 0.954 0.164 0.053 0.622 0.560 0.939 0.549 
   3   (0.450) 0.392 0.475 0.300 0.438 0.444 0.046 0.836 0.947 0.378 0.440 0.061 0.451 

Locus 177 : 
2 alleles
4.3% missing data
   2   (0.756) 0.720 0.777 0.868 0.947 0.801 0.967 0.405 0.735 0.829 0.676 0.784 0.756 
   1   (0.244) 0.280 0.223 0.132 0.053 0.199 0.033 0.595 0.265 0.171 0.324 0.216 0.244 

Locus 178 : 
2 alleles
1.4% missing data
   1   (0.728) 0.822 0.727 0.848 0.866 0.806 0.592 0.763 0.331 0.641 0.571 0.913 0.728 
   4   (0.272) 0.178 0.273 0.152 0.134 0.194 0.408 0.237 0.669 0.359 0.429 0.087 0.272 

Locus 179 : 
2 alleles
10.9% missing data
   3   (0.897) 0.934 0.911 0.913 0.919 0.928 0.937 0.984 0.990 0.788 0.952 0.964 0.896 
   1   (0.103) 0.066 0.089 0.087 0.081 0.072 0.063 0.016 0.010 0.212 0.048 0.036 0.104 

Locus 180 : 
2 alleles
2.2% missing data
   1   (0.898) 0.968 0.903 0.869 0.965 0.906 0.946 0.989 0.990 0.971 0.939 0.918 0.899 
   4   (0.102) 0.032 0.097 0.131 0.035 0.094 0.054 0.011 0.010 0.029 0.061 0.082 0.101 

Locus 181 : 
2 alleles
15.9% missing data
   2   (0.885) 0.936 0.916 0.894 0.852 0.862 0.947 0.990 0.991 0.919 0.906 0.972 0.884 
   3   (0.115) 0.064 0.084 0.106 0.148 0.138 0.053 0.010 0.009 0.081 0.094 0.028 0.116 

Locus 182 : 
2 alleles
1.4% missing data
   1   (0.897) 0.940 0.948 0.897 0.942 0.938 0.032 0.994 0.971 0.945 0.920 0.983 0.897 
   3   (0.103) 0.060 0.052 0.103 0.058 0.062 0.968 0.006 0.029 0.055 0.080 0.017 0.103 

Locus 183 : 
2 alleles
10.1% missing data
   1   (0.876) 0.907 0.872 0.937 0.868 0.890 0.790 0.977 0.986 0.957 0.904 0.966 0.876 
   3   (0.124) 0.093 0.128 0.063 0.132 0.110 0.210 0.023 0.014 0.043 0.096 0.034 0.124 

Locus 184 : 
2 alleles
2.2% missing data
   4   (0.877) 0.948 0.930 0.617 0.891 0.889 0.989 0.991 0.990 0.927 0.849 0.978 0.877 
   2   (0.123) 0.052 0.070 0.383 0.109 0.111 0.011 0.009 0.010 0.073 0.151 0.022 0.123 

Locus 185 : 
2 alleles
12.3% missing data
   2   (0.826) 0.863 0.866 0.892 0.952 0.645 0.822 0.979 0.985 0.884 0.837 0.959 0.826 
   4   (0.174) 0.137 0.134 0.108 0.048 0.355 0.178 0.021 0.015 0.116 0.163 0.041 0.174 

Locus 186 : 
2 alleles
9.4% missing data
   2   (0.893) 0.880 0.858 0.974 0.863 0.933 0.975 0.957 0.991 0.976 0.941 0.982 0.893 
   4   (0.107) 0.120 0.142 0.026 0.137 0.067 0.025 0.043 0.009 0.024 0.059 0.018 0.107 

Locus 187 : 
2 alleles
9.4% missing data
   2   (0.862) 0.766 0.828 0.973 0.512 0.940 0.960 0.846 0.854 0.709 0.948 0.784 0.863 
   4   (0.138) 0.234 0.172 0.027 0.488 0.060 0.040 0.154 0.146 0.291 0.052 0.216 0.137 

Locus 188 : 
2 alleles
3.6% missing data
   3   (0.705) 0.537 0.666 0.825 0.667 0.719 0.723 0.656 0.934 0.658 0.832 0.713 0.705 
   4   (0.295) 0.463 0.334 0.175 0.333 0.281 0.277 0.344 0.066 0.342 0.168 0.287 0.295 

Locus 189 : 
2 alleles
5.1% missing data
   2   (0.793) 0.740 0.758 0.861 0.941 0.762 0.776 0.952 0.981 0.799 0.882 0.921 0.793 
   4   (0.207) 0.260 0.242 0.139 0.059 0.238 0.224 0.048 0.019 0.201 0.118 0.079 0.207 

Locus 190 : 
2 alleles
3.6% missing data
   2   (0.694) 0.786 0.702 0.524 0.380 0.772 0.617 0.892 0.267 0.576 0.832 0.912 0.694 
   4   (0.306) 0.214 0.298 0.476 0.620 0.228 0.383 0.108 0.733 0.424 0.168 0.088 0.306 

Locus 191 : 
2 alleles
4.3% missing data
   2   (0.909) 0.920 0.956 0.956 0.094 0.945 0.985 0.994 0.993 0.983 0.916 0.985 0.909 
   4   (0.091) 0.080 0.044 0.044 0.906 0.055 0.015 0.006 0.007 0.017 0.084 0.015 0.091 

Locus 192 : 
2 alleles
12.3% missing data
   1   (0.747) 0.816 0.752 0.854 0.919 0.780 0.792 0.941 0.088 0.841 0.614 0.941 0.747 
   3   (0.253) 0.184 0.248 0.146 0.081 0.220 0.208 0.059 0.912 0.159 0.386 0.059 0.253 

Locus 193 : 
2 alleles
8.0% missing data
   4   (0.511) 0.518 0.602 0.580 0.130 0.517 0.119 0.212 0.064 0.395 0.548 0.593 0.511 
   2   (0.489) 0.482 0.398 0.420 0.870 0.483 0.881 0.788 0.936 0.605 0.452 0.407 0.489 

Locus 194 : 
2 alleles
13.0% missing data
   1   (0.902) 0.968 0.894 0.955 0.986 0.959 0.942 0.992 0.992 0.438 0.900 0.976 0.902 
   4   (0.098) 0.032 0.106 0.045 0.014 0.041 0.058 0.008 0.008 0.562 0.100 0.024 0.098 

Locus 195 : 
2 alleles
4.3% missing data
   4   (0.885) 0.798 0.914 0.970 0.816 0.929 0.909 0.922 0.211 0.969 0.959 0.929 0.885 
   2   (0.115) 0.202 0.086 0.030 0.184 0.071 0.091 0.078 0.789 0.031 0.041 0.071 0.115 

Locus 196 : 
2 alleles
15.9% missing data
   3   (0.701) 0.629 0.652 0.786 0.433 0.753 0.760 0.841 0.978 0.617 0.803 0.916 0.701 
   1   (0.299) 0.371 0.348 0.214 0.567 0.247 0.240 0.159 0.022 0.383 0.197 0.084 0.299 

Locus 197 : 
2 alleles
13.0% missing data
   4   (0.695) 0.590 0.719 0.852 0.693 0.670 0.515 0.750 0.921 0.812 0.697 0.124 0.695 
   2   (0.305) 0.410 0.281 0.148 0.307 0.330 0.485 0.250 0.079 0.188 0.303 0.876 0.305 

Locus 198 : 
2 alleles
12.3% missing data
   1   (0.900) 0.932 0.931 0.904 0.910 0.891 0.873 0.982 0.993 0.956 0.937 0.947 0.900 
   4   (0.100) 0.068 0.069 0.096 0.090 0.109 0.127 0.018 0.007 0.044 0.063 0.053 0.100 

Locus 199 : 
2 alleles
13.0% missing data
   1   (0.763) 0.658 0.759 0.909 0.863 0.705 0.678 0.829 0.721 0.904 0.783 0.713 0.764 
   3   (0.237) 0.342 0.241 0.091 0.137 0.295 0.322 0.171 0.279 0.096 0.217 0.287 0.236 

Locus 200 : 
2 alleles
2.9% missing data
   4   (0.906) 0.967 0.970 0.848 0.096 0.897 0.967 0.996 0.993 0.909 0.876 0.985 0.906 
   2   (0.094) 0.033 0.030 0.152 0.904 0.103 0.033 0.004 0.007 0.091 0.124 0.015 0.094 

Locus 201 : 
2 alleles
3.6% missing data
   4   (0.234) 0.461 0.172 0.134 0.465 0.283 0.034 0.039 0.023 0.060 0.188 0.920 0.235 
   3   (0.766) 0.539 0.828 0.866 0.535 0.717 0.966 0.961 0.977 0.940 0.812 0.080 0.765 

Locus 202 : 
2 alleles
15.2% missing data
   1   (0.542) 0.617 0.573 0.378 0.377 0.506 0.812 0.908 0.817 0.326 0.424 0.814 0.543 
   3   (0.458) 0.383 0.427 0.622 0.623 0.494 0.188 0.092 0.183 0.674 0.576 0.186 0.457 

Locus 203 : 
2 alleles
14.5% missing data
   2   (0.658) 0.401 0.681 0.672 0.899 0.733 0.716 0.920 0.962 0.690 0.557 0.734 0.658 
   1   (0.342) 0.599 0.319 0.328 0.101 0.267 0.284 0.080 0.038 0.310 0.443 0.266 0.342 

Locus 204 : 
2 alleles
0.7% missing data
   4   (0.871) 0.760 0.920 0.958 0.973 0.785 0.941 0.954 0.271 0.956 0.935 0.959 0.872 
   1   (0.129) 0.240 0.080 0.042 0.027 0.215 0.059 0.046 0.729 0.044 0.065 0.041 0.128 

Locus 205 : 
2 alleles
2.9% missing data
   4   (0.087) 0.017 0.020 0.339 0.011 0.176 0.027 0.002 0.006 0.186 0.243 0.010 0.087 
   2   (0.913) 0.983 0.980 0.661 0.989 0.824 0.973 0.998 0.994 0.814 0.757 0.990 0.913 

Locus 206 : 
2 alleles
3.6% missing data
   4   (0.862) 0.946 0.907 0.907 0.930 0.850 0.983 0.987 0.010 0.951 0.844 0.883 0.862 
   2   (0.138) 0.054 0.093 0.093 0.070 0.150 0.017 0.013 0.990 0.049 0.156 0.117 0.138 

Locus 207 : 
2 alleles
13.8% missing data
   2   (0.929) 0.968 0.969 0.863 0.964 0.926 0.962 0.996 0.959 0.967 0.933 0.966 0.929 
   4   (0.071) 0.032 0.031 0.137 0.036 0.074 0.038 0.004 0.041 0.033 0.067 0.034 0.071 

Locus 208 : 
2 alleles
5.1% missing data
   3   (0.347) 0.261 0.381 0.416 0.272 0.429 0.319 0.167 0.090 0.373 0.212 0.107 0.348 
   4   (0.653) 0.739 0.619 0.584 0.728 0.571 0.681 0.833 0.910 0.627 0.788 0.893 0.652 

Locus 209 : 
2 alleles
16.7% missing data
   4   (0.713) 0.532 0.731 0.756 0.916 0.733 0.717 0.912 0.975 0.827 0.740 0.442 0.712 
   2   (0.287) 0.468 0.269 0.244 0.084 0.267 0.283 0.088 0.025 0.173 0.260 0.558 0.288 

Locus 210 : 
2 alleles
9.4% missing data
   1   (0.357) 0.278 0.385 0.266 0.388 0.371 0.295 0.459 0.064 0.244 0.303 0.501 0.358 
   3   (0.643) 0.722 0.615 0.734 0.612 0.629 0.705 0.541 0.936 0.756 0.697 0.499 0.642 

Locus 211 : 
2 alleles
11.6% missing data
   1   (0.909) 0.950 0.908 0.956 0.928 0.931 0.954 0.983 0.993 0.981 0.961 0.980 0.908 
   3   (0.091) 0.050 0.092 0.044 0.072 0.069 0.046 0.017 0.007 0.019 0.039 0.020 0.092 

Locus 212 : 
2 alleles
7.2% missing data
   3   (0.440) 0.210 0.461 0.577 0.386 0.607 0.075 0.064 0.850 0.488 0.415 0.112 0.440 
   4   (0.560) 0.790 0.539 0.423 0.614 0.393 0.925 0.936 0.150 0.512 0.585 0.888 0.560 

Locus 213 : 
2 alleles
3.6% missing data
   2   (0.546) 0.440 0.555 0.526 0.895 0.585 0.557 0.658 0.964 0.790 0.395 0.126 0.547 
   4   (0.454) 0.560 0.445 0.474 0.105 0.415 0.443 0.342 0.036 0.210 0.605 0.874 0.453 

Locus 214 : 
2 alleles
6.5% missing data
   1   (0.819) 0.791 0.848 0.878 0.916 0.838 0.816 0.690 0.624 0.944 0.870 0.629 0.820 
   3   (0.181) 0.209 0.152 0.122 0.084 0.162 0.184 0.310 0.376 0.056 0.130 0.371 0.180 

Locus 215 : 
2 alleles
5.8% missing data
   4   (0.874) 0.955 0.961 0.592 0.960 0.796 0.985 0.996 0.989 0.804 0.670 0.987 0.874 
   2   (0.126) 0.045 0.039 0.408 0.040 0.204 0.015 0.004 0.011 0.196 0.330 0.013 0.126 

Locus 216 : 
2 alleles
2.2% missing data
   2   (0.949) 0.988 0.988 0.881 0.994 0.918 0.987 0.999 0.996 0.967 0.931 0.994 0.949 
   4   (0.051) 0.012 0.012 0.119 0.006 0.082 0.013 0.001 0.004 0.033 0.069 0.006 0.051 

Locus 217 : 
2 alleles
4.3% missing data
   2   (0.768) 0.670 0.783 0.808 0.899 0.784 0.920 0.877 0.985 0.768 0.794 0.901 0.767 
   4   (0.232) 0.330 0.217 0.192 0.101 0.216 0.080 0.123 0.015 0.232 0.206 0.099 0.233 

Locus 218 : 
2 alleles
10.1% missing data
   2   (0.571) 0.448 0.554 0.487 0.471 0.627 0.381 0.855 0.957 0.575 0.608 0.844 0.571 
   4   (0.429) 0.552 0.446 0.513 0.529 0.373 0.619 0.145 0.043 0.425 0.392 0.156 0.429 

Locus 219 : 
2 alleles
14.5% missing data
   2   (0.779) 0.749 0.721 0.894 0.952 0.854 0.973 0.757 0.986 0.836 0.786 0.915 0.779 
   4   (0.221) 0.251 0.279 0.106 0.048 0.146 0.027 0.243 0.014 0.164 0.214 0.085 0.221 

Locus 220 : 
2 alleles
17.4% missing data
   4   (0.879) 0.958 0.961 0.577 0.962 0.734 0.990 0.996 0.990 0.806 0.810 0.986 0.879 
   3   (0.121) 0.042 0.039 0.423 0.038 0.266 0.010 0.004 0.010 0.194 0.190 0.014 0.121 

Locus 221 : 
2 alleles
2.9% missing data
   2   (0.089) 0.037 0.061 0.040 0.029 0.228 0.072 0.010 0.006 0.050 0.049 0.083 0.089 
   4   (0.911) 0.963 0.939 0.960 0.971 0.772 0.928 0.990 0.994 0.950 0.951 0.917 0.911 

Locus 222 : 
2 alleles
4.3% missing data
   2   (0.929) 0.977 0.959 0.971 0.983 0.861 0.973 0.996 0.994 0.974 0.933 0.989 0.929 
   4   (0.071) 0.023 0.041 0.029 0.017 0.139 0.027 0.004 0.006 0.026 0.067 0.011 0.071 

Locus 223 : 
2 alleles
13.0% missing data
   2   (0.879) 0.909 0.889 0.926 0.980 0.916 0.980 0.961 0.856 0.965 0.871 0.915 0.879 
   4   (0.121) 0.091 0.111 0.074 0.020 0.084 0.020 0.039 0.144 0.035 0.129 0.085 0.121 

Locus 224 : 
2 alleles
12.3% missing data
   1   (0.842) 0.728 0.773 0.960 0.797 0.917 0.884 0.957 0.986 0.967 0.933 0.776 0.841 
   3   (0.158) 0.272 0.227 0.040 0.203 0.083 0.116 0.043 0.014 0.033 0.067 0.224 0.159 

Locus 225 : 
2 alleles
10.9% missing data
   3   (0.701) 0.807 0.694 0.738 0.687 0.724 0.667 0.926 0.913 0.728 0.502 0.896 0.701 
   1   (0.299) 0.193 0.306 0.262 0.313 0.276 0.333 0.074 0.087 0.272 0.498 0.104 0.299 

Locus 226 : 
2 alleles
11.6% missing data
   3   (0.829) 0.873 0.792 0.802 0.828 0.846 0.897 0.975 0.985 0.946 0.908 0.970 0.829 
   1   (0.171) 0.127 0.208 0.198 0.172 0.154 0.103 0.025 0.015 0.054 0.092 0.030 0.171 

Locus 227 : 
2 alleles
6.5% missing data
   1   (0.831) 0.795 0.821 0.934 0.781 0.821 0.965 0.916 0.984 0.901 0.824 0.805 0.832 
   3   (0.169) 0.205 0.179 0.066 0.219 0.179 0.035 0.084 0.016 0.099 0.176 0.195 0.168 

Locus 228 : 
2 alleles
18.1% missing data
   2   (0.920) 0.939 0.919 0.963 0.968 0.961 0.896 0.991 0.993 0.961 0.955 0.922 0.920 
   4   (0.080) 0.061 0.081 0.037 0.032 0.039 0.104 0.009 0.007 0.039 0.045 0.078 0.080 

Locus 229 : 
2 alleles
3.6% missing data
   2   (0.766) 0.726 0.773 0.886 0.262 0.786 0.703 0.641 0.987 0.857 0.857 0.565 0.766 
   4   (0.234) 0.274 0.227 0.114 0.738 0.214 0.297 0.359 0.013 0.143 0.143 0.435 0.234 

Locus 230 : 
2 alleles
12.3% missing data
   4   (0.781) 0.632 0.662 0.921 0.930 0.881 0.733 0.921 0.982 0.924 0.833 0.944 0.781 
   2   (0.219) 0.368 0.338 0.079 0.070 0.119 0.267 0.079 0.018 0.076 0.167 0.056 0.219 

Locus 231 : 
2 alleles
2.2% missing data
   2   (0.662) 0.867 0.571 0.686 0.921 0.619 0.652 0.935 0.968 0.697 0.638 0.921 0.662 
   4   (0.338) 0.133 0.429 0.314 0.079 0.381 0.348 0.065 0.032 0.303 0.362 0.079 0.338 

Locus 232 : 
2 alleles
4.3% missing data
   3   (0.464) 0.330 0.511 0.330 0.504 0.465 0.475 0.447 0.528 0.557 0.506 0.568 0.464 
   4   (0.536) 0.670 0.489 0.670 0.496 0.535 0.525 0.553 0.472 0.443 0.494 0.432 0.536 

Locus 233 : 
2 alleles
7.2% missing data
   3   (0.846) 0.741 0.803 0.957 0.963 0.919 0.356 0.766 0.987 0.941 0.948 0.972 0.846 
   4   (0.154) 0.259 0.197 0.043 0.037 0.081 0.644 0.234 0.013 0.059 0.052 0.028 0.154 

Locus 234 : 
2 alleles
2.9% missing data
   4   (0.858) 0.950 0.860 0.915 0.966 0.754 0.941 0.986 0.964 0.844 0.897 0.818 0.858 
   2   (0.142) 0.050 0.140 0.085 0.034 0.246 0.059 0.014 0.036 0.156 0.103 0.182 0.142 

Locus 235 : 
2 alleles
6.5% missing data
   2   (0.671) 0.639 0.633 0.801 0.869 0.687 0.658 0.819 0.365 0.822 0.686 0.902 0.670 
   1   (0.329) 0.361 0.367 0.199 0.131 0.313 0.342 0.181 0.635 0.178 0.314 0.098 0.330 

Locus 236 : 
2 alleles
6.5% missing data
   4   (0.532) 0.346 0.535 0.398 0.871 0.541 0.915 0.577 0.971 0.507 0.661 0.173 0.532 
   1   (0.468) 0.654 0.465 0.602 0.129 0.459 0.085 0.423 0.029 0.493 0.339 0.827 0.468 

Locus 237 : 
2 alleles
3.6% missing data
   4   (0.732) 0.693 0.744 0.648 0.894 0.734 0.938 0.919 0.976 0.809 0.700 0.812 0.732 
   1   (0.268) 0.307 0.256 0.352 0.106 0.266 0.062 0.081 0.024 0.191 0.300 0.188 0.268 

Locus 238 : 
2 alleles
18.8% missing data
   1   (0.214) 0.187 0.222 0.189 0.191 0.220 0.031 0.050 0.058 0.127 0.207 0.077 0.215 
   3   (0.786) 0.813 0.778 0.811 0.809 0.780 0.969 0.950 0.942 0.873 0.793 0.923 0.785 

Locus 239 : 
2 alleles
4.3% missing data
   3   (0.887) 0.755 0.910 0.943 0.809 0.883 0.919 0.988 0.992 0.953 0.920 0.963 0.887 
   4   (0.113) 0.245 0.090 0.057 0.191 0.117 0.081 0.012 0.008 0.047 0.080 0.037 0.113 

Locus 240 : 
2 alleles
1.4% missing data
   2   (0.735) 0.532 0.696 0.829 0.815 0.824 0.956 0.339 0.994 0.887 0.838 0.677 0.735 
   3   (0.265) 0.468 0.304 0.171 0.185 0.176 0.044 0.661 0.006 0.113 0.162 0.323 0.265 

Locus 241 : 
2 alleles
8.7% missing data
   1   (0.866) 0.888 0.894 0.957 0.904 0.870 0.974 0.968 0.990 0.901 0.857 0.395 0.866 
   3   (0.134) 0.112 0.106 0.043 0.096 0.130 0.026 0.032 0.010 0.099 0.143 0.605 0.134 

Locus 242 : 
2 alleles
2.2% missing data
   3   (0.839) 0.825 0.848 0.871 0.861 0.928 0.713 0.841 0.989 0.725 0.878 0.814 0.839 
   1   (0.161) 0.175 0.152 0.129 0.139 0.072 0.287 0.159 0.011 0.275 0.122 0.186 0.161 

Locus 243 : 
2 alleles
10.9% missing data
   3   (0.476) 0.282 0.358 0.662 0.365 0.666 0.929 0.296 0.984 0.389 0.535 0.147 0.476 
   1   (0.524) 0.718 0.642 0.338 0.635 0.334 0.071 0.704 0.016 0.611 0.465 0.853 0.524 

Locus 244 : 
2 alleles
5.8% missing data
   2   (0.863) 0.868 0.913 0.874 0.970 0.812 0.971 0.987 0.985 0.940 0.828 0.934 0.862 
   4   (0.137) 0.132 0.087 0.126 0.030 0.188 0.029 0.013 0.015 0.060 0.172 0.066 0.138 

Locus 245 : 
2 alleles
2.9% missing data
   2   (0.835) 0.518 0.859 0.940 0.968 0.827 0.979 0.979 0.987 0.929 0.791 0.847 0.835 
   4   (0.165) 0.482 0.141 0.060 0.032 0.173 0.021 0.021 0.013 0.071 0.209 0.153 0.165 

Locus 246 : 
2 alleles
4.3% missing data
   4   (0.778) 0.879 0.736 0.828 0.743 0.843 0.776 0.890 0.560 0.831 0.802 0.953 0.779 
   2   (0.222) 0.121 0.264 0.172 0.257 0.157 0.224 0.110 0.440 0.169 0.198 0.047 0.221 

Locus 247 : 
2 alleles
14.5% missing data
   2   (0.641) 0.768 0.622 0.704 0.119 0.674 0.655 0.817 0.972 0.795 0.663 0.072 0.641 
   4   (0.359) 0.232 0.378 0.296 0.881 0.326 0.345 0.183 0.028 0.205 0.337 0.928 0.359 

Locus 248 : 
2 alleles
8.0% missing data
   2   (0.159) 0.165 0.121 0.072 0.332 0.168 0.055 0.239 0.513 0.094 0.118 0.049 0.159 
   3   (0.841) 0.835 0.879 0.928 0.668 0.832 0.945 0.761 0.487 0.906 0.882 0.951 0.841 

Locus 249 : 
2 alleles
13.8% missing data
   2   (0.940) 0.985 0.982 0.875 0.992 0.896 0.965 0.998 0.995 0.916 0.933 0.993 0.940 
   1   (0.060) 0.015 0.018 0.125 0.008 0.104 0.035 0.002 0.005 0.084 0.067 0.007 0.060 

Locus 250 : 
2 alleles
1.4% missing data
   2   (0.780) 0.817 0.816 0.827 0.231 0.810 0.955 0.752 0.712 0.907 0.816 0.952 0.780 
   3   (0.220) 0.183 0.184 0.173 0.769 0.190 0.045 0.248 0.288 0.093 0.184 0.048 0.220 

Locus 251 : 
2 alleles
5.1% missing data
   3   (0.381) 0.284 0.350 0.316 0.688 0.425 0.438 0.133 0.992 0.289 0.388 0.355 0.381 
   4   (0.619) 0.716 0.650 0.684 0.312 0.575 0.562 0.867 0.008 0.711 0.612 0.645 0.619 

Locus 252 : 
2 alleles
15.9% missing data
   2   (0.254) 0.248 0.262 0.295 0.094 0.236 0.024 0.240 0.237 0.198 0.190 0.303 0.253 
   4   (0.746) 0.752 0.738 0.705 0.906 0.764 0.976 0.760 0.763 0.802 0.810 0.697 0.747 

Locus 253 : 
2 alleles
15.2% missing data
   4   (0.863) 0.849 0.819 0.929 0.964 0.935 0.900 0.974 0.956 0.905 0.916 0.978 0.863 
   2   (0.137) 0.151 0.181 0.071 0.036 0.065 0.100 0.026 0.044 0.095 0.084 0.022 0.137 

Locus 254 : 
2 alleles
8.0% missing data
   1   (0.327) 0.230 0.357 0.308 0.140 0.528 0.406 0.112 0.089 0.357 0.209 0.102 0.327 
   2   (0.673) 0.770 0.643 0.692 0.860 0.472 0.594 0.888 0.911 0.643 0.791 0.898 0.673 

Locus 255 : 
2 alleles
16.7% missing data
   1   (0.661) 0.471 0.761 0.646 0.653 0.769 0.189 0.366 0.669 0.511 0.589 0.606 0.662 
   2   (0.339) 0.529 0.239 0.354 0.347 0.231 0.811 0.634 0.331 0.489 0.411 0.394 0.338 

Locus 256 : 
2 alleles
7.2% missing data
   1   (0.670) 0.560 0.666 0.789 0.946 0.710 0.948 0.465 0.050 0.774 0.718 0.739 0.670 
   2   (0.330) 0.440 0.334 0.211 0.054 0.290 0.052 0.535 0.950 0.226 0.282 0.261 0.330 

Locus 257 : 
2 alleles
10.9% missing data
   1   (0.920) 0.793 0.953 0.947 0.940 0.949 0.929 0.991 0.987 0.971 0.962 0.969 0.920 
   2   (0.080) 0.207 0.047 0.053 0.060 0.051 0.071 0.009 0.013 0.029 0.038 0.031 0.080 

Locus 258 : 
2 alleles
15.9% missing data
   3   (0.906) 0.910 0.879 0.980 0.971 0.959 0.974 0.957 0.885 0.982 0.947 0.766 0.906 
   1   (0.094) 0.090 0.121 0.020 0.029 0.041 0.026 0.043 0.115 0.018 0.053 0.234 0.094 

Locus 259 : 
2 alleles
10.9% missing data
   2   (0.850) 0.876 0.921 0.787 0.976 0.808 0.891 0.989 0.026 0.854 0.917 0.974 0.850 
   4   (0.150) 0.124 0.079 0.213 0.024 0.192 0.109 0.011 0.974 0.146 0.083 0.026 0.150 

Locus 260 : 
2 alleles
11.6% missing data
   1   (0.858) 0.933 0.916 0.924 0.523 0.851 0.890 0.986 0.984 0.881 0.650 0.933 0.858 
   3   (0.142) 0.067 0.084 0.076 0.477 0.149 0.110 0.014 0.016 0.119 0.350 0.067 0.142 

Locus 261 : 
2 alleles
15.9% missing data
   1   (0.488) 0.419 0.505 0.457 0.432 0.519 0.457 0.562 0.475 0.299 0.545 0.119 0.488 
   3   (0.512) 0.581 0.495 0.543 0.568 0.481 0.543 0.438 0.525 0.701 0.455 0.881 0.512 

Locus 262 : 
2 alleles
13.8% missing data
   4   (0.121) 0.118 0.092 0.093 0.125 0.266 0.018 0.015 0.010 0.064 0.068 0.110 0.121 
   2   (0.879) 0.882 0.908 0.907 0.875 0.734 0.982 0.985 0.990 0.936 0.932 0.890 0.879 

Locus 263 : 
2 alleles
1.4% missing data
   1   (0.898) 0.656 0.931 0.948 0.973 0.944 0.985 0.983 0.991 0.982 0.935 0.978 0.898 
   2   (0.102) 0.344 0.069 0.052 0.027 0.056 0.015 0.017 0.009 0.018 0.065 0.022 0.102 

Locus 264 : 
2 alleles
3.6% missing data
   2   (0.938) 0.891 0.929 0.996 0.898 0.992 0.363 0.745 0.997 0.997 0.992 0.991 0.939 
   4   (0.062) 0.109 0.071 0.004 0.102 0.008 0.637 0.255 0.003 0.003 0.008 0.009 0.061 

Locus 265 : 
2 alleles
7.2% missing data
   3   (0.690) 0.686 0.744 0.815 0.393 0.778 0.815 0.937 0.068 0.406 0.527 0.704 0.690 
   2   (0.310) 0.314 0.256 0.185 0.607 0.222 0.185 0.063 0.932 0.594 0.473 0.296 0.310 

Locus 266 : 
2 alleles
5.1% missing data
   2   (0.471) 0.331 0.520 0.541 0.072 0.499 0.426 0.763 0.798 0.273 0.334 0.397 0.471 
   4   (0.529) 0.669 0.480 0.459 0.928 0.501 0.574 0.237 0.202 0.727 0.666 0.603 0.529 

Locus 267 : 
2 alleles
2.9% missing data
   2   (0.921) 0.974 0.959 0.908 0.989 0.952 0.574 0.995 0.988 0.855 0.895 0.992 0.922 
   4   (0.079) 0.026 0.041 0.092 0.011 0.048 0.426 0.005 0.012 0.145 0.105 0.008 0.078 

Locus 268 : 
2 alleles
15.2% missing data
   1   (0.192) 0.108 0.227 0.270 0.055 0.157 0.189 0.030 0.065 0.060 0.164 0.079 0.192 
   3   (0.808) 0.892 0.773 0.730 0.945 0.843 0.811 0.970 0.935 0.940 0.836 0.921 0.808 

Locus 269 : 
2 alleles
4.3% missing data
   1   (0.897) 0.960 0.948 0.807 0.874 0.836 0.955 0.994 0.992 0.823 0.948 0.936 0.897 
   3   (0.103) 0.040 0.052 0.193 0.126 0.164 0.045 0.006 0.008 0.177 0.052 0.064 0.103 

Locus 270 : 
2 alleles
6.5% missing data
   4   (0.906) 0.759 0.934 0.957 0.909 0.942 0.955 0.976 0.990 0.953 0.929 0.982 0.906 
   1   (0.094) 0.241 0.066 0.043 0.091 0.058 0.045 0.024 0.010 0.047 0.071 0.018 0.094 

Locus 271 : 
2 alleles
2.2% missing data
   2   (0.870) 0.778 0.817 0.971 0.970 0.948 0.738 0.943 0.990 0.973 0.929 0.864 0.870 
   4   (0.130) 0.222 0.183 0.029 0.030 0.052 0.262 0.057 0.010 0.027 0.071 0.136 0.130 

Locus 272 : 
2 alleles
2.9% missing data
   4   (0.848) 0.910 0.814 0.862 0.940 0.877 0.975 0.973 0.946 0.919 0.895 0.947 0.848 
   2   (0.152) 0.090 0.186 0.138 0.060 0.123 0.025 0.027 0.054 0.081 0.105 0.053 0.152 

Locus 273 : 
2 alleles
1.4% missing data
   2   (0.865) 0.936 0.864 0.888 0.969 0.914 0.972 0.981 0.990 0.551 0.905 0.949 0.864 
   4   (0.135) 0.064 0.136 0.112 0.031 0.086 0.028 0.019 0.010 0.449 0.095 0.051 0.136 

Locus 274 : 
2 alleles
8.0% missing data
   1   (0.140) 0.210 0.117 0.092 0.034 0.242 0.286 0.033 0.051 0.065 0.074 0.030 0.140 
   3   (0.860) 0.790 0.883 0.908 0.966 0.758 0.714 0.967 0.949 0.935 0.926 0.970 0.860 

Locus 275 : 
2 alleles
2.9% missing data
   1   (0.577) 0.553 0.598 0.541 0.139 0.631 0.073 0.703 0.017 0.589 0.757 0.907 0.577 
   4   (0.423) 0.447 0.402 0.459 0.861 0.369 0.927 0.297 0.983 0.411 0.243 0.093 0.423 

Locus 276 : 
2 alleles
18.1% missing data
   2   (0.378) 0.444 0.347 0.249 0.571 0.352 0.103 0.135 0.129 0.270 0.573 0.722 0.379 
   3   (0.622) 0.556 0.653 0.751 0.429 0.648 0.897 0.865 0.871 0.730 0.427 0.278 0.621 

Locus 277 : 
2 alleles
10.9% missing data
   1   (0.904) 0.911 0.928 0.953 0.822 0.942 0.990 0.993 0.993 0.941 0.856 0.975 0.904 
   4   (0.096) 0.089 0.072 0.047 0.178 0.058 0.010 0.007 0.007 0.059 0.144 0.025 0.096 

Locus 278 : 
2 alleles
3.6% missing data
   3   (0.779) 0.852 0.757 0.851 0.946 0.604 0.980 0.978 0.983 0.852 0.831 0.818 0.779 
   1   (0.221) 0.148 0.243 0.149 0.054 0.396 0.020 0.022 0.017 0.148 0.169 0.182 0.221 

Locus 279 : 
2 alleles
3.6% missing data
   1   (0.875) 0.959 0.868 0.912 0.950 0.910 0.970 0.989 0.943 0.886 0.825 0.955 0.876 
   3   (0.125) 0.041 0.132 0.088 0.050 0.090 0.030 0.011 0.057 0.114 0.175 0.045 0.124 

Locus 280 : 
2 alleles
2.2% missing data
   3   (0.185) 0.493 0.153 0.067 0.052 0.196 0.531 0.130 0.019 0.074 0.145 0.132 0.185 
   4   (0.815) 0.507 0.847 0.933 0.948 0.804 0.469 0.870 0.981 0.926 0.855 0.868 0.815 

Locus 281 : 
2 alleles
14.5% missing data
   1   (0.727) 0.799 0.729 0.795 0.559 0.685 0.694 0.903 0.888 0.775 0.704 0.912 0.727 
   2   (0.273) 0.201 0.271 0.205 0.441 0.315 0.306 0.097 0.112 0.225 0.296 0.088 0.273 

Locus 282 : 
2 alleles
18.1% missing data
   3   (0.825) 0.925 0.764 0.830 0.962 0.899 0.973 0.961 0.805 0.877 0.841 0.933 0.825 
   4   (0.175) 0.075 0.236 0.170 0.038 0.101 0.027 0.039 0.195 0.123 0.159 0.067 0.175 

Locus 283 : 
2 alleles
5.1% missing data
   1   (0.892) 0.944 0.874 0.944 0.975 0.904 0.885 0.987 0.988 0.930 0.945 0.973 0.891 
   2   (0.108) 0.056 0.126 0.056 0.025 0.096 0.115 0.013 0.012 0.070 0.055 0.027 0.109 

Locus 284 : 
2 alleles
5.1% missing data
   1   (0.881) 0.944 0.937 0.892 0.979 0.877 0.913 0.979 0.178 0.857 0.906 0.918 0.880 
   2   (0.119) 0.056 0.063 0.108 0.021 0.123 0.087 0.021 0.822 0.143 0.094 0.082 0.120 

Locus 285 : 
2 alleles
10.9% missing data
   4   (0.905) 0.948 0.847 0.977 0.969 0.945 0.916 0.987 0.992 0.974 0.954 0.974 0.905 
   2   (0.095) 0.052 0.153 0.023 0.031 0.055 0.084 0.013 0.008 0.026 0.046 0.026 0.095 

Locus 286 : 
2 alleles
8.0% missing data
   4   (0.374) 0.558 0.375 0.189 0.147 0.400 0.418 0.442 0.070 0.315 0.393 0.415 0.375 
   2   (0.626) 0.442 0.625 0.811 0.853 0.600 0.582 0.558 0.930 0.685 0.607 0.585 0.625 

Locus 287 : 
2 alleles
14.5% missing data
   1   (0.426) 0.450 0.369 0.403 0.430 0.495 0.955 0.241 0.042 0.434 0.380 0.938 0.427 
   3   (0.574) 0.550 0.631 0.597 0.570 0.505 0.045 0.759 0.958 0.566 0.620 0.062 0.573 

Locus 288 : 
2 alleles
2.2% missing data
   2   (0.051) 0.010 0.012 0.092 0.016 0.088 0.003 0.001 0.004 0.058 0.106 0.017 0.051 
   3   (0.949) 0.990 0.988 0.908 0.984 0.912 0.997 0.999 0.996 0.942 0.894 0.983 0.949 

Locus 289 : 
2 alleles
15.9% missing data
   4   (0.923) 0.983 0.980 0.923 0.990 0.806 0.994 0.998 0.016 0.906 0.920 0.991 0.923 
   2   (0.077) 0.017 0.020 0.077 0.010 0.194 0.006 0.002 0.984 0.094 0.080 0.009 0.077 

Locus 290 : 
2 alleles
6.5% missing data
   2   (0.845) 0.842 0.742 0.950 0.931 0.937 0.491 0.868 0.989 0.967 0.939 0.971 0.845 
   4   (0.155) 0.158 0.258 0.050 0.069 0.063 0.509 0.132 0.011 0.033 0.061 0.029 0.155 

Locus 291 : 
2 alleles
18.1% missing data
   4   (0.894) 0.940 0.929 0.892 0.977 0.857 0.889 0.987 0.961 0.936 0.913 0.986 0.894 
   2   (0.106) 0.060 0.071 0.108 0.023 0.143 0.111 0.013 0.039 0.064 0.087 0.014 0.106 

Locus 292 : 
2 alleles
7.2% missing data
   2   (0.709) 0.861 0.759 0.606 0.485 0.611 0.485 0.958 0.970 0.783 0.681 0.883 0.708 
   4   (0.291) 0.139 0.241 0.394 0.515 0.389 0.515 0.042 0.030 0.217 0.319 0.117 0.292 

Locus 293 : 
2 alleles
3.6% missing data
   1   (0.918) 0.983 0.981 0.775 0.989 0.645 0.995 0.998 0.982 0.915 0.883 0.990 0.918 
   3   (0.082) 0.017 0.019 0.225 0.011 0.355 0.005 0.002 0.018 0.085 0.117 0.010 0.082 

Locus 294 : 
2 alleles
10.9% missing data
   2   (0.842) 0.905 0.832 0.943 0.819 0.868 0.982 0.833 0.512 0.932 0.888 0.974 0.842 
   1   (0.158) 0.095 0.168 0.057 0.181 0.132 0.018 0.167 0.488 0.068 0.112 0.026 0.158 

Locus 295 : 
2 alleles
5.1% missing data
   1   (0.792) 0.917 0.811 0.806 0.800 0.690 0.872 0.967 0.982 0.823 0.766 0.934 0.792 
   2   (0.208) 0.083 0.189 0.194 0.200 0.310 0.128 0.033 0.018 0.177 0.234 0.066 0.208 

Locus 296 : 
2 alleles
5.8% missing data
   1   (0.606) 0.554 0.563 0.863 0.192 0.704 0.180 0.070 0.906 0.589 0.774 0.241 0.606 
   3   (0.394) 0.446 0.437 0.137 0.808 0.296 0.820 0.930 0.094 0.411 0.226 0.759 0.394 

Locus 297 : 
2 alleles
4.3% missing data
   4   (0.915) 0.684 0.931 0.982 0.946 0.959 0.945 0.983 0.992 0.923 0.959 0.964 0.916 
   2   (0.085) 0.316 0.069 0.018 0.054 0.041 0.055 0.017 0.008 0.077 0.041 0.036 0.084 

Locus 298 : 
2 alleles
11.6% missing data
   2   (0.611) 0.362 0.556 0.714 0.526 0.716 0.613 0.774 0.968 0.555 0.690 0.889 0.610 
   4   (0.389) 0.638 0.444 0.286 0.474 0.284 0.387 0.226 0.032 0.445 0.310 0.111 0.390 

Locus 299 : 
2 alleles
8.0% missing data
   2   (0.211) 0.084 0.180 0.328 0.065 0.201 0.598 0.059 0.534 0.185 0.136 0.140 0.212 
   4   (0.789) 0.916 0.820 0.672 0.935 0.799 0.402 0.941 0.466 0.815 0.864 0.860 0.788 

Locus 300 : 
2 alleles
3.6% missing data
   2   (0.801) 0.792 0.790 0.829 0.893 0.764 0.967 0.976 0.973 0.720 0.880 0.943 0.802 
   4   (0.199) 0.208 0.210 0.171 0.107 0.236 0.033 0.024 0.027 0.280 0.120 0.057 0.198 

Locus 301 : 
2 alleles
5.8% missing data
   2   (0.528) 0.479 0.546 0.561 0.527 0.534 0.960 0.300 0.930 0.634 0.411 0.178 0.528 
   4   (0.472) 0.521 0.454 0.439 0.473 0.466 0.040 0.700 0.070 0.366 0.589 0.822 0.472 

Locus 302 : 
2 alleles
13.8% missing data
   4   (0.454) 0.485 0.393 0.584 0.352 0.419 0.452 0.686 0.835 0.311 0.389 0.777 0.453 
   3   (0.546) 0.515 0.607 0.416 0.648 0.581 0.548 0.314 0.165 0.689 0.611 0.223 0.547 

Locus 303 : 
2 alleles
6.5% missing data
   4   (0.890) 0.909 0.886 0.941 0.970 0.928 0.902 0.957 0.984 0.960 0.924 0.936 0.891 
   2   (0.110) 0.091 0.114 0.059 0.030 0.072 0.098 0.043 0.016 0.040 0.076 0.064 0.109 

Locus 304 : 
2 alleles
14.5% missing data
   3   (0.910) 0.897 0.920 0.964 0.814 0.935 0.989 0.991 0.993 0.978 0.959 0.925 0.910 
   1   (0.090) 0.103 0.080 0.036 0.186 0.065 0.011 0.009 0.007 0.022 0.041 0.075 0.090 

Locus 305 : 
2 alleles
2.2% missing data
   4   (0.832) 0.934 0.864 0.747 0.956 0.856 0.979 0.965 0.196 0.908 0.860 0.936 0.832 
   3   (0.168) 0.066 0.136 0.253 0.044 0.144 0.021 0.035 0.804 0.092 0.140 0.064 0.168 

Locus 306 : 
2 alleles
5.1% missing data
   2   (0.903) 0.809 0.884 0.968 0.934 0.957 0.905 0.980 0.992 0.943 0.968 0.970 0.903 
   3   (0.097) 0.191 0.116 0.032 0.066 0.043 0.095 0.020 0.008 0.057 0.032 0.030 0.097 

Locus 307 : 
2 alleles
13.0% missing data
   3   (0.733) 0.679 0.769 0.820 0.777 0.662 0.662 0.908 0.977 0.555 0.758 0.338 0.733 
   1   (0.267) 0.321 0.231 0.180 0.223 0.338 0.338 0.092 0.023 0.445 0.242 0.662 0.267 

Locus 308 : 
2 alleles
5.1% missing data
   3   (0.910) 0.972 0.943 0.972 0.935 0.948 0.990 0.990 0.977 0.782 0.937 0.035 0.911 
   1   (0.090) 0.028 0.057 0.028 0.065 0.052 0.010 0.010 0.023 0.218 0.063 0.965 0.089 

Locus 309 : 
2 alleles
2.2% missing data
   2   (0.777) 0.817 0.690 0.887 0.457 0.738 0.960 0.952 0.980 0.857 0.906 0.958 0.777 
   3   (0.223) 0.183 0.310 0.113 0.543 0.262 0.040 0.048 0.020 0.143 0.094 0.042 0.223 

Locus 310 : 
2 alleles
5.8% missing data
   4   (0.862) 0.886 0.858 0.953 0.964 0.910 0.451 0.886 0.983 0.956 0.889 0.800 0.862 
   2   (0.138) 0.114 0.142 0.047 0.036 0.090 0.549 0.114 0.017 0.044 0.111 0.200 0.138 

Locus 311 : 
2 alleles
15.2% missing data
   3   (0.822) 0.866 0.768 0.927 0.480 0.920 0.802 0.947 0.982 0.645 0.858 0.930 0.822 
   1   (0.178) 0.134 0.232 0.073 0.520 0.080 0.198 0.053 0.018 0.355 0.142 0.070 0.178 

Locus 312 : 
2 alleles
5.1% missing data
   2   (0.895) 0.966 0.916 0.931 0.884 0.921 0.986 0.993 0.987 0.470 0.877 0.930 0.895 
   3   (0.105) 0.034 0.084 0.069 0.116 0.079 0.014 0.007 0.013 0.530 0.123 0.070 0.105 

Locus 313 : 
2 alleles
2.2% missing data
   3   (0.102) 0.105 0.097 0.062 0.029 0.099 0.018 0.010 0.007 0.046 0.052 0.018 0.102 
   4   (0.898) 0.895 0.903 0.938 0.971 0.901 0.982 0.990 0.993 0.954 0.948 0.982 0.898 

Locus 314 : 
2 alleles
9.4% missing data
   2   (0.923) 0.948 0.959 0.962 0.936 0.937 0.993 0.995 0.994 0.964 0.840 0.992 0.923 
   4   (0.077) 0.052 0.041 0.038 0.064 0.063 0.007 0.005 0.006 0.036 0.160 0.008 0.077 

Locus 315 : 
2 alleles
2.2% missing data
   2   (0.619) 0.755 0.684 0.501 0.878 0.547 0.400 0.887 0.237 0.797 0.576 0.397 0.618 
   4   (0.381) 0.245 0.316 0.499 0.122 0.453 0.600 0.113 0.763 0.203 0.424 0.603 0.382 

Locus 316 : 
2 alleles
2.9% missing data
   1   (0.930) 0.968 0.974 0.960 0.990 0.906 0.993 0.997 0.993 0.961 0.793 0.991 0.931 
   3   (0.070) 0.032 0.026 0.040 0.010 0.094 0.007 0.003 0.007 0.039 0.207 0.009 0.069 

Locus 317 : 
2 alleles
5.8% missing data
   4   (0.903) 0.952 0.893 0.975 0.977 0.960 0.208 0.988 0.974 0.967 0.949 0.984 0.903 
   2   (0.097) 0.048 0.107 0.025 0.023 0.040 0.792 0.012 0.026 0.033 0.051 0.016 0.097 

Locus 318 : 
2 alleles
6.5% missing data
   2   (0.893) 0.966 0.934 0.939 0.973 0.884 0.877 0.982 0.306 0.757 0.918 0.976 0.893 
   4   (0.107) 0.034 0.066 0.061 0.027 0.116 0.123 0.018 0.694 0.243 0.082 0.024 0.107 

Locus 319 : 
2 alleles
4.3% missing data
   2   (0.598) 0.658 0.508 0.771 0.544 0.621 0.721 0.813 0.862 0.525 0.673 0.113 0.597 
   4   (0.402) 0.342 0.492 0.229 0.456 0.379 0.279 0.187 0.138 0.475 0.327 0.887 0.403 

Locus 320 : 
2 alleles
5.1% missing data
   2   (0.391) 0.428 0.374 0.508 0.407 0.445 0.196 0.078 0.909 0.534 0.241 0.440 0.390 
   4   (0.609) 0.572 0.626 0.492 0.593 0.555 0.804 0.922 0.091 0.466 0.759 0.560 0.610 

Locus 321 : 
2 alleles
10.9% missing data
   2   (0.810) 0.817 0.791 0.873 0.938 0.857 0.505 0.883 0.986 0.932 0.920 0.526 0.810 
   4   (0.190) 0.183 0.209 0.127 0.062 0.143 0.495 0.117 0.014 0.068 0.080 0.474 0.190 

Locus 322 : 
2 alleles
6.5% missing data
   1   (0.274) 0.141 0.352 0.244 0.493 0.187 0.410 0.193 0.019 0.129 0.243 0.345 0.273 
   3   (0.726) 0.859 0.648 0.756 0.507 0.813 0.590 0.807 0.981 0.871 0.757 0.655 0.727 

Locus 323 : 
2 alleles
18.8% missing data
   3   (0.915) 0.908 0.864 0.988 0.971 0.979 0.435 0.964 0.994 0.990 0.978 0.971 0.914 
   1   (0.085) 0.092 0.136 0.012 0.029 0.021 0.565 0.036 0.006 0.010 0.022 0.029 0.086 

Locus 324 : 
2 alleles
3.6% missing data
   3   (0.789) 0.915 0.874 0.801 0.146 0.730 0.967 0.975 0.126 0.818 0.723 0.935 0.788 
   1   (0.211) 0.085 0.126 0.199 0.854 0.270 0.033 0.025 0.874 0.182 0.277 0.065 0.212 

Locus 325 : 
2 alleles
14.5% missing data
   1   (0.845) 0.759 0.838 0.906 0.936 0.899 0.959 0.965 0.827 0.918 0.890 0.796 0.845 
   3   (0.155) 0.241 0.162 0.094 0.064 0.101 0.041 0.035 0.173 0.082 0.110 0.204 0.155 

Locus 326 : 
2 alleles
13.8% missing data
   4   (0.612) 0.666 0.665 0.744 0.574 0.619 0.176 0.239 0.073 0.365 0.690 0.638 0.612 
   2   (0.388) 0.334 0.335 0.256 0.426 0.381 0.824 0.761 0.927 0.635 0.310 0.362 0.388 

Locus 327 : 
2 alleles
5.8% missing data
   1   (0.165) 0.113 0.172 0.075 0.047 0.170 0.028 0.043 0.901 0.130 0.107 0.073 0.165 
   3   (0.835) 0.887 0.828 0.925 0.953 0.830 0.972 0.957 0.099 0.870 0.893 0.927 0.835 

Locus 328 : 
2 alleles
0.7% missing data
   4   (0.874) 0.929 0.795 0.901 0.965 0.948 0.989 0.988 0.991 0.884 0.942 0.957 0.874 
   2   (0.126) 0.071 0.205 0.099 0.035 0.052 0.011 0.012 0.009 0.116 0.058 0.043 0.126 

Locus 329 : 
2 alleles
5.1% missing data
   4   (0.358) 0.237 0.356 0.306 0.357 0.524 0.433 0.120 0.030 0.473 0.385 0.107 0.358 
   2   (0.642) 0.763 0.644 0.694 0.643 0.476 0.567 0.880 0.970 0.527 0.615 0.893 0.642 

Locus 330 : 
2 alleles
3.6% missing data
   3   (0.881) 0.828 0.747 0.979 0.926 0.968 0.990 0.952 0.993 0.981 0.972 0.974 0.880 
   1   (0.119) 0.172 0.253 0.021 0.074 0.032 0.010 0.048 0.007 0.019 0.028 0.026 0.120 

Locus 331 : 
2 alleles
15.2% missing data
   4   (0.890) 0.845 0.742 0.985 0.756 0.975 0.965 0.892 0.991 0.988 0.966 0.970 0.890 
   2   (0.110) 0.155 0.258 0.015 0.244 0.025 0.035 0.108 0.009 0.012 0.034 0.030 0.110 

Locus 332 : 
2 alleles
6.5% missing data
   1   (0.319) 0.389 0.326 0.183 0.753 0.279 0.437 0.428 0.016 0.161 0.265 0.407 0.319 
   3   (0.681) 0.611 0.674 0.817 0.247 0.721 0.563 0.572 0.984 0.839 0.735 0.593 0.681 

Locus 333 : 
2 alleles
5.1% missing data
   4   (0.918) 0.874 0.967 0.944 0.975 0.911 0.989 0.989 0.978 0.933 0.842 0.986 0.918 
   1   (0.082) 0.126 0.033 0.056 0.025 0.089 0.011 0.011 0.022 0.067 0.158 0.014 0.082 

Locus 334 : 
2 alleles
2.2% missing data
   1   (0.894) 0.770 0.951 0.959 0.978 0.911 0.017 0.984 0.986 0.977 0.926 0.928 0.894 
   3   (0.106) 0.230 0.049 0.041 0.022 0.089 0.983 0.016 0.014 0.023 0.074 0.072 0.106 

Locus 335 : 
2 alleles
15.9% missing data
   1   (0.894) 0.869 0.963 0.898 0.985 0.846 0.942 0.978 0.337 0.962 0.907 0.978 0.894 
   2   (0.106) 0.131 0.037 0.102 0.015 0.154 0.058 0.022 0.663 0.038 0.093 0.022 0.106 

Locus 336 : 
2 alleles
15.9% missing data
   4   (0.920) 0.942 0.957 0.962 0.937 0.906 0.976 0.993 0.979 0.975 0.873 0.964 0.921 
   1   (0.080) 0.058 0.043 0.038 0.063 0.094 0.024 0.007 0.021 0.025 0.127 0.036 0.079 

Locus 337 : 
2 alleles
13.0% missing data
   2   (0.549) 0.406 0.562 0.591 0.536 0.520 0.918 0.759 0.619 0.446 0.583 0.405 0.549 
   4   (0.451) 0.594 0.438 0.409 0.464 0.480 0.082 0.241 0.381 0.554 0.417 0.595 0.451 

Locus 338 : 
2 alleles
13.8% missing data
   3   (0.838) 0.821 0.805 0.942 0.959 0.914 0.956 0.889 0.846 0.958 0.802 0.728 0.838 
   1   (0.162) 0.179 0.195 0.058 0.041 0.086 0.044 0.111 0.154 0.042 0.198 0.272 0.162 

Locus 339 : 
2 alleles
5.1% missing data
   1   (0.691) 0.529 0.696 0.820 0.705 0.722 0.972 0.303 0.439 0.418 0.810 0.957 0.691 
   3   (0.309) 0.471 0.304 0.180 0.295 0.278 0.028 0.697 0.561 0.582 0.190 0.043 0.309 

Locus 340 : 
2 alleles
1.4% missing data
   4   (0.905) 0.916 0.922 0.946 0.835 0.946 0.986 0.991 0.992 0.897 0.887 0.959 0.906 
   2   (0.095) 0.084 0.078 0.054 0.165 0.054 0.014 0.009 0.008 0.103 0.113 0.041 0.094 

Locus 341 : 
2 alleles
13.0% missing data
   4   (0.889) 0.936 0.895 0.875 0.974 0.920 0.929 0.988 0.990 0.892 0.922 0.920 0.889 
   1   (0.111) 0.064 0.105 0.125 0.026 0.080 0.071 0.012 0.010 0.108 0.078 0.080 0.111 

Locus 342 : 
2 alleles
6.5% missing data
   2   (0.736) 0.766 0.702 0.852 0.941 0.800 0.898 0.881 0.170 0.782 0.655 0.870 0.736 
   3   (0.264) 0.234 0.298 0.148 0.059 0.200 0.102 0.119 0.830 0.218 0.345 0.130 0.264 

Locus 343 : 
2 alleles
10.1% missing data
   2   (0.821) 0.826 0.815 0.842 0.835 0.849 0.978 0.974 0.984 0.897 0.789 0.964 0.821 
   4   (0.179) 0.174 0.185 0.158 0.165 0.151 0.022 0.026 0.016 0.103 0.211 0.036 0.179 

Locus 344 : 
2 alleles
11.6% missing data
   1   (0.907) 0.944 0.894 0.965 0.894 0.953 0.932 0.985 0.991 0.966 0.910 0.927 0.908 
   3   (0.093) 0.056 0.106 0.035 0.106 0.047 0.068 0.015 0.009 0.034 0.090 0.073 0.092 

Locus 345 : 
2 alleles
15.9% missing data
   4   (0.833) 0.621 0.834 0.884 0.956 0.915 0.970 0.925 0.777 0.916 0.872 0.875 0.833 
   2   (0.167) 0.379 0.166 0.116 0.044 0.085 0.030 0.075 0.223 0.084 0.128 0.125 0.167 

Locus 346 : 
2 alleles
5.8% missing data
   2   (0.891) 0.923 0.928 0.925 0.978 0.891 0.896 0.983 0.884 0.956 0.897 0.977 0.890 
   4   (0.109) 0.077 0.072 0.075 0.022 0.109 0.104 0.017 0.116 0.044 0.103 0.023 0.110 

Locus 347 : 
2 alleles
5.8% missing data
   2   (0.909) 0.967 0.921 0.927 0.954 0.905 0.945 0.990 0.994 0.940 0.966 0.917 0.908 
   4   (0.091) 0.033 0.079 0.073 0.046 0.095 0.055 0.010 0.006 0.060 0.034 0.083 0.092 

Locus 348 : 
2 alleles
1.4% missing data
   3   (0.879) 0.855 0.940 0.865 0.959 0.915 0.982 0.964 0.990 0.853 0.896 0.353 0.879 
   2   (0.121) 0.145 0.060 0.135 0.041 0.085 0.018 0.036 0.010 0.147 0.104 0.647 0.121 

Locus 349 : 
2 alleles
4.3% missing data
   4   (0.920) 0.860 0.880 0.988 0.950 0.979 0.983 0.956 0.975 0.983 0.966 0.973 0.920 
   2   (0.080) 0.140 0.120 0.012 0.050 0.021 0.017 0.044 0.025 0.017 0.034 0.027 0.080 

Locus 350 : 
2 alleles
5.1% missing data
   1   (0.915) 0.956 0.961 0.926 0.972 0.917 0.902 0.996 0.973 0.959 0.795 0.960 0.915 
   3   (0.085) 0.044 0.039 0.074 0.028 0.083 0.098 0.004 0.027 0.041 0.205 0.040 0.085 

Locus 351 : 
2 alleles
14.5% missing data
   1   (0.592) 0.620 0.574 0.720 0.609 0.455 0.899 0.469 0.131 0.697 0.611 0.898 0.593 
   3   (0.408) 0.380 0.426 0.280 0.391 0.545 0.101 0.531 0.869 0.303 0.389 0.102 0.407 

Locus 352 : 
2 alleles
2.2% missing data
   3   (0.910) 0.933 0.943 0.940 0.967 0.924 0.887 0.994 0.993 0.922 0.898 0.977 0.910 
   1   (0.090) 0.067 0.057 0.060 0.033 0.076 0.113 0.006 0.007 0.078 0.102 0.023 0.090 

Locus 353 : 
2 alleles
2.2% missing data
   3   (0.860) 0.822 0.912 0.865 0.966 0.824 0.987 0.990 0.990 0.858 0.816 0.974 0.861 
   1   (0.140) 0.178 0.088 0.135 0.034 0.176 0.013 0.010 0.010 0.142 0.184 0.026 0.139 

Locus 354 : 
2 alleles
0.7% missing data
   2   (0.892) 0.907 0.930 0.879 0.981 0.887 0.917 0.992 0.991 0.921 0.944 0.966 0.891 
   4   (0.108) 0.093 0.070 0.121 0.019 0.113 0.083 0.008 0.009 0.079 0.056 0.034 0.109 

Locus 355 : 
2 alleles
13.8% missing data
   3   (0.888) 0.914 0.874 0.955 0.894 0.848 0.985 0.987 0.989 0.905 0.945 0.960 0.888 
   1   (0.112) 0.086 0.126 0.045 0.106 0.152 0.015 0.013 0.011 0.095 0.055 0.040 0.112 

Locus 356 : 
2 alleles
11.6% missing data
   2   (0.926) 0.975 0.952 0.944 0.954 0.946 0.994 0.995 0.886 0.956 0.912 0.983 0.927 
   4   (0.074) 0.025 0.048 0.056 0.046 0.054 0.006 0.005 0.114 0.044 0.088 0.017 0.073 

Locus 357 : 
2 alleles
3.6% missing data
   4   (0.867) 0.847 0.747 0.979 0.977 0.964 0.853 0.861 0.990 0.971 0.913 0.907 0.867 
   2   (0.133) 0.153 0.253 0.021 0.023 0.036 0.147 0.139 0.010 0.029 0.087 0.093 0.133 

Locus 358 : 
2 alleles
5.8% missing data
   2   (0.722) 0.721 0.636 0.880 0.784 0.774 0.866 0.841 0.912 0.888 0.709 0.740 0.722 
   4   (0.278) 0.279 0.364 0.120 0.216 0.226 0.134 0.159 0.088 0.112 0.291 0.260 0.278 

Locus 359 : 
2 alleles
1.4% missing data
   3   (0.919) 0.982 0.971 0.937 0.990 0.914 0.373 0.995 0.974 0.894 0.845 0.988 0.918 
   1   (0.081) 0.018 0.029 0.063 0.010 0.086 0.627 0.005 0.026 0.106 0.155 0.012 0.082 

Locus 360 : 
2 alleles
2.9% missing data
   3   (0.900) 0.969 0.937 0.938 0.974 0.924 0.029 0.994 0.993 0.983 0.861 0.987 0.900 
   1   (0.100) 0.031 0.063 0.062 0.026 0.076 0.971 0.006 0.007 0.017 0.139 0.013 0.100 

Locus 361 : 
2 alleles
5.1% missing data
   1   (0.363) 0.228 0.307 0.383 0.402 0.394 0.078 0.509 0.960 0.478 0.430 0.357 0.363 
   3   (0.637) 0.772 0.693 0.617 0.598 0.606 0.922 0.491 0.040 0.522 0.570 0.643 0.637 

Locus 362 : 
2 alleles
4.3% missing data
   1   (0.864) 0.851 0.869 0.962 0.964 0.905 0.988 0.967 0.231 0.857 0.896 0.961 0.865 
   2   (0.136) 0.149 0.131 0.038 0.036 0.095 0.012 0.033 0.769 0.143 0.104 0.039 0.135 

Locus 363 : 
2 alleles
4.3% missing data
   3   (0.910) 0.924 0.834 0.983 0.927 0.962 0.981 0.966 0.992 0.981 0.979 0.969 0.909 
   1   (0.090) 0.076 0.166 0.017 0.073 0.038 0.019 0.034 0.008 0.019 0.021 0.031 0.091 

Locus 364 : 
2 alleles
11.6% missing data
   2   (0.877) 0.920 0.885 0.930 0.972 0.940 0.292 0.959 0.825 0.977 0.944 0.909 0.876 
   4   (0.123) 0.080 0.115 0.070 0.028 0.060 0.708 0.041 0.175 0.023 0.056 0.091 0.124 

Locus 365 : 
2 alleles
2.9% missing data
   1   (0.810) 0.761 0.799 0.849 0.960 0.865 0.922 0.957 0.979 0.719 0.806 0.921 0.810 
   3   (0.190) 0.239 0.201 0.151 0.040 0.135 0.078 0.043 0.021 0.281 0.194 0.079 0.190 

Locus 366 : 
2 alleles
5.1% missing data
   4   (0.501) 0.296 0.554 0.435 0.530 0.558 0.430 0.334 0.662 0.418 0.496 0.440 0.501 
   2   (0.499) 0.704 0.446 0.565 0.470 0.442 0.570 0.666 0.338 0.582 0.504 0.560 0.499 

Locus 367 : 
2 alleles
9.4% missing data
   2   (0.926) 0.920 0.970 0.948 0.990 0.925 0.996 0.997 0.994 0.800 0.920 0.988 0.926 
   3   (0.074) 0.080 0.030 0.052 0.010 0.075 0.004 0.003 0.006 0.200 0.080 0.012 0.074 

Locus 368 : 
2 alleles
6.5% missing data
   2   (0.469) 0.547 0.383 0.378 0.084 0.514 0.846 0.795 0.946 0.642 0.505 0.397 0.468 
   4   (0.531) 0.453 0.617 0.622 0.916 0.486 0.154 0.205 0.054 0.358 0.495 0.603 0.532 

Locus 369 : 
2 alleles
5.8% missing data
   4   (0.894) 0.786 0.886 0.983 0.927 0.963 0.989 0.977 0.968 0.973 0.960 0.026 0.894 
   1   (0.106) 0.214 0.114 0.017 0.073 0.037 0.011 0.023 0.032 0.027 0.040 0.974 0.106 

Locus 370 : 
2 alleles
5.8% missing data
   2   (0.257) 0.197 0.362 0.236 0.053 0.224 0.065 0.063 0.019 0.098 0.185 0.129 0.257 
   4   (0.743) 0.803 0.638 0.764 0.947 0.776 0.935 0.937 0.981 0.902 0.815 0.871 0.743 

Locus 371 : 
2 alleles
1.4% missing data
   1   (0.863) 0.756 0.891 0.844 0.963 0.925 0.569 0.968 0.979 0.884 0.921 0.965 0.863 
   3   (0.137) 0.244 0.109 0.156 0.037 0.075 0.431 0.032 0.021 0.116 0.079 0.035 0.137 

Locus 372 : 
2 alleles
0.7% missing data
   1   (0.310) 0.214 0.355 0.409 0.081 0.336 0.051 0.089 0.030 0.142 0.333 0.100 0.310 
   3   (0.690) 0.786 0.645 0.591 0.919 0.664 0.949 0.911 0.970 0.858 0.667 0.900 0.690 

Locus 373 : 
2 alleles
2.2% missing data
   4   (0.935) 0.978 0.975 0.945 0.984 0.913 0.996 0.998 0.995 0.901 0.904 0.986 0.935 
   2   (0.065) 0.022 0.025 0.055 0.016 0.087 0.004 0.002 0.005 0.099 0.096 0.014 0.065 

Locus 374 : 
2 alleles
19.6% missing data
   2   (0.668) 0.796 0.755 0.637 0.718 0.560 0.660 0.629 0.826 0.463 0.537 0.609 0.669 
   4   (0.332) 0.204 0.245 0.363 0.282 0.440 0.340 0.371 0.174 0.537 0.463 0.391 0.331 

Locus 375 : 
2 alleles
15.9% missing data
   2   (0.908) 0.940 0.935 0.916 0.985 0.927 0.962 0.989 0.804 0.923 0.937 0.907 0.908 
   4   (0.092) 0.060 0.065 0.084 0.015 0.073 0.038 0.011 0.196 0.077 0.063 0.093 0.092 

Locus 376 : 
2 alleles
2.2% missing data
   2   (0.859) 0.878 0.863 0.953 0.195 0.944 0.940 0.808 0.989 0.960 0.905 0.625 0.860 
   3   (0.141) 0.122 0.137 0.047 0.805 0.056 0.060 0.192 0.011 0.040 0.095 0.375 0.140 

Locus 377 : 
2 alleles
4.3% missing data
   1   (0.612) 0.722 0.677 0.561 0.580 0.666 0.560 0.293 0.945 0.352 0.569 0.197 0.611 
   3   (0.388) 0.278 0.323 0.439 0.420 0.334 0.440 0.707 0.055 0.648 0.431 0.803 0.389 

Locus 378 : 
2 alleles
15.9% missing data
   2   (0.175) 0.108 0.082 0.375 0.033 0.362 0.160 0.012 0.014 0.447 0.196 0.055 0.175 
   4   (0.825) 0.892 0.918 0.625 0.967 0.638 0.840 0.988 0.986 0.553 0.804 0.945 0.825 

Locus 379 : 
2 alleles
14.5% missing data
   2   (0.649) 0.770 0.616 0.647 0.906 0.716 0.569 0.679 0.368 0.736 0.679 0.475 0.649 
   4   (0.351) 0.230 0.384 0.353 0.094 0.284 0.431 0.321 0.632 0.264 0.321 0.525 0.351 

Locus 380 : 
2 alleles
2.9% missing data
   2   (0.878) 0.849 0.840 0.957 0.962 0.940 0.980 0.902 0.992 0.971 0.939 0.904 0.878 
   4   (0.122) 0.151 0.160 0.043 0.038 0.060 0.020 0.098 0.008 0.029 0.061 0.096 0.122 

Locus 381 : 
2 alleles
7.2% missing data
   4   (0.866) 0.887 0.902 0.923 0.802 0.925 0.884 0.874 0.961 0.948 0.789 0.979 0.866 
   2   (0.134) 0.113 0.098 0.077 0.198 0.075 0.116 0.126 0.039 0.052 0.211 0.021 0.134 

Locus 382 : 
2 alleles
5.8% missing data
   4   (0.886) 0.930 0.907 0.957 0.970 0.929 0.969 0.907 0.256 0.877 0.921 0.920 0.886 
   2   (0.114) 0.070 0.093 0.043 0.030 0.071 0.031 0.093 0.744 0.123 0.079 0.080 0.114 

Locus 383 : 
2 alleles
14.5% missing data
   1   (0.262) 0.252 0.210 0.541 0.211 0.332 0.173 0.038 0.027 0.202 0.189 0.145 0.262 
   3   (0.738) 0.748 0.790 0.459 0.789 0.668 0.827 0.962 0.973 0.798 0.811 0.855 0.738 

Locus 384 : 
2 alleles
8.7% missing data
   1   (0.868) 0.725 0.900 0.897 0.972 0.905 0.842 0.960 0.965 0.890 0.904 0.900 0.869 
   3   (0.132) 0.275 0.100 0.103 0.028 0.095 0.158 0.040 0.035 0.110 0.096 0.100 0.131 

Locus 385 : 
2 alleles
10.9% missing data
   2   (0.884) 0.929 0.893 0.968 0.932 0.843 0.390 0.985 0.801 0.972 0.957 0.900 0.884 
   4   (0.116) 0.071 0.107 0.032 0.068 0.157 0.610 0.015 0.199 0.028 0.043 0.100 0.116 

Locus 386 : 
2 alleles
11.6% missing data
   2   (0.855) 0.933 0.813 0.934 0.969 0.822 0.869 0.974 0.860 0.924 0.935 0.674 0.855 
   1   (0.145) 0.067 0.187 0.066 0.031 0.178 0.131 0.026 0.140 0.076 0.065 0.326 0.145 

Locus 387 : 
2 alleles
7.2% missing data
   2   (0.795) 0.810 0.723 0.909 0.810 0.881 0.770 0.746 0.941 0.911 0.836 0.960 0.795 
   3   (0.205) 0.190 0.277 0.091 0.190 0.119 0.230 0.254 0.059 0.089 0.164 0.040 0.205 

Locus 388 : 
2 alleles
6.5% missing data
   3   (0.809) 0.849 0.857 0.892 0.845 0.813 0.885 0.854 0.454 0.672 0.815 0.797 0.808 
   1   (0.191) 0.151 0.143 0.108 0.155 0.187 0.115 0.146 0.546 0.328 0.185 0.203 0.192 

Locus 389 : 
2 alleles
4.3% missing data
   1   (0.784) 0.816 0.830 0.787 0.147 0.820 0.830 0.951 0.906 0.829 0.743 0.939 0.784 
   3   (0.216) 0.184 0.170 0.213 0.853 0.180 0.170 0.049 0.094 0.171 0.257 0.061 0.216 

Locus 390 : 
2 alleles
15.9% missing data
   1   (0.702) 0.811 0.750 0.639 0.908 0.707 0.744 0.815 0.689 0.736 0.502 0.645 0.703 
   3   (0.298) 0.189 0.250 0.361 0.092 0.293 0.256 0.185 0.311 0.264 0.498 0.355 0.297 

Locus 391 : 
2 alleles
4.3% missing data
   4   (0.733) 0.836 0.666 0.831 0.935 0.781 0.961 0.758 0.337 0.823 0.742 0.920 0.733 
   2   (0.267) 0.164 0.334 0.169 0.065 0.219 0.039 0.242 0.663 0.177 0.258 0.080 0.267 

Locus 392 : 
2 alleles
15.9% missing data
   3   (0.929) 0.939 0.889 0.990 0.785 0.987 0.986 0.933 0.693 0.994 0.984 0.932 0.929 
   1   (0.071) 0.061 0.111 0.010 0.215 0.013 0.014 0.067 0.307 0.006 0.016 0.068 0.071 

Locus 393 : 
2 alleles
15.2% missing data
   3   (0.880) 0.833 0.891 0.950 0.976 0.916 0.894 0.964 0.968 0.959 0.893 0.943 0.879 
   1   (0.120) 0.167 0.109 0.050 0.024 0.084 0.106 0.036 0.032 0.041 0.107 0.057 0.121 

Locus 394 : 
2 alleles
10.1% missing data
   2   (0.875) 0.898 0.855 0.961 0.847 0.878 0.978 0.974 0.990 0.872 0.895 0.975 0.876 
   4   (0.125) 0.102 0.145 0.039 0.153 0.122 0.022 0.026 0.010 0.128 0.105 0.025 0.124 

Locus 395 : 
2 alleles
11.6% missing data
   2   (0.315) 0.213 0.358 0.270 0.282 0.199 0.318 0.145 0.948 0.311 0.342 0.269 0.314 
   4   (0.685) 0.787 0.642 0.730 0.718 0.801 0.682 0.855 0.052 0.689 0.658 0.731 0.686 

Locus 396 : 
2 alleles
12.3% missing data
   3   (0.747) 0.483 0.682 0.918 0.779 0.862 0.938 0.919 0.100 0.924 0.783 0.951 0.747 
   1   (0.253) 0.517 0.318 0.082 0.221 0.138 0.062 0.081 0.900 0.076 0.217 0.049 0.253 

Locus 397 : 
2 alleles
6.5% missing data
   2   (0.526) 0.585 0.443 0.578 0.803 0.706 0.941 0.426 0.605 0.567 0.461 0.183 0.526 
   3   (0.474) 0.415 0.557 0.422 0.197 0.294 0.059 0.574 0.395 0.433 0.539 0.817 0.474 

Locus 398 : 
2 alleles
11.6% missing data
   2   (0.515) 0.695 0.510 0.383 0.498 0.524 0.042 0.911 0.944 0.354 0.411 0.524 0.515 
   4   (0.485) 0.305 0.490 0.617 0.502 0.476 0.958 0.089 0.056 0.646 0.589 0.476 0.485 

Locus 399 : 
2 alleles
2.9% missing data
   3   (0.911) 0.963 0.939 0.911 0.960 0.928 0.968 0.991 0.972 0.934 0.931 0.826 0.912 
   1   (0.089) 0.037 0.061 0.089 0.040 0.072 0.032 0.009 0.028 0.066 0.069 0.174 0.088 

Locus 400 : 
2 alleles
5.1% missing data
   1   (0.695) 0.428 0.719 0.762 0.755 0.765 0.747 0.901 0.974 0.446 0.729 0.772 0.694 
   3   (0.305) 0.572 0.281 0.238 0.245 0.235 0.253 0.099 0.026 0.554 0.271 0.228 0.306 

Locus 401 : 
2 alleles
13.0% missing data
   1   (0.840) 0.771 0.887 0.840 0.871 0.844 0.872 0.984 0.986 0.680 0.832 0.928 0.840 
   2   (0.160) 0.229 0.113 0.160 0.129 0.156 0.128 0.016 0.014 0.320 0.168 0.072 0.160 

Locus 402 : 
2 alleles
5.1% missing data
   2   (0.757) 0.773 0.688 0.921 0.705 0.855 0.428 0.802 0.376 0.742 0.839 0.923 0.756 
   4   (0.243) 0.227 0.312 0.079 0.295 0.145 0.572 0.198 0.624 0.258 0.161 0.077 0.244 

Locus 403 : 
2 alleles
3.6% missing data
   4   (0.808) 0.843 0.806 0.933 0.424 0.829 0.343 0.899 0.986 0.813 0.892 0.700 0.808 
   2   (0.192) 0.157 0.194 0.067 0.576 0.171 0.657 0.101 0.014 0.187 0.108 0.300 0.192 

Locus 404 : 
2 alleles
12.3% missing data
   2   (0.843) 0.818 0.863 0.903 0.805 0.906 0.799 0.806 0.516 0.954 0.887 0.877 0.844 
   4   (0.157) 0.182 0.137 0.097 0.195 0.094 0.201 0.194 0.484 0.046 0.113 0.123 0.156 

Locus 405 : 
2 alleles
2.2% missing data
   2   (0.728) 0.817 0.695 0.875 0.940 0.719 0.454 0.829 0.352 0.817 0.670 0.899 0.729 
   3   (0.272) 0.183 0.305 0.125 0.060 0.281 0.546 0.171 0.648 0.183 0.330 0.101 0.271 

Locus 406 : 
2 alleles
11.6% missing data
   2   (0.893) 0.656 0.883 0.974 0.906 0.961 0.775 0.971 0.983 0.983 0.936 0.978 0.893 
   4   (0.107) 0.344 0.117 0.026 0.094 0.039 0.225 0.029 0.017 0.017 0.064 0.022 0.107 

Locus 407 : 
2 alleles
3.6% missing data
   2   (0.839) 0.914 0.880 0.723 0.961 0.866 0.972 0.980 0.985 0.756 0.761 0.875 0.839 
   4   (0.161) 0.086 0.120 0.277 0.039 0.134 0.028 0.020 0.015 0.244 0.239 0.125 0.161 

Locus 408 : 
2 alleles
13.0% missing data
   2   (0.851) 0.859 0.803 0.953 0.867 0.887 0.851 0.965 0.988 0.959 0.852 0.970 0.851 
   4   (0.149) 0.141 0.197 0.047 0.133 0.113 0.149 0.035 0.012 0.041 0.148 0.030 0.149 

Locus 409 : 
2 alleles
2.2% missing data
   2   (0.102) 0.033 0.044 0.235 0.021 0.175 0.007 0.004 0.007 0.107 0.133 0.119 0.102 
   4   (0.898) 0.967 0.956 0.765 0.979 0.825 0.993 0.996 0.993 0.893 0.867 0.881 0.898 

Locus 410 : 
2 alleles
5.1% missing data
   2   (0.907) 0.955 0.888 0.972 0.962 0.942 0.951 0.984 0.993 0.980 0.929 0.744 0.907 
   4   (0.093) 0.045 0.112 0.028 0.038 0.058 0.049 0.016 0.007 0.020 0.071 0.256 0.093 

Locus 411 : 
2 alleles
18.1% missing data
   2   (0.861) 0.871 0.870 0.908 0.970 0.888 0.873 0.979 0.986 0.923 0.816 0.957 0.860 
   4   (0.139) 0.129 0.130 0.092 0.030 0.112 0.127 0.021 0.014 0.077 0.184 0.043 0.140 

Locus 412 : 
2 alleles
14.5% missing data
   1   (0.887) 0.942 0.934 0.885 0.972 0.871 0.935 0.985 0.801 0.944 0.867 0.921 0.887 
   2   (0.113) 0.058 0.066 0.115 0.028 0.129 0.065 0.015 0.199 0.056 0.133 0.079 0.113 

Locus 413 : 
2 alleles
14.5% missing data
   1   (0.946) 0.987 0.984 0.848 0.992 0.940 0.972 0.998 0.995 0.900 0.960 0.993 0.947 
   3   (0.054) 0.013 0.016 0.152 0.008 0.060 0.028 0.002 0.005 0.100 0.040 0.007 0.053 

Locus 414 : 
2 alleles
13.0% missing data
   4   (0.901) 0.937 0.939 0.943 0.938 0.820 0.965 0.993 0.975 0.915 0.921 0.984 0.901 
   2   (0.099) 0.063 0.061 0.057 0.062 0.180 0.035 0.007 0.025 0.085 0.079 0.016 0.099 

Locus 415 : 
2 alleles
3.6% missing data
   1   (0.126) 0.213 0.092 0.173 0.092 0.059 0.037 0.018 0.033 0.166 0.065 0.046 0.126 
   3   (0.874) 0.787 0.908 0.827 0.908 0.941 0.963 0.982 0.967 0.834 0.935 0.954 0.874 

Locus 416 : 
2 alleles
3.6% missing data
   3   (0.857) 0.804 0.890 0.827 0.968 0.868 0.981 0.980 0.986 0.943 0.888 0.958 0.857 
   1   (0.143) 0.196 0.110 0.173 0.032 0.132 0.019 0.020 0.014 0.057 0.112 0.042 0.143 

Locus 417 : 
2 alleles
10.1% missing data
   3   (0.906) 0.896 0.930 0.969 0.984 0.835 0.991 0.992 0.979 0.974 0.938 0.986 0.905 
   4   (0.094) 0.104 0.070 0.031 0.016 0.165 0.009 0.008 0.021 0.026 0.062 0.014 0.095 

Locus 418 : 
2 alleles
5.1% missing data
   2   (0.775) 0.883 0.712 0.826 0.853 0.766 0.951 0.957 0.978 0.852 0.751 0.958 0.775 
   4   (0.225) 0.117 0.288 0.174 0.147 0.234 0.049 0.043 0.022 0.148 0.249 0.042 0.225 

Locus 419 : 
2 alleles
2.9% missing data
   3   (0.721) 0.832 0.686 0.753 0.838 0.717 0.503 0.941 0.961 0.625 0.715 0.932 0.721 
   4   (0.279) 0.168 0.314 0.247 0.162 0.283 0.497 0.059 0.039 0.375 0.285 0.068 0.279 

Locus 420 : 
2 alleles
13.8% missing data
   1   (0.272) 0.555 0.225 0.166 0.484 0.255 0.052 0.177 0.256 0.325 0.280 0.305 0.272 
   4   (0.728) 0.445 0.775 0.834 0.516 0.745 0.948 0.823 0.744 0.675 0.720 0.695 0.728 

Locus 421 : 
2 alleles
11.6% missing data
   2   (0.942) 0.986 0.984 0.887 0.992 0.950 0.973 0.998 0.995 0.868 0.838 0.994 0.942 
   4   (0.058) 0.014 0.016 0.113 0.008 0.050 0.027 0.002 0.005 0.132 0.162 0.006 0.058 

Locus 422 : 
2 alleles
5.1% missing data
   2   (0.831) 0.820 0.893 0.909 0.923 0.790 0.931 0.963 0.012 0.817 0.846 0.970 0.830 
   4   (0.169) 0.180 0.107 0.091 0.077 0.210 0.069 0.037 0.988 0.183 0.154 0.030 0.170 

Locus 423 : 
2 alleles
14.5% missing data
   3   (0.660) 0.747 0.660 0.762 0.929 0.678 0.445 0.146 0.290 0.568 0.759 0.720 0.659 
   2   (0.340) 0.253 0.340 0.238 0.071 0.322 0.555 0.854 0.710 0.432 0.241 0.280 0.341 

Locus 424 : 
2 alleles
13.0% missing data
   2   (0.870) 0.898 0.873 0.948 0.919 0.910 0.930 0.979 0.988 0.929 0.907 0.261 0.870 
   4   (0.130) 0.102 0.127 0.052 0.081 0.090 0.070 0.021 0.012 0.071 0.093 0.739 0.130 

Locus 425 : 
2 alleles
2.9% missing data
   2   (0.872) 0.922 0.826 0.969 0.787 0.935 0.795 0.712 0.991 0.963 0.942 0.819 0.873 
   4   (0.128) 0.078 0.174 0.031 0.213 0.065 0.205 0.288 0.009 0.037 0.058 0.181 0.127 

Locus 426 : 
2 alleles
5.8% missing data
   3   (0.851) 0.945 0.908 0.691 0.917 0.825 0.982 0.990 0.989 0.681 0.817 0.820 0.851 
   2   (0.149) 0.055 0.092 0.309 0.083 0.175 0.018 0.010 0.011 0.319 0.183 0.180 0.149 

Locus 427 : 
2 alleles
18.8% missing data
   4   (0.887) 0.807 0.922 0.932 0.983 0.859 0.895 0.989 0.990 0.898 0.916 0.984 0.887 
   2   (0.113) 0.193 0.078 0.068 0.017 0.141 0.105 0.011 0.010 0.102 0.084 0.016 0.113 

Locus 428 : 
2 alleles
5.8% missing data
   2   (0.915) 0.914 0.905 0.980 0.978 0.966 0.983 0.955 0.994 0.977 0.939 0.987 0.915 
   4   (0.085) 0.086 0.095 0.020 0.022 0.034 0.017 0.045 0.006 0.023 0.061 0.013 0.085 

Locus 429 : 
2 alleles
15.2% missing data
   2   (0.718) 0.691 0.737 0.687 0.930 0.721 0.350 0.884 0.711 0.813 0.804 0.609 0.718 
   3   (0.282) 0.309 0.263 0.313 0.070 0.279 0.650 0.116 0.289 0.187 0.196 0.391 0.282 

Locus 430 : 
2 alleles
4.3% missing data
   4   (0.780) 0.837 0.786 0.849 0.890 0.793 0.937 0.857 0.377 0.831 0.799 0.928 0.779 
   2   (0.220) 0.163 0.214 0.151 0.110 0.207 0.063 0.143 0.623 0.169 0.201 0.072 0.221 

Locus 431 : 
2 alleles
2.9% missing data
   1   (0.364) 0.439 0.346 0.309 0.329 0.355 0.857 0.560 0.356 0.136 0.236 0.760 0.364 
   3   (0.636) 0.561 0.654 0.691 0.671 0.645 0.143 0.440 0.644 0.864 0.764 0.240 0.636 

Locus 432 : 
2 alleles
0.7% missing data
   1   (0.481) 0.567 0.471 0.478 0.100 0.500 0.069 0.506 0.967 0.483 0.482 0.501 0.482 
   4   (0.519) 0.433 0.529 0.522 0.900 0.500 0.931 0.494 0.033 0.517 0.518 0.499 0.518 

Locus 433 : 
2 alleles
13.8% missing data
   2   (0.829) 0.779 0.882 0.881 0.827 0.847 0.954 0.971 0.984 0.910 0.605 0.955 0.828 
   4   (0.171) 0.221 0.118 0.119 0.173 0.153 0.046 0.029 0.016 0.090 0.395 0.045 0.172 

Locus 434 : 
2 alleles
14.5% missing data
   3   (0.729) 0.732 0.719 0.817 0.765 0.789 0.961 0.889 0.155 0.734 0.704 0.931 0.729 
   2   (0.271) 0.268 0.281 0.183 0.235 0.211 0.039 0.111 0.845 0.266 0.296 0.069 0.271 

Locus 435 : 
2 alleles
3.6% missing data
   4   (0.814) 0.861 0.833 0.738 0.852 0.895 0.966 0.969 0.979 0.837 0.784 0.952 0.813 
   2   (0.186) 0.139 0.167 0.262 0.148 0.105 0.034 0.031 0.021 0.163 0.216 0.048 0.187 

Locus 436 : 
2 alleles
8.0% missing data
   4   (0.741) 0.723 0.730 0.797 0.344 0.774 0.943 0.963 0.974 0.682 0.792 0.738 0.741 
   2   (0.259) 0.277 0.270 0.203 0.656 0.226 0.057 0.037 0.026 0.318 0.208 0.262 0.259 

Locus 437 : 
2 alleles
2.9% missing data
   1   (0.907) 0.959 0.922 0.971 0.984 0.947 0.965 0.970 0.972 0.973 0.943 0.228 0.907 
   3   (0.093) 0.041 0.078 0.029 0.016 0.053 0.035 0.030 0.028 0.027 0.057 0.772 0.093 

Locus 438 : 
2 alleles
5.1% missing data
   2   (0.942) 0.988 0.986 0.806 0.981 0.948 0.986 0.999 0.984 0.970 0.889 0.995 0.942 
   4   (0.058) 0.012 0.014 0.194 0.019 0.052 0.014 0.001 0.016 0.030 0.111 0.005 0.058 

Locus 439 : 
2 alleles
2.2% missing data
   3   (0.908) 0.937 0.940 0.927 0.983 0.904 0.888 0.992 0.994 0.859 0.925 0.979 0.908 
   4   (0.092) 0.063 0.060 0.073 0.017 0.096 0.112 0.008 0.006 0.141 0.075 0.021 0.092 

Locus 440 : 
2 alleles
3.6% missing data
   3   (0.828) 0.936 0.823 0.755 0.956 0.796 0.849 0.984 0.942 0.897 0.828 0.923 0.828 
   1   (0.172) 0.064 0.177 0.245 0.044 0.204 0.151 0.016 0.058 0.103 0.172 0.077 0.172 

Locus 441 : 
2 alleles
1.4% missing data
   2   (0.862) 0.893 0.876 0.950 0.579 0.930 0.876 0.956 0.103 0.937 0.921 0.985 0.863 
   4   (0.138) 0.107 0.124 0.050 0.421 0.070 0.124 0.044 0.897 0.063 0.079 0.015 0.137 

Locus 442 : 
2 alleles
6.5% missing data
   3   (0.873) 0.894 0.920 0.754 0.977 0.860 0.989 0.990 0.988 0.969 0.902 0.975 0.872 
   1   (0.127) 0.106 0.080 0.246 0.023 0.140 0.011 0.010 0.012 0.031 0.098 0.025 0.128 

Locus 443 : 
2 alleles
2.2% missing data
   4   (0.677) 0.814 0.586 0.706 0.900 0.735 0.920 0.920 0.897 0.846 0.576 0.885 0.676 
   2   (0.323) 0.186 0.414 0.294 0.100 0.265 0.080 0.080 0.103 0.154 0.424 0.115 0.324 

Locus 444 : 
2 alleles
3.6% missing data
   3   (0.865) 0.936 0.887 0.899 0.412 0.906 0.976 0.973 0.957 0.876 0.886 0.965 0.865 
   2   (0.135) 0.064 0.113 0.101 0.588 0.094 0.024 0.027 0.043 0.124 0.114 0.035 0.135 

Locus 445 : 
2 alleles
13.8% missing data
   3   (0.443) 0.522 0.463 0.304 0.183 0.548 0.277 0.174 0.040 0.703 0.446 0.412 0.443 
   1   (0.557) 0.478 0.537 0.696 0.817 0.452 0.723 0.826 0.960 0.297 0.554 0.588 0.557 

Locus 446 : 
2 alleles
4.3% missing data
   1   (0.237) 0.140 0.258 0.285 0.177 0.203 0.056 0.044 0.026 0.547 0.220 0.287 0.237 
   3   (0.763) 0.860 0.742 0.715 0.823 0.797 0.944 0.956 0.974 0.453 0.780 0.713 0.763 

Locus 447 : 
2 alleles
5.1% missing data
   3   (0.690) 0.424 0.718 0.678 0.926 0.759 0.660 0.809 0.693 0.851 0.765 0.441 0.689 
   2   (0.310) 0.576 0.282 0.322 0.074 0.241 0.340 0.191 0.307 0.149 0.235 0.559 0.311 

Locus 448 : 
2 alleles
12.3% missing data
   1   (0.073) 0.021 0.029 0.072 0.032 0.131 0.050 0.004 0.022 0.172 0.094 0.102 0.073 
   3   (0.927) 0.979 0.971 0.928 0.968 0.869 0.950 0.996 0.978 0.828 0.906 0.898 0.927 

Locus 449 : 
2 alleles
5.1% missing data
   2   (0.403) 0.425 0.439 0.181 0.433 0.397 0.528 0.756 0.231 0.356 0.422 0.072 0.404 
   4   (0.597) 0.575 0.561 0.819 0.567 0.603 0.472 0.244 0.769 0.644 0.578 0.928 0.596 

Locus 450 : 
2 alleles
13.0% missing data
   2   (0.851) 0.886 0.854 0.934 0.963 0.929 0.773 0.422 0.996 0.949 0.890 0.454 0.851 
   4   (0.149) 0.114 0.146 0.066 0.037 0.071 0.227 0.578 0.004 0.051 0.110 0.546 0.149 

Locus 451 : 
2 alleles
2.9% missing data
   2   (0.801) 0.674 0.788 0.877 0.961 0.882 0.683 0.897 0.938 0.912 0.777 0.883 0.802 
   4   (0.199) 0.326 0.212 0.123 0.039 0.118 0.317 0.103 0.062 0.088 0.223 0.117 0.198 

Locus 452 : 
2 alleles
2.2% missing data
   2   (0.618) 0.568 0.627 0.636 0.874 0.618 0.916 0.643 0.763 0.436 0.700 0.170 0.617 
   4   (0.382) 0.432 0.373 0.364 0.126 0.382 0.084 0.357 0.237 0.564 0.300 0.830 0.383 

Locus 453 : 
2 alleles
8.0% missing data
   4   (0.341) 0.249 0.351 0.462 0.590 0.355 0.242 0.050 0.032 0.379 0.262 0.333 0.342 
   2   (0.659) 0.751 0.649 0.538 0.410 0.645 0.758 0.950 0.968 0.621 0.738 0.667 0.658 

Locus 454 : 
2 alleles
2.9% missing data
   4   (0.922) 0.965 0.950 0.934 0.960 0.909 0.994 0.995 0.993 0.954 0.955 0.949 0.922 
   2   (0.078) 0.035 0.050 0.066 0.040 0.091 0.006 0.005 0.007 0.046 0.045 0.051 0.078 

Locus 455 : 
2 alleles
11.6% missing data
   1   (0.910) 0.959 0.936 0.949 0.975 0.863 0.991 0.990 0.862 0.863 0.942 0.931 0.910 
   3   (0.090) 0.041 0.064 0.051 0.025 0.137 0.009 0.010 0.138 0.137 0.058 0.069 0.090 

Locus 456 : 
2 alleles
2.9% missing data
   4   (0.867) 0.725 0.897 0.953 0.948 0.898 0.955 0.927 0.969 0.814 0.876 0.966 0.866 
   2   (0.133) 0.275 0.103 0.047 0.052 0.102 0.045 0.073 0.031 0.186 0.124 0.034 0.134 

Locus 457 : 
2 alleles
11.6% missing data
   3   (0.900) 0.893 0.859 0.970 0.973 0.948 0.984 0.977 0.991 0.973 0.950 0.974 0.900 
   2   (0.100) 0.107 0.141 0.030 0.027 0.052 0.016 0.023 0.009 0.027 0.050 0.026 0.100 

Locus 458 : 
2 alleles
13.0% missing data
   1   (0.839) 0.865 0.878 0.872 0.871 0.844 0.973 0.938 0.292 0.942 0.883 0.920 0.839 
   3   (0.161) 0.135 0.122 0.128 0.129 0.156 0.027 0.062 0.708 0.058 0.117 0.080 0.161 

Locus 459 : 
2 alleles
12.3% missing data
   3   (0.944) 0.983 0.985 0.971 0.972 0.845 0.983 0.998 0.996 0.973 0.787 0.993 0.945 
   4   (0.056) 0.017 0.015 0.029 0.028 0.155 0.017 0.002 0.004 0.027 0.213 0.007 0.055 

Locus 460 : 
2 alleles
6.5% missing data
   1   (0.833) 0.740 0.856 0.928 0.911 0.879 0.057 0.959 0.823 0.913 0.886 0.974 0.833 
   3   (0.167) 0.260 0.144 0.072 0.089 0.121 0.943 0.041 0.177 0.087 0.114 0.026 0.167 

Locus 461 : 
2 alleles
7.2% missing data
   2   (0.755) 0.876 0.777 0.771 0.934 0.851 0.102 0.834 0.663 0.876 0.784 0.131 0.754 
   4   (0.245) 0.124 0.223 0.229 0.066 0.149 0.898 0.166 0.337 0.124 0.216 0.869 0.246 

Locus 462 : 
2 alleles
3.6% missing data
   2   (0.632) 0.636 0.585 0.670 0.224 0.565 0.610 0.945 0.965 0.639 0.746 0.896 0.632 
   4   (0.368) 0.364 0.415 0.330 0.776 0.435 0.390 0.055 0.035 0.361 0.254 0.104 0.368 

Locus 463 : 
2 alleles
8.0% missing data
   1   (0.662) 0.631 0.575 0.772 0.854 0.657 0.763 0.807 0.974 0.524 0.731 0.826 0.663 
   3   (0.338) 0.369 0.425 0.228 0.146 0.343 0.237 0.193 0.026 0.476 0.269 0.174 0.337 

Locus 464 : 
2 alleles
4.3% missing data
   3   (0.902) 0.958 0.923 0.964 0.969 0.933 0.988 0.992 0.992 0.946 0.951 0.036 0.902 
   1   (0.098) 0.042 0.077 0.036 0.031 0.067 0.012 0.008 0.008 0.054 0.049 0.964 0.098 

Locus 465 : 
2 alleles
15.9% missing data
   1   (0.914) 0.955 0.931 0.961 0.795 0.916 0.924 0.990 0.975 0.821 0.968 0.861 0.914 
   3   (0.086) 0.045 0.069 0.039 0.205 0.084 0.076 0.010 0.025 0.179 0.032 0.139 0.086 

Locus 466 : 
2 alleles
13.0% missing data
   3   (0.795) 0.900 0.769 0.805 0.941 0.793 0.792 0.952 0.917 0.904 0.782 0.929 0.795 
   1   (0.205) 0.100 0.231 0.195 0.059 0.207 0.208 0.048 0.083 0.096 0.218 0.071 0.205 

Locus 467 : 
2 alleles
11.6% missing data
   1   (0.832) 0.903 0.875 0.831 0.674 0.817 0.978 0.979 0.959 0.438 0.803 0.928 0.832 
   3   (0.168) 0.097 0.125 0.169 0.326 0.183 0.022 0.021 0.041 0.562 0.197 0.072 0.168 

Locus 468 : 
2 alleles
3.6% missing data
   1   (0.186) 0.144 0.154 0.128 0.302 0.228 0.153 0.039 0.018 0.151 0.280 0.139 0.186 
   3   (0.814) 0.856 0.846 0.872 0.698 0.772 0.847 0.961 0.982 0.849 0.720 0.861 0.814 

Locus 469 : 
2 alleles
5.8% missing data
   2   (0.912) 0.930 0.914 0.958 0.958 0.941 0.985 0.987 0.977 0.878 0.955 0.913 0.912 
   4   (0.088) 0.070 0.086 0.042 0.042 0.059 0.015 0.013 0.023 0.122 0.045 0.087 0.088 

Locus 470 : 
2 alleles
5.1% missing data
   2   (0.406) 0.498 0.393 0.379 0.115 0.314 0.952 0.235 0.932 0.168 0.467 0.176 0.406 
   4   (0.594) 0.502 0.607 0.621 0.885 0.686 0.048 0.765 0.068 0.832 0.533 0.824 0.594 

Locus 471 : 
2 alleles
5.8% missing data
   2   (0.518) 0.534 0.547 0.538 0.869 0.505 0.135 0.401 0.165 0.673 0.577 0.144 0.517 
   4   (0.482) 0.466 0.453 0.462 0.131 0.495 0.865 0.599 0.835 0.327 0.423 0.856 0.483 

Locus 472 : 
2 alleles
3.6% missing data
   3   (0.852) 0.789 0.881 0.877 0.946 0.886 0.983 0.975 0.985 0.936 0.797 0.930 0.853 
   4   (0.148) 0.211 0.119 0.123 0.054 0.114 0.017 0.025 0.015 0.064 0.203 0.070 0.147 

Locus 473 : 
2 alleles
2.9% missing data
   4   (0.879) 0.900 0.868 0.948 0.971 0.883 0.962 0.979 0.988 0.943 0.908 0.976 0.878 
   2   (0.121) 0.100 0.132 0.052 0.029 0.117 0.038 0.021 0.012 0.057 0.092 0.024 0.122 

Locus 474 : 
2 alleles
15.2% missing data
   1   (0.471) 0.334 0.450 0.463 0.463 0.479 0.330 0.416 0.509 0.695 0.584 0.470 0.471 
   3   (0.529) 0.666 0.550 0.537 0.537 0.521 0.670 0.584 0.491 0.305 0.416 0.530 0.529 

Locus 475 : 
2 alleles
11.6% missing data
   3   (0.871) 0.803 0.854 0.948 0.858 0.914 0.980 0.976 0.987 0.863 0.933 0.845 0.871 
   1   (0.129) 0.197 0.146 0.052 0.142 0.086 0.020 0.024 0.013 0.137 0.067 0.155 0.129 

Locus 476 : 
2 alleles
13.0% missing data
   4   (0.920) 0.974 0.979 0.858 0.962 0.865 0.993 0.998 0.994 0.776 0.764 0.991 0.921 
   2   (0.080) 0.026 0.021 0.142 0.038 0.135 0.007 0.002 0.006 0.224 0.236 0.009 0.079 

Locus 477 : 
2 alleles
15.2% missing data
   2   (0.220) 0.315 0.267 0.107 0.058 0.195 0.060 0.087 0.018 0.074 0.173 0.525 0.220 
   4   (0.780) 0.685 0.733 0.893 0.942 0.805 0.940 0.913 0.982 0.926 0.827 0.475 0.780 

Locus 478 : 
2 alleles
6.5% missing data
   4   (0.952) 0.990 0.989 0.947 0.994 0.785 0.997 0.999 0.996 0.928 0.961 0.979 0.952 
   2   (0.048) 0.010 0.011 0.053 0.006 0.215 0.003 0.001 0.004 0.072 0.039 0.021 0.048 

Locus 479 : 
2 alleles
11.6% missing data
   1   (0.857) 0.795 0.866 0.905 0.888 0.884 0.980 0.988 0.984 0.872 0.894 0.970 0.857 
   4   (0.143) 0.205 0.134 0.095 0.112 0.116 0.020 0.012 0.016 0.128 0.106 0.030 0.143 

Locus 480 : 
2 alleles
4.3% missing data
   1   (0.264) 0.172 0.121 0.619 0.877 0.360 0.257 0.036 0.808 0.143 0.309 0.062 0.264 
   3   (0.736) 0.828 0.879 0.381 0.123 0.640 0.743 0.964 0.192 0.857 0.691 0.938 0.736 

Locus 481 : 
2 alleles
2.2% missing data
   3   (0.880) 0.697 0.895 0.931 0.974 0.939 0.960 0.979 0.991 0.958 0.910 0.924 0.880 
   4   (0.120) 0.303 0.105 0.069 0.026 0.061 0.040 0.021 0.009 0.042 0.090 0.076 0.120 

Locus 482 : 
2 alleles
0.7% missing data
   2   (0.168) 0.121 0.218 0.063 0.065 0.151 0.021 0.075 0.015 0.030 0.113 0.666 0.168 
   4   (0.832) 0.879 0.782 0.937 0.935 0.849 0.979 0.925 0.985 0.970 0.887 0.334 0.832 

Locus 483 : 
2 alleles
13.0% missing data
   4   (0.751) 0.640 0.769 0.862 0.808 0.654 0.960 0.661 0.556 0.763 0.863 0.940 0.751 
   2   (0.249) 0.360 0.231 0.138 0.192 0.346 0.040 0.339 0.444 0.237 0.137 0.060 0.249 

Locus 484 : 
2 alleles
12.3% missing data
   3   (0.903) 0.935 0.921 0.943 0.899 0.901 0.985 0.985 0.974 0.961 0.949 0.989 0.903 
   1   (0.097) 0.065 0.079 0.057 0.101 0.099 0.015 0.015 0.026 0.039 0.051 0.011 0.097 

Locus 485 : 
2 alleles
13.0% missing data
   3   (0.844) 0.929 0.794 0.896 0.842 0.837 0.968 0.977 0.985 0.910 0.892 0.963 0.844 
   1   (0.156) 0.071 0.206 0.104 0.158 0.163 0.032 0.023 0.015 0.090 0.108 0.037 0.156 

Locus 486 : 
2 alleles
3.6% missing data
   4   (0.899) 0.899 0.935 0.943 0.932 0.942 0.988 0.986 0.041 0.960 0.948 0.975 0.899 
   2   (0.101) 0.101 0.065 0.057 0.068 0.058 0.012 0.014 0.959 0.040 0.052 0.025 0.101 

Locus 487 : 
2 alleles
2.9% missing data
   2   (0.170) 0.432 0.165 0.066 0.037 0.090 0.435 0.212 0.011 0.079 0.102 0.181 0.170 
   3   (0.830) 0.568 0.835 0.934 0.963 0.910 0.565 0.788 0.989 0.921 0.898 0.819 0.830 

Locus 488 : 
2 alleles
5.8% missing data
   2   (0.822) 0.824 0.842 0.811 0.873 0.830 0.951 0.976 0.986 0.827 0.860 0.895 0.821 
   4   (0.178) 0.176 0.158 0.189 0.127 0.170 0.049 0.024 0.014 0.173 0.140 0.105 0.179 

Locus 489 : 
2 alleles
12.3% missing data
   1   (0.478) 0.616 0.459 0.473 0.460 0.404 0.923 0.859 0.119 0.253 0.430 0.754 0.478 
   3   (0.522) 0.384 0.541 0.527 0.540 0.596 0.077 0.141 0.881 0.747 0.570 0.246 0.522 

Locus 490 : 
2 alleles
3.6% missing data
   2   (0.884) 0.761 0.894 0.955 0.902 0.916 0.840 0.982 0.989 0.976 0.918 0.982 0.884 
   4   (0.116) 0.239 0.106 0.045 0.098 0.084 0.160 0.018 0.011 0.024 0.082 0.018 0.116 

Locus 491 : 
2 alleles
5.1% missing data
   3   (0.069) 0.020 0.026 0.062 0.024 0.100 0.005 0.003 0.016 0.058 0.126 0.022 0.069 
   1   (0.931) 0.980 0.974 0.938 0.976 0.900 0.995 0.997 0.984 0.942 0.874 0.978 0.931 

Locus 492 : 
2 alleles
1.4% missing data
   1   (0.904) 0.938 0.911 0.967 0.927 0.957 0.992 0.990 0.992 0.950 0.859 0.983 0.904 
   3   (0.096) 0.062 0.089 0.033 0.073 0.043 0.008 0.010 0.008 0.050 0.141 0.017 0.096 

Locus 493 : 
2 alleles
10.9% missing data
   2   (0.859) 0.913 0.860 0.897 0.932 0.874 0.977 0.978 0.961 0.877 0.832 0.961 0.859 
   4   (0.141) 0.087 0.140 0.103 0.068 0.126 0.023 0.022 0.039 0.123 0.168 0.039 0.141 

Locus 494 : 
2 alleles
2.9% missing data
   4   (0.828) 0.822 0.797 0.937 0.955 0.922 0.844 0.889 0.988 0.864 0.778 0.402 0.829 
   3   (0.172) 0.178 0.203 0.063 0.045 0.078 0.156 0.111 0.012 0.136 0.222 0.598 0.171 

Locus 495 : 
2 alleles
14.5% missing data
   2   (0.811) 0.765 0.813 0.893 0.953 0.864 0.879 0.502 0.283 0.919 0.893 0.964 0.811 
   4   (0.189) 0.235 0.187 0.107 0.047 0.136 0.121 0.498 0.717 0.081 0.107 0.036 0.189 

Locus 496 : 
2 alleles
2.9% missing data
   4   (0.848) 0.871 0.867 0.922 0.690 0.870 0.784 0.979 0.988 0.911 0.868 0.707 0.847 
   2   (0.152) 0.129 0.133 0.078 0.310 0.130 0.216 0.021 0.012 0.089 0.132 0.293 0.153 

Locus 497 : 
2 alleles
4.3% missing data
   1   (0.847) 0.824 0.894 0.868 0.951 0.786 0.898 0.985 0.988 0.860 0.872 0.968 0.847 
   3   (0.153) 0.176 0.106 0.132 0.049 0.214 0.102 0.015 0.012 0.140 0.128 0.032 0.153 

Locus 498 : 
2 alleles
12.3% missing data
   3   (0.883) 0.924 0.925 0.920 0.904 0.898 0.987 0.981 0.991 0.946 0.859 0.313 0.883 
   2   (0.117) 0.076 0.075 0.080 0.096 0.102 0.013 0.019 0.009 0.054 0.141 0.687 0.117 

Locus 499 : 
2 alleles
4.3% missing data
   4   (0.906) 0.777 0.925 0.971 0.488 0.965 0.976 0.978 0.989 0.986 0.950 0.988 0.906 
   2   (0.094) 0.223 0.075 0.029 0.512 0.035 0.024 0.022 0.011 0.014 0.050 0.012 0.094 

Locus 500 : 
2 alleles
15.2% missing data
   1   (0.837) 0.909 0.754 0.889 0.956 0.906 0.871 0.971 0.980 0.939 0.863 0.946 0.837 
   3   (0.163) 0.091 0.246 0.111 0.044 0.094 0.129 0.029 0.020 0.061 0.137 0.054 0.163 

Locus 501 : 
2 alleles
1.4% missing data
   1   (0.672) 0.770 0.623 0.679 0.924 0.686 0.047 0.945 0.966 0.814 0.768 0.373 0.672 
   2   (0.328) 0.230 0.377 0.321 0.076 0.314 0.953 0.055 0.034 0.186 0.232 0.627 0.328 

Locus 502 : 
2 alleles
10.9% missing data
   2   (0.949) 0.983 0.987 0.869 0.976 0.951 0.985 0.998 0.996 0.977 0.960 0.995 0.949 
   4   (0.051) 0.017 0.013 0.131 0.024 0.049 0.015 0.002 0.004 0.023 0.040 0.005 0.051 

Locus 503 : 
2 alleles
16.7% missing data
   4   (0.817) 0.897 0.714 0.881 0.944 0.904 0.975 0.976 0.982 0.849 0.846 0.893 0.816 
   3   (0.183) 0.103 0.286 0.119 0.056 0.096 0.025 0.024 0.018 0.151 0.154 0.107 0.184 

Locus 504 : 
2 alleles
6.5% missing data
   1   (0.800) 0.860 0.734 0.696 0.939 0.871 0.974 0.945 0.935 0.904 0.881 0.973 0.800 
   3   (0.200) 0.140 0.266 0.304 0.061 0.129 0.026 0.055 0.065 0.096 0.119 0.027 0.200 

Locus 505 : 
2 alleles
11.6% missing data
   1   (0.388) 0.259 0.322 0.608 0.441 0.287 0.390 0.160 0.832 0.330 0.415 0.941 0.388 
   3   (0.612) 0.741 0.678 0.392 0.559 0.713 0.610 0.840 0.168 0.670 0.585 0.059 0.612 

Locus 506 : 
2 alleles
3.6% missing data
   4   (0.910) 0.969 0.927 0.935 0.946 0.930 0.992 0.994 0.993 0.860 0.914 0.969 0.910 
   2   (0.090) 0.031 0.073 0.065 0.054 0.070 0.008 0.006 0.007 0.140 0.086 0.031 0.090 

Locus 507 : 
2 alleles
5.8% missing data
   4   (0.616) 0.749 0.622 0.716 0.642 0.659 0.488 0.460 0.173 0.713 0.475 0.665 0.617 
   1   (0.384) 0.251 0.378 0.284 0.358 0.341 0.512 0.540 0.827 0.287 0.525 0.335 0.383 

Locus 508 : 
2 alleles
18.1% missing data
   3   (0.915) 0.867 0.964 0.866 0.934 0.933 0.992 0.996 0.994 0.952 0.952 0.963 0.915 
   4   (0.085) 0.133 0.036 0.134 0.066 0.067 0.008 0.004 0.006 0.048 0.048 0.037 0.085 

Locus 509 : 
2 alleles
17.4% missing data
   1   (0.829) 0.813 0.829 0.852 0.958 0.864 0.977 0.978 0.988 0.923 0.817 0.951 0.828 
   3   (0.171) 0.187 0.171 0.148 0.042 0.136 0.023 0.022 0.012 0.077 0.183 0.049 0.172 

Locus 510 : 
2 alleles
4.3% missing data
   1   (0.694) 0.737 0.623 0.758 0.885 0.671 0.963 0.951 0.975 0.714 0.820 0.043 0.694 
   4   (0.306) 0.263 0.377 0.242 0.115 0.329 0.037 0.049 0.025 0.286 0.180 0.957 0.306 

Locus 511 : 
2 alleles
15.9% missing data
   1   (0.892) 0.603 0.894 0.972 0.962 0.961 0.973 0.948 0.991 0.967 0.926 0.962 0.892 
   3   (0.108) 0.397 0.106 0.028 0.038 0.039 0.027 0.052 0.009 0.033 0.074 0.038 0.108 

Locus 512 : 
2 alleles
15.9% missing data
   3   (0.896) 0.891 0.938 0.961 0.983 0.912 0.906 0.967 0.222 0.970 0.928 0.987 0.896 
   1   (0.104) 0.109 0.062 0.039 0.017 0.088 0.094 0.033 0.778 0.030 0.072 0.013 0.104 

Locus 513 : 
2 alleles
3.6% missing data
   2   (0.764) 0.740 0.729 0.863 0.912 0.815 0.855 0.677 0.801 0.822 0.812 0.901 0.764 
   4   (0.236) 0.260 0.271 0.137 0.088 0.185 0.145 0.323 0.199 0.178 0.188 0.099 0.236 

Locus 514 : 
2 alleles
10.1% missing data
   1   (0.756) 0.794 0.717 0.842 0.912 0.755 0.737 0.974 0.979 0.852 0.730 0.961 0.755 
   3   (0.244) 0.206 0.283 0.158 0.088 0.245 0.263 0.026 0.021 0.148 0.270 0.039 0.245 

Locus 515 : 
2 alleles
3.6% missing data
   4   (0.866) 0.905 0.823 0.948 0.968 0.896 0.893 0.985 0.989 0.910 0.880 0.959 0.866 
   1   (0.134) 0.095 0.177 0.052 0.032 0.104 0.107 0.015 0.011 0.090 0.120 0.041 0.134 

Locus 516 : 
2 alleles
13.8% missing data
   2   (0.871) 0.835 0.908 0.841 0.965 0.907 0.905 0.988 0.990 0.783 0.889 0.971 0.870 
   4   (0.129) 0.165 0.092 0.159 0.035 0.093 0.095 0.012 0.010 0.217 0.111 0.029 0.130 

Locus 517 : 
2 alleles
3.6% missing data
   1   (0.738) 0.826 0.713 0.791 0.696 0.621 0.641 0.968 0.977 0.894 0.706 0.932 0.739 
   4   (0.262) 0.174 0.287 0.209 0.304 0.379 0.359 0.032 0.023 0.106 0.294 0.068 0.261 

Locus 518 : 
2 alleles
6.5% missing data
   4   (0.761) 0.730 0.732 0.836 0.928 0.672 0.885 0.916 0.975 0.897 0.825 0.822 0.761 
   3   (0.239) 0.270 0.268 0.164 0.072 0.328 0.115 0.084 0.025 0.103 0.175 0.178 0.239 

Locus 519 : 
2 alleles
2.9% missing data
   3   (0.700) 0.440 0.644 0.766 0.904 0.721 0.599 0.825 0.923 0.884 0.834 0.914 0.700 
   1   (0.300) 0.560 0.356 0.234 0.096 0.279 0.401 0.175 0.077 0.116 0.166 0.086 0.300 

Locus 520 : 
2 alleles
5.1% missing data
   3   (0.706) 0.728 0.546 0.909 0.953 0.870 0.725 0.077 0.119 0.948 0.910 0.399 0.706 
   4   (0.294) 0.272 0.454 0.091 0.047 0.130 0.275 0.923 0.881 0.052 0.090 0.601 0.294 

Locus 521 : 
2 alleles
3.6% missing data
   2   (0.882) 0.850 0.856 0.966 0.970 0.943 0.716 0.757 0.993 0.981 0.967 0.696 0.882 
   4   (0.118) 0.150 0.144 0.034 0.030 0.057 0.284 0.243 0.007 0.019 0.033 0.304 0.118 

Locus 522 : 
2 alleles
13.8% missing data
   2   (0.904) 0.960 0.963 0.889 0.933 0.847 0.988 0.996 0.992 0.829 0.808 0.972 0.903 
   4   (0.096) 0.040 0.037 0.111 0.067 0.153 0.012 0.004 0.008 0.171 0.192 0.028 0.097 

Locus 523 : 
2 alleles
7.2% missing data
   4   (0.872) 0.938 0.881 0.900 0.793 0.910 0.948 0.987 0.988 0.830 0.775 0.946 0.873 
   3   (0.128) 0.062 0.119 0.100 0.207 0.090 0.052 0.013 0.012 0.170 0.225 0.054 0.127 

Locus 524 : 
2 alleles
13.0% missing data
   1   (0.888) 0.882 0.865 0.955 0.973 0.950 0.906 0.982 0.991 0.955 0.940 0.896 0.887 
   3   (0.112) 0.118 0.135 0.045 0.027 0.050 0.094 0.018 0.009 0.045 0.060 0.104 0.113 

Locus 525 : 
2 alleles
8.0% missing data
   2   (0.910) 0.758 0.887 0.985 0.953 0.973 0.991 0.959 0.992 0.975 0.959 0.929 0.910 
   4   (0.090) 0.242 0.113 0.015 0.047 0.027 0.009 0.041 0.008 0.025 0.041 0.071 0.090 

Locus 526 : 
2 alleles
5.1% missing data
   2   (0.404) 0.268 0.412 0.406 0.451 0.375 0.507 0.384 0.547 0.558 0.429 0.137 0.404 
   3   (0.596) 0.732 0.588 0.594 0.549 0.625 0.493 0.616 0.453 0.442 0.571 0.863 0.596 

Locus 527 : 
2 alleles
5.1% missing data
   2   (0.848) 0.936 0.854 0.892 0.912 0.901 0.951 0.976 0.045 0.937 0.918 0.946 0.846 
   4   (0.152) 0.064 0.146 0.108 0.088 0.099 0.049 0.024 0.955 0.063 0.082 0.054 0.154 

Locus 528 : 
2 alleles
12.3% missing data
   4   (0.886) 0.912 0.939 0.926 0.860 0.937 0.854 0.960 0.986 0.961 0.762 0.416 0.886 
   1   (0.114) 0.088 0.061 0.074 0.140 0.063 0.146 0.040 0.014 0.039 0.238 0.584 0.114 

Locus 529 : 
2 alleles
12.3% missing data
   2   (0.882) 0.696 0.899 0.912 0.867 0.943 0.982 0.985 0.987 0.893 0.927 0.968 0.882 
   4   (0.118) 0.304 0.101 0.088 0.133 0.057 0.018 0.015 0.013 0.107 0.073 0.032 0.118 

Locus 530 : 
2 alleles
2.9% missing data
   1   (0.909) 0.864 0.950 0.921 0.977 0.911 0.989 0.993 0.993 0.958 0.923 0.981 0.910 
   4   (0.091) 0.136 0.050 0.079 0.023 0.089 0.011 0.007 0.007 0.042 0.077 0.019 0.090 

Locus 531 : 
2 alleles
4.3% missing data
   1   (0.759) 0.786 0.824 0.692 0.635 0.773 0.875 0.963 0.927 0.540 0.608 0.857 0.759 
   3   (0.241) 0.214 0.176 0.308 0.365 0.227 0.125 0.037 0.073 0.460 0.392 0.143 0.241 

Locus 532 : 
2 alleles
12.3% missing data
   1   (0.584) 0.789 0.686 0.360 0.858 0.385 0.536 0.956 0.950 0.387 0.394 0.581 0.584 
   4   (0.416) 0.211 0.314 0.640 0.142 0.615 0.464 0.044 0.050 0.613 0.606 0.419 0.416 

Locus 533 : 
2 alleles
5.1% missing data
   1   (0.879) 0.934 0.899 0.907 0.979 0.894 0.981 0.992 0.965 0.915 0.838 0.983 0.878 
   4   (0.121) 0.066 0.101 0.093 0.021 0.106 0.019 0.008 0.035 0.085 0.162 0.017 0.122 

Locus 534 : 
2 alleles
12.3% missing data
   2   (0.871) 0.952 0.910 0.846 0.967 0.871 0.870 0.986 0.968 0.606 0.847 0.962 0.870 
   4   (0.129) 0.048 0.090 0.154 0.033 0.129 0.130 0.014 0.032 0.394 0.153 0.038 0.130 

Locus 535 : 
2 alleles
17.4% missing data
   3   (0.671) 0.572 0.683 0.759 0.685 0.624 0.934 0.916 0.970 0.845 0.559 0.666 0.671 
   1   (0.329) 0.428 0.317 0.241 0.315 0.376 0.066 0.084 0.030 0.155 0.441 0.334 0.329 

Locus 536 : 
2 alleles
2.9% missing data
   1   (0.867) 0.910 0.851 0.930 0.954 0.838 0.923 0.960 0.969 0.868 0.939 0.961 0.867 
   3   (0.133) 0.090 0.149 0.070 0.046 0.162 0.077 0.040 0.031 0.132 0.061 0.039 0.133 

Locus 537 : 
2 alleles
3.6% missing data
   2   (0.462) 0.627 0.425 0.459 0.460 0.545 0.387 0.242 0.037 0.569 0.374 0.934 0.462 
   4   (0.538) 0.373 0.575 0.541 0.540 0.455 0.613 0.758 0.963 0.431 0.626 0.066 0.538 

Locus 538 : 
2 alleles
15.9% missing data
   3   (0.793) 0.735 0.726 0.887 0.689 0.884 0.967 0.934 0.980 0.935 0.826 0.957 0.793 
   1   (0.207) 0.265 0.274 0.113 0.311 0.116 0.033 0.066 0.020 0.065 0.174 0.043 0.207 

Locus 539 : 
2 alleles
13.8% missing data
   2   (0.783) 0.686 0.768 0.891 0.949 0.698 0.705 0.829 0.937 0.888 0.893 0.789 0.783 
   4   (0.217) 0.314 0.232 0.109 0.051 0.302 0.295 0.171 0.063 0.112 0.107 0.211 0.217 

Locus 540 : 
2 alleles
10.1% missing data
   2   (0.768) 0.837 0.680 0.895 0.932 0.790 0.939 0.899 0.242 0.613 0.873 0.889 0.769 
   4   (0.232) 0.163 0.320 0.105 0.068 0.210 0.061 0.101 0.758 0.387 0.127 0.111 0.231 

Locus 541 : 
2 alleles
11.6% missing data
   3   (0.609) 0.497 0.632 0.537 0.838 0.660 0.672 0.819 0.591 0.832 0.570 0.479 0.609 
   4   (0.391) 0.503 0.368 0.463 0.162 0.340 0.328 0.181 0.409 0.168 0.430 0.521 0.391 

Locus 542 : 
2 alleles
3.6% missing data
   1   (0.885) 0.766 0.865 0.983 0.174 0.969 0.979 0.964 0.992 0.983 0.962 0.911 0.885 
   3   (0.115) 0.234 0.135 0.017 0.826 0.031 0.021 0.036 0.008 0.017 0.038 0.089 0.115 

Locus 543 : 
2 alleles
10.1% missing data
   1   (0.931) 0.975 0.972 0.900 0.968 0.961 0.978 0.997 0.995 0.814 0.915 0.970 0.931 
   3   (0.069) 0.025 0.028 0.100 0.032 0.039 0.022 0.003 0.005 0.186 0.085 0.030 0.069 

Locus 544 : 
2 alleles
5.1% missing data
   1   (0.912) 0.969 0.903 0.953 0.982 0.947 0.900 0.990 0.979 0.931 0.965 0.963 0.912 
   3   (0.088) 0.031 0.097 0.047 0.018 0.053 0.100 0.010 0.021 0.069 0.035 0.037 0.088 

Locus 545 : 
2 alleles
2.9% missing data
   2   (0.833) 0.873 0.869 0.832 0.904 0.750 0.964 0.985 0.987 0.894 0.820 0.927 0.833 
   1   (0.167) 0.127 0.131 0.168 0.096 0.250 0.036 0.015 0.013 0.106 0.180 0.073 0.167 

Locus 546 : 
2 alleles
4.3% missing data
   2   (0.890) 0.950 0.913 0.920 0.980 0.910 0.742 0.989 0.789 0.864 0.907 0.963 0.890 
   4   (0.110) 0.050 0.087 0.080 0.020 0.090 0.258 0.011 0.211 0.136 0.093 0.037 0.110 

Locus 547 : 
2 alleles
5.8% missing data
   4   (0.752) 0.869 0.771 0.706 0.776 0.641 0.940 0.951 0.908 0.817 0.723 0.940 0.752 
   2   (0.248) 0.131 0.229 0.294 0.224 0.359 0.060 0.049 0.092 0.183 0.277 0.060 0.248 

Locus 548 : 
2 alleles
5.8% missing data
   3   (0.879) 0.920 0.850 0.953 0.971 0.938 0.816 0.957 0.988 0.904 0.909 0.962 0.879 
   1   (0.121) 0.080 0.150 0.047 0.029 0.062 0.184 0.043 0.012 0.096 0.091 0.038 0.121 

Locus 549 : 
2 alleles
2.9% missing data
   1   (0.112) 0.061 0.106 0.081 0.063 0.070 0.048 0.008 0.010 0.178 0.102 0.071 0.113 
   3   (0.888) 0.939 0.894 0.919 0.937 0.930 0.952 0.992 0.990 0.822 0.898 0.929 0.887 

Locus 550 : 
2 alleles
2.2% missing data
   1   (0.598) 0.497 0.602 0.642 0.453 0.674 0.538 0.822 0.965 0.716 0.565 0.359 0.597 
   4   (0.402) 0.503 0.398 0.358 0.547 0.326 0.462 0.178 0.035 0.284 0.435 0.641 0.403 

Locus 551 : 
2 alleles
2.9% missing data
   4   (0.900) 0.952 0.919 0.939 0.873 0.935 0.990 0.992 0.954 0.938 0.890 0.976 0.900 
   1   (0.100) 0.048 0.081 0.061 0.127 0.065 0.010 0.008 0.046 0.062 0.110 0.024 0.100 

Locus 552 : 
2 alleles
8.0% missing data
   2   (0.899) 0.918 0.960 0.823 0.982 0.873 0.994 0.995 0.991 0.849 0.840 0.977 0.899 
   4   (0.101) 0.082 0.040 0.177 0.018 0.127 0.006 0.005 0.009 0.151 0.160 0.023 0.101 

Locus 553 : 
2 alleles
10.1% missing data
   2   (0.794) 0.707 0.832 0.878 0.907 0.804 0.419 0.948 0.981 0.886 0.852 0.061 0.794 
   1   (0.206) 0.293 0.168 0.122 0.093 0.196 0.581 0.052 0.019 0.114 0.148 0.939 0.206 

Locus 554 : 
2 alleles
4.3% missing data
   1   (0.843) 0.901 0.724 0.945 0.966 0.924 0.861 0.925 0.987 0.948 0.891 0.673 0.843 
   3   (0.157) 0.099 0.276 0.055 0.034 0.076 0.139 0.075 0.013 0.052 0.109 0.327 0.157 

Locus 555 : 
2 alleles
11.6% missing data
   2   (0.867) 0.862 0.895 0.895 0.813 0.906 0.986 0.984 0.991 0.605 0.887 0.777 0.867 
   4   (0.133) 0.138 0.105 0.105 0.187 0.094 0.014 0.016 0.009 0.395 0.113 0.223 0.133 

Locus 556 : 
2 alleles
5.8% missing data
   4   (0.541) 0.312 0.379 0.827 0.435 0.758 0.583 0.055 0.971 0.863 0.714 0.104 0.541 
   2   (0.459) 0.688 0.621 0.173 0.565 0.242 0.417 0.945 0.029 0.137 0.286 0.896 0.459 

Locus 557 : 
2 alleles
14.5% missing data
   1   (0.828) 0.890 0.828 0.848 0.857 0.862 0.959 0.976 0.977 0.740 0.752 0.937 0.828 
   3   (0.172) 0.110 0.172 0.152 0.143 0.138 0.041 0.024 0.023 0.260 0.248 0.063 0.172 

Locus 558 : 
2 alleles
10.9% missing data
   1   (0.872) 0.845 0.900 0.962 0.904 0.945 0.105 0.899 0.409 0.973 0.957 0.900 0.871 
   2   (0.128) 0.155 0.100 0.038 0.096 0.055 0.895 0.101 0.591 0.027 0.043 0.100 0.129 

Locus 559 : 
2 alleles
2.2% missing data
   1   (0.913) 0.884 0.952 0.924 0.951 0.942 0.990 0.994 0.988 0.942 0.931 0.979 0.913 
   4   (0.087) 0.116 0.048 0.076 0.049 0.058 0.010 0.006 0.012 0.058 0.069 0.021 0.087 

Locus 560 : 
2 alleles
13.8% missing data
   2   (0.719) 0.800 0.736 0.886 0.556 0.762 0.700 0.588 0.594 0.718 0.667 0.182 0.719 
   4   (0.281) 0.200 0.264 0.114 0.444 0.238 0.300 0.412 0.406 0.282 0.333 0.818 0.281 

Locus 561 : 
2 alleles
5.8% missing data
   1   (0.502) 0.503 0.504 0.499 0.503 0.500 0.511 0.490 0.511 0.498 0.502 0.513 0.502 
   3   (0.498) 0.497 0.496 0.501 0.497 0.500 0.489 0.510 0.489 0.502 0.498 0.487 0.498 

Locus 562 : 
2 alleles
2.2% missing data
   2   (0.921) 0.935 0.943 0.971 0.973 0.950 0.943 0.992 0.993 0.979 0.906 0.970 0.921 
   4   (0.079) 0.065 0.057 0.029 0.027 0.050 0.057 0.008 0.007 0.021 0.094 0.030 0.079 

Locus 563 : 
2 alleles
1.4% missing data
   1   (0.891) 0.960 0.930 0.913 0.984 0.908 0.993 0.995 0.989 0.918 0.754 0.987 0.890 
   4   (0.109) 0.040 0.070 0.087 0.016 0.092 0.007 0.005 0.011 0.082 0.246 0.013 0.110 

Locus 564 : 
2 alleles
13.0% missing data
   4   (0.948) 0.988 0.985 0.931 0.993 0.944 0.973 0.998 0.996 0.980 0.802 0.995 0.949 
   3   (0.052) 0.012 0.015 0.069 0.007 0.056 0.027 0.002 0.004 0.020 0.198 0.005 0.051 

Locus 565 : 
2 alleles
1.4% missing data
   3   (0.894) 0.975 0.950 0.838 0.959 0.829 0.993 0.996 0.991 0.707 0.862 0.989 0.894 
   1   (0.106) 0.025 0.050 0.162 0.041 0.171 0.007 0.004 0.009 0.293 0.138 0.011 0.106 

Locus 566 : 
2 alleles
7.2% missing data
   1   (0.887) 0.939 0.870 0.934 0.960 0.925 0.961 0.987 0.981 0.934 0.882 0.963 0.887 
   3   (0.113) 0.061 0.130 0.066 0.040 0.075 0.039 0.013 0.019 0.066 0.118 0.037 0.113 

Locus 567 : 
2 alleles
10.9% missing data
   2   (0.715) 0.708 0.719 0.735 0.941 0.784 0.878 0.848 0.318 0.443 0.665 0.806 0.715 
   4   (0.285) 0.292 0.281 0.265 0.059 0.216 0.122 0.152 0.682 0.557 0.335 0.194 0.285 

Locus 568 : 
2 alleles
10.1% missing data
   3   (0.526) 0.500 0.512 0.628 0.459 0.489 0.461 0.710 0.288 0.631 0.595 0.365 0.525 
   4   (0.474) 0.500 0.488 0.372 0.541 0.511 0.539 0.290 0.712 0.369 0.405 0.635 0.475 

Locus 569 : 
2 alleles
12.3% missing data
   4   (0.844) 0.865 0.861 0.906 0.784 0.891 0.960 0.960 0.959 0.518 0.886 0.715 0.844 
   1   (0.156) 0.135 0.139 0.094 0.216 0.109 0.040 0.040 0.041 0.482 0.114 0.285 0.156 

Locus 570 : 
2 alleles
1.4% missing data
   2   (0.835) 0.866 0.806 0.911 0.938 0.912 0.919 0.958 0.090 0.900 0.907 0.960 0.834 
   3   (0.165) 0.134 0.194 0.089 0.062 0.088 0.081 0.042 0.910 0.100 0.093 0.040 0.166 

Locus 571 : 
2 alleles
16.7% missing data
   3   (0.911) 0.841 0.948 0.980 0.972 0.964 0.627 0.883 0.496 0.973 0.956 0.984 0.911 
   2   (0.089) 0.159 0.052 0.020 0.028 0.036 0.373 0.117 0.504 0.027 0.044 0.016 0.089 

Locus 572 : 
2 alleles
10.1% missing data
   2   (0.589) 0.376 0.494 0.718 0.837 0.716 0.900 0.793 0.500 0.624 0.612 0.626 0.589 
   1   (0.411) 0.624 0.506 0.282 0.163 0.284 0.100 0.207 0.500 0.376 0.388 0.374 0.411 

Locus 573 : 
2 alleles
13.8% missing data
   2   (0.773) 0.851 0.889 0.508 0.742 0.686 0.969 0.982 0.982 0.436 0.556 0.913 0.774 
   4   (0.227) 0.149 0.111 0.492 0.258 0.314 0.031 0.018 0.018 0.564 0.444 0.087 0.226 

Locus 574 : 
2 alleles
3.6% missing data
   3   (0.891) 0.914 0.865 0.969 0.904 0.953 0.940 0.981 0.993 0.773 0.938 0.822 0.890 
   1   (0.109) 0.086 0.135 0.031 0.096 0.047 0.060 0.019 0.007 0.227 0.062 0.178 0.110 

Locus 575 : 
2 alleles
12.3% missing data
   1   (0.894) 0.934 0.852 0.965 0.837 0.949 0.945 0.981 0.974 0.968 0.940 0.925 0.894 
   3   (0.106) 0.066 0.148 0.035 0.163 0.051 0.055 0.019 0.026 0.032 0.060 0.075 0.106 

Locus 576 : 
2 alleles
10.9% missing data
   1   (0.800) 0.891 0.847 0.834 0.959 0.821 0.844 0.973 0.132 0.613 0.716 0.949 0.800 
   4   (0.200) 0.109 0.153 0.166 0.041 0.179 0.156 0.027 0.868 0.387 0.284 0.051 0.200 

Locus 577 : 
2 alleles
4.3% missing data
   1   (0.910) 0.967 0.898 0.956 0.965 0.934 0.990 0.994 0.992 0.936 0.937 0.963 0.911 
   2   (0.090) 0.033 0.102 0.044 0.035 0.066 0.010 0.006 0.008 0.064 0.063 0.037 0.089 

Locus 578 : 
2 alleles
14.5% missing data
   2   (0.148) 0.087 0.175 0.083 0.026 0.231 0.112 0.026 0.014 0.089 0.079 0.038 0.148 
   4   (0.852) 0.913 0.825 0.917 0.974 0.769 0.888 0.974 0.986 0.911 0.921 0.962 0.852 

Locus 579 : 
2 alleles
15.2% missing data
   1   (0.899) 0.935 0.911 0.955 0.971 0.962 0.850 0.979 0.058 0.968 0.959 0.970 0.899 
   4   (0.101) 0.065 0.089 0.045 0.029 0.038 0.150 0.021 0.942 0.032 0.041 0.030 0.101 

Locus 580 : 
2 alleles
9.4% missing data
   2   (0.886) 0.907 0.835 0.977 0.809 0.961 0.758 0.931 0.991 0.985 0.958 0.563 0.886 
   4   (0.114) 0.093 0.165 0.023 0.191 0.039 0.242 0.069 0.009 0.015 0.042 0.437 0.114 

Locus 581 : 
2 alleles
5.1% missing data
   1   (0.809) 0.843 0.782 0.898 0.902 0.833 0.798 0.926 0.150 0.866 0.900 0.887 0.809 
   3   (0.191) 0.157 0.218 0.102 0.098 0.167 0.202 0.074 0.850 0.134 0.100 0.113 0.191 

Locus 582 : 
2 alleles
2.9% missing data
   3   (0.918) 0.964 0.892 0.980 0.980 0.944 0.940 0.992 0.988 0.978 0.945 0.980 0.918 
   1   (0.082) 0.036 0.108 0.020 0.020 0.056 0.060 0.008 0.012 0.022 0.055 0.020 0.082 

Locus 583 : 
2 alleles
4.3% missing data
   3   (0.092) 0.032 0.061 0.053 0.013 0.103 0.022 0.008 0.018 0.055 0.170 0.017 0.092 
   4   (0.908) 0.968 0.939 0.947 0.987 0.897 0.978 0.992 0.982 0.945 0.830 0.983 0.908 

Locus 584 : 
2 alleles
4.3% missing data
   3   (0.890) 0.926 0.869 0.979 0.962 0.962 0.915 0.645 0.216 0.984 0.962 0.803 0.890 
   2   (0.110) 0.074 0.131 0.021 0.038 0.038 0.085 0.355 0.784 0.016 0.038 0.197 0.110 

Locus 585 : 
2 alleles
6.5% missing data
   2   (0.339) 0.168 0.153 0.741 0.108 0.663 0.052 0.019 0.042 0.642 0.652 0.075 0.339 
   4   (0.661) 0.832 0.847 0.259 0.892 0.337 0.948 0.981 0.958 0.358 0.348 0.925 0.661 

Locus 586 : 
2 alleles
12.3% missing data
   1   (0.266) 0.190 0.334 0.243 0.348 0.221 0.058 0.139 0.021 0.203 0.218 0.140 0.266 
   3   (0.734) 0.810 0.666 0.757 0.652 0.779 0.942 0.861 0.979 0.797 0.782 0.860 0.734 

Locus 587 : 
2 alleles
1.4% missing data
   2   (0.857) 0.880 0.839 0.953 0.964 0.937 0.978 0.658 0.685 0.922 0.874 0.880 0.857 
   4   (0.143) 0.120 0.161 0.047 0.036 0.063 0.022 0.342 0.315 0.078 0.126 0.120 0.143 

Locus 588 : 
2 alleles
13.0% missing data
   2   (0.904) 0.739 0.925 0.980 0.931 0.947 0.935 0.943 0.992 0.976 0.969 0.510 0.905 
   1   (0.096) 0.261 0.075 0.020 0.069 0.053 0.065 0.057 0.008 0.024 0.031 0.490 0.095 

Locus 589 : 
2 alleles
16.7% missing data
   1   (0.688) 0.813 0.645 0.722 0.922 0.807 0.781 0.426 0.703 0.546 0.701 0.241 0.688 
   3   (0.312) 0.187 0.355 0.278 0.078 0.193 0.219 0.574 0.297 0.454 0.299 0.759 0.312 

Locus 590 : 
2 alleles
5.8% missing data
   3   (0.896) 0.924 0.905 0.970 0.631 0.910 0.992 0.987 0.993 0.967 0.954 0.938 0.896 
   2   (0.104) 0.076 0.095 0.030 0.369 0.090 0.008 0.013 0.007 0.033 0.046 0.062 0.104 

Locus 591 : 
2 alleles
1.4% missing data
   2   (0.907) 0.952 0.838 0.979 0.961 0.969 0.979 0.987 0.992 0.982 0.954 0.966 0.907 
   4   (0.093) 0.048 0.162 0.021 0.039 0.031 0.021 0.013 0.008 0.018 0.046 0.034 0.093 

Locus 592 : 
2 alleles
10.9% missing data
   4   (0.897) 0.949 0.934 0.926 0.969 0.812 0.840 0.992 0.988 0.891 0.901 0.971 0.897 
   2   (0.103) 0.051 0.066 0.074 0.031 0.188 0.160 0.008 0.012 0.109 0.099 0.029 0.103 

Locus 593 : 
2 alleles
13.8% missing data
   1   (0.811) 0.810 0.808 0.927 0.867 0.845 0.102 0.898 0.953 0.965 0.863 0.649 0.811 
   3   (0.189) 0.190 0.192 0.073 0.133 0.155 0.898 0.102 0.047 0.035 0.137 0.351 0.189 

Locus 594 : 
2 alleles
18.8% missing data
   1   (0.089) 0.033 0.044 0.084 0.030 0.194 0.036 0.004 0.013 0.113 0.079 0.024 0.089 
   4   (0.911) 0.967 0.956 0.916 0.970 0.806 0.964 0.996 0.987 0.887 0.921 0.976 0.911 

Locus 595 : 
2 alleles
10.1% missing data
   4   (0.874) 0.893 0.829 0.964 0.974 0.959 0.514 0.913 0.967 0.911 0.957 0.492 0.874 
   2   (0.126) 0.107 0.171 0.036 0.026 0.041 0.486 0.087 0.033 0.089 0.043 0.508 0.126 

Locus 596 : 
2 alleles
14.5% missing data
   2   (0.805) 0.923 0.800 0.924 0.158 0.837 0.834 0.960 0.072 0.921 0.849 0.942 0.805 
   4   (0.195) 0.077 0.200 0.076 0.842 0.163 0.166 0.040 0.928 0.079 0.151 0.058 0.195 

Locus 597 : 
2 alleles
12.3% missing data
   1   (0.279) 0.445 0.236 0.257 0.135 0.324 0.273 0.121 0.311 0.165 0.274 0.220 0.279 
   4   (0.721) 0.555 0.764 0.743 0.865 0.676 0.727 0.879 0.689 0.835 0.726 0.780 0.721 

Locus 598 : 
2 alleles
14.5% missing data
   1   (0.748) 0.814 0.743 0.890 0.197 0.827 0.949 0.828 0.287 0.800 0.774 0.384 0.748 
   3   (0.252) 0.186 0.257 0.110 0.803 0.173 0.051 0.172 0.713 0.200 0.226 0.616 0.252 

Locus 599 : 
2 alleles
13.0% missing data
   3   (0.647) 0.550 0.690 0.727 0.614 0.670 0.947 0.849 0.296 0.541 0.651 0.059 0.647 
   1   (0.353) 0.450 0.310 0.273 0.386 0.330 0.053 0.151 0.704 0.459 0.349 0.941 0.353 

Locus 600 : 
2 alleles
2.9% missing data
   3   (0.831) 0.869 0.860 0.901 0.955 0.807 0.972 0.897 0.406 0.879 0.819 0.967 0.831 
   4   (0.169) 0.131 0.140 0.099 0.045 0.193 0.028 0.103 0.594 0.121 0.181 0.033 0.169 

Locus 601 : 
2 alleles
14.5% missing data
   3   (0.206) 0.108 0.206 0.158 0.203 0.274 0.069 0.029 0.017 0.143 0.287 0.077 0.206 
   1   (0.794) 0.892 0.794 0.842 0.797 0.726 0.931 0.971 0.983 0.857 0.713 0.923 0.794 

Locus 602 : 
2 alleles
8.0% missing data
   1   (0.095) 0.025 0.030 0.097 0.017 0.139 0.049 0.004 0.982 0.168 0.146 0.058 0.095 
   3   (0.905) 0.975 0.970 0.903 0.983 0.861 0.951 0.996 0.018 0.832 0.854 0.942 0.905 

Locus 603 : 
2 alleles
5.1% missing data
   1   (0.809) 0.634 0.688 0.962 0.751 0.905 0.975 0.861 0.987 0.946 0.908 0.788 0.808 
   2   (0.191) 0.366 0.312 0.038 0.249 0.095 0.025 0.139 0.013 0.054 0.092 0.212 0.192 

Locus 604 : 
2 alleles
5.8% missing data
   3   (0.715) 0.726 0.665 0.730 0.934 0.835 0.795 0.749 0.353 0.876 0.787 0.695 0.715 
   1   (0.285) 0.274 0.335 0.270 0.066 0.165 0.205 0.251 0.647 0.124 0.213 0.305 0.285 

Locus 605 : 
2 alleles
7.2% missing data
   4   (0.840) 0.800 0.851 0.840 0.947 0.827 0.951 0.965 0.986 0.886 0.893 0.965 0.840 
   2   (0.160) 0.200 0.149 0.160 0.053 0.173 0.049 0.035 0.014 0.114 0.107 0.035 0.160 

Locus 606 : 
2 alleles
10.9% missing data
   1   (0.779) 0.814 0.790 0.725 0.836 0.853 0.765 0.480 0.685 0.843 0.857 0.946 0.779 
   2   (0.221) 0.186 0.210 0.275 0.164 0.147 0.235 0.520 0.315 0.157 0.143 0.054 0.221 

Locus 607 : 
2 alleles
5.1% missing data
   3   (0.809) 0.689 0.763 0.935 0.953 0.791 0.616 0.950 0.930 0.915 0.898 0.951 0.809 
   1   (0.191) 0.311 0.237 0.065 0.047 0.209 0.384 0.050 0.070 0.085 0.102 0.049 0.191 

Locus 608 : 
2 alleles
2.9% missing data
   3   (0.946) 0.989 0.987 0.936 0.993 0.925 0.996 0.999 0.984 0.857 0.855 0.995 0.946 
   4   (0.054) 0.011 0.013 0.064 0.007 0.075 0.004 0.001 0.016 0.143 0.145 0.005 0.054 

Locus 609 : 
2 alleles
6.5% missing data
   3   (0.907) 0.771 0.873 0.985 0.974 0.973 0.972 0.928 0.991 0.991 0.980 0.627 0.907 
   1   (0.093) 0.229 0.127 0.015 0.026 0.027 0.028 0.072 0.009 0.009 0.020 0.373 0.093 

Locus 610 : 
2 alleles
0.7% missing data
   1   (0.657) 0.795 0.699 0.609 0.936 0.565 0.954 0.547 0.541 0.391 0.616 0.674 0.657 
   3   (0.343) 0.205 0.301 0.391 0.064 0.435 0.046 0.453 0.459 0.609 0.384 0.326 0.343 

Locus 611 : 
2 alleles
3.6% missing data
   4   (0.807) 0.902 0.772 0.846 0.890 0.856 0.366 0.974 0.932 0.855 0.870 0.931 0.806 
   3   (0.193) 0.098 0.228 0.154 0.110 0.144 0.634 0.026 0.068 0.145 0.130 0.069 0.194 

Locus 612 : 
2 alleles
2.9% missing data
   2   (0.951) 0.990 0.989 0.951 0.994 0.851 0.997 0.999 0.996 0.973 0.926 0.979 0.951 
   4   (0.049) 0.010 0.011 0.049 0.006 0.149 0.003 0.001 0.004 0.027 0.074 0.021 0.049 

Locus 613 : 
2 alleles
8.0% missing data
   3   (0.074) 0.034 0.028 0.066 0.010 0.205 0.027 0.003 0.005 0.051 0.092 0.013 0.074 
   4   (0.926) 0.966 0.972 0.934 0.990 0.795 0.973 0.997 0.995 0.949 0.908 0.987 0.926 

Locus 614 : 
2 alleles
13.8% missing data
   3   (0.896) 0.926 0.834 0.979 0.906 0.962 0.958 0.902 0.987 0.970 0.956 0.783 0.896 
   1   (0.104) 0.074 0.166 0.021 0.094 0.038 0.042 0.098 0.013 0.030 0.044 0.217 0.104 

Locus 615 : 
2 alleles
2.9% missing data
   2   (0.793) 0.867 0.711 0.846 0.932 0.844 0.809 0.797 0.984 0.894 0.878 0.931 0.794 
   4   (0.207) 0.133 0.289 0.154 0.068 0.156 0.191 0.203 0.016 0.106 0.122 0.069 0.206 

Locus 616 : 
2 alleles
11.6% missing data
   3   (0.854) 0.914 0.858 0.937 0.958 0.915 0.863 0.952 0.988 0.753 0.774 0.401 0.855 
   4   (0.146) 0.086 0.142 0.063 0.042 0.085 0.137 0.048 0.012 0.247 0.226 0.599 0.145 

Locus 617 : 
2 alleles
0.7% missing data
   2   (0.914) 0.961 0.908 0.975 0.981 0.920 0.957 0.993 0.994 0.960 0.937 0.953 0.914 
   4   (0.086) 0.039 0.092 0.025 0.019 0.080 0.043 0.007 0.006 0.040 0.063 0.047 0.086 

Locus 618 : 
2 alleles
13.8% missing data
   1   (0.055) 0.013 0.016 0.128 0.007 0.055 0.031 0.002 0.063 0.131 0.060 0.008 0.055 
   3   (0.945) 0.987 0.984 0.872 0.993 0.945 0.969 0.998 0.937 0.869 0.940 0.992 0.945 

Locus 619 : 
2 alleles
0.7% missing data
   2   (0.840) 0.855 0.847 0.884 0.972 0.863 0.942 0.948 0.986 0.641 0.854 0.881 0.841 
   4   (0.160) 0.145 0.153 0.116 0.028 0.137 0.058 0.052 0.014 0.359 0.146 0.119 0.159 

Locus 620 : 
2 alleles
11.6% missing data
   1   (0.810) 0.890 0.745 0.794 0.942 0.892 0.852 0.969 0.981 0.937 0.772 0.923 0.810 
   4   (0.190) 0.110 0.255 0.206 0.058 0.108 0.148 0.031 0.019 0.063 0.228 0.077 0.190 

Locus 621 : 
2 alleles
15.2% missing data
   1   (0.878) 0.713 0.890 0.963 0.769 0.951 0.785 0.972 0.872 0.956 0.873 0.921 0.878 
   3   (0.122) 0.287 0.110 0.037 0.231 0.049 0.215 0.028 0.128 0.044 0.127 0.079 0.122 

Locus 622 : 
2 alleles
4.3% missing data
   3   (0.606) 0.573 0.555 0.652 0.611 0.527 0.913 0.849 0.870 0.527 0.651 0.867 0.606 
   1   (0.394) 0.427 0.445 0.348 0.389 0.473 0.087 0.151 0.130 0.473 0.349 0.133 0.394 

Locus 623 : 
2 alleles
6.5% missing data
   1   (0.900) 0.823 0.905 0.963 0.961 0.946 0.981 0.967 0.991 0.831 0.952 0.967 0.900 
   3   (0.100) 0.177 0.095 0.037 0.039 0.054 0.019 0.033 0.009 0.169 0.048 0.033 0.100 

Locus 624 : 
2 alleles
13.0% missing data
   3   (0.775) 0.520 0.847 0.862 0.704 0.791 0.774 0.818 0.794 0.848 0.723 0.742 0.775 
   4   (0.225) 0.480 0.153 0.138 0.296 0.209 0.226 0.182 0.206 0.152 0.277 0.258 0.225 

Locus 625 : 
2 alleles
11.6% missing data
   1   (0.787) 0.799 0.766 0.690 0.911 0.857 0.961 0.963 0.774 0.726 0.879 0.717 0.787 
   3   (0.213) 0.201 0.234 0.310 0.089 0.143 0.039 0.037 0.226 0.274 0.121 0.283 0.213 

Locus 626 : 
2 alleles
7.2% missing data
   1   (0.884) 0.919 0.859 0.933 0.962 0.927 0.961 0.988 0.941 0.963 0.904 0.985 0.884 
   2   (0.116) 0.081 0.141 0.067 0.038 0.073 0.039 0.012 0.059 0.037 0.096 0.015 0.116 

Locus 627 : 
2 alleles
16.7% missing data
   2   (0.298) 0.373 0.232 0.244 0.869 0.341 0.258 0.043 0.029 0.420 0.401 0.125 0.298 
   4   (0.702) 0.627 0.768 0.756 0.131 0.659 0.742 0.957 0.971 0.580 0.599 0.875 0.702 

Locus 628 : 
2 alleles
3.6% missing data
   1   (0.440) 0.373 0.422 0.441 0.923 0.558 0.235 0.093 0.127 0.498 0.452 0.227 0.440 
   3   (0.560) 0.627 0.578 0.559 0.077 0.442 0.765 0.907 0.873 0.502 0.548 0.773 0.560 

Locus 629 : 
2 alleles
10.9% missing data
   1   (0.867) 0.855 0.855 0.932 0.851 0.898 0.976 0.947 0.957 0.881 0.938 0.659 0.868 
   3   (0.133) 0.145 0.145 0.068 0.149 0.102 0.024 0.053 0.043 0.119 0.062 0.341 0.132 

Locus 630 : 
2 alleles
1.4% missing data
   2   (0.078) 0.038 0.063 0.031 0.048 0.058 0.008 0.006 0.006 0.051 0.064 0.047 0.078 
   4   (0.922) 0.962 0.937 0.969 0.952 0.942 0.992 0.994 0.994 0.949 0.936 0.953 0.922 

Locus 631 : 
2 alleles
15.2% missing data
   2   (0.841) 0.646 0.786 0.958 0.918 0.911 0.735 0.859 0.989 0.972 0.924 0.945 0.841 
   4   (0.159) 0.354 0.214 0.042 0.082 0.089 0.265 0.141 0.011 0.028 0.076 0.055 0.159 

Locus 632 : 
2 alleles
4.3% missing data
   4   (0.821) 0.915 0.870 0.788 0.900 0.781 0.772 0.986 0.983 0.873 0.606 0.961 0.821 
   1   (0.179) 0.085 0.130 0.212 0.100 0.219 0.228 0.014 0.017 0.127 0.394 0.039 0.179 

Locus 633 : 
2 alleles
6.5% missing data
   1   (0.904) 0.934 0.916 0.932 0.980 0.950 0.822 0.964 0.953 0.957 0.915 0.956 0.904 
   3   (0.096) 0.066 0.084 0.068 0.020 0.050 0.178 0.036 0.047 0.043 0.085 0.044 0.096 

Locus 634 : 
2 alleles
1.4% missing data
   4   (0.905) 0.963 0.942 0.978 0.707 0.951 0.986 0.931 0.577 0.984 0.945 0.475 0.906 
   2   (0.095) 0.037 0.058 0.022 0.293 0.049 0.014 0.069 0.423 0.016 0.055 0.525 0.094 

Locus 635 : 
2 alleles
11.6% missing data
   2   (0.120) 0.048 0.097 0.139 0.131 0.126 0.067 0.013 0.008 0.228 0.077 0.042 0.120 
   4   (0.880) 0.952 0.903 0.861 0.869 0.874 0.933 0.987 0.992 0.772 0.923 0.958 0.880 

Locus 636 : 
2 alleles
15.9% missing data
   1   (0.892) 0.942 0.923 0.906 0.963 0.889 0.899 0.983 0.989 0.967 0.883 0.911 0.892 
   3   (0.108) 0.058 0.077 0.094 0.037 0.111 0.101 0.017 0.011 0.033 0.117 0.089 0.108 

Locus 637 : 
2 alleles
10.9% missing data
   3   (0.890) 0.931 0.834 0.974 0.930 0.911 0.897 0.893 0.950 0.964 0.966 0.980 0.890 
   1   (0.110) 0.069 0.166 0.026 0.070 0.089 0.103 0.107 0.050 0.036 0.034 0.020 0.110 

Locus 638 : 
2 alleles
4.3% missing data
   4   (0.915) 0.964 0.973 0.921 0.983 0.508 0.987 0.996 0.994 0.936 0.919 0.965 0.915 
   2   (0.085) 0.036 0.027 0.079 0.017 0.492 0.013 0.004 0.006 0.064 0.081 0.035 0.085 

Locus 639 : 
2 alleles
10.9% missing data
   3   (0.757) 0.784 0.715 0.615 0.935 0.836 0.928 0.905 0.921 0.755 0.820 0.908 0.757 
   1   (0.243) 0.216 0.285 0.385 0.065 0.164 0.072 0.095 0.079 0.245 0.180 0.092 0.243 

Locus 640 : 
2 alleles
9.4% missing data
   2   (0.801) 0.749 0.733 0.884 0.655 0.885 0.773 0.946 0.984 0.914 0.905 0.914 0.801 
   1   (0.199) 0.251 0.267 0.116 0.345 0.115 0.227 0.054 0.016 0.086 0.095 0.086 0.199 

Locus 641 : 
2 alleles
6.5% missing data
   1   (0.909) 0.972 0.944 0.854 0.984 0.912 0.880 0.992 0.902 0.953 0.935 0.969 0.909 
   3   (0.091) 0.028 0.056 0.146 0.016 0.088 0.120 0.008 0.098 0.047 0.065 0.031 0.091 

Locus 642 : 
2 alleles
13.0% missing data
   1   (0.899) 0.962 0.929 0.914 0.983 0.912 0.935 0.994 0.992 0.906 0.847 0.970 0.899 
   4   (0.101) 0.038 0.071 0.086 0.017 0.088 0.065 0.006 0.008 0.094 0.153 0.030 0.101 

Locus 643 : 
2 alleles
1.4% missing data
   2   (0.675) 0.600 0.665 0.754 0.667 0.734 0.766 0.236 0.870 0.732 0.754 0.938 0.675 
   4   (0.325) 0.400 0.335 0.246 0.333 0.266 0.234 0.764 0.130 0.268 0.246 0.062 0.325 

Locus 644 : 
2 alleles
5.8% missing data
   3   (0.874) 0.931 0.855 0.953 0.970 0.901 0.978 0.976 0.991 0.956 0.925 0.323 0.873 
   4   (0.126) 0.069 0.145 0.047 0.030 0.099 0.022 0.024 0.009 0.044 0.075 0.677 0.127 

Locus 645 : 
2 alleles
2.2% missing data
   3   (0.897) 0.898 0.903 0.902 0.954 0.947 0.979 0.974 0.971 0.834 0.952 0.916 0.897 
   2   (0.103) 0.102 0.097 0.098 0.046 0.053 0.021 0.026 0.029 0.166 0.048 0.084 0.103 

Locus 646 : 
2 alleles
16.7% missing data
   3   (0.882) 0.866 0.846 0.938 0.899 0.954 0.884 0.837 0.961 0.968 0.970 0.957 0.882 
   2   (0.118) 0.134 0.154 0.062 0.101 0.046 0.116 0.163 0.039 0.032 0.030 0.043 0.118 

Locus 647 : 
2 alleles
1.4% missing data
   1   (0.841) 0.883 0.861 0.883 0.948 0.886 0.869 0.919 0.565 0.914 0.842 0.962 0.841 
   2   (0.159) 0.117 0.139 0.117 0.052 0.114 0.131 0.081 0.435 0.086 0.158 0.038 0.159 

Locus 648 : 
2 alleles
11.6% missing data
   4   (0.930) 0.967 0.970 0.878 0.967 0.913 0.993 0.997 0.991 0.953 0.944 0.978 0.930 
   2   (0.070) 0.033 0.030 0.122 0.033 0.087 0.007 0.003 0.009 0.047 0.056 0.022 0.070 

Locus 649 : 
2 alleles
8.7% missing data
   2   (0.304) 0.274 0.254 0.410 0.319 0.265 0.187 0.760 0.135 0.250 0.257 0.189 0.304 
   4   (0.696) 0.726 0.746 0.590 0.681 0.735 0.813 0.240 0.865 0.750 0.743 0.811 0.696 

Locus 650 : 
2 alleles
15.2% missing data
   2   (0.775) 0.717 0.769 0.925 0.142 0.875 0.836 0.903 0.159 0.851 0.827 0.931 0.775 
   3   (0.225) 0.283 0.231 0.075 0.858 0.125 0.164 0.097 0.841 0.149 0.173 0.069 0.225 

Locus 651 : 
2 alleles
9.4% missing data
   1   (0.110) 0.065 0.062 0.168 0.072 0.144 0.011 0.008 0.008 0.105 0.150 0.029 0.110 
   4   (0.890) 0.935 0.938 0.832 0.928 0.856 0.989 0.992 0.992 0.895 0.850 0.971 0.890 

Locus 652 : 
2 alleles
10.1% missing data
   2   (0.950) 0.985 0.987 0.922 0.975 0.928 0.997 0.999 0.997 0.933 0.953 0.994 0.950 
   4   (0.050) 0.015 0.013 0.078 0.025 0.072 0.003 0.001 0.003 0.067 0.047 0.006 0.050 

Locus 653 : 
2 alleles
13.0% missing data
   1   (0.887) 0.948 0.858 0.961 0.895 0.928 0.915 0.983 0.966 0.885 0.928 0.825 0.886 
   3   (0.113) 0.052 0.142 0.039 0.105 0.072 0.085 0.017 0.034 0.115 0.072 0.175 0.114 

Locus 654 : 
2 alleles
10.1% missing data
   3   (0.830) 0.656 0.875 0.911 0.880 0.847 0.474 0.974 0.986 0.814 0.872 0.930 0.829 
   1   (0.170) 0.344 0.125 0.089 0.120 0.153 0.526 0.026 0.014 0.186 0.128 0.070 0.171 

Locus 655 : 
2 alleles
1.4% missing data
   3   (0.948) 0.990 0.988 0.940 0.993 0.904 0.997 0.999 0.996 0.961 0.820 0.994 0.948 
   2   (0.052) 0.010 0.012 0.060 0.007 0.096 0.003 0.001 0.004 0.039 0.180 0.006 0.052 

Locus 656 : 
2 alleles
2.2% missing data
   3   (0.759) 0.649 0.843 0.853 0.948 0.780 0.792 0.964 0.004 0.349 0.589 0.961 0.760 
   4   (0.241) 0.351 0.157 0.147 0.052 0.220 0.208 0.036 0.996 0.651 0.411 0.039 0.240 

Locus 657 : 
2 alleles
13.8% missing data
   4   (0.637) 0.554 0.626 0.634 0.677 0.694 0.925 0.594 0.494 0.821 0.657 0.761 0.637 
   2   (0.363) 0.446 0.374 0.366 0.323 0.306 0.075 0.406 0.506 0.179 0.343 0.239 0.363 

Locus 658 : 
2 alleles
18.1% missing data
   4   (0.883) 0.877 0.877 0.961 0.971 0.921 0.878 0.976 0.988 0.942 0.879 0.964 0.883 
   2   (0.117) 0.123 0.123 0.039 0.029 0.079 0.122 0.024 0.012 0.058 0.121 0.036 0.117 

Locus 659 : 
2 alleles
5.1% missing data
   2   (0.822) 0.912 0.811 0.908 0.954 0.853 0.453 0.928 0.126 0.925 0.878 0.912 0.823 
   4   (0.178) 0.088 0.189 0.092 0.046 0.147 0.547 0.072 0.874 0.075 0.122 0.088 0.177 

Locus 660 : 
2 alleles
4.3% missing data
   4   (0.895) 0.926 0.942 0.915 0.950 0.891 0.926 0.980 0.991 0.923 0.943 0.419 0.895 
   2   (0.105) 0.074 0.058 0.085 0.050 0.109 0.074 0.020 0.009 0.077 0.057 0.581 0.105 

Locus 661 : 
2 alleles
13.8% missing data
   1   (0.806) 0.826 0.817 0.926 0.865 0.863 0.114 0.710 0.435 0.888 0.880 0.778 0.806 
   3   (0.194) 0.174 0.183 0.074 0.135 0.137 0.886 0.290 0.565 0.112 0.120 0.222 0.194 

Locus 662 : 
2 alleles
2.2% missing data
   2   (0.896) 0.914 0.932 0.968 0.984 0.965 0.992 0.962 0.260 0.501 0.914 0.952 0.896 
   4   (0.104) 0.086 0.068 0.032 0.016 0.035 0.008 0.038 0.740 0.499 0.086 0.048 0.104 

Locus 663 : 
2 alleles
2.9% missing data
   3   (0.895) 0.956 0.873 0.965 0.960 0.825 0.949 0.991 0.992 0.978 0.949 0.976 0.895 
   1   (0.105) 0.044 0.127 0.035 0.040 0.175 0.051 0.009 0.008 0.022 0.051 0.024 0.105 

Locus 664 : 
2 alleles
15.9% missing data
   2   (0.900) 0.940 0.940 0.794 0.946 0.936 0.973 0.991 0.992 0.667 0.932 0.870 0.901 
   4   (0.100) 0.060 0.060 0.206 0.054 0.064 0.027 0.009 0.008 0.333 0.068 0.130 0.099 

Locus 665 : 
2 alleles
5.8% missing data
   1   (0.838) 0.816 0.837 0.895 0.953 0.854 0.702 0.738 0.991 0.944 0.898 0.943 0.838 
   3   (0.162) 0.184 0.163 0.105 0.047 0.146 0.298 0.262 0.009 0.056 0.102 0.057 0.162 

Locus 666 : 
2 alleles
5.1% missing data
   2   (0.885) 0.892 0.887 0.934 0.965 0.952 0.906 0.981 0.966 0.961 0.833 0.963 0.885 
   4   (0.115) 0.108 0.113 0.066 0.035 0.048 0.094 0.019 0.034 0.039 0.167 0.037 0.115 

Locus 667 : 
2 alleles
2.9% missing data
   3   (0.858) 0.844 0.743 0.957 0.858 0.905 0.978 0.949 0.989 0.903 0.953 0.964 0.858 
   1   (0.142) 0.156 0.257 0.043 0.142 0.095 0.022 0.051 0.011 0.097 0.047 0.036 0.142 

Locus 668 : 
2 alleles
5.1% missing data
   2   (0.779) 0.827 0.769 0.893 0.494 0.812 0.493 0.912 0.978 0.870 0.733 0.929 0.780 
   4   (0.221) 0.173 0.231 0.107 0.506 0.188 0.507 0.088 0.022 0.130 0.267 0.071 0.220 

Locus 669 : 
2 alleles
5.8% missing data
   1   (0.694) 0.892 0.751 0.751 0.574 0.506 0.954 0.962 0.134 0.515 0.575 0.890 0.694 
   3   (0.306) 0.108 0.249 0.249 0.426 0.494 0.046 0.038 0.866 0.485 0.425 0.110 0.306 

Locus 670 : 
2 alleles
3.6% missing data
   1   (0.845) 0.938 0.900 0.818 0.922 0.792 0.901 0.991 0.983 0.854 0.717 0.760 0.845 
   3   (0.155) 0.062 0.100 0.182 0.078 0.208 0.099 0.009 0.017 0.146 0.283 0.240 0.155 

Locus 671 : 
2 alleles
12.3% missing data
   2   (0.740) 0.800 0.745 0.738 0.924 0.766 0.753 0.660 0.477 0.834 0.776 0.880 0.740 
   4   (0.260) 0.200 0.255 0.262 0.076 0.234 0.247 0.340 0.523 0.166 0.224 0.120 0.260 

Locus 672 : 
2 alleles
16.7% missing data
   3   (0.860) 0.908 0.861 0.930 0.461 0.907 0.968 0.983 0.793 0.967 0.881 0.841 0.860 
   4   (0.140) 0.092 0.139 0.070 0.539 0.093 0.032 0.017 0.207 0.033 0.119 0.159 0.140 

Locus 673 : 
2 alleles
3.6% missing data
   1   (0.252) 0.271 0.251 0.148 0.091 0.213 0.247 0.066 0.888 0.470 0.241 0.086 0.252 
   4   (0.748) 0.729 0.749 0.852 0.909 0.787 0.753 0.934 0.112 0.530 0.759 0.914 0.748 

Locus 674 : 
2 alleles
13.0% missing data
   2   (0.711) 0.777 0.765 0.759 0.642 0.736 0.823 0.937 0.214 0.760 0.490 0.907 0.711 
   4   (0.289) 0.223 0.235 0.241 0.358 0.264 0.177 0.063 0.786 0.240 0.510 0.093 0.289 

Locus 675 : 
2 alleles
2.9% missing data
   1   (0.895) 0.943 0.877 0.971 0.546 0.937 0.974 0.989 0.986 0.970 0.946 0.983 0.895 
   3   (0.105) 0.057 0.123 0.029 0.454 0.063 0.026 0.011 0.014 0.030 0.054 0.017 0.105 

Locus 676 : 
2 alleles
11.6% missing data
   1   (0.645) 0.750 0.623 0.624 0.617 0.697 0.932 0.794 0.211 0.755 0.570 0.890 0.645 
   3   (0.355) 0.250 0.377 0.376 0.383 0.303 0.068 0.206 0.789 0.245 0.430 0.110 0.355 

Locus 677 : 
2 alleles
1.4% missing data
   3   (0.792) 0.856 0.815 0.836 0.889 0.862 0.914 0.953 0.073 0.922 0.616 0.958 0.792 
   1   (0.208) 0.144 0.185 0.164 0.111 0.138 0.086 0.047 0.927 0.078 0.384 0.042 0.208 

Locus 678 : 
2 alleles
2.2% missing data
   2   (0.900) 0.821 0.872 0.982 0.963 0.975 0.967 0.955 0.198 0.988 0.963 0.975 0.901 
   4   (0.100) 0.179 0.128 0.018 0.037 0.025 0.033 0.045 0.802 0.012 0.037 0.025 0.099 

Locus 679 : 
2 alleles
9.4% missing data
   1   (0.529) 0.354 0.491 0.649 0.408 0.630 0.690 0.706 0.841 0.342 0.517 0.091 0.529 
   3   (0.471) 0.646 0.509 0.351 0.592 0.370 0.310 0.294 0.159 0.658 0.483 0.909 0.471 

Locus 680 : 
2 alleles
4.3% missing data
   4   (0.894) 0.672 0.876 0.966 0.945 0.956 0.939 0.976 0.991 0.975 0.954 0.977 0.894 
   2   (0.106) 0.328 0.124 0.034 0.055 0.044 0.061 0.024 0.009 0.025 0.046 0.023 0.106 

Locus 681 : 
2 alleles
13.0% missing data
   1   (0.491) 0.438 0.564 0.606 0.505 0.566 0.107 0.087 0.050 0.325 0.369 0.966 0.491 
   4   (0.509) 0.562 0.436 0.394 0.495 0.434 0.893 0.913 0.950 0.675 0.631 0.034 0.509 

Locus 682 : 
2 alleles
16.7% missing data
   1   (0.822) 0.875 0.865 0.716 0.962 0.802 0.953 0.959 0.806 0.888 0.792 0.965 0.822 
   3   (0.178) 0.125 0.135 0.284 0.038 0.198 0.047 0.041 0.194 0.112 0.208 0.035 0.178 

Locus 683 : 
2 alleles
11.6% missing data
   4   (0.857) 0.933 0.859 0.955 0.753 0.902 0.899 0.970 0.075 0.877 0.885 0.972 0.857 
   2   (0.143) 0.067 0.141 0.045 0.247 0.098 0.101 0.030 0.925 0.123 0.115 0.028 0.143 

Locus 684 : 
2 alleles
12.3% missing data
   2   (0.852) 0.903 0.837 0.918 0.955 0.861 0.581 0.958 0.835 0.843 0.926 0.829 0.852 
   4   (0.148) 0.097 0.163 0.082 0.045 0.139 0.419 0.042 0.165 0.157 0.074 0.171 0.148 

Locus 685 : 
2 alleles
17.4% missing data
   1   (0.425) 0.521 0.435 0.261 0.392 0.332 0.503 0.808 0.213 0.396 0.474 0.803 0.424 
   4   (0.575) 0.479 0.565 0.739 0.608 0.668 0.497 0.192 0.787 0.604 0.526 0.197 0.576 

Locus 686 : 
2 alleles
17.4% missing data
   3   (0.104) 0.170 0.092 0.058 0.029 0.080 0.074 0.021 0.008 0.099 0.064 0.052 0.104 
   4   (0.896) 0.830 0.908 0.942 0.971 0.920 0.926 0.979 0.992 0.901 0.936 0.948 0.896 

Locus 687 : 
2 alleles
18.1% missing data
   1   (0.052) 0.011 0.013 0.119 0.007 0.181 0.015 0.001 0.004 0.056 0.031 0.025 0.052 
   3   (0.948) 0.989 0.987 0.881 0.993 0.819 0.985 0.999 0.996 0.944 0.969 0.975 0.948 

Locus 688 : 
2 alleles
3.6% missing data
   1   (0.505) 0.524 0.505 0.683 0.180 0.371 0.921 0.453 0.908 0.264 0.545 0.419 0.504 
   4   (0.495) 0.476 0.495 0.317 0.820 0.629 0.079 0.547 0.092 0.736 0.455 0.581 0.496 

Locus 689 : 
2 alleles
2.2% missing data
   1   (0.094) 0.030 0.070 0.072 0.042 0.065 0.007 0.005 0.011 0.103 0.175 0.021 0.094 
   3   (0.906) 0.970 0.930 0.928 0.958 0.935 0.993 0.995 0.989 0.897 0.825 0.979 0.906 

Locus 690 : 
2 alleles
5.1% missing data
   4   (0.846) 0.924 0.854 0.832 0.880 0.814 0.977 0.983 0.985 0.936 0.868 0.907 0.845 
   1   (0.154) 0.076 0.146 0.168 0.120 0.186 0.023 0.017 0.015 0.064 0.132 0.093 0.155 

Locus 691 : 
2 alleles
10.1% missing data
   3   (0.778) 0.536 0.828 0.729 0.958 0.794 0.721 0.963 0.889 0.816 0.801 0.934 0.778 
   1   (0.222) 0.464 0.172 0.271 0.042 0.206 0.279 0.037 0.111 0.184 0.199 0.066 0.222 

Locus 692 : 
2 alleles
13.0% missing data
   2   (0.889) 0.871 0.914 0.964 0.975 0.947 0.984 0.982 0.898 0.923 0.730 0.934 0.889 
   3   (0.111) 0.129 0.086 0.036 0.025 0.053 0.016 0.018 0.102 0.077 0.270 0.066 0.111 

Locus 693 : 
2 alleles
1.4% missing data
   3   (0.205) 0.088 0.219 0.138 0.194 0.264 0.025 0.028 0.014 0.402 0.225 0.084 0.206 
   2   (0.795) 0.912 0.781 0.862 0.806 0.736 0.975 0.972 0.986 0.598 0.775 0.916 0.794 

Locus 694 : 
2 alleles
4.3% missing data
   4   (0.862) 0.913 0.924 0.906 0.948 0.835 0.946 0.942 0.303 0.935 0.801 0.895 0.862 
   2   (0.138) 0.087 0.076 0.094 0.052 0.165 0.054 0.058 0.697 0.065 0.199 0.105 0.138 

Locus 695 : 
2 alleles
12.3% missing data
   4   (0.929) 0.973 0.968 0.903 0.954 0.917 0.993 0.996 0.980 0.960 0.925 0.988 0.930 
   1   (0.071) 0.027 0.032 0.097 0.046 0.083 0.007 0.004 0.020 0.040 0.075 0.012 0.070 

Locus 696 : 
2 alleles
3.6% missing data
   2   (0.919) 0.949 0.947 0.938 0.986 0.908 0.989 0.994 0.953 0.958 0.960 0.989 0.919 
   4   (0.081) 0.051 0.053 0.062 0.014 0.092 0.011 0.006 0.047 0.042 0.040 0.011 0.081 

Locus 697 : 
2 alleles
10.9% missing data
   3   (0.741) 0.741 0.764 0.870 0.738 0.746 0.950 0.913 0.979 0.791 0.641 0.305 0.741 
   4   (0.259) 0.259 0.236 0.130 0.262 0.254 0.050 0.087 0.021 0.209 0.359 0.695 0.259 

Locus 698 : 
2 alleles
5.8% missing data
   3   (0.923) 0.976 0.970 0.938 0.984 0.861 0.975 0.998 0.994 0.911 0.844 0.990 0.923 
   1   (0.077) 0.024 0.030 0.062 0.016 0.139 0.025 0.002 0.006 0.089 0.156 0.010 0.077 

Locus 699 : 
2 alleles
10.9% missing data
   1   (0.135) 0.200 0.139 0.040 0.149 0.090 0.066 0.038 0.907 0.024 0.041 0.030 0.135 
   3   (0.865) 0.800 0.861 0.960 0.851 0.910 0.934 0.962 0.093 0.976 0.959 0.970 0.865 

Locus 700 : 
2 alleles
7.2% missing data
   2   (0.219) 0.135 0.252 0.195 0.040 0.177 0.353 0.117 0.677 0.049 0.110 0.046 0.220 
   3   (0.781) 0.865 0.748 0.805 0.960 0.823 0.647 0.883 0.323 0.951 0.890 0.954 0.780 

Locus 701 : 
2 alleles
1.4% missing data
   4   (0.120) 0.042 0.087 0.124 0.081 0.200 0.054 0.011 0.008 0.108 0.059 0.228 0.120 
   2   (0.880) 0.958 0.913 0.876 0.919 0.800 0.946 0.989 0.992 0.892 0.941 0.772 0.880 

Locus 702 : 
2 alleles
6.5% missing data
   1   (0.508) 0.435 0.571 0.639 0.131 0.523 0.585 0.179 0.767 0.517 0.462 0.140 0.508 
   3   (0.492) 0.565 0.429 0.361 0.869 0.477 0.415 0.821 0.233 0.483 0.538 0.860 0.492 

Locus 703 : 
2 alleles
1.4% missing data
   3   (0.871) 0.952 0.907 0.896 0.978 0.821 0.990 0.990 0.020 0.943 0.915 0.884 0.871 
   2   (0.129) 0.048 0.093 0.104 0.022 0.179 0.010 0.010 0.980 0.057 0.085 0.116 0.129 

Locus 704 : 
2 alleles
4.3% missing data
   3   (0.927) 0.677 0.829 0.995 0.974 0.991 0.987 0.940 0.979 0.996 0.990 0.982 0.927 
   2   (0.073) 0.323 0.171 0.005 0.026 0.009 0.013 0.060 0.021 0.004 0.010 0.018 0.073 

Locus 705 : 
2 alleles
6.5% missing data
   3   (0.713) 0.861 0.693 0.835 0.249 0.811 0.713 0.577 0.503 0.825 0.679 0.734 0.713 
   4   (0.287) 0.139 0.307 0.165 0.751 0.189 0.287 0.423 0.497 0.175 0.321 0.266 0.287 

Locus 706 : 
2 alleles
1.4% missing data
   3   (0.907) 0.971 0.907 0.961 0.981 0.951 0.439 0.984 0.991 0.965 0.929 0.983 0.907 
   4   (0.093) 0.029 0.093 0.039 0.019 0.049 0.561 0.016 0.009 0.035 0.071 0.017 0.093 

Locus 707 : 
2 alleles
9.4% missing data
   2   (0.648) 0.842 0.568 0.755 0.879 0.685 0.626 0.763 0.249 0.602 0.689 0.309 0.649 
   4   (0.352) 0.158 0.432 0.245 0.121 0.315 0.374 0.237 0.751 0.398 0.311 0.691 0.351 

Locus 708 : 
2 alleles
13.0% missing data
   1   (0.220) 0.283 0.212 0.125 0.210 0.118 0.262 0.250 0.485 0.340 0.199 0.435 0.220 
   3   (0.780) 0.717 0.788 0.875 0.790 0.882 0.738 0.750 0.515 0.660 0.801 0.565 0.780 

Locus 709 : 
2 alleles
15.9% missing data
   4   (0.889) 0.924 0.839 0.959 0.967 0.955 0.952 0.884 0.874 0.987 0.958 0.926 0.888 
   3   (0.111) 0.076 0.161 0.041 0.033 0.045 0.048 0.116 0.126 0.013 0.042 0.074 0.112 

Locus 710 : 
2 alleles
8.0% missing data
   2   (0.770) 0.789 0.740 0.898 0.925 0.774 0.953 0.821 0.986 0.740 0.812 0.519 0.770 
   4   (0.230) 0.211 0.260 0.102 0.075 0.226 0.047 0.179 0.014 0.260 0.188 0.481 0.230 

Locus 711 : 
2 alleles
12.3% missing data
   4   (0.907) 0.958 0.952 0.903 0.983 0.926 0.856 0.993 0.993 0.924 0.802 0.989 0.907 
   2   (0.093) 0.042 0.048 0.097 0.017 0.074 0.144 0.007 0.007 0.076 0.198 0.011 0.093 

Locus 712 : 
2 alleles
14.5% missing data
   1   (0.381) 0.303 0.356 0.409 0.407 0.298 0.912 0.113 0.105 0.452 0.494 0.649 0.381 
   3   (0.619) 0.697 0.644 0.591 0.593 0.702 0.088 0.887 0.895 0.548 0.506 0.351 0.619 

Locus 713 : 
2 alleles
5.8% missing data
   2   (0.785) 0.902 0.840 0.693 0.954 0.541 0.937 0.975 0.975 0.824 0.767 0.815 0.785 
   4   (0.215) 0.098 0.160 0.307 0.046 0.459 0.063 0.025 0.025 0.176 0.233 0.185 0.215 

Locus 714 : 
2 alleles
13.0% missing data
   3   (0.424) 0.560 0.349 0.243 0.083 0.474 0.434 0.846 0.932 0.479 0.490 0.355 0.424 
   1   (0.576) 0.440 0.651 0.757 0.917 0.526 0.566 0.154 0.068 0.521 0.510 0.645 0.576 

Locus 715 : 
2 alleles
3.6% missing data
   2   (0.862) 0.959 0.945 0.731 0.965 0.824 0.234 0.992 0.990 0.565 0.783 0.971 0.862 
   4   (0.138) 0.041 0.055 0.269 0.035 0.176 0.766 0.008 0.010 0.435 0.217 0.029 0.138 

Locus 716 : 
2 alleles
2.9% missing data
   2   (0.873) 0.883 0.873 0.916 0.951 0.909 0.987 0.937 0.991 0.748 0.930 0.921 0.873 
   4   (0.127) 0.117 0.127 0.084 0.049 0.091 0.013 0.063 0.009 0.252 0.070 0.079 0.127 

Locus 717 : 
2 alleles
3.6% missing data
   2   (0.877) 0.907 0.832 0.937 0.952 0.940 0.924 0.967 0.990 0.939 0.932 0.970 0.876 
   4   (0.123) 0.093 0.168 0.063 0.048 0.060 0.076 0.033 0.010 0.061 0.068 0.030 0.124 

Locus 718 : 
2 alleles
10.1% missing data
   3   (0.687) 0.588 0.697 0.754 0.794 0.584 0.928 0.758 0.310 0.810 0.812 0.526 0.687 
   4   (0.313) 0.412 0.303 0.246 0.206 0.416 0.072 0.242 0.690 0.190 0.188 0.474 0.313 

Locus 719 : 
2 alleles
4.3% missing data
   2   (0.140) 0.225 0.072 0.158 0.087 0.187 0.079 0.021 0.011 0.237 0.117 0.121 0.140 
   4   (0.860) 0.775 0.928 0.842 0.913 0.813 0.921 0.979 0.989 0.763 0.883 0.879 0.860 

Locus 720 : 
2 alleles
3.6% missing data
   3   (0.901) 0.961 0.915 0.930 0.980 0.860 0.992 0.992 0.993 0.793 0.949 0.975 0.901 
   4   (0.099) 0.039 0.085 0.070 0.020 0.140 0.008 0.008 0.007 0.207 0.051 0.025 0.099 

Locus 721 : 
2 alleles
13.0% missing data
   4   (0.834) 0.905 0.791 0.953 0.176 0.924 0.504 0.861 0.836 0.959 0.925 0.849 0.834 
   2   (0.166) 0.095 0.209 0.047 0.824 0.076 0.496 0.139 0.164 0.041 0.075 0.151 0.166 

Locus 722 : 
2 alleles
14.5% missing data
   3   (0.920) 0.945 0.942 0.939 0.981 0.959 0.965 0.989 0.987 0.860 0.910 0.922 0.920 
   4   (0.080) 0.055 0.058 0.061 0.019 0.041 0.035 0.011 0.013 0.140 0.090 0.078 0.080 

Locus 723 : 
2 alleles
2.9% missing data
   3   (0.915) 0.848 0.952 0.970 0.984 0.977 0.976 0.867 0.397 0.956 0.963 0.666 0.915 
   1   (0.085) 0.152 0.048 0.030 0.016 0.023 0.024 0.133 0.603 0.044 0.037 0.334 0.085 

Locus 724 : 
2 alleles
10.1% missing data
   1   (0.252) 0.106 0.181 0.586 0.079 0.369 0.025 0.016 0.024 0.254 0.323 0.120 0.253 
   3   (0.748) 0.894 0.819 0.414 0.921 0.631 0.975 0.984 0.976 0.746 0.677 0.880 0.747 

Locus 725 : 
2 alleles
13.8% missing data
   1   (0.783) 0.515 0.785 0.908 0.706 0.901 0.951 0.959 0.934 0.853 0.581 0.925 0.783 
   3   (0.217) 0.485 0.215 0.092 0.294 0.099 0.049 0.041 0.066 0.147 0.419 0.075 0.217 

Locus 726 : 
2 alleles
12.3% missing data
   3   (0.918) 0.965 0.953 0.936 0.985 0.896 0.941 0.995 0.868 0.862 0.933 0.845 0.918 
   1   (0.082) 0.035 0.047 0.064 0.015 0.104 0.059 0.005 0.132 0.138 0.067 0.155 0.082 

Locus 727 : 
2 alleles
11.6% missing data
   3   (0.687) 0.501 0.654 0.898 0.794 0.857 0.128 0.114 0.895 0.798 0.757 0.310 0.687 
   1   (0.313) 0.499 0.346 0.102 0.206 0.143 0.872 0.886 0.105 0.202 0.243 0.690 0.313 

Locus 728 : 
2 alleles
13.8% missing data
   4   (0.695) 0.777 0.649 0.860 0.176 0.782 0.104 0.818 0.724 0.800 0.774 0.672 0.694 
   3   (0.305) 0.223 0.351 0.140 0.824 0.218 0.896 0.182 0.276 0.200 0.226 0.328 0.306 

Locus 729 : 
2 alleles
17.4% missing data
   3   (0.897) 0.791 0.893 0.971 0.929 0.949 0.854 0.975 0.991 0.962 0.918 0.975 0.897 
   4   (0.103) 0.209 0.107 0.029 0.071 0.051 0.146 0.025 0.009 0.038 0.082 0.025 0.103 

Locus 730 : 
2 alleles
10.1% missing data
   3   (0.870) 0.883 0.894 0.939 0.928 0.766 0.935 0.987 0.986 0.925 0.905 0.983 0.870 
   1   (0.130) 0.117 0.106 0.061 0.072 0.234 0.065 0.013 0.014 0.075 0.095 0.017 0.130 

Locus 731 : 
2 alleles
5.1% missing data
   2   (0.646) 0.750 0.595 0.794 0.156 0.740 0.924 0.697 0.388 0.787 0.654 0.606 0.645 
   4   (0.354) 0.250 0.405 0.206 0.844 0.260 0.076 0.303 0.612 0.213 0.346 0.394 0.355 

Locus 732 : 
2 alleles
10.1% missing data
   4   (0.899) 0.930 0.924 0.946 0.931 0.923 0.983 0.991 0.993 0.959 0.787 0.970 0.900 
   1   (0.101) 0.070 0.076 0.054 0.069 0.077 0.017 0.009 0.007 0.041 0.213 0.030 0.100 

Locus 733 : 
2 alleles
2.2% missing data
   3   (0.683) 0.723 0.714 0.727 0.889 0.628 0.292 0.861 0.186 0.768 0.744 0.901 0.682 
   1   (0.317) 0.277 0.286 0.273 0.111 0.372 0.708 0.139 0.814 0.232 0.256 0.099 0.318 

Locus 734 : 
2 alleles
2.2% missing data
   3   (0.594) 0.793 0.434 0.645 0.919 0.653 0.047 0.751 0.967 0.824 0.716 0.546 0.594 
   1   (0.406) 0.207 0.566 0.355 0.081 0.347 0.953 0.249 0.033 0.176 0.284 0.454 0.406 

Locus 735 : 
2 alleles
11.6% missing data
   3   (0.891) 0.894 0.909 0.967 0.941 0.923 0.954 0.987 0.038 0.962 0.931 0.977 0.891 
   1   (0.109) 0.106 0.091 0.033 0.059 0.077 0.046 0.013 0.962 0.038 0.069 0.023 0.109 

Locus 736 : 
2 alleles
5.1% missing data
   2   (0.115) 0.071 0.039 0.097 0.052 0.106 0.048 0.018 0.800 0.043 0.097 0.600 0.115 
   4   (0.885) 0.929 0.961 0.903 0.948 0.894 0.952 0.982 0.200 0.957 0.903 0.400 0.885 

Locus 737 : 
2 alleles
13.8% missing data
   1   (0.519) 0.402 0.529 0.432 0.851 0.669 0.187 0.171 0.534 0.539 0.515 0.524 0.519 
   4   (0.481) 0.598 0.471 0.568 0.149 0.331 0.813 0.829 0.466 0.461 0.485 0.476 0.481 

Locus 738 : 
2 alleles
5.8% missing data
   4   (0.531) 0.648 0.448 0.431 0.420 0.660 0.882 0.897 0.950 0.425 0.432 0.429 0.531 
   2   (0.469) 0.352 0.552 0.569 0.580 0.340 0.118 0.103 0.050 0.575 0.568 0.571 0.469 

Locus 739 : 
2 alleles
10.9% missing data
   3   (0.910) 0.948 0.938 0.967 0.953 0.906 0.954 0.994 0.993 0.942 0.872 0.987 0.909 
   1   (0.090) 0.052 0.062 0.033 0.047 0.094 0.046 0.006 0.007 0.058 0.128 0.013 0.091 

Locus 740 : 
2 alleles
2.2% missing data
   2   (0.916) 0.964 0.961 0.902 0.985 0.883 0.994 0.996 0.993 0.899 0.919 0.989 0.916 
   4   (0.084) 0.036 0.039 0.098 0.015 0.117 0.006 0.004 0.007 0.101 0.081 0.011 0.084 

Locus 741 : 
2 alleles
5.8% missing data
   2   (0.828) 0.857 0.808 0.936 0.938 0.819 0.296 0.980 0.986 0.939 0.879 0.944 0.828 
   4   (0.172) 0.143 0.192 0.064 0.062 0.181 0.704 0.020 0.014 0.061 0.121 0.056 0.172 

Locus 742 : 
2 alleles
6.5% missing data
   4   (0.913) 0.860 0.832 0.985 0.984 0.977 0.991 0.980 0.991 0.991 0.968 0.977 0.913 
   2   (0.087) 0.140 0.168 0.015 0.016 0.023 0.009 0.020 0.009 0.009 0.032 0.023 0.087 

Locus 743 : 
2 alleles
2.9% missing data
   2   (0.166) 0.084 0.205 0.130 0.070 0.184 0.017 0.023 0.015 0.242 0.113 0.040 0.166 
   4   (0.834) 0.916 0.795 0.870 0.930 0.816 0.983 0.977 0.985 0.758 0.887 0.960 0.834 

Locus 744 : 
2 alleles
3.6% missing data
   1   (0.664) 0.770 0.439 0.814 0.447 0.834 0.669 0.869 0.974 0.751 0.793 0.884 0.664 
   3   (0.336) 0.230 0.561 0.186 0.553 0.166 0.331 0.131 0.026 0.249 0.207 0.116 0.336 

Locus 745 : 
2 alleles
4.3% missing data
   3   (0.840) 0.890 0.883 0.787 0.961 0.786 0.963 0.982 0.948 0.535 0.878 0.931 0.839 
   1   (0.160) 0.110 0.117 0.213 0.039 0.214 0.037 0.018 0.052 0.465 0.122 0.069 0.161 

Locus 746 : 
2 alleles
2.9% missing data
   3   (0.863) 0.843 0.913 0.868 0.928 0.829 0.983 0.986 0.961 0.646 0.877 0.954 0.863 
   1   (0.137) 0.157 0.087 0.132 0.072 0.171 0.017 0.014 0.039 0.354 0.123 0.046 0.137 

Locus 747 : 
2 alleles
2.9% missing data
   2   (0.072) 0.020 0.028 0.061 0.017 0.139 0.006 0.003 0.005 0.068 0.126 0.008 0.072 
   4   (0.928) 0.980 0.972 0.939 0.983 0.861 0.994 0.997 0.995 0.932 0.874 0.992 0.928 

Locus 748 : 
2 alleles
1.4% missing data
   2   (0.910) 0.842 0.933 0.936 0.980 0.954 0.980 0.989 0.990 0.961 0.946 0.949 0.910 
   4   (0.090) 0.158 0.067 0.064 0.020 0.046 0.020 0.011 0.010 0.039 0.054 0.051 0.090 

Locus 749 : 
2 alleles
8.0% missing data
   3   (0.259) 0.174 0.265 0.419 0.069 0.206 0.276 0.086 0.019 0.216 0.288 0.111 0.259 
   1   (0.741) 0.826 0.735 0.581 0.931 0.794 0.724 0.914 0.981 0.784 0.712 0.889 0.741 

Locus 750 : 
2 alleles
11.6% missing data
   3   (0.911) 0.902 0.947 0.947 0.932 0.923 0.955 0.990 0.992 0.945 0.921 0.959 0.911 
   1   (0.089) 0.098 0.053 0.053 0.068 0.077 0.045 0.010 0.008 0.055 0.079 0.041 0.089 

Locus 751 : 
2 alleles
13.8% missing data
   1   (0.237) 0.219 0.256 0.260 0.219 0.119 0.198 0.169 0.071 0.272 0.140 0.914 0.237 
   4   (0.763) 0.781 0.744 0.740 0.781 0.881 0.802 0.831 0.929 0.728 0.860 0.086 0.763 

Locus 752 : 
2 alleles
7.2% missing data
   3   (0.713) 0.668 0.793 0.751 0.410 0.539 0.948 0.960 0.973 0.689 0.646 0.726 0.713 
   4   (0.287) 0.332 0.207 0.249 0.590 0.461 0.052 0.040 0.027 0.311 0.354 0.274 0.287 

Locus 753 : 
2 alleles
3.6% missing data
   2   (0.771) 0.801 0.812 0.856 0.490 0.854 0.115 0.821 0.412 0.904 0.754 0.934 0.772 
   4   (0.229) 0.199 0.188 0.144 0.510 0.146 0.885 0.179 0.588 0.096 0.246 0.066 0.228 

Locus 754 : 
2 alleles
10.9% missing data
   1   (0.865) 0.950 0.905 0.858 0.967 0.910 0.985 0.988 0.981 0.794 0.807 0.189 0.865 
   3   (0.135) 0.050 0.095 0.142 0.033 0.090 0.015 0.012 0.019 0.206 0.193 0.811 0.135 

Locus 755 : 
2 alleles
2.2% missing data
   2   (0.767) 0.849 0.778 0.853 0.123 0.818 0.965 0.926 0.105 0.911 0.751 0.938 0.768 
   4   (0.233) 0.151 0.222 0.147 0.877 0.182 0.035 0.074 0.895 0.089 0.249 0.062 0.232 

Locus 756 : 
2 alleles
2.9% missing data
   4   (0.919) 0.960 0.872 0.991 0.193 0.985 0.874 0.953 0.995 0.993 0.986 0.959 0.919 
   2   (0.081) 0.040 0.128 0.009 0.807 0.015 0.126 0.047 0.005 0.007 0.014 0.041 0.081 

Locus 757 : 
2 alleles
5.8% missing data
   1   (0.590) 0.579 0.603 0.583 0.907 0.554 0.624 0.297 0.621 0.480 0.722 0.265 0.591 
   3   (0.410) 0.421 0.397 0.417 0.093 0.446 0.376 0.703 0.379 0.520 0.278 0.735 0.409 

Locus 758 : 
2 alleles
5.8% missing data
   4   (0.819) 0.628 0.879 0.781 0.943 0.866 0.811 0.947 0.949 0.828 0.820 0.898 0.819 
   1   (0.181) 0.372 0.121 0.219 0.057 0.134 0.189 0.053 0.051 0.172 0.180 0.102 0.181 

Locus 759 : 
2 alleles
14.5% missing data
   4   (0.557) 0.697 0.505 0.437 0.622 0.583 0.589 0.821 0.605 0.537 0.579 0.874 0.557 
   2   (0.443) 0.303 0.495 0.563 0.378 0.417 0.411 0.179 0.395 0.463 0.421 0.126 0.443 

Locus 760 : 
2 alleles
5.1% missing data
   2   (0.801) 0.829 0.769 0.881 0.911 0.867 0.971 0.951 0.982 0.403 0.823 0.916 0.801 
   3   (0.199) 0.171 0.231 0.119 0.089 0.133 0.029 0.049 0.018 0.597 0.177 0.084 0.199 

Locus 761 : 
2 alleles
10.1% missing data
   2   (0.883) 0.874 0.859 0.965 0.928 0.888 0.952 0.988 0.982 0.885 0.940 0.982 0.883 
   4   (0.117) 0.126 0.141 0.035 0.072 0.112 0.048 0.012 0.018 0.115 0.060 0.018 0.117 

Locus 762 : 
2 alleles
7.2% missing data
   1   (0.862) 0.857 0.895 0.734 0.847 0.918 0.985 0.985 0.986 0.955 0.868 0.979 0.861 
   2   (0.138) 0.143 0.105 0.266 0.153 0.082 0.015 0.015 0.014 0.045 0.132 0.021 0.139 

Locus 763 : 
2 alleles
3.6% missing data
   4   (0.891) 0.953 0.935 0.923 0.984 0.899 0.986 0.991 0.009 0.913 0.931 0.981 0.891 
   2   (0.109) 0.047 0.065 0.077 0.016 0.101 0.014 0.009 0.991 0.087 0.069 0.019 0.109 

Locus 764 : 
2 alleles
5.1% missing data
   2   (0.837) 0.882 0.785 0.903 0.927 0.886 0.975 0.963 0.986 0.820 0.830 0.932 0.838 
   4   (0.163) 0.118 0.215 0.097 0.073 0.114 0.025 0.037 0.014 0.180 0.170 0.068 0.162 

Locus 765 : 
2 alleles
17.4% missing data
   4   (0.528) 0.466 0.486 0.593 0.852 0.673 0.582 0.258 0.451 0.487 0.494 0.532 0.528 
   2   (0.472) 0.534 0.514 0.407 0.148 0.327 0.418 0.742 0.549 0.513 0.506 0.468 0.472 

Locus 766 : 
2 alleles
9.4% missing data
   2   (0.908) 0.930 0.942 0.901 0.935 0.928 0.993 0.991 0.994 0.799 0.930 0.985 0.908 
   4   (0.092) 0.070 0.058 0.099 0.065 0.072 0.007 0.009 0.006 0.201 0.070 0.015 0.092 

Locus 767 : 
2 alleles
5.1% missing data
   4   (0.382) 0.304 0.463 0.319 0.249 0.406 0.327 0.064 0.053 0.634 0.331 0.167 0.383 
   2   (0.618) 0.696 0.537 0.681 0.751 0.594 0.673 0.936 0.947 0.366 0.669 0.833 0.617 

Locus 768 : 
2 alleles
2.9% missing data
   2   (0.894) 0.944 0.894 0.953 0.964 0.890 0.853 0.989 0.990 0.956 0.942 0.913 0.893 
   1   (0.106) 0.056 0.106 0.047 0.036 0.110 0.147 0.011 0.010 0.044 0.058 0.087 0.107 

Locus 769 : 
2 alleles
3.6% missing data
   3   (0.738) 0.760 0.694 0.710 0.914 0.793 0.886 0.923 0.908 0.769 0.787 0.952 0.737 
   1   (0.262) 0.240 0.306 0.290 0.086 0.207 0.114 0.077 0.092 0.231 0.213 0.048 0.263 

Locus 770 : 
2 alleles
6.5% missing data
   1   (0.807) 0.919 0.858 0.798 0.958 0.791 0.974 0.966 0.942 0.860 0.719 0.324 0.806 
   3   (0.193) 0.081 0.142 0.202 0.042 0.209 0.026 0.034 0.058 0.140 0.281 0.676 0.194 

Locus 771 : 
2 alleles
7.2% missing data
   3   (0.904) 0.921 0.847 0.979 0.974 0.954 0.958 0.982 0.992 0.966 0.962 0.957 0.903 
   1   (0.096) 0.079 0.153 0.021 0.026 0.046 0.042 0.018 0.008 0.034 0.038 0.043 0.097 

Locus 772 : 
2 alleles
13.0% missing data
   2   (0.845) 0.896 0.844 0.880 0.795 0.818 0.982 0.983 0.987 0.815 0.857 0.954 0.845 
   4   (0.155) 0.104 0.156 0.120 0.205 0.182 0.018 0.017 0.013 0.185 0.143 0.046 0.155 

Locus 773 : 
2 alleles
15.9% missing data
   2   (0.388) 0.411 0.305 0.570 0.169 0.380 0.485 0.269 0.574 0.663 0.447 0.124 0.388 
   4   (0.612) 0.589 0.695 0.430 0.831 0.620 0.515 0.731 0.426 0.337 0.553 0.876 0.612 

Locus 774 : 
2 alleles
10.9% missing data
   3   (0.921) 0.969 0.966 0.918 0.961 0.914 0.948 0.996 0.994 0.906 0.870 0.987 0.921 
   1   (0.079) 0.031 0.034 0.082 0.039 0.086 0.052 0.004 0.006 0.094 0.130 0.013 0.079 

Locus 775 : 
2 alleles
15.9% missing data
   3   (0.920) 0.970 0.946 0.942 0.981 0.919 0.985 0.995 0.991 0.819 0.944 0.988 0.919 
   1   (0.080) 0.030 0.054 0.058 0.019 0.081 0.015 0.005 0.009 0.181 0.056 0.012 0.081 

Locus 776 : 
2 alleles
13.0% missing data
   4   (0.592) 0.584 0.647 0.444 0.715 0.458 0.590 0.944 0.961 0.715 0.519 0.674 0.592 
   2   (0.408) 0.416 0.353 0.556 0.285 0.542 0.410 0.056 0.039 0.285 0.481 0.326 0.408 

Locus 777 : 
2 alleles
6.5% missing data
   1   (0.453) 0.431 0.509 0.347 0.175 0.393 0.323 0.243 0.654 0.600 0.430 0.940 0.453 
   4   (0.547) 0.569 0.491 0.653 0.825 0.607 0.677 0.757 0.346 0.400 0.570 0.060 0.547 

Locus 778 : 
2 alleles
5.8% missing data
   1   (0.902) 0.888 0.867 0.972 0.931 0.970 0.991 0.981 0.991 0.927 0.934 0.966 0.902 
   4   (0.098) 0.112 0.133 0.028 0.069 0.030 0.009 0.019 0.009 0.073 0.066 0.034 0.098 

Locus 779 : 
2 alleles
13.0% missing data
   2   (0.323) 0.259 0.433 0.171 0.164 0.313 0.382 0.058 0.035 0.330 0.330 0.129 0.324 
   4   (0.677) 0.741 0.567 0.829 0.836 0.687 0.618 0.942 0.965 0.670 0.670 0.871 0.676 

Locus 780 : 
2 alleles
6.5% missing data
   1   (0.669) 0.653 0.643 0.715 0.692 0.714 0.595 0.667 0.920 0.790 0.629 0.902 0.669 
   3   (0.331) 0.347 0.357 0.285 0.308 0.286 0.405 0.333 0.080 0.210 0.371 0.098 0.331 

Locus 781 : 
2 alleles
5.8% missing data
   3   (0.683) 0.749 0.680 0.591 0.932 0.705 0.026 0.925 0.967 0.678 0.727 0.885 0.683 
   1   (0.317) 0.251 0.320 0.409 0.068 0.295 0.974 0.075 0.033 0.322 0.273 0.115 0.317 

Locus 782 : 
2 alleles
12.3% missing data
   3   (0.836) 0.846 0.691 0.967 0.954 0.934 0.871 0.721 0.989 0.955 0.912 0.957 0.836 
   1   (0.164) 0.154 0.309 0.033 0.046 0.066 0.129 0.279 0.011 0.045 0.088 0.043 0.164 

Locus 783 : 
2 alleles
14.5% missing data
   3   (0.862) 0.928 0.859 0.895 0.854 0.919 0.977 0.977 0.987 0.529 0.855 0.930 0.862 
   1   (0.138) 0.072 0.141 0.105 0.146 0.081 0.023 0.023 0.013 0.471 0.145 0.070 0.138 

Locus 784 : 
2 alleles
12.3% missing data
   4   (0.743) 0.875 0.748 0.858 0.530 0.697 0.803 0.941 0.030 0.707 0.745 0.921 0.743 
   3   (0.257) 0.125 0.252 0.142 0.470 0.303 0.197 0.059 0.970 0.293 0.255 0.079 0.257 

Locus 785 : 
2 alleles
1.4% missing data
   2   (0.674) 0.632 0.641 0.642 0.843 0.795 0.663 0.827 0.571 0.492 0.761 0.910 0.673 
   4   (0.326) 0.368 0.359 0.358 0.157 0.205 0.337 0.173 0.429 0.508 0.239 0.090 0.327 

Locus 786 : 
2 alleles
13.8% missing data
   3   (0.871) 0.864 0.885 0.879 0.960 0.913 0.987 0.990 0.990 0.910 0.906 0.981 0.871 
   1   (0.129) 0.136 0.115 0.121 0.040 0.087 0.013 0.010 0.010 0.090 0.094 0.019 0.129 

Locus 787 : 
2 alleles
5.8% missing data
   3   (0.922) 0.973 0.973 0.911 0.988 0.841 0.974 0.997 0.980 0.915 0.840 0.960 0.922 
   4   (0.078) 0.027 0.027 0.089 0.012 0.159 0.026 0.003 0.020 0.085 0.160 0.040 0.078 

Locus 788 : 
2 alleles
13.0% missing data
   1   (0.912) 0.959 0.932 0.961 0.910 0.921 0.915 0.994 0.993 0.954 0.911 0.981 0.911 
   2   (0.088) 0.041 0.068 0.039 0.090 0.079 0.085 0.006 0.007 0.046 0.089 0.019 0.089 

Locus 789 : 
2 alleles
1.4% missing data
   3   (0.868) 0.818 0.901 0.907 0.891 0.942 0.775 0.969 0.990 0.890 0.754 0.925 0.868 
   1   (0.132) 0.182 0.099 0.093 0.109 0.058 0.225 0.031 0.010 0.110 0.246 0.075 0.132 

Locus 790 : 
2 alleles
10.9% missing data
   3   (0.892) 0.884 0.944 0.863 0.903 0.804 0.968 0.992 0.986 0.957 0.910 0.972 0.892 
   1   (0.108) 0.116 0.056 0.137 0.097 0.196 0.032 0.008 0.014 0.043 0.090 0.028 0.108 

Locus 791 : 
2 alleles
4.3% missing data
   1   (0.692) 0.811 0.662 0.811 0.752 0.702 0.745 0.326 0.962 0.855 0.707 0.307 0.692 
   3   (0.308) 0.189 0.338 0.189 0.248 0.298 0.255 0.674 0.038 0.145 0.293 0.693 0.308 

Locus 792 : 
2 alleles
12.3% missing data
   1   (0.890) 0.844 0.918 0.900 0.919 0.904 0.987 0.993 0.990 0.966 0.943 0.980 0.889 
   3   (0.110) 0.156 0.082 0.100 0.081 0.096 0.013 0.007 0.010 0.034 0.057 0.020 0.111 

Locus 793 : 
2 alleles
0.0% missing data
   1   (0.064) 0.022 0.023 0.108 0.013 0.071 0.006 0.002 0.004 0.234 0.044 0.016 0.064 
   3   (0.936) 0.978 0.977 0.892 0.987 0.929 0.994 0.998 0.996 0.766 0.956 0.984 0.936 

Locus 794 : 
2 alleles
13.8% missing data
   2   (0.594) 0.528 0.671 0.486 0.216 0.690 0.944 0.320 0.557 0.275 0.615 0.614 0.595 
   4   (0.406) 0.472 0.329 0.514 0.784 0.310 0.056 0.680 0.443 0.725 0.385 0.386 0.405 

Locus 795 : 
2 alleles
0.7% missing data
   2   (0.851) 0.786 0.908 0.875 0.890 0.844 0.984 0.988 0.989 0.917 0.712 0.913 0.851 
   3   (0.149) 0.214 0.092 0.125 0.110 0.156 0.016 0.012 0.011 0.083 0.288 0.087 0.149 

Locus 796 : 
2 alleles
13.0% missing data
   1   (0.744) 0.639 0.757 0.842 0.697 0.754 0.816 0.369 0.768 0.883 0.844 0.824 0.744 
   2   (0.256) 0.361 0.243 0.158 0.303 0.246 0.184 0.631 0.232 0.117 0.156 0.176 0.256 

Locus 797 : 
2 alleles
5.1% missing data
   3   (0.873) 0.780 0.884 0.930 0.974 0.932 0.369 0.971 0.991 0.968 0.931 0.986 0.873 
   4   (0.127) 0.220 0.116 0.070 0.026 0.068 0.631 0.029 0.009 0.032 0.069 0.014 0.127 

Locus 798 : 
2 alleles
5.1% missing data
   3   (0.890) 0.957 0.914 0.939 0.972 0.956 0.989 0.986 0.990 0.944 0.789 0.411 0.890 
   1   (0.110) 0.043 0.086 0.061 0.028 0.044 0.011 0.014 0.010 0.056 0.211 0.589 0.110 

Locus 799 : 
2 alleles
11.6% missing data
   2   (0.858) 0.773 0.909 0.874 0.921 0.821 0.879 0.984 0.986 0.823 0.877 0.946 0.858 
   4   (0.142) 0.227 0.091 0.126 0.079 0.179 0.121 0.016 0.014 0.177 0.123 0.054 0.142 

Locus 800 : 
2 alleles
5.1% missing data
   3   (0.896) 0.818 0.914 0.924 0.962 0.947 0.984 0.988 0.984 0.974 0.940 0.978 0.896 
   1   (0.104) 0.182 0.086 0.076 0.038 0.053 0.016 0.012 0.016 0.026 0.060 0.022 0.104 

Locus 801 : 
2 alleles
0.0% missing data
   1   (0.903) 0.969 0.919 0.951 0.982 0.929 0.981 0.990 0.991 0.920 0.892 0.977 0.902 
   2   (0.097) 0.031 0.081 0.049 0.018 0.071 0.019 0.010 0.009 0.080 0.108 0.023 0.098 

Locus 802 : 
2 alleles
8.0% missing data
   1   (0.857) 0.939 0.868 0.948 0.490 0.893 0.990 0.979 0.054 0.962 0.914 0.971 0.856 
   3   (0.143) 0.061 0.132 0.052 0.510 0.107 0.010 0.021 0.946 0.038 0.086 0.029 0.144 

Locus 803 : 
2 alleles
11.6% missing data
   1   (0.897) 0.928 0.934 0.908 0.899 0.921 0.885 0.986 0.992 0.753 0.883 0.935 0.897 
   3   (0.103) 0.072 0.066 0.092 0.101 0.079 0.115 0.014 0.008 0.247 0.117 0.065 0.103 

Locus 804 : 
2 alleles
2.9% missing data
   3   (0.919) 0.802 0.854 0.991 0.955 0.984 0.858 0.877 0.994 0.995 0.983 0.967 0.920 
   4   (0.081) 0.198 0.146 0.009 0.045 0.016 0.142 0.123 0.006 0.005 0.017 0.033 0.080 

Locus 805 : 
2 alleles
12.3% missing data
   1   (0.765) 0.849 0.777 0.857 0.117 0.764 0.764 0.924 0.031 0.927 0.849 0.840 0.766 
   3   (0.235) 0.151 0.223 0.143 0.883 0.236 0.236 0.076 0.969 0.073 0.151 0.160 0.234 

Locus 806 : 
2 alleles
4.3% missing data
   1   (0.095) 0.061 0.126 0.027 0.024 0.046 0.042 0.007 0.007 0.029 0.115 0.024 0.095 
   2   (0.905) 0.939 0.874 0.973 0.976 0.954 0.958 0.993 0.993 0.971 0.885 0.976 0.905 

Locus 807 : 
2 alleles
3.6% missing data
   1   (0.706) 0.737 0.726 0.657 0.919 0.582 0.653 0.926 0.979 0.731 0.665 0.929 0.707 
   3   (0.294) 0.263 0.274 0.343 0.081 0.418 0.347 0.074 0.021 0.269 0.335 0.071 0.293 

Locus 808 : 
2 alleles
14.5% missing data
   4   (0.874) 0.885 0.911 0.965 0.821 0.946 0.067 0.961 0.006 0.964 0.906 0.953 0.874 
   2   (0.126) 0.115 0.089 0.035 0.179 0.054 0.933 0.039 0.994 0.036 0.094 0.047 0.126 

Locus 809 : 
2 alleles
4.3% missing data
   2   (0.870) 0.855 0.922 0.876 0.972 0.897 0.981 0.988 0.989 0.755 0.776 0.953 0.870 
   3   (0.130) 0.145 0.078 0.124 0.028 0.103 0.019 0.012 0.011 0.245 0.224 0.047 0.130 

Locus 810 : 
2 alleles
5.8% missing data
   3   (0.918) 0.889 0.773 0.992 0.952 0.987 0.951 0.943 0.981 0.995 0.986 0.982 0.917 
   2   (0.082) 0.111 0.227 0.008 0.048 0.013 0.049 0.057 0.019 0.005 0.014 0.018 0.083 

Locus 811 : 
2 alleles
14.5% missing data
   3   (0.630) 0.672 0.588 0.578 0.937 0.713 0.949 0.249 0.824 0.759 0.652 0.566 0.631 
   1   (0.370) 0.328 0.412 0.422 0.063 0.287 0.051 0.751 0.176 0.241 0.348 0.434 0.369 

Locus 812 : 
2 alleles
5.1% missing data
   3   (0.904) 0.865 0.905 0.981 0.981 0.973 0.979 0.967 0.022 0.989 0.957 0.986 0.904 
   1   (0.096) 0.135 0.095 0.019 0.019 0.027 0.021 0.033 0.978 0.011 0.043 0.014 0.096 

Locus 813 : 
2 alleles
10.9% missing data
   2   (0.910) 0.965 0.966 0.787 0.956 0.852 0.979 0.995 0.974 0.936 0.893 0.991 0.910 
   3   (0.090) 0.035 0.034 0.213 0.044 0.148 0.021 0.005 0.026 0.064 0.107 0.009 0.090 

Locus 814 : 
2 alleles
3.6% missing data
   1   (0.242) 0.248 0.255 0.136 0.070 0.105 0.908 0.208 0.704 0.429 0.165 0.415 0.242 
   4   (0.758) 0.752 0.745 0.864 0.930 0.895 0.092 0.792 0.296 0.571 0.835 0.585 0.758 

Locus 815 : 
2 alleles
2.9% missing data
   1   (0.844) 0.951 0.927 0.716 0.973 0.773 0.033 0.992 0.983 0.847 0.782 0.978 0.844 
   2   (0.156) 0.049 0.073 0.284 0.027 0.227 0.967 0.008 0.017 0.153 0.218 0.022 0.156 

Locus 816 : 
2 alleles
7.2% missing data
   2   (0.894) 0.958 0.912 0.887 0.980 0.920 0.952 0.993 0.989 0.972 0.889 0.970 0.894 
   1   (0.106) 0.042 0.088 0.113 0.020 0.080 0.048 0.007 0.011 0.028 0.111 0.030 0.106 

Locus 817 : 
2 alleles
13.0% missing data
   4   (0.634) 0.428 0.595 0.726 0.596 0.706 0.882 0.739 0.976 0.770 0.682 0.458 0.634 
   1   (0.366) 0.572 0.405 0.274 0.404 0.294 0.118 0.261 0.024 0.230 0.318 0.542 0.366 

Locus 818 : 
2 alleles
14.5% missing data
   1   (0.178) 0.136 0.113 0.241 0.146 0.200 0.128 0.039 0.013 0.138 0.185 0.729 0.178 
   2   (0.822) 0.864 0.887 0.759 0.854 0.800 0.872 0.961 0.987 0.862 0.815 0.271 0.822 

Locus 819 : 
2 alleles
12.3% missing data
   1   (0.871) 0.687 0.882 0.945 0.970 0.919 0.855 0.986 0.986 0.969 0.871 0.976 0.871 
   3   (0.129) 0.313 0.118 0.055 0.030 0.081 0.145 0.014 0.014 0.031 0.129 0.024 0.129 

Locus 820 : 
2 alleles
3.6% missing data
   3   (0.516) 0.489 0.506 0.747 0.925 0.598 0.109 0.139 0.061 0.539 0.395 0.685 0.515 
   1   (0.484) 0.511 0.494 0.253 0.075 0.402 0.891 0.861 0.939 0.461 0.605 0.315 0.485 

Locus 821 : 
2 alleles
3.6% missing data
   3   (0.787) 0.753 0.736 0.902 0.371 0.881 0.969 0.948 0.936 0.864 0.800 0.940 0.786 
   1   (0.213) 0.247 0.264 0.098 0.629 0.119 0.031 0.052 0.064 0.136 0.200 0.060 0.214 

Locus 822 : 
2 alleles
13.0% missing data
   2   (0.124) 0.438 0.098 0.036 0.035 0.064 0.100 0.104 0.033 0.028 0.065 0.422 0.124 
   4   (0.876) 0.562 0.902 0.964 0.965 0.936 0.900 0.896 0.967 0.972 0.935 0.578 0.876 

Locus 823 : 
2 alleles
12.3% missing data
   2   (0.916) 0.960 0.962 0.967 0.083 0.876 0.976 0.995 0.923 0.984 0.941 0.958 0.916 
   4   (0.084) 0.040 0.038 0.033 0.917 0.124 0.024 0.005 0.077 0.016 0.059 0.042 0.084 

Locus 824 : 
2 alleles
11.6% missing data
   2   (0.938) 0.980 0.984 0.702 0.971 0.924 0.979 0.998 0.996 0.950 0.938 0.994 0.938 
   3   (0.062) 0.020 0.016 0.298 0.029 0.076 0.021 0.002 0.004 0.050 0.062 0.006 0.062 

Locus 825 : 
2 alleles
1.4% missing data
   1   (0.875) 0.842 0.904 0.896 0.957 0.914 0.977 0.954 0.989 0.962 0.812 0.954 0.875 
   3   (0.125) 0.158 0.096 0.104 0.043 0.086 0.023 0.046 0.011 0.038 0.188 0.046 0.125 

Locus 826 : 
2 alleles
2.9% missing data
   2   (0.901) 0.952 0.890 0.952 0.970 0.938 0.900 0.990 0.992 0.958 0.938 0.983 0.901 
   1   (0.099) 0.048 0.110 0.048 0.030 0.062 0.100 0.010 0.008 0.042 0.062 0.017 0.099 

Locus 827 : 
2 alleles
5.1% missing data
   1   (0.887) 0.908 0.914 0.969 0.953 0.827 0.948 0.940 0.993 0.927 0.946 0.432 0.887 
   4   (0.113) 0.092 0.086 0.031 0.047 0.173 0.052 0.060 0.007 0.073 0.054 0.568 0.113 

Locus 828 : 
2 alleles
7.2% missing data
   4   (0.681) 0.780 0.688 0.735 0.636 0.721 0.688 0.603 0.502 0.689 0.673 0.666 0.681 
   3   (0.319) 0.220 0.312 0.265 0.364 0.279 0.312 0.397 0.498 0.311 0.327 0.334 0.319 

Locus 829 : 
2 alleles
10.9% missing data
   3   (0.816) 0.926 0.855 0.821 0.957 0.801 0.739 0.985 0.982 0.709 0.651 0.967 0.816 
   1   (0.184) 0.074 0.145 0.179 0.043 0.199 0.261 0.015 0.018 0.291 0.349 0.033 0.184 

Locus 830 : 
2 alleles
2.9% missing data
   2   (0.754) 0.885 0.728 0.761 0.910 0.730 0.834 0.963 0.978 0.904 0.723 0.314 0.754 
   3   (0.246) 0.115 0.272 0.239 0.090 0.270 0.166 0.037 0.022 0.096 0.277 0.686 0.246 

Locus 831 : 
2 alleles
1.4% missing data
   2   (0.910) 0.925 0.964 0.932 0.986 0.912 0.994 0.992 0.994 0.827 0.921 0.393 0.910 
   4   (0.090) 0.075 0.036 0.068 0.014 0.088 0.006 0.008 0.006 0.173 0.079 0.607 0.090 

Locus 832 : 
2 alleles
10.9% missing data
   2   (0.658) 0.658 0.680 0.796 0.668 0.592 0.121 0.656 0.427 0.815 0.717 0.756 0.658 
   4   (0.342) 0.342 0.320 0.204 0.332 0.408 0.879 0.344 0.573 0.185 0.283 0.244 0.342 

Locus 833 : 
2 alleles
15.2% missing data
   4   (0.890) 0.930 0.921 0.907 0.880 0.908 0.933 0.983 0.990 0.905 0.829 0.972 0.891 
   2   (0.110) 0.070 0.079 0.093 0.120 0.092 0.067 0.017 0.010 0.095 0.171 0.028 0.109 

Locus 834 : 
2 alleles
14.5% missing data
   2   (0.767) 0.887 0.767 0.701 0.819 0.734 0.972 0.972 0.980 0.576 0.735 0.941 0.767 
   4   (0.233) 0.113 0.233 0.299 0.181 0.266 0.028 0.028 0.020 0.424 0.265 0.059 0.233 

Locus 835 : 
2 alleles
10.9% missing data
   4   (0.904) 0.953 0.904 0.963 0.924 0.896 0.985 0.988 0.993 0.926 0.957 0.985 0.904 
   2   (0.096) 0.047 0.096 0.037 0.076 0.104 0.015 0.012 0.007 0.074 0.043 0.015 0.096 

Locus 836 : 
2 alleles
5.1% missing data
   2   (0.485) 0.470 0.465 0.624 0.897 0.424 0.960 0.220 0.777 0.514 0.375 0.150 0.485 
   4   (0.515) 0.530 0.535 0.376 0.103 0.576 0.040 0.780 0.223 0.486 0.625 0.850 0.515 

Locus 837 : 
2 alleles
7.2% missing data
   2   (0.878) 0.942 0.871 0.923 0.958 0.884 0.854 0.975 0.988 0.930 0.914 0.980 0.878 
   4   (0.122) 0.058 0.129 0.077 0.042 0.116 0.146 0.025 0.012 0.070 0.086 0.020 0.122 

Locus 838 : 
2 alleles
5.1% missing data
   1   (0.870) 0.623 0.825 0.977 0.966 0.963 0.696 0.721 0.991 0.965 0.949 0.977 0.871 
   2   (0.130) 0.377 0.175 0.023 0.034 0.037 0.304 0.279 0.009 0.035 0.051 0.023 0.129 

Locus 839 : 
2 alleles
5.1% missing data
   1   (0.859) 0.785 0.805 0.963 0.975 0.899 0.927 0.910 0.987 0.920 0.921 0.960 0.860 
   4   (0.141) 0.215 0.195 0.037 0.025 0.101 0.073 0.090 0.013 0.080 0.079 0.040 0.140 

Locus 840 : 
2 alleles
2.9% missing data
   3   (0.914) 0.981 0.980 0.790 0.989 0.810 0.995 0.998 0.994 0.878 0.672 0.968 0.914 
   1   (0.086) 0.019 0.020 0.210 0.011 0.190 0.005 0.002 0.006 0.122 0.328 0.032 0.086 

Locus 841 : 
2 alleles
10.9% missing data
   2   (0.908) 0.942 0.894 0.975 0.949 0.966 0.908 0.938 0.993 0.986 0.956 0.648 0.909 
   4   (0.092) 0.058 0.106 0.025 0.051 0.034 0.092 0.062 0.007 0.014 0.044 0.352 0.091 

Locus 842 : 
2 alleles
5.1% missing data
   2   (0.900) 0.925 0.901 0.953 0.944 0.916 0.976 0.978 0.990 0.945 0.961 0.967 0.900 
   4   (0.100) 0.075 0.099 0.047 0.056 0.084 0.024 0.022 0.010 0.055 0.039 0.033 0.100 

Locus 843 : 
2 alleles
12.3% missing data
   2   (0.806) 0.723 0.855 0.753 0.936 0.785 0.971 0.980 0.981 0.904 0.731 0.942 0.805 
   4   (0.194) 0.277 0.145 0.247 0.064 0.215 0.029 0.020 0.019 0.096 0.269 0.058 0.195 

Locus 844 : 
2 alleles
2.9% missing data
   3   (0.895) 0.921 0.901 0.967 0.928 0.964 0.978 0.919 0.418 0.968 0.955 0.977 0.895 
   1   (0.105) 0.079 0.099 0.033 0.072 0.036 0.022 0.081 0.582 0.032 0.045 0.023 0.105 

Locus 845 : 
2 alleles
13.8% missing data
   1   (0.815) 0.928 0.874 0.709 0.545 0.729 0.903 0.978 0.941 0.938 0.811 0.853 0.814 
   3   (0.185) 0.072 0.126 0.291 0.455 0.271 0.097 0.022 0.059 0.062 0.189 0.147 0.186 

Locus 846 : 
2 alleles
12.3% missing data
   1   (0.847) 0.943 0.843 0.913 0.969 0.884 0.872 0.962 0.081 0.895 0.818 0.959 0.848 
   4   (0.153) 0.057 0.157 0.087 0.031 0.116 0.128 0.038 0.919 0.105 0.182 0.041 0.152 

Locus 847 : 
2 alleles
4.3% missing data
   1   (0.774) 0.819 0.814 0.531 0.951 0.836 0.844 0.890 0.981 0.845 0.824 0.411 0.774 
   3   (0.226) 0.181 0.186 0.469 0.049 0.164 0.156 0.110 0.019 0.155 0.176 0.589 0.226 

Locus 848 : 
2 alleles
8.0% missing data
   1   (0.513) 0.379 0.520 0.596 0.496 0.494 0.955 0.494 0.564 0.349 0.483 0.610 0.513 
   3   (0.487) 0.621 0.480 0.404 0.504 0.506 0.045 0.506 0.436 0.651 0.517 0.390 0.487 

Locus 849 : 
2 alleles
8.7% missing data
   3   (0.940) 0.983 0.985 0.890 0.971 0.878 0.996 0.998 0.996 0.961 0.876 0.995 0.941 
   2   (0.060) 0.017 0.015 0.110 0.029 0.122 0.004 0.002 0.004 0.039 0.124 0.005 0.059 

Locus 850 : 
2 alleles
10.9% missing data
   1   (0.732) 0.873 0.701 0.898 0.170 0.605 0.709 0.853 0.216 0.872 0.838 0.921 0.732 
   3   (0.268) 0.127 0.299 0.102 0.830 0.395 0.291 0.147 0.784 0.128 0.162 0.079 0.268 

Locus 851 : 
2 alleles
5.8% missing data
   2   (0.895) 0.949 0.905 0.940 0.976 0.872 0.904 0.989 0.990 0.939 0.924 0.981 0.895 
   4   (0.105) 0.051 0.095 0.060 0.024 0.128 0.096 0.011 0.010 0.061 0.076 0.019 0.105 

Locus 852 : 
2 alleles
4.3% missing data
   4   (0.899) 0.957 0.877 0.953 0.977 0.931 0.987 0.989 0.991 0.952 0.923 0.976 0.899 
   2   (0.101) 0.043 0.123 0.047 0.023 0.069 0.013 0.011 0.009 0.048 0.077 0.024 0.101 

Locus 853 : 
2 alleles
2.9% missing data
   1   (0.242) 0.299 0.338 0.125 0.093 0.181 0.033 0.048 0.021 0.152 0.265 0.058 0.241 
   3   (0.758) 0.701 0.662 0.875 0.907 0.819 0.967 0.952 0.979 0.848 0.735 0.942 0.759 

Locus 854 : 
2 alleles
5.8% missing data
   1   (0.886) 0.926 0.927 0.922 0.977 0.913 0.988 0.982 0.992 0.909 0.867 0.465 0.886 
   3   (0.114) 0.074 0.073 0.078 0.023 0.087 0.012 0.018 0.008 0.091 0.133 0.535 0.114 

Locus 855 : 
2 alleles
10.9% missing data
   1   (0.128) 0.169 0.112 0.093 0.126 0.086 0.012 0.015 0.010 0.156 0.109 0.057 0.128 
   3   (0.872) 0.831 0.888 0.907 0.874 0.914 0.988 0.985 0.990 0.844 0.891 0.943 0.872 

Locus 856 : 
2 alleles
1.4% missing data
   1   (0.690) 0.854 0.688 0.620 0.902 0.469 0.966 0.971 0.975 0.798 0.624 0.893 0.691 
   3   (0.310) 0.146 0.312 0.380 0.098 0.531 0.034 0.029 0.025 0.202 0.376 0.107 0.309 

Locus 857 : 
2 alleles
3.6% missing data
   1   (0.198) 0.223 0.207 0.159 0.045 0.256 0.024 0.038 0.019 0.242 0.130 0.104 0.198 
   3   (0.802) 0.777 0.793 0.841 0.955 0.744 0.976 0.962 0.981 0.758 0.870 0.896 0.802 

Locus 858 : 
2 alleles
13.0% missing data
   3   (0.199) 0.220 0.208 0.225 0.106 0.144 0.180 0.037 0.020 0.478 0.149 0.066 0.199 
   4   (0.801) 0.780 0.792 0.775 0.894 0.856 0.820 0.963 0.980 0.522 0.851 0.934 0.801 

Locus 859 : 
2 alleles
12.3% missing data
   4   (0.868) 0.914 0.864 0.959 0.922 0.928 0.850 0.970 0.988 0.959 0.834 0.346 0.868 
   2   (0.132) 0.086 0.136 0.041 0.078 0.072 0.150 0.030 0.012 0.041 0.166 0.654 0.132 

Locus 860 : 
2 alleles
8.0% missing data
   3   (0.823) 0.864 0.851 0.867 0.906 0.808 0.263 0.977 0.983 0.927 0.787 0.880 0.823 
   1   (0.177) 0.136 0.149 0.133 0.094 0.192 0.737 0.023 0.017 0.073 0.213 0.120 0.177 

Locus 861 : 
2 alleles
5.1% missing data
   2   (0.177) 0.238 0.194 0.069 0.043 0.193 0.434 0.275 0.012 0.067 0.086 0.034 0.177 
   4   (0.823) 0.762 0.806 0.931 0.957 0.807 0.566 0.725 0.988 0.933 0.914 0.966 0.823 

Locus 862 : 
2 alleles
5.8% missing data
   4   (0.300) 0.449 0.254 0.361 0.069 0.366 0.271 0.058 0.914 0.198 0.228 0.074 0.299 
   1   (0.700) 0.551 0.746 0.639 0.931 0.634 0.729 0.942 0.086 0.802 0.772 0.926 0.701 

Locus 863 : 
2 alleles
4.3% missing data
   3   (0.925) 0.862 0.824 0.995 0.954 0.990 0.905 0.549 0.996 0.996 0.990 0.983 0.925 
   1   (0.075) 0.138 0.176 0.005 0.046 0.010 0.095 0.451 0.004 0.004 0.010 0.017 0.075 

Locus 864 : 
2 alleles
4.3% missing data
   4   (0.885) 0.955 0.936 0.906 0.947 0.857 0.986 0.990 0.993 0.774 0.928 0.164 0.885 
   3   (0.115) 0.045 0.064 0.094 0.053 0.143 0.014 0.010 0.007 0.226 0.072 0.836 0.115 

Locus 865 : 
2 alleles
1.4% missing data
   1   (0.150) 0.330 0.098 0.118 0.046 0.159 0.020 0.038 0.013 0.124 0.174 0.062 0.150 
   3   (0.850) 0.670 0.902 0.882 0.954 0.841 0.980 0.962 0.987 0.876 0.826 0.938 0.850 

Locus 866 : 
2 alleles
9.4% missing data
   2   (0.900) 0.911 0.844 0.982 0.902 0.968 0.983 0.938 0.992 0.943 0.958 0.962 0.900 
   1   (0.100) 0.089 0.156 0.018 0.098 0.032 0.017 0.062 0.008 0.057 0.042 0.038 0.100 

Locus 867 : 
2 alleles
2.2% missing data
   1   (0.090) 0.182 0.058 0.047 0.020 0.092 0.091 0.014 0.022 0.068 0.045 0.049 0.089 
   2   (0.910) 0.818 0.942 0.953 0.980 0.908 0.909 0.986 0.978 0.932 0.955 0.951 0.911 

Locus 868 : 
2 alleles
3.6% missing data
   3   (0.840) 0.772 0.821 0.951 0.962 0.925 0.690 0.676 0.836 0.950 0.891 0.953 0.839 
   4   (0.160) 0.228 0.179 0.049 0.038 0.075 0.310 0.324 0.164 0.050 0.109 0.047 0.161 

Locus 869 : 
2 alleles
4.3% missing data
   4   (0.883) 0.920 0.889 0.967 0.971 0.930 0.906 0.971 0.212 0.964 0.938 0.987 0.883 
   2   (0.117) 0.080 0.111 0.033 0.029 0.070 0.094 0.029 0.788 0.036 0.062 0.013 0.117 

Locus 870 : 
2 alleles
5.1% missing data
   2   (0.892) 0.861 0.917 0.950 0.825 0.923 0.988 0.980 0.993 0.961 0.868 0.895 0.892 
   4   (0.108) 0.139 0.083 0.050 0.175 0.077 0.012 0.020 0.007 0.039 0.132 0.105 0.108 

Locus 871 : 
2 alleles
14.5% missing data
   1   (0.653) 0.635 0.692 0.708 0.433 0.620 0.900 0.805 0.254 0.629 0.654 0.884 0.653 
   4   (0.347) 0.365 0.308 0.292 0.567 0.380 0.100 0.195 0.746 0.371 0.346 0.116 0.347 

Locus 872 : 
2 alleles
6.5% missing data
   4   (0.888) 0.647 0.927 0.959 0.949 0.952 0.797 0.872 0.454 0.975 0.947 0.977 0.888 
   2   (0.112) 0.353 0.073 0.041 0.051 0.048 0.203 0.128 0.546 0.025 0.053 0.023 0.112 

Locus 873 : 
2 alleles
12.3% missing data
   1   (0.882) 0.903 0.869 0.935 0.901 0.925 0.986 0.977 0.989 0.944 0.917 0.855 0.882 
   2   (0.118) 0.097 0.131 0.065 0.099 0.075 0.014 0.023 0.011 0.056 0.083 0.145 0.118 

Locus 874 : 
2 alleles
1.4% missing data
   1   (0.864) 0.867 0.874 0.948 0.936 0.907 0.982 0.975 0.990 0.852 0.746 0.930 0.865 
   3   (0.136) 0.133 0.126 0.052 0.064 0.093 0.018 0.025 0.010 0.148 0.254 0.070 0.135 

Locus 875 : 
2 alleles
8.7% missing data
   2   (0.879) 0.918 0.897 0.918 0.966 0.874 0.905 0.985 0.989 0.761 0.894 0.917 0.879 
   4   (0.121) 0.082 0.103 0.082 0.034 0.126 0.095 0.015 0.011 0.239 0.106 0.083 0.121 

Locus 876 : 
2 alleles
2.9% missing data
   3   (0.881) 0.642 0.860 0.978 0.980 0.962 0.831 0.896 0.992 0.984 0.917 0.915 0.881 
   1   (0.119) 0.358 0.140 0.022 0.020 0.038 0.169 0.104 0.008 0.016 0.083 0.085 0.119 

Locus 877 : 
2 alleles
0.7% missing data
   1   (0.053) 0.011 0.012 0.096 0.007 0.087 0.003 0.001 0.005 0.039 0.108 0.007 0.053 
   2   (0.947) 0.989 0.988 0.904 0.993 0.913 0.997 0.999 0.995 0.961 0.892 0.993 0.947 

Locus 878 : 
2 alleles
12.3% missing data
   3   (0.746) 0.726 0.808 0.601 0.934 0.780 0.682 0.704 0.518 0.903 0.771 0.743 0.746 
   2   (0.254) 0.274 0.192 0.399 0.066 0.220 0.318 0.296 0.482 0.097 0.229 0.257 0.254 

Locus 879 : 
2 alleles
2.9% missing data
   1   (0.905) 0.931 0.889 0.977 0.977 0.970 0.909 0.962 0.102 0.972 0.976 0.942 0.906 
   3   (0.095) 0.069 0.111 0.023 0.023 0.030 0.091 0.038 0.898 0.028 0.024 0.058 0.094 

Locus 880 : 
2 alleles
9.4% missing data
   1   (0.656) 0.595 0.645 0.826 0.421 0.644 0.295 0.915 0.964 0.751 0.710 0.061 0.656 
   4   (0.344) 0.405 0.355 0.174 0.579 0.356 0.705 0.085 0.036 0.249 0.290 0.939 0.344 

Locus 881 : 
2 alleles
13.0% missing data
   2   (0.920) 0.973 0.964 0.874 0.961 0.919 0.968 0.996 0.979 0.861 0.884 0.968 0.920 
   4   (0.080) 0.027 0.036 0.126 0.039 0.081 0.032 0.004 0.021 0.139 0.116 0.032 0.080 

Locus 882 : 
2 alleles
15.9% missing data
   3   (0.885) 0.875 0.941 0.855 0.979 0.839 0.965 0.992 0.890 0.940 0.862 0.976 0.885 
   1   (0.115) 0.125 0.059 0.145 0.021 0.161 0.035 0.008 0.110 0.060 0.138 0.024 0.115 

Locus 883 : 
2 alleles
2.9% missing data
   3   (0.907) 0.947 0.881 0.970 0.785 0.957 0.992 0.977 0.992 0.978 0.951 0.935 0.907 
   1   (0.093) 0.053 0.119 0.030 0.215 0.043 0.008 0.023 0.008 0.022 0.049 0.065 0.093 

Locus 884 : 
2 alleles
3.6% missing data
   1   (0.788) 0.818 0.746 0.849 0.942 0.802 0.980 0.776 0.387 0.894 0.904 0.950 0.788 
   3   (0.212) 0.182 0.254 0.151 0.058 0.198 0.020 0.224 0.613 0.106 0.096 0.050 0.212 

Locus 885 : 
2 alleles
13.0% missing data
   2   (0.885) 0.886 0.939 0.868 0.975 0.910 0.990 0.991 0.884 0.921 0.751 0.933 0.885 
   4   (0.115) 0.114 0.061 0.132 0.025 0.090 0.010 0.009 0.116 0.079 0.249 0.067 0.115 

Locus 886 : 
2 alleles
11.6% missing data
   2   (0.914) 0.731 0.957 0.955 0.973 0.903 0.937 0.990 0.994 0.976 0.951 0.972 0.914 
   4   (0.086) 0.269 0.043 0.045 0.027 0.097 0.063 0.010 0.006 0.024 0.049 0.028 0.086 

Locus 887 : 
2 alleles
13.0% missing data
   1   (0.919) 0.928 0.941 0.969 0.946 0.895 0.984 0.992 0.993 0.941 0.959 0.988 0.919 
   2   (0.081) 0.072 0.059 0.031 0.054 0.105 0.016 0.008 0.007 0.059 0.041 0.012 0.081 

Locus 888 : 
2 alleles
17.4% missing data
   1   (0.669) 0.430 0.601 0.845 0.454 0.826 0.628 0.784 0.897 0.850 0.642 0.912 0.669 
   3   (0.331) 0.570 0.399 0.155 0.546 0.174 0.372 0.216 0.103 0.150 0.358 0.088 0.331 

Locus 889 : 
2 alleles
3.6% missing data
   3   (0.873) 0.868 0.900 0.940 0.982 0.867 0.693 0.985 0.938 0.817 0.882 0.969 0.873 
   1   (0.127) 0.132 0.100 0.060 0.018 0.133 0.307 0.015 0.062 0.183 0.118 0.031 0.127 

Locus 890 : 
2 alleles
6.5% missing data
   4   (0.680) 0.711 0.691 0.729 0.932 0.768 0.757 0.403 0.960 0.707 0.607 0.175 0.680 
   2   (0.320) 0.289 0.309 0.271 0.068 0.232 0.243 0.597 0.040 0.293 0.393 0.825 0.320 

Locus 891 : 
2 alleles
5.8% missing data
   2   (0.456) 0.591 0.386 0.532 0.628 0.460 0.063 0.240 0.768 0.417 0.514 0.585 0.456 
   4   (0.544) 0.409 0.614 0.468 0.372 0.540 0.937 0.760 0.232 0.583 0.486 0.415 0.544 

Locus 892 : 
2 alleles
5.8% missing data
   2   (0.823) 0.783 0.808 0.903 0.615 0.871 0.697 0.870 0.988 0.919 0.914 0.955 0.823 
   1   (0.177) 0.217 0.192 0.097 0.385 0.129 0.303 0.130 0.012 0.081 0.086 0.045 0.177 

Locus 893 : 
2 alleles
13.8% missing data
   4   (0.718) 0.844 0.742 0.725 0.936 0.699 0.558 0.952 0.732 0.573 0.573 0.790 0.718 
   2   (0.282) 0.156 0.258 0.275 0.064 0.301 0.442 0.048 0.268 0.427 0.427 0.210 0.282 

Locus 894 : 
2 alleles
13.0% missing data
   3   (0.546) 0.721 0.575 0.558 0.150 0.513 0.092 0.569 0.548 0.566 0.506 0.632 0.547 
   4   (0.454) 0.279 0.425 0.442 0.850 0.487 0.908 0.431 0.452 0.434 0.494 0.368 0.453 

Locus 895 : 
2 alleles
3.6% missing data
   1   (0.946) 0.989 0.987 0.915 0.993 0.917 0.987 0.999 0.996 0.916 0.856 0.994 0.946 
   3   (0.054) 0.011 0.013 0.085 0.007 0.083 0.013 0.001 0.004 0.084 0.144 0.006 0.054 

Locus 896 : 
2 alleles
13.0% missing data
   2   (0.730) 0.723 0.768 0.753 0.939 0.735 0.749 0.948 0.073 0.831 0.693 0.790 0.730 
   3   (0.270) 0.277 0.232 0.247 0.061 0.265 0.251 0.052 0.927 0.169 0.307 0.210 0.270 

Locus 897 : 
2 alleles
15.2% missing data
   3   (0.772) 0.743 0.755 0.759 0.948 0.831 0.698 0.883 0.980 0.894 0.766 0.928 0.772 
   4   (0.228) 0.257 0.245 0.241 0.052 0.169 0.302 0.117 0.020 0.106 0.234 0.072 0.228 

Locus 898 : 
2 alleles
1.4% missing data
   1   (0.866) 0.693 0.881 0.964 0.972 0.935 0.449 0.813 0.987 0.974 0.926 0.642 0.867 
   3   (0.134) 0.307 0.119 0.036 0.028 0.065 0.551 0.187 0.013 0.026 0.074 0.358 0.133 

Locus 899 : 
2 alleles
13.8% missing data
   1   (0.864) 0.769 0.919 0.893 0.964 0.812 0.979 0.975 0.868 0.876 0.885 0.912 0.864 
   3   (0.136) 0.231 0.081 0.107 0.036 0.188 0.021 0.025 0.132 0.124 0.115 0.088 0.136 

Locus 900 : 
2 alleles
2.9% missing data
   3   (0.936) 0.983 0.975 0.849 0.985 0.946 0.994 0.998 0.995 0.909 0.961 0.994 0.936 
   1   (0.064) 0.017 0.025 0.151 0.015 0.054 0.006 0.002 0.005 0.091 0.039 0.006 0.064 

Locus 901 : 
2 alleles
4.3% missing data
   3   (0.884) 0.864 0.921 0.936 0.972 0.917 0.926 0.982 0.992 0.960 0.795 0.979 0.884 
   2   (0.116) 0.136 0.079 0.064 0.028 0.083 0.074 0.018 0.008 0.040 0.205 0.021 0.116 

Locus 902 : 
2 alleles
12.3% missing data
   4   (0.925) 0.974 0.967 0.926 0.959 0.904 0.994 0.996 0.994 0.889 0.895 0.987 0.925 
   1   (0.075) 0.026 0.033 0.074 0.041 0.096 0.006 0.004 0.006 0.111 0.105 0.013 0.075 

Locus 903 : 
2 alleles
13.0% missing data
   4   (0.631) 0.691 0.646 0.697 0.510 0.552 0.936 0.835 0.314 0.600 0.593 0.589 0.631 
   2   (0.369) 0.309 0.354 0.303 0.490 0.448 0.064 0.165 0.686 0.400 0.407 0.411 0.369 

Locus 904 : 
2 alleles
8.7% missing data
   4   (0.504) 0.482 0.474 0.432 0.516 0.545 0.671 0.512 0.831 0.375 0.541 0.571 0.505 
   2   (0.496) 0.518 0.526 0.568 0.484 0.455 0.329 0.488 0.169 0.625 0.459 0.429 0.495 

Locus 905 : 
2 alleles
6.5% missing data
   1   (0.895) 0.940 0.932 0.790 0.978 0.898 0.987 0.988 0.992 0.961 0.900 0.977 0.895 
   3   (0.105) 0.060 0.068 0.210 0.022 0.102 0.013 0.012 0.008 0.039 0.100 0.023 0.105 

Locus 906 : 
2 alleles
12.3% missing data
   2   (0.899) 0.926 0.907 0.975 0.896 0.957 0.973 0.959 0.212 0.984 0.942 0.957 0.899 
   4   (0.101) 0.074 0.093 0.025 0.104 0.043 0.027 0.041 0.788 0.016 0.058 0.043 0.101 

Locus 907 : 
2 alleles
1.4% missing data
   1   (0.906) 0.955 0.924 0.934 0.978 0.921 0.983 0.990 0.992 0.930 0.913 0.954 0.906 
   2   (0.094) 0.045 0.076 0.066 0.022 0.079 0.017 0.010 0.008 0.070 0.087 0.046 0.094 

Locus 908 : 
2 alleles
12.3% missing data
   3   (0.790) 0.776 0.804 0.762 0.945 0.789 0.968 0.917 0.818 0.853 0.829 0.797 0.790 
   1   (0.210) 0.224 0.196 0.238 0.055 0.211 0.032 0.083 0.182 0.147 0.171 0.203 0.210 

Locus 909 : 
2 alleles
3.6% missing data
   1   (0.755) 0.792 0.754 0.875 0.954 0.850 0.981 0.345 0.102 0.400 0.817 0.963 0.755 
   4   (0.245) 0.208 0.246 0.125 0.046 0.150 0.019 0.655 0.898 0.600 0.183 0.037 0.245 

Locus 910 : 
2 alleles
12.3% missing data
   4   (0.614) 0.615 0.646 0.633 0.666 0.657 0.507 0.329 0.668 0.284 0.663 0.646 0.614 
   1   (0.386) 0.385 0.354 0.367 0.334 0.343 0.493 0.671 0.332 0.716 0.337 0.354 0.386 

Locus 911 : 
2 alleles
15.9% missing data
   3   (0.870) 0.957 0.952 0.685 0.982 0.718 0.911 0.995 0.765 0.865 0.790 0.950 0.870 
   1   (0.130) 0.043 0.048 0.315 0.018 0.282 0.089 0.005 0.235 0.135 0.210 0.050 0.130 

Locus 912 : 
2 alleles
2.9% missing data
   1   (0.922) 0.972 0.976 0.964 0.913 0.940 0.958 0.996 0.019 0.965 0.804 0.985 0.923 
   3   (0.078) 0.028 0.024 0.036 0.087 0.060 0.042 0.004 0.981 0.035 0.196 0.015 0.077 

Locus 913 : 
2 alleles
18.8% missing data
   1   (0.841) 0.866 0.795 0.915 0.935 0.853 0.966 0.964 0.798 0.954 0.906 0.866 0.841 
   3   (0.159) 0.134 0.205 0.085 0.065 0.147 0.034 0.036 0.202 0.046 0.094 0.134 0.159 

Locus 914 : 
2 alleles
10.1% missing data
   3   (0.804) 0.878 0.843 0.843 0.861 0.801 0.885 0.972 0.982 0.842 0.713 0.361 0.804 
   1   (0.196) 0.122 0.157 0.157 0.139 0.199 0.115 0.028 0.018 0.158 0.287 0.639 0.196 

Locus 915 : 
2 alleles
5.1% missing data
   1   (0.831) 0.560 0.832 0.894 0.812 0.906 0.822 0.970 0.936 0.935 0.894 0.972 0.831 
   3   (0.169) 0.440 0.168 0.106 0.188 0.094 0.178 0.030 0.064 0.065 0.106 0.028 0.169 

Locus 916 : 
2 alleles
4.3% missing data
   2   (0.705) 0.721 0.671 0.769 0.912 0.754 0.934 0.678 0.978 0.797 0.764 0.102 0.705 
   4   (0.295) 0.279 0.329 0.231 0.088 0.246 0.066 0.322 0.022 0.203 0.236 0.898 0.295 

Locus 917 : 
2 alleles
1.4% missing data
   2   (0.777) 0.894 0.837 0.875 0.173 0.699 0.965 0.951 0.181 0.848 0.711 0.941 0.778 
   4   (0.223) 0.106 0.163 0.125 0.827 0.301 0.035 0.049 0.819 0.152 0.289 0.059 0.222 

Locus 918 : 
2 alleles
2.9% missing data
   2   (0.837) 0.931 0.789 0.920 0.157 0.906 0.954 0.969 0.987 0.903 0.896 0.960 0.837 
   4   (0.163) 0.069 0.211 0.080 0.843 0.094 0.046 0.031 0.013 0.097 0.104 0.040 0.163 

Locus 919 : 
2 alleles
2.9% missing data
   4   (0.640) 0.403 0.604 0.672 0.639 0.565 0.917 0.928 0.968 0.752 0.721 0.897 0.640 
   1   (0.360) 0.597 0.396 0.328 0.361 0.435 0.083 0.072 0.032 0.248 0.279 0.103 0.360 

Locus 920 : 
2 alleles
12.3% missing data
   3   (0.896) 0.936 0.892 0.948 0.939 0.962 0.926 0.982 0.992 0.953 0.917 0.939 0.896 
   1   (0.104) 0.064 0.108 0.052 0.061 0.038 0.074 0.018 0.008 0.047 0.083 0.061 0.104 

Locus 921 : 
2 alleles
13.0% missing data
   3   (0.791) 0.563 0.821 0.887 0.663 0.868 0.068 0.888 0.985 0.720 0.841 0.923 0.791 
   1   (0.209) 0.437 0.179 0.113 0.337 0.132 0.932 0.112 0.015 0.280 0.159 0.077 0.209 

Locus 922 : 
2 alleles
9.4% missing data
   2   (0.902) 0.966 0.932 0.931 0.984 0.902 0.941 0.993 0.992 0.912 0.849 0.979 0.902 
   4   (0.098) 0.034 0.068 0.069 0.016 0.098 0.059 0.007 0.008 0.088 0.151 0.021 0.098 

Locus 923 : 
2 alleles
5.1% missing data
   4   (0.695) 0.755 0.665 0.737 0.889 0.576 0.897 0.948 0.891 0.715 0.676 0.939 0.695 
   3   (0.305) 0.245 0.335 0.263 0.111 0.424 0.103 0.052 0.109 0.285 0.324 0.061 0.305 

Locus 924 : 
2 alleles
13.8% missing data
   3   (0.871) 0.943 0.868 0.866 0.919 0.890 0.985 0.986 0.866 0.919 0.920 0.860 0.871 
   1   (0.129) 0.057 0.132 0.134 0.081 0.110 0.015 0.014 0.134 0.081 0.080 0.140 0.129 

Locus 925 : 
2 alleles
2.9% missing data
   3   (0.792) 0.826 0.786 0.852 0.942 0.732 0.937 0.870 0.233 0.885 0.903 0.935 0.792 
   1   (0.208) 0.174 0.214 0.148 0.058 0.268 0.063 0.130 0.767 0.115 0.097 0.065 0.208 

Locus 926 : 
2 alleles
5.1% missing data
   4   (0.739) 0.673 0.665 0.789 0.920 0.806 0.960 0.927 0.978 0.697 0.760 0.942 0.739 
   2   (0.261) 0.327 0.335 0.211 0.080 0.194 0.040 0.073 0.022 0.303 0.240 0.058 0.261 

Locus 927 : 
2 alleles
8.0% missing data
   1   (0.433) 0.593 0.408 0.411 0.100 0.547 0.058 0.716 0.062 0.349 0.350 0.810 0.433 
   3   (0.567) 0.407 0.592 0.589 0.900 0.453 0.942 0.284 0.938 0.651 0.650 0.190 0.567 

Locus 928 : 
2 alleles
3.6% missing data
   3   (0.831) 0.900 0.905 0.819 0.955 0.813 0.977 0.981 0.044 0.783 0.760 0.887 0.831 
   4   (0.169) 0.100 0.095 0.181 0.045 0.187 0.023 0.019 0.956 0.217 0.240 0.113 0.169 

Locus 929 : 
2 alleles
1.4% missing data
   2   (0.877) 0.713 0.892 0.943 0.978 0.917 0.727 0.970 0.992 0.901 0.935 0.936 0.877 
   4   (0.123) 0.287 0.108 0.057 0.022 0.083 0.273 0.030 0.008 0.099 0.065 0.064 0.123 

Locus 930 : 
2 alleles
14.5% missing data
   3   (0.902) 0.926 0.914 0.978 0.977 0.971 0.939 0.960 0.115 0.675 0.933 0.975 0.902 
   4   (0.098) 0.074 0.086 0.022 0.023 0.029 0.061 0.040 0.885 0.325 0.067 0.025 0.098 

Locus 931 : 
2 alleles
2.9% missing data
   2   (0.898) 0.954 0.932 0.840 0.981 0.892 0.983 0.991 0.991 0.913 0.926 0.982 0.898 
   4   (0.102) 0.046 0.068 0.160 0.019 0.108 0.017 0.009 0.009 0.087 0.074 0.018 0.102 

Locus 932 : 
2 alleles
3.6% missing data
   1   (0.140) 0.062 0.092 0.124 0.027 0.211 0.027 0.017 0.868 0.085 0.097 0.153 0.140 
   3   (0.860) 0.938 0.908 0.876 0.973 0.789 0.973 0.983 0.132 0.915 0.903 0.847 0.860 

Locus 933 : 
2 alleles
12.3% missing data
   1   (0.837) 0.709 0.887 0.902 0.875 0.787 0.832 0.939 0.304 0.932 0.901 0.948 0.837 
   4   (0.163) 0.291 0.113 0.098 0.125 0.213 0.168 0.061 0.696 0.068 0.099 0.052 0.163 

Locus 934 : 
2 alleles
11.6% missing data
   2   (0.901) 0.884 0.834 0.986 0.969 0.981 0.794 0.542 0.879 0.959 0.978 0.799 0.901 
   3   (0.099) 0.116 0.166 0.014 0.031 0.019 0.206 0.458 0.121 0.041 0.022 0.201 0.099 

Locus 935 : 
2 alleles
10.1% missing data
   1   (0.571) 0.639 0.682 0.658 0.657 0.436 0.725 0.346 0.057 0.441 0.528 0.245 0.570 
   4   (0.429) 0.361 0.318 0.342 0.343 0.564 0.275 0.654 0.943 0.559 0.472 0.755 0.430 

Locus 936 : 
2 alleles
8.7% missing data
   2   (0.610) 0.487 0.652 0.767 0.137 0.659 0.177 0.236 0.774 0.657 0.652 0.669 0.610 
   3   (0.390) 0.513 0.348 0.233 0.863 0.341 0.823 0.764 0.226 0.343 0.348 0.331 0.390 

Locus 937 : 
2 alleles
12.3% missing data
   1   (0.935) 0.984 0.982 0.573 0.992 0.921 0.971 0.998 0.994 0.950 0.961 0.992 0.935 
   4   (0.065) 0.016 0.018 0.427 0.008 0.079 0.029 0.002 0.006 0.050 0.039 0.008 0.065 

Locus 938 : 
2 alleles
5.1% missing data
   1   (0.799) 0.812 0.800 0.849 0.797 0.890 0.970 0.899 0.338 0.578 0.834 0.773 0.800 
   4   (0.201) 0.188 0.200 0.151 0.203 0.110 0.030 0.101 0.662 0.422 0.166 0.227 0.200 

Locus 939 : 
2 alleles
5.1% missing data
   1   (0.705) 0.628 0.599 0.851 0.623 0.780 0.675 0.903 0.975 0.885 0.773 0.637 0.705 
   2   (0.295) 0.372 0.401 0.149 0.377 0.220 0.325 0.097 0.025 0.115 0.227 0.363 0.295 

Locus 940 : 
2 alleles
0.7% missing data
   3   (0.893) 0.913 0.875 0.948 0.979 0.928 0.983 0.984 0.988 0.961 0.920 0.984 0.893 
   1   (0.107) 0.087 0.125 0.052 0.021 0.072 0.017 0.016 0.012 0.039 0.080 0.016 0.107 

Locus 941 : 
2 alleles
6.5% missing data
   3   (0.453) 0.257 0.453 0.657 0.537 0.494 0.108 0.210 0.945 0.284 0.475 0.167 0.453 
   4   (0.547) 0.743 0.547 0.343 0.463 0.506 0.892 0.790 0.055 0.716 0.525 0.833 0.547 

Locus 942 : 
2 alleles
5.8% missing data
   2   (0.841) 0.887 0.895 0.879 0.849 0.879 0.779 0.936 0.307 0.849 0.847 0.769 0.841 
   4   (0.159) 0.113 0.105 0.121 0.151 0.121 0.221 0.064 0.693 0.151 0.153 0.231 0.159 

Locus 943 : 
2 alleles
3.6% missing data
   2   (0.910) 0.825 0.943 0.977 0.958 0.954 0.962 0.911 0.271 0.989 0.969 0.864 0.910 
   4   (0.090) 0.175 0.057 0.023 0.042 0.046 0.038 0.089 0.729 0.011 0.031 0.136 0.090 

Locus 944 : 
2 alleles
2.9% missing data
   4   (0.655) 0.758 0.548 0.687 0.907 0.767 0.598 0.862 0.966 0.646 0.530 0.921 0.656 
   1   (0.345) 0.242 0.452 0.313 0.093 0.233 0.402 0.138 0.034 0.354 0.470 0.079 0.344 

Locus 945 : 
2 alleles
3.6% missing data
   3   (0.875) 0.920 0.853 0.960 0.834 0.955 0.982 0.952 0.990 0.977 0.889 0.476 0.875 
   1   (0.125) 0.080 0.147 0.040 0.166 0.045 0.018 0.048 0.010 0.023 0.111 0.524 0.125 

Locus 946 : 
2 alleles
12.3% missing data
   2   (0.941) 0.936 0.793 0.996 0.985 0.993 0.963 0.983 0.995 0.997 0.992 0.973 0.942 
   1   (0.059) 0.064 0.207 0.004 0.015 0.007 0.037 0.017 0.005 0.003 0.008 0.027 0.058 

Locus 947 : 
2 alleles
3.6% missing data
   2   (0.882) 0.930 0.927 0.954 0.964 0.898 0.990 0.969 0.089 0.976 0.924 0.356 0.882 
   4   (0.118) 0.070 0.073 0.046 0.036 0.102 0.010 0.031 0.911 0.024 0.076 0.644 0.118 

Locus 948 : 
2 alleles
15.2% missing data
   3   (0.371) 0.577 0.327 0.269 0.430 0.541 0.600 0.152 0.132 0.232 0.330 0.157 0.372 
   4   (0.629) 0.423 0.673 0.731 0.570 0.459 0.400 0.848 0.868 0.768 0.670 0.843 0.628 

Locus 949 : 
2 alleles
5.1% missing data
   1   (0.792) 0.822 0.821 0.841 0.948 0.742 0.875 0.970 0.975 0.777 0.770 0.796 0.791 
   3   (0.208) 0.178 0.179 0.159 0.052 0.258 0.125 0.030 0.025 0.223 0.230 0.204 0.209 

Locus 950 : 
2 alleles
10.1% missing data
   1   (0.890) 0.961 0.960 0.669 0.907 0.778 0.958 0.995 0.992 0.857 0.862 0.988 0.890 
   3   (0.110) 0.039 0.040 0.331 0.093 0.222 0.042 0.005 0.008 0.143 0.138 0.012 0.110 

Locus 951 : 
2 alleles
2.2% missing data
   1   (0.898) 0.970 0.900 0.924 0.985 0.932 0.992 0.994 0.990 0.783 0.878 0.964 0.898 
   3   (0.102) 0.030 0.100 0.076 0.015 0.068 0.008 0.006 0.010 0.217 0.122 0.036 0.102 

Locus 952 : 
2 alleles
12.3% missing data
   1   (0.946) 0.984 0.986 0.904 0.974 0.947 0.982 0.998 0.995 0.946 0.874 0.995 0.946 
   3   (0.054) 0.016 0.014 0.096 0.026 0.053 0.018 0.002 0.005 0.054 0.126 0.005 0.054 

Locus 953 : 
2 alleles
3.6% missing data
   4   (0.743) 0.567 0.716 0.812 0.800 0.664 0.941 0.904 0.980 0.905 0.860 0.802 0.743 
   2   (0.257) 0.433 0.284 0.188 0.200 0.336 0.059 0.096 0.020 0.095 0.140 0.198 0.257 

Locus 954 : 
2 alleles
12.3% missing data
   1   (0.151) 0.077 0.063 0.413 0.101 0.237 0.014 0.007 0.011 0.228 0.259 0.086 0.151 
   2   (0.849) 0.923 0.937 0.587 0.899 0.763 0.986 0.993 0.989 0.772 0.741 0.914 0.849 

Locus 955 : 
2 alleles
2.9% missing data
   1   (0.309) 0.198 0.311 0.256 0.060 0.271 0.394 0.525 0.361 0.403 0.317 0.775 0.308 
   3   (0.691) 0.802 0.689 0.744 0.940 0.729 0.606 0.475 0.639 0.597 0.683 0.225 0.692 

Locus 956 : 
2 alleles
7.2% missing data
   2   (0.886) 0.938 0.904 0.943 0.887 0.912 0.922 0.988 0.887 0.810 0.884 0.985 0.886 
   4   (0.114) 0.062 0.096 0.057 0.113 0.088 0.078 0.012 0.113 0.190 0.116 0.015 0.114 

Locus 957 : 
2 alleles
4.3% missing data
   4   (0.897) 0.908 0.926 0.929 0.974 0.887 0.952 0.992 0.990 0.915 0.911 0.965 0.897 
   2   (0.103) 0.092 0.074 0.071 0.026 0.113 0.048 0.008 0.010 0.085 0.089 0.035 0.103 

Locus 958 : 
2 alleles
9.4% missing data
   3   (0.529) 0.415 0.559 0.290 0.388 0.526 0.854 0.899 0.954 0.589 0.437 0.789 0.529 
   1   (0.471) 0.585 0.441 0.710 0.612 0.474 0.146 0.101 0.046 0.411 0.563 0.211 0.471 

Locus 959 : 
2 alleles
1.4% missing data
   3   (0.926) 0.976 0.959 0.901 0.979 0.901 0.990 0.996 0.991 0.957 0.950 0.989 0.926 
   4   (0.074) 0.024 0.041 0.099 0.021 0.099 0.010 0.004 0.009 0.043 0.050 0.011 0.074 

Locus 960 : 
2 alleles
4.3% missing data
   3   (0.606) 0.689 0.590 0.563 0.897 0.670 0.629 0.857 0.956 0.540 0.502 0.055 0.606 
   1   (0.394) 0.311 0.410 0.437 0.103 0.330 0.371 0.143 0.044 0.460 0.498 0.945 0.394 

Locus 961 : 
2 alleles
6.5% missing data
   2   (0.825) 0.894 0.806 0.926 0.716 0.837 0.886 0.981 0.951 0.911 0.700 0.942 0.825 
   3   (0.175) 0.106 0.194 0.074 0.284 0.163 0.114 0.019 0.049 0.089 0.300 0.058 0.175 

Locus 962 : 
2 alleles
12.3% missing data
   3   (0.858) 0.925 0.820 0.961 0.967 0.936 0.857 0.932 0.037 0.726 0.888 0.962 0.858 
   1   (0.142) 0.075 0.180 0.039 0.033 0.064 0.143 0.068 0.963 0.274 0.112 0.038 0.142 

Locus 963 : 
2 alleles
5.8% missing data
   1   (0.599) 0.506 0.527 0.669 0.600 0.692 0.438 0.821 0.887 0.608 0.740 0.077 0.598 
   3   (0.401) 0.494 0.473 0.331 0.400 0.308 0.562 0.179 0.113 0.392 0.260 0.923 0.402 

Locus 964 : 
2 alleles
3.6% missing data
   3   (0.878) 0.820 0.908 0.940 0.981 0.895 0.986 0.973 0.968 0.946 0.861 0.849 0.878 
   4   (0.122) 0.180 0.092 0.060 0.019 0.105 0.014 0.027 0.032 0.054 0.139 0.151 0.122 

Locus 965 : 
2 alleles
7.2% missing data
   4   (0.366) 0.310 0.247 0.491 0.885 0.378 0.193 0.042 0.035 0.545 0.547 0.693 0.366 
   1   (0.634) 0.690 0.753 0.509 0.115 0.622 0.807 0.958 0.965 0.455 0.453 0.307 0.634 

Locus 966 : 
2 alleles
11.6% missing data
   3   (0.905) 0.930 0.913 0.976 0.446 0.932 0.918 0.982 0.992 0.985 0.969 0.795 0.905 
   1   (0.095) 0.070 0.087 0.024 0.554 0.068 0.082 0.018 0.008 0.015 0.031 0.205 0.095 

Locus 967 : 
2 alleles
3.6% missing data
   1   (0.343) 0.449 0.364 0.218 0.113 0.444 0.057 0.158 0.114 0.211 0.472 0.125 0.342 
   4   (0.657) 0.551 0.636 0.782 0.887 0.556 0.943 0.842 0.886 0.789 0.528 0.875 0.658 

Locus 968 : 
2 alleles
2.2% missing data
   3   (0.849) 0.896 0.877 0.918 0.962 0.901 0.975 0.872 0.280 0.820 0.772 0.944 0.849 
   1   (0.151) 0.104 0.123 0.082 0.038 0.099 0.025 0.128 0.720 0.180 0.228 0.056 0.151 

Locus 969 : 
2 alleles
8.0% missing data
   1   (0.915) 0.892 0.946 0.973 0.824 0.875 0.946 0.987 0.993 0.981 0.932 0.984 0.915 
   3   (0.085) 0.108 0.054 0.027 0.176 0.125 0.054 0.013 0.007 0.019 0.068 0.016 0.085 

Locus 970 : 
2 alleles
10.9% missing data
   1   (0.111) 0.069 0.062 0.055 0.101 0.267 0.115 0.008 0.009 0.117 0.169 0.021 0.111 
   2   (0.889) 0.931 0.938 0.945 0.899 0.733 0.885 0.992 0.991 0.883 0.831 0.979 0.889 

Locus 971 : 
2 alleles
13.0% missing data
   4   (0.888) 0.841 0.882 0.951 0.880 0.938 0.977 0.986 0.986 0.966 0.937 0.932 0.887 
   2   (0.112) 0.159 0.118 0.049 0.120 0.062 0.023 0.014 0.014 0.034 0.063 0.068 0.113 

Locus 972 : 
2 alleles
5.1% missing data
   4   (0.894) 0.950 0.884 0.968 0.963 0.950 0.981 0.970 0.058 0.973 0.941 0.977 0.894 
   3   (0.106) 0.050 0.116 0.032 0.037 0.050 0.019 0.030 0.942 0.027 0.059 0.023 0.106 

Locus 973 : 
2 alleles
12.3% missing data
   4   (0.809) 0.750 0.751 0.907 0.930 0.901 0.684 0.912 0.836 0.936 0.868 0.819 0.808 
   1   (0.191) 0.250 0.249 0.093 0.070 0.099 0.316 0.088 0.164 0.064 0.132 0.181 0.192 

Locus 974 : 
2 alleles
1.4% missing data
   2   (0.940) 0.988 0.986 0.910 0.992 0.898 0.985 0.999 0.996 0.938 0.795 0.993 0.940 
   3   (0.060) 0.012 0.014 0.090 0.008 0.102 0.015 0.001 0.004 0.062 0.205 0.007 0.060 

Locus 975 : 
2 alleles
9.4% missing data
   1   (0.895) 0.894 0.872 0.979 0.974 0.966 0.982 0.717 0.662 0.986 0.962 0.791 0.896 
   3   (0.105) 0.106 0.128 0.021 0.026 0.034 0.018 0.283 0.338 0.014 0.038 0.209 0.104 

Locus 976 : 
2 alleles
2.2% missing data
   2   (0.897) 0.846 0.866 0.970 0.964 0.958 0.980 0.951 0.991 0.981 0.949 0.953 0.897 
   4   (0.103) 0.154 0.134 0.030 0.036 0.042 0.020 0.049 0.009 0.019 0.051 0.047 0.103 

Locus 977 : 
2 alleles
1.4% missing data
   2   (0.795) 0.896 0.894 0.670 0.940 0.676 0.965 0.987 0.027 0.461 0.788 0.966 0.795 
   3   (0.205) 0.104 0.106 0.330 0.060 0.324 0.035 0.013 0.973 0.539 0.212 0.034 0.205 

Locus 978 : 
2 alleles
5.1% missing data
   4   (0.733) 0.672 0.671 0.877 0.917 0.769 0.348 0.907 0.971 0.932 0.773 0.741 0.732 
   2   (0.267) 0.328 0.329 0.123 0.083 0.231 0.652 0.093 0.029 0.068 0.227 0.259 0.268 

Locus 979 : 
2 alleles
15.2% missing data
   4   (0.772) 0.801 0.803 0.784 0.914 0.789 0.968 0.960 0.976 0.784 0.703 0.229 0.773 
   2   (0.228) 0.199 0.197 0.216 0.086 0.211 0.032 0.040 0.024 0.216 0.297 0.771 0.227 

Locus 980 : 
2 alleles
11.6% missing data
   2   (0.888) 0.889 0.888 0.931 0.937 0.938 0.972 0.925 0.988 0.914 0.952 0.981 0.887 
   4   (0.112) 0.111 0.112 0.069 0.063 0.062 0.028 0.075 0.012 0.086 0.048 0.019 0.113 

Locus 981 : 
2 alleles
4.3% missing data
   2   (0.149) 0.057 0.141 0.168 0.166 0.099 0.137 0.019 0.013 0.188 0.210 0.060 0.149 
   4   (0.851) 0.943 0.859 0.832 0.834 0.901 0.863 0.981 0.987 0.812 0.790 0.940 0.851 

Locus 982 : 
2 alleles
19.6% missing data
   2   (0.868) 0.718 0.810 0.961 0.963 0.946 0.815 0.917 0.989 0.962 0.952 0.975 0.867 
   1   (0.132) 0.282 0.190 0.039 0.037 0.054 0.185 0.083 0.011 0.038 0.048 0.025 0.133 

Locus 983 : 
2 alleles
2.2% missing data
   3   (0.894) 0.920 0.839 0.961 0.818 0.945 0.967 0.974 0.991 0.978 0.948 0.978 0.894 
   1   (0.106) 0.080 0.161 0.039 0.182 0.055 0.033 0.026 0.009 0.022 0.052 0.022 0.106 

Locus 984 : 
2 alleles
9.4% missing data
   4   (0.841) 0.842 0.880 0.863 0.944 0.875 0.437 0.968 0.987 0.885 0.844 0.956 0.840 
   1   (0.159) 0.158 0.120 0.137 0.056 0.125 0.563 0.032 0.013 0.115 0.156 0.044 0.160 

Locus 985 : 
2 alleles
3.6% missing data
   2   (0.153) 0.095 0.150 0.084 0.043 0.196 0.106 0.020 0.012 0.100 0.192 0.028 0.153 
   4   (0.847) 0.905 0.850 0.916 0.957 0.804 0.894 0.980 0.988 0.900 0.808 0.972 0.847 

Locus 986 : 
2 alleles
2.9% missing data
   1   (0.915) 0.977 0.965 0.853 0.989 0.827 0.793 0.996 0.994 0.852 0.935 0.991 0.915 
   2   (0.085) 0.023 0.035 0.147 0.011 0.173 0.207 0.004 0.006 0.148 0.065 0.009 0.085 

Locus 987 : 
2 alleles
10.1% missing data
   1   (0.900) 0.768 0.920 0.965 0.980 0.955 0.972 0.968 0.889 0.957 0.916 0.956 0.900 
   3   (0.100) 0.232 0.080 0.035 0.020 0.045 0.028 0.032 0.111 0.043 0.084 0.044 0.100 

Locus 988 : 
2 alleles
4.3% missing data
   1   (0.137) 0.045 0.065 0.188 0.047 0.216 0.045 0.006 0.009 0.207 0.391 0.027 0.137 
   4   (0.863) 0.955 0.935 0.812 0.953 0.784 0.955 0.994 0.991 0.793 0.609 0.973 0.863 

Locus 989 : 
2 alleles
2.9% missing data
   2   (0.744) 0.730 0.733 0.854 0.921 0.818 0.530 0.807 0.443 0.668 0.781 0.912 0.743 
   4   (0.256) 0.270 0.267 0.146 0.079 0.182 0.470 0.193 0.557 0.332 0.219 0.088 0.257 

Locus 990 : 
2 alleles
5.1% missing data
   1   (0.166) 0.378 0.125 0.093 0.052 0.127 0.183 0.062 0.864 0.089 0.103 0.065 0.166 
   3   (0.834) 0.622 0.875 0.907 0.948 0.873 0.817 0.938 0.136 0.911 0.897 0.935 0.834 

Locus 991 : 
2 alleles
15.9% missing data
   1   (0.954) 0.984 0.987 0.972 0.974 0.949 0.996 0.998 0.996 0.916 0.882 0.994 0.954 
   2   (0.046) 0.016 0.013 0.028 0.026 0.051 0.004 0.002 0.004 0.084 0.118 0.006 0.046 

Locus 992 : 
2 alleles
5.8% missing data
   1   (0.810) 0.705 0.849 0.837 0.815 0.746 0.615 0.975 0.983 0.783 0.875 0.916 0.810 
   3   (0.190) 0.295 0.151 0.163 0.185 0.254 0.385 0.025 0.017 0.217 0.125 0.084 0.190 

Locus 993 : 
2 alleles
0.7% missing data
   1   (0.919) 0.949 0.901 0.984 0.982 0.962 0.974 0.987 0.994 0.979 0.949 0.978 0.918 
   2   (0.081) 0.051 0.099 0.016 0.018 0.038 0.026 0.013 0.006 0.021 0.051 0.022 0.082 

Locus 994 : 
2 alleles
10.9% missing data
   1   (0.850) 0.799 0.758 0.964 0.938 0.943 0.980 0.819 0.870 0.966 0.912 0.830 0.849 
   3   (0.150) 0.201 0.242 0.036 0.062 0.057 0.020 0.181 0.130 0.034 0.088 0.170 0.151 

Locus 995 : 
2 alleles
5.8% missing data
   3   (0.732) 0.854 0.628 0.877 0.555 0.839 0.942 0.838 0.980 0.750 0.698 0.850 0.731 
   1   (0.268) 0.146 0.372 0.123 0.445 0.161 0.058 0.162 0.020 0.250 0.302 0.150 0.269 

Locus 996 : 
2 alleles
12.3% missing data
   1   (0.889) 0.944 0.932 0.894 0.970 0.888 0.989 0.992 0.874 0.940 0.766 0.920 0.889 
   4   (0.111) 0.056 0.068 0.106 0.030 0.112 0.011 0.008 0.126 0.060 0.234 0.080 0.111 

Locus 997 : 
2 alleles
9.4% missing data
   1   (0.214) 0.239 0.281 0.105 0.071 0.208 0.040 0.231 0.210 0.061 0.099 0.247 0.214 
   4   (0.786) 0.761 0.719 0.895 0.929 0.792 0.960 0.769 0.790 0.939 0.901 0.753 0.786 

Locus 998 : 
2 alleles
2.2% missing data
   4   (0.898) 0.899 0.884 0.961 0.968 0.931 0.935 0.975 0.992 0.962 0.949 0.976 0.898 
   3   (0.102) 0.101 0.116 0.039 0.032 0.069 0.065 0.025 0.008 0.038 0.051 0.024 0.102 

Locus 999 : 
2 alleles
18.1% missing data
   3   (0.770) 0.756 0.745 0.896 0.948 0.857 0.764 0.747 0.943 0.788 0.767 0.165 0.770 
   2   (0.230) 0.244 0.255 0.104 0.052 0.143 0.236 0.253 0.057 0.212 0.233 0.835 0.230 

Locus 1000 : 
2 alleles
10.9% missing data
   4   (0.867) 0.883 0.916 0.865 0.967 0.838 0.880 0.986 0.990 0.932 0.818 0.958 0.867 
   3   (0.133) 0.117 0.084 0.135 0.033 0.162 0.120 0.014 0.010 0.068 0.182 0.042 0.133 

Locus 1001 : 
2 alleles
5.1% missing data
   3   (0.682) 0.769 0.595 0.765 0.610 0.657 0.686 0.774 0.975 0.857 0.788 0.510 0.683 
   4   (0.318) 0.231 0.405 0.235 0.390 0.343 0.314 0.226 0.025 0.143 0.212 0.490 0.317 

Locus 1002 : 
2 alleles
2.2% missing data
   1   (0.838) 0.843 0.719 0.945 0.970 0.944 0.813 0.448 0.991 0.967 0.944 0.972 0.838 
   3   (0.162) 0.157 0.281 0.055 0.030 0.056 0.187 0.552 0.009 0.033 0.056 0.028 0.162 

Locus 1003 : 
2 alleles
7.2% missing data
   2   (0.793) 0.825 0.815 0.885 0.952 0.785 0.661 0.972 0.980 0.506 0.707 0.696 0.794 
   3   (0.207) 0.175 0.185 0.115 0.048 0.215 0.339 0.028 0.020 0.494 0.293 0.304 0.206 

Locus 1004 : 
2 alleles
11.6% missing data
   1   (0.324) 0.290 0.325 0.340 0.270 0.248 0.555 0.065 0.041 0.212 0.408 0.276 0.325 
   3   (0.676) 0.710 0.675 0.660 0.730 0.752 0.445 0.935 0.959 0.788 0.592 0.724 0.675 

Locus 1005 : 
2 alleles
2.9% missing data
   1   (0.839) 0.904 0.761 0.933 0.891 0.904 0.853 0.917 0.986 0.923 0.831 0.954 0.840 
   3   (0.161) 0.096 0.239 0.067 0.109 0.096 0.147 0.083 0.014 0.077 0.169 0.046 0.160 

Locus 1006 : 
2 alleles
4.3% missing data
   3   (0.897) 0.952 0.939 0.963 0.414 0.948 0.985 0.969 0.097 0.948 0.926 0.968 0.898 
   1   (0.103) 0.048 0.061 0.037 0.586 0.052 0.015 0.031 0.903 0.052 0.074 0.032 0.102 

Locus 1007 : 
2 alleles
4.3% missing data
   1   (0.079) 0.042 0.049 0.047 0.029 0.056 0.034 0.006 0.006 0.422 0.046 0.013 0.079 
   3   (0.921) 0.958 0.951 0.953 0.971 0.944 0.966 0.994 0.994 0.578 0.954 0.987 0.921 

Locus 1008 : 
2 alleles
3.6% missing data
   4   (0.926) 0.750 0.881 0.991 0.990 0.984 0.977 0.976 0.995 0.995 0.984 0.954 0.927 
   1   (0.074) 0.250 0.119 0.009 0.010 0.016 0.023 0.024 0.005 0.005 0.016 0.046 0.073 

Locus 1009 : 
2 alleles
5.1% missing data
   1   (0.834) 0.879 0.797 0.930 0.954 0.923 0.980 0.877 0.222 0.937 0.833 0.967 0.834 
   4   (0.166) 0.121 0.203 0.070 0.046 0.077 0.020 0.123 0.778 0.063 0.167 0.033 0.166 

Locus 1010 : 
2 alleles
6.5% missing data
   2   (0.743) 0.822 0.733 0.790 0.907 0.810 0.959 0.666 0.583 0.858 0.711 0.622 0.743 
   4   (0.257) 0.178 0.267 0.210 0.093 0.190 0.041 0.334 0.417 0.142 0.289 0.378 0.257 

Locus 1011 : 
2 alleles
12.3% missing data
   4   (0.863) 0.896 0.792 0.956 0.966 0.940 0.980 0.951 0.963 0.967 0.947 0.062 0.864 
   2   (0.137) 0.104 0.208 0.044 0.034 0.060 0.020 0.049 0.037 0.033 0.053 0.938 0.136 

Locus 1012 : 
2 alleles
19.6% missing data
   2   (0.864) 0.912 0.859 0.922 0.962 0.887 0.979 0.965 0.876 0.919 0.867 0.792 0.864 
   4   (0.136) 0.088 0.141 0.078 0.038 0.113 0.021 0.035 0.124 0.081 0.133 0.208 0.136 

Locus 1013 : 
2 alleles
10.9% missing data
   2   (0.698) 0.549 0.759 0.697 0.886 0.657 0.732 0.948 0.970 0.522 0.613 0.891 0.698 
   4   (0.302) 0.451 0.241 0.303 0.114 0.343 0.268 0.052 0.030 0.478 0.387 0.109 0.302 

Locus 1014 : 
2 alleles
2.9% missing data
   3   (0.910) 0.846 0.896 0.983 0.967 0.976 0.991 0.750 0.559 0.990 0.979 0.977 0.911 
   2   (0.090) 0.154 0.104 0.017 0.033 0.024 0.009 0.250 0.441 0.010 0.021 0.023 0.089 

Locus 1015 : 
2 alleles
11.6% missing data
   4   (0.897) 0.911 0.849 0.968 0.963 0.939 0.934 0.973 0.992 0.953 0.946 0.972 0.898 
   2   (0.103) 0.089 0.151 0.032 0.037 0.061 0.066 0.027 0.008 0.047 0.054 0.028 0.102 

Locus 1016 : 
2 alleles
10.1% missing data
   2   (0.866) 0.908 0.890 0.877 0.899 0.869 0.980 0.983 0.987 0.899 0.889 0.983 0.865 
   4   (0.134) 0.092 0.110 0.123 0.101 0.131 0.020 0.017 0.013 0.101 0.111 0.017 0.135 

Locus 1017 : 
2 alleles
3.6% missing data
   3   (0.788) 0.487 0.823 0.886 0.950 0.821 0.665 0.524 0.908 0.935 0.826 0.952 0.789 
   2   (0.212) 0.513 0.177 0.114 0.050 0.179 0.335 0.476 0.092 0.065 0.174 0.048 0.211 

Locus 1018 : 
2 alleles
4.3% missing data
   2   (0.483) 0.667 0.455 0.439 0.513 0.454 0.832 0.651 0.334 0.509 0.429 0.491 0.483 
   4   (0.517) 0.333 0.545 0.561 0.487 0.546 0.168 0.349 0.666 0.491 0.571 0.509 0.517 

Locus 1019 : 
2 alleles
12.3% missing data
   2   (0.849) 0.760 0.836 0.894 0.671 0.914 0.969 0.919 0.988 0.965 0.910 0.942 0.850 
   1   (0.151) 0.240 0.164 0.106 0.329 0.086 0.031 0.081 0.012 0.035 0.090 0.058 0.150 

Locus 1020 : 
2 alleles
15.9% missing data
   2   (0.768) 0.836 0.839 0.575 0.789 0.793 0.917 0.936 0.981 0.565 0.777 0.217 0.768 
   4   (0.232) 0.164 0.161 0.425 0.211 0.207 0.083 0.064 0.019 0.435 0.223 0.783 0.232 

Locus 1021 : 
2 alleles
2.2% missing data
   4   (0.911) 0.961 0.963 0.913 0.984 0.850 0.920 0.996 0.994 0.933 0.855 0.985 0.910 
   2   (0.089) 0.039 0.037 0.087 0.016 0.150 0.080 0.004 0.006 0.067 0.145 0.015 0.090 

Locus 1022 : 
2 alleles
15.2% missing data
   3   (0.915) 0.910 0.944 0.919 0.951 0.941 0.919 0.991 0.991 0.897 0.949 0.900 0.915 
   1   (0.085) 0.090 0.056 0.081 0.049 0.059 0.081 0.009 0.009 0.103 0.051 0.100 0.085 

Locus 1023 : 
2 alleles
9.4% missing data
   4   (0.668) 0.639 0.730 0.592 0.172 0.694 0.917 0.893 0.964 0.579 0.681 0.483 0.668 
   1   (0.332) 0.361 0.270 0.408 0.828 0.306 0.083 0.107 0.036 0.421 0.319 0.517 0.332 

Locus 1024 : 
2 alleles
8.0% missing data
   1   (0.900) 0.843 0.942 0.963 0.906 0.931 0.989 0.986 0.993 0.888 0.949 0.030 0.901 
   2   (0.100) 0.157 0.058 0.037 0.094 0.069 0.011 0.014 0.007 0.112 0.051 0.970 0.099 

Locus 1025 : 
2 alleles
5.1% missing data
   1   (0.884) 0.737 0.853 0.973 0.978 0.961 0.913 0.975 0.989 0.957 0.947 0.979 0.884 
   3   (0.116) 0.263 0.147 0.027 0.022 0.039 0.087 0.025 0.011 0.043 0.053 0.021 0.116 

Locus 1026 : 
2 alleles
4.3% missing data
   4   (0.891) 0.937 0.853 0.978 0.964 0.938 0.971 0.848 0.993 0.966 0.960 0.410 0.892 
   2   (0.109) 0.063 0.147 0.022 0.036 0.062 0.029 0.152 0.007 0.034 0.040 0.590 0.108 

Locus 1027 : 
2 alleles
13.8% missing data
   1   (0.738) 0.712 0.746 0.758 0.751 0.708 0.966 0.951 0.977 0.807 0.690 0.843 0.738 
   4   (0.262) 0.288 0.254 0.242 0.249 0.292 0.034 0.049 0.023 0.193 0.310 0.157 0.262 

Locus 1028 : 
2 alleles
1.4% missing data
   2   (0.890) 0.957 0.867 0.955 0.968 0.966 0.931 0.985 0.990 0.506 0.822 0.910 0.890 
   4   (0.110) 0.043 0.133 0.045 0.032 0.034 0.069 0.015 0.010 0.494 0.178 0.090 0.110 

Locus 1029 : 
2 alleles
2.2% missing data
   2   (0.476) 0.439 0.419 0.480 0.911 0.524 0.392 0.534 0.423 0.573 0.467 0.518 0.476 
   4   (0.524) 0.561 0.581 0.520 0.089 0.476 0.608 0.466 0.577 0.427 0.533 0.482 0.524 

Locus 1030 : 
2 alleles
11.6% missing data
   4   (0.901) 0.869 0.937 0.935 0.938 0.893 0.992 0.989 0.969 0.953 0.943 0.986 0.901 
   1   (0.099) 0.131 0.063 0.065 0.062 0.107 0.008 0.011 0.031 0.047 0.057 0.014 0.099 

Locus 1031 : 
2 alleles
0.7% missing data
   2   (0.901) 0.894 0.934 0.972 0.967 0.966 0.985 0.968 0.993 0.502 0.913 0.024 0.902 
   4   (0.099) 0.106 0.066 0.028 0.033 0.034 0.015 0.032 0.007 0.498 0.087 0.976 0.098 

Locus 1032 : 
2 alleles
5.8% missing data
   3   (0.774) 0.887 0.813 0.832 0.182 0.841 0.663 0.891 0.060 0.837 0.792 0.947 0.774 
   2   (0.226) 0.113 0.187 0.168 0.818 0.159 0.337 0.109 0.940 0.163 0.208 0.053 0.226 

Locus 1033 : 
2 alleles
3.6% missing data
   3   (0.924) 0.917 0.924 0.993 0.795 0.985 0.991 0.870 0.377 0.993 0.979 0.947 0.924 
   1   (0.076) 0.083 0.076 0.007 0.205 0.015 0.009 0.130 0.623 0.007 0.021 0.053 0.076 

Locus 1034 : 
2 alleles
12.3% missing data
   2   (0.865) 0.716 0.886 0.911 0.912 0.928 0.865 0.956 0.985 0.945 0.909 0.974 0.865 
   1   (0.135) 0.284 0.114 0.089 0.088 0.072 0.135 0.044 0.015 0.055 0.091 0.026 0.135 

Locus 1035 : 
2 alleles
0.7% missing data
   3   (0.887) 0.930 0.910 0.927 0.968 0.901 0.905 0.993 0.990 0.974 0.822 0.989 0.887 
   4   (0.113) 0.070 0.090 0.073 0.032 0.099 0.095 0.007 0.010 0.026 0.178 0.011 0.113 

Locus 1036 : 
2 alleles
5.1% missing data
   1   (0.863) 0.877 0.827 0.936 0.961 0.915 0.887 0.965 0.984 0.921 0.859 0.933 0.864 
   3   (0.137) 0.123 0.173 0.064 0.039 0.085 0.113 0.035 0.016 0.079 0.141 0.067 0.136 

Locus 1037 : 
2 alleles
12.3% missing data
   4   (0.839) 0.800 0.818 0.943 0.942 0.880 0.982 0.719 0.810 0.974 0.886 0.855 0.839 
   2   (0.161) 0.200 0.182 0.057 0.058 0.120 0.018 0.281 0.190 0.026 0.114 0.145 0.161 

Locus 1038 : 
2 alleles
5.8% missing data
   1   (0.648) 0.762 0.509 0.814 0.876 0.824 0.714 0.795 0.225 0.707 0.610 0.105 0.649 
   3   (0.352) 0.238 0.491 0.186 0.124 0.176 0.286 0.205 0.775 0.293 0.390 0.895 0.351 

Locus 1039 : 
2 alleles
6.5% missing data
   3   (0.807) 0.835 0.812 0.809 0.931 0.844 0.938 0.976 0.979 0.722 0.743 0.933 0.806 
   1   (0.193) 0.165 0.188 0.191 0.069 0.156 0.062 0.024 0.021 0.278 0.257 0.067 0.194 

Locus 1040 : 
2 alleles
2.9% missing data
   4   (0.858) 0.902 0.895 0.909 0.973 0.908 0.899 0.985 0.990 0.410 0.765 0.865 0.858 
   2   (0.142) 0.098 0.105 0.091 0.027 0.092 0.101 0.015 0.010 0.590 0.235 0.135 0.142 

Locus 1041 : 
2 alleles
1.4% missing data
   2   (0.887) 0.964 0.885 0.914 0.978 0.883 0.992 0.993 0.990 0.966 0.932 0.962 0.886 
   4   (0.113) 0.036 0.115 0.086 0.022 0.117 0.008 0.007 0.010 0.034 0.068 0.038 0.114 

Locus 1042 : 
2 alleles
1.4% missing data
   2   (0.870) 0.841 0.913 0.836 0.967 0.901 0.986 0.985 0.989 0.960 0.842 0.983 0.869 
   1   (0.130) 0.159 0.087 0.164 0.033 0.099 0.014 0.015 0.011 0.040 0.158 0.017 0.131 

Locus 1043 : 
2 alleles
2.2% missing data
   1   (0.891) 0.951 0.878 0.978 0.976 0.951 0.989 0.977 0.063 0.972 0.941 0.735 0.891 
   3   (0.109) 0.049 0.122 0.022 0.024 0.049 0.011 0.023 0.937 0.028 0.059 0.265 0.109 

Locus 1044 : 
2 alleles
1.4% missing data
   2   (0.582) 0.536 0.506 0.735 0.600 0.732 0.129 0.405 0.881 0.594 0.562 0.891 0.582 
   4   (0.418) 0.464 0.494 0.265 0.400 0.268 0.871 0.595 0.119 0.406 0.438 0.109 0.418 

Locus 1045 : 
2 alleles
17.4% missing data
   1   (0.876) 0.937 0.835 0.936 0.959 0.944 0.967 0.985 0.779 0.925 0.914 0.919 0.876 
   3   (0.124) 0.063 0.165 0.064 0.041 0.056 0.033 0.015 0.221 0.075 0.086 0.081 0.124 

Locus 1046 : 
2 alleles
18.1% missing data
   3   (0.874) 0.859 0.845 0.943 0.970 0.941 0.874 0.842 0.991 0.932 0.925 0.968 0.874 
   1   (0.126) 0.141 0.155 0.057 0.030 0.059 0.126 0.158 0.009 0.068 0.075 0.032 0.126 

Locus 1047 : 
2 alleles
3.6% missing data
   1   (0.290) 0.375 0.332 0.215 0.345 0.191 0.236 0.176 0.031 0.538 0.221 0.126 0.289 
   4   (0.710) 0.625 0.668 0.785 0.655 0.809 0.764 0.824 0.969 0.462 0.779 0.874 0.711 

Locus 1048 : 
2 alleles
15.2% missing data
   3   (0.876) 0.938 0.931 0.863 0.852 0.858 0.970 0.984 0.986 0.731 0.770 0.965 0.876 
   1   (0.124) 0.062 0.069 0.137 0.148 0.142 0.030 0.016 0.014 0.269 0.230 0.035 0.124 

Locus 1049 : 
2 alleles
2.2% missing data
   4   (0.927) 0.980 0.961 0.910 0.991 0.880 0.967 0.997 0.995 0.912 0.977 0.989 0.926 
   2   (0.073) 0.020 0.039 0.090 0.009 0.120 0.033 0.003 0.005 0.088 0.023 0.011 0.074 

Locus 1050 : 
2 alleles
0.0% missing data
   4   (0.897) 0.965 0.946 0.944 0.981 0.914 0.992 0.990 0.039 0.937 0.823 0.987 0.897 
   2   (0.103) 0.035 0.054 0.056 0.019 0.086 0.008 0.010 0.961 0.063 0.177 0.013 0.103 

Locus 1051 : 
2 alleles
4.3% missing data
   2   (0.908) 0.965 0.899 0.980 0.973 0.944 0.926 0.930 0.992 0.981 0.968 0.510 0.908 
   4   (0.092) 0.035 0.101 0.020 0.027 0.056 0.074 0.070 0.008 0.019 0.032 0.490 0.092 

Locus 1052 : 
2 alleles
13.8% missing data
   2   (0.410) 0.438 0.461 0.302 0.134 0.288 0.519 0.396 0.399 0.615 0.414 0.579 0.410 
   4   (0.590) 0.562 0.539 0.698 0.866 0.712 0.481 0.604 0.601 0.385 0.586 0.421 0.590 

Locus 1053 : 
2 alleles
7.2% missing data
   2   (0.808) 0.416 0.867 0.891 0.959 0.779 0.973 0.963 0.986 0.931 0.836 0.069 0.808 
   4   (0.192) 0.584 0.133 0.109 0.041 0.221 0.027 0.037 0.014 0.069 0.164 0.931 0.192 

Locus 1054 : 
2 alleles
2.2% missing data
   2   (0.895) 0.910 0.888 0.969 0.843 0.959 0.927 0.970 0.992 0.954 0.904 0.985 0.895 
   4   (0.105) 0.090 0.112 0.031 0.157 0.041 0.073 0.030 0.008 0.046 0.096 0.015 0.105 

Locus 1055 : 
2 alleles
11.6% missing data
   1   (0.923) 0.910 0.966 0.946 0.976 0.935 0.950 0.992 0.932 0.912 0.925 0.967 0.923 
   3   (0.077) 0.090 0.034 0.054 0.024 0.065 0.050 0.008 0.068 0.088 0.075 0.033 0.077 

Locus 1056 : 
2 alleles
13.0% missing data
   4   (0.909) 0.924 0.907 0.937 0.977 0.955 0.959 0.987 0.848 0.960 0.969 0.934 0.909 
   2   (0.091) 0.076 0.093 0.063 0.023 0.045 0.041 0.013 0.152 0.040 0.031 0.066 0.091 

Locus 1057 : 
2 alleles
3.6% missing data
   3   (0.909) 0.948 0.846 0.981 0.961 0.970 0.918 0.975 0.990 0.983 0.972 0.907 0.908 
   1   (0.091) 0.052 0.154 0.019 0.039 0.030 0.082 0.025 0.010 0.017 0.028 0.093 0.092 

Locus 1058 : 
2 alleles
12.3% missing data
   4   (0.306) 0.475 0.341 0.173 0.903 0.295 0.395 0.090 0.031 0.163 0.230 0.133 0.306 
   2   (0.694) 0.525 0.659 0.827 0.097 0.705 0.605 0.910 0.969 0.837 0.770 0.867 0.694 

Locus 1059 : 
2 alleles
15.2% missing data
   1   (0.715) 0.671 0.651 0.887 0.929 0.728 0.740 0.879 0.977 0.577 0.689 0.691 0.715 
   4   (0.285) 0.329 0.349 0.113 0.071 0.272 0.260 0.121 0.023 0.423 0.311 0.309 0.285 

Locus 1060 : 
2 alleles
12.3% missing data
   4   (0.910) 0.970 0.951 0.925 0.934 0.947 0.940 0.994 0.993 0.896 0.778 0.982 0.909 
   2   (0.090) 0.030 0.049 0.075 0.066 0.053 0.060 0.006 0.007 0.104 0.222 0.018 0.091 

Locus 1061 : 
2 alleles
10.9% missing data
   1   (0.098) 0.044 0.048 0.186 0.102 0.156 0.007 0.006 0.008 0.047 0.088 0.100 0.098 
   3   (0.902) 0.956 0.952 0.814 0.898 0.844 0.993 0.994 0.992 0.953 0.912 0.900 0.902 

Locus 1062 : 
2 alleles
17.4% missing data
   4   (0.737) 0.798 0.725 0.817 0.613 0.813 0.536 0.801 0.285 0.778 0.811 0.778 0.737 
   2   (0.263) 0.202 0.275 0.183 0.387 0.187 0.464 0.199 0.715 0.222 0.189 0.222 0.263 

Locus 1063 : 
2 alleles
11.6% missing data
   1   (0.922) 0.970 0.973 0.892 0.989 0.929 0.954 0.994 0.993 0.887 0.935 0.195 0.922 
   2   (0.078) 0.030 0.027 0.108 0.011 0.071 0.046 0.006 0.007 0.113 0.065 0.805 0.078 

Locus 1064 : 
2 alleles
13.8% missing data
   2   (0.867) 0.863 0.876 0.933 0.968 0.821 0.864 0.976 0.988 0.898 0.939 0.967 0.867 
   4   (0.133) 0.137 0.124 0.067 0.032 0.179 0.136 0.024 0.012 0.102 0.061 0.033 0.133 

Locus 1065 : 
2 alleles
2.2% missing data
   4   (0.828) 0.908 0.857 0.910 0.935 0.850 0.979 0.938 0.298 0.888 0.683 0.762 0.828 
   2   (0.172) 0.092 0.143 0.090 0.065 0.150 0.021 0.062 0.702 0.112 0.317 0.238 0.172 

Locus 1066 : 
2 alleles
2.9% missing data
   3   (0.929) 0.964 0.977 0.924 0.991 0.866 0.980 0.997 0.984 0.835 0.916 0.982 0.929 
   1   (0.071) 0.036 0.023 0.076 0.009 0.134 0.020 0.003 0.016 0.165 0.084 0.018 0.071 

Locus 1067 : 
2 alleles
10.1% missing data
   2   (0.946) 0.984 0.986 0.876 0.972 0.946 0.982 0.998 0.995 0.958 0.932 0.994 0.946 
   4   (0.054) 0.016 0.014 0.124 0.028 0.054 0.018 0.002 0.005 0.042 0.068 0.006 0.054 

Locus 1068 : 
2 alleles
4.3% missing data
   3   (0.906) 0.952 0.865 0.974 0.985 0.962 0.978 0.984 0.992 0.878 0.954 0.803 0.905 
   2   (0.094) 0.048 0.135 0.026 0.015 0.038 0.022 0.016 0.008 0.122 0.046 0.197 0.095 

Locus 1069 : 
2 alleles
5.1% missing data
   4   (0.668) 0.353 0.299 0.978 0.172 0.959 0.229 0.030 0.116 0.983 0.954 0.327 0.669 
   1   (0.332) 0.647 0.701 0.022 0.828 0.041 0.771 0.970 0.884 0.017 0.046 0.673 0.331 

Locus 1070 : 
2 alleles
13.0% missing data
   3   (0.894) 0.918 0.843 0.971 0.962 0.963 0.886 0.980 0.990 0.974 0.903 0.928 0.894 
   4   (0.106) 0.082 0.157 0.029 0.038 0.037 0.114 0.020 0.010 0.026 0.097 0.072 0.106 

Locus 1071 : 
2 alleles
9.4% missing data
   2   (0.687) 0.687 0.660 0.642 0.928 0.721 0.929 0.642 0.982 0.535 0.740 0.914 0.686 
   4   (0.313) 0.313 0.340 0.358 0.072 0.279 0.071 0.358 0.018 0.465 0.260 0.086 0.314 

Locus 1072 : 
2 alleles
1.4% missing data
   2   (0.874) 0.939 0.934 0.870 0.953 0.762 0.981 0.993 0.989 0.866 0.801 0.800 0.874 
   3   (0.126) 0.061 0.066 0.130 0.047 0.238 0.019 0.007 0.011 0.134 0.199 0.200 0.126 

Locus 1073 : 
2 alleles
3.6% missing data
   2   (0.918) 0.974 0.971 0.830 0.955 0.831 0.993 0.998 0.995 0.801 0.914 0.990 0.918 
   1   (0.082) 0.026 0.029 0.170 0.045 0.169 0.007 0.002 0.005 0.199 0.086 0.010 0.082 

Locus 1074 : 
2 alleles
4.3% missing data
   2   (0.105) 0.070 0.147 0.041 0.106 0.076 0.009 0.018 0.027 0.046 0.048 0.024 0.105 
   4   (0.895) 0.930 0.853 0.959 0.894 0.924 0.991 0.982 0.973 0.954 0.952 0.976 0.895 

Locus 1075 : 
2 alleles
20.3% missing data
   3   (0.885) 0.962 0.927 0.886 0.959 0.877 0.937 0.988 0.126 0.953 0.951 0.985 0.885 
   2   (0.115) 0.038 0.073 0.114 0.041 0.123 0.063 0.012 0.874 0.047 0.049 0.015 0.115 

Locus 1076 : 
2 alleles
2.9% missing data
   2   (0.829) 0.818 0.815 0.904 0.958 0.779 0.980 0.961 0.987 0.946 0.871 0.945 0.829 
   4   (0.171) 0.182 0.185 0.096 0.042 0.221 0.020 0.039 0.013 0.054 0.129 0.055 0.171 

Locus 1077 : 
2 alleles
4.3% missing data
   1   (0.872) 0.958 0.826 0.920 0.977 0.927 0.937 0.988 0.984 0.953 0.816 0.954 0.872 
   3   (0.128) 0.042 0.174 0.080 0.023 0.073 0.063 0.012 0.016 0.047 0.184 0.046 0.128 

Locus 1078 : 
2 alleles
5.1% missing data
   3   (0.893) 0.890 0.862 0.966 0.977 0.952 0.988 0.965 0.989 0.977 0.938 0.961 0.892 
   1   (0.107) 0.110 0.138 0.034 0.023 0.048 0.012 0.035 0.011 0.023 0.062 0.039 0.108 

Locus 1079 : 
2 alleles
14.5% missing data
   2   (0.660) 0.514 0.636 0.714 0.712 0.700 0.937 0.910 0.882 0.633 0.657 0.499 0.661 
   1   (0.340) 0.486 0.364 0.286 0.288 0.300 0.063 0.090 0.118 0.367 0.343 0.501 0.339 

Locus 1080 : 
2 alleles
15.2% missing data
   3   (0.738) 0.655 0.761 0.846 0.750 0.809 0.742 0.267 0.095 0.904 0.847 0.966 0.737 
   1   (0.262) 0.345 0.239 0.154 0.250 0.191 0.258 0.733 0.905 0.096 0.153 0.034 0.263 

Locus 1081 : 
2 alleles
12.3% missing data
   4   (0.900) 0.894 0.869 0.975 0.968 0.938 0.965 0.971 0.877 0.978 0.961 0.951 0.900 
   2   (0.100) 0.106 0.131 0.025 0.032 0.062 0.035 0.029 0.123 0.022 0.039 0.049 0.100 

Locus 1082 : 
2 alleles
3.6% missing data
   4   (0.898) 0.942 0.924 0.897 0.904 0.916 0.905 0.992 0.990 0.931 0.934 0.974 0.898 
   1   (0.102) 0.058 0.076 0.103 0.096 0.084 0.095 0.008 0.010 0.069 0.066 0.026 0.102 

Locus 1083 : 
2 alleles
4.3% missing data
   3   (0.872) 0.948 0.894 0.871 0.967 0.892 0.783 0.988 0.869 0.481 0.901 0.959 0.873 
   4   (0.128) 0.052 0.106 0.129 0.033 0.108 0.217 0.012 0.131 0.519 0.099 0.041 0.127 

Locus 1084 : 
2 alleles
5.1% missing data
   4   (0.852) 0.915 0.829 0.961 0.962 0.930 0.913 0.887 0.603 0.892 0.821 0.972 0.851 
   2   (0.148) 0.085 0.171 0.039 0.038 0.070 0.087 0.113 0.397 0.108 0.179 0.028 0.149 

Locus 1085 : 
2 alleles
1.4% missing data
   4   (0.912) 0.974 0.944 0.908 0.981 0.846 0.993 0.995 0.993 0.966 0.901 0.979 0.912 
   1   (0.088) 0.026 0.056 0.092 0.019 0.154 0.007 0.005 0.007 0.034 0.099 0.021 0.088 

Locus 1086 : 
2 alleles
13.8% missing data
   3   (0.068) 0.021 0.018 0.165 0.034 0.096 0.024 0.002 0.005 0.410 0.084 0.012 0.068 
   4   (0.932) 0.979 0.982 0.835 0.966 0.904 0.976 0.998 0.995 0.590 0.916 0.988 0.932 

Locus 1087 : 
2 alleles
12.3% missing data
   2   (0.146) 0.064 0.106 0.066 0.033 0.192 0.137 0.025 0.804 0.089 0.179 0.044 0.146 
   4   (0.854) 0.936 0.894 0.934 0.967 0.808 0.863 0.975 0.196 0.911 0.821 0.956 0.854 

Locus 1088 : 
2 alleles
5.8% missing data
   1   (0.881) 0.686 0.888 0.948 0.966 0.943 0.970 0.965 0.992 0.939 0.918 0.932 0.881 
   4   (0.119) 0.314 0.112 0.052 0.034 0.057 0.030 0.035 0.008 0.061 0.082 0.068 0.119 

Locus 1089 : 
2 alleles
17.4% missing data
   1   (0.651) 0.791 0.537 0.740 0.411 0.691 0.083 0.782 0.911 0.866 0.773 0.880 0.651 
   4   (0.349) 0.209 0.463 0.260 0.589 0.309 0.917 0.218 0.089 0.134 0.227 0.120 0.349 

Locus 1090 : 
2 alleles
8.7% missing data
   3   (0.874) 0.929 0.861 0.935 0.963 0.862 0.983 0.985 0.991 0.966 0.897 0.960 0.873 
   1   (0.126) 0.071 0.139 0.065 0.037 0.138 0.017 0.015 0.009 0.034 0.103 0.040 0.127 

Locus 1091 : 
2 alleles
17.4% missing data
   1   (0.867) 0.915 0.864 0.867 0.848 0.914 0.982 0.988 0.958 0.866 0.879 0.946 0.867 
   3   (0.133) 0.085 0.136 0.133 0.152 0.086 0.018 0.012 0.042 0.134 0.121 0.054 0.133 

Locus 1092 : 
2 alleles
19.6% missing data
   3   (0.870) 0.947 0.895 0.943 0.962 0.939 0.978 0.982 0.042 0.946 0.729 0.915 0.869 
   1   (0.130) 0.053 0.105 0.057 0.038 0.061 0.022 0.018 0.958 0.054 0.271 0.085 0.131 

Locus 1093 : 
2 alleles
13.8% missing data
   3   (0.829) 0.817 0.721 0.943 0.944 0.898 0.963 0.961 0.950 0.720 0.912 0.792 0.829 
   1   (0.171) 0.183 0.279 0.057 0.056 0.102 0.037 0.039 0.050 0.280 0.088 0.208 0.171 

Locus 1094 : 
2 alleles
8.7% missing data
   3   (0.946) 0.988 0.987 0.899 0.992 0.899 0.996 0.999 0.996 0.940 0.921 0.992 0.946 
   1   (0.054) 0.012 0.013 0.101 0.008 0.101 0.004 0.001 0.004 0.060 0.079 0.008 0.054 

Locus 1095 : 
2 alleles
3.6% missing data
   2   (0.773) 0.798 0.774 0.830 0.748 0.814 0.803 0.962 0.979 0.331 0.776 0.828 0.773 
   4   (0.227) 0.202 0.226 0.170 0.252 0.186 0.197 0.038 0.021 0.669 0.224 0.172 0.227 

Locus 1096 : 
2 alleles
13.8% missing data
   2   (0.767) 0.818 0.788 0.817 0.710 0.730 0.970 0.714 0.549 0.860 0.851 0.566 0.767 
   4   (0.233) 0.182 0.212 0.183 0.290 0.270 0.030 0.286 0.451 0.140 0.149 0.434 0.233 

Locus 1097 : 
2 alleles
3.6% missing data
   3   (0.742) 0.732 0.744 0.917 0.762 0.736 0.792 0.839 0.374 0.375 0.829 0.390 0.742 
   2   (0.258) 0.268 0.256 0.083 0.238 0.264 0.208 0.161 0.626 0.625 0.171 0.610 0.258 

Locus 1098 : 
2 alleles
3.6% missing data
   4   (0.888) 0.950 0.803 0.957 0.972 0.944 0.932 0.983 0.992 0.937 0.940 0.928 0.888 
   2   (0.112) 0.050 0.197 0.043 0.028 0.056 0.068 0.017 0.008 0.063 0.060 0.072 0.112 

Locus 1099 : 
2 alleles
13.0% missing data
   2   (0.910) 0.931 0.923 0.931 0.986 0.947 0.947 0.991 0.992 0.940 0.935 0.912 0.910 
   4   (0.090) 0.069 0.077 0.069 0.014 0.053 0.053 0.009 0.008 0.060 0.065 0.088 0.090 

Locus 1100 : 
2 alleles
7.2% missing data
   3   (0.902) 0.958 0.920 0.952 0.982 0.908 0.938 0.956 0.989 0.966 0.895 0.913 0.902 
   1   (0.098) 0.042 0.080 0.048 0.018 0.092 0.062 0.044 0.011 0.034 0.105 0.087 0.098 

Locus 1101 : 
2 alleles
10.1% missing data
   3   (0.944) 0.984 0.986 0.875 0.972 0.887 0.996 0.998 0.996 0.854 0.948 0.994 0.944 
   1   (0.056) 0.016 0.014 0.125 0.028 0.113 0.004 0.002 0.004 0.146 0.052 0.006 0.056 

Locus 1102 : 
2 alleles
14.5% missing data
   2   (0.082) 0.054 0.048 0.087 0.023 0.150 0.105 0.006 0.011 0.039 0.026 0.045 0.082 
   3   (0.918) 0.946 0.952 0.913 0.977 0.850 0.895 0.994 0.989 0.961 0.974 0.955 0.918 

Locus 1103 : 
2 alleles
4.3% missing data
   2   (0.883) 0.959 0.905 0.843 0.979 0.915 0.977 0.978 0.962 0.882 0.879 0.954 0.883 
   4   (0.117) 0.041 0.095 0.157 0.021 0.085 0.023 0.022 0.038 0.118 0.121 0.046 0.117 

Locus 1104 : 
2 alleles
14.5% missing data
   2   (0.843) 0.930 0.890 0.899 0.861 0.898 0.101 0.887 0.655 0.815 0.879 0.787 0.843 
   1   (0.157) 0.070 0.110 0.101 0.139 0.102 0.899 0.113 0.345 0.185 0.121 0.213 0.157 

Locus 1105 : 
2 alleles
11.6% missing data
   4   (0.892) 0.841 0.828 0.986 0.853 0.972 0.109 0.933 0.993 0.990 0.976 0.859 0.892 
   2   (0.108) 0.159 0.172 0.014 0.147 0.028 0.891 0.067 0.007 0.010 0.024 0.141 0.108 

Locus 1106 : 
2 alleles
18.8% missing data
   2   (0.803) 0.891 0.815 0.770 0.878 0.789 0.901 0.984 0.811 0.811 0.829 0.967 0.802 
   4   (0.197) 0.109 0.185 0.230 0.122 0.211 0.099 0.016 0.189 0.189 0.171 0.033 0.198 

Locus 1107 : 
2 alleles
12.3% missing data
   4   (0.940) 0.770 0.909 0.996 0.979 0.993 0.948 0.742 0.997 0.997 0.992 0.990 0.941 
   2   (0.060) 0.230 0.091 0.004 0.021 0.007 0.052 0.258 0.003 0.003 0.008 0.010 0.059 

Locus 1108 : 
2 alleles
3.6% missing data
   1   (0.102) 0.029 0.037 0.232 0.016 0.103 0.017 0.004 0.993 0.085 0.131 0.013 0.102 
   4   (0.898) 0.971 0.963 0.768 0.984 0.897 0.983 0.996 0.007 0.915 0.869 0.987 0.898 

Locus 1109 : 
2 alleles
2.9% missing data
   3   (0.908) 0.934 0.872 0.972 0.979 0.960 0.909 0.985 0.992 0.979 0.942 0.976 0.908 
   2   (0.092) 0.066 0.128 0.028 0.021 0.040 0.091 0.015 0.008 0.021 0.058 0.024 0.092 

Locus 1110 : 
2 alleles
5.8% missing data
   3   (0.816) 0.621 0.761 0.946 0.853 0.879 0.872 0.952 0.988 0.926 0.861 0.895 0.816 
   4   (0.184) 0.379 0.239 0.054 0.147 0.121 0.128 0.048 0.012 0.074 0.139 0.105 0.184 

Locus 1111 : 
2 alleles
7.2% missing data
   2   (0.137) 0.048 0.113 0.083 0.035 0.126 0.032 0.035 0.985 0.137 0.101 0.028 0.137 
   4   (0.863) 0.952 0.887 0.917 0.965 0.874 0.968 0.965 0.015 0.863 0.899 0.972 0.863 

Locus 1112 : 
2 alleles
2.9% missing data
   2   (0.884) 0.847 0.850 0.973 0.721 0.964 0.959 0.910 0.991 0.985 0.958 0.494 0.885 
   4   (0.116) 0.153 0.150 0.027 0.279 0.036 0.041 0.090 0.009 0.015 0.042 0.506 0.115 

Locus 1113 : 
2 alleles
2.9% missing data
   3   (0.904) 0.955 0.944 0.815 0.978 0.916 0.889 0.993 0.993 0.967 0.903 0.977 0.904 
   1   (0.096) 0.045 0.056 0.185 0.022 0.084 0.111 0.007 0.007 0.033 0.097 0.023 0.096 

Locus 1114 : 
2 alleles
4.3% missing data
   2   (0.842) 0.860 0.828 0.909 0.922 0.909 0.952 0.975 0.984 0.932 0.799 0.968 0.841 
   4   (0.158) 0.140 0.172 0.091 0.078 0.091 0.048 0.025 0.016 0.068 0.201 0.032 0.159 

Locus 1115 : 
2 alleles
10.9% missing data
   4   (0.869) 0.882 0.880 0.950 0.973 0.881 0.982 0.926 0.878 0.904 0.873 0.887 0.869 
   2   (0.131) 0.118 0.120 0.050 0.027 0.119 0.018 0.074 0.122 0.096 0.127 0.113 0.131 

Locus 1116 : 
2 alleles
12.3% missing data
   1   (0.861) 0.898 0.836 0.964 0.912 0.928 0.899 0.837 0.688 0.964 0.866 0.982 0.862 
   2   (0.139) 0.102 0.164 0.036 0.088 0.072 0.101 0.163 0.312 0.036 0.134 0.018 0.138 

Locus 1117 : 
2 alleles
13.0% missing data
   4   (0.921) 0.942 0.876 0.991 0.902 0.985 0.937 0.715 0.518 0.994 0.981 0.986 0.922 
   1   (0.079) 0.058 0.124 0.009 0.098 0.015 0.063 0.285 0.482 0.006 0.019 0.014 0.078 

Locus 1118 : 
2 alleles
13.0% missing data
   2   (0.299) 0.270 0.366 0.207 0.101 0.269 0.499 0.075 0.031 0.597 0.223 0.616 0.298 
   4   (0.701) 0.730 0.634 0.793 0.899 0.731 0.501 0.925 0.969 0.403 0.777 0.384 0.702 

Locus 1119 : 
2 alleles
6.5% missing data
   4   (0.841) 0.866 0.838 0.894 0.931 0.862 0.981 0.971 0.988 0.929 0.787 0.938 0.841 
   2   (0.159) 0.134 0.162 0.106 0.069 0.138 0.019 0.029 0.012 0.071 0.213 0.062 0.159 

Locus 1120 : 
2 alleles
3.6% missing data
   2   (0.943) 0.988 0.987 0.849 0.992 0.863 0.996 0.999 0.996 0.967 0.897 0.993 0.943 
   1   (0.057) 0.012 0.013 0.151 0.008 0.137 0.004 0.001 0.004 0.033 0.103 0.007 0.057 

Locus 1121 : 
2 alleles
8.7% missing data
   1   (0.844) 0.940 0.872 0.885 0.964 0.664 0.919 0.986 0.988 0.835 0.822 0.824 0.844 
   2   (0.156) 0.060 0.128 0.115 0.036 0.336 0.081 0.014 0.012 0.165 0.178 0.176 0.156 

Locus 1122 : 
2 alleles
11.6% missing data
   1   (0.753) 0.676 0.748 0.872 0.772 0.704 0.842 0.867 0.933 0.769 0.812 0.496 0.753 
   3   (0.247) 0.324 0.252 0.128 0.228 0.296 0.158 0.133 0.067 0.231 0.188 0.504 0.247 

Locus 1123 : 
2 alleles
4.3% missing data
   3   (0.859) 0.849 0.905 0.793 0.976 0.920 0.644 0.950 0.986 0.905 0.905 0.414 0.860 
   4   (0.141) 0.151 0.095 0.207 0.024 0.080 0.356 0.050 0.014 0.095 0.095 0.586 0.140 

Locus 1124 : 
2 alleles
16.7% missing data
   2   (0.853) 0.928 0.686 0.962 0.964 0.937 0.947 0.912 0.989 0.939 0.922 0.749 0.853 
   4   (0.147) 0.072 0.314 0.038 0.036 0.063 0.053 0.088 0.011 0.061 0.078 0.251 0.147 

Locus 1125 : 
2 alleles
5.8% missing data
   2   (0.906) 0.894 0.905 0.983 0.969 0.972 0.979 0.667 0.641 0.988 0.958 0.792 0.906 
   1   (0.094) 0.106 0.095 0.017 0.031 0.028 0.021 0.333 0.359 0.012 0.042 0.208 0.094 

Locus 1126 : 
2 alleles
9.4% missing data
   4   (0.921) 0.977 0.972 0.942 0.989 0.882 0.920 0.994 0.994 0.918 0.912 0.235 0.921 
   3   (0.079) 0.023 0.028 0.058 0.011 0.118 0.080 0.006 0.006 0.082 0.088 0.765 0.079 

Locus 1127 : 
2 alleles
3.6% missing data
   4   (0.818) 0.638 0.868 0.898 0.850 0.750 0.861 0.981 0.981 0.885 0.818 0.975 0.817 
   2   (0.182) 0.362 0.132 0.102 0.150 0.250 0.139 0.019 0.019 0.115 0.182 0.025 0.183 

Locus 1128 : 
2 alleles
5.1% missing data
   1   (0.309) 0.388 0.219 0.293 0.313 0.499 0.051 0.080 0.995 0.242 0.259 0.247 0.309 
   3   (0.691) 0.612 0.781 0.707 0.687 0.501 0.949 0.920 0.005 0.758 0.741 0.753 0.691 

Locus 1129 : 
2 alleles
15.2% missing data
   1   (0.704) 0.714 0.671 0.718 0.900 0.651 0.673 0.951 0.903 0.786 0.714 0.912 0.704 
   4   (0.296) 0.286 0.329 0.282 0.100 0.349 0.327 0.049 0.097 0.214 0.286 0.088 0.296 

Locus 1130 : 
2 alleles
5.8% missing data
   2   (0.874) 0.929 0.880 0.922 0.975 0.873 0.935 0.985 0.953 0.924 0.905 0.899 0.874 
   4   (0.126) 0.071 0.120 0.078 0.025 0.127 0.065 0.015 0.047 0.076 0.095 0.101 0.126 

Locus 1131 : 
2 alleles
2.9% missing data
   4   (0.199) 0.119 0.091 0.542 0.039 0.439 0.142 0.015 0.048 0.395 0.192 0.029 0.199 
   2   (0.801) 0.881 0.909 0.458 0.961 0.561 0.858 0.985 0.952 0.605 0.808 0.971 0.801 

Locus 1132 : 
2 alleles
2.9% missing data
   3   (0.936) 0.888 0.893 0.996 0.984 0.992 0.989 0.858 0.506 0.997 0.991 0.991 0.937 
   1   (0.064) 0.112 0.107 0.004 0.016 0.008 0.011 0.142 0.494 0.003 0.009 0.009 0.063 

Locus 1133 : 
2 alleles
2.9% missing data
   4   (0.905) 0.848 0.881 0.970 0.958 0.941 0.983 0.979 0.991 0.975 0.964 0.968 0.906 
   1   (0.095) 0.152 0.119 0.030 0.042 0.059 0.017 0.021 0.009 0.025 0.036 0.032 0.094 

Locus 1134 : 
2 alleles
13.8% missing data
   3   (0.792) 0.853 0.828 0.750 0.837 0.760 0.791 0.973 0.944 0.857 0.695 0.932 0.792 
   1   (0.208) 0.147 0.172 0.250 0.163 0.240 0.209 0.027 0.056 0.143 0.305 0.068 0.208 

Locus 1135 : 
2 alleles
3.6% missing data
   3   (0.804) 0.727 0.752 0.937 0.675 0.934 0.952 0.738 0.382 0.459 0.909 0.880 0.804 
   2   (0.196) 0.273 0.248 0.063 0.325 0.066 0.048 0.262 0.618 0.541 0.091 0.120 0.196 

Locus 1136 : 
2 alleles
2.9% missing data
   1   (0.920) 0.953 0.955 0.961 0.983 0.926 0.876 0.992 0.995 0.871 0.910 0.867 0.920 
   4   (0.080) 0.047 0.045 0.039 0.017 0.074 0.124 0.008 0.005 0.129 0.090 0.133 0.080 

Locus 1137 : 
2 alleles
10.9% missing data
   3   (0.887) 0.820 0.894 0.959 0.886 0.936 0.704 0.973 0.989 0.941 0.899 0.977 0.887 
   1   (0.113) 0.180 0.106 0.041 0.114 0.064 0.296 0.027 0.011 0.059 0.101 0.023 0.113 

Locus 1138 : 
2 alleles
5.8% missing data
   2   (0.714) 0.558 0.714 0.775 0.763 0.689 0.896 0.823 0.924 0.721 0.778 0.948 0.714 
   4   (0.286) 0.442 0.286 0.225 0.237 0.311 0.104 0.177 0.076 0.279 0.222 0.052 0.286 

Locus 1139 : 
2 alleles
10.1% missing data
   2   (0.903) 0.948 0.955 0.890 0.898 0.787 0.986 0.994 0.993 0.933 0.911 0.970 0.903 
   4   (0.097) 0.052 0.045 0.110 0.102 0.213 0.014 0.006 0.007 0.067 0.089 0.030 0.097 

Locus 1140 : 
2 alleles
6.5% missing data
   2   (0.446) 0.314 0.327 0.669 0.855 0.560 0.164 0.218 0.704 0.399 0.501 0.918 0.445 
   4   (0.554) 0.686 0.673 0.331 0.145 0.440 0.836 0.782 0.296 0.601 0.499 0.082 0.555 

Locus 1141 : 
2 alleles
2.9% missing data
   4   (0.839) 0.877 0.703 0.968 0.934 0.935 0.988 0.656 0.885 0.974 0.936 0.965 0.839 
   3   (0.161) 0.123 0.297 0.032 0.066 0.065 0.012 0.344 0.115 0.026 0.064 0.035 0.161 

Locus 1142 : 
2 alleles
12.3% missing data
   4   (0.811) 0.850 0.854 0.686 0.956 0.790 0.974 0.957 0.815 0.688 0.862 0.875 0.811 
   2   (0.189) 0.150 0.146 0.314 0.044 0.210 0.026 0.043 0.185 0.312 0.138 0.125 0.189 

Locus 1143 : 
2 alleles
4.3% missing data
   1   (0.869) 0.823 0.925 0.916 0.960 0.715 0.962 0.989 0.985 0.834 0.880 0.967 0.869 
   3   (0.131) 0.177 0.075 0.084 0.040 0.285 0.038 0.011 0.015 0.166 0.120 0.033 0.131 

Locus 1144 : 
2 alleles
8.0% missing data
   2   (0.907) 0.975 0.949 0.943 0.987 0.928 0.978 0.980 0.064 0.967 0.889 0.987 0.907 
   4   (0.093) 0.025 0.051 0.057 0.013 0.072 0.022 0.020 0.936 0.033 0.111 0.013 0.093 

Locus 1145 : 
2 alleles
5.1% missing data
   1   (0.178) 0.101 0.212 0.141 0.055 0.105 0.036 0.032 0.071 0.229 0.226 0.057 0.178 
   3   (0.822) 0.899 0.788 0.859 0.945 0.895 0.964 0.968 0.929 0.771 0.774 0.943 0.822 

Locus 1146 : 
2 alleles
10.9% missing data
   1   (0.893) 0.757 0.903 0.985 0.714 0.968 0.500 0.755 0.474 0.987 0.971 0.956 0.894 
   3   (0.107) 0.243 0.097 0.015 0.286 0.032 0.500 0.245 0.526 0.013 0.029 0.044 0.106 

Locus 1147 : 
2 alleles
2.9% missing data
   1   (0.910) 0.969 0.942 0.885 0.979 0.918 0.994 0.995 0.992 0.937 0.900 0.978 0.910 
   3   (0.090) 0.031 0.058 0.115 0.021 0.082 0.006 0.005 0.008 0.063 0.100 0.022 0.090 

Locus 1148 : 
2 alleles
3.6% missing data
   1   (0.907) 0.959 0.947 0.944 0.984 0.883 0.962 0.995 0.991 0.957 0.763 0.918 0.907 
   3   (0.093) 0.041 0.053 0.056 0.016 0.117 0.038 0.005 0.009 0.043 0.237 0.082 0.093 

Locus 1149 : 
2 alleles
15.2% missing data
   2   (0.476) 0.419 0.472 0.662 0.546 0.610 0.612 0.158 0.049 0.412 0.396 0.292 0.476 
   4   (0.524) 0.581 0.528 0.338 0.454 0.390 0.388 0.842 0.951 0.588 0.604 0.708 0.524 

Locus 1150 : 
2 alleles
4.3% missing data
   2   (0.926) 0.970 0.962 0.955 0.988 0.815 0.985 0.995 0.995 0.981 0.949 0.988 0.926 
   3   (0.074) 0.030 0.038 0.045 0.012 0.185 0.015 0.005 0.005 0.019 0.051 0.012 0.074 

Locus 1151 : 
2 alleles
15.2% missing data
   4   (0.953) 0.988 0.987 0.966 0.993 0.875 0.997 0.999 0.956 0.985 0.949 0.984 0.953 
   2   (0.047) 0.012 0.013 0.034 0.007 0.125 0.003 0.001 0.044 0.015 0.051 0.016 0.047 

Locus 1152 : 
2 alleles
13.0% missing data
   4   (0.903) 0.954 0.952 0.934 0.951 0.922 0.965 0.995 0.991 0.726 0.795 0.952 0.903 
   3   (0.097) 0.046 0.048 0.066 0.049 0.078 0.035 0.005 0.009 0.274 0.205 0.048 0.097 

Locus 1153 : 
2 alleles
13.8% missing data
   3   (0.895) 0.800 0.931 0.920 0.974 0.843 0.963 0.989 0.884 0.958 0.961 0.885 0.895 
   4   (0.105) 0.200 0.069 0.080 0.026 0.157 0.037 0.011 0.116 0.042 0.039 0.115 0.105 

Locus 1154 : 
2 alleles
6.5% missing data
   1   (0.926) 0.957 0.962 0.969 0.990 0.953 0.978 0.995 0.975 0.938 0.771 0.990 0.926 
   3   (0.074) 0.043 0.038 0.031 0.010 0.047 0.022 0.005 0.025 0.062 0.229 0.010 0.074 

Locus 1155 : 
2 alleles
13.8% missing data
   3   (0.800) 0.856 0.830 0.767 0.833 0.850 0.836 0.963 0.054 0.883 0.843 0.959 0.800 
   1   (0.200) 0.144 0.170 0.233 0.167 0.150 0.164 0.037 0.946 0.117 0.157 0.041 0.200 

Locus 1156 : 
2 alleles
10.9% missing data
   3   (0.793) 0.735 0.695 0.936 0.718 0.884 0.944 0.907 0.982 0.905 0.846 0.943 0.792 
   1   (0.207) 0.265 0.305 0.064 0.282 0.116 0.056 0.093 0.018 0.095 0.154 0.057 0.208 

Locus 1157 : 
2 alleles
6.5% missing data
   1   (0.846) 0.926 0.891 0.753 0.966 0.785 0.753 0.976 0.861 0.917 0.846 0.944 0.846 
   3   (0.154) 0.074 0.109 0.247 0.034 0.215 0.247 0.024 0.139 0.083 0.154 0.056 0.154 

Locus 1158 : 
2 alleles
1.4% missing data
   1   (0.791) 0.769 0.825 0.600 0.946 0.851 0.872 0.940 0.982 0.826 0.803 0.963 0.791 
   2   (0.209) 0.231 0.175 0.400 0.054 0.149 0.128 0.060 0.018 0.174 0.197 0.037 0.209 

Locus 1159 : 
2 alleles
5.1% missing data
   1   (0.754) 0.667 0.721 0.785 0.673 0.783 0.958 0.958 0.980 0.883 0.788 0.911 0.754 
   3   (0.246) 0.333 0.279 0.215 0.327 0.217 0.042 0.042 0.020 0.117 0.212 0.089 0.246 

Locus 1160 : 
2 alleles
7.2% missing data
   4   (0.849) 0.926 0.830 0.892 0.968 0.871 0.975 0.977 0.981 0.731 0.881 0.785 0.849 
   2   (0.151) 0.074 0.170 0.108 0.032 0.129 0.025 0.023 0.019 0.269 0.119 0.215 0.151 

Locus 1161 : 
2 alleles
21.0% missing data
   1   (0.641) 0.638 0.642 0.625 0.569 0.663 0.056 0.681 0.974 0.766 0.770 0.638 0.641 
   3   (0.359) 0.362 0.358 0.375 0.431 0.337 0.944 0.319 0.026 0.234 0.230 0.362 0.359 

Locus 1162 : 
2 alleles
3.6% missing data
   2   (0.158) 0.089 0.150 0.177 0.171 0.119 0.045 0.020 0.014 0.057 0.203 0.136 0.158 
   3   (0.842) 0.911 0.850 0.823 0.829 0.881 0.955 0.980 0.986 0.943 0.797 0.864 0.842 

Locus 1163 : 
2 alleles
17.4% missing data
   2   (0.926) 0.976 0.966 0.906 0.958 0.938 0.994 0.996 0.979 0.858 0.929 0.992 0.926 
   4   (0.074) 0.024 0.034 0.094 0.042 0.062 0.006 0.004 0.021 0.142 0.071 0.008 0.074 

Locus 1164 : 
2 alleles
5.8% missing data
   2   (0.586) 0.807 0.638 0.416 0.925 0.554 0.154 0.283 0.684 0.434 0.655 0.104 0.586 
   4   (0.414) 0.193 0.362 0.584 0.075 0.446 0.846 0.717 0.316 0.566 0.345 0.896 0.414 

Locus 1165 : 
2 alleles
5.1% missing data
   3   (0.745) 0.833 0.726 0.824 0.114 0.823 0.392 0.951 0.980 0.846 0.712 0.941 0.745 
   1   (0.255) 0.167 0.274 0.176 0.886 0.177 0.608 0.049 0.020 0.154 0.288 0.059 0.255 

Locus 1166 : 
2 alleles
5.8% missing data
   1   (0.830) 0.647 0.917 0.854 0.961 0.818 0.039 0.980 0.950 0.789 0.829 0.972 0.830 
   3   (0.170) 0.353 0.083 0.146 0.039 0.182 0.961 0.020 0.050 0.211 0.171 0.028 0.170 

Locus 1167 : 
2 alleles
3.6% missing data
   3   (0.886) 0.686 0.906 0.956 0.954 0.950 0.948 0.957 0.991 0.977 0.899 0.908 0.885 
   1   (0.114) 0.314 0.094 0.044 0.046 0.050 0.052 0.043 0.009 0.023 0.101 0.092 0.115 

Locus 1168 : 
2 alleles
9.4% missing data
   1   (0.885) 0.961 0.931 0.897 0.976 0.909 0.968 0.987 0.099 0.888 0.902 0.986 0.885 
   3   (0.115) 0.039 0.069 0.103 0.024 0.091 0.032 0.013 0.901 0.112 0.098 0.014 0.115 

Locus 1169 : 
2 alleles
12.3% missing data
   1   (0.896) 0.909 0.899 0.956 0.849 0.950 0.886 0.988 0.987 0.946 0.914 0.980 0.896 
   3   (0.104) 0.091 0.101 0.044 0.151 0.050 0.114 0.012 0.013 0.054 0.086 0.020 0.104 

Locus 1170 : 
2 alleles
5.8% missing data
   1   (0.877) 0.845 0.895 0.949 0.961 0.922 0.023 0.979 0.987 0.941 0.921 0.978 0.878 
   4   (0.123) 0.155 0.105 0.051 0.039 0.078 0.977 0.021 0.013 0.059 0.079 0.022 0.122 

Locus 1171 : 
2 alleles
5.8% missing data
   3   (0.406) 0.245 0.472 0.267 0.445 0.360 0.528 0.270 0.982 0.590 0.433 0.139 0.405 
   4   (0.594) 0.755 0.528 0.733 0.555 0.640 0.472 0.730 0.018 0.410 0.567 0.861 0.595 

Locus 1172 : 
2 alleles
13.8% missing data
   2   (0.916) 0.956 0.877 0.977 0.966 0.969 0.994 0.985 0.885 0.990 0.977 0.783 0.916 
   3   (0.084) 0.044 0.123 0.023 0.034 0.031 0.006 0.015 0.115 0.010 0.023 0.217 0.084 

Locus 1173 : 
2 alleles
3.6% missing data
   1   (0.604) 0.434 0.642 0.628 0.882 0.607 0.948 0.943 0.060 0.532 0.496 0.891 0.604 
   2   (0.396) 0.566 0.358 0.372 0.118 0.393 0.052 0.057 0.940 0.468 0.504 0.109 0.396 

Locus 1174 : 
2 alleles
13.0% missing data
   3   (0.874) 0.941 0.931 0.660 0.973 0.866 0.916 0.992 0.990 0.792 0.895 0.955 0.874 
   1   (0.126) 0.059 0.069 0.340 0.027 0.134 0.084 0.008 0.010 0.208 0.105 0.045 0.126 

Locus 1175 : 
2 alleles
2.2% missing data
   1   (0.833) 0.719 0.789 0.942 0.774 0.915 0.636 0.854 0.990 0.953 0.918 0.939 0.833 
   3   (0.167) 0.281 0.211 0.058 0.226 0.085 0.364 0.146 0.010 0.047 0.082 0.061 0.167 

Locus 1176 : 
2 alleles
7.2% missing data
   1   (0.870) 0.756 0.883 0.930 0.960 0.886 0.974 0.974 0.989 0.946 0.886 0.899 0.870 
   3   (0.130) 0.244 0.117 0.070 0.040 0.114 0.026 0.026 0.011 0.054 0.114 0.101 0.130 

Locus 1177 : 
2 alleles
13.0% missing data
   3   (0.919) 0.903 0.946 0.958 0.922 0.960 0.957 0.993 0.972 0.920 0.911 0.970 0.919 
   1   (0.081) 0.097 0.054 0.042 0.078 0.040 0.043 0.007 0.028 0.080 0.089 0.030 0.081 

Locus 1178 : 
2 alleles
2.9% missing data
   3   (0.871) 0.937 0.864 0.846 0.976 0.900 0.874 0.977 0.955 0.875 0.930 0.963 0.871 
   1   (0.129) 0.063 0.136 0.154 0.024 0.100 0.126 0.023 0.045 0.125 0.070 0.037 0.129 

Locus 1179 : 
2 alleles
10.9% missing data
   2   (0.826) 0.902 0.838 0.869 0.944 0.810 0.877 0.965 0.983 0.847 0.723 0.941 0.826 
   4   (0.174) 0.098 0.162 0.131 0.056 0.190 0.123 0.035 0.017 0.153 0.277 0.059 0.174 

Locus 1180 : 
2 alleles
7.2% missing data
   1   (0.192) 0.175 0.261 0.098 0.062 0.160 0.027 0.037 0.020 0.166 0.145 0.052 0.192 
   3   (0.808) 0.825 0.739 0.902 0.938 0.840 0.973 0.963 0.980 0.834 0.855 0.948 0.808 

Locus 1181 : 
2 alleles
11.6% missing data
   3   (0.923) 0.972 0.969 0.851 0.930 0.857 0.992 0.996 0.975 0.936 0.949 0.991 0.923 
   1   (0.077) 0.028 0.031 0.149 0.070 0.143 0.008 0.004 0.025 0.064 0.051 0.009 0.077 

Locus 1182 : 
2 alleles
11.6% missing data
   2   (0.889) 0.889 0.879 0.908 0.908 0.940 0.986 0.987 0.988 0.940 0.929 0.964 0.889 
   4   (0.111) 0.111 0.121 0.092 0.092 0.060 0.014 0.013 0.012 0.060 0.071 0.036 0.111 

Locus 1183 : 
2 alleles
2.9% missing data
   4   (0.907) 0.922 0.952 0.923 0.984 0.841 0.992 0.996 0.993 0.955 0.922 0.980 0.906 
   3   (0.093) 0.078 0.048 0.077 0.016 0.159 0.008 0.004 0.007 0.045 0.078 0.020 0.094 

Locus 1184 : 
2 alleles
10.9% missing data
   4   (0.720) 0.831 0.654 0.797 0.883 0.695 0.951 0.932 0.720 0.612 0.717 0.717 0.720 
   2   (0.280) 0.169 0.346 0.203 0.117 0.305 0.049 0.068 0.280 0.388 0.283 0.283 0.280 

Locus 1185 : 
2 alleles
13.8% missing data
   4   (0.913) 0.948 0.949 0.941 0.946 0.935 0.951 0.994 0.993 0.960 0.790 0.986 0.913 
   2   (0.087) 0.052 0.051 0.059 0.054 0.065 0.049 0.006 0.007 0.040 0.210 0.014 0.087 

Locus 1186 : 
2 alleles
0.7% missing data
   4   (0.834) 0.907 0.765 0.883 0.698 0.907 0.958 0.935 0.984 0.850 0.905 0.952 0.835 
   2   (0.166) 0.093 0.235 0.117 0.302 0.093 0.042 0.065 0.016 0.150 0.095 0.048 0.165 

Locus 1187 : 
2 alleles
12.3% missing data
   3   (0.871) 0.866 0.822 0.923 0.963 0.948 0.887 0.969 0.985 0.972 0.937 0.890 0.870 
   1   (0.129) 0.134 0.178 0.077 0.037 0.052 0.113 0.031 0.015 0.028 0.063 0.110 0.130 

Locus 1188 : 
2 alleles
11.6% missing data
   2   (0.866) 0.905 0.921 0.700 0.875 0.836 0.970 0.986 0.879 0.924 0.910 0.979 0.866 
   3   (0.134) 0.095 0.079 0.300 0.125 0.164 0.030 0.014 0.121 0.076 0.090 0.021 0.134 

Locus 1189 : 
2 alleles
5.1% missing data
   2   (0.797) 0.831 0.858 0.897 0.955 0.713 0.949 0.808 0.018 0.785 0.831 0.588 0.797 
   1   (0.203) 0.169 0.142 0.103 0.045 0.287 0.051 0.192 0.982 0.215 0.169 0.412 0.203 

Locus 1190 : 
2 alleles
13.8% missing data
   2   (0.571) 0.522 0.619 0.644 0.529 0.674 0.559 0.299 0.195 0.516 0.607 0.195 0.571 
   4   (0.429) 0.478 0.381 0.356 0.471 0.326 0.441 0.701 0.805 0.484 0.393 0.805 0.429 

Locus 1191 : 
2 alleles
5.8% missing data
   3   (0.896) 0.950 0.895 0.967 0.983 0.910 0.971 0.963 0.990 0.881 0.876 0.973 0.896 
   4   (0.104) 0.050 0.105 0.033 0.017 0.090 0.029 0.037 0.010 0.119 0.124 0.027 0.104 

Locus 1192 : 
2 alleles
3.6% missing data
   2   (0.910) 0.892 0.825 0.987 0.961 0.969 0.951 0.933 0.992 0.992 0.975 0.968 0.911 
   4   (0.090) 0.108 0.175 0.013 0.039 0.031 0.049 0.067 0.008 0.008 0.025 0.032 0.089 

Locus 1193 : 
2 alleles
2.9% missing data
   3   (0.880) 0.940 0.882 0.939 0.970 0.915 0.909 0.992 0.967 0.561 0.908 0.940 0.880 
   1   (0.120) 0.060 0.118 0.061 0.030 0.085 0.091 0.008 0.033 0.439 0.092 0.060 0.120 

Locus 1194 : 
2 alleles
2.9% missing data
   2   (0.103) 0.141 0.119 0.018 0.022 0.039 0.031 0.478 0.055 0.015 0.051 0.149 0.102 
   4   (0.897) 0.859 0.881 0.982 0.978 0.961 0.969 0.522 0.945 0.985 0.949 0.851 0.898 

Locus 1195 : 
2 alleles
14.5% missing data
   2   (0.868) 0.902 0.846 0.954 0.893 0.804 0.785 0.982 0.982 0.938 0.936 0.923 0.869 
   4   (0.132) 0.098 0.154 0.046 0.107 0.196 0.215 0.018 0.018 0.062 0.064 0.077 0.131 

Locus 1196 : 
2 alleles
13.0% missing data
   4   (0.599) 0.662 0.642 0.562 0.868 0.668 0.590 0.321 0.191 0.422 0.621 0.252 0.599 
   2   (0.401) 0.338 0.358 0.438 0.132 0.332 0.410 0.679 0.809 0.578 0.379 0.748 0.401 

Locus 1197 : 
2 alleles
3.6% missing data
   2   (0.892) 0.955 0.937 0.939 0.978 0.914 0.962 0.988 0.103 0.934 0.822 0.963 0.892 
   4   (0.108) 0.045 0.063 0.061 0.022 0.086 0.038 0.012 0.897 0.066 0.178 0.037 0.108 

Locus 1198 : 
2 alleles
4.3% missing data
   3   (0.948) 0.989 0.988 0.888 0.993 0.888 0.997 0.999 0.997 0.966 0.936 0.995 0.948 
   4   (0.052) 0.011 0.012 0.112 0.007 0.112 0.003 0.001 0.003 0.034 0.064 0.005 0.052 

Locus 1199 : 
2 alleles
5.8% missing data
   3   (0.772) 0.786 0.717 0.797 0.912 0.831 0.945 0.952 0.925 0.914 0.789 0.946 0.771 
   1   (0.228) 0.214 0.283 0.203 0.088 0.169 0.055 0.048 0.075 0.086 0.211 0.054 0.229 

Locus 1200 : 
2 alleles
5.1% missing data
   3   (0.500) 0.544 0.402 0.692 0.154 0.693 0.448 0.558 0.455 0.703 0.395 0.452 0.501 
   1   (0.500) 0.456 0.598 0.308 0.846 0.307 0.552 0.442 0.545 0.297 0.605 0.548 0.499 

Locus 1201 : 
2 alleles
2.9% missing data
   1   (0.802) 0.907 0.860 0.844 0.127 0.785 0.791 0.971 0.981 0.882 0.785 0.283 0.802 
   2   (0.198) 0.093 0.140 0.156 0.873 0.215 0.209 0.029 0.019 0.118 0.215 0.717 0.198 

Locus 1202 : 
2 alleles
5.8% missing data
   4   (0.559) 0.447 0.611 0.438 0.864 0.560 0.400 0.761 0.230 0.346 0.649 0.497 0.560 
   2   (0.441) 0.553 0.389 0.562 0.136 0.440 0.600 0.239 0.770 0.654 0.351 0.503 0.440 

Locus 1203 : 
2 alleles
3.6% missing data
   2   (0.907) 0.901 0.881 0.974 0.883 0.965 0.773 0.971 0.991 0.972 0.964 0.980 0.907 
   4   (0.093) 0.099 0.119 0.026 0.117 0.035 0.227 0.029 0.009 0.028 0.036 0.020 0.093 

Locus 1204 : 
2 alleles
0.7% missing data
   1   (0.830) 0.935 0.844 0.889 0.967 0.788 0.850 0.974 0.988 0.439 0.893 0.169 0.831 
   3   (0.170) 0.065 0.156 0.111 0.033 0.212 0.150 0.026 0.012 0.561 0.107 0.831 0.169 

Locus 1205 : 
2 alleles
1.4% missing data
   3   (0.885) 0.938 0.888 0.945 0.975 0.929 0.973 0.977 0.970 0.964 0.925 0.433 0.885 
   1   (0.115) 0.062 0.112 0.055 0.025 0.071 0.027 0.023 0.030 0.036 0.075 0.567 0.115 

Locus 1206 : 
2 alleles
2.9% missing data
   3   (0.935) 0.732 0.869 0.996 0.967 0.992 0.948 0.938 0.995 0.996 0.991 0.970 0.935 
   1   (0.065) 0.268 0.131 0.004 0.033 0.008 0.052 0.062 0.005 0.004 0.009 0.030 0.065 

Locus 1207 : 
2 alleles
5.8% missing data
   2   (0.811) 0.758 0.756 0.883 0.947 0.859 0.934 0.905 0.923 0.821 0.895 0.926 0.812 
   4   (0.189) 0.242 0.244 0.117 0.053 0.141 0.066 0.095 0.077 0.179 0.105 0.074 0.188 

Locus 1208 : 
2 alleles
3.6% missing data
   1   (0.830) 0.914 0.775 0.932 0.815 0.887 0.395 0.960 0.979 0.957 0.849 0.955 0.830 
   3   (0.170) 0.086 0.225 0.068 0.185 0.113 0.605 0.040 0.021 0.043 0.151 0.045 0.170 

Locus 1209 : 
2 alleles
10.1% missing data
   1   (0.898) 0.937 0.939 0.844 0.984 0.926 0.889 0.991 0.990 0.809 0.923 0.982 0.897 
   4   (0.102) 0.063 0.061 0.156 0.016 0.074 0.111 0.009 0.010 0.191 0.077 0.018 0.103 

Locus 1210 : 
2 alleles
3.6% missing data
   3   (0.888) 0.790 0.920 0.929 0.754 0.906 0.906 0.990 0.991 0.925 0.941 0.874 0.888 
   2   (0.112) 0.210 0.080 0.071 0.246 0.094 0.094 0.010 0.009 0.075 0.059 0.126 0.112 

Locus 1211 : 
2 alleles
4.3% missing data
   4   (0.813) 0.857 0.794 0.823 0.777 0.874 0.841 0.937 0.948 0.941 0.837 0.969 0.812 
   2   (0.187) 0.143 0.206 0.177 0.223 0.126 0.159 0.063 0.052 0.059 0.163 0.031 0.188 

Locus 1212 : 
2 alleles
12.3% missing data
   1   (0.881) 0.924 0.926 0.899 0.901 0.871 0.930 0.931 0.581 0.971 0.904 0.789 0.882 
   3   (0.119) 0.076 0.074 0.101 0.099 0.129 0.070 0.069 0.419 0.029 0.096 0.211 0.118 

Locus 1213 : 
2 alleles
0.7% missing data
   4   (0.911) 0.941 0.939 0.919 0.959 0.930 0.986 0.996 0.994 0.939 0.945 0.982 0.911 
   2   (0.089) 0.059 0.061 0.081 0.041 0.070 0.014 0.004 0.006 0.061 0.055 0.018 0.089 

Locus 1214 : 
2 alleles
5.1% missing data
   1   (0.901) 0.905 0.940 0.925 0.967 0.938 0.890 0.894 0.722 0.863 0.969 0.943 0.902 
   2   (0.099) 0.095 0.060 0.075 0.033 0.062 0.110 0.106 0.278 0.137 0.031 0.057 0.098 

Locus 1215 : 
2 alleles
5.1% missing data
   2   (0.799) 0.783 0.446 0.986 0.759 0.974 0.845 0.046 0.206 0.989 0.972 0.780 0.799 
   4   (0.201) 0.217 0.554 0.014 0.241 0.026 0.155 0.954 0.794 0.011 0.028 0.220 0.201 

Locus 1216 : 
2 alleles
4.3% missing data
   3   (0.903) 0.856 0.838 0.981 0.932 0.975 0.984 0.957 0.950 0.978 0.956 0.906 0.903 
   4   (0.097) 0.144 0.162 0.019 0.068 0.025 0.016 0.043 0.050 0.022 0.044 0.094 0.097 

Locus 1217 : 
2 alleles
5.1% missing data
   1   (0.777) 0.767 0.784 0.758 0.943 0.704 0.970 0.966 0.979 0.787 0.773 0.910 0.777 
   4   (0.223) 0.233 0.216 0.242 0.057 0.296 0.030 0.034 0.021 0.213 0.227 0.090 0.223 

Locus 1218 : 
2 alleles
5.1% missing data
   4   (0.600) 0.729 0.577 0.501 0.689 0.647 0.894 0.492 0.033 0.640 0.654 0.934 0.600 
   2   (0.400) 0.271 0.423 0.499 0.311 0.353 0.106 0.508 0.967 0.360 0.346 0.066 0.400 

Locus 1219 : 
2 alleles
2.9% missing data
   1   (0.868) 0.950 0.834 0.929 0.967 0.921 0.582 0.962 0.983 0.950 0.908 0.965 0.868 
   2   (0.132) 0.050 0.166 0.071 0.033 0.079 0.418 0.038 0.017 0.050 0.092 0.035 0.132 

Locus 1220 : 
2 alleles
13.0% missing data
   1   (0.882) 0.925 0.867 0.950 0.860 0.868 0.987 0.974 0.991 0.959 0.939 0.973 0.881 
   3   (0.118) 0.075 0.133 0.050 0.140 0.132 0.013 0.026 0.009 0.041 0.061 0.027 0.119 

Locus 1221 : 
2 alleles
4.3% missing data
   2   (0.913) 0.970 0.938 0.934 0.981 0.870 0.988 0.995 0.994 0.958 0.917 0.978 0.913 
   4   (0.087) 0.030 0.062 0.066 0.019 0.130 0.012 0.005 0.006 0.042 0.083 0.022 0.087 

Locus 1222 : 
2 alleles
13.0% missing data
   2   (0.383) 0.408 0.335 0.343 0.402 0.453 0.450 0.438 0.822 0.490 0.339 0.137 0.383 
   4   (0.617) 0.592 0.665 0.657 0.598 0.547 0.550 0.562 0.178 0.510 0.661 0.863 0.617 

Locus 1223 : 
2 alleles
1.4% missing data
   1   (0.846) 0.870 0.670 0.963 0.955 0.940 0.984 0.962 0.988 0.923 0.924 0.967 0.846 
   3   (0.154) 0.130 0.330 0.037 0.045 0.060 0.016 0.038 0.012 0.077 0.076 0.033 0.154 

Locus 1224 : 
2 alleles
2.9% missing data
   4   (0.882) 0.812 0.904 0.931 0.906 0.925 0.989 0.961 0.991 0.876 0.928 0.970 0.881 
   2   (0.118) 0.188 0.096 0.069 0.094 0.075 0.011 0.039 0.009 0.124 0.072 0.030 0.119 

Locus 1225 : 
2 alleles
12.3% missing data
   1   (0.875) 0.932 0.908 0.943 0.863 0.867 0.887 0.989 0.988 0.681 0.845 0.965 0.875 
   3   (0.125) 0.068 0.092 0.057 0.137 0.133 0.113 0.011 0.012 0.319 0.155 0.035 0.125 

Locus 1226 : 
2 alleles
3.6% missing data
   3   (0.868) 0.833 0.801 0.972 0.977 0.914 0.764 0.972 0.989 0.967 0.928 0.870 0.868 
   4   (0.132) 0.167 0.199 0.028 0.023 0.086 0.236 0.028 0.011 0.033 0.072 0.130 0.132 

Locus 1227 : 
2 alleles
14.5% missing data
   1   (0.335) 0.403 0.312 0.255 0.090 0.306 0.059 0.223 0.627 0.199 0.569 0.081 0.335 
   3   (0.665) 0.597 0.688 0.745 0.910 0.694 0.941 0.777 0.373 0.801 0.431 0.919 0.665 

Locus 1228 : 
2 alleles
10.9% missing data
   3   (0.947) 0.984 0.986 0.936 0.973 0.890 0.996 0.998 0.996 0.983 0.920 0.993 0.947 
   4   (0.053) 0.016 0.014 0.064 0.027 0.110 0.004 0.002 0.004 0.017 0.080 0.007 0.053 

Locus 1229 : 
2 alleles
3.6% missing data
   1   (0.818) 0.822 0.855 0.896 0.133 0.872 0.225 0.964 0.986 0.781 0.898 0.832 0.818 
   2   (0.182) 0.178 0.145 0.104 0.867 0.128 0.775 0.036 0.014 0.219 0.102 0.168 0.182 

Locus 1230 : 
2 alleles
11.6% missing data
   1   (0.688) 0.359 0.648 0.711 0.910 0.778 0.938 0.740 0.981 0.856 0.805 0.460 0.688 
   2   (0.312) 0.641 0.352 0.289 0.090 0.222 0.062 0.260 0.019 0.144 0.195 0.540 0.312 

Locus 1231 : 
2 alleles
3.6% missing data
   1   (0.556) 0.443 0.600 0.766 0.678 0.594 0.085 0.207 0.830 0.395 0.512 0.230 0.555 
   3   (0.444) 0.557 0.400 0.234 0.322 0.406 0.915 0.793 0.170 0.605 0.488 0.770 0.445 

Locus 1232 : 
2 alleles
13.0% missing data
   1   (0.147) 0.163 0.114 0.196 0.039 0.126 0.017 0.023 0.010 0.286 0.112 0.050 0.147 
   3   (0.853) 0.837 0.886 0.804 0.961 0.874 0.983 0.977 0.990 0.714 0.888 0.950 0.853 

Locus 1233 : 
2 alleles
3.6% missing data
   4   (0.898) 0.966 0.943 0.957 0.979 0.931 0.905 0.987 0.026 0.952 0.931 0.409 0.898 
   2   (0.102) 0.034 0.057 0.043 0.021 0.069 0.095 0.013 0.974 0.048 0.069 0.591 0.102 

Locus 1234 : 
2 alleles
4.3% missing data
   2   (0.287) 0.567 0.297 0.123 0.893 0.174 0.066 0.162 0.022 0.237 0.218 0.903 0.286 
   4   (0.713) 0.433 0.703 0.877 0.107 0.826 0.934 0.838 0.978 0.763 0.782 0.097 0.714 

Locus 1235 : 
2 alleles
10.9% missing data
   4   (0.899) 0.928 0.938 0.923 0.951 0.925 0.913 0.986 0.969 0.912 0.789 0.984 0.900 
   2   (0.101) 0.072 0.062 0.077 0.049 0.075 0.087 0.014 0.031 0.088 0.211 0.016 0.100 

Locus 1236 : 
2 alleles
11.6% missing data
   2   (0.118) 0.053 0.099 0.080 0.078 0.209 0.140 0.014 0.012 0.108 0.075 0.036 0.118 
   4   (0.882) 0.947 0.901 0.920 0.922 0.791 0.860 0.986 0.988 0.892 0.925 0.964 0.882 

Locus 1237 : 
2 alleles
13.0% missing data
   3   (0.913) 0.968 0.950 0.943 0.986 0.908 0.936 0.993 0.990 0.806 0.858 0.978 0.913 
   2   (0.087) 0.032 0.050 0.057 0.014 0.092 0.064 0.007 0.010 0.194 0.142 0.022 0.087 

Locus 1238 : 
2 alleles
4.3% missing data
   2   (0.710) 0.564 0.812 0.837 0.778 0.655 0.959 0.936 0.205 0.680 0.632 0.072 0.710 
   4   (0.290) 0.436 0.188 0.163 0.222 0.345 0.041 0.064 0.795 0.320 0.368 0.928 0.290 

Locus 1239 : 
2 alleles
2.9% missing data
   2   (0.867) 0.910 0.837 0.920 0.969 0.916 0.872 0.962 0.987 0.739 0.916 0.954 0.868 
   4   (0.133) 0.090 0.163 0.080 0.031 0.084 0.128 0.038 0.013 0.261 0.084 0.046 0.132 

Locus 1240 : 
2 alleles
2.9% missing data
   1   (0.889) 0.912 0.906 0.919 0.860 0.945 0.984 0.987 0.985 0.598 0.904 0.953 0.890 
   3   (0.111) 0.088 0.094 0.081 0.140 0.055 0.016 0.013 0.015 0.402 0.096 0.047 0.110 

Locus 1241 : 
2 alleles
5.8% missing data
   4   (0.634) 0.523 0.730 0.421 0.685 0.618 0.629 0.953 0.870 0.597 0.507 0.742 0.634 
   1   (0.366) 0.477 0.270 0.579 0.315 0.382 0.371 0.047 0.130 0.403 0.493 0.258 0.366 

Locus 1242 : 
2 alleles
5.8% missing data
   1   (0.931) 0.981 0.974 0.895 0.991 0.930 0.982 0.997 0.974 0.832 0.890 0.992 0.932 
   2   (0.069) 0.019 0.026 0.105 0.009 0.070 0.018 0.003 0.026 0.168 0.110 0.008 0.068 

Locus 1243 : 
2 alleles
3.6% missing data
   2   (0.199) 0.100 0.152 0.128 0.493 0.224 0.178 0.022 0.021 0.205 0.401 0.058 0.198 
   4   (0.801) 0.900 0.848 0.872 0.507 0.776 0.822 0.978 0.979 0.795 0.599 0.942 0.802 

Locus 1244 : 
2 alleles
2.2% missing data
   3   (0.863) 0.880 0.817 0.903 0.972 0.860 0.981 0.984 0.987 0.946 0.951 0.980 0.862 
   1   (0.137) 0.120 0.183 0.097 0.028 0.140 0.019 0.016 0.013 0.054 0.049 0.020 0.138 

Locus 1245 : 
2 alleles
10.1% missing data
   3   (0.149) 0.077 0.082 0.281 0.155 0.266 0.015 0.008 0.012 0.408 0.120 0.050 0.149 
   1   (0.851) 0.923 0.918 0.719 0.845 0.734 0.985 0.992 0.988 0.592 0.880 0.950 0.851 

Locus 1246 : 
2 alleles
13.8% missing data
   4   (0.896) 0.923 0.850 0.977 0.985 0.966 0.978 0.618 0.996 0.981 0.950 0.835 0.896 
   2   (0.104) 0.077 0.150 0.023 0.015 0.034 0.022 0.382 0.004 0.019 0.050 0.165 0.104 

Locus 1247 : 
2 alleles
4.3% missing data
   1   (0.778) 0.905 0.839 0.741 0.951 0.702 0.967 0.926 0.534 0.709 0.699 0.927 0.778 
   3   (0.222) 0.095 0.161 0.259 0.049 0.298 0.033 0.074 0.466 0.291 0.301 0.073 0.222 

Locus 1248 : 
2 alleles
10.9% missing data
   3   (0.795) 0.738 0.869 0.794 0.828 0.813 0.446 0.903 0.321 0.903 0.827 0.947 0.794 
   1   (0.205) 0.262 0.131 0.206 0.172 0.187 0.554 0.097 0.679 0.097 0.173 0.053 0.206 

Locus 1249 : 
2 alleles
6.5% missing data
   1   (0.786) 0.567 0.713 0.934 0.953 0.911 0.629 0.644 0.822 0.914 0.873 0.951 0.786 
   3   (0.214) 0.433 0.287 0.066 0.047 0.089 0.371 0.356 0.178 0.086 0.127 0.049 0.214 

Locus 1250 : 
2 alleles
4.3% missing data
   3   (0.901) 0.867 0.930 0.935 0.985 0.919 0.989 0.993 0.988 0.938 0.889 0.965 0.901 
   1   (0.099) 0.133 0.070 0.065 0.015 0.081 0.011 0.007 0.012 0.062 0.111 0.035 0.099 

Locus 1251 : 
2 alleles
19.6% missing data
   2   (0.609) 0.593 0.739 0.441 0.902 0.560 0.040 0.858 0.969 0.347 0.481 0.337 0.609 
   4   (0.391) 0.407 0.261 0.559 0.098 0.440 0.960 0.142 0.031 0.653 0.519 0.663 0.391 

Locus 1252 : 
2 alleles
13.0% missing data
   4   (0.856) 0.871 0.889 0.883 0.805 0.897 0.978 0.879 0.261 0.854 0.920 0.952 0.856 
   1   (0.144) 0.129 0.111 0.117 0.195 0.103 0.022 0.121 0.739 0.146 0.080 0.048 0.144 

Locus 1253 : 
2 alleles
11.6% missing data
   2   (0.851) 0.896 0.793 0.898 0.866 0.932 0.919 0.952 0.945 0.920 0.872 0.951 0.851 
   4   (0.149) 0.104 0.207 0.102 0.134 0.068 0.081 0.048 0.055 0.080 0.128 0.049 0.149 

Locus 1254 : 
2 alleles
1.4% missing data
   1   (0.931) 0.985 0.971 0.934 0.990 0.837 0.971 0.997 0.995 0.930 0.951 0.987 0.932 
   3   (0.069) 0.015 0.029 0.066 0.010 0.163 0.029 0.003 0.005 0.070 0.049 0.013 0.068 

Locus 1255 : 
2 alleles
10.1% missing data
   2   (0.427) 0.529 0.409 0.311 0.422 0.344 0.489 0.768 0.797 0.276 0.404 0.381 0.427 
   4   (0.573) 0.471 0.591 0.689 0.578 0.656 0.511 0.232 0.203 0.724 0.596 0.619 0.573 

Locus 1256 : 
2 alleles
5.1% missing data
   3   (0.772) 0.739 0.773 0.861 0.954 0.857 0.935 0.678 0.476 0.607 0.789 0.897 0.771 
   1   (0.228) 0.261 0.227 0.139 0.046 0.143 0.065 0.322 0.524 0.393 0.211 0.103 0.229 

Locus 1257 : 
2 alleles
2.9% missing data
   2   (0.583) 0.301 0.477 0.828 0.219 0.812 0.610 0.081 0.660 0.926 0.714 0.306 0.583 
   4   (0.417) 0.699 0.523 0.172 0.781 0.188 0.390 0.919 0.340 0.074 0.286 0.694 0.417 

Locus 1258 : 
2 alleles
12.3% missing data
   1   (0.891) 0.945 0.926 0.866 0.984 0.887 0.949 0.990 0.991 0.827 0.855 0.955 0.891 
   3   (0.109) 0.055 0.074 0.134 0.016 0.113 0.051 0.010 0.009 0.173 0.145 0.045 0.109 

Locus 1259 : 
2 alleles
14.5% missing data
   1   (0.110) 0.052 0.070 0.100 0.073 0.162 0.065 0.011 0.011 0.077 0.158 0.014 0.110 
   2   (0.890) 0.948 0.930 0.900 0.927 0.838 0.935 0.989 0.989 0.923 0.842 0.986 0.890 

Locus 1260 : 
2 alleles
2.2% missing data
   3   (0.897) 0.740 0.773 0.991 0.973 0.985 0.899 0.702 0.994 0.993 0.981 0.976 0.896 
   1   (0.103) 0.260 0.227 0.009 0.027 0.015 0.101 0.298 0.006 0.007 0.019 0.024 0.104 

Locus 1261 : 
2 alleles
13.0% missing data
   4   (0.789) 0.706 0.775 0.888 0.132 0.879 0.531 0.913 0.976 0.926 0.894 0.961 0.789 
   3   (0.211) 0.294 0.225 0.112 0.868 0.121 0.469 0.087 0.024 0.074 0.106 0.039 0.211 

Locus 1262 : 
2 alleles
15.9% missing data
   2   (0.790) 0.746 0.770 0.910 0.935 0.805 0.893 0.918 0.055 0.597 0.916 0.729 0.790 
   4   (0.210) 0.254 0.230 0.090 0.065 0.195 0.107 0.082 0.945 0.403 0.084 0.271 0.210 

Locus 1263 : 
2 alleles
15.2% missing data
   2   (0.884) 0.931 0.904 0.941 0.905 0.864 0.951 0.990 0.992 0.946 0.915 0.964 0.883 
   4   (0.116) 0.069 0.096 0.059 0.095 0.136 0.049 0.010 0.008 0.054 0.085 0.036 0.117 

Locus 1264 : 
2 alleles
8.7% missing data
   1   (0.818) 0.869 0.758 0.948 0.942 0.878 0.966 0.884 0.013 0.862 0.891 0.942 0.818 
   3   (0.182) 0.131 0.242 0.052 0.058 0.122 0.034 0.116 0.987 0.138 0.109 0.058 0.182 

Locus 1265 : 
2 alleles
15.9% missing data
   1   (0.596) 0.779 0.596 0.675 0.479 0.596 0.623 0.845 0.282 0.692 0.460 0.419 0.596 
   3   (0.404) 0.221 0.404 0.325 0.521 0.404 0.377 0.155 0.718 0.308 0.540 0.581 0.404 

Locus 1266 : 
2 alleles
8.0% missing data
   4   (0.479) 0.209 0.602 0.397 0.548 0.391 0.443 0.584 0.417 0.562 0.448 0.361 0.480 
   2   (0.521) 0.791 0.398 0.603 0.452 0.609 0.557 0.416 0.583 0.438 0.552 0.639 0.520 

Locus 1267 : 
2 alleles
0.7% missing data
   2   (0.912) 0.973 0.965 0.895 0.973 0.933 0.991 0.995 0.993 0.930 0.893 0.242 0.912 
   1   (0.088) 0.027 0.035 0.105 0.027 0.067 0.009 0.005 0.007 0.070 0.107 0.758 0.088 

Locus 1268 : 
2 alleles
3.6% missing data
   2   (0.902) 0.718 0.878 0.985 0.974 0.975 0.985 0.683 0.570 0.981 0.975 0.981 0.902 
   3   (0.098) 0.282 0.122 0.015 0.026 0.025 0.015 0.317 0.430 0.019 0.025 0.019 0.098 

Locus 1269 : 
2 alleles
3.6% missing data
   1   (0.899) 0.949 0.934 0.933 0.308 0.925 0.989 0.987 0.992 0.967 0.912 0.911 0.899 
   4   (0.101) 0.051 0.066 0.067 0.692 0.075 0.011 0.013 0.008 0.033 0.088 0.089 0.101 

Locus 1270 : 
2 alleles
12.3% missing data
   1   (0.763) 0.875 0.849 0.620 0.938 0.709 0.760 0.965 0.018 0.871 0.635 0.942 0.764 
   3   (0.237) 0.125 0.151 0.380 0.062 0.291 0.240 0.035 0.982 0.129 0.365 0.058 0.236 

Locus 1271 : 
2 alleles
7.2% missing data
   1   (0.135) 0.090 0.145 0.038 0.046 0.109 0.054 0.036 0.921 0.086 0.077 0.037 0.135 
   3   (0.865) 0.910 0.855 0.962 0.954 0.891 0.946 0.964 0.079 0.914 0.923 0.963 0.865 

Locus 1272 : 
2 alleles
1.4% missing data
   2   (0.805) 0.874 0.834 0.835 0.948 0.827 0.965 0.822 0.703 0.863 0.748 0.913 0.805 
   4   (0.195) 0.126 0.166 0.165 0.052 0.173 0.035 0.178 0.297 0.137 0.252 0.087 0.195 

Locus 1273 : 
2 alleles
9.4% missing data
   2   (0.154) 0.177 0.187 0.073 0.116 0.081 0.021 0.034 0.021 0.090 0.076 0.964 0.154 
   4   (0.846) 0.823 0.813 0.927 0.884 0.919 0.979 0.966 0.979 0.910 0.924 0.036 0.846 

Locus 1274 : 
2 alleles
4.3% missing data
   2   (0.865) 0.950 0.914 0.856 0.965 0.899 0.921 0.989 0.113 0.904 0.822 0.946 0.864 
   4   (0.135) 0.050 0.086 0.144 0.035 0.101 0.079 0.011 0.887 0.096 0.178 0.054 0.136 

Locus 1275 : 
2 alleles
5.1% missing data
   1   (0.924) 0.963 0.951 0.973 0.957 0.847 0.975 0.994 0.994 0.880 0.950 0.941 0.924 
   2   (0.076) 0.037 0.049 0.027 0.043 0.153 0.025 0.006 0.006 0.120 0.050 0.059 0.076 

Locus 1276 : 
2 alleles
5.8% missing data
   2   (0.573) 0.578 0.536 0.552 0.560 0.615 0.923 0.852 0.028 0.628 0.539 0.844 0.573 
   4   (0.427) 0.422 0.464 0.448 0.440 0.385 0.077 0.148 0.972 0.372 0.461 0.156 0.427 

Locus 1277 : 
2 alleles
16.7% missing data
   1   (0.809) 0.823 0.701 0.918 0.843 0.899 0.956 0.938 0.979 0.900 0.849 0.964 0.809 
   2   (0.191) 0.177 0.299 0.082 0.157 0.101 0.044 0.062 0.021 0.100 0.151 0.036 0.191 

Locus 1278 : 
2 alleles
11.6% missing data
   4   (0.855) 0.886 0.849 0.942 0.854 0.833 0.535 0.963 0.961 0.960 0.937 0.827 0.855 
   3   (0.145) 0.114 0.151 0.058 0.146 0.167 0.465 0.037 0.039 0.040 0.063 0.173 0.145 

Locus 1279 : 
2 alleles
5.1% missing data
   3   (0.595) 0.536 0.623 0.451 0.451 0.611 0.562 0.850 0.874 0.273 0.679 0.787 0.595 
   1   (0.405) 0.464 0.377 0.549 0.549 0.389 0.438 0.150 0.126 0.727 0.321 0.213 0.405 

Locus 1280 : 
2 alleles
13.0% missing data
   3   (0.900) 0.911 0.901 0.929 0.898 0.953 0.895 0.989 0.992 0.757 0.957 0.915 0.900 
   1   (0.100) 0.089 0.099 0.071 0.102 0.047 0.105 0.011 0.008 0.243 0.043 0.085 0.100 

Locus 1281 : 
2 alleles
16.7% missing data
   3   (0.897) 0.943 0.935 0.965 0.161 0.911 0.957 0.994 0.992 0.949 0.896 0.983 0.897 
   4   (0.103) 0.057 0.065 0.035 0.839 0.089 0.043 0.006 0.008 0.051 0.104 0.017 0.103 

Locus 1282 : 
2 alleles
1.4% missing data
   1   (0.903) 0.900 0.943 0.901 0.977 0.904 0.984 0.994 0.986 0.939 0.915 0.984 0.904 
   3   (0.097) 0.100 0.057 0.099 0.023 0.096 0.016 0.006 0.014 0.061 0.085 0.016 0.096 

Locus 1283 : 
2 alleles
3.6% missing data
   3   (0.729) 0.790 0.719 0.847 0.173 0.866 0.747 0.732 0.464 0.912 0.761 0.169 0.730 
   1   (0.271) 0.210 0.281 0.153 0.827 0.134 0.253 0.268 0.536 0.088 0.239 0.831 0.270 

Locus 1284 : 
2 alleles
13.8% missing data
   4   (0.904) 0.939 0.909 0.957 0.975 0.965 0.924 0.983 0.967 0.856 0.879 0.942 0.904 
   2   (0.096) 0.061 0.091 0.043 0.025 0.035 0.076 0.017 0.033 0.144 0.121 0.058 0.096 

Locus 1285 : 
2 alleles
5.8% missing data
   1   (0.834) 0.767 0.887 0.907 0.872 0.830 0.824 0.971 0.131 0.854 0.860 0.966 0.834 
   3   (0.166) 0.233 0.113 0.093 0.128 0.170 0.176 0.029 0.869 0.146 0.140 0.034 0.166 

Locus 1286 : 
2 alleles
2.9% missing data
   2   (0.888) 0.847 0.831 0.979 0.843 0.963 0.820 0.865 0.974 0.965 0.953 0.978 0.888 
   4   (0.112) 0.153 0.169 0.021 0.157 0.037 0.180 0.135 0.026 0.035 0.047 0.022 0.112 

Locus 1287 : 
2 alleles
3.6% missing data
   1   (0.117) 0.244 0.149 0.018 0.041 0.036 0.025 0.305 0.337 0.017 0.034 0.158 0.117 
   3   (0.883) 0.756 0.851 0.982 0.959 0.964 0.975 0.695 0.663 0.983 0.966 0.842 0.883 

Locus 1288 : 
2 alleles
0.7% missing data
   4   (0.943) 0.940 0.916 0.996 0.979 0.993 0.996 0.851 0.446 0.997 0.992 0.955 0.943 
   3   (0.057) 0.060 0.084 0.004 0.021 0.007 0.004 0.149 0.554 0.003 0.008 0.045 0.057 

Locus 1289 : 
2 alleles
5.8% missing data
   3   (0.826) 0.902 0.787 0.954 0.164 0.908 0.980 0.870 0.410 0.922 0.938 0.488 0.826 
   1   (0.174) 0.098 0.213 0.046 0.836 0.092 0.020 0.130 0.590 0.078 0.062 0.512 0.174 

Locus 1290 : 
2 alleles
13.8% missing data
   1   (0.842) 0.828 0.891 0.856 0.971 0.864 0.859 0.968 0.986 0.747 0.882 0.299 0.842 
   4   (0.158) 0.172 0.109 0.144 0.029 0.136 0.141 0.032 0.014 0.253 0.118 0.701 0.158 

Locus 1291 : 
2 alleles
5.8% missing data
   1   (0.770) 0.819 0.613 0.945 0.134 0.938 0.040 0.881 0.929 0.948 0.885 0.932 0.769 
   3   (0.230) 0.181 0.387 0.055 0.866 0.062 0.960 0.119 0.071 0.052 0.115 0.068 0.231 

Locus 1292 : 
2 alleles
3.6% missing data
   3   (0.894) 0.952 0.855 0.976 0.968 0.877 0.879 0.985 0.942 0.943 0.949 0.982 0.894 
   2   (0.106) 0.048 0.145 0.024 0.032 0.123 0.121 0.015 0.058 0.057 0.051 0.018 0.106 

Locus 1293 : 
2 alleles
9.4% missing data
   2   (0.891) 0.807 0.889 0.956 0.931 0.935 0.983 0.983 0.899 0.968 0.959 0.938 0.890 
   4   (0.109) 0.193 0.111 0.044 0.069 0.065 0.017 0.017 0.101 0.032 0.041 0.062 0.110 

Locus 1294 : 
2 alleles
4.3% missing data
   3   (0.930) 0.985 0.984 0.532 0.991 0.912 0.981 0.998 0.982 0.895 0.915 0.975 0.930 
   4   (0.070) 0.015 0.016 0.468 0.009 0.088 0.019 0.002 0.018 0.105 0.085 0.025 0.070 

Locus 1295 : 
2 alleles
13.8% missing data
   1   (0.450) 0.589 0.451 0.361 0.446 0.479 0.364 0.776 0.192 0.442 0.428 0.095 0.449 
   4   (0.550) 0.411 0.549 0.639 0.554 0.521 0.636 0.224 0.808 0.558 0.572 0.905 0.551 

Locus 1296 : 
2 alleles
4.3% missing data
   2   (0.856) 0.902 0.859 0.892 0.973 0.796 0.839 0.976 0.990 0.930 0.911 0.969 0.856 
   3   (0.144) 0.098 0.141 0.108 0.027 0.204 0.161 0.024 0.010 0.070 0.089 0.031 0.144 

Locus 1297 : 
2 alleles
2.9% missing data
   4   (0.805) 0.702 0.605 0.961 0.940 0.916 0.730 0.853 0.987 0.943 0.913 0.960 0.806 
   3   (0.195) 0.298 0.395 0.039 0.060 0.084 0.270 0.147 0.013 0.057 0.087 0.040 0.194 

Locus 1298 : 
2 alleles
3.6% missing data
   1   (0.110) 0.044 0.071 0.073 0.023 0.082 0.757 0.012 0.011 0.191 0.126 0.118 0.110 
   3   (0.890) 0.956 0.929 0.927 0.977 0.918 0.243 0.988 0.989 0.809 0.874 0.882 0.890 

Locus 1299 : 
2 alleles
3.6% missing data
   2   (0.893) 0.938 0.908 0.891 0.981 0.906 0.934 0.989 0.956 0.947 0.901 0.912 0.893 
   4   (0.107) 0.062 0.092 0.109 0.019 0.094 0.066 0.011 0.044 0.053 0.099 0.088 0.107 

Locus 1300 : 
2 alleles
5.1% missing data
   3   (0.878) 0.846 0.879 0.950 0.976 0.895 0.848 0.974 0.989 0.770 0.924 0.932 0.878 
   1   (0.122) 0.154 0.121 0.050 0.024 0.105 0.152 0.026 0.011 0.230 0.076 0.068 0.122 

Locus 1301 : 
2 alleles
5.8% missing data
   3   (0.463) 0.702 0.459 0.444 0.459 0.444 0.391 0.274 0.158 0.278 0.407 0.924 0.463 
   4   (0.537) 0.298 0.541 0.556 0.541 0.556 0.609 0.726 0.842 0.722 0.593 0.076 0.537 

Locus 1302 : 
2 alleles
5.1% missing data
   2   (0.547) 0.422 0.667 0.605 0.878 0.431 0.122 0.482 0.031 0.633 0.551 0.146 0.547 
   4   (0.453) 0.578 0.333 0.395 0.122 0.569 0.878 0.518 0.969 0.367 0.449 0.854 0.453 

Locus 1303 : 
2 alleles
15.9% missing data
   1   (0.714) 0.669 0.724 0.708 0.489 0.820 0.875 0.906 0.702 0.859 0.654 0.739 0.714 
   2   (0.286) 0.331 0.276 0.292 0.511 0.180 0.125 0.094 0.298 0.141 0.346 0.261 0.286 

Locus 1304 : 
2 alleles
1.4% missing data
   1   (0.914) 0.967 0.934 0.938 0.983 0.950 0.992 0.991 0.994 0.964 0.862 0.981 0.914 
   3   (0.086) 0.033 0.066 0.062 0.017 0.050 0.008 0.009 0.006 0.036 0.138 0.019 0.086 

Locus 1305 : 
2 alleles
10.1% missing data
   2   (0.667) 0.707 0.638 0.649 0.775 0.764 0.917 0.641 0.513 0.716 0.636 0.930 0.666 
   4   (0.333) 0.293 0.362 0.351 0.225 0.236 0.083 0.359 0.487 0.284 0.364 0.070 0.334 

Locus 1306 : 
2 alleles
12.3% missing data
   1   (0.884) 0.895 0.905 0.932 0.970 0.893 0.926 0.988 0.990 0.911 0.877 0.972 0.883 
   3   (0.116) 0.105 0.095 0.068 0.030 0.107 0.074 0.012 0.010 0.089 0.123 0.028 0.117 

Locus 1307 : 
2 alleles
3.6% missing data
   2   (0.916) 0.976 0.961 0.893 0.965 0.885 0.954 0.995 0.993 0.725 0.922 0.971 0.916 
   4   (0.084) 0.024 0.039 0.107 0.035 0.115 0.046 0.005 0.007 0.275 0.078 0.029 0.084 

Locus 1308 : 
2 alleles
13.8% missing data
   4   (0.822) 0.890 0.798 0.811 0.953 0.852 0.833 0.967 0.979 0.890 0.884 0.838 0.822 
   1   (0.178) 0.110 0.202 0.189 0.047 0.148 0.167 0.033 0.021 0.110 0.116 0.162 0.178 

Locus 1309 : 
2 alleles
10.9% missing data
   1   (0.805) 0.694 0.759 0.872 0.645 0.905 0.947 0.909 0.981 0.738 0.875 0.889 0.805 
   2   (0.195) 0.306 0.241 0.128 0.355 0.095 0.053 0.091 0.019 0.262 0.125 0.111 0.195 

Locus 1310 : 
2 alleles
10.1% missing data
   1   (0.891) 0.929 0.920 0.940 0.970 0.896 0.899 0.993 0.989 0.802 0.891 0.979 0.890 
   3   (0.109) 0.071 0.080 0.060 0.030 0.104 0.101 0.007 0.011 0.198 0.109 0.021 0.110 

Locus 1311 : 
2 alleles
10.9% missing data
   2   (0.191) 0.164 0.237 0.051 0.161 0.122 0.111 0.190 0.973 0.053 0.187 0.049 0.190 
   4   (0.809) 0.836 0.763 0.949 0.839 0.878 0.889 0.810 0.027 0.947 0.813 0.951 0.810 

Locus 1312 : 
2 alleles
8.0% missing data
   2   (0.933) 0.976 0.970 0.926 0.991 0.909 0.992 0.997 0.995 0.981 0.925 0.994 0.933 
   3   (0.067) 0.024 0.030 0.074 0.009 0.091 0.008 0.003 0.005 0.019 0.075 0.006 0.067 

Locus 1313 : 
2 alleles
4.3% missing data
   3   (0.830) 0.877 0.855 0.851 0.907 0.767 0.954 0.845 0.400 0.953 0.913 0.945 0.830 
   1   (0.170) 0.123 0.145 0.149 0.093 0.233 0.046 0.155 0.600 0.047 0.087 0.055 0.170 

Locus 1314 : 
2 alleles
13.0% missing data
   3   (0.269) 0.181 0.199 0.405 0.294 0.305 0.224 0.032 0.027 0.389 0.393 0.073 0.270 
   1   (0.731) 0.819 0.801 0.595 0.706 0.695 0.776 0.968 0.973 0.611 0.607 0.927 0.730 

Locus 1315 : 
2 alleles
8.0% missing data
   3   (0.883) 0.852 0.870 0.957 0.969 0.931 0.952 0.861 0.988 0.895 0.937 0.911 0.884 
   4   (0.117) 0.148 0.130 0.043 0.031 0.069 0.048 0.139 0.012 0.105 0.063 0.089 0.116 

Locus 1316 : 
2 alleles
12.3% missing data
   4   (0.841) 0.822 0.896 0.846 0.880 0.808 0.932 0.980 0.988 0.874 0.738 0.961 0.841 
   1   (0.159) 0.178 0.104 0.154 0.120 0.192 0.068 0.020 0.012 0.126 0.262 0.039 0.159 

Locus 1317 : 
2 alleles
13.0% missing data
   3   (0.873) 0.901 0.867 0.956 0.627 0.928 0.836 0.961 0.839 0.937 0.901 0.942 0.874 
   1   (0.127) 0.099 0.133 0.044 0.373 0.072 0.164 0.039 0.161 0.063 0.099 0.058 0.126 

Locus 1318 : 
2 alleles
3.6% missing data
   2   (0.913) 0.951 0.943 0.956 0.803 0.907 0.992 0.994 0.991 0.945 0.935 0.931 0.913 
   4   (0.087) 0.049 0.057 0.044 0.197 0.093 0.008 0.006 0.009 0.055 0.065 0.069 0.087 

Locus 1319 : 
2 alleles
4.3% missing data
   1   (0.312) 0.207 0.210 0.534 0.087 0.340 0.228 0.287 0.487 0.304 0.347 0.866 0.312 
   2   (0.688) 0.793 0.790 0.466 0.913 0.660 0.772 0.713 0.513 0.696 0.653 0.134 0.688 

Locus 1320 : 
2 alleles
15.2% missing data
   1   (0.598) 0.449 0.576 0.748 0.671 0.534 0.575 0.838 0.962 0.762 0.634 0.074 0.598 
   3   (0.402) 0.551 0.424 0.252 0.329 0.466 0.425 0.162 0.038 0.238 0.366 0.926 0.402 

Locus 1321 : 
2 alleles
15.2% missing data
   3   (0.855) 0.943 0.949 0.571 0.921 0.578 0.948 0.994 0.990 0.809 0.812 0.976 0.854 
   4   (0.145) 0.057 0.051 0.429 0.079 0.422 0.052 0.006 0.010 0.191 0.188 0.024 0.146 

Locus 1322 : 
2 alleles
3.6% missing data
   1   (0.547) 0.677 0.472 0.719 0.504 0.628 0.522 0.819 0.161 0.428 0.543 0.078 0.547 
   3   (0.453) 0.323 0.528 0.281 0.496 0.372 0.478 0.181 0.839 0.572 0.457 0.922 0.453 

Locus 1323 : 
2 alleles
9.4% missing data
   2   (0.858) 0.918 0.883 0.900 0.964 0.907 0.502 0.964 0.986 0.814 0.902 0.345 0.858 
   4   (0.142) 0.082 0.117 0.100 0.036 0.093 0.498 0.036 0.014 0.186 0.098 0.655 0.142 

Locus 1324 : 
2 alleles
6.5% missing data
   2   (0.489) 0.409 0.437 0.339 0.409 0.472 0.885 0.806 0.826 0.677 0.554 0.861 0.488 
   1   (0.511) 0.591 0.563 0.661 0.591 0.528 0.115 0.194 0.174 0.323 0.446 0.139 0.512 

Locus 1325 : 
2 alleles
6.5% missing data
   2   (0.218) 0.333 0.198 0.170 0.072 0.166 0.044 0.328 0.018 0.526 0.171 0.331 0.217 
   4   (0.782) 0.667 0.802 0.830 0.928 0.834 0.956 0.672 0.982 0.474 0.829 0.669 0.783 

Locus 1326 : 
2 alleles
13.0% missing data
   3   (0.853) 0.880 0.911 0.941 0.964 0.881 0.512 0.972 0.847 0.822 0.658 0.870 0.852 
   1   (0.147) 0.120 0.089 0.059 0.036 0.119 0.488 0.028 0.153 0.178 0.342 0.130 0.148 

Locus 1327 : 
2 alleles
10.9% missing data
   2   (0.930) 0.969 0.954 0.963 0.937 0.936 0.971 0.995 0.995 0.938 0.971 0.990 0.929 
   1   (0.070) 0.031 0.046 0.037 0.063 0.064 0.029 0.005 0.005 0.062 0.029 0.010 0.071 

Locus 1328 : 
2 alleles
5.8% missing data
   2   (0.539) 0.321 0.455 0.610 0.486 0.635 0.925 0.914 0.945 0.367 0.524 0.832 0.539 
   4   (0.461) 0.679 0.545 0.390 0.514 0.365 0.075 0.086 0.055 0.633 0.476 0.168 0.461 

Locus 1329 : 
2 alleles
2.2% missing data
   2   (0.895) 0.971 0.873 0.927 0.924 0.932 0.955 0.990 0.993 0.950 0.935 0.969 0.895 
   4   (0.105) 0.029 0.127 0.073 0.076 0.068 0.045 0.010 0.007 0.050 0.065 0.031 0.105 

Locus 1330 : 
2 alleles
11.6% missing data
   1   (0.882) 0.926 0.912 0.930 0.910 0.880 0.922 0.957 0.473 0.911 0.938 0.971 0.882 
   3   (0.118) 0.074 0.088 0.070 0.090 0.120 0.078 0.043 0.527 0.089 0.062 0.029 0.118 

Locus 1331 : 
2 alleles
11.6% missing data
   1   (0.839) 0.869 0.886 0.802 0.773 0.887 0.841 0.972 0.975 0.763 0.861 0.332 0.839 
   4   (0.161) 0.131 0.114 0.198 0.227 0.113 0.159 0.028 0.025 0.237 0.139 0.668 0.161 

Locus 1332 : 
2 alleles
13.0% missing data
   2   (0.887) 0.910 0.911 0.947 0.970 0.915 0.971 0.981 0.895 0.914 0.843 0.892 0.887 
   4   (0.113) 0.090 0.089 0.053 0.030 0.085 0.029 0.019 0.105 0.086 0.157 0.108 0.113 

Locus 1333 : 
2 alleles
15.9% missing data
   1   (0.078) 0.213 0.062 0.028 0.066 0.040 0.098 0.009 0.006 0.028 0.029 0.015 0.078 
   4   (0.922) 0.787 0.938 0.972 0.934 0.960 0.902 0.991 0.994 0.972 0.971 0.985 0.922 

Locus 1334 : 
2 alleles
1.4% missing data
   1   (0.886) 0.953 0.907 0.945 0.954 0.914 0.989 0.983 0.046 0.932 0.931 0.983 0.886 
   2   (0.114) 0.047 0.093 0.055 0.046 0.086 0.011 0.017 0.954 0.068 0.069 0.017 0.114 

Locus 1335 : 
2 alleles
12.3% missing data
   1   (0.948) 0.986 0.985 0.897 0.993 0.966 0.974 0.998 0.995 0.679 0.928 0.990 0.948 
   4   (0.052) 0.014 0.015 0.103 0.007 0.034 0.026 0.002 0.005 0.321 0.072 0.010 0.052 

Locus 1336 : 
2 alleles
5.1% missing data
   3   (0.863) 0.863 0.885 0.890 0.878 0.828 0.981 0.985 0.951 0.941 0.857 0.960 0.864 
   1   (0.137) 0.137 0.115 0.110 0.122 0.172 0.019 0.015 0.049 0.059 0.143 0.040 0.136 

Locus 1337 : 
2 alleles
17.4% missing data
   2   (0.911) 0.860 0.892 0.984 0.950 0.964 0.873 0.918 0.993 0.983 0.954 0.947 0.912 
   4   (0.089) 0.140 0.108 0.016 0.050 0.036 0.127 0.082 0.007 0.017 0.046 0.053 0.088 

Locus 1338 : 
2 alleles
5.1% missing data
   2   (0.902) 0.870 0.935 0.934 0.969 0.941 0.914 0.994 0.968 0.866 0.933 0.976 0.902 
   1   (0.098) 0.130 0.065 0.066 0.031 0.059 0.086 0.006 0.032 0.134 0.067 0.024 0.098 

Locus 1339 : 
2 alleles
1.4% missing data
   2   (0.904) 0.962 0.889 0.957 0.984 0.954 0.991 0.993 0.992 0.967 0.867 0.978 0.904 
   3   (0.096) 0.038 0.111 0.043 0.016 0.046 0.009 0.007 0.008 0.033 0.133 0.022 0.096 

Locus 1340 : 
2 alleles
2.2% missing data
   1   (0.863) 0.932 0.876 0.917 0.905 0.815 0.981 0.965 0.989 0.951 0.938 0.385 0.863 
   3   (0.137) 0.068 0.124 0.083 0.095 0.185 0.019 0.035 0.011 0.049 0.062 0.615 0.137 

Locus 1341 : 
2 alleles
4.3% missing data
   1   (0.899) 0.933 0.922 0.944 0.965 0.846 0.985 0.992 0.992 0.970 0.903 0.984 0.899 
   3   (0.101) 0.067 0.078 0.056 0.035 0.154 0.015 0.008 0.008 0.030 0.097 0.016 0.101 

Locus 1342 : 
2 alleles
1.4% missing data
   3   (0.894) 0.953 0.953 0.775 0.979 0.923 0.990 0.989 0.993 0.832 0.902 0.250 0.894 
   1   (0.106) 0.047 0.047 0.225 0.021 0.077 0.010 0.011 0.007 0.168 0.098 0.750 0.106 

Locus 1343 : 
2 alleles
10.9% missing data
   2   (0.825) 0.825 0.833 0.913 0.945 0.852 0.908 0.909 0.549 0.946 0.796 0.908 0.825 
   4   (0.175) 0.175 0.167 0.087 0.055 0.148 0.092 0.091 0.451 0.054 0.204 0.092 0.175 

Locus 1344 : 
2 alleles
3.6% missing data
   2   (0.881) 0.954 0.855 0.910 0.945 0.930 0.924 0.990 0.989 0.944 0.911 0.978 0.881 
   4   (0.119) 0.046 0.145 0.090 0.055 0.070 0.076 0.010 0.011 0.056 0.089 0.022 0.119 

Locus 1345 : 
2 alleles
10.9% missing data
   2   (0.490) 0.611 0.369 0.735 0.103 0.675 0.767 0.138 0.045 0.672 0.410 0.939 0.490 
   4   (0.510) 0.389 0.631 0.265 0.897 0.325 0.233 0.862 0.955 0.328 0.590 0.061 0.510 

Locus 1346 : 
2 alleles
10.9% missing data
   4   (0.875) 0.924 0.805 0.926 0.974 0.955 0.986 0.974 0.861 0.963 0.927 0.857 0.875 
   2   (0.125) 0.076 0.195 0.074 0.026 0.045 0.014 0.026 0.139 0.037 0.073 0.143 0.125 

Locus 1347 : 
2 alleles
0.0% missing data
   3   (0.708) 0.754 0.719 0.692 0.917 0.568 0.936 0.975 0.974 0.816 0.589 0.927 0.708 
   1   (0.292) 0.246 0.281 0.308 0.083 0.432 0.064 0.025 0.026 0.184 0.411 0.073 0.292 

Locus 1348 : 
2 alleles
4.3% missing data
   3   (0.912) 0.922 0.933 0.943 0.893 0.942 0.967 0.985 0.993 0.940 0.952 0.973 0.912 
   1   (0.088) 0.078 0.067 0.057 0.107 0.058 0.033 0.015 0.007 0.060 0.048 0.027 0.088 

Locus 1349 : 
2 alleles
13.8% missing data
   1   (0.545) 0.737 0.603 0.561 0.605 0.496 0.523 0.185 0.063 0.684 0.431 0.169 0.546 
   3   (0.455) 0.263 0.397 0.439 0.395 0.504 0.477 0.815 0.937 0.316 0.569 0.831 0.454 

Locus 1350 : 
2 alleles
10.9% missing data
   1   (0.931) 0.972 0.980 0.921 0.968 0.929 0.994 0.994 0.995 0.948 0.951 0.390 0.931 
   3   (0.069) 0.028 0.020 0.079 0.032 0.071 0.006 0.006 0.005 0.052 0.049 0.610 0.069 

Locus 1351 : 
2 alleles
17.4% missing data
   2   (0.605) 0.716 0.637 0.559 0.548 0.625 0.061 0.753 0.298 0.716 0.686 0.446 0.605 
   4   (0.395) 0.284 0.363 0.441 0.452 0.375 0.939 0.247 0.702 0.284 0.314 0.554 0.395 

Locus 1352 : 
2 alleles
14.5% missing data
   1   (0.551) 0.563 0.495 0.404 0.457 0.541 0.940 0.686 0.550 0.800 0.726 0.523 0.551 
   4   (0.449) 0.437 0.505 0.596 0.543 0.459 0.060 0.314 0.450 0.200 0.274 0.477 0.449 

Locus 1353 : 
2 alleles
12.3% missing data
   2   (0.886) 0.910 0.826 0.977 0.901 0.967 0.985 0.828 0.454 0.984 0.946 0.845 0.886 
   4   (0.114) 0.090 0.174 0.023 0.099 0.033 0.015 0.172 0.546 0.016 0.054 0.155 0.114 

Locus 1354 : 
2 alleles
4.3% missing data
   4   (0.924) 0.697 0.954 0.977 0.950 0.947 0.977 0.990 0.973 0.979 0.949 0.986 0.924 
   2   (0.076) 0.303 0.046 0.023 0.050 0.053 0.023 0.010 0.027 0.021 0.051 0.014 0.076 

Locus 1355 : 
2 alleles
10.9% missing data
   3   (0.451) 0.469 0.407 0.431 0.097 0.494 0.533 0.416 0.454 0.725 0.531 0.541 0.450 
   1   (0.549) 0.531 0.593 0.569 0.903 0.506 0.467 0.584 0.546 0.275 0.469 0.459 0.550 

Locus 1356 : 
2 alleles
6.5% missing data
   2   (0.818) 0.810 0.857 0.925 0.959 0.868 0.478 0.895 0.208 0.906 0.856 0.497 0.817 
   4   (0.182) 0.190 0.143 0.075 0.041 0.132 0.522 0.105 0.792 0.094 0.144 0.503 0.183 

Locus 1357 : 
2 alleles
7.2% missing data
   4   (0.762) 0.786 0.728 0.816 0.673 0.823 0.951 0.904 0.982 0.851 0.754 0.806 0.762 
   2   (0.238) 0.214 0.272 0.184 0.327 0.177 0.049 0.096 0.018 0.149 0.246 0.194 0.238 

Locus 1358 : 
2 alleles
4.3% missing data
   3   (0.871) 0.828 0.882 0.946 0.884 0.839 0.934 0.969 0.991 0.958 0.909 0.952 0.871 
   1   (0.129) 0.172 0.118 0.054 0.116 0.161 0.066 0.031 0.009 0.042 0.091 0.048 0.129 

Locus 1359 : 
2 alleles
5.8% missing data
   3   (0.473) 0.194 0.259 0.876 0.105 0.798 0.089 0.028 0.154 0.767 0.755 0.267 0.475 
   1   (0.527) 0.806 0.741 0.124 0.895 0.202 0.911 0.972 0.846 0.233 0.245 0.733 0.525 

Locus 1360 : 
2 alleles
5.1% missing data
   1   (0.306) 0.178 0.361 0.199 0.336 0.231 0.335 0.047 0.027 0.261 0.410 0.964 0.305 
   3   (0.694) 0.822 0.639 0.801 0.664 0.769 0.665 0.953 0.973 0.739 0.590 0.036 0.695 

Locus 1361 : 
2 alleles
5.1% missing data
   1   (0.127) 0.202 0.105 0.049 0.025 0.157 0.037 0.032 0.009 0.296 0.080 0.039 0.127 
   3   (0.873) 0.798 0.895 0.951 0.975 0.843 0.963 0.968 0.991 0.704 0.920 0.961 0.873 

Locus 1362 : 
2 alleles
12.3% missing data
   4   (0.810) 0.835 0.804 0.816 0.813 0.868 0.692 0.896 0.927 0.927 0.880 0.529 0.810 
   1   (0.190) 0.165 0.196 0.184 0.187 0.132 0.308 0.104 0.073 0.073 0.120 0.471 0.190 

Locus 1363 : 
2 alleles
2.9% missing data
   3   (0.868) 0.945 0.891 0.928 0.861 0.874 0.976 0.985 0.038 0.927 0.889 0.958 0.868 
   1   (0.132) 0.055 0.109 0.072 0.139 0.126 0.024 0.015 0.962 0.073 0.111 0.042 0.132 

Locus 1364 : 
2 alleles
13.8% missing data
   4   (0.910) 0.905 0.848 0.985 0.962 0.972 0.906 0.979 0.993 0.976 0.963 0.970 0.909 
   2   (0.090) 0.095 0.152 0.015 0.038 0.028 0.094 0.021 0.007 0.024 0.037 0.030 0.091 

Locus 1365 : 
2 alleles
14.5% missing data
   2   (0.172) 0.156 0.100 0.249 0.137 0.302 0.094 0.011 0.014 0.142 0.217 0.158 0.172 
   3   (0.828) 0.844 0.900 0.751 0.863 0.698 0.906 0.989 0.986 0.858 0.783 0.842 0.828 

Locus 1366 : 
2 alleles
10.9% missing data
   2   (0.385) 0.370 0.441 0.536 0.422 0.339 0.043 0.046 0.037 0.598 0.298 0.100 0.386 
   4   (0.615) 0.630 0.559 0.464 0.578 0.661 0.957 0.954 0.963 0.402 0.702 0.900 0.614 

Locus 1367 : 
2 alleles
0.7% missing data
   1   (0.892) 0.948 0.922 0.931 0.340 0.904 0.987 0.992 0.990 0.940 0.951 0.962 0.892 
   3   (0.108) 0.052 0.078 0.069 0.660 0.096 0.013 0.008 0.010 0.060 0.049 0.038 0.108 

Locus 1368 : 
2 alleles
10.1% missing data
   2   (0.651) 0.814 0.599 0.630 0.932 0.569 0.706 0.953 0.971 0.363 0.664 0.816 0.650 
   4   (0.349) 0.186 0.401 0.370 0.068 0.431 0.294 0.047 0.029 0.637 0.336 0.184 0.350 

Locus 1369 : 
2 alleles
4.3% missing data
   1   (0.454) 0.304 0.469 0.408 0.504 0.358 0.530 0.762 0.946 0.679 0.420 0.436 0.453 
   3   (0.546) 0.696 0.531 0.592 0.496 0.642 0.470 0.238 0.054 0.321 0.580 0.564 0.547 

Locus 1370 : 
2 alleles
14.5% missing data
   3   (0.897) 0.945 0.960 0.803 0.960 0.906 0.990 0.990 0.129 0.956 0.910 0.985 0.898 
   1   (0.103) 0.055 0.040 0.197 0.040 0.094 0.010 0.010 0.871 0.044 0.090 0.015 0.102 

Locus 1371 : 
2 alleles
12.3% missing data
   1   (0.127) 0.093 0.105 0.095 0.123 0.177 0.088 0.016 0.014 0.059 0.066 0.112 0.127 
   3   (0.873) 0.907 0.895 0.905 0.877 0.823 0.912 0.984 0.986 0.941 0.934 0.888 0.873 

Locus 1372 : 
2 alleles
3.6% missing data
   1   (0.833) 0.836 0.878 0.925 0.945 0.820 0.554 0.869 0.447 0.890 0.850 0.937 0.833 
   4   (0.167) 0.164 0.122 0.075 0.055 0.180 0.446 0.131 0.553 0.110 0.150 0.063 0.167 

Locus 1373 : 
2 alleles
5.8% missing data
   3   (0.830) 0.681 0.850 0.923 0.946 0.827 0.474 0.964 0.983 0.908 0.862 0.932 0.830 
   4   (0.170) 0.319 0.150 0.077 0.054 0.173 0.526 0.036 0.017 0.092 0.138 0.068 0.170 

Locus 1374 : 
2 alleles
4.3% missing data
   3   (0.877) 0.844 0.926 0.912 0.972 0.801 0.991 0.988 0.990 0.879 0.890 0.980 0.877 
   1   (0.123) 0.156 0.074 0.088 0.028 0.199 0.009 0.012 0.010 0.121 0.110 0.020 0.123 

Locus 1375 : 
2 alleles
3.6% missing data
   1   (0.819) 0.865 0.837 0.836 0.944 0.805 0.952 0.959 0.984 0.820 0.799 0.936 0.818 
   2   (0.181) 0.135 0.163 0.164 0.056 0.195 0.048 0.041 0.016 0.180 0.201 0.064 0.182 

Locus 1376 : 
2 alleles
1.4% missing data
   2   (0.936) 0.954 0.981 0.923 0.971 0.915 0.992 0.997 0.994 0.945 0.929 0.990 0.936 
   4   (0.064) 0.046 0.019 0.077 0.029 0.085 0.008 0.003 0.006 0.055 0.071 0.010 0.064 

Locus 1377 : 
2 alleles
1.4% missing data
   2   (0.900) 0.846 0.902 0.939 0.985 0.960 0.975 0.972 0.984 0.903 0.963 0.983 0.900 
   3   (0.100) 0.154 0.098 0.061 0.015 0.040 0.025 0.028 0.016 0.097 0.037 0.017 0.100 

Locus 1378 : 
2 alleles
10.1% missing data
   1   (0.707) 0.595 0.639 0.810 0.921 0.729 0.584 0.885 0.640 0.816 0.793 0.949 0.707 
   3   (0.293) 0.405 0.361 0.190 0.079 0.271 0.416 0.115 0.360 0.184 0.207 0.051 0.293 

Locus 1379 : 
2 alleles
16.7% missing data
   3   (0.568) 0.235 0.274 0.923 0.153 0.880 0.814 0.031 0.980 0.903 0.866 0.238 0.568 
   1   (0.432) 0.765 0.726 0.077 0.847 0.120 0.186 0.969 0.020 0.097 0.134 0.762 0.432 

Locus 1380 : 
2 alleles
3.6% missing data
   3   (0.789) 0.921 0.741 0.836 0.825 0.773 0.761 0.934 0.982 0.809 0.809 0.941 0.790 
   1   (0.211) 0.079 0.259 0.164 0.175 0.227 0.239 0.066 0.018 0.191 0.191 0.059 0.210 

Locus 1381 : 
2 alleles
10.9% missing data
   1   (0.869) 0.930 0.944 0.660 0.912 0.870 0.987 0.994 0.987 0.799 0.746 0.982 0.869 
   4   (0.131) 0.070 0.056 0.340 0.088 0.130 0.013 0.006 0.013 0.201 0.254 0.018 0.131 

Locus 1382 : 
2 alleles
7.2% missing data
   3   (0.850) 0.871 0.897 0.943 0.516 0.928 0.879 0.913 0.382 0.579 0.840 0.961 0.850 
   1   (0.150) 0.129 0.103 0.057 0.484 0.072 0.121 0.087 0.618 0.421 0.160 0.039 0.150 

Locus 1383 : 
2 alleles
15.2% missing data
   3   (0.909) 0.942 0.890 0.981 0.898 0.952 0.874 0.940 0.906 0.938 0.963 0.912 0.908 
   4   (0.091) 0.058 0.110 0.019 0.102 0.048 0.126 0.060 0.094 0.062 0.037 0.088 0.092 

Locus 1384 : 
2 alleles
13.0% missing data
   2   (0.854) 0.869 0.881 0.897 0.749 0.884 0.914 0.968 0.990 0.915 0.745 0.940 0.855 
   1   (0.146) 0.131 0.119 0.103 0.251 0.116 0.086 0.032 0.010 0.085 0.255 0.060 0.145 

Locus 1385 : 
2 alleles
2.9% missing data
   2   (0.733) 0.687 0.671 0.727 0.922 0.814 0.929 0.930 0.974 0.899 0.802 0.424 0.733 
   4   (0.267) 0.313 0.329 0.273 0.078 0.186 0.071 0.070 0.026 0.101 0.198 0.576 0.267 

Locus 1386 : 
2 alleles
14.5% missing data
   2   (0.867) 0.871 0.840 0.952 0.859 0.909 0.913 0.983 0.989 0.940 0.869 0.973 0.867 
   4   (0.133) 0.129 0.160 0.048 0.141 0.091 0.087 0.017 0.011 0.060 0.131 0.027 0.133 

Locus 1387 : 
2 alleles
4.3% missing data
   1   (0.720) 0.737 0.804 0.818 0.270 0.789 0.709 0.490 0.243 0.855 0.613 0.743 0.720 
   3   (0.280) 0.263 0.196 0.182 0.730 0.211 0.291 0.510 0.757 0.145 0.387 0.257 0.280 

Locus 1388 : 
2 alleles
15.2% missing data
   1   (0.275) 0.263 0.196 0.203 0.422 0.350 0.903 0.126 0.659 0.276 0.253 0.056 0.275 
   3   (0.725) 0.737 0.804 0.797 0.578 0.650 0.097 0.874 0.341 0.724 0.747 0.944 0.725 

Locus 1389 : 
2 alleles
4.3% missing data
   4   (0.848) 0.930 0.862 0.928 0.384 0.920 0.955 0.944 0.120 0.564 0.932 0.879 0.848 
   1   (0.152) 0.070 0.138 0.072 0.616 0.080 0.045 0.056 0.880 0.436 0.068 0.121 0.152 

Locus 1390 : 
2 alleles
12.3% missing data
   2   (0.870) 0.707 0.883 0.949 0.943 0.913 0.957 0.771 0.856 0.967 0.921 0.914 0.870 
   4   (0.130) 0.293 0.117 0.051 0.057 0.087 0.043 0.229 0.144 0.033 0.079 0.086 0.130 

Locus 1391 : 
2 alleles
6.5% missing data
   2   (0.103) 0.286 0.081 0.036 0.020 0.098 0.025 0.016 0.010 0.025 0.060 0.029 0.102 
   4   (0.897) 0.714 0.919 0.964 0.980 0.902 0.975 0.984 0.990 0.975 0.940 0.971 0.898 

Locus 1392 : 
2 alleles
10.9% missing data
   1   (0.178) 0.169 0.128 0.144 0.856 0.158 0.023 0.016 0.014 0.325 0.177 0.061 0.178 
   2   (0.822) 0.831 0.872 0.856 0.144 0.842 0.977 0.984 0.986 0.675 0.823 0.939 0.822 

Locus 1393 : 
2 alleles
3.6% missing data
   1   (0.911) 0.603 0.943 0.965 0.973 0.951 0.980 0.987 0.993 0.971 0.952 0.951 0.911 
   3   (0.089) 0.397 0.057 0.035 0.027 0.049 0.020 0.013 0.007 0.029 0.048 0.049 0.089 

Locus 1394 : 
2 alleles
14.5% missing data
   3   (0.883) 0.945 0.831 0.966 0.729 0.951 0.974 0.922 0.771 0.961 0.951 0.854 0.883 
   4   (0.117) 0.055 0.169 0.034 0.271 0.049 0.026 0.078 0.229 0.039 0.049 0.146 0.117 

Locus 1395 : 
2 alleles
13.0% missing data
   2   (0.887) 0.868 0.890 0.965 0.857 0.906 0.975 0.966 0.989 0.961 0.908 0.973 0.887 
   3   (0.113) 0.132 0.110 0.035 0.143 0.094 0.025 0.034 0.011 0.039 0.092 0.027 0.113 

Locus 1396 : 
2 alleles
12.3% missing data
   3   (0.870) 0.878 0.875 0.923 0.878 0.938 0.972 0.959 0.022 0.980 0.939 0.978 0.869 
   1   (0.130) 0.122 0.125 0.077 0.122 0.062 0.028 0.041 0.978 0.020 0.061 0.022 0.131 

Locus 1397 : 
2 alleles
15.9% missing data
   2   (0.880) 0.943 0.873 0.927 0.961 0.894 0.856 0.987 0.990 0.944 0.876 0.962 0.880 
   4   (0.120) 0.057 0.127 0.073 0.039 0.106 0.144 0.013 0.010 0.056 0.124 0.038 0.120 

Locus 1398 : 
2 alleles
2.2% missing data
   1   (0.949) 0.990 0.988 0.863 0.993 0.910 0.988 0.999 0.985 0.967 0.948 0.995 0.950 
   2   (0.051) 0.010 0.012 0.137 0.007 0.090 0.012 0.001 0.015 0.033 0.052 0.005 0.050 

Locus 1399 : 
2 alleles
3.6% missing data
   1   (0.889) 0.951 0.865 0.902 0.960 0.936 0.948 0.991 0.990 0.950 0.925 0.958 0.889 
   4   (0.111) 0.049 0.135 0.098 0.040 0.064 0.052 0.009 0.010 0.050 0.075 0.042 0.111 

Locus 1400 : 
2 alleles
3.6% missing data
   4   (0.844) 0.679 0.825 0.940 0.832 0.860 0.964 0.955 0.978 0.975 0.889 0.951 0.845 
   2   (0.156) 0.321 0.175 0.060 0.168 0.140 0.036 0.045 0.022 0.025 0.111 0.049 0.155 

Locus 1401 : 
2 alleles
15.2% missing data
   4   (0.826) 0.860 0.835 0.911 0.830 0.826 0.957 0.969 0.986 0.921 0.647 0.880 0.827 
   3   (0.174) 0.140 0.165 0.089 0.170 0.174 0.043 0.031 0.014 0.079 0.353 0.120 0.173 

Locus 1402 : 
2 alleles
14.5% missing data
   2   (0.833) 0.855 0.784 0.901 0.958 0.901 0.876 0.938 0.835 0.827 0.919 0.805 0.832 
   1   (0.167) 0.145 0.216 0.099 0.042 0.099 0.124 0.062 0.165 0.173 0.081 0.195 0.168 

Locus 1403 : 
2 alleles
1.4% missing data
   3   (0.923) 0.975 0.960 0.921 0.962 0.913 0.993 0.997 0.994 0.911 0.909 0.939 0.923 
   4   (0.077) 0.025 0.040 0.079 0.038 0.087 0.007 0.003 0.006 0.089 0.091 0.061 0.077 

Locus 1404 : 
2 alleles
4.3% missing data
   1   (0.638) 0.545 0.587 0.783 0.460 0.718 0.652 0.783 0.976 0.586 0.767 0.082 0.638 
   4   (0.362) 0.455 0.413 0.217 0.540 0.282 0.348 0.217 0.024 0.414 0.233 0.918 0.362 

Locus 1405 : 
2 alleles
13.8% missing data
   4   (0.437) 0.420 0.371 0.413 0.851 0.554 0.392 0.430 0.531 0.629 0.383 0.455 0.437 
   3   (0.563) 0.580 0.629 0.587 0.149 0.446 0.608 0.570 0.469 0.371 0.617 0.545 0.563 

Locus 1406 : 
2 alleles
2.9% missing data
   1   (0.842) 0.855 0.819 0.955 0.119 0.901 0.977 0.967 0.947 0.955 0.913 0.880 0.842 
   3   (0.158) 0.145 0.181 0.045 0.881 0.099 0.023 0.033 0.053 0.045 0.087 0.120 0.158 

Locus 1407 : 
2 alleles
3.6% missing data
   1   (0.878) 0.913 0.791 0.963 0.827 0.935 0.982 0.976 0.988 0.968 0.925 0.964 0.879 
   2   (0.122) 0.087 0.209 0.037 0.173 0.065 0.018 0.024 0.012 0.032 0.075 0.036 0.121 

Locus 1408 : 
2 alleles
13.0% missing data
   1   (0.542) 0.677 0.567 0.539 0.118 0.478 0.578 0.648 0.727 0.580 0.475 0.502 0.542 
   3   (0.458) 0.323 0.433 0.461 0.882 0.522 0.422 0.352 0.273 0.420 0.525 0.498 0.458 

Locus 1409 : 
2 alleles
7.2% missing data
   3   (0.899) 0.874 0.945 0.915 0.970 0.903 0.988 0.991 0.989 0.895 0.863 0.980 0.899 
   2   (0.101) 0.126 0.055 0.085 0.030 0.097 0.012 0.009 0.011 0.105 0.137 0.020 0.101 

Locus 1410 : 
2 alleles
13.0% missing data
   2   (0.769) 0.730 0.740 0.894 0.811 0.866 0.689 0.380 0.961 0.794 0.810 0.792 0.770 
   1   (0.231) 0.270 0.260 0.106 0.189 0.134 0.311 0.620 0.039 0.206 0.190 0.208 0.230 

Locus 1411 : 
2 alleles
5.8% missing data
   1   (0.446) 0.720 0.401 0.463 0.429 0.392 0.115 0.168 0.823 0.544 0.475 0.435 0.446 
   2   (0.554) 0.280 0.599 0.537 0.571 0.608 0.885 0.832 0.177 0.456 0.525 0.565 0.554 

Locus 1412 : 
2 alleles
2.9% missing data
   1   (0.409) 0.309 0.278 0.634 0.113 0.616 0.560 0.071 0.989 0.736 0.451 0.165 0.408 
   3   (0.591) 0.691 0.722 0.366 0.887 0.384 0.440 0.929 0.011 0.264 0.549 0.835 0.592 

Locus 1413 : 
2 alleles
7.2% missing data
   1   (0.878) 0.798 0.844 0.956 0.959 0.912 0.984 0.983 0.990 0.973 0.922 0.955 0.878 
   3   (0.122) 0.202 0.156 0.044 0.041 0.088 0.016 0.017 0.010 0.027 0.078 0.045 0.122 

Locus 1414 : 
2 alleles
9.4% missing data
   2   (0.792) 0.728 0.661 0.945 0.512 0.874 0.931 0.836 0.983 0.932 0.906 0.915 0.793 
   3   (0.208) 0.272 0.339 0.055 0.488 0.126 0.069 0.164 0.017 0.068 0.094 0.085 0.207 

Locus 1415 : 
2 alleles
6.5% missing data
   1   (0.832) 0.806 0.851 0.869 0.930 0.887 0.708 0.955 0.985 0.841 0.835 0.925 0.831 
   4   (0.168) 0.194 0.149 0.131 0.070 0.113 0.292 0.045 0.015 0.159 0.165 0.075 0.169 

Locus 1416 : 
2 alleles
3.6% missing data
   3   (0.686) 0.496 0.690 0.754 0.729 0.686 0.955 0.936 0.965 0.798 0.592 0.914 0.685 
   1   (0.314) 0.504 0.310 0.246 0.271 0.314 0.045 0.064 0.035 0.202 0.408 0.086 0.315 

Locus 1417 : 
2 alleles
13.0% missing data
   2   (0.849) 0.905 0.852 0.930 0.863 0.891 0.904 0.981 0.986 0.791 0.777 0.965 0.848 
   4   (0.151) 0.095 0.148 0.070 0.137 0.109 0.096 0.019 0.014 0.209 0.223 0.035 0.152 

Locus 1418 : 
2 alleles
5.1% missing data
   2   (0.882) 0.705 0.878 0.965 0.960 0.928 0.964 0.973 0.990 0.976 0.935 0.924 0.881 
   3   (0.118) 0.295 0.122 0.035 0.040 0.072 0.036 0.027 0.010 0.024 0.065 0.076 0.119 

Locus 1419 : 
2 alleles
13.0% missing data
   3   (0.836) 0.882 0.806 0.947 0.970 0.908 0.878 0.256 0.884 0.951 0.893 0.904 0.835 
   1   (0.164) 0.118 0.194 0.053 0.030 0.092 0.122 0.744 0.116 0.049 0.107 0.096 0.165 

Locus 1420 : 
2 alleles
4.3% missing data
   3   (0.877) 0.849 0.875 0.940 0.880 0.906 0.990 0.971 0.991 0.943 0.907 0.980 0.877 
   1   (0.123) 0.151 0.125 0.060 0.120 0.094 0.010 0.029 0.009 0.057 0.093 0.020 0.123 

Locus 1421 : 
2 alleles
12.3% missing data
   1   (0.372) 0.460 0.289 0.338 0.115 0.498 0.299 0.350 0.511 0.188 0.476 0.571 0.372 
   3   (0.628) 0.540 0.711 0.662 0.885 0.502 0.701 0.650 0.489 0.812 0.524 0.429 0.628 

Locus 1422 : 
2 alleles
10.1% missing data
   1   (0.078) 0.027 0.033 0.112 0.018 0.139 0.106 0.004 0.008 0.056 0.097 0.012 0.078 
   3   (0.922) 0.973 0.967 0.888 0.982 0.861 0.894 0.996 0.992 0.944 0.903 0.988 0.922 

Locus 1423 : 
2 alleles
12.3% missing data
   3   (0.697) 0.724 0.698 0.709 0.707 0.674 0.758 0.817 0.607 0.753 0.793 0.766 0.696 
   1   (0.303) 0.276 0.302 0.291 0.293 0.326 0.242 0.183 0.393 0.247 0.207 0.234 0.304 

Locus 1424 : 
2 alleles
12.3% missing data
   4   (0.853) 0.854 0.829 0.892 0.832 0.928 0.837 0.856 0.988 0.897 0.919 0.899 0.853 
   2   (0.147) 0.146 0.171 0.108 0.168 0.072 0.163 0.144 0.012 0.103 0.081 0.101 0.147 

Locus 1425 : 
2 alleles
5.8% missing data
   4   (0.689) 0.563 0.557 0.807 0.930 0.845 0.976 0.311 0.791 0.875 0.791 0.940 0.689 
   2   (0.311) 0.437 0.443 0.193 0.070 0.155 0.024 0.689 0.209 0.125 0.209 0.060 0.311 

Locus 1426 : 
2 alleles
8.7% missing data
   2   (0.916) 0.956 0.969 0.924 0.929 0.881 0.992 0.996 0.021 0.938 0.959 0.980 0.916 
   3   (0.084) 0.044 0.031 0.076 0.071 0.119 0.008 0.004 0.979 0.062 0.041 0.020 0.084 

Locus 1427 : 
2 alleles
17.4% missing data
   2   (0.653) 0.669 0.643 0.613 0.529 0.711 0.936 0.850 0.640 0.447 0.712 0.626 0.653 
   3   (0.347) 0.331 0.357 0.387 0.471 0.289 0.064 0.150 0.360 0.553 0.288 0.374 0.347 

Locus 1428 : 
2 alleles
3.6% missing data
   1   (0.892) 0.904 0.836 0.952 0.979 0.947 0.920 0.983 0.956 0.987 0.957 0.982 0.892 
   3   (0.108) 0.096 0.164 0.048 0.021 0.053 0.080 0.017 0.044 0.013 0.043 0.018 0.108 

Locus 1429 : 
2 alleles
19.6% missing data
   1   (0.897) 0.898 0.928 0.928 0.921 0.866 0.989 0.982 0.993 0.903 0.900 0.943 0.897 
   4   (0.103) 0.102 0.072 0.072 0.079 0.134 0.011 0.018 0.007 0.097 0.100 0.057 0.103 

Locus 1430 : 
2 alleles
3.6% missing data
   1   (0.800) 0.885 0.753 0.865 0.621 0.901 0.500 0.878 0.172 0.938 0.907 0.940 0.800 
   2   (0.200) 0.115 0.247 0.135 0.379 0.099 0.500 0.122 0.828 0.062 0.093 0.060 0.200 

Locus 1431 : 
2 alleles
6.5% missing data
   3   (0.802) 0.845 0.785 0.935 0.372 0.865 0.048 0.914 0.986 0.596 0.860 0.893 0.803 
   2   (0.198) 0.155 0.215 0.065 0.628 0.135 0.952 0.086 0.014 0.404 0.140 0.107 0.197 

Locus 1432 : 
2 alleles
7.2% missing data
   1   (0.524) 0.454 0.576 0.409 0.217 0.606 0.601 0.547 0.890 0.296 0.525 0.518 0.523 
   3   (0.476) 0.546 0.424 0.591 0.783 0.394 0.399 0.453 0.110 0.704 0.475 0.482 0.477 

Locus 1433 : 
2 alleles
7.2% missing data
   3   (0.817) 0.900 0.821 0.857 0.948 0.795 0.970 0.985 0.981 0.860 0.874 0.035 0.817 
   1   (0.183) 0.100 0.179 0.143 0.052 0.205 0.030 0.015 0.019 0.140 0.126 0.965 0.183 

Locus 1434 : 
2 alleles
12.3% missing data
   1   (0.905) 0.935 0.932 0.964 0.475 0.946 0.979 0.984 0.898 0.795 0.950 0.920 0.905 
   3   (0.095) 0.065 0.068 0.036 0.525 0.054 0.021 0.016 0.102 0.205 0.050 0.080 0.095 

Locus 1435 : 
2 alleles
5.1% missing data
   1   (0.876) 0.909 0.840 0.955 0.880 0.870 0.983 0.978 0.990 0.966 0.938 0.866 0.876 
   3   (0.124) 0.091 0.160 0.045 0.120 0.130 0.017 0.022 0.010 0.034 0.062 0.134 0.124 

Locus 1436 : 
2 alleles
12.3% missing data
   4   (0.903) 0.956 0.944 0.960 0.970 0.927 0.947 0.993 0.992 0.975 0.868 0.024 0.903 
   2   (0.097) 0.044 0.056 0.040 0.030 0.073 0.053 0.007 0.008 0.025 0.132 0.976 0.097 

Locus 1437 : 
2 alleles
2.9% missing data
   1   (0.913) 0.969 0.949 0.932 0.963 0.887 0.994 0.995 0.994 0.563 0.949 0.945 0.912 
   3   (0.087) 0.031 0.051 0.068 0.037 0.113 0.006 0.005 0.006 0.437 0.051 0.055 0.088 

Locus 1438 : 
2 alleles
10.1% missing data
   2   (0.728) 0.682 0.790 0.766 0.915 0.743 0.958 0.937 0.103 0.646 0.580 0.927 0.728 
   4   (0.272) 0.318 0.210 0.234 0.085 0.257 0.042 0.063 0.897 0.354 0.420 0.073 0.272 

Locus 1439 : 
2 alleles
3.6% missing data
   1   (0.903) 0.938 0.897 0.960 0.949 0.942 0.944 0.992 0.990 0.927 0.921 0.801 0.903 
   3   (0.097) 0.062 0.103 0.040 0.051 0.058 0.056 0.008 0.010 0.073 0.079 0.199 0.097 

Locus 1440 : 
2 alleles
5.1% missing data
   3   (0.839) 0.732 0.811 0.964 0.439 0.946 0.567 0.875 0.986 0.588 0.942 0.523 0.840 
   1   (0.161) 0.268 0.189 0.036 0.561 0.054 0.433 0.125 0.014 0.412 0.058 0.477 0.160 

Locus 1441 : 
2 alleles
4.3% missing data
   1   (0.592) 0.481 0.562 0.730 0.474 0.531 0.538 0.763 0.244 0.689 0.750 0.668 0.592 
   4   (0.408) 0.519 0.438 0.270 0.526 0.469 0.462 0.237 0.756 0.311 0.250 0.332 0.408 

Locus 1442 : 
2 alleles
13.0% missing data
   4   (0.762) 0.839 0.717 0.918 0.663 0.809 0.738 0.878 0.985 0.807 0.637 0.855 0.762 
   2   (0.238) 0.161 0.283 0.082 0.337 0.191 0.262 0.122 0.015 0.193 0.363 0.145 0.238 

Locus 1443 : 
2 alleles
17.4% missing data
   1   (0.880) 0.806 0.828 0.976 0.970 0.952 0.957 0.848 0.860 0.979 0.960 0.646 0.881 
   4   (0.120) 0.194 0.172 0.024 0.030 0.048 0.043 0.152 0.140 0.021 0.040 0.354 0.119 

Locus 1444 : 
2 alleles
13.0% missing data
   2   (0.908) 0.933 0.927 0.960 0.965 0.888 0.711 0.989 0.991 0.932 0.941 0.978 0.908 
   4   (0.092) 0.067 0.073 0.040 0.035 0.112 0.289 0.011 0.009 0.068 0.059 0.022 0.092 

Locus 1445 : 
2 alleles
13.0% missing data
   2   (0.743) 0.804 0.702 0.778 0.715 0.780 0.640 0.923 0.734 0.914 0.806 0.944 0.743 
   1   (0.257) 0.196 0.298 0.222 0.285 0.220 0.360 0.077 0.266 0.086 0.194 0.056 0.257 

Locus 1446 : 
2 alleles
17.4% missing data
   2   (0.907) 0.782 0.812 0.993 0.884 0.988 0.994 0.177 0.963 0.994 0.986 0.951 0.907 
   3   (0.093) 0.218 0.188 0.007 0.116 0.012 0.006 0.823 0.037 0.006 0.014 0.049 0.093 

Locus 1447 : 
2 alleles
10.1% missing data
   2   (0.318) 0.202 0.437 0.376 0.073 0.299 0.046 0.090 0.105 0.392 0.214 0.175 0.318 
   4   (0.682) 0.798 0.563 0.624 0.927 0.701 0.954 0.910 0.895 0.608 0.786 0.825 0.682 

Locus 1448 : 
2 alleles
5.1% missing data
   1   (0.904) 0.957 0.913 0.956 0.979 0.926 0.976 0.989 0.993 0.836 0.935 0.977 0.904 
   4   (0.096) 0.043 0.087 0.044 0.021 0.074 0.024 0.011 0.007 0.164 0.065 0.023 0.096 

Locus 1449 : 
2 alleles
10.9% missing data
   3   (0.905) 0.968 0.894 0.961 0.983 0.943 0.930 0.991 0.973 0.942 0.926 0.974 0.904 
   4   (0.095) 0.032 0.106 0.039 0.017 0.057 0.070 0.009 0.027 0.058 0.074 0.026 0.096 

Locus 1450 : 
2 alleles
10.9% missing data
   1   (0.568) 0.531 0.605 0.487 0.872 0.566 0.510 0.676 0.885 0.446 0.517 0.090 0.568 
   3   (0.432) 0.469 0.395 0.513 0.128 0.434 0.490 0.324 0.115 0.554 0.483 0.910 0.432 

Locus 1451 : 
2 alleles
14.5% missing data
   4   (0.857) 0.919 0.857 0.911 0.846 0.926 0.959 0.958 0.075 0.871 0.904 0.941 0.857 
   1   (0.143) 0.081 0.143 0.089 0.154 0.074 0.041 0.042 0.925 0.129 0.096 0.059 0.143 

Locus 1452 : 
2 alleles
4.3% missing data
   1   (0.496) 0.592 0.514 0.483 0.481 0.533 0.094 0.138 0.200 0.557 0.478 0.580 0.496 
   3   (0.504) 0.408 0.486 0.517 0.519 0.467 0.906 0.862 0.800 0.443 0.522 0.420 0.504 

Locus 1453 : 
2 alleles
5.8% missing data
   3   (0.551) 0.555 0.413 0.844 0.139 0.665 0.745 0.165 0.065 0.627 0.706 0.958 0.551 
   1   (0.449) 0.445 0.587 0.156 0.861 0.335 0.255 0.835 0.935 0.373 0.294 0.042 0.449 

Locus 1454 : 
2 alleles
13.0% missing data
   2   (0.838) 0.751 0.833 0.942 0.572 0.898 0.972 0.901 0.833 0.941 0.876 0.788 0.838 
   4   (0.162) 0.249 0.167 0.058 0.428 0.102 0.028 0.099 0.167 0.059 0.124 0.212 0.162 

Locus 1455 : 
2 alleles
0.7% missing data
   1   (0.911) 0.972 0.960 0.953 0.988 0.946 0.995 0.996 0.020 0.883 0.900 0.989 0.910 
   3   (0.089) 0.028 0.040 0.047 0.012 0.054 0.005 0.004 0.980 0.117 0.100 0.011 0.090 

Locus 1456 : 
2 alleles
2.9% missing data
   2   (0.895) 0.947 0.878 0.947 0.976 0.927 0.984 0.988 0.953 0.956 0.923 0.966 0.895 
   4   (0.105) 0.053 0.122 0.053 0.024 0.073 0.016 0.012 0.047 0.044 0.077 0.034 0.105 

Locus 1457 : 
2 alleles
13.8% missing data
   2   (0.919) 0.941 0.943 0.961 0.908 0.909 0.989 0.990 0.994 0.949 0.952 0.885 0.919 
   4   (0.081) 0.059 0.057 0.039 0.092 0.091 0.011 0.010 0.006 0.051 0.048 0.115 0.081 

Locus 1458 : 
2 alleles
5.1% missing data
   3   (0.924) 0.961 0.963 0.882 0.975 0.884 0.993 0.996 0.995 0.957 0.966 0.972 0.924 
   1   (0.076) 0.039 0.037 0.118 0.025 0.116 0.007 0.004 0.005 0.043 0.034 0.028 0.076 

Locus 1459 : 
2 alleles
13.0% missing data
   4   (0.909) 0.930 0.942 0.947 0.930 0.948 0.982 0.993 0.993 0.974 0.804 0.985 0.908 
   2   (0.091) 0.070 0.058 0.053 0.070 0.052 0.018 0.007 0.007 0.026 0.196 0.015 0.092 

Locus 1460 : 
2 alleles
12.3% missing data
   2   (0.091) 0.209 0.117 0.009 0.191 0.019 0.082 0.483 0.236 0.007 0.017 0.016 0.091 
   4   (0.909) 0.791 0.883 0.991 0.809 0.981 0.918 0.517 0.764 0.993 0.983 0.984 0.909 

Locus 1461 : 
2 alleles
2.2% missing data
   2   (0.178) 0.087 0.135 0.076 0.053 0.096 0.961 0.073 0.679 0.105 0.241 0.349 0.178 
   4   (0.822) 0.913 0.865 0.924 0.947 0.904 0.039 0.927 0.321 0.895 0.759 0.651 0.822 

Locus 1462 : 
2 alleles
18.1% missing data
   3   (0.853) 0.928 0.860 0.862 0.956 0.890 0.829 0.983 0.954 0.947 0.795 0.971 0.853 
   1   (0.147) 0.072 0.140 0.138 0.044 0.110 0.171 0.017 0.046 0.053 0.205 0.029 0.147 

Locus 1463 : 
2 alleles
10.1% missing data
   2   (0.108) 0.032 0.028 0.569 0.053 0.195 0.009 0.003 0.008 0.232 0.177 0.012 0.109 
   3   (0.892) 0.968 0.972 0.431 0.947 0.805 0.991 0.997 0.992 0.768 0.823 0.988 0.891 

Locus 1464 : 
2 alleles
16.7% missing data
   1   (0.831) 0.672 0.756 0.959 0.874 0.888 0.964 0.867 0.988 0.937 0.914 0.841 0.831 
   3   (0.169) 0.328 0.244 0.041 0.126 0.112 0.036 0.133 0.012 0.063 0.086 0.159 0.169 

Locus 1465 : 
2 alleles
2.2% missing data
   2   (0.878) 0.953 0.902 0.870 0.913 0.915 0.987 0.974 0.987 0.952 0.901 0.338 0.878 
   4   (0.122) 0.047 0.098 0.130 0.087 0.085 0.013 0.026 0.013 0.048 0.099 0.662 0.122 

Locus 1466 : 
2 alleles
10.9% missing data
   2   (0.780) 0.766 0.746 0.862 0.916 0.787 0.826 0.848 0.935 0.910 0.814 0.880 0.780 
   4   (0.220) 0.234 0.254 0.138 0.084 0.213 0.174 0.152 0.065 0.090 0.186 0.120 0.220 

Locus 1467 : 
2 alleles
2.9% missing data
   1   (0.871) 0.885 0.859 0.932 0.897 0.890 0.981 0.986 0.989 0.866 0.932 0.959 0.871 
   2   (0.129) 0.115 0.141 0.068 0.103 0.110 0.019 0.014 0.011 0.134 0.068 0.041 0.129 

Locus 1468 : 
2 alleles
5.8% missing data
   2   (0.107) 0.121 0.098 0.025 0.204 0.061 0.072 0.073 0.795 0.023 0.046 0.024 0.106 
   4   (0.893) 0.879 0.902 0.975 0.796 0.939 0.928 0.927 0.205 0.977 0.954 0.976 0.894 

Locus 1469 : 
2 alleles
13.8% missing data
   4   (0.617) 0.729 0.533 0.656 0.557 0.578 0.942 0.668 0.452 0.712 0.765 0.861 0.617 
   2   (0.383) 0.271 0.467 0.344 0.443 0.422 0.058 0.332 0.548 0.288 0.235 0.139 0.383 

Locus 1470 : 
2 alleles
2.9% missing data
   2   (0.871) 0.715 0.835 0.967 0.954 0.942 0.798 0.950 0.990 0.926 0.929 0.741 0.872 
   4   (0.129) 0.285 0.165 0.033 0.046 0.058 0.202 0.050 0.010 0.074 0.071 0.259 0.128 

Locus 1471 : 
2 alleles
2.9% missing data
   1   (0.888) 0.952 0.910 0.850 0.979 0.917 0.980 0.994 0.988 0.967 0.846 0.955 0.887 
   3   (0.112) 0.048 0.090 0.150 0.021 0.083 0.020 0.006 0.012 0.033 0.154 0.045 0.113 

Locus 1472 : 
2 alleles
7.2% missing data
   3   (0.709) 0.499 0.757 0.816 0.369 0.549 0.934 0.907 0.129 0.897 0.799 0.940 0.710 
   1   (0.291) 0.501 0.243 0.184 0.631 0.451 0.066 0.093 0.871 0.103 0.201 0.060 0.290 

Locus 1473 : 
2 alleles
5.8% missing data
   1   (0.737) 0.591 0.799 0.802 0.491 0.670 0.969 0.836 0.408 0.906 0.757 0.946 0.737 
   3   (0.263) 0.409 0.201 0.198 0.509 0.330 0.031 0.164 0.592 0.094 0.243 0.054 0.263 

Locus 1474 : 
2 alleles
10.9% missing data
   2   (0.875) 0.933 0.912 0.892 0.967 0.906 0.870 0.971 0.210 0.933 0.922 0.946 0.875 
   4   (0.125) 0.067 0.088 0.108 0.033 0.094 0.130 0.029 0.790 0.067 0.078 0.054 0.125 

Locus 1475 : 
2 alleles
2.9% missing data
   3   (0.947) 0.990 0.988 0.844 0.984 0.894 0.997 0.999 0.996 0.972 0.935 0.996 0.947 
   1   (0.053) 0.010 0.012 0.156 0.016 0.106 0.003 0.001 0.004 0.028 0.065 0.004 0.053 

Locus 1476 : 
2 alleles
2.2% missing data
   2   (0.820) 0.859 0.891 0.768 0.887 0.770 0.155 0.983 0.985 0.887 0.798 0.970 0.820 
   4   (0.180) 0.141 0.109 0.232 0.113 0.230 0.845 0.017 0.015 0.113 0.202 0.030 0.180 

Locus 1477 : 
2 alleles
9.4% missing data
   4   (0.945) 0.983 0.986 0.866 0.974 0.936 0.996 0.998 0.996 0.912 0.933 0.995 0.945 
   2   (0.055) 0.017 0.014 0.134 0.026 0.064 0.004 0.002 0.004 0.088 0.067 0.005 0.055 

Locus 1478 : 
2 alleles
12.3% missing data
   3   (0.779) 0.880 0.846 0.733 0.266 0.608 0.807 0.974 0.934 0.740 0.830 0.952 0.778 
   1   (0.221) 0.120 0.154 0.267 0.734 0.392 0.193 0.026 0.066 0.260 0.170 0.048 0.222 

Locus 1479 : 
2 alleles
12.3% missing data
   1   (0.815) 0.730 0.796 0.881 0.812 0.869 0.880 0.953 0.985 0.922 0.839 0.803 0.815 
   3   (0.185) 0.270 0.204 0.119 0.188 0.131 0.120 0.047 0.015 0.078 0.161 0.197 0.185 

Locus 1480 : 
2 alleles
13.8% missing data
   2   (0.925) 0.928 0.933 0.981 0.987 0.977 0.951 0.754 0.873 0.984 0.979 0.984 0.925 
   4   (0.075) 0.072 0.067 0.019 0.013 0.023 0.049 0.246 0.127 0.016 0.021 0.016 0.075 

Locus 1481 : 
2 alleles
18.8% missing data
   1   (0.124) 0.196 0.076 0.088 0.179 0.111 0.051 0.016 0.010 0.051 0.175 0.029 0.124 
   3   (0.876) 0.804 0.924 0.912 0.821 0.889 0.949 0.984 0.990 0.949 0.825 0.971 0.876 

Locus 1482 : 
2 alleles
16.7% missing data
   3   (0.641) 0.778 0.679 0.790 0.693 0.525 0.751 0.274 0.077 0.603 0.699 0.269 0.641 
   1   (0.359) 0.222 0.321 0.210 0.307 0.475 0.249 0.726 0.923 0.397 0.301 0.731 0.359 

Locus 1483 : 
2 alleles
11.6% missing data
   4   (0.897) 0.920 0.940 0.808 0.901 0.918 0.981 0.993 0.989 0.950 0.903 0.978 0.897 
   2   (0.103) 0.080 0.060 0.192 0.099 0.082 0.019 0.007 0.011 0.050 0.097 0.022 0.103 

Locus 1484 : 
2 alleles
0.7% missing data
   3   (0.862) 0.949 0.807 0.857 0.966 0.921 0.987 0.976 0.963 0.937 0.924 0.956 0.862 
   1   (0.138) 0.051 0.193 0.143 0.034 0.079 0.013 0.024 0.037 0.063 0.076 0.044 0.138 

Locus 1485 : 
2 alleles
13.0% missing data
   4   (0.407) 0.494 0.335 0.531 0.498 0.422 0.368 0.284 0.909 0.296 0.289 0.493 0.407 
   2   (0.593) 0.506 0.665 0.469 0.502 0.578 0.632 0.716 0.091 0.704 0.711 0.507 0.593 

Locus 1486 : 
2 alleles
11.6% missing data
   1   (0.910) 0.864 0.938 0.925 0.917 0.919 0.940 0.989 0.994 0.970 0.947 0.975 0.911 
   2   (0.090) 0.136 0.062 0.075 0.083 0.081 0.060 0.011 0.006 0.030 0.053 0.025 0.089 

Locus 1487 : 
2 alleles
3.6% missing data
   2   (0.848) 0.910 0.852 0.802 0.949 0.876 0.900 0.973 0.988 0.861 0.882 0.821 0.848 
   3   (0.152) 0.090 0.148 0.198 0.051 0.124 0.100 0.027 0.012 0.139 0.118 0.179 0.152 

Locus 1488 : 
2 alleles
10.9% missing data
   1   (0.213) 0.213 0.205 0.278 0.557 0.139 0.036 0.031 0.024 0.176 0.160 0.104 0.213 
   3   (0.787) 0.787 0.795 0.722 0.443 0.861 0.964 0.969 0.976 0.824 0.840 0.896 0.787 

Locus 1489 : 
2 alleles
5.1% missing data
   1   (0.894) 0.854 0.897 0.980 0.984 0.959 0.784 0.717 0.994 0.977 0.932 0.597 0.894 
   3   (0.106) 0.146 0.103 0.020 0.016 0.041 0.216 0.283 0.006 0.023 0.068 0.403 0.106 

Locus 1490 : 
2 alleles
10.9% missing data
   4   (0.910) 0.971 0.931 0.953 0.985 0.918 0.976 0.994 0.994 0.898 0.861 0.986 0.910 
   1   (0.090) 0.029 0.069 0.047 0.015 0.082 0.024 0.006 0.006 0.102 0.139 0.014 0.090 

Locus 1491 : 
2 alleles
11.6% missing data
   1   (0.827) 0.902 0.805 0.804 0.952 0.852 0.836 0.963 0.985 0.922 0.882 0.767 0.827 
   4   (0.173) 0.098 0.195 0.196 0.048 0.148 0.164 0.037 0.015 0.078 0.118 0.233 0.173 

Locus 1492 : 
2 alleles
2.9% missing data
   4   (0.724) 0.801 0.704 0.733 0.936 0.709 0.558 0.907 0.912 0.686 0.754 0.870 0.724 
   2   (0.276) 0.199 0.296 0.267 0.064 0.291 0.442 0.093 0.088 0.314 0.246 0.130 0.276 

Locus 1493 : 
2 alleles
9.4% missing data
   1   (0.922) 0.970 0.953 0.945 0.950 0.892 0.984 0.994 0.993 0.933 0.937 0.983 0.922 
   3   (0.078) 0.030 0.047 0.055 0.050 0.108 0.016 0.006 0.007 0.067 0.063 0.017 0.078 

Locus 1494 : 
2 alleles
15.9% missing data
   4   (0.900) 0.896 0.915 0.967 0.961 0.944 0.986 0.955 0.992 0.974 0.922 0.337 0.900 
   2   (0.100) 0.104 0.085 0.033 0.039 0.056 0.014 0.045 0.008 0.026 0.078 0.663 0.100 

Locus 1495 : 
2 alleles
14.5% missing data
   1   (0.823) 0.904 0.829 0.898 0.946 0.821 0.978 0.947 0.806 0.562 0.778 0.817 0.823 
   3   (0.177) 0.096 0.171 0.102 0.054 0.179 0.022 0.053 0.194 0.438 0.222 0.183 0.177 

Locus 1496 : 
2 alleles
4.3% missing data
   3   (0.749) 0.622 0.776 0.862 0.102 0.866 0.852 0.885 0.937 0.503 0.750 0.406 0.749 
   1   (0.251) 0.378 0.224 0.138 0.898 0.134 0.148 0.115 0.063 0.497 0.250 0.594 0.251 

Locus 1497 : 
2 alleles
3.6% missing data
   2   (0.865) 0.898 0.938 0.651 0.901 0.880 0.978 0.992 0.987 0.695 0.776 0.902 0.866 
   4   (0.135) 0.102 0.062 0.349 0.099 0.120 0.022 0.008 0.013 0.305 0.224 0.098 0.134 

Locus 1498 : 
2 alleles
11.6% missing data
   2   (0.900) 0.926 0.888 0.955 0.863 0.959 0.903 0.965 0.991 0.965 0.929 0.966 0.900 
   4   (0.100) 0.074 0.112 0.045 0.137 0.041 0.097 0.035 0.009 0.035 0.071 0.034 0.100 

Locus 1499 : 
2 alleles
13.0% missing data
   4   (0.866) 0.844 0.786 0.961 0.939 0.952 0.848 0.938 0.987 0.974 0.902 0.888 0.866 
   2   (0.134) 0.156 0.214 0.039 0.061 0.048 0.152 0.062 0.013 0.026 0.098 0.112 0.134 

Locus 1500 : 
2 alleles
5.1% missing data
   1   (0.180) 0.171 0.085 0.215 0.660 0.318 0.548 0.015 0.044 0.116 0.147 0.023 0.180 
   3   (0.820) 0.829 0.915 0.785 0.340 0.682 0.452 0.985 0.956 0.884 0.853 0.977 0.820 

Locus 1501 : 
2 alleles
1.4% missing data
   1   (0.864) 0.890 0.895 0.923 0.965 0.830 0.413 0.974 0.988 0.929 0.875 0.981 0.864 
   2   (0.136) 0.110 0.105 0.077 0.035 0.170 0.587 0.026 0.012 0.071 0.125 0.019 0.136 

Locus 1502 : 
2 alleles
10.9% missing data
   4   (0.835) 0.922 0.796 0.908 0.853 0.842 0.836 0.903 0.986 0.930 0.919 0.499 0.835 
   1   (0.165) 0.078 0.204 0.092 0.147 0.158 0.164 0.097 0.014 0.070 0.081 0.501 0.165 

Locus 1503 : 
2 alleles
2.2% missing data
   1   (0.898) 0.929 0.912 0.966 0.481 0.948 0.983 0.968 0.992 0.931 0.946 0.788 0.898 
   3   (0.102) 0.071 0.088 0.034 0.519 0.052 0.017 0.032 0.008 0.069 0.054 0.212 0.102 

Locus 1504 : 
2 alleles
3.6% missing data
   1   (0.893) 0.949 0.930 0.832 0.915 0.910 0.959 0.996 0.992 0.927 0.910 0.985 0.893 
   3   (0.107) 0.051 0.070 0.168 0.085 0.090 0.041 0.004 0.008 0.073 0.090 0.015 0.107 

Locus 1505 : 
2 alleles
10.1% missing data
   1   (0.420) 0.462 0.338 0.604 0.079 0.417 0.472 0.652 0.095 0.285 0.522 0.331 0.420 
   4   (0.580) 0.538 0.662 0.396 0.921 0.583 0.528 0.348 0.905 0.715 0.478 0.669 0.580 

Locus 1506 : 
2 alleles
1.4% missing data
   1   (0.536) 0.533 0.470 0.761 0.165 0.604 0.116 0.148 0.890 0.663 0.682 0.149 0.536 
   4   (0.464) 0.467 0.530 0.239 0.835 0.396 0.884 0.852 0.110 0.337 0.318 0.851 0.464 

Locus 1507 : 
2 alleles
2.9% missing data
   4   (0.852) 0.905 0.823 0.841 0.938 0.911 0.904 0.980 0.989 0.954 0.842 0.944 0.852 
   3   (0.148) 0.095 0.177 0.159 0.062 0.089 0.096 0.020 0.011 0.046 0.158 0.056 0.148 

Locus 1508 : 
2 alleles
10.9% missing data
   1   (0.886) 0.927 0.839 0.964 0.969 0.932 0.911 0.979 0.989 0.955 0.881 0.973 0.886 
   3   (0.114) 0.073 0.161 0.036 0.031 0.068 0.089 0.021 0.011 0.045 0.119 0.027 0.114 

Locus 1509 : 
2 alleles
10.9% missing data
   1   (0.267) 0.254 0.262 0.138 0.243 0.320 0.312 0.392 0.275 0.278 0.246 0.289 0.267 
   3   (0.733) 0.746 0.738 0.862 0.757 0.680 0.688 0.608 0.725 0.722 0.754 0.711 0.733 

Locus 1510 : 
2 alleles
12.3% missing data
   4   (0.893) 0.937 0.856 0.954 0.975 0.945 0.924 0.975 0.868 0.967 0.941 0.913 0.893 
   3   (0.107) 0.063 0.144 0.046 0.025 0.055 0.076 0.025 0.132 0.033 0.059 0.087 0.107 

Locus 1511 : 
2 alleles
0.7% missing data
   1   (0.946) 0.989 0.988 0.735 0.993 0.936 0.997 0.999 0.996 0.971 0.937 0.995 0.946 
   2   (0.054) 0.011 0.012 0.265 0.007 0.064 0.003 0.001 0.004 0.029 0.063 0.005 0.054 

Locus 1512 : 
2 alleles
3.6% missing data
   2   (0.727) 0.779 0.718 0.888 0.156 0.769 0.219 0.600 0.985 0.881 0.761 0.631 0.727 
   3   (0.273) 0.221 0.282 0.112 0.844 0.231 0.781 0.400 0.015 0.119 0.239 0.369 0.273 

Locus 1513 : 
2 alleles
13.0% missing data
   4   (0.881) 0.950 0.935 0.753 0.770 0.882 0.988 0.993 0.991 0.870 0.863 0.967 0.881 
   2   (0.119) 0.050 0.065 0.247 0.230 0.118 0.012 0.007 0.009 0.130 0.137 0.033 0.119 

Locus 1514 : 
2 alleles
1.4% missing data
   2   (0.871) 0.934 0.853 0.884 0.978 0.930 0.982 0.979 0.989 0.946 0.882 0.874 0.871 
   3   (0.129) 0.066 0.147 0.116 0.022 0.070 0.018 0.021 0.011 0.054 0.118 0.126 0.129 

Locus 1515 : 
2 alleles
2.9% missing data
   4   (0.805) 0.830 0.835 0.916 0.770 0.892 0.954 0.831 0.454 0.726 0.705 0.452 0.805 
   2   (0.195) 0.170 0.165 0.084 0.230 0.108 0.046 0.169 0.546 0.274 0.295 0.548 0.195 

Locus 1516 : 
2 alleles
12.3% missing data
   4   (0.688) 0.697 0.696 0.699 0.696 0.561 0.699 0.938 0.969 0.580 0.709 0.894 0.688 
   1   (0.312) 0.303 0.304 0.301 0.304 0.439 0.301 0.062 0.031 0.420 0.291 0.106 0.312 

Locus 1517 : 
2 alleles
5.8% missing data
   1   (0.384) 0.362 0.310 0.427 0.093 0.522 0.637 0.051 0.043 0.467 0.449 0.737 0.385 
   4   (0.616) 0.638 0.690 0.573 0.907 0.478 0.363 0.949 0.957 0.533 0.551 0.263 0.615 

Locus 1518 : 
2 alleles
15.2% missing data
   4   (0.650) 0.777 0.608 0.645 0.615 0.686 0.921 0.944 0.971 0.655 0.484 0.890 0.649 
   2   (0.350) 0.223 0.392 0.355 0.385 0.314 0.079 0.056 0.029 0.345 0.516 0.110 0.351 

Locus 1519 : 
2 alleles
17.4% missing data
   2   (0.737) 0.671 0.752 0.722 0.898 0.735 0.931 0.952 0.711 0.830 0.696 0.817 0.738 
   4   (0.263) 0.329 0.248 0.278 0.102 0.265 0.069 0.048 0.289 0.170 0.304 0.183 0.262 

Locus 1520 : 
2 alleles
2.2% missing data
   1   (0.158) 0.211 0.165 0.085 0.040 0.144 0.491 0.044 0.046 0.036 0.077 0.052 0.158 
   3   (0.842) 0.789 0.835 0.915 0.960 0.856 0.509 0.956 0.954 0.964 0.923 0.948 0.842 

Locus 1521 : 
2 alleles
12.3% missing data
   1   (0.092) 0.228 0.043 0.033 0.027 0.117 0.079 0.010 0.086 0.047 0.102 0.045 0.092 
   3   (0.908) 0.772 0.957 0.967 0.973 0.883 0.921 0.990 0.914 0.953 0.898 0.955 0.908 

Locus 1522 : 
2 alleles
2.9% missing data
   2   (0.910) 0.976 0.942 0.918 0.985 0.908 0.994 0.996 0.977 0.961 0.905 0.992 0.909 
   3   (0.090) 0.024 0.058 0.082 0.015 0.092 0.006 0.004 0.023 0.039 0.095 0.008 0.091 

Locus 1523 : 
2 alleles
10.9% missing data
   2   (0.913) 0.943 0.956 0.842 0.957 0.908 0.985 0.992 0.993 0.960 0.936 0.988 0.913 
   4   (0.087) 0.057 0.044 0.158 0.043 0.092 0.015 0.008 0.007 0.040 0.064 0.012 0.087 

Locus 1524 : 
2 alleles
15.9% missing data
   4   (0.694) 0.634 0.745 0.799 0.928 0.645 0.542 0.846 0.722 0.474 0.626 0.709 0.694 
   2   (0.306) 0.366 0.255 0.201 0.072 0.355 0.458 0.154 0.278 0.526 0.374 0.291 0.306 

Locus 1525 : 
2 alleles
4.3% missing data
   4   (0.877) 0.889 0.884 0.905 0.978 0.902 0.950 0.991 0.958 0.907 0.920 0.963 0.877 
   1   (0.123) 0.111 0.116 0.095 0.022 0.098 0.050 0.009 0.042 0.093 0.080 0.037 0.123 

Locus 1526 : 
2 alleles
13.0% missing data
   2   (0.698) 0.826 0.822 0.373 0.757 0.492 0.786 0.973 0.661 0.728 0.610 0.685 0.697 
   4   (0.302) 0.174 0.178 0.627 0.243 0.508 0.214 0.027 0.339 0.272 0.390 0.315 0.303 

Locus 1527 : 
2 alleles
7.2% missing data
   3   (0.893) 0.965 0.911 0.931 0.930 0.944 0.991 0.988 0.013 0.957 0.934 0.980 0.894 
   1   (0.107) 0.035 0.089 0.069 0.070 0.056 0.009 0.012 0.987 0.043 0.066 0.020 0.106 

Locus 1528 : 
2 alleles
3.6% missing data
   1   (0.668) 0.675 0.542 0.827 0.419 0.743 0.909 0.807 0.973 0.838 0.737 0.660 0.668 
   4   (0.332) 0.325 0.458 0.173 0.581 0.257 0.091 0.193 0.027 0.162 0.263 0.340 0.332 

Locus 1529 : 
2 alleles
15.2% missing data
   4   (0.653) 0.651 0.645 0.720 0.906 0.676 0.529 0.705 0.654 0.638 0.621 0.601 0.652 
   2   (0.347) 0.349 0.355 0.280 0.094 0.324 0.471 0.295 0.346 0.362 0.379 0.399 0.348 

Locus 1530 : 
2 alleles
6.5% missing data
   2   (0.842) 0.866 0.806 0.911 0.959 0.935 0.974 0.979 0.984 0.895 0.653 0.963 0.842 
   4   (0.158) 0.134 0.194 0.089 0.041 0.065 0.026 0.021 0.016 0.105 0.347 0.037 0.158 

Locus 1531 : 
2 alleles
5.1% missing data
   1   (0.855) 0.902 0.901 0.937 0.938 0.917 0.979 0.942 0.146 0.773 0.804 0.420 0.855 
   3   (0.145) 0.098 0.099 0.063 0.062 0.083 0.021 0.058 0.854 0.227 0.196 0.580 0.145 

Locus 1532 : 
2 alleles
18.1% missing data
   1   (0.897) 0.896 0.874 0.966 0.924 0.931 0.988 0.979 0.990 0.949 0.963 0.948 0.897 
   3   (0.103) 0.104 0.126 0.034 0.076 0.069 0.012 0.021 0.010 0.051 0.037 0.052 0.103 

Locus 1533 : 
2 alleles
0.7% missing data
   2   (0.922) 0.973 0.975 0.760 0.976 0.893 0.993 0.997 0.995 0.904 0.898 0.984 0.922 
   4   (0.078) 0.027 0.025 0.240 0.024 0.107 0.007 0.003 0.005 0.096 0.102 0.016 0.078 

Locus 1534 : 
2 alleles
1.4% missing data
   2   (0.821) 0.850 0.772 0.891 0.950 0.917 0.987 0.832 0.320 0.780 0.910 0.940 0.821 
   4   (0.179) 0.150 0.228 0.109 0.050 0.083 0.013 0.168 0.680 0.220 0.090 0.060 0.179 

Locus 1535 : 
2 alleles
2.9% missing data
   4   (0.906) 0.965 0.960 0.793 0.951 0.842 0.846 0.996 0.991 0.953 0.895 0.982 0.906 
   2   (0.094) 0.035 0.040 0.207 0.049 0.158 0.154 0.004 0.009 0.047 0.105 0.018 0.094 

Locus 1536 : 
2 alleles
3.6% missing data
   4   (0.911) 0.904 0.910 0.965 0.980 0.964 0.990 0.984 0.967 0.979 0.952 0.943 0.911 
   3   (0.089) 0.096 0.090 0.035 0.020 0.036 0.010 0.016 0.033 0.021 0.048 0.057 0.089 

Locus 1537 : 
2 alleles
1.4% missing data
   2   (0.946) 0.989 0.987 0.927 0.993 0.886 0.997 0.999 0.996 0.881 0.910 0.995 0.946 
   1   (0.054) 0.011 0.013 0.073 0.007 0.114 0.003 0.001 0.004 0.119 0.090 0.005 0.054 

Locus 1538 : 
2 alleles
3.6% missing data
   2   (0.177) 0.342 0.188 0.098 0.039 0.113 0.069 0.041 0.055 0.493 0.099 0.186 0.177 
   3   (0.823) 0.658 0.812 0.902 0.961 0.887 0.931 0.959 0.945 0.507 0.901 0.814 0.823 

Locus 1539 : 
2 alleles
13.0% missing data
   1   (0.842) 0.836 0.840 0.930 0.864 0.880 0.851 0.915 0.160 0.957 0.925 0.876 0.842 
   3   (0.158) 0.164 0.160 0.070 0.136 0.120 0.149 0.085 0.840 0.043 0.075 0.124 0.158 

Locus 1540 : 
2 alleles
2.2% missing data
   2   (0.892) 0.820 0.882 0.968 0.673 0.951 0.974 0.979 0.993 0.956 0.967 0.981 0.891 
   4   (0.108) 0.180 0.118 0.032 0.327 0.049 0.026 0.021 0.007 0.044 0.033 0.019 0.109 

Locus 1541 : 
2 alleles
2.2% missing data
   1   (0.756) 0.698 0.760 0.713 0.936 0.855 0.925 0.910 0.274 0.662 0.822 0.797 0.756 
   4   (0.244) 0.302 0.240 0.287 0.064 0.145 0.075 0.090 0.726 0.338 0.178 0.203 0.244 

Locus 1542 : 
2 alleles
14.5% missing data
   2   (0.842) 0.815 0.852 0.942 0.747 0.904 0.974 0.617 0.993 0.924 0.886 0.696 0.842 
   4   (0.158) 0.185 0.148 0.058 0.253 0.096 0.026 0.383 0.007 0.076 0.114 0.304 0.158 

Locus 1543 : 
2 alleles
4.3% missing data
   3   (0.839) 0.900 0.842 0.838 0.945 0.880 0.904 0.970 0.956 0.926 0.806 0.945 0.838 
   1   (0.161) 0.100 0.158 0.162 0.055 0.120 0.096 0.030 0.044 0.074 0.194 0.055 0.162 

Locus 1544 : 
2 alleles
7.2% missing data
   1   (0.851) 0.721 0.828 0.965 0.899 0.904 0.873 0.960 0.947 0.826 0.891 0.779 0.850 
   3   (0.149) 0.279 0.172 0.035 0.101 0.096 0.127 0.040 0.053 0.174 0.109 0.221 0.150 

Locus 1545 : 
2 alleles
4.3% missing data
   1   (0.776) 0.711 0.782 0.865 0.809 0.765 0.605 0.832 0.283 0.917 0.876 0.924 0.777 
   2   (0.224) 0.289 0.218 0.135 0.191 0.235 0.395 0.168 0.717 0.083 0.124 0.076 0.223 

Locus 1546 : 
2 alleles
11.6% missing data
   4   (0.937) 0.979 0.984 0.814 0.968 0.923 0.979 0.998 0.995 0.939 0.900 0.974 0.937 
   2   (0.063) 0.021 0.016 0.186 0.032 0.077 0.021 0.002 0.005 0.061 0.100 0.026 0.063 

Locus 1547 : 
2 alleles
5.1% missing data
   4   (0.873) 0.607 0.902 0.950 0.942 0.904 0.765 0.953 0.984 0.926 0.921 0.978 0.873 
   1   (0.127) 0.393 0.098 0.050 0.058 0.096 0.235 0.047 0.016 0.074 0.079 0.022 0.127 

Locus 1548 : 
2 alleles
13.0% missing data
   1   (0.867) 0.556 0.929 0.938 0.927 0.856 0.900 0.986 0.988 0.883 0.842 0.925 0.867 
   2   (0.133) 0.444 0.071 0.062 0.073 0.144 0.100 0.014 0.012 0.117 0.158 0.075 0.133 

Locus 1549 : 
2 alleles
13.0% missing data
   1   (0.937) 0.985 0.983 0.909 0.992 0.903 0.996 0.998 0.942 0.706 0.899 0.979 0.937 
   4   (0.063) 0.015 0.017 0.091 0.008 0.097 0.004 0.002 0.058 0.294 0.101 0.021 0.063 

Locus 1550 : 
2 alleles
5.1% missing data
   2   (0.792) 0.878 0.804 0.823 0.951 0.790 0.971 0.981 0.984 0.667 0.663 0.946 0.792 
   3   (0.208) 0.122 0.196 0.177 0.049 0.210 0.029 0.019 0.016 0.333 0.337 0.054 0.208 

Locus 1551 : 
2 alleles
14.5% missing data
   1   (0.796) 0.565 0.721 0.949 0.800 0.929 0.959 0.518 0.992 0.963 0.901 0.246 0.796 
   3   (0.204) 0.435 0.279 0.051 0.200 0.071 0.041 0.482 0.008 0.037 0.099 0.754 0.204 

Locus 1552 : 
2 alleles
3.6% missing data
   1   (0.877) 0.855 0.885 0.916 0.868 0.900 0.960 0.983 0.956 0.965 0.936 0.972 0.877 
   3   (0.123) 0.145 0.115 0.084 0.132 0.100 0.040 0.017 0.044 0.035 0.064 0.028 0.123 

Locus 1553 : 
2 alleles
1.4% missing data
   4   (0.902) 0.868 0.841 0.982 0.975 0.969 0.979 0.967 0.991 0.953 0.938 0.941 0.903 
   2   (0.098) 0.132 0.159 0.018 0.025 0.031 0.021 0.033 0.009 0.047 0.062 0.059 0.097 

Locus 1554 : 
2 alleles
11.6% missing data
   1   (0.768) 0.703 0.735 0.918 0.502 0.826 0.977 0.914 0.035 0.843 0.878 0.771 0.768 
   3   (0.232) 0.297 0.265 0.082 0.498 0.174 0.023 0.086 0.965 0.157 0.122 0.229 0.232 

Locus 1555 : 
2 alleles
10.1% missing data
   2   (0.313) 0.280 0.320 0.358 0.470 0.408 0.064 0.104 0.026 0.351 0.199 0.125 0.314 
   4   (0.687) 0.720 0.680 0.642 0.530 0.592 0.936 0.896 0.974 0.649 0.801 0.875 0.686 

Locus 1556 : 
2 alleles
4.3% missing data
   3   (0.767) 0.566 0.749 0.892 0.879 0.829 0.948 0.960 0.982 0.913 0.635 0.961 0.766 
   1   (0.233) 0.434 0.251 0.108 0.121 0.171 0.052 0.040 0.018 0.087 0.365 0.039 0.234 

Locus 1557 : 
2 alleles
2.9% missing data
   2   (0.435) 0.372 0.432 0.490 0.905 0.441 0.503 0.050 0.054 0.600 0.504 0.127 0.435 
   3   (0.565) 0.628 0.568 0.510 0.095 0.559 0.497 0.950 0.946 0.400 0.496 0.873 0.565 

Locus 1558 : 
2 alleles
15.2% missing data
   4   (0.166) 0.104 0.192 0.087 0.619 0.125 0.020 0.019 0.187 0.094 0.116 0.148 0.166 
   2   (0.834) 0.896 0.808 0.913 0.381 0.875 0.980 0.981 0.813 0.906 0.884 0.852 0.834 

Locus 1559 : 
2 alleles
5.1% missing data
   1   (0.775) 0.826 0.786 0.875 0.935 0.801 0.631 0.680 0.474 0.880 0.864 0.147 0.775 
   4   (0.225) 0.174 0.214 0.125 0.065 0.199 0.369 0.320 0.526 0.120 0.136 0.853 0.225 

Locus 1560 : 
2 alleles
10.9% missing data
   1   (0.903) 0.968 0.898 0.955 0.982 0.945 0.984 0.989 0.877 0.945 0.859 0.898 0.903 
   4   (0.097) 0.032 0.102 0.045 0.018 0.055 0.016 0.011 0.123 0.055 0.141 0.102 0.097 

Locus 1561 : 
2 alleles
2.9% missing data
   3   (0.847) 0.791 0.797 0.950 0.565 0.942 0.954 0.931 0.986 0.945 0.886 0.959 0.847 
   1   (0.153) 0.209 0.203 0.050 0.435 0.058 0.046 0.069 0.014 0.055 0.114 0.041 0.153 

Locus 1562 : 
2 alleles
15.2% missing data
   2   (0.920) 0.965 0.959 0.959 0.984 0.933 0.900 0.990 0.993 0.979 0.918 0.230 0.920 
   4   (0.080) 0.035 0.041 0.041 0.016 0.067 0.100 0.010 0.007 0.021 0.082 0.770 0.080 

Locus 1563 : 
2 alleles
15.9% missing data
   1   (0.596) 0.581 0.532 0.628 0.576 0.680 0.908 0.804 0.963 0.712 0.572 0.293 0.597 
   4   (0.404) 0.419 0.468 0.372 0.424 0.320 0.092 0.196 0.037 0.288 0.428 0.707 0.403 

Locus 1564 : 
2 alleles
12.3% missing data
   2   (0.843) 0.784 0.743 0.978 0.837 0.966 0.838 0.134 0.149 0.985 0.962 0.988 0.843 
   4   (0.157) 0.216 0.257 0.022 0.163 0.034 0.162 0.866 0.851 0.015 0.038 0.012 0.157 

Locus 1565 : 
2 alleles
2.9% missing data
   3   (0.801) 0.889 0.788 0.858 0.956 0.827 0.643 0.934 0.953 0.840 0.781 0.936 0.801 
   1   (0.199) 0.111 0.212 0.142 0.044 0.173 0.357 0.066 0.047 0.160 0.219 0.064 0.199 

Locus 1566 : 
2 alleles
13.8% missing data
   2   (0.891) 0.928 0.857 0.957 0.920 0.941 0.955 0.959 0.989 0.939 0.931 0.956 0.891 
   4   (0.109) 0.072 0.143 0.043 0.080 0.059 0.045 0.041 0.011 0.061 0.069 0.044 0.109 

Locus 1567 : 
2 alleles
5.8% missing data
   2   (0.895) 0.673 0.948 0.941 0.817 0.866 0.982 0.993 0.992 0.971 0.895 0.931 0.896 
   4   (0.105) 0.327 0.052 0.059 0.183 0.134 0.018 0.007 0.008 0.029 0.105 0.069 0.104 

Locus 1568 : 
2 alleles
11.6% missing data
   1   (0.744) 0.636 0.730 0.880 0.725 0.771 0.043 0.930 0.980 0.689 0.806 0.937 0.744 
   3   (0.256) 0.364 0.270 0.120 0.275 0.229 0.957 0.070 0.020 0.311 0.194 0.063 0.256 

Locus 1569 : 
2 alleles
3.6% missing data
   2   (0.606) 0.676 0.571 0.605 0.650 0.609 0.598 0.739 0.075 0.653 0.664 0.879 0.606 
   4   (0.394) 0.324 0.429 0.395 0.350 0.391 0.402 0.261 0.925 0.347 0.336 0.121 0.394 

Locus 1570 : 
2 alleles
16.7% missing data
   1   (0.388) 0.328 0.363 0.328 0.632 0.485 0.048 0.124 0.320 0.670 0.413 0.457 0.387 
   4   (0.612) 0.672 0.637 0.672 0.368 0.515 0.952 0.876 0.680 0.330 0.587 0.543 0.613 

Locus 1571 : 
2 alleles
10.9% missing data
   3   (0.871) 0.935 0.845 0.926 0.839 0.931 0.916 0.977 0.957 0.909 0.862 0.959 0.871 
   2   (0.129) 0.065 0.155 0.074 0.161 0.069 0.084 0.023 0.043 0.091 0.138 0.041 0.129 

Locus 1572 : 
2 alleles
12.3% missing data
   1   (0.126) 0.148 0.101 0.061 0.029 0.122 0.079 0.043 0.110 0.064 0.100 0.144 0.126 
   3   (0.874) 0.852 0.899 0.939 0.971 0.878 0.921 0.957 0.890 0.936 0.900 0.856 0.874 

Locus 1573 : 
2 alleles
13.8% missing data
   1   (0.574) 0.579 0.501 0.685 0.838 0.627 0.477 0.810 0.965 0.539 0.553 0.070 0.574 
   3   (0.426) 0.421 0.499 0.315 0.162 0.373 0.523 0.190 0.035 0.461 0.447 0.930 0.426 

Locus 1574 : 
2 alleles
11.6% missing data
   2   (0.578) 0.560 0.578 0.442 0.654 0.522 0.916 0.956 0.952 0.534 0.547 0.877 0.577 
   4   (0.422) 0.440 0.422 0.558 0.346 0.478 0.084 0.044 0.048 0.466 0.453 0.123 0.423 

Locus 1575 : 
2 alleles
18.1% missing data
   3   (0.930) 0.924 0.886 0.995 0.927 0.991 0.948 0.157 0.997 0.996 0.989 0.948 0.930 
   1   (0.070) 0.076 0.114 0.005 0.073 0.009 0.052 0.843 0.003 0.004 0.011 0.052 0.070 

Locus 1576 : 
2 alleles
3.6% missing data
   3   (0.923) 0.982 0.961 0.951 0.977 0.900 0.930 0.995 0.991 0.886 0.908 0.972 0.923 
   1   (0.077) 0.018 0.039 0.049 0.023 0.100 0.070 0.005 0.009 0.114 0.092 0.028 0.077 

Locus 1577 : 
2 alleles
9.4% missing data
   2   (0.906) 0.966 0.914 0.930 0.973 0.927 0.950 0.993 0.994 0.974 0.891 0.965 0.907 
   4   (0.094) 0.034 0.086 0.070 0.027 0.073 0.050 0.007 0.006 0.026 0.109 0.035 0.093 

Locus 1578 : 
2 alleles
11.6% missing data
   1   (0.707) 0.796 0.718 0.722 0.635 0.748 0.713 0.697 0.978 0.504 0.760 0.131 0.707 
   3   (0.293) 0.204 0.282 0.278 0.365 0.252 0.287 0.303 0.022 0.496 0.240 0.869 0.293 

Locus 1579 : 
2 alleles
11.6% missing data
   3   (0.885) 0.873 0.889 0.971 0.917 0.930 0.980 0.981 0.050 0.978 0.953 0.913 0.885 
   1   (0.115) 0.127 0.111 0.029 0.083 0.070 0.020 0.019 0.950 0.022 0.047 0.087 0.115 

Locus 1580 : 
2 alleles
8.7% missing data
   2   (0.907) 0.862 0.939 0.913 0.909 0.943 0.979 0.993 0.993 0.936 0.937 0.977 0.907 
   4   (0.093) 0.138 0.061 0.087 0.091 0.057 0.021 0.007 0.007 0.064 0.063 0.023 0.093 

Locus 1581 : 
2 alleles
14.5% missing data
   2   (0.851) 0.924 0.897 0.914 0.416 0.902 0.896 0.597 0.748 0.767 0.925 0.782 0.850 
   4   (0.149) 0.076 0.103 0.086 0.584 0.098 0.104 0.403 0.252 0.233 0.075 0.218 0.150 

Locus 1582 : 
2 alleles
5.8% missing data
   4   (0.876) 0.788 0.866 0.961 0.835 0.910 0.978 0.898 0.992 0.976 0.923 0.970 0.876 
   1   (0.124) 0.212 0.134 0.039 0.165 0.090 0.022 0.102 0.008 0.024 0.077 0.030 0.124 

Locus 1583 : 
2 alleles
1.4% missing data
   2   (0.908) 0.944 0.953 0.898 0.937 0.910 0.395 0.993 0.993 0.928 0.960 0.989 0.908 
   3   (0.092) 0.056 0.047 0.102 0.063 0.090 0.605 0.007 0.007 0.072 0.040 0.011 0.092 

Locus 1584 : 
2 alleles
2.2% missing data
   1   (0.729) 0.804 0.784 0.484 0.661 0.694 0.941 0.630 0.841 0.818 0.766 0.954 0.730 
   2   (0.271) 0.196 0.216 0.516 0.339 0.306 0.059 0.370 0.159 0.182 0.234 0.046 0.270 

Locus 1585 : 
2 alleles
3.6% missing data
   1   (0.894) 0.772 0.905 0.961 0.738 0.957 0.903 0.980 0.993 0.814 0.970 0.972 0.893 
   3   (0.106) 0.228 0.095 0.039 0.262 0.043 0.097 0.020 0.007 0.186 0.030 0.028 0.107 

Locus 1586 : 
2 alleles
13.0% missing data
   2   (0.327) 0.302 0.257 0.274 0.090 0.379 0.231 0.053 0.029 0.702 0.532 0.625 0.328 
   3   (0.673) 0.698 0.743 0.726 0.910 0.621 0.769 0.947 0.971 0.298 0.468 0.375 0.672 

Locus 1587 : 
2 alleles
4.3% missing data
   3   (0.246) 0.303 0.213 0.182 0.076 0.249 0.044 0.111 0.863 0.321 0.227 0.222 0.246 
   4   (0.754) 0.697 0.787 0.818 0.924 0.751 0.956 0.889 0.137 0.679 0.773 0.778 0.754 

Locus 1588 : 
2 alleles
5.1% missing data
   1   (0.950) 0.989 0.988 0.880 0.993 0.903 0.997 0.999 0.995 0.980 0.939 0.995 0.950 
   3   (0.050) 0.011 0.012 0.120 0.007 0.097 0.003 0.001 0.005 0.020 0.061 0.005 0.050 

Locus 1589 : 
2 alleles
3.6% missing data
   3   (0.798) 0.910 0.779 0.875 0.958 0.686 0.938 0.965 0.056 0.809 0.892 0.898 0.799 
   2   (0.202) 0.090 0.221 0.125 0.042 0.314 0.062 0.035 0.944 0.191 0.108 0.102 0.201 

Locus 1590 : 
2 alleles
4.3% missing data
   4   (0.924) 0.842 0.961 0.976 0.933 0.958 0.957 0.990 0.994 0.964 0.894 0.977 0.925 
   2   (0.076) 0.158 0.039 0.024 0.067 0.042 0.043 0.010 0.006 0.036 0.106 0.023 0.075 

Locus 1591 : 
2 alleles
6.5% missing data
   1   (0.850) 0.629 0.823 0.969 0.927 0.952 0.961 0.963 0.066 0.928 0.892 0.978 0.850 
   4   (0.150) 0.371 0.177 0.031 0.073 0.048 0.039 0.037 0.934 0.072 0.108 0.022 0.150 

Locus 1592 : 
2 alleles
5.1% missing data
   4   (0.857) 0.798 0.908 0.945 0.971 0.815 0.983 0.961 0.988 0.903 0.857 0.396 0.857 
   2   (0.143) 0.202 0.092 0.055 0.029 0.185 0.017 0.039 0.012 0.097 0.143 0.604 0.143 

Locus 1593 : 
2 alleles
2.2% missing data
   3   (0.892) 0.918 0.954 0.912 0.986 0.923 0.988 0.994 0.021 0.933 0.841 0.989 0.892 
   1   (0.108) 0.082 0.046 0.088 0.014 0.077 0.012 0.006 0.979 0.067 0.159 0.011 0.108 

Locus 1594 : 
2 alleles
12.3% missing data
   2   (0.633) 0.708 0.643 0.508 0.654 0.658 0.657 0.836 0.187 0.691 0.655 0.898 0.633 
   4   (0.367) 0.292 0.357 0.492 0.346 0.342 0.343 0.164 0.813 0.309 0.345 0.102 0.367 

Locus 1595 : 
2 alleles
3.6% missing data
   2   (0.853) 0.929 0.901 0.868 0.932 0.884 0.890 0.991 0.988 0.836 0.685 0.853 0.852 
   3   (0.147) 0.071 0.099 0.132 0.068 0.116 0.110 0.009 0.012 0.164 0.315 0.147 0.148 

Locus 1596 : 
2 alleles
14.5% missing data
   2   (0.816) 0.885 0.868 0.885 0.682 0.781 0.976 0.960 0.005 0.897 0.808 0.945 0.816 
   4   (0.184) 0.115 0.132 0.115 0.318 0.219 0.024 0.040 0.995 0.103 0.192 0.055 0.184 

Locus 1597 : 
2 alleles
18.1% missing data
   2   (0.805) 0.855 0.832 0.910 0.258 0.866 0.975 0.594 0.065 0.914 0.873 0.980 0.805 
   3   (0.195) 0.145 0.168 0.090 0.742 0.134 0.025 0.406 0.935 0.086 0.127 0.020 0.195 

Locus 1598 : 
2 alleles
4.3% missing data
   1   (0.901) 0.974 0.944 0.946 0.985 0.890 0.859 0.986 0.173 0.923 0.911 0.975 0.901 
   3   (0.099) 0.026 0.056 0.054 0.015 0.110 0.141 0.014 0.827 0.077 0.089 0.025 0.099 

Locus 1599 : 
2 alleles
5.1% missing data
   1   (0.266) 0.348 0.300 0.237 0.073 0.192 0.052 0.118 0.023 0.131 0.176 0.908 0.266 
   3   (0.734) 0.652 0.700 0.763 0.927 0.808 0.948 0.882 0.977 0.869 0.824 0.092 0.734 

Locus 1600 : 
2 alleles
4.3% missing data
   1   (0.767) 0.824 0.768 0.854 0.907 0.772 0.946 0.936 0.102 0.814 0.786 0.930 0.766 
   3   (0.233) 0.176 0.232 0.146 0.093 0.228 0.054 0.064 0.898 0.186 0.214 0.070 0.234 

Locus 1601 : 
2 alleles
4.3% missing data
   2   (0.910) 0.952 0.851 0.965 0.966 0.967 0.984 0.971 0.973 0.966 0.972 0.967 0.910 
   3   (0.090) 0.048 0.149 0.035 0.034 0.033 0.016 0.029 0.027 0.034 0.028 0.033 0.090 

Locus 1602 : 
2 alleles
3.6% missing data
   1   (0.101) 0.075 0.058 0.057 0.063 0.067 0.010 0.011 0.962 0.049 0.070 0.027 0.101 
   3   (0.899) 0.925 0.942 0.943 0.937 0.933 0.990 0.989 0.038 0.951 0.930 0.973 0.899 

Locus 1603 : 
2 alleles
2.9% missing data
   1   (0.874) 0.913 0.820 0.957 0.883 0.858 0.890 0.979 0.985 0.978 0.944 0.963 0.874 
   3   (0.126) 0.087 0.180 0.043 0.117 0.142 0.110 0.021 0.015 0.022 0.056 0.037 0.126 

Locus 1604 : 
2 alleles
2.2% missing data
   1   (0.206) 0.240 0.176 0.357 0.043 0.222 0.143 0.032 0.022 0.100 0.154 0.037 0.206 
   3   (0.794) 0.760 0.824 0.643 0.957 0.778 0.857 0.968 0.978 0.900 0.846 0.963 0.794 

Locus 1605 : 
2 alleles
15.9% missing data
   4   (0.898) 0.959 0.960 0.621 0.932 0.868 0.991 0.995 0.993 0.875 0.870 0.984 0.898 
   2   (0.102) 0.041 0.040 0.379 0.068 0.132 0.009 0.005 0.007 0.125 0.130 0.016 0.102 

Locus 1606 : 
2 alleles
13.8% missing data
   2   (0.126) 0.088 0.181 0.026 0.025 0.048 0.114 0.372 0.383 0.092 0.054 0.033 0.126 
   3   (0.874) 0.912 0.819 0.974 0.975 0.952 0.886 0.628 0.617 0.908 0.946 0.967 0.874 

Locus 1607 : 
2 alleles
18.8% missing data
   2   (0.279) 0.385 0.262 0.168 0.193 0.253 0.956 0.137 0.821 0.135 0.213 0.100 0.279 
   4   (0.721) 0.615 0.738 0.832 0.807 0.747 0.044 0.863 0.179 0.865 0.787 0.900 0.721 

Locus 1608 : 
2 alleles
15.2% missing data
   2   (0.846) 0.882 0.802 0.944 0.944 0.922 0.844 0.719 0.584 0.826 0.914 0.937 0.846 
   4   (0.154) 0.118 0.198 0.056 0.056 0.078 0.156 0.281 0.416 0.174 0.086 0.063 0.154 

Locus 1609 : 
2 alleles
14.5% missing data
   4   (0.862) 0.667 0.912 0.929 0.953 0.903 0.981 0.965 0.866 0.910 0.732 0.892 0.862 
   2   (0.138) 0.333 0.088 0.071 0.047 0.097 0.019 0.035 0.134 0.090 0.268 0.108 0.138 

Locus 1610 : 
2 alleles
4.3% missing data
   1   (0.853) 0.903 0.847 0.935 0.869 0.913 0.979 0.952 0.028 0.928 0.907 0.851 0.854 
   4   (0.147) 0.097 0.153 0.065 0.131 0.087 0.021 0.048 0.972 0.072 0.093 0.149 0.146 

Locus 1611 : 
2 alleles
8.0% missing data
   4   (0.911) 0.955 0.916 0.964 0.986 0.948 0.992 0.993 0.992 0.956 0.879 0.983 0.910 
   2   (0.089) 0.045 0.084 0.036 0.014 0.052 0.008 0.007 0.008 0.044 0.121 0.017 0.090 

Locus 1612 : 
2 alleles
2.9% missing data
   1   (0.900) 0.881 0.886 0.970 0.907 0.964 0.952 0.973 0.993 0.475 0.957 0.860 0.901 
   3   (0.100) 0.119 0.114 0.030 0.093 0.036 0.048 0.027 0.007 0.525 0.043 0.140 0.099 

Locus 1613 : 
2 alleles
3.6% missing data
   1   (0.833) 0.604 0.868 0.904 0.925 0.883 0.968 0.972 0.985 0.859 0.730 0.890 0.834 
   3   (0.167) 0.396 0.132 0.096 0.075 0.117 0.032 0.028 0.015 0.141 0.270 0.110 0.166 

Locus 1614 : 
2 alleles
4.3% missing data
   3   (0.832) 0.873 0.859 0.874 0.957 0.838 0.404 0.967 0.988 0.896 0.862 0.952 0.831 
   1   (0.168) 0.127 0.141 0.126 0.043 0.162 0.596 0.033 0.012 0.104 0.138 0.048 0.169 

Locus 1615 : 
2 alleles
15.2% missing data
   1   (0.856) 0.948 0.881 0.894 0.973 0.893 0.985 0.991 0.954 0.889 0.589 0.965 0.856 
   2   (0.144) 0.052 0.119 0.106 0.027 0.107 0.015 0.009 0.046 0.111 0.411 0.035 0.144 

Locus 1616 : 
2 alleles
5.1% missing data
   1   (0.898) 0.852 0.916 0.953 0.965 0.937 0.966 0.980 0.954 0.964 0.893 0.981 0.899 
   3   (0.102) 0.148 0.084 0.047 0.035 0.063 0.034 0.020 0.046 0.036 0.107 0.019 0.101 

Locus 1617 : 
2 alleles
14.5% missing data
   3   (0.693) 0.784 0.642 0.793 0.905 0.696 0.937 0.346 0.778 0.805 0.722 0.676 0.693 
   1   (0.307) 0.216 0.358 0.207 0.095 0.304 0.063 0.654 0.222 0.195 0.278 0.324 0.307 

Locus 1618 : 
2 alleles
9.4% missing data
   2   (0.880) 0.954 0.841 0.938 0.938 0.932 0.880 0.983 0.967 0.929 0.902 0.910 0.880 
   1   (0.120) 0.046 0.159 0.062 0.062 0.068 0.120 0.017 0.033 0.071 0.098 0.090 0.120 

Locus 1619 : 
2 alleles
10.9% missing data
   1   (0.335) 0.485 0.391 0.229 0.532 0.301 0.143 0.124 0.112 0.157 0.260 0.116 0.335 
   3   (0.665) 0.515 0.609 0.771 0.468 0.699 0.857 0.876 0.888 0.843 0.740 0.884 0.665 

Locus 1620 : 
2 alleles
1.4% missing data
   1   (0.813) 0.931 0.771 0.842 0.963 0.852 0.939 0.974 0.984 0.568 0.834 0.894 0.813 
   4   (0.187) 0.069 0.229 0.158 0.037 0.148 0.061 0.026 0.016 0.432 0.166 0.106 0.187 

Locus 1621 : 
2 alleles
7.2% missing data
   1   (0.886) 0.898 0.852 0.953 0.965 0.937 0.984 0.976 0.992 0.966 0.909 0.981 0.886 
   3   (0.114) 0.102 0.148 0.047 0.035 0.063 0.016 0.024 0.008 0.034 0.091 0.019 0.114 

Locus 1622 : 
2 alleles
5.8% missing data
   1   (0.479) 0.451 0.525 0.474 0.389 0.495 0.580 0.401 0.600 0.473 0.446 0.120 0.479 
   4   (0.521) 0.549 0.475 0.526 0.611 0.505 0.420 0.599 0.400 0.527 0.554 0.880 0.521 

Locus 1623 : 
2 alleles
15.9% missing data
   1   (0.109) 0.042 0.074 0.110 0.019 0.186 0.010 0.006 0.111 0.074 0.090 0.081 0.110 
   3   (0.891) 0.958 0.926 0.890 0.981 0.814 0.990 0.994 0.889 0.926 0.910 0.919 0.890 

Locus 1624 : 
2 alleles
18.1% missing data
   4   (0.749) 0.879 0.746 0.619 0.881 0.695 0.798 0.962 0.978 0.798 0.761 0.936 0.748 
   2   (0.251) 0.121 0.254 0.381 0.119 0.305 0.202 0.038 0.022 0.202 0.239 0.064 0.252 

Locus 1625 : 
2 alleles
10.9% missing data
   1   (0.127) 0.072 0.091 0.082 0.142 0.283 0.067 0.014 0.031 0.082 0.108 0.059 0.127 
   3   (0.873) 0.928 0.909 0.918 0.858 0.717 0.933 0.986 0.969 0.918 0.892 0.941 0.873 

Locus 1626 : 
2 alleles
3.6% missing data
   4   (0.877) 0.924 0.739 0.978 0.981 0.969 0.781 0.872 0.565 0.978 0.966 0.924 0.877 
   3   (0.123) 0.076 0.261 0.022 0.019 0.031 0.219 0.128 0.435 0.022 0.034 0.076 0.123 

Locus 1627 : 
2 alleles
2.9% missing data
   2   (0.883) 0.954 0.891 0.878 0.972 0.920 0.920 0.987 0.992 0.743 0.917 0.953 0.882 
   4   (0.117) 0.046 0.109 0.122 0.028 0.080 0.080 0.013 0.008 0.257 0.083 0.047 0.118 

Locus 1628 : 
2 alleles
10.9% missing data
   4   (0.867) 0.752 0.798 0.960 0.955 0.940 0.969 0.944 0.810 0.964 0.952 0.896 0.867 
   2   (0.133) 0.248 0.202 0.040 0.045 0.060 0.031 0.056 0.190 0.036 0.048 0.104 0.133 

Locus 1629 : 
2 alleles
0.7% missing data
   1   (0.878) 0.878 0.900 0.916 0.976 0.919 0.988 0.970 0.078 0.967 0.941 0.952 0.878 
   3   (0.122) 0.122 0.100 0.084 0.024 0.081 0.012 0.030 0.922 0.033 0.059 0.048 0.122 

Locus 1630 : 
2 alleles
4.3% missing data
   2   (0.646) 0.677 0.702 0.611 0.934 0.674 0.644 0.730 0.728 0.496 0.536 0.441 0.645 
   4   (0.354) 0.323 0.298 0.389 0.066 0.326 0.356 0.270 0.272 0.504 0.464 0.559 0.355 

Locus 1631 : 
2 alleles
5.1% missing data
   3   (0.762) 0.902 0.854 0.572 0.946 0.781 0.028 0.949 0.026 0.841 0.780 0.424 0.763 
   1   (0.238) 0.098 0.146 0.428 0.054 0.219 0.972 0.051 0.974 0.159 0.220 0.576 0.237 

Locus 1632 : 
2 alleles
3.6% missing data
   1   (0.779) 0.866 0.825 0.700 0.123 0.796 0.941 0.967 0.983 0.798 0.777 0.814 0.779 
   3   (0.221) 0.134 0.175 0.300 0.877 0.204 0.059 0.033 0.017 0.202 0.223 0.186 0.221 

Locus 1633 : 
2 alleles
4.3% missing data
   1   (0.314) 0.252 0.321 0.281 0.520 0.239 0.075 0.122 0.839 0.158 0.272 0.619 0.314 
   3   (0.686) 0.748 0.679 0.719 0.480 0.761 0.925 0.878 0.161 0.842 0.728 0.381 0.686 

Locus 1634 : 
2 alleles
15.2% missing data
   2   (0.431) 0.543 0.355 0.582 0.112 0.467 0.297 0.246 0.735 0.521 0.477 0.173 0.431 
   4   (0.569) 0.457 0.645 0.418 0.888 0.533 0.703 0.754 0.265 0.479 0.523 0.827 0.569 

Locus 1635 : 
2 alleles
10.1% missing data
   3   (0.844) 0.904 0.762 0.942 0.827 0.899 0.978 0.948 0.988 0.928 0.881 0.810 0.844 
   2   (0.156) 0.096 0.238 0.058 0.173 0.101 0.022 0.052 0.012 0.072 0.119 0.190 0.156 

Locus 1636 : 
2 alleles
2.9% missing data
   1   (0.820) 0.813 0.746 0.953 0.690 0.918 0.800 0.824 0.985 0.662 0.920 0.494 0.820 
   3   (0.180) 0.187 0.254 0.047 0.310 0.082 0.200 0.176 0.015 0.338 0.080 0.506 0.180 

Locus 1637 : 
2 alleles
6.5% missing data
   1   (0.731) 0.791 0.763 0.765 0.896 0.697 0.971 0.923 0.491 0.635 0.633 0.880 0.731 
   2   (0.269) 0.209 0.237 0.235 0.104 0.303 0.029 0.077 0.509 0.365 0.367 0.120 0.269 

Locus 1638 : 
2 alleles
9.4% missing data
   3   (0.937) 0.970 0.975 0.908 0.971 0.955 0.974 0.997 0.990 0.975 0.899 0.990 0.937 
   4   (0.063) 0.030 0.025 0.092 0.029 0.045 0.026 0.003 0.010 0.025 0.101 0.010 0.063 

Locus 1639 : 
2 alleles
2.9% missing data
   1   (0.904) 0.967 0.946 0.889 0.380 0.930 0.928 0.993 0.994 0.789 0.945 0.948 0.904 
   3   (0.096) 0.033 0.054 0.111 0.620 0.070 0.072 0.007 0.006 0.211 0.055 0.052 0.096 

Locus 1640 : 
2 alleles
7.2% missing data
   1   (0.761) 0.782 0.685 0.861 0.775 0.835 0.957 0.922 0.972 0.883 0.851 0.055 0.761 
   4   (0.239) 0.218 0.315 0.139 0.225 0.165 0.043 0.078 0.028 0.117 0.149 0.945 0.239 

Locus 1641 : 
2 alleles
3.6% missing data
   2   (0.713) 0.720 0.670 0.744 0.921 0.797 0.765 0.874 0.293 0.825 0.741 0.892 0.713 
   4   (0.287) 0.280 0.330 0.256 0.079 0.203 0.235 0.126 0.707 0.175 0.259 0.108 0.287 

Locus 1642 : 
2 alleles
13.0% missing data
   4   (0.706) 0.724 0.686 0.727 0.713 0.718 0.700 0.902 0.959 0.732 0.778 0.373 0.706 
   3   (0.294) 0.276 0.314 0.273 0.287 0.282 0.300 0.098 0.041 0.268 0.222 0.627 0.294 

Locus 1643 : 
2 alleles
4.3% missing data
   2   (0.909) 0.968 0.959 0.942 0.679 0.839 0.750 0.993 0.935 0.967 0.930 0.989 0.909 
   4   (0.091) 0.032 0.041 0.058 0.321 0.161 0.250 0.007 0.065 0.033 0.070 0.011 0.091 

Locus 1644 : 
2 alleles
3.6% missing data
   2   (0.528) 0.728 0.516 0.454 0.588 0.435 0.939 0.274 0.045 0.717 0.585 0.641 0.528 
   4   (0.472) 0.272 0.484 0.546 0.412 0.565 0.061 0.726 0.955 0.283 0.415 0.359 0.472 

Locus 1645 : 
2 alleles
3.6% missing data
   1   (0.835) 0.712 0.880 0.850 0.816 0.818 0.980 0.947 0.957 0.913 0.853 0.942 0.835 
   2   (0.165) 0.288 0.120 0.150 0.184 0.182 0.020 0.053 0.043 0.087 0.147 0.058 0.165 

Locus 1646 : 
2 alleles
8.0% missing data
   1   (0.109) 0.065 0.103 0.056 0.017 0.071 0.127 0.009 0.048 0.143 0.091 0.016 0.109 
   2   (0.891) 0.935 0.897 0.944 0.983 0.929 0.873 0.991 0.952 0.857 0.909 0.984 0.891 

Locus 1647 : 
2 alleles
9.4% missing data
   1   (0.687) 0.748 0.622 0.724 0.900 0.766 0.948 0.924 0.878 0.780 0.637 0.324 0.687 
   3   (0.313) 0.252 0.378 0.276 0.100 0.234 0.052 0.076 0.122 0.220 0.363 0.676 0.313 

Locus 1648 : 
2 alleles
4.3% missing data
   2   (0.924) 0.973 0.961 0.885 0.986 0.944 0.995 0.996 0.994 0.901 0.924 0.963 0.924 
   4   (0.076) 0.027 0.039 0.115 0.014 0.056 0.005 0.004 0.006 0.099 0.076 0.037 0.076 

Locus 1649 : 
2 alleles
15.2% missing data
   4   (0.884) 0.899 0.924 0.886 0.852 0.819 0.944 0.992 0.990 0.938 0.907 0.936 0.884 
   2   (0.116) 0.101 0.076 0.114 0.148 0.181 0.056 0.008 0.010 0.062 0.093 0.064 0.116 

Locus 1650 : 
2 alleles
6.5% missing data
   4   (0.224) 0.118 0.251 0.178 0.049 0.224 0.282 0.029 0.024 0.271 0.273 0.062 0.224 
   2   (0.776) 0.882 0.749 0.822 0.951 0.776 0.718 0.971 0.976 0.729 0.727 0.938 0.776 

Locus 1651 : 
2 alleles
0.7% missing data
   1   (0.758) 0.489 0.790 0.854 0.882 0.613 0.687 0.898 0.982 0.678 0.862 0.946 0.758 
   4   (0.242) 0.511 0.210 0.146 0.118 0.387 0.313 0.102 0.018 0.322 0.138 0.054 0.242 

Locus 1652 : 
2 alleles
1.4% missing data
   3   (0.908) 0.948 0.890 0.950 0.969 0.957 0.992 0.992 0.989 0.975 0.940 0.985 0.908 
   2   (0.092) 0.052 0.110 0.050 0.031 0.043 0.008 0.008 0.011 0.025 0.060 0.015 0.092 

Locus 1653 : 
2 alleles
5.1% missing data
   3   (0.601) 0.591 0.521 0.687 0.920 0.754 0.465 0.231 0.212 0.810 0.673 0.952 0.601 
   1   (0.399) 0.409 0.479 0.313 0.080 0.246 0.535 0.769 0.788 0.190 0.327 0.048 0.399 

Locus 1654 : 
2 alleles
15.2% missing data
   3   (0.775) 0.767 0.737 0.850 0.946 0.774 0.891 0.784 0.745 0.832 0.875 0.815 0.775 
   1   (0.225) 0.233 0.263 0.150 0.054 0.226 0.109 0.216 0.255 0.168 0.125 0.185 0.225 

Locus 1655 : 
2 alleles
2.9% missing data
   4   (0.892) 0.952 0.922 0.881 0.970 0.928 0.860 0.993 0.949 0.662 0.908 0.974 0.892 
   3   (0.108) 0.048 0.078 0.119 0.030 0.072 0.140 0.007 0.051 0.338 0.092 0.026 0.108 

Locus 1656 : 
2 alleles
2.9% missing data
   2   (0.900) 0.819 0.915 0.984 0.423 0.970 0.984 0.535 0.996 0.950 0.952 0.976 0.900 
   3   (0.100) 0.181 0.085 0.016 0.577 0.030 0.016 0.465 0.004 0.050 0.048 0.024 0.100 

Locus 1657 : 
2 alleles
10.1% missing data
   2   (0.911) 0.963 0.965 0.856 0.955 0.835 0.984 0.996 0.982 0.911 0.846 0.967 0.911 
   4   (0.089) 0.037 0.035 0.144 0.045 0.165 0.016 0.004 0.018 0.089 0.154 0.033 0.089 

Locus 1658 : 
2 alleles
4.3% missing data
   3   (0.910) 0.806 0.928 0.980 0.957 0.965 0.989 0.921 0.220 0.989 0.971 0.935 0.911 
   1   (0.090) 0.194 0.072 0.020 0.043 0.035 0.011 0.079 0.780 0.011 0.029 0.065 0.089 

Locus 1659 : 
2 alleles
13.8% missing data
   2   (0.902) 0.927 0.921 0.921 0.929 0.926 0.992 0.993 0.990 0.961 0.913 0.983 0.902 
   4   (0.098) 0.073 0.079 0.079 0.071 0.074 0.008 0.007 0.010 0.039 0.087 0.017 0.098 

Locus 1660 : 
2 alleles
13.8% missing data
   3   (0.213) 0.268 0.160 0.324 0.209 0.288 0.248 0.022 0.021 0.200 0.177 0.046 0.213 
   1   (0.787) 0.732 0.840 0.676 0.791 0.712 0.752 0.978 0.979 0.800 0.823 0.954 0.787 

Locus 1661 : 
2 alleles
5.1% missing data
   2   (0.153) 0.175 0.145 0.063 0.043 0.138 0.113 0.055 0.011 0.088 0.171 0.058 0.153 
   4   (0.847) 0.825 0.855 0.937 0.957 0.862 0.887 0.945 0.989 0.912 0.829 0.942 0.847 

Locus 1662 : 
2 alleles
2.9% missing data
   4   (0.799) 0.865 0.656 0.890 0.814 0.899 0.817 0.936 0.986 0.917 0.927 0.369 0.799 
   2   (0.201) 0.135 0.344 0.110 0.186 0.101 0.183 0.064 0.014 0.083 0.073 0.631 0.201 

Locus 1663 : 
2 alleles
1.4% missing data
   4   (0.885) 0.910 0.824 0.959 0.976 0.967 0.686 0.971 0.990 0.938 0.941 0.964 0.885 
   2   (0.115) 0.090 0.176 0.041 0.024 0.033 0.314 0.029 0.010 0.062 0.059 0.036 0.115 

Locus 1664 : 
2 alleles
2.2% missing data
   3   (0.919) 0.970 0.948 0.955 0.977 0.794 0.941 0.995 0.993 0.978 0.956 0.977 0.919 
   1   (0.081) 0.030 0.052 0.045 0.023 0.206 0.059 0.005 0.007 0.022 0.044 0.023 0.081 

Locus 1665 : 
2 alleles
5.8% missing data
   2   (0.718) 0.842 0.631 0.747 0.925 0.770 0.694 0.667 0.445 0.850 0.843 0.742 0.718 
   4   (0.282) 0.158 0.369 0.253 0.075 0.230 0.306 0.333 0.555 0.150 0.157 0.258 0.282 

Locus 1666 : 
2 alleles
3.6% missing data
   3   (0.877) 0.833 0.912 0.936 0.752 0.904 0.985 0.977 0.989 0.945 0.809 0.892 0.877 
   4   (0.123) 0.167 0.088 0.064 0.248 0.096 0.015 0.023 0.011 0.055 0.191 0.108 0.123 

Locus 1667 : 
2 alleles
4.3% missing data
   2   (0.908) 0.927 0.887 0.962 0.946 0.953 0.947 0.964 0.915 0.974 0.977 0.938 0.908 
   4   (0.092) 0.073 0.113 0.038 0.054 0.047 0.053 0.036 0.085 0.026 0.023 0.062 0.092 

Locus 1668 : 
2 alleles
3.6% missing data
   1   (0.909) 0.934 0.935 0.901 0.978 0.921 0.953 0.994 0.993 0.980 0.941 0.990 0.909 
   4   (0.091) 0.066 0.065 0.099 0.022 0.079 0.047 0.006 0.007 0.020 0.059 0.010 0.091 

Locus 1669 : 
2 alleles
2.2% missing data
   4   (0.896) 0.847 0.922 0.943 0.896 0.943 0.988 0.983 0.993 0.846 0.913 0.968 0.896 
   1   (0.104) 0.153 0.078 0.057 0.104 0.057 0.012 0.017 0.007 0.154 0.087 0.032 0.104 

Locus 1670 : 
2 alleles
5.8% missing data
   2   (0.496) 0.382 0.487 0.640 0.162 0.669 0.548 0.120 0.059 0.736 0.535 0.242 0.496 
   4   (0.504) 0.618 0.513 0.360 0.838 0.331 0.452 0.880 0.941 0.264 0.465 0.758 0.504 

Locus 1671 : 
2 alleles
13.8% missing data
   2   (0.928) 0.974 0.968 0.886 0.987 0.905 0.954 0.996 0.993 0.909 0.923 0.974 0.928 
   4   (0.072) 0.026 0.032 0.114 0.013 0.095 0.046 0.004 0.007 0.091 0.077 0.026 0.072 

Locus 1672 : 
2 alleles
1.4% missing data
   2   (0.663) 0.629 0.617 0.684 0.592 0.685 0.943 0.945 0.065 0.711 0.758 0.900 0.663 
   4   (0.337) 0.371 0.383 0.316 0.408 0.315 0.057 0.055 0.935 0.289 0.242 0.100 0.337 

Locus 1673 : 
2 alleles
2.2% missing data
   1   (0.684) 0.658 0.721 0.531 0.900 0.701 0.890 0.943 0.972 0.522 0.657 0.932 0.684 
   3   (0.316) 0.342 0.279 0.469 0.100 0.299 0.110 0.057 0.028 0.478 0.343 0.068 0.316 

Locus 1674 : 
2 alleles
10.9% missing data
   4   (0.904) 0.867 0.894 0.971 0.874 0.953 0.911 0.984 0.992 0.985 0.921 0.982 0.905 
   2   (0.096) 0.133 0.106 0.029 0.126 0.047 0.089 0.016 0.008 0.015 0.079 0.018 0.095 

Locus 1675 : 
2 alleles
7.2% missing data
   2   (0.633) 0.643 0.712 0.639 0.929 0.558 0.940 0.332 0.248 0.696 0.607 0.188 0.633 
   4   (0.367) 0.357 0.288 0.361 0.071 0.442 0.060 0.668 0.752 0.304 0.393 0.812 0.367 

Locus 1676 : 
2 alleles
14.5% missing data
   3   (0.347) 0.170 0.328 0.481 0.106 0.440 0.321 0.071 0.975 0.207 0.396 0.263 0.347 
   4   (0.653) 0.830 0.672 0.519 0.894 0.560 0.679 0.929 0.025 0.793 0.604 0.737 0.653 

Locus 1677 : 
2 alleles
6.5% missing data
   1   (0.856) 0.869 0.792 0.959 0.952 0.898 0.972 0.963 0.988 0.769 0.937 0.811 0.855 
   3   (0.144) 0.131 0.208 0.041 0.048 0.102 0.028 0.037 0.012 0.231 0.063 0.189 0.145 

Locus 1678 : 
2 alleles
10.1% missing data
   3   (0.752) 0.687 0.785 0.845 0.297 0.853 0.727 0.275 0.836 0.746 0.793 0.974 0.752 
   1   (0.248) 0.313 0.215 0.155 0.703 0.147 0.273 0.725 0.164 0.254 0.207 0.026 0.248 

Locus 1679 : 
2 alleles
2.9% missing data
   3   (0.950) 0.967 0.933 0.997 0.875 0.994 0.930 0.616 0.998 0.997 0.993 0.989 0.950 
   4   (0.050) 0.033 0.067 0.003 0.125 0.006 0.070 0.384 0.002 0.003 0.007 0.011 0.050 

Locus 1680 : 
2 alleles
2.9% missing data
   3   (0.889) 0.904 0.902 0.902 0.972 0.908 0.926 0.984 0.991 0.945 0.929 0.915 0.889 
   1   (0.111) 0.096 0.098 0.098 0.028 0.092 0.074 0.016 0.009 0.055 0.071 0.085 0.111 

Locus 1681 : 
2 alleles
10.9% missing data
   4   (0.951) 0.985 0.987 0.968 0.975 0.859 0.996 0.998 0.997 0.966 0.934 0.967 0.951 
   2   (0.049) 0.015 0.013 0.032 0.025 0.141 0.004 0.002 0.003 0.034 0.066 0.033 0.049 

Locus 1682 : 
2 alleles
3.6% missing data
   3   (0.950) 0.989 0.988 0.936 0.994 0.930 0.988 0.999 0.996 0.940 0.839 0.996 0.950 
   2   (0.050) 0.011 0.012 0.064 0.006 0.070 0.012 0.001 0.004 0.060 0.161 0.004 0.050 

Locus 1683 : 
2 alleles
0.7% missing data
   3   (0.949) 0.990 0.988 0.870 0.994 0.899 0.997 0.999 0.997 0.969 0.942 0.995 0.949 
   1   (0.051) 0.010 0.012 0.130 0.006 0.101 0.003 0.001 0.003 0.031 0.058 0.005 0.051 

Locus 1684 : 
2 alleles
5.1% missing data
   1   (0.906) 0.824 0.863 0.981 0.966 0.962 0.977 0.963 0.993 0.987 0.968 0.958 0.906 
   4   (0.094) 0.176 0.137 0.019 0.034 0.038 0.023 0.037 0.007 0.013 0.032 0.042 0.094 

Locus 1685 : 
2 alleles
15.9% missing data
   1   (0.924) 0.977 0.917 0.966 0.933 0.955 0.989 0.989 0.992 0.949 0.971 0.985 0.924 
   3   (0.076) 0.023 0.083 0.034 0.067 0.045 0.011 0.011 0.008 0.051 0.029 0.015 0.076 

Locus 1686 : 
2 alleles
13.0% missing data
   3   (0.900) 0.922 0.942 0.955 0.969 0.949 0.932 0.982 0.156 0.970 0.854 0.988 0.901 
   1   (0.100) 0.078 0.058 0.045 0.031 0.051 0.068 0.018 0.844 0.030 0.146 0.012 0.099 

Locus 1687 : 
2 alleles
3.6% missing data
   1   (0.873) 0.884 0.839 0.964 0.971 0.940 0.982 0.932 0.308 0.979 0.944 0.931 0.873 
   3   (0.127) 0.116 0.161 0.036 0.029 0.060 0.018 0.068 0.692 0.021 0.056 0.069 0.127 

Locus 1688 : 
2 alleles
1.4% missing data
   1   (0.906) 0.755 0.887 0.980 0.943 0.962 0.964 0.987 0.991 0.978 0.948 0.947 0.907 
   2   (0.094) 0.245 0.113 0.020 0.057 0.038 0.036 0.013 0.009 0.022 0.052 0.053 0.093 

Locus 1689 : 
2 alleles
7.2% missing data
   3   (0.745) 0.685 0.733 0.843 0.493 0.830 0.756 0.886 0.173 0.827 0.859 0.935 0.744 
   4   (0.255) 0.315 0.267 0.157 0.507 0.170 0.244 0.114 0.827 0.173 0.141 0.065 0.256 

Locus 1690 : 
2 alleles
3.6% missing data
   1   (0.880) 0.924 0.909 0.942 0.966 0.871 0.810 0.992 0.980 0.949 0.753 0.830 0.881 
   3   (0.120) 0.076 0.091 0.058 0.034 0.129 0.190 0.008 0.020 0.051 0.247 0.170 0.119 

Locus 1691 : 
2 alleles
5.8% missing data
   3   (0.850) 0.918 0.906 0.844 0.969 0.805 0.133 0.988 0.988 0.760 0.860 0.963 0.850 
   1   (0.150) 0.082 0.094 0.156 0.031 0.195 0.867 0.012 0.012 0.240 0.140 0.037 0.150 

Locus 1692 : 
2 alleles
3.6% missing data
   4   (0.926) 0.979 0.972 0.916 0.976 0.895 0.995 0.997 0.982 0.970 0.813 0.977 0.927 
   3   (0.074) 0.021 0.028 0.084 0.024 0.105 0.005 0.003 0.018 0.030 0.187 0.023 0.073 

Locus 1693 : 
2 alleles
10.9% missing data
   3   (0.904) 0.943 0.923 0.937 0.946 0.873 0.986 0.991 0.988 0.982 0.949 0.986 0.904 
   4   (0.096) 0.057 0.077 0.063 0.054 0.127 0.014 0.009 0.012 0.018 0.051 0.014 0.096 

Locus 1694 : 
2 alleles
6.5% missing data
   1   (0.887) 0.922 0.927 0.933 0.974 0.932 0.982 0.969 0.211 0.928 0.926 0.974 0.887 
   3   (0.113) 0.078 0.073 0.067 0.026 0.068 0.018 0.031 0.789 0.072 0.074 0.026 0.113 

Locus 1695 : 
2 alleles
5.8% missing data
   1   (0.871) 0.920 0.870 0.913 0.972 0.876 0.984 0.986 0.963 0.838 0.881 0.972 0.871 
   3   (0.129) 0.080 0.130 0.087 0.028 0.124 0.016 0.014 0.037 0.162 0.119 0.028 0.129 

Locus 1696 : 
2 alleles
2.9% missing data
   4   (0.913) 0.954 0.864 0.976 0.962 0.951 0.962 0.990 0.994 0.988 0.972 0.980 0.912 
   2   (0.087) 0.046 0.136 0.024 0.038 0.049 0.038 0.010 0.006 0.012 0.028 0.020 0.088 

Locus 1697 : 
2 alleles
5.1% missing data
   2   (0.148) 0.054 0.161 0.126 0.029 0.161 0.020 0.018 0.016 0.081 0.151 0.037 0.149 
   3   (0.852) 0.946 0.839 0.874 0.971 0.839 0.980 0.982 0.984 0.919 0.849 0.963 0.851 

Locus 1698 : 
2 alleles
10.9% missing data
   1   (0.727) 0.817 0.788 0.706 0.899 0.734 0.704 0.869 0.178 0.737 0.732 0.321 0.727 
   3   (0.273) 0.183 0.212 0.294 0.101 0.266 0.296 0.131 0.822 0.263 0.268 0.679 0.273 

Locus 1699 : 
2 alleles
11.6% missing data
   1   (0.866) 0.863 0.897 0.863 0.958 0.913 0.910 0.979 0.987 0.887 0.795 0.954 0.867 
   3   (0.134) 0.137 0.103 0.137 0.042 0.087 0.090 0.021 0.013 0.113 0.205 0.046 0.133 

Locus 1700 : 
2 alleles
1.4% missing data
   3   (0.928) 0.981 0.973 0.937 0.991 0.893 0.979 0.997 0.994 0.952 0.764 0.992 0.928 
   1   (0.072) 0.019 0.027 0.063 0.009 0.107 0.021 0.003 0.006 0.048 0.236 0.008 0.072 

Locus 1701 : 
2 alleles
9.4% missing data
   3   (0.918) 0.879 0.930 0.988 0.981 0.980 0.975 0.674 0.362 0.977 0.969 0.987 0.919 
   1   (0.082) 0.121 0.070 0.012 0.019 0.020 0.025 0.326 0.638 0.023 0.031 0.013 0.081 

Locus 1702 : 
2 alleles
4.3% missing data
   4   (0.624) 0.773 0.561 0.757 0.915 0.619 0.639 0.687 0.363 0.714 0.643 0.453 0.624 
   1   (0.376) 0.227 0.439 0.243 0.085 0.381 0.361 0.313 0.637 0.286 0.357 0.547 0.376 

Locus 1703 : 
2 alleles
18.1% missing data
   4   (0.754) 0.884 0.761 0.721 0.930 0.778 0.961 0.980 0.889 0.530 0.613 0.946 0.753 
   2   (0.246) 0.116 0.239 0.279 0.070 0.222 0.039 0.020 0.111 0.470 0.387 0.054 0.247 

Locus 1704 : 
2 alleles
13.0% missing data
   2   (0.889) 0.923 0.907 0.942 0.903 0.919 0.942 0.987 0.992 0.824 0.898 0.886 0.889 
   4   (0.111) 0.077 0.093 0.058 0.097 0.081 0.058 0.013 0.008 0.176 0.102 0.114 0.111 

Locus 1705 : 
2 alleles
1.4% missing data
   3   (0.902) 0.687 0.920 0.965 0.937 0.926 0.988 0.982 0.992 0.963 0.950 0.968 0.902 
   4   (0.098) 0.313 0.080 0.035 0.063 0.074 0.012 0.018 0.008 0.037 0.050 0.032 0.098 

Locus 1706 : 
2 alleles
10.1% missing data
   2   (0.894) 0.960 0.919 0.945 0.925 0.923 0.987 0.985 0.046 0.964 0.907 0.960 0.894 
   4   (0.106) 0.040 0.081 0.055 0.075 0.077 0.013 0.015 0.954 0.036 0.093 0.040 0.106 

Locus 1707 : 
2 alleles
11.6% missing data
   4   (0.795) 0.873 0.778 0.858 0.678 0.870 0.757 0.949 0.983 0.431 0.815 0.886 0.795 
   3   (0.205) 0.127 0.222 0.142 0.322 0.130 0.243 0.051 0.017 0.569 0.185 0.114 0.205 

Locus 1708 : 
2 alleles
4.3% missing data
   4   (0.845) 0.920 0.793 0.898 0.958 0.894 0.961 0.984 0.930 0.790 0.847 0.976 0.845 
   3   (0.155) 0.080 0.207 0.102 0.042 0.106 0.039 0.016 0.070 0.210 0.153 0.024 0.155 

Locus 1709 : 
2 alleles
7.2% missing data
   3   (0.917) 0.965 0.946 0.924 0.970 0.952 0.950 0.996 0.979 0.942 0.918 0.980 0.916 
   1   (0.083) 0.035 0.054 0.076 0.030 0.048 0.050 0.004 0.021 0.058 0.082 0.020 0.084 

Locus 1710 : 
2 alleles
4.3% missing data
   1   (0.889) 0.961 0.923 0.873 0.984 0.869 0.990 0.992 0.989 0.944 0.843 0.969 0.889 
   3   (0.111) 0.039 0.077 0.127 0.016 0.131 0.010 0.008 0.011 0.056 0.157 0.031 0.111 

Locus 1711 : 
2 alleles
2.9% missing data
   2   (0.800) 0.835 0.739 0.891 0.942 0.774 0.940 0.975 0.984 0.924 0.818 0.900 0.800 
   4   (0.200) 0.165 0.261 0.109 0.058 0.226 0.060 0.025 0.016 0.076 0.182 0.100 0.200 

Locus 1712 : 
2 alleles
1.4% missing data
   1   (0.739) 0.641 0.676 0.852 0.620 0.838 0.824 0.871 0.973 0.888 0.763 0.718 0.740 
   3   (0.261) 0.359 0.324 0.148 0.380 0.162 0.176 0.129 0.027 0.112 0.237 0.282 0.260 

Locus 1713 : 
2 alleles
14.5% missing data
   3   (0.880) 0.911 0.849 0.967 0.837 0.953 0.994 0.370 0.882 0.954 0.958 0.815 0.880 
   4   (0.120) 0.089 0.151 0.033 0.163 0.047 0.006 0.630 0.118 0.046 0.042 0.185 0.120 

Locus 1714 : 
2 alleles
5.8% missing data
   2   (0.576) 0.734 0.554 0.537 0.816 0.710 0.686 0.835 0.167 0.356 0.454 0.347 0.577 
   4   (0.424) 0.266 0.446 0.463 0.184 0.290 0.314 0.165 0.833 0.644 0.546 0.653 0.423 

Locus 1715 : 
2 alleles
13.8% missing data
   3   (0.894) 0.844 0.894 0.956 0.979 0.925 0.915 0.978 0.991 0.969 0.914 0.972 0.894 
   2   (0.106) 0.156 0.106 0.044 0.021 0.075 0.085 0.022 0.009 0.031 0.086 0.028 0.106 

Locus 1716 : 
2 alleles
5.1% missing data
   1   (0.851) 0.870 0.874 0.910 0.106 0.871 0.984 0.972 0.990 0.936 0.928 0.877 0.850 
   3   (0.149) 0.130 0.126 0.090 0.894 0.129 0.016 0.028 0.010 0.064 0.072 0.123 0.150 

Locus 1717 : 
2 alleles
2.9% missing data
   3   (0.733) 0.505 0.752 0.883 0.951 0.859 0.234 0.698 0.426 0.608 0.758 0.923 0.732 
   1   (0.267) 0.495 0.248 0.117 0.049 0.141 0.766 0.302 0.574 0.392 0.242 0.077 0.268 

Locus 1718 : 
2 alleles
5.1% missing data
   2   (0.855) 0.662 0.856 0.925 0.964 0.917 0.983 0.980 0.951 0.913 0.925 0.980 0.854 
   4   (0.145) 0.338 0.144 0.075 0.036 0.083 0.017 0.020 0.049 0.087 0.075 0.020 0.146 

Locus 1719 : 
2 alleles
2.9% missing data
   1   (0.922) 0.970 0.960 0.906 0.987 0.914 0.994 0.996 0.993 0.891 0.916 0.933 0.922 
   3   (0.078) 0.030 0.040 0.094 0.013 0.086 0.006 0.004 0.007 0.109 0.084 0.067 0.078 

Locus 1720 : 
2 alleles
11.6% missing data
   2   (0.915) 0.923 0.945 0.951 0.838 0.928 0.990 0.985 0.994 0.853 0.921 0.915 0.915 
   3   (0.085) 0.077 0.055 0.049 0.162 0.072 0.010 0.015 0.006 0.147 0.079 0.085 0.085 

Locus 1721 : 
2 alleles
2.9% missing data
   1   (0.893) 0.943 0.876 0.946 0.967 0.919 0.988 0.986 0.992 0.968 0.937 0.973 0.892 
   3   (0.107) 0.057 0.124 0.054 0.033 0.081 0.012 0.014 0.008 0.032 0.063 0.027 0.108 

Locus 1722 : 
2 alleles
3.6% missing data
   2   (0.871) 0.713 0.936 0.880 0.975 0.899 0.970 0.982 0.990 0.884 0.789 0.972 0.871 
   1   (0.129) 0.287 0.064 0.120 0.025 0.101 0.030 0.018 0.010 0.116 0.211 0.028 0.129 

Locus 1723 : 
2 alleles
2.2% missing data
   1   (0.105) 0.059 0.081 0.063 0.023 0.206 0.045 0.011 0.008 0.066 0.062 0.017 0.106 
   2   (0.895) 0.941 0.919 0.937 0.977 0.794 0.955 0.989 0.992 0.934 0.938 0.983 0.894 

Locus 1724 : 
2 alleles
15.2% missing data
   2   (0.462) 0.639 0.448 0.371 0.528 0.473 0.394 0.412 0.887 0.461 0.369 0.573 0.462 
   4   (0.538) 0.361 0.552 0.629 0.472 0.527 0.606 0.588 0.113 0.539 0.631 0.427 0.538 

Locus 1725 : 
2 alleles
1.4% missing data
   3   (0.889) 0.859 0.883 0.983 0.979 0.964 0.987 0.560 0.707 0.986 0.959 0.286 0.890 
   4   (0.111) 0.141 0.117 0.017 0.021 0.036 0.013 0.440 0.293 0.014 0.041 0.714 0.110 

Locus 1726 : 
2 alleles
5.1% missing data
   4   (0.903) 0.938 0.897 0.967 0.955 0.914 0.980 0.988 0.992 0.949 0.928 0.907 0.904 
   2   (0.097) 0.062 0.103 0.033 0.045 0.086 0.020 0.012 0.008 0.051 0.072 0.093 0.096 

Locus 1727 : 
2 alleles
8.0% missing data
   2   (0.852) 0.902 0.887 0.917 0.937 0.869 0.856 0.961 0.095 0.736 0.907 0.966 0.852 
   3   (0.148) 0.098 0.113 0.083 0.063 0.131 0.144 0.039 0.905 0.264 0.093 0.034 0.148 

Locus 1728 : 
2 alleles
10.1% missing data
   3   (0.801) 0.752 0.875 0.676 0.969 0.827 0.767 0.961 0.078 0.718 0.881 0.893 0.801 
   1   (0.199) 0.248 0.125 0.324 0.031 0.173 0.233 0.039 0.922 0.282 0.119 0.107 0.199 

Locus 1729 : 
2 alleles
13.8% missing data
   1   (0.857) 0.846 0.825 0.938 0.950 0.892 0.938 0.890 0.947 0.962 0.901 0.969 0.857 
   4   (0.143) 0.154 0.175 0.062 0.050 0.108 0.062 0.110 0.053 0.038 0.099 0.031 0.143 

Locus 1730 : 
2 alleles
4.3% missing data
   3   (0.865) 0.904 0.874 0.922 0.956 0.840 0.770 0.966 0.991 0.955 0.944 0.825 0.864 
   4   (0.135) 0.096 0.126 0.078 0.044 0.160 0.230 0.034 0.009 0.045 0.056 0.175 0.136 

Locus 1731 : 
2 alleles
15.2% missing data
   3   (0.692) 0.698 0.750 0.729 0.717 0.749 0.643 0.778 0.710 0.644 0.515 0.655 0.692 
   1   (0.308) 0.302 0.250 0.271 0.283 0.251 0.357 0.222 0.290 0.356 0.485 0.345 0.308 

Locus 1732 : 
2 alleles
4.3% missing data
   1   (0.905) 0.930 0.905 0.968 0.915 0.944 0.864 0.962 0.974 0.965 0.949 0.877 0.905 
   3   (0.095) 0.070 0.095 0.032 0.085 0.056 0.136 0.038 0.026 0.035 0.051 0.123 0.095 

Locus 1733 : 
2 alleles
3.6% missing data
   2   (0.791) 0.889 0.752 0.768 0.940 0.799 0.964 0.960 0.981 0.746 0.814 0.954 0.791 
   4   (0.209) 0.111 0.248 0.232 0.060 0.201 0.036 0.040 0.019 0.254 0.186 0.046 0.209 

Locus 1734 : 
2 alleles
3.6% missing data
   1   (0.150) 0.077 0.141 0.086 0.031 0.240 0.018 0.018 0.011 0.238 0.105 0.185 0.150 
   3   (0.850) 0.923 0.859 0.914 0.969 0.760 0.982 0.982 0.989 0.762 0.895 0.815 0.850 

Locus 1735 : 
2 alleles
14.5% missing data
[truncated: 231,118 more chars]
