# Supplementary material for: Population genomic response to geographic gradients by widespread and endemic fishes of the Arabian Peninsula
Source: Ecol Evol. 2020 Apr 12;10(10):4314–30. doi: 10.1002/ece3.6199 (PMC7246217; doi:10.1002/ece3.6199)
Supplement: Supplementary file 6 — Appendix S1 [file ECE3-10-4314-s006.zip › Appendix S1, STRUCTURE and PCA Plots, Dryad/STRUCTURE/C. austriacus & C. melapterus/results_job_T56_q]

 C_aust_RS25  1 0.0077 0.0031 0.4049 0.0018 0.3554 0.0010 0.0037 0.0002 0.0618 0.1442 0.0126 0.0035 
 C_aust_RS25  1 0.0025 0.0017 0.4147 0.0006 0.1720 0.0010 0.0035 0.0006 0.0793 0.3212 0.0011 0.0017 
 C_aust_RS26  1 0.0025 0.0014 0.3100 0.0007 0.2161 0.0008 0.0015 0.0003 0.0502 0.4076 0.0074 0.0015 
 C_aust_RS26  1 0.0069 0.0089 0.4906 0.0013 0.2736 0.0016 0.0013 0.0002 0.0281 0.1801 0.0027 0.0049 
 C_aust_RS26  1 0.0039 0.0077 0.4259 0.0016 0.3431 0.0038 0.0019 0.0002 0.0261 0.1794 0.0014 0.0050 
 C_aust_RS26  1 0.0028 0.0029 0.4234 0.0009 0.2756 0.0016 0.0025 0.0001 0.0689 0.2179 0.0014 0.0021 
 C_aust_RS26  1 0.0025 0.0031 0.3362 0.0011 0.2706 0.0009 0.0011 0.0002 0.0753 0.3062 0.0008 0.0022 
 C_aust_RS26  1 0.0077 0.0096 0.4121 0.0011 0.2565 0.0041 0.0079 0.0001 0.0622 0.2315 0.0025 0.0048 
 C_aust_RS26  1 0.0052 0.0037 0.3681 0.0010 0.2812 0.0008 0.0007 0.0001 0.1024 0.2340 0.0008 0.0020 
 C_aust_RS26  1 0.0061 0.0031 0.3542 0.0019 0.4271 0.0012 0.0013 0.0002 0.0318 0.1696 0.0011 0.0023 
 C_aust_RS26  1 0.0035 0.0063 0.4495 0.0012 0.2122 0.0018 0.0008 0.0002 0.0356 0.2823 0.0028 0.0038 
 C_aust_RS26  1 0.0042 0.0030 0.4442 0.0053 0.2769 0.0010 0.0015 0.0001 0.0381 0.2221 0.0015 0.0021 
 C_aust_RS27  2 0.0039 0.0013 0.3688 0.0009 0.2972 0.0004 0.0020 0.0012 0.1541 0.1650 0.0004 0.0048 
 C_aust_RS27  2 0.0055 0.0023 0.4508 0.0005 0.2613 0.0007 0.0042 0.0035 0.0506 0.2125 0.0005 0.0076 
 C_aust_RS27  2 0.0126 0.0037 0.4414 0.0011 0.2456 0.0006 0.0093 0.0009 0.0846 0.1860 0.0044 0.0099 
 C_aust_RS27  2 0.0184 0.0064 0.3771 0.0015 0.3122 0.0007 0.0044 0.0017 0.0662 0.1848 0.0007 0.0258 
 C_aust_RS27  2 0.0172 0.0096 0.3370 0.0007 0.2497 0.0026 0.0175 0.0024 0.0710 0.2671 0.0009 0.0242 
 C_aust_RS27  2 0.0041 0.0017 0.4490 0.0003 0.2120 0.0008 0.0026 0.0011 0.0581 0.2630 0.0005 0.0068 
 C_aust_RS27  2 0.0030 0.0014 0.5891 0.0005 0.1559 0.0003 0.0033 0.0011 0.0493 0.1895 0.0021 0.0044 
 C_aust_RS27  2 0.0179 0.0027 0.3257 0.0020 0.2440 0.0010 0.0224 0.0010 0.1324 0.2374 0.0025 0.0110 
 C_aust_RS27  2 0.0059 0.0025 0.4394 0.0004 0.2349 0.0021 0.0172 0.0062 0.0484 0.2341 0.0019 0.0071 
 C_aust_RS27  2 0.0060 0.0024 0.2968 0.0010 0.2449 0.0016 0.0049 0.0011 0.0862 0.3430 0.0018 0.0104 
 C_aust_RS27  2 0.0061 0.0039 0.4059 0.0008 0.2543 0.0006 0.0099 0.0028 0.0637 0.2396 0.0008 0.0118 
 C_aust_RS27  2 0.0070 0.0018 0.3378 0.0013 0.3117 0.0008 0.0029 0.0006 0.0565 0.2720 0.0007 0.0070 
 C_aust_RS46  4 0.0022 0.0036 0.3871 0.0005 0.3175 0.0006 0.0044 0.0017 0.0996 0.1740 0.0043 0.0043 
 C_aust_RS48  4 0.0009 0.0010 0.3781 0.0006 0.4435 0.0007 0.0016 0.0003 0.0545 0.1103 0.0071 0.0014 
 C_aust_RS51  4 0.0027 0.0025 0.4450 0.0008 0.2902 0.0030 0.0061 0.0007 0.0780 0.1597 0.0074 0.0041 
 C_aust_RS53  4 0.0012 0.0020 0.3333 0.0016 0.3449 0.0008 0.0007 0.0005 0.1108 0.1874 0.0128 0.0038 
 C_aust_RS54  4 0.0009 0.0013 0.4214 0.0012 0.2960 0.0006 0.0010 0.0008 0.0832 0.1874 0.0034 0.0029 
 C_aust_RS55  4 0.0020 0.0015 0.6195 0.0020 0.1561 0.0017 0.0025 0.0004 0.0986 0.0957 0.0176 0.0023 
 C_aust_RS57  4 0.0007 0.0012 0.5402 0.0018 0.2998 0.0008 0.0008 0.0037 0.0478 0.0950 0.0062 0.0019 
 C_aust_RS58  4 0.0008 0.0011 0.3751 0.0008 0.3665 0.0009 0.0012 0.0004 0.0981 0.1464 0.0067 0.0021 
 C_aust_RS59  4 0.0014 0.0021 0.4105 0.0019 0.2358 0.0037 0.0064 0.0051 0.0632 0.2416 0.0244 0.0039 
 C_aust_RS97  4 0.0027 0.0019 0.3981 0.0010 0.3299 0.0035 0.0022 0.0004 0.1019 0.1510 0.0032 0.0042 
 C_aust_RS98  4 0.0007 0.0012 0.3852 0.0006 0.3506 0.0005 0.0008 0.0008 0.0612 0.1922 0.0036 0.0024 
 C_aust_RS52  9 0.0019 0.0018 0.4093 0.0017 0.3118 0.0005 0.0015 0.0008 0.0706 0.1954 0.0019 0.0028 
 C_aust_RS53  9 0.0011 0.0032 0.4481 0.0017 0.2132 0.0005 0.0054 0.0019 0.0410 0.2798 0.0018 0.0022 
 C_aust_RS53  9 0.0016 0.0017 0.5748 0.0009 0.2561 0.0014 0.0035 0.0008 0.0343 0.1211 0.0026 0.0014 
 C_aust_RS53  9 0.0008 0.0017 0.4855 0.0013 0.2580 0.0009 0.0017 0.0021 0.0414 0.2030 0.0020 0.0017 
 C_aust_RS53  9 0.0014 0.0017 0.3701 0.0014 0.1814 0.0012 0.0032 0.0015 0.1031 0.3279 0.0055 0.0016 
 C_aust_RS53  9 0.0012 0.0023 0.3624 0.0054 0.2819 0.0009 0.0018 0.0005 0.0708 0.2560 0.0148 0.0020 
 C_aust_RS53  9 0.0019 0.0037 0.5491 0.0016 0.1604 0.0017 0.0024 0.0230 0.0507 0.1980 0.0034 0.0040 
 C_aust_RS53  9 0.0012 0.0019 0.5455 0.0008 0.1937 0.0005 0.0030 0.0004 0.0570 0.1930 0.0017 0.0013 
 C_aust_RS53  9 0.0018 0.0021 0.5235 0.0020 0.1671 0.0012 0.0014 0.0020 0.0713 0.2229 0.0021 0.0025 
 C_aust_RS53  9 0.0017 0.0019 0.4102 0.0017 0.2648 0.0004 0.0030 0.0003 0.0374 0.2753 0.0014 0.0019 
 C_aust_RS53  9 0.0012 0.0018 0.5116 0.0013 0.2537 0.0008 0.0031 0.0005 0.0670 0.1562 0.0012 0.0015 
 C_aust_RS53  9 0.0019 0.0045 0.5157 0.0012 0.2202 0.0003 0.0013 0.0014 0.0538 0.1940 0.0023 0.0033 
 C_aust_RS14 10 0.0092 0.0056 0.5313 0.0010 0.3111 0.0018 0.0003 0.0001 0.0315 0.0716 0.0003 0.0361 
 C_aust_RS14 10 0.0048 0.0114 0.5025 0.0013 0.2195 0.0007 0.0005 0.0001 0.0468 0.1237 0.0003 0.0886 
 C_aust_RS14 10 0.0041 0.0056 0.4140 0.0010 0.4055 0.0004 0.0003 0.0002 0.0464 0.0699 0.0004 0.0525 
 C_aust_RS14 10 0.0034 0.0041 0.3097 0.0028 0.4496 0.0005 0.0004 0.0001 0.0389 0.1531 0.0008 0.0366 
 C_aust_RS15 10 0.0027 0.0045 0.3986 0.0050 0.3208 0.0007 0.0003 0.0003 0.0755 0.1515 0.0002 0.0398 
 C_aust_RS17 10 0.0104 0.0141 0.2956 0.0016 0.2187 0.0005 0.0005 0.0001 0.1469 0.2196 0.0002 0.0918 
 C_aust_RS26 10 0.0063 0.0211 0.5094 0.0052 0.2049 0.0004 0.0004 0.0001 0.0429 0.1309 0.0002 0.0783 
 C_aust_RS26 10 0.0029 0.0044 0.3917 0.0022 0.3413 0.0004 0.0003 0.0001 0.0989 0.1325 0.0003 0.0250 
 C_aust_RS26 10 0.0045 0.0142 0.4022 0.0046 0.1909 0.0010 0.0005 0.0001 0.0518 0.2469 0.0011 0.0822 
 C_aust_RS27 10 0.0020 0.0056 0.5312 0.0007 0.1491 0.0002 0.0002 0.0002 0.0793 0.1802 0.0002 0.0512 
 C_aust_RS27 10 0.0018 0.0027 0.5763 0.0021 0.2554 0.0005 0.0003 0.0002 0.0630 0.0713 0.0003 0.0261 
 C_aust_RS27 10 0.0023 0.0072 0.5157 0.0012 0.2501 0.0009 0.0004 0.0002 0.0801 0.0934 0.0002 0.0484 
 C_aust_RS35 20 0.0026 0.0031 0.4054 0.0011 0.1854 0.0016 0.0016 0.0006 0.0588 0.3313 0.0016 0.0070 
 C_aust_RS36 20 0.0022 0.0033 0.5240 0.0014 0.1614 0.0114 0.0031 0.0005 0.0423 0.2406 0.0019 0.0076 
 C_aust_RS36 20 0.0029 0.0043 0.4045 0.0007 0.1859 0.0040 0.0045 0.0009 0.1066 0.2756 0.0015 0.0086 
 C_aust_RS37 20 0.0031 0.0044 0.4350 0.0008 0.2356 0.0028 0.0028 0.0009 0.0667 0.2311 0.0044 0.0125 
 C_aust_RS37 20 0.0048 0.0059 0.4008 0.0016 0.2851 0.0020 0.0029 0.0004 0.0590 0.2149 0.0080 0.0144 
 C_aust_RS37 20 0.0022 0.0033 0.4149 0.0033 0.2078 0.0023 0.0032 0.0011 0.0751 0.2769 0.0011 0.0087 
 C_aust_RS37 20 0.0038 0.0034 0.4067 0.0008 0.1893 0.0018 0.0026 0.0043 0.1032 0.2723 0.0015 0.0102 
 C_aust_RS37 20 0.0028 0.0033 0.4360 0.0017 0.1945 0.0048 0.0033 0.0005 0.0721 0.2682 0.0039 0.0089 
 C_aust_RS37 20 0.0043 0.0055 0.3973 0.0013 0.2249 0.0028 0.0040 0.0007 0.0687 0.2737 0.0028 0.0140 
 C_aust_RS37 20 0.0025 0.0046 0.3899 0.0015 0.2427 0.0020 0.0021 0.0016 0.0633 0.2759 0.0034 0.0103 
 C_aust_RS37 20 0.0034 0.0058 0.4165 0.0023 0.2061 0.0061 0.0019 0.0005 0.0555 0.2872 0.0024 0.0124 
 C_aust_RS37 20 0.0083 0.0067 0.4581 0.0008 0.2194 0.0031 0.0019 0.0004 0.0664 0.2157 0.0029 0.0162 
  C_aust_A1b 22 0.0011 0.0010 0.4355 0.0022 0.3817 0.0037 0.0012 0.0005 0.0768 0.0929 0.0018 0.0017 
   C_aust_A2 22 0.0077 0.0035 0.3552 0.0013 0.3329 0.0145 0.0047 0.0017 0.0552 0.1948 0.0210 0.0075 
   C_aust_A3 22 0.0008 0.0017 0.4717 0.0015 0.0941 0.0023 0.0228 0.0004 0.2824 0.0952 0.0252 0.0018 
   C_aust_A4 22 0.0012 0.0013 0.3809 0.0012 0.3096 0.0176 0.0035 0.0004 0.1423 0.1370 0.0031 0.0018 
   C_aust_A5 22 0.0018 0.0032 0.6526 0.0011 0.1873 0.0039 0.0083 0.0005 0.0873 0.0481 0.0023 0.0036 
   C_aust_A6 22 0.0011 0.0012 0.4874 0.0010 0.3255 0.0105 0.0024 0.0029 0.0998 0.0625 0.0027 0.0029 
   C_aust_A7 22 0.0029 0.0011 0.5136 0.0008 0.2119 0.0020 0.0034 0.0014 0.0986 0.1576 0.0035 0.0032 
 C_melap_RS4 12 0.1090 0.4937 0.0028 0.0387 0.0009 0.0392 0.2966 0.0037 0.0032 0.0023 0.0017 0.0083 
 C_melap_RS4 12 0.1480 0.5206 0.0008 0.0244 0.0005 0.0042 0.2941 0.0004 0.0007 0.0010 0.0032 0.0019 
 C_melap_RS4 12 0.2027 0.3643 0.0027 0.0706 0.0020 0.0073 0.3285 0.0036 0.0006 0.0077 0.0040 0.0060 
 C_melap_RS4 12 0.2755 0.2872 0.0012 0.0339 0.0010 0.0058 0.3873 0.0016 0.0007 0.0018 0.0012 0.0027 
 C_melap_RS4 12 0.2028 0.3147 0.0056 0.0210 0.0087 0.0362 0.3983 0.0011 0.0010 0.0023 0.0014 0.0069 
 C_melap_RS4 12 0.3425 0.1913 0.0031 0.0078 0.0016 0.0102 0.4308 0.0009 0.0006 0.0035 0.0050 0.0028 
 C_melap_RS4 12 0.3454 0.1813 0.0030 0.0130 0.0013 0.0259 0.4220 0.0007 0.0008 0.0025 0.0016 0.0026 
 C_melap_RS4 12 0.0329 0.0599 0.0007 0.6540 0.0005 0.0035 0.2440 0.0007 0.0003 0.0006 0.0020 0.0009 
 C_melap_RS4 12 0.1460 0.4270 0.0085 0.0570 0.0022 0.0030 0.3345 0.0013 0.0011 0.0068 0.0047 0.0079 
 C_melap_RS4 12 0.1623 0.2895 0.0020 0.0097 0.0009 0.0081 0.5077 0.0013 0.0008 0.0025 0.0115 0.0037 
 C_melap_RS4 12 0.2069 0.4534 0.0014 0.0879 0.0012 0.0342 0.2005 0.0015 0.0008 0.0018 0.0055 0.0051 
 C_melap_RS4 12 0.2788 0.3123 0.0025 0.0128 0.0012 0.0042 0.3659 0.0013 0.0009 0.0025 0.0140 0.0037 
 C_melap_RS4 13 0.0010 0.0034 0.0001 0.0001 0.0001 0.0002 0.5073 0.4873 0.0001 0.0001 0.0001 0.0002 
 C_melap_RS4 13 0.0022 0.0100 0.0002 0.0002 0.0002 0.0011 0.4886 0.4960 0.0003 0.0002 0.0003 0.0007 
 C_melap_RS4 13 0.0290 0.6555 0.0004 0.0014 0.0004 0.0032 0.3039 0.0022 0.0008 0.0005 0.0004 0.0025 
 C_melap_RS4 13 0.1098 0.5758 0.0006 0.0008 0.0012 0.0017 0.2415 0.0083 0.0024 0.0010 0.0015 0.0555 
 C_melap_RS4 13 0.5394 0.1950 0.0003 0.0026 0.0010 0.0004 0.2478 0.0021 0.0006 0.0004 0.0055 0.0048 
 C_melap_RS4 13 0.0724 0.6688 0.0006 0.0003 0.0009 0.0034 0.1422 0.0019 0.0013 0.0022 0.0013 0.1049 
 C_melap_RS4 13 0.0203 0.6973 0.0005 0.0007 0.0004 0.0020 0.2722 0.0015 0.0004 0.0007 0.0008 0.0031 
 C_melap_RS4 13 0.0636 0.5597 0.0012 0.0015 0.0008 0.0004 0.3134 0.0007 0.0015 0.0088 0.0005 0.0480 
 C_melap_RS4 13 0.0452 0.6043 0.0023 0.0003 0.0010 0.0175 0.3147 0.0013 0.0008 0.0023 0.0007 0.0096 
 C_melap_RS4 13 0.2302 0.5593 0.0003 0.0011 0.0004 0.0028 0.1991 0.0005 0.0012 0.0003 0.0018 0.0030 
 C_melap_RS4 13 0.0272 0.0571 0.0012 0.0008 0.0004 0.0036 0.4088 0.0010 0.0015 0.0010 0.4938 0.0035 
 C_melap_RS4 13 0.0141 0.6738 0.0007 0.0048 0.0011 0.0035 0.2910 0.0020 0.0013 0.0008 0.0009 0.0060 
 C_melap_RS1 14 0.2409 0.2898 0.0020 0.0004 0.0036 0.0704 0.3707 0.0006 0.0021 0.0002 0.0188 0.0005 
 C_melap_RS1 14 0.0103 0.0838 0.0002 0.0002 0.0009 0.6017 0.2991 0.0007 0.0003 0.0001 0.0026 0.0001 
 C_melap_RS1 14 0.0734 0.5854 0.0007 0.0007 0.0076 0.0271 0.2950 0.0041 0.0009 0.0008 0.0040 0.0003 
 C_melap_RS1 14 0.0947 0.5463 0.0008 0.0009 0.0042 0.0510 0.2632 0.0353 0.0004 0.0002 0.0023 0.0006 
 C_melap_RS1 14 0.2159 0.4486 0.0007 0.0002 0.0036 0.0222 0.2960 0.0055 0.0022 0.0004 0.0042 0.0004 
 C_melap_RS1 14 0.0592 0.4954 0.0055 0.0007 0.0185 0.0520 0.3639 0.0007 0.0018 0.0004 0.0012 0.0007 
 C_melap_RS1 14 0.0114 0.4109 0.0005 0.0010 0.0031 0.0222 0.5370 0.0092 0.0008 0.0004 0.0033 0.0001 
 C_melap_RS1 14 0.0948 0.5580 0.0006 0.0017 0.0026 0.0661 0.2609 0.0113 0.0008 0.0001 0.0031 0.0001 
 C_melap_RS1 14 0.0284 0.6005 0.0011 0.0004 0.0024 0.0274 0.3276 0.0018 0.0006 0.0003 0.0091 0.0003 
 C_melap_RS1 14 0.1011 0.5624 0.0009 0.0005 0.0021 0.0115 0.2636 0.0151 0.0007 0.0001 0.0419 0.0001 
 C_melap_RS1 14 0.1135 0.5730 0.0007 0.0006 0.0022 0.0178 0.2873 0.0012 0.0004 0.0001 0.0029 0.0002 
 C_melap_RS1 14 0.0385 0.3811 0.0011 0.0002 0.0023 0.0721 0.4579 0.0008 0.0048 0.0006 0.0406 0.0001 
 C_melap_RS4 16 0.0403 0.6255 0.0028 0.0149 0.0022 0.0093 0.2722 0.0015 0.0045 0.0022 0.0176 0.0070 
 C_melap_RS4 16 0.0834 0.5698 0.0021 0.0149 0.0037 0.0030 0.2961 0.0009 0.0045 0.0019 0.0142 0.0056 
 C_melap_RS4 16 0.0806 0.5913 0.0010 0.0345 0.0019 0.0041 0.2453 0.0013 0.0048 0.0011 0.0290 0.0050 
 C_melap_RS4 16 0.1237 0.5980 0.0021 0.0054 0.0076 0.0032 0.2176 0.0019 0.0070 0.0041 0.0162 0.0133 
 C_melap_RS4 16 0.0543 0.6255 0.0030 0.0126 0.0034 0.0069 0.2651 0.0036 0.0040 0.0026 0.0093 0.0098 
 C_melap_RS4 16 0.0952 0.5033 0.0013 0.0133 0.0022 0.0039 0.3489 0.0014 0.0042 0.0012 0.0198 0.0052 
 C_melap_RS4 16 0.0777 0.5109 0.0017 0.0127 0.0023 0.0222 0.3177 0.0010 0.0069 0.0016 0.0374 0.0079 
 C_melap_RS4 16 0.1407 0.4993 0.0024 0.0216 0.0045 0.0047 0.2945 0.0009 0.0070 0.0023 0.0155 0.0067 
 C_melap_RS4 16 0.0551 0.5820 0.0021 0.0093 0.0031 0.0045 0.3043 0.0005 0.0097 0.0019 0.0210 0.0065 
 C_melap_RS4 16 0.0503 0.4460 0.0055 0.0177 0.0106 0.0074 0.3762 0.0017 0.0337 0.0042 0.0377 0.0092 
 C_melap_RS4 16 0.0448 0.4524 0.0025 0.0094 0.0032 0.0082 0.4472 0.0003 0.0118 0.0015 0.0145 0.0042 
 C_melap_RS4 16 0.1219 0.4844 0.0030 0.0097 0.0028 0.0031 0.3057 0.0009 0.0133 0.0016 0.0461 0.0076 
 C_melap_RS5 19 0.0575 0.5777 0.0014 0.0600 0.0015 0.0088 0.2561 0.0014 0.0022 0.0021 0.0271 0.0042 
 C_melap_RS5 19 0.0763 0.5733 0.0027 0.0181 0.0026 0.0208 0.2613 0.0125 0.0075 0.0035 0.0128 0.0087 
 C_melap_RS5 19 0.1266 0.6313 0.0015 0.0255 0.0019 0.0075 0.1870 0.0015 0.0028 0.0029 0.0048 0.0066 
 C_melap_RS5 19 0.1291 0.5723 0.0011 0.0278 0.0020 0.0091 0.2213 0.0018 0.0026 0.0031 0.0220 0.0080 
 C_melap_RS5 19 0.1459 0.4429 0.0012 0.0257 0.0017 0.0262 0.3333 0.0033 0.0016 0.0019 0.0117 0.0046 
 C_melap_RS5 19 0.0612 0.5114 0.0016 0.0184 0.0022 0.0044 0.3783 0.0043 0.0016 0.0023 0.0100 0.0043 
 C_melap_RS5 19 0.1520 0.5362 0.0022 0.0255 0.0036 0.0111 0.2486 0.0014 0.0045 0.0027 0.0054 0.0067 
 C_melap_RS5 19 0.1654 0.3915 0.0036 0.0519 0.0038 0.0084 0.3441 0.0010 0.0068 0.0073 0.0103 0.0058 
 C_melap_RS5 19 0.0520 0.6272 0.0016 0.0204 0.0020 0.0125 0.2515 0.0009 0.0019 0.0030 0.0214 0.0056 
 C_melap_RS5 19 0.0726 0.5109 0.0018 0.0465 0.0018 0.0069 0.3136 0.0008 0.0019 0.0052 0.0322 0.0057 
 C_melap_RS5 19 0.0494 0.6189 0.0092 0.0275 0.0057 0.0065 0.2563 0.0029 0.0035 0.0052 0.0056 0.0093 
 C_melap_RS5 19 0.0588 0.5725 0.0013 0.0273 0.0014 0.0072 0.3136 0.0017 0.0035 0.0022 0.0064 0.0041 
