# Supplementary material for: Population genomic response to geographic gradients by widespread and endemic fishes of the Arabian Peninsula
Source: Ecol Evol. 2020 Apr 12;10(10):4314–30. doi: 10.1002/ece3.6199 (PMC7246217; doi:10.1002/ece3.6199)
Supplement: Supplementary file 6 — Appendix S1 [file ECE3-10-4314-s006.zip › Appendix S1, STRUCTURE and PCA Plots, Dryad/STRUCTURE/C. austriacus & C. melapterus/results_job_T57_f]

----------------------------------------------------
STRUCTURE by Pritchard, Stephens and Donnelly (2000)
     and Falush, Stephens and Pritchard (2003)
       Code by Pritchard, Falush and Hubisz
             Version 2.3.4 (Jul 2012)
----------------------------------------------------


Command line arguments:   /home/compartido2/pablo_saenz/Structure/structure_kernel_src/structure -m parameter_job_T57 
Input File:    /home/compartido2/pablo_saenz/joey/structure/C_aus_x_C_mel/data_job_T57

Run parameters:
   138 individuals
   2782 loci
   12 populations assumed
   200000 Burn-in period
   300000 Reps
LOCPRIOR model used


--------------------------------------------
Proportion of membership of each pre-defined
 population in each of the 12 clusters

Given    Inferred Clusters                                                                      Number of
 Pop       1      2      3      4      5      6      7      8      9     10     11     12      Individuals

  1:     0.005  0.174  0.016  0.002  0.002  0.001  0.264  0.010  0.457  0.003  0.050  0.018       12
  2:     0.002  0.141  0.018  0.002  0.001  0.006  0.249  0.008  0.470  0.016  0.052  0.036       12
  4:     0.001  0.208  0.004  0.005  0.001  0.004  0.198  0.013  0.493  0.001  0.029  0.042       11
  9:     0.002  0.132  0.007  0.001  0.001  0.004  0.241  0.008  0.551  0.002  0.034  0.016       12
 10:     0.025  0.182  0.023  0.001  0.002  0.000  0.162  0.008  0.512  0.002  0.055  0.028       12
 12:     0.306  0.003  0.003  0.324  0.087  0.133  0.002  0.024  0.002  0.111  0.003  0.002       12
 13:     0.418  0.001  0.024  0.222  0.002  0.238  0.001  0.042  0.001  0.032  0.017  0.002       12
 14:     0.380  0.004  0.005  0.391  0.005  0.131  0.003  0.013  0.002  0.055  0.005  0.006       12
 16:     0.449  0.004  0.020  0.319  0.014  0.113  0.002  0.027  0.002  0.028  0.014  0.009       12
 19:     0.488  0.003  0.006  0.269  0.040  0.115  0.005  0.026  0.002  0.029  0.018  0.000       12
 20:     0.002  0.116  0.021  0.003  0.001  0.001  0.280  0.008  0.477  0.004  0.059  0.027       12
 22:     0.003  0.176  0.008  0.004  0.002  0.001  0.147  0.029  0.538  0.002  0.016  0.076        7
--------------------------------------------

Allele-freq. divergence among pops (Net nucleotide distance),
computed using point estimates of P.

      1       2       3       4       5       6       7       8       9      10      11      12      
 1      -    0.0126  0.0037  0.0141  0.0395  0.0286  0.0107  0.0271  0.0139  0.0281  0.0048  0.0199  
 2   0.0126     -    0.0053  0.0250  0.0454  0.0362  0.0069  0.0297  0.0067  0.0352  0.0052  0.0156  
 3   0.0037  0.0053     -    0.0153  0.0371  0.0261  0.0034  0.0229  0.0054  0.0269  0.0003  0.0127  
 4   0.0141  0.0250  0.0153     -    0.0483  0.0350  0.0227  0.0297  0.0256  0.0350  0.0166  0.0301  
 5   0.0395  0.0454  0.0371  0.0483     -    0.0621  0.0431  0.0597  0.0461  0.0620  0.0380  0.0521  
 6   0.0286  0.0362  0.0261  0.0350  0.0621     -    0.0335  0.0496  0.0372  0.0517  0.0274  0.0433  
 7   0.0107  0.0069  0.0034  0.0227  0.0431  0.0335     -    0.0276  0.0052  0.0337  0.0023  0.0143  
 8   0.0271  0.0297  0.0229  0.0297  0.0597  0.0496  0.0276     -    0.0301  0.0480  0.0237  0.0316  
 9   0.0139  0.0067  0.0054  0.0256  0.0461  0.0372  0.0052  0.0301     -    0.0374  0.0050  0.0140  
10   0.0281  0.0352  0.0269  0.0350  0.0620  0.0517  0.0337  0.0480  0.0374     -    0.0279  0.0422  
11   0.0048  0.0052  0.0003  0.0166  0.0380  0.0274  0.0023  0.0237  0.0050  0.0279     -    0.0121  
12   0.0199  0.0156  0.0127  0.0301  0.0521  0.0433  0.0143  0.0316  0.0140  0.0422  0.0121     -    

Average distances (expected heterozygosity) between individuals in same cluster:
cluster  1  : 0.2521 
cluster  2  : 0.2402 
cluster  3  : 0.2689 
cluster  4  : 0.1813 
cluster  5  : 0.1661 
cluster  6  : 0.1866 
cluster  7  : 0.2461 
cluster  8  : 0.1940 
cluster  9  : 0.2267 
cluster 10  : 0.1939 
cluster 11  : 0.2646 
cluster 12  : 0.2186 

--------------------------------------------
Estimated Ln Prob of Data   = -279766.9
Mean value of ln likelihood = -263350.2
Variance of ln likelihood   = 32833.5
Mean value of alpha         = 2.1071

Mean value of alpha_local for each location:
	location  1:  0.1018  2.4780  0.2196  0.0591  0.0529  0.0399  3.7679  0.1886  6.2660  0.0706  0.9288  0.3240
	location  2:  0.0625  2.7488  0.3512  0.0580  0.0284  0.1535  4.9454  0.1588  9.2827  0.3648  1.0470  0.6776
	location  4:  0.0484  3.4343  0.0988  0.1131  0.0413  0.0841  3.3458  0.2392  7.7824  0.0318  0.5998  0.6774
	location  9:  0.0555  1.8471  0.1203  0.0460  0.0442  0.0756  3.2425  0.1617  7.4427  0.0562  0.4300  0.2235
	location 10:  0.6455  3.1379  0.4113  0.0276  0.0505  0.0157  2.5036  0.2136  8.2593  0.0777  1.0002  0.4383
	location 12:  4.3815  0.0735  0.0558  4.9972  0.8364  2.3517  0.0661  0.4290  0.0580  1.6844  0.0542  0.0764
	location 13:  0.7115  0.0211  0.0787  0.6781  0.0261  0.5692  0.0227  0.0775  0.0185  0.1008  0.0471  0.0217
	location 14:  6.0913  0.1005  0.1002  6.5818  0.1174  2.4443  0.0901  0.2495  0.0824  0.9731  0.0986  0.1167
	location 16:  12.0382  0.1380  0.5855  8.6055  0.4573  3.4171  0.0786  0.8362  0.0966  0.8024  0.4004  0.2740
	location 19:  17.5901  0.1219  0.2413  9.4207  1.7695  4.4901  0.2127  1.0108  0.0775  0.8942  0.7011  0.0191
	location 20:  0.0920  3.3008  0.7582  0.1260  0.0695  0.0516  7.5600  0.2352  12.8427  0.1473  2.0038  0.7689
	location 22:  0.0838  3.0805  0.2128  0.1002  0.0587  0.0461  2.7877  0.3675  9.8930  0.0656  0.2471  1.1382

Mean value of Fst_1         = 0.0854
Mean value of Fst_2         = 0.2172
Mean value of Fst_3         = 0.0032
Mean value of Fst_4         = 0.3370
Mean value of Fst_5         = 0.9123
Mean value of Fst_6         = 0.4010
Mean value of Fst_7         = 0.1433
Mean value of Fst_8         = 0.9030
Mean value of Fst_9         = 0.1169
Mean value of Fst_10         = 0.8930
Mean value of Fst_11         = 0.0765
Mean value of Fst_12         = 0.9554

Mean value of r = 0.1774

Inferred ancestry of individuals:
        Label (%Miss) Pop:  Inferred clusters
  1 C_aust_RS25    (1)    1 :  0.004 0.271 0.014 0.002 0.002 0.002 0.165 0.022 0.457 0.005 0.039 0.017 
  2 C_aust_RS25    (2)    1 :  0.002 0.083 0.008 0.001 0.001 0.002 0.353 0.016 0.460 0.002 0.046 0.028 
  3 C_aust_RS26    (1)    1 :  0.001 0.120 0.007 0.001 0.001 0.001 0.451 0.020 0.342 0.001 0.038 0.017 
  4 C_aust_RS26    (0)    1 :  0.010 0.162 0.023 0.001 0.002 0.001 0.183 0.006 0.556 0.002 0.048 0.007 
  5 C_aust_RS26    (1)    1 :  0.011 0.241 0.017 0.002 0.001 0.001 0.187 0.004 0.486 0.001 0.043 0.005 
  6 C_aust_RS26    (1)    1 :  0.003 0.139 0.013 0.002 0.001 0.001 0.264 0.005 0.496 0.001 0.052 0.025 
  7 C_aust_RS26    (0)    1 :  0.003 0.172 0.014 0.001 0.001 0.001 0.329 0.014 0.399 0.001 0.050 0.015 
  8 C_aust_RS26    (0)    1 :  0.013 0.115 0.044 0.006 0.001 0.001 0.247 0.008 0.469 0.005 0.070 0.021 
  9 C_aust_RS26    (1)    1 :  0.004 0.166 0.010 0.001 0.001 0.000 0.287 0.005 0.416 0.003 0.056 0.052 
 10 C_aust_RS26    (0)    1 :  0.002 0.389 0.008 0.001 0.002 0.001 0.193 0.006 0.348 0.004 0.037 0.010 
 11 C_aust_RS26    (2)    1 :  0.006 0.104 0.020 0.001 0.001 0.001 0.265 0.006 0.514 0.001 0.076 0.006 
 12 C_aust_RS26    (0)    1 :  0.003 0.132 0.011 0.002 0.006 0.001 0.249 0.003 0.538 0.006 0.043 0.008 
 13 C_aust_RS27    (4)    2 :  0.001 0.199 0.008 0.000 0.000 0.002 0.216 0.022 0.399 0.009 0.041 0.103 
 14 C_aust_RS27    (1)    2 :  0.001 0.143 0.016 0.001 0.000 0.005 0.228 0.004 0.537 0.008 0.038 0.017 
 15 C_aust_RS27    (1)    2 :  0.002 0.127 0.017 0.002 0.001 0.003 0.192 0.007 0.522 0.025 0.039 0.064 
 16 C_aust_RS27    (2)    2 :  0.005 0.220 0.034 0.001 0.001 0.008 0.188 0.004 0.432 0.019 0.070 0.018 
 17 C_aust_RS27    (4)    2 :  0.004 0.139 0.040 0.003 0.000 0.013 0.261 0.006 0.390 0.031 0.084 0.030 
 18 C_aust_RS27    (1)    2 :  0.001 0.109 0.013 0.001 0.000 0.003 0.261 0.004 0.531 0.005 0.052 0.020 
 19 C_aust_RS27   (10)    2 :  0.001 0.078 0.007 0.001 0.000 0.002 0.203 0.009 0.652 0.004 0.019 0.024 
 20 C_aust_RS27    (2)    2 :  0.002 0.113 0.015 0.005 0.001 0.004 0.253 0.026 0.410 0.050 0.066 0.055 
 21 C_aust_RS27    (4)    2 :  0.001 0.118 0.014 0.003 0.000 0.016 0.266 0.005 0.505 0.009 0.042 0.022 
 22 C_aust_RS27    (1)    2 :  0.002 0.136 0.018 0.002 0.001 0.002 0.355 0.005 0.358 0.007 0.076 0.039 
 23 C_aust_RS27    (1)    2 :  0.002 0.120 0.023 0.001 0.000 0.012 0.255 0.005 0.506 0.006 0.048 0.022 
 24 C_aust_RS27    (0)    2 :  0.001 0.186 0.013 0.001 0.001 0.001 0.307 0.004 0.401 0.013 0.054 0.018 
 25 C_aust_RS46    (5)    4 :  0.004 0.189 0.006 0.004 0.000 0.008 0.220 0.009 0.479 0.001 0.049 0.031 
 26 C_aust_RS48    (8)    4 :  0.001 0.404 0.002 0.002 0.000 0.001 0.138 0.014 0.403 0.001 0.017 0.016 
 27 C_aust_RS51    (4)    4 :  0.001 0.189 0.006 0.016 0.001 0.004 0.211 0.012 0.494 0.001 0.024 0.040 
 28 C_aust_RS53    (1)    4 :  0.002 0.233 0.006 0.002 0.002 0.001 0.245 0.032 0.411 0.000 0.035 0.032 
 29 C_aust_RS54    (2)    4 :  0.001 0.182 0.005 0.001 0.001 0.002 0.226 0.004 0.476 0.000 0.043 0.058 
 30 C_aust_RS55   (14)    4 :  0.001 0.087 0.003 0.006 0.001 0.001 0.108 0.021 0.646 0.001 0.021 0.102 
 31 C_aust_RS57    (3)    4 :  0.001 0.161 0.003 0.001 0.002 0.002 0.127 0.004 0.664 0.000 0.018 0.016 
 32 C_aust_RS58    (1)    4 :  0.001 0.267 0.002 0.003 0.001 0.001 0.203 0.009 0.433 0.000 0.025 0.054 
 33 C_aust_RS59    (2)    4 :  0.002 0.128 0.005 0.007 0.001 0.016 0.280 0.026 0.483 0.000 0.031 0.022 
 34 C_aust_RS97    (2)    4 :  0.001 0.214 0.006 0.012 0.001 0.001 0.187 0.003 0.461 0.001 0.038 0.074 
 35 C_aust_RS98    (1)    4 :  0.001 0.233 0.003 0.001 0.000 0.002 0.235 0.005 0.478 0.000 0.021 0.020 
 36 C_aust_RS52    (2)    9 :  0.002 0.199 0.011 0.001 0.001 0.001 0.220 0.004 0.496 0.001 0.045 0.019 
 37 C_aust_RS53    (4)    9 :  0.004 0.103 0.010 0.001 0.001 0.005 0.315 0.005 0.520 0.003 0.025 0.008 
 38 C_aust_RS53    (6)    9 :  0.002 0.205 0.003 0.002 0.001 0.002 0.118 0.005 0.643 0.002 0.014 0.005 
 39 C_aust_RS53    (3)    9 :  0.002 0.151 0.006 0.001 0.001 0.002 0.220 0.003 0.584 0.001 0.022 0.007 
 40 C_aust_RS53    (9)    9 :  0.001 0.086 0.004 0.002 0.001 0.002 0.379 0.022 0.363 0.001 0.096 0.043 
 41 C_aust_RS53    (4)    9 :  0.001 0.171 0.008 0.003 0.004 0.001 0.321 0.020 0.414 0.001 0.035 0.021 
 42 C_aust_RS53    (4)    9 :  0.003 0.065 0.013 0.001 0.001 0.025 0.188 0.010 0.659 0.001 0.026 0.008 
 43 C_aust_RS53    (3)    9 :  0.003 0.097 0.004 0.001 0.001 0.001 0.204 0.005 0.630 0.002 0.040 0.013 
 44 C_aust_RS53    (8)    9 :  0.002 0.061 0.007 0.001 0.002 0.002 0.215 0.011 0.642 0.005 0.033 0.019 
 45 C_aust_RS53    (2)    9 :  0.002 0.165 0.006 0.002 0.001 0.001 0.321 0.003 0.465 0.001 0.026 0.006 
 46 C_aust_RS53    (6)    9 :  0.002 0.162 0.004 0.001 0.001 0.001 0.176 0.004 0.597 0.004 0.017 0.030 
 47 C_aust_RS53    (2)    9 :  0.004 0.114 0.010 0.001 0.001 0.001 0.218 0.009 0.600 0.001 0.030 0.010 
 48 C_aust_RS14    (2)   10 :  0.016 0.257 0.017 0.001 0.001 0.000 0.096 0.004 0.549 0.006 0.037 0.015 
 49 C_aust_RS14    (3)   10 :  0.039 0.148 0.035 0.001 0.001 0.000 0.135 0.006 0.547 0.002 0.071 0.015 
 50 C_aust_RS14    (1)   10 :  0.018 0.306 0.024 0.000 0.001 0.000 0.099 0.006 0.489 0.002 0.038 0.017 
 51 C_aust_RS14    (1)   10 :  0.018 0.318 0.019 0.001 0.002 0.000 0.198 0.010 0.385 0.002 0.038 0.009 
 52 C_aust_RS15    (1)   10 :  0.016 0.169 0.017 0.000 0.005 0.000 0.219 0.003 0.487 0.001 0.057 0.024 
 53 C_aust_RS17    (1)   10 :  0.045 0.127 0.035 0.001 0.001 0.000 0.267 0.017 0.341 0.005 0.092 0.070 
 54 C_aust_RS26    (3)   10 :  0.047 0.107 0.027 0.001 0.003 0.000 0.135 0.002 0.593 0.006 0.071 0.009 
 55 C_aust_RS26    (1)   10 :  0.016 0.227 0.014 0.001 0.002 0.000 0.179 0.018 0.468 0.002 0.046 0.028 
 56 C_aust_RS26    (1)   10 :  0.036 0.130 0.038 0.001 0.003 0.000 0.238 0.009 0.451 0.002 0.071 0.021 
 57 C_aust_RS27    (0)   10 :  0.020 0.092 0.021 0.000 0.001 0.000 0.168 0.012 0.609 0.001 0.053 0.024 
 58 C_aust_RS27    (8)   10 :  0.010 0.135 0.011 0.000 0.002 0.000 0.099 0.005 0.663 0.001 0.038 0.035 
 59 C_aust_RS27    (1)   10 :  0.020 0.169 0.020 0.001 0.001 0.000 0.105 0.002 0.568 0.001 0.049 0.065 
 60 C_aust_RS35    (1)   20 :  0.001 0.089 0.014 0.001 0.001 0.001 0.353 0.007 0.464 0.003 0.046 0.019 
 61 C_aust_RS36   (11)   20 :  0.002 0.077 0.016 0.004 0.002 0.001 0.252 0.005 0.581 0.002 0.047 0.011 
 62 C_aust_RS36    (4)   20 :  0.003 0.090 0.019 0.006 0.001 0.001 0.295 0.013 0.468 0.004 0.053 0.049 
 63 C_aust_RS37    (2)   20 :  0.002 0.146 0.023 0.004 0.001 0.001 0.236 0.007 0.483 0.002 0.059 0.037 
 64 C_aust_RS37    (1)   20 :  0.003 0.199 0.027 0.004 0.001 0.000 0.224 0.006 0.441 0.007 0.069 0.018 
 65 C_aust_RS37    (1)   20 :  0.002 0.094 0.017 0.002 0.003 0.001 0.306 0.005 0.481 0.002 0.062 0.025 
 66 C_aust_RS37    (2)   20 :  0.002 0.087 0.020 0.001 0.001 0.003 0.307 0.006 0.449 0.004 0.064 0.054 
 67 C_aust_RS37    (1)   20 :  0.002 0.089 0.018 0.004 0.001 0.001 0.298 0.012 0.498 0.002 0.048 0.026 
 68 C_aust_RS37    (1)   20 :  0.003 0.144 0.027 0.004 0.001 0.001 0.279 0.014 0.440 0.003 0.064 0.020 
 69 C_aust_RS37    (0)   20 :  0.002 0.130 0.019 0.002 0.002 0.002 0.324 0.008 0.426 0.002 0.062 0.022 
 70 C_aust_RS37    (0)   20 :  0.003 0.117 0.025 0.003 0.002 0.001 0.285 0.007 0.471 0.002 0.070 0.014 
 71 C_aust_RS37    (0)   20 :  0.004 0.125 0.032 0.002 0.001 0.001 0.205 0.008 0.520 0.011 0.068 0.022 
 72 C_aust_A1b    (6)   22 :  0.001 0.243 0.005 0.001 0.002 0.000 0.136 0.006 0.550 0.001 0.016 0.038 
 73 C_aust_A2    (4)   22 :  0.005 0.205 0.016 0.007 0.002 0.001 0.239 0.028 0.442 0.004 0.024 0.027 
 74 C_aust_A3   (21)   22 :  0.003 0.087 0.006 0.006 0.002 0.001 0.123 0.117 0.488 0.001 0.006 0.161 
 75 C_aust_A4    (7)   22 :  0.003 0.213 0.006 0.004 0.001 0.001 0.167 0.012 0.459 0.001 0.023 0.110 
 76 C_aust_A5   (13)   22 :  0.003 0.128 0.008 0.005 0.001 0.001 0.078 0.007 0.672 0.001 0.010 0.087 
 77 C_aust_A6    (8)   22 :  0.002 0.231 0.007 0.001 0.001 0.002 0.119 0.022 0.563 0.001 0.014 0.036 
 78 C_aust_A7    (2)   22 :  0.002 0.127 0.007 0.001 0.001 0.001 0.165 0.011 0.589 0.005 0.020 0.070 
 79 C_melap_RS4   (19)   12 :  0.414 0.002 0.004 0.283 0.042 0.157 0.002 0.011 0.002 0.069 0.005 0.009 
 80 C_melap_RS4   (20)   12 :  0.478 0.001 0.001 0.292 0.029 0.091 0.001 0.020 0.001 0.083 0.001 0.001 
 81 C_melap_RS4   (19)   12 :  0.330 0.003 0.003 0.312 0.072 0.160 0.004 0.022 0.002 0.085 0.004 0.001 
 82 C_melap_RS4   (27)   12 :  0.282 0.003 0.001 0.299 0.042 0.184 0.001 0.007 0.001 0.177 0.001 0.002 
 83 C_melap_RS4   (20)   12 :  0.247 0.015 0.004 0.422 0.027 0.155 0.003 0.007 0.005 0.109 0.004 0.003 
 84 C_melap_RS4   (22)   12 :  0.216 0.003 0.002 0.404 0.012 0.130 0.003 0.033 0.003 0.191 0.003 0.001 
 85 C_melap_RS4   (24)   12 :  0.241 0.002 0.003 0.432 0.017 0.102 0.003 0.011 0.003 0.182 0.003 0.002 
 86 C_melap_RS4   (34)   12 :  0.078 0.001 0.001 0.199 0.611 0.072 0.001 0.012 0.001 0.024 0.001 0.001 
 87 C_melap_RS4   (20)   12 :  0.392 0.003 0.003 0.277 0.061 0.129 0.004 0.020 0.004 0.103 0.003 0.002 
 88 C_melap_RS4   (29)   12 :  0.247 0.001 0.001 0.462 0.016 0.134 0.001 0.062 0.001 0.072 0.001 0.001 
 89 C_melap_RS4   (22)   12 :  0.447 0.003 0.005 0.196 0.091 0.118 0.002 0.034 0.001 0.097 0.003 0.002 
 90 C_melap_RS4   (23)   12 :  0.295 0.002 0.003 0.314 0.018 0.165 0.002 0.052 0.002 0.142 0.002 0.002 
 91 C_melap_RS4   (29)   13 :  0.004 0.000 0.000 0.019 0.000 0.974 0.000 0.000 0.000 0.001 0.000 0.000 
 92 C_melap_RS4    (7)   13 :  0.008 0.000 0.001 0.023 0.000 0.964 0.000 0.001 0.000 0.001 0.001 0.000 
 93 C_melap_RS4   (12)   13 :  0.618 0.000 0.002 0.230 0.001 0.137 0.000 0.002 0.000 0.006 0.001 0.000 
 94 C_melap_RS4   (14)   13 :  0.505 0.002 0.046 0.262 0.001 0.114 0.003 0.005 0.000 0.016 0.043 0.004 
 95 C_melap_RS4   (11)   13 :  0.455 0.001 0.011 0.153 0.003 0.086 0.000 0.068 0.000 0.216 0.005 0.002 
 96 C_melap_RS4   (15)   13 :  0.450 0.001 0.172 0.203 0.001 0.044 0.001 0.004 0.000 0.007 0.116 0.001 
 97 C_melap_RS4    (9)   13 :  0.633 0.001 0.005 0.222 0.001 0.126 0.001 0.004 0.000 0.005 0.002 0.001 
 98 C_melap_RS4    (8)   13 :  0.599 0.001 0.022 0.276 0.003 0.070 0.003 0.002 0.001 0.006 0.016 0.001 
 99 C_melap_RS4    (8)   13 :  0.527 0.001 0.010 0.325 0.000 0.118 0.002 0.003 0.002 0.005 0.006 0.000 
100 C_melap_RS4    (8)   13 :  0.575 0.001 0.009 0.244 0.003 0.035 0.001 0.008 0.001 0.114 0.003 0.007 
101 C_melap_RS4   (23)   13 :  0.033 0.002 0.007 0.477 0.001 0.064 0.001 0.408 0.001 0.002 0.005 0.001 
102 C_melap_RS4    (7)   13 :  0.615 0.002 0.006 0.232 0.011 0.118 0.001 0.005 0.000 0.003 0.003 0.003 
103 C_melap_RS1   (23)   14 :  0.296 0.005 0.004 0.486 0.004 0.059 0.003 0.022 0.004 0.103 0.004 0.008 
104 C_melap_RS1   (41)   14 :  0.122 0.001 0.002 0.731 0.005 0.109 0.001 0.004 0.001 0.017 0.002 0.004 
105 C_melap_RS1   (14)   14 :  0.493 0.005 0.005 0.329 0.005 0.111 0.004 0.008 0.002 0.029 0.005 0.002 
106 C_melap_RS1   (13)   14 :  0.422 0.004 0.009 0.285 0.006 0.184 0.004 0.004 0.003 0.070 0.006 0.003 
107 C_melap_RS1   (12)   14 :  0.418 0.004 0.004 0.285 0.002 0.152 0.005 0.016 0.002 0.099 0.005 0.008 
108 C_melap_RS1   (13)   14 :  0.416 0.013 0.007 0.372 0.007 0.091 0.006 0.003 0.006 0.067 0.007 0.006 
109 C_melap_RS1   (18)   14 :  0.285 0.002 0.002 0.453 0.005 0.229 0.002 0.007 0.001 0.012 0.002 0.003 
110 C_melap_RS1   (14)   14 :  0.475 0.003 0.004 0.268 0.007 0.161 0.002 0.008 0.002 0.064 0.004 0.002 
111 C_melap_RS1   (12)   14 :  0.501 0.002 0.004 0.288 0.003 0.144 0.003 0.016 0.003 0.029 0.004 0.004 
112 C_melap_RS1   (13)   14 :  0.433 0.002 0.008 0.293 0.004 0.138 0.002 0.041 0.003 0.066 0.008 0.003 
113 C_melap_RS1   (12)   14 :  0.489 0.002 0.005 0.301 0.008 0.103 0.002 0.006 0.001 0.076 0.005 0.002 
114 C_melap_RS1   (24)   14 :  0.215 0.003 0.002 0.600 0.003 0.096 0.002 0.021 0.002 0.029 0.003 0.024 
115 C_melap_RS4    (3)   16 :  0.546 0.002 0.016 0.239 0.016 0.127 0.002 0.025 0.002 0.010 0.012 0.003 
116 C_melap_RS4    (4)   16 :  0.499 0.003 0.017 0.293 0.017 0.108 0.002 0.017 0.002 0.024 0.013 0.005 
117 C_melap_RS4   (13)   16 :  0.465 0.002 0.015 0.290 0.034 0.115 0.001 0.030 0.001 0.029 0.011 0.007 
118 C_melap_RS4   (10)   16 :  0.549 0.006 0.040 0.208 0.005 0.111 0.003 0.025 0.002 0.018 0.027 0.007 
119 C_melap_RS4    (3)   16 :  0.502 0.003 0.026 0.256 0.012 0.145 0.002 0.010 0.003 0.015 0.024 0.003 
120 C_melap_RS4    (5)   16 :  0.409 0.002 0.012 0.360 0.014 0.135 0.001 0.020 0.001 0.033 0.009 0.004 
121 C_melap_RS4    (3)   16 :  0.401 0.002 0.021 0.367 0.012 0.111 0.001 0.029 0.002 0.023 0.014 0.017 
122 C_melap_RS4    (2)   16 :  0.409 0.006 0.019 0.301 0.020 0.110 0.002 0.018 0.002 0.092 0.014 0.008 
123 C_melap_RS4    (6)   16 :  0.478 0.004 0.019 0.321 0.009 0.095 0.002 0.028 0.002 0.023 0.013 0.006 
124 C_melap_RS4    (8)   16 :  0.393 0.007 0.019 0.326 0.015 0.128 0.002 0.060 0.004 0.016 0.014 0.015 
125 C_melap_RS4   (16)   16 :  0.297 0.004 0.010 0.557 0.009 0.071 0.001 0.014 0.002 0.011 0.008 0.016 
126 C_melap_RS4    (4)   16 :  0.439 0.003 0.019 0.304 0.010 0.101 0.002 0.053 0.003 0.040 0.014 0.012 
127 C_melap_RS5    (2)   19 :  0.493 0.002 0.004 0.270 0.062 0.103 0.003 0.039 0.001 0.011 0.012 0.000 
128 C_melap_RS5    (2)   19 :  0.495 0.003 0.008 0.257 0.026 0.139 0.005 0.026 0.002 0.016 0.022 0.000 
129 C_melap_RS5   (14)   19 :  0.592 0.002 0.009 0.212 0.034 0.088 0.005 0.013 0.001 0.024 0.020 0.000 
130 C_melap_RS5   (11)   19 :  0.509 0.002 0.008 0.237 0.039 0.099 0.005 0.036 0.001 0.039 0.024 0.000 
131 C_melap_RS5    (2)   19 :  0.406 0.002 0.004 0.324 0.036 0.138 0.003 0.021 0.001 0.053 0.011 0.000 
132 C_melap_RS5    (6)   19 :  0.445 0.002 0.004 0.310 0.026 0.157 0.003 0.027 0.001 0.014 0.011 0.000 
133 C_melap_RS5    (3)   19 :  0.535 0.004 0.006 0.203 0.041 0.104 0.003 0.013 0.001 0.075 0.015 0.000 
134 C_melap_RS5    (8)   19 :  0.358 0.004 0.006 0.322 0.067 0.127 0.009 0.035 0.002 0.050 0.020 0.000 
135 C_melap_RS5    (2)   19 :  0.516 0.003 0.007 0.298 0.029 0.090 0.004 0.025 0.001 0.009 0.018 0.000 
136 C_melap_RS5    (4)   19 :  0.455 0.002 0.006 0.294 0.048 0.096 0.007 0.048 0.001 0.026 0.017 0.000 
137 C_melap_RS5    (2)   19 :  0.538 0.004 0.009 0.234 0.035 0.109 0.008 0.015 0.004 0.014 0.029 0.000 
138 C_melap_RS5    (7)   19 :  0.517 0.001 0.004 0.260 0.039 0.124 0.003 0.019 0.001 0.020 0.011 0.000 


Estimated Allele Frequencies in each cluster
First column gives estimated ancestral frequencies


Locus 1 : 
2 alleles
14.5% missing data
   1   (0.896) 0.955 0.902 0.896 0.974 0.806 0.980 0.926 0.346 0.873 0.989 0.904 0.926 
   3   (0.104) 0.045 0.098 0.104 0.026 0.194 0.020 0.074 0.654 0.127 0.011 0.096 0.074 

Locus 2 : 
2 alleles
14.5% missing data
   2   (0.446) 0.429 0.397 0.447 0.426 0.875 0.107 0.467 0.476 0.413 0.325 0.478 0.812 
   4   (0.554) 0.571 0.603 0.553 0.574 0.125 0.893 0.533 0.524 0.587 0.675 0.522 0.188 

Locus 3 : 
2 alleles
5.1% missing data
   1   (0.897) 0.952 0.858 0.898 0.951 0.991 0.979 0.945 0.983 0.842 0.987 0.908 0.612 
   4   (0.103) 0.048 0.142 0.102 0.049 0.009 0.021 0.055 0.017 0.158 0.013 0.092 0.388 

Locus 4 : 
2 alleles
10.1% missing data
   1   (0.099) 0.077 0.046 0.099 0.073 0.318 0.033 0.045 0.783 0.035 0.312 0.082 0.037 
   4   (0.901) 0.923 0.954 0.901 0.927 0.682 0.967 0.955 0.217 0.965 0.688 0.918 0.963 

Locus 5 : 
2 alleles
2.2% missing data
   2   (0.889) 0.902 0.953 0.889 0.931 0.968 0.696 0.912 0.969 0.952 0.828 0.901 0.984 
   4   (0.111) 0.098 0.047 0.111 0.069 0.032 0.304 0.088 0.031 0.048 0.172 0.099 0.016 

Locus 6 : 
2 alleles
5.1% missing data
   3   (0.900) 0.964 0.874 0.900 0.981 0.993 0.833 0.921 0.978 0.884 0.983 0.905 0.969 
   2   (0.100) 0.036 0.126 0.100 0.019 0.007 0.167 0.079 0.022 0.116 0.017 0.095 0.031 

Locus 7 : 
2 alleles
10.1% missing data
   1   (0.586) 0.728 0.490 0.587 0.913 0.616 0.632 0.473 0.551 0.361 0.944 0.599 0.361 
   3   (0.414) 0.272 0.510 0.413 0.087 0.384 0.368 0.527 0.449 0.639 0.056 0.401 0.639 

Locus 8 : 
2 alleles
15.9% missing data
   2   (0.789) 0.853 0.897 0.788 0.763 0.754 0.384 0.806 0.916 0.856 0.437 0.805 0.908 
   4   (0.211) 0.147 0.103 0.212 0.237 0.246 0.616 0.194 0.084 0.144 0.563 0.195 0.092 

Locus 9 : 
2 alleles
2.2% missing data
   3   (0.908) 0.900 0.960 0.908 0.975 0.909 0.974 0.930 0.955 0.956 0.901 0.918 0.975 
   1   (0.092) 0.100 0.040 0.092 0.025 0.091 0.026 0.070 0.045 0.044 0.099 0.082 0.025 

Locus 10 : 
2 alleles
7.2% missing data
   1   (0.545) 0.388 0.478 0.545 0.740 0.470 0.326 0.517 0.758 0.779 0.294 0.548 0.774 
   3   (0.455) 0.612 0.522 0.455 0.260 0.530 0.674 0.483 0.242 0.221 0.706 0.452 0.226 

Locus 11 : 
2 alleles
6.5% missing data
   4   (0.756) 0.810 0.793 0.756 0.885 0.071 0.185 0.872 0.941 0.751 0.795 0.785 0.780 
   1   (0.244) 0.190 0.207 0.244 0.115 0.929 0.815 0.128 0.059 0.249 0.205 0.215 0.220 

Locus 12 : 
2 alleles
5.8% missing data
   1   (0.287) 0.204 0.309 0.287 0.074 0.089 0.063 0.363 0.210 0.413 0.777 0.312 0.417 
   3   (0.713) 0.796 0.691 0.713 0.926 0.911 0.937 0.637 0.790 0.587 0.223 0.688 0.583 

Locus 13 : 
2 alleles
1.4% missing data
   3   (0.908) 0.873 0.964 0.908 0.877 0.992 0.973 0.950 0.966 0.973 0.905 0.911 0.978 
   4   (0.092) 0.127 0.036 0.092 0.123 0.008 0.027 0.050 0.034 0.027 0.095 0.089 0.022 

Locus 14 : 
2 alleles
18.1% missing data
   1   (0.874) 0.902 0.918 0.874 0.934 0.853 0.969 0.903 0.157 0.943 0.976 0.859 0.857 
   4   (0.126) 0.098 0.082 0.126 0.066 0.147 0.031 0.097 0.843 0.057 0.024 0.141 0.143 

Locus 15 : 
2 alleles
14.5% missing data
   2   (0.108) 0.071 0.088 0.108 0.020 0.014 0.244 0.074 0.093 0.058 0.100 0.107 0.293 
   4   (0.892) 0.929 0.912 0.892 0.980 0.986 0.756 0.926 0.907 0.942 0.900 0.893 0.707 

Locus 16 : 
2 alleles
19.6% missing data
   1   (0.904) 0.935 0.868 0.904 0.988 0.979 0.983 0.921 0.963 0.916 0.995 0.885 0.925 
   4   (0.096) 0.065 0.132 0.096 0.012 0.021 0.017 0.079 0.037 0.084 0.005 0.115 0.075 

Locus 17 : 
2 alleles
9.4% missing data
   1   (0.915) 0.921 0.971 0.915 0.949 0.991 0.670 0.964 0.972 0.975 0.987 0.930 0.982 
   3   (0.085) 0.079 0.029 0.085 0.051 0.009 0.330 0.036 0.028 0.025 0.013 0.070 0.018 

Locus 18 : 
2 alleles
6.5% missing data
   4   (0.783) 0.756 0.880 0.783 0.863 0.959 0.796 0.813 0.841 0.816 0.733 0.791 0.925 
   2   (0.217) 0.244 0.120 0.217 0.137 0.041 0.204 0.187 0.159 0.184 0.267 0.209 0.075 

Locus 19 : 
2 alleles
2.2% missing data
   2   (0.882) 0.884 0.866 0.882 0.963 0.905 0.951 0.919 0.985 0.911 0.745 0.885 0.985 
   1   (0.118) 0.116 0.134 0.118 0.037 0.095 0.049 0.081 0.015 0.089 0.255 0.115 0.015 

Locus 20 : 
2 alleles
17.4% missing data
   1   (0.919) 0.981 0.842 0.919 0.995 0.995 0.990 0.849 0.986 0.841 0.997 0.918 0.939 
   3   (0.081) 0.019 0.158 0.081 0.005 0.005 0.010 0.151 0.014 0.159 0.003 0.082 0.061 

Locus 21 : 
2 alleles
17.4% missing data
   3   (0.256) 0.250 0.379 0.256 0.148 0.034 0.069 0.247 0.120 0.206 0.665 0.260 0.332 
   4   (0.744) 0.750 0.621 0.744 0.852 0.966 0.931 0.753 0.880 0.794 0.335 0.740 0.668 

Locus 22 : 
2 alleles
3.6% missing data
   2   (0.143) 0.130 0.101 0.143 0.218 0.041 0.207 0.117 0.051 0.049 0.131 0.137 0.027 
   4   (0.857) 0.870 0.899 0.857 0.782 0.959 0.793 0.883 0.949 0.951 0.869 0.863 0.973 

Locus 23 : 
2 alleles
4.3% missing data
   2   (0.889) 0.856 0.961 0.889 0.970 0.979 0.967 0.876 0.973 0.941 0.979 0.896 0.969 
   1   (0.111) 0.144 0.039 0.111 0.030 0.021 0.033 0.124 0.027 0.059 0.021 0.104 0.031 

Locus 24 : 
2 alleles
12.3% missing data
   4   (0.725) 0.790 0.793 0.724 0.814 0.623 0.574 0.698 0.820 0.761 0.865 0.715 0.857 
   2   (0.275) 0.210 0.207 0.276 0.186 0.377 0.426 0.302 0.180 0.239 0.135 0.285 0.143 

Locus 25 : 
2 alleles
6.5% missing data
   2   (0.394) 0.433 0.319 0.394 0.711 0.354 0.433 0.364 0.145 0.310 0.161 0.368 0.393 
   4   (0.606) 0.567 0.681 0.606 0.289 0.646 0.567 0.636 0.855 0.690 0.839 0.632 0.607 

Locus 26 : 
2 alleles
8.0% missing data
   1   (0.850) 0.922 0.891 0.850 0.926 0.983 0.961 0.809 0.843 0.781 0.981 0.856 0.715 
   3   (0.150) 0.078 0.109 0.150 0.074 0.017 0.039 0.191 0.157 0.219 0.019 0.144 0.285 

Locus 27 : 
2 alleles
10.1% missing data
   2   (0.311) 0.338 0.179 0.312 0.361 0.047 0.245 0.353 0.395 0.211 0.344 0.312 0.372 
   3   (0.689) 0.662 0.821 0.688 0.639 0.953 0.755 0.647 0.605 0.789 0.656 0.688 0.628 

Locus 28 : 
2 alleles
3.6% missing data
   2   (0.361) 0.433 0.434 0.361 0.298 0.066 0.145 0.291 0.283 0.356 0.530 0.348 0.334 
   3   (0.639) 0.567 0.566 0.639 0.702 0.934 0.855 0.709 0.717 0.644 0.470 0.652 0.666 

Locus 29 : 
2 alleles
13.8% missing data
   4   (0.248) 0.222 0.333 0.248 0.076 0.236 0.059 0.227 0.204 0.307 0.623 0.241 0.138 
   2   (0.752) 0.778 0.667 0.752 0.924 0.764 0.941 0.773 0.796 0.693 0.377 0.759 0.862 

Locus 30 : 
2 alleles
10.9% missing data
   3   (0.874) 0.859 0.905 0.874 0.629 0.909 0.904 0.912 0.969 0.959 0.922 0.887 0.939 
   1   (0.126) 0.141 0.095 0.126 0.371 0.091 0.096 0.088 0.031 0.041 0.078 0.113 0.061 

Locus 31 : 
2 alleles
12.3% missing data
   2   (0.925) 0.974 0.882 0.924 0.990 0.959 0.988 0.913 0.978 0.939 0.988 0.924 0.879 
   4   (0.075) 0.026 0.118 0.076 0.010 0.041 0.012 0.087 0.022 0.061 0.012 0.076 0.121 

Locus 32 : 
2 alleles
8.0% missing data
   3   (0.808) 0.796 0.919 0.808 0.717 0.784 0.577 0.855 0.764 0.891 0.950 0.834 0.941 
   1   (0.192) 0.204 0.081 0.192 0.283 0.216 0.423 0.145 0.236 0.109 0.050 0.166 0.059 

Locus 33 : 
2 alleles
6.5% missing data
   4   (0.887) 0.888 0.890 0.887 0.972 0.985 0.968 0.847 0.950 0.952 0.964 0.892 0.982 
   2   (0.113) 0.112 0.110 0.113 0.028 0.015 0.032 0.153 0.050 0.048 0.036 0.108 0.018 

Locus 34 : 
2 alleles
5.1% missing data
   3   (0.763) 0.803 0.797 0.763 0.938 0.832 0.943 0.687 0.859 0.724 0.946 0.739 0.653 
   1   (0.237) 0.197 0.203 0.237 0.062 0.168 0.057 0.313 0.141 0.276 0.054 0.261 0.347 

Locus 35 : 
2 alleles
2.2% missing data
   2   (0.894) 0.941 0.935 0.893 0.969 0.266 0.971 0.890 0.978 0.945 0.990 0.900 0.991 
   4   (0.106) 0.059 0.065 0.107 0.031 0.734 0.029 0.110 0.022 0.055 0.010 0.100 0.009 

Locus 36 : 
2 alleles
13.8% missing data
   4   (0.193) 0.192 0.206 0.193 0.239 0.210 0.419 0.088 0.134 0.152 0.103 0.166 0.232 
   2   (0.807) 0.808 0.794 0.807 0.761 0.790 0.581 0.912 0.866 0.848 0.897 0.834 0.768 

Locus 37 : 
2 alleles
2.9% missing data
   1   (0.095) 0.067 0.067 0.095 0.044 0.017 0.027 0.135 0.032 0.044 0.043 0.111 0.027 
   3   (0.905) 0.933 0.933 0.905 0.956 0.983 0.973 0.865 0.968 0.956 0.957 0.889 0.973 

Locus 38 : 
2 alleles
2.2% missing data
   1   (0.187) 0.170 0.184 0.186 0.067 0.033 0.079 0.274 0.665 0.112 0.060 0.205 0.079 
   3   (0.813) 0.830 0.816 0.814 0.933 0.967 0.921 0.726 0.335 0.888 0.940 0.795 0.921 

Locus 39 : 
2 alleles
2.2% missing data
   3   (0.904) 0.941 0.958 0.905 0.964 0.953 0.749 0.929 0.964 0.960 0.734 0.912 0.978 
   1   (0.096) 0.059 0.042 0.095 0.036 0.047 0.251 0.071 0.036 0.040 0.266 0.088 0.022 

Locus 40 : 
2 alleles
19.6% missing data
   1   (0.879) 0.917 0.903 0.879 0.943 0.977 0.969 0.912 0.894 0.919 0.432 0.870 0.895 
   2   (0.121) 0.083 0.097 0.121 0.057 0.023 0.031 0.088 0.106 0.081 0.568 0.130 0.105 

Locus 41 : 
2 alleles
1.4% missing data
   1   (0.751) 0.697 0.722 0.752 0.887 0.964 0.515 0.823 0.861 0.788 0.907 0.777 0.823 
   4   (0.249) 0.303 0.278 0.248 0.113 0.036 0.485 0.177 0.139 0.212 0.093 0.223 0.177 

Locus 42 : 
2 alleles
2.2% missing data
   2   (0.835) 0.784 0.611 0.835 0.973 0.791 0.948 0.899 0.956 0.912 0.615 0.855 0.947 
   4   (0.165) 0.216 0.389 0.165 0.027 0.209 0.052 0.101 0.044 0.088 0.385 0.145 0.053 

Locus 43 : 
2 alleles
13.8% missing data
   1   (0.121) 0.129 0.087 0.121 0.076 0.111 0.057 0.078 0.021 0.053 0.373 0.115 0.024 
   3   (0.879) 0.871 0.913 0.879 0.924 0.889 0.943 0.922 0.979 0.947 0.627 0.885 0.976 

Locus 44 : 
2 alleles
2.2% missing data
   3   (0.917) 0.985 0.907 0.917 0.995 0.996 0.872 0.871 0.995 0.892 0.998 0.901 0.975 
   1   (0.083) 0.015 0.093 0.083 0.005 0.004 0.128 0.129 0.005 0.108 0.002 0.099 0.025 

Locus 45 : 
2 alleles
8.0% missing data
   1   (0.899) 0.916 0.954 0.898 0.927 0.942 0.965 0.819 0.785 0.974 0.936 0.897 0.935 
   3   (0.101) 0.084 0.046 0.102 0.073 0.058 0.035 0.181 0.215 0.026 0.064 0.103 0.065 

Locus 46 : 
2 alleles
10.1% missing data
   2   (0.891) 0.951 0.891 0.891 0.987 0.922 0.985 0.874 0.985 0.778 0.882 0.894 0.913 
   4   (0.109) 0.049 0.109 0.109 0.013 0.078 0.015 0.126 0.015 0.222 0.118 0.106 0.087 

Locus 47 : 
2 alleles
10.9% missing data
   1   (0.310) 0.273 0.256 0.309 0.387 0.423 0.070 0.351 0.238 0.443 0.128 0.296 0.087 
   3   (0.690) 0.727 0.744 0.691 0.613 0.577 0.930 0.649 0.762 0.557 0.872 0.704 0.913 

Locus 48 : 
2 alleles
10.1% missing data
   2   (0.829) 0.926 0.843 0.829 0.902 0.125 0.961 0.792 0.946 0.850 0.788 0.783 0.612 
   3   (0.171) 0.074 0.157 0.171 0.098 0.875 0.039 0.208 0.054 0.150 0.212 0.217 0.388 

Locus 49 : 
2 alleles
6.5% missing data
   2   (0.857) 0.880 0.775 0.857 0.966 0.967 0.958 0.840 0.962 0.872 0.991 0.860 0.955 
   4   (0.143) 0.120 0.225 0.143 0.034 0.033 0.042 0.160 0.038 0.128 0.009 0.140 0.045 

Locus 50 : 
2 alleles
5.1% missing data
   2   (0.900) 0.920 0.946 0.900 0.889 0.981 0.919 0.898 0.939 0.961 0.928 0.905 0.851 
   1   (0.100) 0.080 0.054 0.100 0.111 0.019 0.081 0.102 0.061 0.039 0.072 0.095 0.149 

Locus 51 : 
2 alleles
12.3% missing data
   2   (0.839) 0.815 0.875 0.839 0.890 0.803 0.943 0.874 0.904 0.886 0.787 0.841 0.929 
   4   (0.161) 0.185 0.125 0.161 0.110 0.197 0.057 0.126 0.096 0.114 0.213 0.159 0.071 

Locus 52 : 
2 alleles
5.1% missing data
   1   (0.859) 0.935 0.659 0.860 0.980 0.990 0.975 0.903 0.979 0.661 0.991 0.863 0.814 
   3   (0.141) 0.065 0.341 0.140 0.020 0.010 0.025 0.097 0.021 0.339 0.009 0.137 0.186 

Locus 53 : 
2 alleles
5.8% missing data
   2   (0.635) 0.513 0.553 0.636 0.785 0.911 0.891 0.614 0.643 0.667 0.839 0.646 0.886 
   4   (0.365) 0.487 0.447 0.364 0.215 0.089 0.109 0.386 0.357 0.333 0.161 0.354 0.114 

Locus 54 : 
2 alleles
2.9% missing data
   3   (0.910) 0.942 0.945 0.909 0.984 0.058 0.973 0.950 0.986 0.957 0.983 0.910 0.979 
   1   (0.090) 0.058 0.055 0.091 0.016 0.942 0.027 0.050 0.014 0.043 0.017 0.090 0.021 

Locus 55 : 
2 alleles
4.3% missing data
   2   (0.910) 0.931 0.854 0.910 0.982 0.985 0.980 0.944 0.964 0.935 0.984 0.913 0.954 
   4   (0.090) 0.069 0.146 0.090 0.018 0.015 0.020 0.056 0.036 0.065 0.016 0.087 0.046 

Locus 56 : 
2 alleles
3.6% missing data
   2   (0.852) 0.917 0.879 0.852 0.969 0.966 0.963 0.831 0.931 0.695 0.946 0.850 0.855 
   4   (0.148) 0.083 0.121 0.148 0.031 0.034 0.037 0.169 0.069 0.305 0.054 0.150 0.145 

Locus 57 : 
2 alleles
13.8% missing data
   2   (0.899) 0.880 0.949 0.899 0.947 0.988 0.616 0.958 0.984 0.967 0.980 0.914 0.984 
   4   (0.101) 0.120 0.051 0.101 0.053 0.012 0.384 0.042 0.016 0.033 0.020 0.086 0.016 

Locus 58 : 
2 alleles
9.4% missing data
   3   (0.870) 0.915 0.900 0.871 0.983 0.963 0.734 0.863 0.943 0.900 0.984 0.837 0.959 
   1   (0.130) 0.085 0.100 0.129 0.017 0.037 0.266 0.137 0.057 0.100 0.016 0.163 0.041 

Locus 59 : 
2 alleles
4.3% missing data
   2   (0.759) 0.727 0.873 0.760 0.814 0.221 0.200 0.862 0.405 0.886 0.713 0.791 0.711 
   4   (0.241) 0.273 0.127 0.240 0.186 0.779 0.800 0.138 0.595 0.114 0.287 0.209 0.289 

Locus 60 : 
2 alleles
6.5% missing data
   2   (0.435) 0.282 0.605 0.435 0.332 0.859 0.103 0.582 0.464 0.550 0.225 0.420 0.354 
   4   (0.565) 0.718 0.395 0.565 0.668 0.141 0.897 0.418 0.536 0.450 0.775 0.580 0.646 

Locus 61 : 
2 alleles
5.1% missing data
   4   (0.285) 0.207 0.364 0.285 0.117 0.408 0.074 0.274 0.340 0.398 0.161 0.297 0.164 
   2   (0.715) 0.793 0.636 0.715 0.883 0.592 0.926 0.726 0.660 0.602 0.839 0.703 0.836 

Locus 62 : 
2 alleles
11.6% missing data
   1   (0.914) 0.937 0.911 0.915 0.981 0.885 0.976 0.949 0.913 0.941 0.752 0.923 0.982 
   3   (0.086) 0.063 0.089 0.085 0.019 0.115 0.024 0.051 0.087 0.059 0.248 0.077 0.018 

Locus 63 : 
2 alleles
9.4% missing data
   1   (0.292) 0.302 0.153 0.292 0.273 0.307 0.776 0.242 0.749 0.170 0.150 0.288 0.167 
   3   (0.708) 0.698 0.847 0.708 0.727 0.693 0.224 0.758 0.251 0.830 0.850 0.712 0.833 

Locus 64 : 
2 alleles
2.9% missing data
   3   (0.874) 0.927 0.824 0.874 0.965 0.991 0.954 0.828 0.921 0.881 0.978 0.864 0.910 
   4   (0.126) 0.073 0.176 0.126 0.035 0.009 0.046 0.172 0.079 0.119 0.022 0.136 0.090 

Locus 65 : 
2 alleles
4.3% missing data
   4   (0.864) 0.863 0.890 0.864 0.979 0.914 0.976 0.779 0.944 0.920 0.986 0.859 0.961 
   2   (0.136) 0.137 0.110 0.136 0.021 0.086 0.024 0.221 0.056 0.080 0.014 0.141 0.039 

Locus 66 : 
2 alleles
13.8% missing data
   2   (0.657) 0.630 0.754 0.657 0.706 0.915 0.715 0.518 0.918 0.770 0.441 0.610 0.774 
   4   (0.343) 0.370 0.246 0.343 0.294 0.085 0.285 0.482 0.082 0.230 0.559 0.390 0.226 

Locus 67 : 
2 alleles
13.0% missing data
   1   (0.176) 0.076 0.220 0.176 0.274 0.096 0.093 0.248 0.264 0.180 0.044 0.169 0.147 
   3   (0.824) 0.924 0.780 0.824 0.726 0.904 0.907 0.752 0.736 0.820 0.956 0.831 0.853 

Locus 68 : 
2 alleles
4.3% missing data
   3   (0.824) 0.826 0.851 0.824 0.923 0.084 0.957 0.849 0.897 0.885 0.985 0.828 0.933 
   1   (0.176) 0.174 0.149 0.176 0.077 0.916 0.043 0.151 0.103 0.115 0.015 0.172 0.067 

Locus 69 : 
2 alleles
11.6% missing data
   1   (0.787) 0.931 0.804 0.788 0.975 0.878 0.747 0.647 0.453 0.616 0.955 0.756 0.608 
   2   (0.213) 0.069 0.196 0.212 0.025 0.122 0.253 0.353 0.547 0.384 0.045 0.244 0.392 

Locus 70 : 
2 alleles
13.0% missing data
   2   (0.862) 0.915 0.830 0.863 0.959 0.933 0.948 0.879 0.883 0.832 0.590 0.880 0.875 
   4   (0.138) 0.085 0.170 0.137 0.041 0.067 0.052 0.121 0.117 0.168 0.410 0.120 0.125 

Locus 71 : 
2 alleles
14.5% missing data
   2   (0.932) 0.912 0.982 0.932 0.915 0.991 0.890 0.981 0.946 0.984 0.960 0.940 0.994 
   4   (0.068) 0.088 0.018 0.068 0.085 0.009 0.110 0.019 0.054 0.016 0.040 0.060 0.006 

Locus 72 : 
2 alleles
7.2% missing data
   2   (0.226) 0.240 0.494 0.227 0.080 0.213 0.058 0.126 0.143 0.191 0.244 0.221 0.242 
   3   (0.774) 0.760 0.506 0.773 0.920 0.787 0.942 0.874 0.857 0.809 0.756 0.779 0.758 

Locus 73 : 
2 alleles
14.5% missing data
   1   (0.877) 0.889 0.884 0.876 0.940 0.985 0.968 0.909 0.984 0.891 0.970 0.871 0.953 
   3   (0.123) 0.111 0.116 0.124 0.060 0.015 0.032 0.091 0.016 0.109 0.030 0.129 0.047 

Locus 74 : 
2 alleles
13.0% missing data
   1   (0.629) 0.580 0.745 0.629 0.378 0.609 0.510 0.723 0.661 0.707 0.807 0.637 0.294 
   4   (0.371) 0.420 0.255 0.371 0.622 0.391 0.490 0.277 0.339 0.293 0.193 0.363 0.706 

Locus 75 : 
2 alleles
13.8% missing data
   2   (0.822) 0.793 0.884 0.821 0.862 0.792 0.947 0.860 0.896 0.849 0.948 0.824 0.855 
   4   (0.178) 0.207 0.116 0.179 0.138 0.208 0.053 0.140 0.104 0.151 0.052 0.176 0.145 

Locus 76 : 
2 alleles
13.8% missing data
   1   (0.879) 0.923 0.922 0.879 0.974 0.882 0.975 0.839 0.791 0.932 0.296 0.880 0.983 
   3   (0.121) 0.077 0.078 0.121 0.026 0.118 0.025 0.161 0.209 0.068 0.704 0.120 0.017 

Locus 77 : 
2 alleles
13.0% missing data
   1   (0.404) 0.444 0.416 0.403 0.700 0.325 0.380 0.319 0.284 0.405 0.148 0.417 0.335 
   2   (0.596) 0.556 0.584 0.597 0.300 0.675 0.620 0.681 0.716 0.595 0.852 0.583 0.665 

Locus 78 : 
2 alleles
10.9% missing data
   2   (0.878) 0.930 0.874 0.878 0.969 0.916 0.980 0.901 0.977 0.832 0.951 0.886 0.894 
   4   (0.122) 0.070 0.126 0.122 0.031 0.084 0.020 0.099 0.023 0.168 0.049 0.114 0.106 

Locus 79 : 
2 alleles
13.8% missing data
   4   (0.251) 0.174 0.565 0.251 0.123 0.233 0.055 0.270 0.447 0.224 0.185 0.246 0.308 
   2   (0.749) 0.826 0.435 0.749 0.877 0.767 0.945 0.730 0.553 0.776 0.815 0.754 0.692 

Locus 80 : 
2 alleles
5.1% missing data
   2   (0.896) 0.926 0.948 0.896 0.917 0.949 0.945 0.894 0.975 0.942 0.972 0.866 0.959 
   4   (0.104) 0.074 0.052 0.104 0.083 0.051 0.055 0.106 0.025 0.058 0.028 0.134 0.041 

Locus 81 : 
2 alleles
14.5% missing data
   2   (0.865) 0.813 0.947 0.866 0.946 0.964 0.952 0.902 0.946 0.897 0.509 0.877 0.911 
   4   (0.135) 0.187 0.053 0.134 0.054 0.036 0.048 0.098 0.054 0.103 0.491 0.123 0.089 

Locus 82 : 
2 alleles
1.4% missing data
   1   (0.914) 0.931 0.924 0.914 0.972 0.964 0.967 0.914 0.953 0.956 0.981 0.915 0.954 
   3   (0.086) 0.069 0.076 0.086 0.028 0.036 0.033 0.086 0.047 0.044 0.019 0.085 0.046 

Locus 83 : 
2 alleles
4.3% missing data
   2   (0.288) 0.260 0.228 0.289 0.100 0.079 0.607 0.415 0.141 0.231 0.067 0.308 0.179 
   4   (0.712) 0.740 0.772 0.711 0.900 0.921 0.393 0.585 0.859 0.769 0.933 0.692 0.821 

Locus 84 : 
2 alleles
10.1% missing data
   3   (0.917) 0.961 0.916 0.917 0.988 0.897 0.984 0.936 0.953 0.921 0.973 0.907 0.858 
   1   (0.083) 0.039 0.084 0.083 0.012 0.103 0.016 0.064 0.047 0.079 0.027 0.093 0.142 

Locus 85 : 
2 alleles
11.6% missing data
   4   (0.798) 0.880 0.829 0.799 0.943 0.797 0.259 0.829 0.932 0.788 0.404 0.814 0.848 
   3   (0.202) 0.120 0.171 0.201 0.057 0.203 0.741 0.171 0.068 0.212 0.596 0.186 0.152 

Locus 86 : 
2 alleles
2.9% missing data
   2   (0.905) 0.905 0.950 0.905 0.940 0.772 0.973 0.955 0.507 0.959 0.968 0.914 0.981 
   1   (0.095) 0.095 0.050 0.095 0.060 0.228 0.027 0.045 0.493 0.041 0.032 0.086 0.019 

Locus 87 : 
2 alleles
12.3% missing data
   3   (0.866) 0.863 0.930 0.866 0.762 0.242 0.961 0.944 0.624 0.968 0.829 0.865 0.409 
   1   (0.134) 0.137 0.070 0.134 0.238 0.758 0.039 0.056 0.376 0.032 0.171 0.135 0.591 

Locus 88 : 
2 alleles
5.8% missing data
   4   (0.912) 0.828 0.988 0.913 0.221 0.937 0.474 0.986 0.945 0.992 0.895 0.935 0.998 
   2   (0.088) 0.172 0.012 0.087 0.779 0.063 0.526 0.014 0.055 0.008 0.105 0.065 0.002 

Locus 89 : 
2 alleles
5.8% missing data
   2   (0.259) 0.279 0.377 0.258 0.242 0.407 0.096 0.198 0.055 0.225 0.297 0.258 0.195 
   4   (0.741) 0.721 0.623 0.742 0.758 0.593 0.904 0.802 0.945 0.775 0.703 0.742 0.805 

Locus 90 : 
2 alleles
8.0% missing data
   4   (0.245) 0.228 0.322 0.245 0.073 0.027 0.093 0.225 0.330 0.333 0.178 0.221 0.271 
   2   (0.755) 0.772 0.678 0.755 0.927 0.973 0.907 0.775 0.670 0.667 0.822 0.779 0.729 

Locus 91 : 
2 alleles
3.6% missing data
   2   (0.886) 0.899 0.931 0.885 0.928 0.978 0.656 0.921 0.959 0.963 0.946 0.882 0.968 
   4   (0.114) 0.101 0.069 0.115 0.072 0.022 0.344 0.079 0.041 0.037 0.054 0.118 0.032 

Locus 92 : 
2 alleles
10.9% missing data
   4   (0.781) 0.742 0.803 0.781 0.908 0.882 0.945 0.775 0.933 0.833 0.656 0.781 0.856 
   3   (0.219) 0.258 0.197 0.219 0.092 0.118 0.055 0.225 0.067 0.167 0.344 0.219 0.144 

Locus 93 : 
2 alleles
4.3% missing data
   1   (0.877) 0.918 0.944 0.877 0.893 0.985 0.638 0.884 0.953 0.924 0.984 0.892 0.927 
   3   (0.123) 0.082 0.056 0.123 0.107 0.015 0.362 0.116 0.047 0.076 0.016 0.108 0.073 

Locus 94 : 
2 alleles
9.4% missing data
   2   (0.957) 0.931 0.994 0.958 0.676 0.935 0.987 0.994 0.990 0.996 0.983 0.968 0.999 
   1   (0.043) 0.069 0.006 0.042 0.324 0.065 0.013 0.006 0.010 0.004 0.017 0.032 0.001 

Locus 95 : 
2 alleles
2.9% missing data
   2   (0.861) 0.883 0.889 0.862 0.837 0.826 0.943 0.899 0.937 0.934 0.355 0.874 0.833 
   4   (0.139) 0.117 0.111 0.138 0.163 0.174 0.057 0.101 0.063 0.066 0.645 0.126 0.167 

Locus 96 : 
2 alleles
2.9% missing data
   3   (0.907) 0.877 0.958 0.906 0.948 0.988 0.964 0.929 0.969 0.971 0.943 0.911 0.977 
   2   (0.093) 0.123 0.042 0.094 0.052 0.012 0.036 0.071 0.031 0.029 0.057 0.089 0.023 

Locus 97 : 
2 alleles
1.4% missing data
   1   (0.941) 0.989 0.927 0.941 0.997 0.997 0.995 0.895 0.915 0.906 0.998 0.938 0.885 
   3   (0.059) 0.011 0.073 0.059 0.003 0.003 0.005 0.105 0.085 0.094 0.002 0.062 0.115 

Locus 98 : 
2 alleles
13.0% missing data
   4   (0.905) 0.946 0.909 0.905 0.965 0.505 0.931 0.951 0.961 0.935 0.941 0.918 0.934 
   3   (0.095) 0.054 0.091 0.095 0.035 0.495 0.069 0.049 0.039 0.065 0.059 0.082 0.066 

Locus 99 : 
2 alleles
4.3% missing data
   4   (0.912) 0.917 0.906 0.912 0.956 0.945 0.960 0.956 0.978 0.960 0.850 0.922 0.949 
   2   (0.088) 0.083 0.094 0.088 0.044 0.055 0.040 0.044 0.022 0.040 0.150 0.078 0.051 

Locus 100 : 
2 alleles
13.0% missing data
   1   (0.737) 0.698 0.758 0.736 0.795 0.915 0.198 0.849 0.735 0.837 0.775 0.759 0.795 
   3   (0.263) 0.302 0.242 0.264 0.205 0.085 0.802 0.151 0.265 0.163 0.225 0.241 0.205 

Locus 101 : 
2 alleles
10.9% missing data
   4   (0.897) 0.891 0.937 0.897 0.923 0.930 0.941 0.949 0.965 0.945 0.957 0.905 0.898 
   2   (0.103) 0.109 0.063 0.103 0.077 0.070 0.059 0.051 0.035 0.055 0.043 0.095 0.102 

Locus 102 : 
2 alleles
16.7% missing data
   3   (0.851) 0.907 0.866 0.850 0.945 0.906 0.954 0.876 0.627 0.880 0.963 0.848 0.928 
   1   (0.149) 0.093 0.134 0.150 0.055 0.094 0.046 0.124 0.373 0.120 0.037 0.152 0.072 

Locus 103 : 
2 alleles
5.1% missing data
   2   (0.723) 0.625 0.804 0.723 0.820 0.942 0.873 0.734 0.885 0.784 0.290 0.728 0.911 
   4   (0.277) 0.375 0.196 0.277 0.180 0.058 0.127 0.266 0.115 0.216 0.710 0.272 0.089 

Locus 104 : 
2 alleles
14.5% missing data
   2   (0.449) 0.542 0.486 0.450 0.278 0.938 0.144 0.449 0.505 0.346 0.476 0.451 0.280 
   4   (0.551) 0.458 0.514 0.550 0.722 0.062 0.856 0.551 0.495 0.654 0.524 0.549 0.720 

Locus 105 : 
2 alleles
8.0% missing data
   2   (0.464) 0.571 0.585 0.464 0.457 0.899 0.558 0.420 0.123 0.323 0.370 0.430 0.302 
   4   (0.536) 0.429 0.415 0.536 0.543 0.101 0.442 0.580 0.877 0.677 0.630 0.570 0.698 

Locus 106 : 
2 alleles
5.1% missing data
   4   (0.885) 0.829 0.908 0.885 0.975 0.970 0.972 0.897 0.966 0.939 0.967 0.898 0.957 
   3   (0.115) 0.171 0.092 0.115 0.025 0.030 0.028 0.103 0.034 0.061 0.033 0.102 0.043 

Locus 107 : 
2 alleles
13.0% missing data
   1   (0.843) 0.844 0.815 0.843 0.962 0.905 0.968 0.903 0.969 0.809 0.921 0.848 0.532 
   2   (0.157) 0.156 0.185 0.157 0.038 0.095 0.032 0.097 0.031 0.191 0.079 0.152 0.468 

Locus 108 : 
2 alleles
11.6% missing data
   1   (0.782) 0.844 0.798 0.781 0.930 0.967 0.664 0.803 0.897 0.719 0.926 0.796 0.806 
   3   (0.218) 0.156 0.202 0.219 0.070 0.033 0.336 0.197 0.103 0.281 0.074 0.204 0.194 

Locus 109 : 
2 alleles
5.1% missing data
   3   (0.770) 0.756 0.650 0.770 0.864 0.636 0.908 0.848 0.736 0.783 0.967 0.781 0.837 
   1   (0.230) 0.244 0.350 0.230 0.136 0.364 0.092 0.152 0.264 0.217 0.033 0.219 0.163 

Locus 110 : 
2 alleles
10.9% missing data
   1   (0.877) 0.871 0.949 0.876 0.968 0.928 0.958 0.889 0.975 0.910 0.969 0.880 0.959 
   3   (0.123) 0.129 0.051 0.124 0.032 0.072 0.042 0.111 0.025 0.090 0.031 0.120 0.041 

Locus 111 : 
2 alleles
13.8% missing data
   1   (0.473) 0.433 0.511 0.474 0.663 0.395 0.550 0.489 0.421 0.357 0.586 0.449 0.510 
   3   (0.527) 0.567 0.489 0.526 0.337 0.605 0.450 0.511 0.579 0.643 0.414 0.551 0.490 

Locus 112 : 
2 alleles
13.0% missing data
   2   (0.633) 0.577 0.605 0.632 0.730 0.935 0.916 0.712 0.183 0.619 0.919 0.656 0.343 
   4   (0.367) 0.423 0.395 0.368 0.270 0.065 0.084 0.288 0.817 0.381 0.081 0.344 0.657 

Locus 113 : 
2 alleles
3.6% missing data
   3   (0.896) 0.798 0.946 0.896 0.952 0.961 0.957 0.946 0.974 0.964 0.858 0.908 0.958 
   1   (0.104) 0.202 0.054 0.104 0.048 0.039 0.043 0.054 0.026 0.036 0.142 0.092 0.042 

Locus 114 : 
2 alleles
10.1% missing data
   4   (0.913) 0.980 0.901 0.912 0.995 0.995 0.992 0.848 0.982 0.876 0.998 0.882 0.900 
   2   (0.087) 0.020 0.099 0.088 0.005 0.005 0.008 0.152 0.018 0.124 0.002 0.118 0.100 

Locus 115 : 
2 alleles
13.8% missing data
   2   (0.698) 0.737 0.696 0.698 0.779 0.936 0.618 0.705 0.647 0.745 0.059 0.704 0.690 
   4   (0.302) 0.263 0.304 0.302 0.221 0.064 0.382 0.295 0.353 0.255 0.941 0.296 0.310 

Locus 116 : 
2 alleles
5.1% missing data
   1   (0.648) 0.598 0.671 0.648 0.695 0.473 0.880 0.668 0.549 0.703 0.803 0.653 0.375 
   3   (0.352) 0.402 0.329 0.352 0.305 0.527 0.120 0.332 0.451 0.297 0.197 0.347 0.625 

Locus 117 : 
2 alleles
2.9% missing data
   1   (0.739) 0.756 0.727 0.739 0.803 0.953 0.886 0.675 0.917 0.783 0.231 0.737 0.845 
   4   (0.261) 0.244 0.273 0.261 0.197 0.047 0.114 0.325 0.083 0.217 0.769 0.263 0.155 

Locus 118 : 
2 alleles
5.1% missing data
   2   (0.370) 0.370 0.503 0.370 0.199 0.065 0.142 0.313 0.468 0.491 0.236 0.345 0.337 
   4   (0.630) 0.630 0.497 0.630 0.801 0.935 0.858 0.687 0.532 0.509 0.764 0.655 0.663 

Locus 119 : 
2 alleles
6.5% missing data
   2   (0.614) 0.752 0.469 0.614 0.760 0.897 0.266 0.575 0.191 0.595 0.808 0.585 0.530 
   4   (0.386) 0.248 0.531 0.386 0.240 0.103 0.734 0.425 0.809 0.405 0.192 0.415 0.470 

Locus 120 : 
2 alleles
9.4% missing data
   3   (0.801) 0.823 0.742 0.801 0.731 0.772 0.936 0.836 0.778 0.878 0.909 0.782 0.953 
   4   (0.199) 0.177 0.258 0.199 0.269 0.228 0.064 0.164 0.222 0.122 0.091 0.218 0.047 

Locus 121 : 
2 alleles
13.8% missing data
   4   (0.898) 0.922 0.940 0.897 0.977 0.953 0.984 0.933 0.954 0.904 0.700 0.909 0.846 
   2   (0.102) 0.078 0.060 0.103 0.023 0.047 0.016 0.067 0.046 0.096 0.300 0.091 0.154 

Locus 122 : 
2 alleles
3.6% missing data
   3   (0.805) 0.849 0.804 0.804 0.734 0.739 0.647 0.871 0.744 0.893 0.974 0.824 0.831 
   2   (0.195) 0.151 0.196 0.196 0.266 0.261 0.353 0.129 0.256 0.107 0.026 0.176 0.169 

Locus 123 : 
2 alleles
13.0% missing data
   3   (0.914) 0.958 0.933 0.914 0.983 0.901 0.978 0.872 0.952 0.942 0.982 0.899 0.778 
   1   (0.086) 0.042 0.067 0.086 0.017 0.099 0.022 0.128 0.048 0.058 0.018 0.101 0.222 

Locus 124 : 
2 alleles
10.1% missing data
   1   (0.180) 0.127 0.328 0.179 0.047 0.049 0.232 0.189 0.032 0.153 0.053 0.170 0.026 
   3   (0.820) 0.873 0.672 0.821 0.953 0.951 0.768 0.811 0.968 0.847 0.947 0.830 0.974 

Locus 125 : 
2 alleles
5.1% missing data
   3   (0.806) 0.723 0.826 0.806 0.932 0.609 0.895 0.855 0.869 0.865 0.830 0.824 0.924 
   1   (0.194) 0.277 0.174 0.194 0.068 0.391 0.105 0.145 0.131 0.135 0.170 0.176 0.076 

Locus 126 : 
2 alleles
5.1% missing data
   1   (0.811) 0.821 0.782 0.812 0.940 0.372 0.957 0.878 0.850 0.834 0.567 0.807 0.603 
   3   (0.189) 0.179 0.218 0.188 0.060 0.628 0.043 0.122 0.150 0.166 0.433 0.193 0.397 

Locus 127 : 
2 alleles
13.8% missing data
   3   (0.714) 0.704 0.805 0.714 0.843 0.461 0.818 0.770 0.820 0.667 0.380 0.726 0.776 
   1   (0.286) 0.296 0.195 0.286 0.157 0.539 0.182 0.230 0.180 0.333 0.620 0.274 0.224 

Locus 128 : 
2 alleles
13.0% missing data
   1   (0.525) 0.567 0.526 0.526 0.609 0.917 0.493 0.536 0.187 0.461 0.356 0.542 0.459 
   3   (0.475) 0.433 0.474 0.474 0.391 0.083 0.507 0.464 0.813 0.539 0.644 0.458 0.541 

Locus 129 : 
2 alleles
8.0% missing data
   2   (0.831) 0.902 0.886 0.831 0.929 0.980 0.951 0.702 0.772 0.788 0.973 0.833 0.644 
   4   (0.169) 0.098 0.114 0.169 0.071 0.020 0.049 0.298 0.228 0.212 0.027 0.167 0.356 

Locus 130 : 
2 alleles
14.5% missing data
   3   (0.898) 0.906 0.952 0.897 0.948 0.985 0.968 0.898 0.983 0.962 0.957 0.871 0.800 
   1   (0.102) 0.094 0.048 0.103 0.052 0.015 0.032 0.102 0.017 0.038 0.043 0.129 0.200 

Locus 131 : 
2 alleles
18.1% missing data
   1   (0.911) 0.937 0.973 0.911 0.976 0.945 0.973 0.891 0.954 0.939 0.995 0.909 0.916 
   4   (0.089) 0.063 0.027 0.089 0.024 0.055 0.027 0.109 0.046 0.061 0.005 0.091 0.084 

Locus 132 : 
2 alleles
3.6% missing data
   2   (0.927) 0.971 0.856 0.927 0.993 0.996 0.990 0.939 0.991 0.920 0.998 0.930 0.981 
   4   (0.073) 0.029 0.144 0.073 0.007 0.004 0.010 0.061 0.009 0.080 0.002 0.070 0.019 

Locus 133 : 
2 alleles
5.8% missing data
   3   (0.791) 0.771 0.838 0.791 0.875 0.958 0.879 0.768 0.959 0.841 0.777 0.779 0.858 
   1   (0.209) 0.229 0.162 0.209 0.125 0.042 0.121 0.232 0.041 0.159 0.223 0.221 0.142 

Locus 134 : 
2 alleles
12.3% missing data
   2   (0.897) 0.933 0.937 0.897 0.981 0.935 0.979 0.826 0.976 0.906 0.977 0.898 0.976 
   4   (0.103) 0.067 0.063 0.103 0.019 0.065 0.021 0.174 0.024 0.094 0.023 0.102 0.024 

Locus 135 : 
2 alleles
5.1% missing data
   2   (0.876) 0.883 0.911 0.876 0.964 0.984 0.728 0.946 0.976 0.923 0.973 0.888 0.990 
   4   (0.124) 0.117 0.089 0.124 0.036 0.016 0.272 0.054 0.024 0.077 0.027 0.112 0.010 

Locus 136 : 
2 alleles
5.1% missing data
   2   (0.834) 0.724 0.901 0.834 0.915 0.820 0.706 0.872 0.937 0.914 0.975 0.843 0.970 
   1   (0.166) 0.276 0.099 0.166 0.085 0.180 0.294 0.128 0.063 0.086 0.025 0.157 0.030 

Locus 137 : 
2 alleles
12.3% missing data
   3   (0.893) 0.917 0.932 0.893 0.950 0.937 0.967 0.874 0.920 0.925 0.904 0.901 0.960 
   1   (0.107) 0.083 0.068 0.107 0.050 0.063 0.033 0.126 0.080 0.075 0.096 0.099 0.040 

Locus 138 : 
2 alleles
13.0% missing data
   2   (0.315) 0.241 0.278 0.314 0.287 0.175 0.257 0.313 0.748 0.481 0.036 0.289 0.270 
   4   (0.685) 0.759 0.722 0.686 0.713 0.825 0.743 0.687 0.252 0.519 0.964 0.711 0.730 

Locus 139 : 
2 alleles
11.6% missing data
   1   (0.892) 0.909 0.909 0.892 0.969 0.911 0.967 0.898 0.937 0.903 0.944 0.904 0.958 
   2   (0.108) 0.091 0.091 0.108 0.031 0.089 0.033 0.102 0.063 0.097 0.056 0.096 0.042 

Locus 140 : 
2 alleles
2.2% missing data
   3   (0.833) 0.871 0.868 0.833 0.748 0.974 0.632 0.896 0.861 0.881 0.939 0.854 0.777 
   1   (0.167) 0.129 0.132 0.167 0.252 0.026 0.368 0.104 0.139 0.119 0.061 0.146 0.223 

Locus 141 : 
2 alleles
5.1% missing data
   2   (0.898) 0.938 0.941 0.898 0.973 0.993 0.977 0.788 0.913 0.940 0.794 0.848 0.872 
   4   (0.102) 0.062 0.059 0.102 0.027 0.007 0.023 0.212 0.087 0.060 0.206 0.152 0.128 

Locus 142 : 
2 alleles
9.4% missing data
   1   (0.068) 0.014 0.090 0.067 0.004 0.021 0.007 0.104 0.011 0.199 0.004 0.061 0.015 
   3   (0.932) 0.986 0.910 0.933 0.996 0.979 0.993 0.896 0.989 0.801 0.996 0.939 0.985 

Locus 143 : 
2 alleles
4.3% missing data
   1   (0.402) 0.387 0.335 0.403 0.686 0.377 0.426 0.307 0.639 0.338 0.581 0.387 0.259 
   3   (0.598) 0.613 0.665 0.597 0.314 0.623 0.574 0.693 0.361 0.662 0.419 0.613 0.741 

Locus 144 : 
2 alleles
16.7% missing data
   2   (0.144) 0.132 0.194 0.144 0.066 0.089 0.032 0.127 0.057 0.082 0.662 0.152 0.028 
   4   (0.856) 0.868 0.806 0.856 0.934 0.911 0.968 0.873 0.943 0.918 0.338 0.848 0.972 

Locus 145 : 
2 alleles
16.7% missing data
   3   (0.878) 0.895 0.695 0.878 0.916 0.979 0.963 0.923 0.241 0.965 0.941 0.884 0.975 
   1   (0.122) 0.105 0.305 0.122 0.084 0.021 0.037 0.077 0.759 0.035 0.059 0.116 0.025 

Locus 146 : 
2 alleles
3.6% missing data
   4   (0.852) 0.806 0.874 0.852 0.885 0.925 0.962 0.912 0.956 0.889 0.867 0.859 0.910 
   2   (0.148) 0.194 0.126 0.148 0.115 0.075 0.038 0.088 0.044 0.111 0.133 0.141 0.090 

Locus 147 : 
2 alleles
12.3% missing data
   2   (0.459) 0.416 0.514 0.458 0.214 0.651 0.835 0.489 0.283 0.465 0.461 0.477 0.348 
   1   (0.541) 0.584 0.486 0.542 0.786 0.349 0.165 0.511 0.717 0.535 0.539 0.523 0.652 

Locus 148 : 
2 alleles
12.3% missing data
   4   (0.901) 0.955 0.967 0.901 0.966 0.920 0.830 0.920 0.695 0.940 0.985 0.896 0.968 
   2   (0.099) 0.045 0.033 0.099 0.034 0.080 0.170 0.080 0.305 0.060 0.015 0.104 0.032 

Locus 149 : 
2 alleles
3.6% missing data
   1   (0.866) 0.870 0.807 0.866 0.968 0.983 0.960 0.849 0.876 0.911 0.858 0.879 0.904 
   4   (0.134) 0.130 0.193 0.134 0.032 0.017 0.040 0.151 0.124 0.089 0.142 0.121 0.096 

Locus 150 : 
2 alleles
4.3% missing data
   1   (0.890) 0.918 0.875 0.889 0.889 0.983 0.964 0.934 0.974 0.943 0.883 0.900 0.964 
   3   (0.110) 0.082 0.125 0.111 0.111 0.017 0.036 0.066 0.026 0.057 0.117 0.100 0.036 

Locus 151 : 
2 alleles
7.2% missing data
   3   (0.897) 0.924 0.950 0.897 0.881 0.875 0.952 0.934 0.330 0.965 0.901 0.903 0.990 
   1   (0.103) 0.076 0.050 0.103 0.119 0.125 0.048 0.066 0.670 0.035 0.099 0.097 0.010 

Locus 152 : 
2 alleles
2.9% missing data
   4   (0.923) 0.950 0.969 0.923 0.988 0.984 0.981 0.964 0.993 0.902 0.993 0.930 0.951 
   3   (0.077) 0.050 0.031 0.077 0.012 0.016 0.019 0.036 0.007 0.098 0.007 0.070 0.049 

Locus 153 : 
2 alleles
13.0% missing data
   3   (0.902) 0.931 0.925 0.902 0.953 0.964 0.971 0.919 0.968 0.908 0.980 0.914 0.976 
   1   (0.098) 0.069 0.075 0.098 0.047 0.036 0.029 0.081 0.032 0.092 0.020 0.086 0.024 

Locus 154 : 
2 alleles
10.9% missing data
   1   (0.864) 0.919 0.884 0.864 0.971 0.847 0.912 0.866 0.920 0.803 0.941 0.869 0.885 
   4   (0.136) 0.081 0.116 0.136 0.029 0.153 0.088 0.134 0.080 0.197 0.059 0.131 0.115 

Locus 155 : 
2 alleles
5.1% missing data
   2   (0.479) 0.391 0.608 0.479 0.511 0.328 0.809 0.454 0.745 0.449 0.068 0.463 0.721 
   4   (0.521) 0.609 0.392 0.521 0.489 0.672 0.191 0.546 0.255 0.551 0.932 0.537 0.279 

Locus 156 : 
2 alleles
12.3% missing data
   1   (0.791) 0.763 0.814 0.791 0.929 0.829 0.927 0.823 0.963 0.745 0.811 0.786 0.975 
   3   (0.209) 0.237 0.186 0.209 0.071 0.171 0.073 0.177 0.037 0.255 0.189 0.214 0.025 

Locus 157 : 
2 alleles
6.5% missing data
   2   (0.802) 0.894 0.564 0.802 0.762 0.966 0.955 0.776 0.302 0.864 0.517 0.815 0.919 
   1   (0.198) 0.106 0.436 0.198 0.238 0.034 0.045 0.224 0.698 0.136 0.483 0.185 0.081 

Locus 158 : 
2 alleles
15.9% missing data
   2   (0.878) 0.952 0.899 0.878 0.983 0.938 0.976 0.767 0.907 0.796 0.855 0.881 0.854 
   3   (0.122) 0.048 0.101 0.122 0.017 0.062 0.024 0.233 0.093 0.204 0.145 0.119 0.146 

Locus 159 : 
2 alleles
5.1% missing data
   1   (0.217) 0.274 0.393 0.216 0.148 0.511 0.072 0.129 0.544 0.121 0.077 0.190 0.144 
   3   (0.783) 0.726 0.607 0.784 0.852 0.489 0.928 0.871 0.456 0.879 0.923 0.810 0.856 

Locus 160 : 
2 alleles
14.5% missing data
   3   (0.874) 0.877 0.935 0.873 0.954 0.910 0.900 0.859 0.982 0.925 0.989 0.878 0.970 
   1   (0.126) 0.123 0.065 0.127 0.046 0.090 0.100 0.141 0.018 0.075 0.011 0.122 0.030 

Locus 161 : 
2 alleles
13.0% missing data
   3   (0.646) 0.615 0.747 0.646 0.739 0.910 0.895 0.580 0.853 0.534 0.670 0.656 0.665 
   1   (0.354) 0.385 0.253 0.354 0.261 0.090 0.105 0.420 0.147 0.466 0.330 0.344 0.335 

Locus 162 : 
2 alleles
2.2% missing data
   2   (0.910) 0.937 0.916 0.911 0.963 0.909 0.978 0.928 0.908 0.939 0.976 0.918 0.936 
   4   (0.090) 0.063 0.084 0.089 0.037 0.091 0.022 0.072 0.092 0.061 0.024 0.082 0.064 

Locus 163 : 
2 alleles
1.4% missing data
   2   (0.924) 0.966 0.926 0.924 0.990 0.990 0.985 0.907 0.986 0.946 0.988 0.896 0.818 
   1   (0.076) 0.034 0.074 0.076 0.010 0.010 0.015 0.093 0.014 0.054 0.012 0.104 0.182 

Locus 164 : 
2 alleles
18.8% missing data
   3   (0.366) 0.376 0.369 0.365 0.675 0.445 0.087 0.416 0.313 0.288 0.210 0.405 0.339 
   1   (0.634) 0.624 0.631 0.635 0.325 0.555 0.913 0.584 0.687 0.712 0.790 0.595 0.661 

Locus 165 : 
2 alleles
11.6% missing data
   2   (0.745) 0.717 0.883 0.745 0.739 0.676 0.287 0.850 0.739 0.842 0.369 0.761 0.900 
   4   (0.255) 0.283 0.117 0.255 0.261 0.324 0.713 0.150 0.261 0.158 0.631 0.239 0.100 

Locus 166 : 
2 alleles
3.6% missing data
   4   (0.888) 0.775 0.968 0.887 0.925 0.977 0.950 0.939 0.942 0.960 0.914 0.896 0.968 
   2   (0.112) 0.225 0.032 0.113 0.075 0.023 0.050 0.061 0.058 0.040 0.086 0.104 0.032 

Locus 167 : 
2 alleles
2.2% missing data
   2   (0.936) 0.988 0.906 0.936 0.997 0.997 0.995 0.779 0.980 0.912 0.998 0.936 0.961 
   4   (0.064) 0.012 0.094 0.064 0.003 0.003 0.005 0.221 0.020 0.088 0.002 0.064 0.039 

Locus 168 : 
2 alleles
13.8% missing data
   2   (0.915) 0.905 0.981 0.914 0.741 0.937 0.968 0.971 0.818 0.976 0.915 0.926 0.986 
   4   (0.085) 0.095 0.019 0.086 0.259 0.063 0.032 0.029 0.182 0.024 0.085 0.074 0.014 

Locus 169 : 
2 alleles
4.3% missing data
   2   (0.896) 0.885 0.943 0.896 0.897 0.517 0.952 0.957 0.946 0.956 0.955 0.911 0.977 
   4   (0.104) 0.115 0.057 0.104 0.103 0.483 0.048 0.043 0.054 0.044 0.045 0.089 0.023 

Locus 170 : 
2 alleles
4.3% missing data
   1   (0.448) 0.552 0.706 0.448 0.305 0.066 0.133 0.447 0.468 0.343 0.055 0.474 0.648 
   2   (0.552) 0.448 0.294 0.552 0.695 0.934 0.867 0.553 0.532 0.657 0.945 0.526 0.352 

Locus 171 : 
2 alleles
2.9% missing data
   2   (0.754) 0.774 0.640 0.754 0.735 0.686 0.589 0.837 0.492 0.879 0.625 0.768 0.865 
   3   (0.246) 0.226 0.360 0.246 0.265 0.314 0.411 0.163 0.508 0.121 0.375 0.232 0.135 

Locus 172 : 
2 alleles
8.0% missing data
   2   (0.850) 0.915 0.908 0.849 0.958 0.965 0.969 0.841 0.748 0.760 0.984 0.846 0.827 
   4   (0.150) 0.085 0.092 0.151 0.042 0.035 0.031 0.159 0.252 0.240 0.016 0.154 0.173 

Locus 173 : 
2 alleles
5.1% missing data
   2   (0.698) 0.668 0.759 0.698 0.680 0.921 0.573 0.759 0.626 0.708 0.946 0.704 0.670 
   4   (0.302) 0.332 0.241 0.302 0.320 0.079 0.427 0.241 0.374 0.292 0.054 0.296 0.330 

Locus 174 : 
2 alleles
4.3% missing data
   4   (0.911) 0.909 0.953 0.911 0.980 0.988 0.984 0.940 0.978 0.931 0.992 0.915 0.755 
   2   (0.089) 0.091 0.047 0.089 0.020 0.012 0.016 0.060 0.022 0.069 0.008 0.085 0.245 

Locus 175 : 
2 alleles
13.0% missing data
   3   (0.928) 0.974 0.918 0.928 0.991 0.963 0.984 0.935 0.989 0.910 0.990 0.935 0.968 
   1   (0.072) 0.026 0.082 0.072 0.009 0.037 0.016 0.065 0.011 0.090 0.010 0.065 0.032 

Locus 176 : 
2 alleles
10.1% missing data
   1   (0.528) 0.494 0.550 0.528 0.456 0.505 0.141 0.554 0.827 0.682 0.490 0.518 0.724 
   3   (0.472) 0.506 0.450 0.472 0.544 0.495 0.859 0.446 0.173 0.318 0.510 0.482 0.276 

Locus 177 : 
2 alleles
4.3% missing data
   2   (0.730) 0.716 0.796 0.730 0.614 0.950 0.587 0.697 0.690 0.854 0.685 0.740 0.841 
   1   (0.270) 0.284 0.204 0.270 0.386 0.050 0.413 0.303 0.310 0.146 0.315 0.260 0.159 

Locus 178 : 
2 alleles
1.4% missing data
   1   (0.734) 0.750 0.820 0.734 0.813 0.884 0.513 0.615 0.847 0.832 0.885 0.723 0.701 
   4   (0.266) 0.250 0.180 0.266 0.187 0.116 0.487 0.385 0.153 0.168 0.115 0.277 0.299 

Locus 179 : 
2 alleles
10.9% missing data
   3   (0.896) 0.927 0.919 0.895 0.947 0.922 0.972 0.950 0.905 0.915 0.948 0.902 0.761 
   1   (0.104) 0.073 0.081 0.105 0.053 0.078 0.028 0.050 0.095 0.085 0.052 0.098 0.239 

Locus 180 : 
2 alleles
2.2% missing data
   1   (0.897) 0.909 0.928 0.897 0.970 0.972 0.972 0.927 0.950 0.869 0.996 0.909 0.985 
   4   (0.103) 0.091 0.072 0.103 0.030 0.028 0.028 0.073 0.050 0.131 0.004 0.091 0.015 

Locus 181 : 
2 alleles
15.9% missing data
   2   (0.882) 0.916 0.871 0.882 0.977 0.841 0.974 0.906 0.952 0.889 0.979 0.865 0.951 
   3   (0.118) 0.084 0.129 0.118 0.023 0.159 0.026 0.094 0.048 0.111 0.021 0.135 0.049 

Locus 182 : 
2 alleles
1.4% missing data
   1   (0.902) 0.951 0.943 0.902 0.914 0.947 0.954 0.931 0.980 0.891 0.965 0.913 0.955 
   3   (0.098) 0.049 0.057 0.098 0.086 0.053 0.046 0.069 0.020 0.109 0.035 0.087 0.045 

Locus 183 : 
2 alleles
10.1% missing data
   1   (0.885) 0.895 0.916 0.885 0.905 0.878 0.962 0.906 0.977 0.923 0.884 0.891 0.956 
   3   (0.115) 0.105 0.084 0.115 0.095 0.122 0.038 0.094 0.023 0.077 0.116 0.109 0.044 

Locus 184 : 
2 alleles
2.2% missing data
   4   (0.866) 0.930 0.906 0.866 0.981 0.892 0.972 0.846 0.970 0.657 0.986 0.859 0.889 
   2   (0.134) 0.070 0.094 0.134 0.019 0.108 0.028 0.154 0.030 0.343 0.014 0.141 0.111 

Locus 185 : 
2 alleles
12.3% missing data
   2   (0.827) 0.866 0.579 0.827 0.930 0.969 0.960 0.825 0.959 0.879 0.936 0.805 0.932 
   4   (0.173) 0.134 0.421 0.173 0.070 0.031 0.040 0.175 0.041 0.121 0.064 0.195 0.068 

Locus 186 : 
2 alleles
9.4% missing data
   2   (0.903) 0.876 0.942 0.903 0.911 0.837 0.961 0.944 0.985 0.970 0.771 0.905 0.986 
   4   (0.097) 0.124 0.058 0.097 0.089 0.163 0.039 0.056 0.015 0.030 0.229 0.095 0.014 

Locus 187 : 
2 alleles
9.4% missing data
   2   (0.876) 0.843 0.937 0.876 0.901 0.499 0.727 0.947 0.654 0.971 0.623 0.899 0.808 
   4   (0.124) 0.157 0.063 0.124 0.099 0.501 0.273 0.053 0.346 0.029 0.377 0.101 0.192 

Locus 188 : 
2 alleles
3.6% missing data
   3   (0.720) 0.637 0.683 0.721 0.633 0.679 0.873 0.830 0.703 0.813 0.292 0.759 0.643 
   4   (0.280) 0.363 0.317 0.279 0.367 0.321 0.127 0.170 0.297 0.187 0.708 0.241 0.357 

Locus 189 : 
2 alleles
5.1% missing data
   2   (0.808) 0.739 0.740 0.808 0.881 0.957 0.947 0.876 0.844 0.845 0.817 0.829 0.879 
   4   (0.192) 0.261 0.260 0.192 0.119 0.043 0.053 0.124 0.156 0.155 0.183 0.171 0.121 

Locus 190 : 
2 alleles
3.6% missing data
   2   (0.698) 0.729 0.785 0.698 0.864 0.365 0.653 0.813 0.818 0.562 0.862 0.713 0.427 
   4   (0.302) 0.271 0.215 0.302 0.136 0.635 0.347 0.187 0.182 0.438 0.138 0.287 0.573 

Locus 191 : 
2 alleles
4.3% missing data
   2   (0.915) 0.963 0.950 0.915 0.987 0.031 0.982 0.936 0.977 0.949 0.949 0.910 0.993 
   4   (0.085) 0.037 0.050 0.085 0.013 0.969 0.018 0.064 0.023 0.051 0.051 0.090 0.007 

Locus 192 : 
2 alleles
12.3% missing data
   1   (0.758) 0.788 0.791 0.757 0.907 0.949 0.621 0.648 0.948 0.840 0.912 0.745 0.924 
   3   (0.242) 0.212 0.209 0.243 0.093 0.051 0.379 0.352 0.052 0.160 0.088 0.255 0.076 

Locus 193 : 
2 alleles
8.0% missing data
   4   (0.505) 0.599 0.551 0.505 0.394 0.086 0.138 0.521 0.488 0.566 0.436 0.481 0.246 
   2   (0.495) 0.401 0.449 0.495 0.606 0.914 0.862 0.479 0.512 0.434 0.564 0.519 0.754 

Locus 194 : 
2 alleles
13.0% missing data
   1   (0.899) 0.887 0.954 0.900 0.982 0.993 0.980 0.897 0.803 0.945 0.993 0.908 0.638 
   4   (0.101) 0.113 0.046 0.100 0.018 0.007 0.020 0.103 0.197 0.055 0.007 0.092 0.362 

Locus 195 : 
2 alleles
4.3% missing data
   4   (0.907) 0.939 0.923 0.907 0.965 0.846 0.601 0.960 0.962 0.966 0.846 0.916 0.946 
   2   (0.093) 0.061 0.077 0.093 0.035 0.154 0.399 0.040 0.038 0.034 0.154 0.084 0.054 

Locus 196 : 
2 alleles
15.9% missing data
   3   (0.717) 0.643 0.753 0.717 0.768 0.439 0.886 0.797 0.889 0.780 0.577 0.717 0.473 
   1   (0.283) 0.357 0.247 0.283 0.232 0.561 0.114 0.203 0.111 0.220 0.423 0.283 0.527 

Locus 197 : 
2 alleles
13.0% missing data
   4   (0.714) 0.726 0.712 0.714 0.644 0.721 0.866 0.678 0.281 0.819 0.680 0.718 0.847 
   2   (0.286) 0.274 0.288 0.286 0.356 0.279 0.134 0.322 0.719 0.181 0.320 0.282 0.153 

Locus 198 : 
2 alleles
12.3% missing data
   1   (0.901) 0.946 0.887 0.901 0.939 0.914 0.976 0.933 0.977 0.905 0.937 0.907 0.910 
   4   (0.099) 0.054 0.113 0.099 0.061 0.086 0.024 0.067 0.023 0.095 0.063 0.093 0.090 

Locus 199 : 
2 alleles
13.0% missing data
   1   (0.778) 0.787 0.698 0.778 0.819 0.886 0.719 0.792 0.740 0.885 0.467 0.777 0.892 
   3   (0.222) 0.213 0.302 0.222 0.181 0.114 0.281 0.208 0.260 0.115 0.533 0.223 0.108 

Locus 200 : 
2 alleles
2.9% missing data
   4   (0.903) 0.975 0.919 0.903 0.991 0.036 0.988 0.880 0.986 0.841 0.994 0.902 0.894 
   2   (0.097) 0.025 0.081 0.097 0.009 0.964 0.012 0.120 0.014 0.159 0.006 0.098 0.106 

Locus 201 : 
2 alleles
3.6% missing data
   4   (0.220) 0.175 0.282 0.221 0.106 0.375 0.064 0.194 0.733 0.147 0.455 0.212 0.055 
   3   (0.780) 0.825 0.718 0.779 0.894 0.625 0.936 0.806 0.267 0.853 0.545 0.788 0.945 

Locus 202 : 
2 alleles
15.2% missing data
   1   (0.528) 0.623 0.485 0.528 0.803 0.396 0.789 0.430 0.744 0.407 0.441 0.496 0.268 
   3   (0.472) 0.377 0.515 0.472 0.197 0.604 0.211 0.570 0.256 0.593 0.559 0.504 0.732 

Locus 203 : 
2 alleles
14.5% missing data
   2   (0.670) 0.680 0.765 0.669 0.798 0.933 0.917 0.607 0.654 0.662 0.193 0.662 0.646 
   1   (0.330) 0.320 0.235 0.331 0.202 0.067 0.083 0.393 0.346 0.338 0.807 0.338 0.354 

Locus 204 : 
2 alleles
0.7% missing data
   4   (0.884) 0.924 0.693 0.884 0.957 0.986 0.783 0.932 0.956 0.957 0.755 0.897 0.952 
   1   (0.116) 0.076 0.307 0.116 0.043 0.014 0.217 0.068 0.044 0.043 0.245 0.103 0.048 

Locus 205 : 
2 alleles
2.9% missing data
   4   (0.102) 0.019 0.164 0.102 0.006 0.005 0.009 0.221 0.037 0.338 0.003 0.117 0.163 
   2   (0.898) 0.981 0.836 0.898 0.994 0.995 0.991 0.779 0.963 0.662 0.997 0.883 0.837 

Locus 206 : 
2 alleles
3.6% missing data
   4   (0.874) 0.937 0.883 0.874 0.982 0.958 0.654 0.854 0.953 0.885 0.991 0.882 0.975 
   2   (0.126) 0.063 0.117 0.126 0.018 0.042 0.346 0.146 0.047 0.115 0.009 0.118 0.025 

Locus 207 : 
2 alleles
13.8% missing data
   2   (0.928) 0.973 0.946 0.928 0.990 0.969 0.983 0.933 0.984 0.861 0.978 0.940 0.961 
   4   (0.072) 0.027 0.054 0.072 0.010 0.031 0.017 0.067 0.016 0.139 0.022 0.060 0.039 

Locus 208 : 
2 alleles
5.1% missing data
   3   (0.341) 0.383 0.497 0.342 0.257 0.245 0.135 0.224 0.163 0.411 0.197 0.314 0.348 
   4   (0.659) 0.617 0.503 0.658 0.743 0.755 0.865 0.776 0.837 0.589 0.803 0.686 0.652 

Locus 209 : 
2 alleles
16.7% missing data
   4   (0.730) 0.763 0.719 0.728 0.744 0.954 0.934 0.752 0.617 0.761 0.447 0.740 0.737 
   2   (0.270) 0.237 0.281 0.272 0.256 0.046 0.066 0.248 0.383 0.239 0.553 0.260 0.263 

Locus 210 : 
2 alleles
9.4% missing data
   1   (0.351) 0.370 0.385 0.352 0.583 0.316 0.137 0.294 0.395 0.281 0.128 0.347 0.302 
   3   (0.649) 0.630 0.615 0.648 0.417 0.684 0.863 0.706 0.605 0.719 0.872 0.653 0.698 

Locus 211 : 
2 alleles
11.6% missing data
   1   (0.914) 0.910 0.912 0.913 0.960 0.948 0.970 0.964 0.986 0.957 0.981 0.920 0.984 
   3   (0.086) 0.090 0.088 0.087 0.040 0.052 0.030 0.036 0.014 0.043 0.019 0.080 0.016 

Locus 212 : 
2 alleles
7.2% missing data
   3   (0.442) 0.452 0.648 0.442 0.090 0.374 0.371 0.458 0.177 0.567 0.048 0.425 0.424 
   4   (0.558) 0.548 0.352 0.558 0.910 0.626 0.629 0.542 0.823 0.433 0.952 0.575 0.576 

Locus 213 : 
2 alleles
3.6% missing data
   2   (0.559) 0.559 0.666 0.560 0.534 0.934 0.851 0.440 0.338 0.512 0.302 0.556 0.742 
   4   (0.441) 0.441 0.334 0.440 0.466 0.066 0.149 0.560 0.662 0.488 0.698 0.444 0.258 

Locus 214 : 
2 alleles
6.5% missing data
   1   (0.814) 0.840 0.848 0.815 0.847 0.918 0.569 0.864 0.582 0.870 0.778 0.840 0.946 
   3   (0.186) 0.160 0.152 0.185 0.153 0.082 0.431 0.136 0.418 0.130 0.222 0.160 0.054 

Locus 215 : 
2 alleles
5.8% missing data
   4   (0.853) 0.960 0.777 0.854 0.989 0.972 0.983 0.652 0.944 0.641 0.988 0.830 0.840 
   2   (0.147) 0.040 0.223 0.146 0.011 0.028 0.017 0.348 0.056 0.359 0.012 0.170 0.160 

Locus 216 : 
2 alleles
2.2% missing data
   2   (0.943) 0.989 0.942 0.943 0.997 0.997 0.995 0.924 0.996 0.880 0.998 0.943 0.978 
   4   (0.057) 0.011 0.058 0.057 0.003 0.003 0.005 0.076 0.004 0.120 0.002 0.057 0.022 

Locus 217 : 
2 alleles
4.3% missing data
   2   (0.775) 0.808 0.809 0.775 0.790 0.902 0.921 0.798 0.891 0.795 0.536 0.775 0.654 
   4   (0.225) 0.192 0.191 0.225 0.210 0.098 0.079 0.202 0.109 0.205 0.464 0.225 0.346 

Locus 218 : 
2 alleles
10.1% missing data
   2   (0.594) 0.552 0.631 0.595 0.673 0.543 0.886 0.609 0.742 0.512 0.512 0.601 0.574 
   4   (0.406) 0.448 0.369 0.405 0.327 0.457 0.114 0.391 0.258 0.488 0.488 0.399 0.426 

Locus 219 : 
2 alleles
14.5% missing data
   2   (0.797) 0.742 0.866 0.797 0.633 0.975 0.940 0.814 0.931 0.883 0.848 0.784 0.805 
   4   (0.203) 0.258 0.134 0.203 0.367 0.025 0.060 0.186 0.069 0.117 0.152 0.216 0.195 

Locus 220 : 
2 alleles
17.4% missing data
   4   (0.858) 0.961 0.781 0.858 0.988 0.974 0.981 0.780 0.983 0.585 0.990 0.826 0.756 
   3   (0.142) 0.039 0.219 0.142 0.012 0.026 0.019 0.220 0.017 0.415 0.010 0.174 0.244 

Locus 221 : 
2 alleles
2.9% missing data
   2   (0.088) 0.056 0.320 0.088 0.026 0.018 0.019 0.059 0.060 0.043 0.018 0.075 0.058 
   4   (0.912) 0.944 0.680 0.912 0.974 0.982 0.981 0.941 0.940 0.957 0.982 0.925 0.942 

Locus 222 : 
2 alleles
4.3% missing data
   2   (0.925) 0.963 0.845 0.925 0.990 0.989 0.986 0.926 0.982 0.964 0.996 0.920 0.990 
   4   (0.075) 0.037 0.155 0.075 0.010 0.011 0.014 0.074 0.018 0.036 0.004 0.080 0.010 

Locus 223 : 
2 alleles
13.0% missing data
   2   (0.885) 0.910 0.933 0.885 0.932 0.989 0.881 0.884 0.948 0.918 0.941 0.894 0.967 
   4   (0.115) 0.090 0.067 0.115 0.068 0.011 0.119 0.116 0.052 0.082 0.059 0.106 0.033 

Locus 224 : 
2 alleles
12.3% missing data
   1   (0.864) 0.752 0.915 0.863 0.897 0.835 0.956 0.939 0.788 0.955 0.796 0.874 0.980 
   3   (0.136) 0.248 0.085 0.137 0.103 0.165 0.044 0.061 0.212 0.045 0.204 0.126 0.020 

Locus 225 : 
2 alleles
10.9% missing data
   3   (0.699) 0.734 0.725 0.698 0.777 0.693 0.893 0.553 0.884 0.738 0.912 0.659 0.761 
   1   (0.301) 0.266 0.275 0.302 0.223 0.307 0.107 0.447 0.116 0.262 0.088 0.341 0.239 

Locus 226 : 
2 alleles
11.6% missing data
   3   (0.837) 0.785 0.850 0.838 0.932 0.833 0.956 0.907 0.972 0.807 0.901 0.853 0.960 
   1   (0.163) 0.215 0.150 0.162 0.068 0.167 0.044 0.093 0.028 0.193 0.099 0.147 0.040 

Locus 227 : 
2 alleles
6.5% missing data
   1   (0.838) 0.841 0.803 0.839 0.856 0.787 0.933 0.838 0.885 0.922 0.694 0.853 0.950 
   3   (0.162) 0.159 0.197 0.161 0.144 0.213 0.067 0.162 0.115 0.078 0.306 0.147 0.050 

Locus 228 : 
2 alleles
18.1% missing data
   2   (0.926) 0.917 0.973 0.926 0.974 0.966 0.977 0.960 0.933 0.959 0.974 0.931 0.970 
   4   (0.074) 0.083 0.027 0.074 0.026 0.034 0.023 0.040 0.067 0.041 0.026 0.069 0.030 

Locus 229 : 
2 alleles
3.6% missing data
   2   (0.786) 0.818 0.788 0.786 0.497 0.259 0.934 0.854 0.730 0.872 0.702 0.815 0.820 
   4   (0.214) 0.182 0.212 0.214 0.503 0.741 0.066 0.146 0.270 0.128 0.298 0.185 0.180 

Locus 230 : 
2 alleles
12.3% missing data
   4   (0.810) 0.668 0.883 0.810 0.779 0.955 0.945 0.865 0.957 0.914 0.547 0.813 0.914 
   2   (0.190) 0.332 0.117 0.190 0.221 0.045 0.055 0.135 0.043 0.086 0.453 0.187 0.086 

Locus 231 : 
2 alleles
2.2% missing data
   2   (0.672) 0.566 0.648 0.673 0.853 0.949 0.890 0.629 0.938 0.666 0.967 0.653 0.641 
   4   (0.328) 0.434 0.352 0.327 0.147 0.051 0.110 0.371 0.062 0.334 0.033 0.347 0.359 

Locus 232 : 
2 alleles
4.3% missing data
   3   (0.460) 0.525 0.465 0.459 0.423 0.529 0.502 0.521 0.544 0.341 0.138 0.462 0.540 
   4   (0.540) 0.475 0.535 0.541 0.577 0.471 0.498 0.479 0.456 0.659 0.862 0.538 0.460 

Locus 233 : 
2 alleles
7.2% missing data
   3   (0.886) 0.884 0.918 0.886 0.480 0.981 0.962 0.953 0.978 0.955 0.801 0.898 0.852 
   4   (0.114) 0.116 0.082 0.114 0.520 0.019 0.038 0.047 0.022 0.045 0.199 0.102 0.148 

Locus 234 : 
2 alleles
2.9% missing data
   4   (0.849) 0.868 0.741 0.848 0.957 0.978 0.964 0.874 0.911 0.894 0.992 0.848 0.738 
   2   (0.151) 0.132 0.259 0.152 0.043 0.022 0.036 0.126 0.089 0.106 0.008 0.152 0.262 

Locus 235 : 
2 alleles
6.5% missing data
   2   (0.690) 0.636 0.655 0.690 0.842 0.893 0.552 0.710 0.907 0.789 0.606 0.687 0.839 
   1   (0.310) 0.364 0.345 0.310 0.158 0.107 0.448 0.290 0.093 0.211 0.394 0.313 0.161 

Locus 236 : 
2 alleles
6.5% missing data
   4   (0.530) 0.506 0.509 0.530 0.540 0.902 0.838 0.631 0.228 0.440 0.144 0.553 0.347 
   1   (0.470) 0.494 0.491 0.470 0.460 0.098 0.162 0.369 0.772 0.560 0.856 0.447 0.653 

Locus 237 : 
2 alleles
3.6% missing data
   4   (0.729) 0.749 0.728 0.729 0.854 0.891 0.910 0.708 0.824 0.661 0.652 0.735 0.843 
   1   (0.271) 0.251 0.272 0.271 0.146 0.109 0.090 0.292 0.176 0.339 0.348 0.265 0.157 

Locus 238 : 
2 alleles
18.8% missing data
   1   (0.213) 0.215 0.220 0.213 0.107 0.165 0.080 0.208 0.057 0.184 0.160 0.231 0.161 
   3   (0.787) 0.785 0.780 0.787 0.893 0.835 0.920 0.792 0.943 0.816 0.840 0.769 0.839 

Locus 239 : 
2 alleles
4.3% missing data
   3   (0.890) 0.904 0.882 0.890 0.955 0.771 0.977 0.922 0.958 0.936 0.668 0.899 0.947 
   4   (0.110) 0.096 0.118 0.110 0.045 0.229 0.023 0.078 0.042 0.064 0.332 0.101 0.053 

Locus 240 : 
2 alleles
1.4% missing data
   2   (0.730) 0.618 0.839 0.730 0.410 0.800 0.903 0.843 0.637 0.821 0.386 0.762 0.827 
   3   (0.270) 0.382 0.161 0.270 0.590 0.200 0.097 0.157 0.363 0.179 0.614 0.238 0.173 

Locus 241 : 
2 alleles
8.7% missing data
   1   (0.870) 0.907 0.878 0.869 0.922 0.916 0.970 0.851 0.603 0.948 0.920 0.872 0.877 
   3   (0.130) 0.093 0.122 0.131 0.078 0.084 0.030 0.149 0.397 0.052 0.080 0.128 0.123 

Locus 242 : 
2 alleles
2.2% missing data
   3   (0.860) 0.897 0.941 0.860 0.661 0.898 0.967 0.888 0.892 0.877 0.948 0.860 0.605 
   1   (0.140) 0.103 0.059 0.140 0.339 0.102 0.033 0.112 0.108 0.123 0.052 0.140 0.395 

Locus 243 : 
2 alleles
10.9% missing data
   3   (0.475) 0.281 0.687 0.475 0.376 0.303 0.747 0.557 0.084 0.645 0.126 0.508 0.606 
   1   (0.525) 0.719 0.313 0.525 0.624 0.697 0.253 0.443 0.916 0.355 0.874 0.492 0.394 

Locus 244 : 
2 alleles
5.8% missing data
   2   (0.859) 0.915 0.800 0.858 0.965 0.976 0.960 0.838 0.953 0.866 0.866 0.860 0.950 
   4   (0.141) 0.085 0.200 0.142 0.035 0.024 0.040 0.162 0.047 0.134 0.134 0.140 0.050 

Locus 245 : 
2 alleles
2.9% missing data
   2   (0.842) 0.805 0.817 0.842 0.959 0.984 0.965 0.805 0.780 0.929 0.472 0.855 0.953 
   4   (0.158) 0.195 0.183 0.158 0.041 0.016 0.035 0.195 0.220 0.071 0.528 0.145 0.047 

Locus 246 : 
2 alleles
4.3% missing data
   4   (0.785) 0.721 0.864 0.785 0.924 0.739 0.764 0.819 0.946 0.818 0.940 0.792 0.783 
   2   (0.215) 0.279 0.136 0.215 0.076 0.261 0.236 0.181 0.054 0.182 0.060 0.208 0.217 

Locus 247 : 
2 alleles
14.5% missing data
   2   (0.674) 0.710 0.719 0.674 0.553 0.111 0.901 0.669 0.372 0.690 0.867 0.694 0.792 
   4   (0.326) 0.290 0.281 0.326 0.447 0.889 0.099 0.331 0.628 0.310 0.133 0.306 0.208 

Locus 248 : 
2 alleles
8.0% missing data
   2   (0.160) 0.112 0.176 0.160 0.136 0.359 0.377 0.125 0.054 0.082 0.237 0.140 0.141 
   3   (0.840) 0.888 0.824 0.840 0.864 0.641 0.623 0.875 0.946 0.918 0.763 0.860 0.859 

Locus 249 : 
2 alleles
13.8% missing data
   2   (0.937) 0.984 0.907 0.937 0.995 0.996 0.993 0.928 0.993 0.867 0.998 0.933 0.930 
   1   (0.063) 0.016 0.093 0.063 0.005 0.004 0.007 0.072 0.007 0.133 0.002 0.067 0.070 

Locus 250 : 
2 alleles
1.4% missing data
   2   (0.774) 0.803 0.830 0.774 0.842 0.126 0.705 0.824 0.932 0.812 0.912 0.792 0.896 
   3   (0.226) 0.197 0.170 0.226 0.158 0.874 0.295 0.176 0.068 0.188 0.088 0.208 0.104 

Locus 251 : 
2 alleles
5.1% missing data
   3   (0.357) 0.292 0.386 0.357 0.104 0.621 0.776 0.388 0.281 0.340 0.129 0.394 0.257 
   4   (0.643) 0.708 0.614 0.643 0.896 0.379 0.224 0.612 0.719 0.660 0.871 0.606 0.743 

Locus 252 : 
2 alleles
15.9% missing data
   2   (0.259) 0.267 0.276 0.258 0.229 0.071 0.233 0.193 0.323 0.278 0.194 0.234 0.137 
   4   (0.741) 0.733 0.724 0.742 0.771 0.929 0.767 0.807 0.677 0.722 0.806 0.766 0.863 

Locus 253 : 
2 alleles
15.2% missing data
   4   (0.880) 0.792 0.949 0.880 0.954 0.979 0.952 0.928 0.977 0.929 0.941 0.879 0.738 
   2   (0.120) 0.208 0.051 0.120 0.046 0.021 0.048 0.072 0.023 0.071 0.059 0.121 0.262 

Locus 254 : 
2 alleles
8.0% missing data
   1   (0.317) 0.325 0.600 0.317 0.265 0.125 0.117 0.240 0.131 0.319 0.183 0.302 0.481 
   2   (0.683) 0.675 0.400 0.683 0.735 0.875 0.883 0.760 0.869 0.681 0.817 0.698 0.519 

Locus 255 : 
2 alleles
16.7% missing data
   1   (0.655) 0.755 0.792 0.655 0.414 0.663 0.640 0.621 0.458 0.643 0.174 0.679 0.579 
   2   (0.345) 0.245 0.208 0.345 0.586 0.337 0.360 0.379 0.542 0.357 0.826 0.321 0.421 

Locus 256 : 
2 alleles
7.2% missing data
   1   (0.666) 0.625 0.742 0.666 0.771 0.967 0.184 0.720 0.703 0.767 0.339 0.679 0.743 
   2   (0.334) 0.375 0.258 0.334 0.229 0.033 0.816 0.280 0.297 0.233 0.661 0.321 0.257 

Locus 257 : 
2 alleles
10.9% missing data
   1   (0.928) 0.956 0.963 0.928 0.986 0.954 0.982 0.966 0.966 0.944 0.445 0.938 0.983 
   2   (0.072) 0.044 0.037 0.072 0.014 0.046 0.018 0.034 0.034 0.056 0.555 0.062 0.017 

Locus 258 : 
2 alleles
15.9% missing data
   3   (0.917) 0.892 0.966 0.917 0.915 0.979 0.933 0.950 0.852 0.975 0.956 0.928 0.988 
   1   (0.083) 0.108 0.034 0.083 0.085 0.021 0.067 0.050 0.148 0.025 0.044 0.072 0.012 

Locus 259 : 
2 alleles
10.9% missing data
   2   (0.856) 0.936 0.838 0.855 0.981 0.989 0.738 0.904 0.964 0.769 0.945 0.863 0.850 
   4   (0.144) 0.064 0.162 0.145 0.019 0.011 0.262 0.096 0.036 0.231 0.055 0.137 0.150 

Locus 260 : 
2 alleles
11.6% missing data
   1   (0.857) 0.921 0.887 0.857 0.962 0.510 0.967 0.687 0.955 0.902 0.978 0.829 0.861 
   3   (0.143) 0.079 0.113 0.143 0.038 0.490 0.033 0.313 0.045 0.098 0.022 0.171 0.139 

Locus 261 : 
2 alleles
15.9% missing data
   1   (0.489) 0.490 0.522 0.490 0.565 0.412 0.542 0.515 0.123 0.473 0.360 0.510 0.347 
   3   (0.511) 0.510 0.478 0.510 0.435 0.588 0.458 0.485 0.877 0.527 0.640 0.490 0.653 

Locus 262 : 
2 alleles
13.8% missing data
   4   (0.119) 0.077 0.388 0.119 0.035 0.155 0.030 0.068 0.091 0.084 0.268 0.116 0.071 
   2   (0.881) 0.923 0.612 0.881 0.965 0.845 0.970 0.932 0.909 0.916 0.732 0.884 0.929 

Locus 263 : 
2 alleles
1.4% missing data
   1   (0.906) 0.931 0.947 0.906 0.961 0.985 0.977 0.947 0.973 0.946 0.348 0.911 0.992 
   2   (0.094) 0.069 0.053 0.094 0.039 0.015 0.023 0.053 0.027 0.054 0.652 0.089 0.008 

Locus 264 : 
2 alleles
3.6% missing data
   2   (0.965) 0.979 0.995 0.965 0.528 0.956 0.991 0.995 0.997 0.997 0.984 0.974 0.999 
   4   (0.035) 0.021 0.005 0.035 0.472 0.044 0.009 0.005 0.003 0.003 0.016 0.026 0.001 

Locus 265 : 
2 alleles
7.2% missing data
   3   (0.712) 0.768 0.828 0.712 0.914 0.456 0.600 0.583 0.626 0.785 0.768 0.655 0.484 
   2   (0.288) 0.232 0.172 0.288 0.086 0.544 0.400 0.417 0.374 0.215 0.232 0.345 0.516 

Locus 266 : 
2 alleles
5.1% missing data
   2   (0.477) 0.514 0.524 0.477 0.696 0.036 0.745 0.341 0.237 0.535 0.178 0.442 0.422 
   4   (0.523) 0.486 0.476 0.523 0.304 0.964 0.255 0.659 0.763 0.465 0.822 0.558 0.578 

Locus 267 : 
2 alleles
2.9% missing data
   2   (0.916) 0.954 0.959 0.916 0.980 0.989 0.981 0.900 0.965 0.903 0.958 0.926 0.898 
   4   (0.084) 0.046 0.041 0.084 0.020 0.011 0.019 0.100 0.035 0.097 0.042 0.074 0.102 

Locus 268 : 
2 alleles
15.2% missing data
   1   (0.195) 0.225 0.178 0.195 0.081 0.040 0.089 0.146 0.043 0.244 0.037 0.204 0.075 
   3   (0.805) 0.775 0.822 0.805 0.919 0.960 0.911 0.854 0.957 0.756 0.963 0.796 0.925 

Locus 269 : 
2 alleles
4.3% missing data
   1   (0.890) 0.950 0.858 0.890 0.985 0.884 0.982 0.933 0.936 0.794 0.991 0.890 0.680 
   3   (0.110) 0.050 0.142 0.110 0.015 0.116 0.018 0.067 0.064 0.206 0.009 0.110 0.320 

Locus 270 : 
2 alleles
6.5% missing data
   4   (0.916) 0.952 0.954 0.916 0.960 0.911 0.976 0.936 0.978 0.954 0.393 0.926 0.963 
   1   (0.084) 0.048 0.046 0.084 0.040 0.089 0.024 0.064 0.022 0.046 0.607 0.074 0.037 

Locus 271 : 
2 alleles
2.2% missing data
   2   (0.893) 0.796 0.959 0.894 0.872 0.986 0.967 0.932 0.907 0.969 0.857 0.898 0.975 
   4   (0.107) 0.204 0.041 0.106 0.128 0.014 0.033 0.068 0.093 0.031 0.143 0.102 0.025 

Locus 272 : 
2 alleles
2.9% missing data
   4   (0.850) 0.811 0.859 0.850 0.944 0.959 0.929 0.892 0.935 0.874 0.965 0.863 0.900 
   2   (0.150) 0.189 0.141 0.150 0.056 0.041 0.071 0.108 0.065 0.126 0.035 0.137 0.100 

Locus 273 : 
2 alleles
1.4% missing data
   2   (0.860) 0.868 0.905 0.860 0.953 0.977 0.968 0.905 0.827 0.889 0.980 0.869 0.548 
   4   (0.140) 0.132 0.095 0.140 0.047 0.023 0.032 0.095 0.173 0.111 0.020 0.131 0.452 

Locus 274 : 
2 alleles
8.0% missing data
   1   (0.130) 0.094 0.350 0.130 0.111 0.025 0.063 0.070 0.035 0.081 0.286 0.123 0.057 
   3   (0.870) 0.906 0.650 0.870 0.889 0.975 0.937 0.930 0.965 0.919 0.714 0.877 0.943 

Locus 275 : 
2 alleles
2.9% missing data
   1   (0.608) 0.653 0.660 0.609 0.707 0.109 0.195 0.754 0.857 0.531 0.520 0.626 0.602 
   4   (0.392) 0.347 0.340 0.391 0.293 0.891 0.805 0.246 0.143 0.469 0.480 0.374 0.398 

Locus 276 : 
2 alleles
18.1% missing data
   2   (0.358) 0.296 0.287 0.358 0.298 0.511 0.135 0.549 0.574 0.277 0.413 0.377 0.195 
   3   (0.642) 0.704 0.713 0.642 0.702 0.489 0.865 0.451 0.426 0.723 0.587 0.623 0.805 

Locus 277 : 
2 alleles
10.9% missing data
   1   (0.906) 0.928 0.951 0.906 0.983 0.781 0.980 0.884 0.970 0.951 0.958 0.861 0.941 
   4   (0.094) 0.072 0.049 0.094 0.017 0.219 0.020 0.116 0.030 0.049 0.042 0.139 0.059 

Locus 278 : 
2 alleles
3.6% missing data
   3   (0.785) 0.730 0.561 0.785 0.952 0.969 0.957 0.811 0.854 0.825 0.977 0.789 0.912 
   1   (0.215) 0.270 0.439 0.215 0.048 0.031 0.043 0.189 0.146 0.175 0.023 0.211 0.088 

Locus 279 : 
2 alleles
3.6% missing data
   1   (0.876) 0.869 0.917 0.876 0.974 0.956 0.954 0.831 0.956 0.911 0.989 0.882 0.921 
   3   (0.124) 0.131 0.083 0.124 0.026 0.044 0.046 0.169 0.044 0.089 0.011 0.118 0.079 

Locus 280 : 
2 alleles
2.2% missing data
   3   (0.165) 0.127 0.171 0.165 0.206 0.037 0.088 0.155 0.127 0.085 0.879 0.160 0.042 
   4   (0.835) 0.873 0.829 0.835 0.794 0.963 0.912 0.845 0.873 0.915 0.121 0.840 0.958 

Locus 281 : 
2 alleles
14.5% missing data
   1   (0.736) 0.749 0.694 0.737 0.821 0.628 0.853 0.714 0.905 0.771 0.830 0.736 0.748 
   2   (0.264) 0.251 0.306 0.263 0.179 0.372 0.147 0.286 0.095 0.229 0.170 0.264 0.252 

Locus 282 : 
2 alleles
18.1% missing data
   3   (0.829) 0.787 0.912 0.829 0.923 0.975 0.832 0.855 0.943 0.834 0.983 0.843 0.792 
   4   (0.171) 0.213 0.088 0.171 0.077 0.025 0.168 0.145 0.057 0.166 0.017 0.157 0.208 

Locus 283 : 
2 alleles
5.1% missing data
   1   (0.897) 0.868 0.885 0.898 0.967 0.979 0.969 0.949 0.985 0.940 0.976 0.904 0.856 
   2   (0.103) 0.132 0.115 0.102 0.033 0.021 0.031 0.051 0.015 0.060 0.024 0.096 0.144 

Locus 284 : 
2 alleles
5.1% missing data
   1   (0.881) 0.953 0.880 0.881 0.979 0.991 0.837 0.888 0.948 0.887 0.992 0.886 0.863 
   2   (0.119) 0.047 0.120 0.119 0.021 0.009 0.163 0.112 0.052 0.113 0.008 0.114 0.137 

Locus 285 : 
2 alleles
10.9% missing data
   4   (0.907) 0.839 0.956 0.907 0.966 0.977 0.970 0.956 0.982 0.972 0.981 0.912 0.970 
   2   (0.093) 0.161 0.044 0.093 0.034 0.023 0.030 0.044 0.018 0.028 0.019 0.088 0.030 

Locus 286 : 
2 alleles
8.0% missing data
   4   (0.363) 0.365 0.403 0.364 0.536 0.104 0.197 0.367 0.351 0.223 0.777 0.400 0.270 
   2   (0.637) 0.635 0.597 0.636 0.464 0.896 0.803 0.633 0.649 0.777 0.223 0.600 0.730 

Locus 287 : 
2 alleles
14.5% missing data
   1   (0.383) 0.249 0.510 0.383 0.660 0.369 0.099 0.380 0.728 0.417 0.396 0.386 0.555 
   3   (0.617) 0.751 0.490 0.617 0.340 0.631 0.901 0.620 0.272 0.583 0.604 0.614 0.445 

Locus 288 : 
2 alleles
2.2% missing data
   2   (0.054) 0.010 0.063 0.054 0.003 0.009 0.005 0.096 0.009 0.110 0.001 0.050 0.033 
   3   (0.946) 0.990 0.937 0.946 0.997 0.991 0.995 0.904 0.991 0.890 0.999 0.950 0.967 

Locus 289 : 
2 alleles
15.9% missing data
   4   (0.914) 0.982 0.838 0.915 0.995 0.995 0.860 0.896 0.993 0.888 0.997 0.918 0.944 
   2   (0.086) 0.018 0.162 0.085 0.005 0.005 0.140 0.104 0.007 0.112 0.003 0.082 0.056 

Locus 290 : 
2 alleles
6.5% missing data
   2   (0.881) 0.815 0.941 0.881 0.637 0.960 0.960 0.945 0.982 0.949 0.855 0.901 0.952 
   4   (0.119) 0.185 0.059 0.119 0.363 0.040 0.040 0.055 0.018 0.051 0.145 0.099 0.048 

Locus 291 : 
2 alleles
18.1% missing data
   4   (0.894) 0.935 0.878 0.894 0.966 0.985 0.961 0.908 0.986 0.876 0.958 0.904 0.917 
   2   (0.106) 0.065 0.122 0.106 0.034 0.015 0.039 0.092 0.014 0.124 0.042 0.096 0.083 

Locus 292 : 
2 alleles
7.2% missing data
   2   (0.714) 0.802 0.595 0.714 0.823 0.576 0.930 0.684 0.939 0.607 0.900 0.718 0.607 
   4   (0.286) 0.198 0.405 0.286 0.177 0.424 0.070 0.316 0.061 0.393 0.100 0.282 0.393 

Locus 293 : 
2 alleles
3.6% missing data
   1   (0.903) 0.982 0.637 0.903 0.995 0.995 0.991 0.840 0.985 0.760 0.997 0.902 0.939 
   3   (0.097) 0.018 0.363 0.097 0.005 0.005 0.009 0.160 0.015 0.240 0.003 0.098 0.061 

Locus 294 : 
2 alleles
10.9% missing data
   2   (0.845) 0.825 0.875 0.845 0.906 0.821 0.709 0.886 0.965 0.933 0.966 0.852 0.957 
   1   (0.155) 0.175 0.125 0.155 0.094 0.179 0.291 0.114 0.035 0.067 0.034 0.148 0.043 

Locus 295 : 
2 alleles
5.1% missing data
   1   (0.790) 0.823 0.716 0.791 0.922 0.799 0.939 0.770 0.918 0.771 0.979 0.774 0.816 
   2   (0.210) 0.177 0.284 0.209 0.078 0.201 0.061 0.230 0.082 0.229 0.021 0.226 0.184 

Locus 296 : 
2 alleles
5.8% missing data
   1   (0.614) 0.555 0.646 0.614 0.123 0.139 0.432 0.778 0.319 0.856 0.522 0.639 0.642 
   3   (0.386) 0.445 0.354 0.386 0.877 0.861 0.568 0.222 0.681 0.144 0.478 0.361 0.358 

Locus 297 : 
2 alleles
4.3% missing data
   4   (0.923) 0.916 0.961 0.923 0.972 0.951 0.977 0.962 0.810 0.980 0.540 0.935 0.946 
   2   (0.077) 0.084 0.039 0.077 0.028 0.049 0.023 0.038 0.190 0.020 0.460 0.065 0.054 

Locus 298 : 
2 alleles
11.6% missing data
   2   (0.640) 0.572 0.717 0.639 0.534 0.547 0.903 0.712 0.786 0.702 0.299 0.657 0.678 
   4   (0.360) 0.428 0.283 0.361 0.466 0.453 0.097 0.288 0.214 0.298 0.701 0.343 0.322 

Locus 299 : 
2 alleles
8.0% missing data
   2   (0.213) 0.165 0.225 0.213 0.076 0.043 0.235 0.158 0.103 0.293 0.021 0.204 0.312 
   4   (0.787) 0.835 0.775 0.787 0.924 0.957 0.765 0.842 0.897 0.707 0.979 0.796 0.688 

Locus 300 : 
2 alleles
3.6% missing data
   2   (0.809) 0.771 0.764 0.809 0.950 0.909 0.942 0.870 0.923 0.807 0.790 0.815 0.699 
   4   (0.191) 0.229 0.236 0.191 0.050 0.091 0.058 0.130 0.077 0.193 0.210 0.185 0.301 

Locus 301 : 
2 alleles
5.8% missing data
   2   (0.494) 0.481 0.527 0.494 0.452 0.411 0.650 0.405 0.187 0.570 0.359 0.527 0.648 
   4   (0.506) 0.519 0.473 0.506 0.548 0.589 0.350 0.595 0.813 0.430 0.641 0.473 0.352 

Locus 302 : 
2 alleles
13.8% missing data
   4   (0.474) 0.408 0.436 0.474 0.515 0.332 0.743 0.403 0.731 0.553 0.564 0.437 0.299 
   3   (0.526) 0.592 0.564 0.526 0.485 0.668 0.257 0.597 0.269 0.447 0.436 0.563 0.701 

Locus 303 : 
2 alleles
6.5% missing data
   4   (0.900) 0.913 0.946 0.900 0.889 0.983 0.945 0.932 0.944 0.930 0.942 0.912 0.957 
   2   (0.100) 0.087 0.054 0.100 0.111 0.017 0.055 0.068 0.056 0.070 0.058 0.088 0.043 

Locus 304 : 
2 alleles
14.5% missing data
   3   (0.918) 0.916 0.938 0.918 0.983 0.754 0.980 0.961 0.900 0.958 0.948 0.921 0.991 
   1   (0.082) 0.084 0.062 0.082 0.017 0.246 0.020 0.039 0.100 0.042 0.052 0.079 0.009 

Locus 305 : 
2 alleles
2.2% missing data
   4   (0.838) 0.893 0.860 0.838 0.969 0.976 0.735 0.864 0.968 0.762 0.991 0.841 0.862 
   3   (0.162) 0.107 0.140 0.162 0.031 0.024 0.265 0.136 0.032 0.238 0.009 0.159 0.138 

Locus 306 : 
2 alleles
5.1% missing data
   2   (0.915) 0.871 0.962 0.915 0.955 0.944 0.965 0.971 0.968 0.968 0.792 0.931 0.715 
   3   (0.085) 0.129 0.038 0.085 0.045 0.056 0.035 0.029 0.032 0.032 0.208 0.069 0.285 

Locus 307 : 
2 alleles
13.0% missing data
   3   (0.752) 0.797 0.658 0.753 0.791 0.818 0.927 0.735 0.412 0.790 0.631 0.772 0.784 
   1   (0.248) 0.203 0.342 0.247 0.209 0.182 0.073 0.265 0.588 0.210 0.369 0.228 0.216 

Locus 308 : 
2 alleles
5.1% missing data
   3   (0.919) 0.960 0.955 0.919 0.962 0.956 0.978 0.937 0.251 0.968 0.995 0.917 0.661 
   1   (0.081) 0.040 0.045 0.081 0.038 0.044 0.022 0.063 0.749 0.032 0.005 0.083 0.339 

Locus 309 : 
2 alleles
2.2% missing data
   2   (0.790) 0.696 0.718 0.790 0.868 0.469 0.939 0.896 0.962 0.865 0.894 0.809 0.770 
   3   (0.210) 0.304 0.282 0.210 0.132 0.531 0.061 0.104 0.038 0.135 0.106 0.191 0.230 

Locus 310 : 
2 alleles
5.8% missing data
   4   (0.888) 0.916 0.931 0.888 0.719 0.984 0.938 0.885 0.931 0.948 0.933 0.900 0.953 
   2   (0.112) 0.084 0.069 0.112 0.281 0.016 0.062 0.115 0.069 0.052 0.067 0.100 0.047 

Locus 311 : 
2 alleles
15.2% missing data
   3   (0.836) 0.783 0.917 0.836 0.859 0.495 0.938 0.870 0.835 0.915 0.943 0.854 0.802 
   1   (0.164) 0.217 0.083 0.164 0.141 0.505 0.062 0.130 0.165 0.085 0.057 0.146 0.198 

Locus 312 : 
2 alleles
5.1% missing data
   2   (0.888) 0.919 0.917 0.888 0.983 0.860 0.974 0.874 0.769 0.919 0.995 0.887 0.675 
   3   (0.112) 0.081 0.083 0.112 0.017 0.140 0.026 0.126 0.231 0.081 0.005 0.113 0.325 

Locus 313 : 
2 alleles
2.2% missing data
   3   (0.101) 0.103 0.091 0.102 0.032 0.023 0.027 0.055 0.022 0.071 0.068 0.091 0.041 
   4   (0.899) 0.897 0.909 0.898 0.968 0.977 0.973 0.945 0.978 0.929 0.932 0.909 0.959 

Locus 314 : 
2 alleles
9.4% missing data
   2   (0.918) 0.956 0.938 0.918 0.989 0.932 0.986 0.878 0.992 0.954 0.965 0.892 0.979 
   4   (0.082) 0.044 0.062 0.082 0.011 0.068 0.014 0.122 0.008 0.046 0.035 0.108 0.021 

Locus 315 : 
2 alleles
2.2% missing data
   2   (0.631) 0.721 0.542 0.631 0.834 0.921 0.581 0.573 0.636 0.519 0.896 0.615 0.828 
   4   (0.369) 0.279 0.458 0.369 0.166 0.079 0.419 0.427 0.364 0.481 0.104 0.385 0.172 

Locus 316 : 
2 alleles
2.9% missing data
   1   (0.928) 0.976 0.927 0.928 0.993 0.996 0.989 0.798 0.988 0.955 0.992 0.921 0.964 
   3   (0.072) 0.024 0.073 0.072 0.007 0.004 0.011 0.202 0.012 0.045 0.008 0.079 0.036 

Locus 317 : 
2 alleles
5.8% missing data
   4   (0.912) 0.877 0.963 0.912 0.928 0.984 0.958 0.947 0.986 0.971 0.983 0.919 0.962 
   2   (0.088) 0.123 0.037 0.088 0.072 0.016 0.042 0.053 0.014 0.029 0.017 0.081 0.038 

Locus 318 : 
2 alleles
6.5% missing data
   2   (0.896) 0.948 0.872 0.897 0.985 0.984 0.841 0.906 0.929 0.926 0.994 0.901 0.885 
   4   (0.104) 0.052 0.128 0.103 0.015 0.016 0.159 0.094 0.071 0.074 0.006 0.099 0.115 

Locus 319 : 
2 alleles
4.3% missing data
   2   (0.625) 0.562 0.572 0.624 0.607 0.590 0.837 0.691 0.248 0.753 0.771 0.628 0.629 
   4   (0.375) 0.438 0.428 0.376 0.393 0.410 0.163 0.309 0.752 0.247 0.229 0.372 0.371 

Locus 320 : 
2 alleles
5.1% missing data
   2   (0.381) 0.364 0.542 0.381 0.116 0.387 0.408 0.276 0.524 0.466 0.253 0.348 0.610 
   4   (0.619) 0.636 0.458 0.619 0.884 0.613 0.592 0.724 0.476 0.534 0.747 0.652 0.390 

Locus 321 : 
2 alleles
10.9% missing data
   2   (0.835) 0.810 0.852 0.836 0.779 0.958 0.934 0.924 0.586 0.872 0.950 0.852 0.839 
   4   (0.165) 0.190 0.148 0.164 0.221 0.042 0.066 0.076 0.414 0.128 0.050 0.148 0.161 

Locus 322 : 
2 alleles
6.5% missing data
   1   (0.260) 0.318 0.169 0.260 0.344 0.429 0.091 0.232 0.219 0.242 0.032 0.232 0.082 
   3   (0.740) 0.682 0.831 0.740 0.656 0.571 0.909 0.768 0.781 0.758 0.968 0.768 0.918 

Locus 323 : 
2 alleles
18.8% missing data
   3   (0.930) 0.899 0.980 0.929 0.830 0.977 0.980 0.978 0.977 0.986 0.946 0.941 0.994 
   1   (0.070) 0.101 0.020 0.071 0.170 0.023 0.020 0.022 0.023 0.014 0.054 0.059 0.006 

Locus 324 : 
2 alleles
3.6% missing data
   3   (0.800) 0.904 0.802 0.801 0.971 0.083 0.768 0.730 0.950 0.759 0.981 0.772 0.870 
   1   (0.200) 0.096 0.198 0.199 0.029 0.917 0.232 0.270 0.050 0.241 0.019 0.228 0.130 

Locus 325 : 
2 alleles
14.5% missing data
   1   (0.859) 0.844 0.912 0.859 0.926 0.951 0.879 0.905 0.849 0.895 0.751 0.874 0.865 
   3   (0.141) 0.156 0.088 0.141 0.074 0.049 0.121 0.095 0.151 0.105 0.249 0.126 0.135 

Locus 326 : 
2 alleles
13.8% missing data
   4   (0.602) 0.636 0.577 0.602 0.493 0.546 0.162 0.679 0.517 0.728 0.638 0.618 0.363 
   2   (0.398) 0.364 0.423 0.398 0.507 0.454 0.838 0.321 0.483 0.272 0.362 0.382 0.637 

Locus 327 : 
2 alleles
5.8% missing data
   1   (0.147) 0.136 0.160 0.147 0.034 0.030 0.378 0.114 0.058 0.094 0.031 0.137 0.118 
   3   (0.853) 0.864 0.840 0.853 0.966 0.970 0.622 0.886 0.942 0.906 0.969 0.863 0.882 

Locus 328 : 
2 alleles
0.7% missing data
   4   (0.880) 0.774 0.955 0.880 0.972 0.977 0.977 0.934 0.941 0.911 0.980 0.901 0.819 
   2   (0.120) 0.226 0.045 0.120 0.028 0.023 0.023 0.066 0.059 0.089 0.020 0.099 0.181 

Locus 329 : 
2 alleles
5.1% missing data
   4   (0.351) 0.304 0.573 0.351 0.313 0.359 0.093 0.393 0.161 0.327 0.129 0.385 0.311 
   2   (0.649) 0.696 0.427 0.649 0.687 0.641 0.907 0.607 0.839 0.673 0.871 0.615 0.689 

Locus 330 : 
2 alleles
3.6% missing data
   3   (0.907) 0.704 0.970 0.907 0.929 0.938 0.970 0.976 0.984 0.979 0.872 0.920 0.966 
   1   (0.093) 0.296 0.030 0.093 0.071 0.062 0.030 0.024 0.016 0.021 0.128 0.080 0.034 

Locus 331 : 
2 alleles
15.2% missing data
   4   (0.904) 0.746 0.979 0.904 0.840 0.668 0.958 0.970 0.963 0.983 0.771 0.921 0.995 
   2   (0.096) 0.254 0.021 0.096 0.160 0.332 0.042 0.030 0.037 0.017 0.229 0.079 0.005 

Locus 332 : 
2 alleles
6.5% missing data
   1   (0.297) 0.289 0.338 0.297 0.601 0.800 0.085 0.251 0.390 0.170 0.391 0.303 0.136 
   3   (0.703) 0.711 0.662 0.703 0.399 0.200 0.915 0.749 0.610 0.830 0.609 0.697 0.864 

Locus 333 : 
2 alleles
5.1% missing data
   4   (0.913) 0.969 0.917 0.913 0.973 0.973 0.971 0.857 0.880 0.945 0.864 0.900 0.904 
   1   (0.087) 0.031 0.083 0.087 0.027 0.027 0.029 0.143 0.120 0.055 0.136 0.100 0.096 

Locus 334 : 
2 alleles
2.2% missing data
   1   (0.911) 0.967 0.891 0.912 0.782 0.991 0.981 0.936 0.970 0.955 0.792 0.919 0.984 
   3   (0.089) 0.033 0.109 0.088 0.218 0.009 0.019 0.064 0.030 0.045 0.208 0.081 0.016 

Locus 335 : 
2 alleles
15.9% missing data
   1   (0.898) 0.963 0.887 0.899 0.985 0.993 0.867 0.900 0.960 0.876 0.897 0.907 0.955 
   2   (0.102) 0.037 0.113 0.101 0.015 0.007 0.133 0.100 0.040 0.124 0.103 0.093 0.045 

Locus 336 : 
2 alleles
15.9% missing data
   4   (0.919) 0.960 0.898 0.919 0.982 0.924 0.977 0.886 0.973 0.956 0.945 0.921 0.987 
   1   (0.081) 0.040 0.102 0.081 0.018 0.076 0.023 0.114 0.027 0.044 0.055 0.079 0.013 

Locus 337 : 
2 alleles
13.0% missing data
   2   (0.552) 0.556 0.537 0.552 0.738 0.516 0.726 0.573 0.396 0.579 0.280 0.512 0.562 
   4   (0.448) 0.444 0.463 0.448 0.262 0.484 0.274 0.427 0.604 0.421 0.720 0.488 0.438 

Locus 338 : 
2 alleles
13.8% missing data
   3   (0.852) 0.843 0.925 0.851 0.798 0.978 0.859 0.828 0.887 0.935 0.892 0.862 0.940 
   1   (0.148) 0.157 0.075 0.149 0.202 0.022 0.141 0.172 0.113 0.065 0.108 0.138 0.060 

Locus 339 : 
2 alleles
5.1% missing data
   1   (0.662) 0.568 0.665 0.663 0.732 0.587 0.283 0.801 0.674 0.803 0.330 0.691 0.587 
   3   (0.338) 0.432 0.335 0.337 0.268 0.413 0.717 0.199 0.326 0.197 0.670 0.309 0.413 

Locus 340 : 
2 alleles
1.4% missing data
   4   (0.904) 0.918 0.954 0.904 0.984 0.785 0.975 0.895 0.923 0.942 0.916 0.917 0.926 
   2   (0.096) 0.082 0.046 0.096 0.016 0.215 0.025 0.105 0.077 0.058 0.084 0.083 0.074 

Locus 341 : 
2 alleles
13.0% missing data
   4   (0.889) 0.892 0.930 0.890 0.971 0.983 0.976 0.913 0.947 0.880 0.948 0.905 0.912 
   1   (0.111) 0.108 0.070 0.110 0.029 0.017 0.024 0.087 0.053 0.120 0.052 0.095 0.088 

Locus 342 : 
2 alleles
6.5% missing data
   2   (0.755) 0.754 0.823 0.755 0.852 0.967 0.550 0.698 0.908 0.831 0.862 0.747 0.729 
   3   (0.245) 0.246 0.177 0.245 0.148 0.033 0.450 0.302 0.092 0.169 0.138 0.253 0.271 

Locus 343 : 
2 alleles
10.1% missing data
   2   (0.831) 0.795 0.882 0.831 0.958 0.856 0.955 0.792 0.955 0.836 0.862 0.839 0.901 
   4   (0.169) 0.205 0.118 0.169 0.042 0.144 0.045 0.208 0.045 0.164 0.138 0.161 0.099 

Locus 344 : 
2 alleles
11.6% missing data
   1   (0.913) 0.896 0.964 0.913 0.961 0.875 0.972 0.918 0.953 0.959 0.965 0.922 0.984 
   3   (0.087) 0.104 0.036 0.087 0.039 0.125 0.028 0.082 0.047 0.041 0.035 0.078 0.016 

Locus 345 : 
2 alleles
15.9% missing data
   4   (0.845) 0.849 0.924 0.845 0.930 0.969 0.809 0.898 0.882 0.880 0.299 0.855 0.923 
   2   (0.155) 0.151 0.076 0.155 0.070 0.031 0.191 0.102 0.118 0.120 0.701 0.145 0.077 

Locus 346 : 
2 alleles
5.8% missing data
   2   (0.893) 0.929 0.875 0.893 0.964 0.984 0.944 0.905 0.960 0.924 0.963 0.891 0.977 
   4   (0.107) 0.071 0.125 0.107 0.036 0.016 0.056 0.095 0.040 0.076 0.037 0.109 0.023 

Locus 347 : 
2 alleles
5.8% missing data
   2   (0.912) 0.923 0.885 0.912 0.972 0.969 0.981 0.962 0.966 0.930 0.995 0.924 0.856 
   4   (0.088) 0.077 0.115 0.088 0.028 0.031 0.019 0.038 0.034 0.070 0.005 0.076 0.144 

Locus 348 : 
2 alleles
1.4% missing data
   3   (0.887) 0.955 0.925 0.887 0.902 0.972 0.967 0.900 0.632 0.868 0.913 0.884 0.854 
   2   (0.113) 0.045 0.075 0.113 0.098 0.028 0.033 0.100 0.368 0.132 0.087 0.116 0.146 

Locus 349 : 
2 alleles
4.3% missing data
   4   (0.930) 0.889 0.983 0.930 0.909 0.945 0.934 0.968 0.957 0.988 0.913 0.935 0.985 
   2   (0.070) 0.111 0.017 0.070 0.091 0.055 0.066 0.032 0.043 0.012 0.087 0.065 0.015 

Locus 350 : 
2 alleles
5.1% missing data
   1   (0.911) 0.960 0.933 0.911 0.988 0.978 0.981 0.813 0.972 0.918 0.973 0.910 0.968 
   3   (0.089) 0.040 0.067 0.089 0.012 0.022 0.019 0.187 0.028 0.082 0.027 0.090 0.032 

Locus 351 : 
2 alleles
14.5% missing data
   1   (0.577) 0.554 0.458 0.578 0.725 0.616 0.219 0.573 0.813 0.690 0.396 0.608 0.697 
   3   (0.423) 0.446 0.542 0.422 0.275 0.384 0.781 0.427 0.187 0.310 0.604 0.392 0.303 

Locus 352 : 
2 alleles
2.2% missing data
   3   (0.909) 0.942 0.931 0.909 0.978 0.970 0.973 0.904 0.958 0.933 0.974 0.915 0.927 
   1   (0.091) 0.058 0.069 0.091 0.022 0.030 0.027 0.096 0.042 0.067 0.026 0.085 0.073 

Locus 353 : 
2 alleles
2.2% missing data
   3   (0.859) 0.891 0.795 0.859 0.979 0.976 0.972 0.837 0.908 0.854 0.878 0.857 0.899 
   1   (0.141) 0.109 0.205 0.141 0.021 0.024 0.028 0.163 0.092 0.146 0.122 0.143 0.101 

Locus 354 : 
2 alleles
0.7% missing data
   2   (0.892) 0.920 0.872 0.892 0.980 0.990 0.980 0.937 0.964 0.887 0.970 0.891 0.807 
   4   (0.108) 0.080 0.128 0.108 0.020 0.010 0.020 0.063 0.036 0.113 0.030 0.109 0.193 

Locus 355 : 
2 alleles
13.8% missing data
   3   (0.891) 0.873 0.821 0.892 0.965 0.889 0.968 0.929 0.946 0.948 0.957 0.905 0.943 
   1   (0.109) 0.127 0.179 0.108 0.035 0.111 0.032 0.071 0.054 0.052 0.043 0.095 0.057 

Locus 356 : 
2 alleles
11.6% missing data
   2   (0.926) 0.956 0.960 0.927 0.990 0.966 0.969 0.910 0.985 0.940 0.994 0.938 0.987 
   4   (0.074) 0.044 0.040 0.073 0.010 0.034 0.031 0.090 0.015 0.060 0.006 0.062 0.013 

Locus 357 : 
2 alleles
3.6% missing data
   4   (0.885) 0.738 0.970 0.885 0.783 0.987 0.956 0.928 0.913 0.978 0.904 0.898 0.975 
   2   (0.115) 0.262 0.030 0.115 0.217 0.013 0.044 0.072 0.087 0.022 0.096 0.102 0.025 

Locus 358 : 
2 alleles
5.8% missing data
   2   (0.745) 0.625 0.791 0.745 0.775 0.789 0.862 0.719 0.806 0.869 0.772 0.745 0.908 
   4   (0.255) 0.375 0.209 0.255 0.225 0.211 0.138 0.281 0.194 0.131 0.228 0.255 0.092 

Locus 359 : 
2 alleles
1.4% missing data
   3   (0.914) 0.971 0.935 0.914 0.976 0.994 0.976 0.860 0.988 0.922 0.994 0.883 0.903 
   1   (0.086) 0.029 0.065 0.086 0.024 0.006 0.024 0.140 0.012 0.078 0.006 0.117 0.097 

Locus 360 : 
2 alleles
2.9% missing data
   3   (0.902) 0.945 0.928 0.902 0.895 0.984 0.972 0.884 0.991 0.930 0.991 0.905 0.993 
   1   (0.098) 0.055 0.072 0.098 0.105 0.016 0.028 0.116 0.009 0.070 0.009 0.095 0.007 

Locus 361 : 
2 alleles
5.1% missing data
   1   (0.395) 0.320 0.440 0.395 0.213 0.430 0.831 0.457 0.371 0.361 0.264 0.367 0.456 
   3   (0.605) 0.680 0.560 0.605 0.787 0.570 0.169 0.543 0.629 0.639 0.736 0.633 0.544 

Locus 362 : 
2 alleles
4.3% missing data
   1   (0.877) 0.879 0.914 0.877 0.976 0.979 0.744 0.894 0.891 0.958 0.966 0.874 0.897 
   2   (0.123) 0.121 0.086 0.123 0.024 0.021 0.256 0.106 0.109 0.042 0.034 0.126 0.103 

Locus 363 : 
2 alleles
4.3% missing data
   3   (0.921) 0.835 0.965 0.921 0.927 0.938 0.957 0.976 0.966 0.980 0.958 0.934 0.985 
   1   (0.079) 0.165 0.035 0.079 0.073 0.062 0.043 0.024 0.034 0.020 0.042 0.066 0.015 

Locus 364 : 
2 alleles
11.6% missing data
   2   (0.893) 0.902 0.941 0.893 0.872 0.983 0.864 0.950 0.940 0.929 0.970 0.903 0.987 
   4   (0.107) 0.098 0.059 0.107 0.128 0.017 0.136 0.050 0.060 0.071 0.030 0.097 0.013 

Locus 365 : 
2 alleles
2.9% missing data
   1   (0.820) 0.795 0.877 0.821 0.879 0.975 0.958 0.829 0.904 0.836 0.876 0.836 0.570 
   3   (0.180) 0.205 0.123 0.179 0.121 0.025 0.042 0.171 0.096 0.164 0.124 0.164 0.430 

Locus 366 : 
2 alleles
5.1% missing data
   4   (0.486) 0.529 0.556 0.486 0.389 0.478 0.491 0.498 0.345 0.449 0.085 0.496 0.494 
   2   (0.514) 0.471 0.444 0.514 0.611 0.522 0.509 0.502 0.655 0.551 0.915 0.504 0.506 

Locus 367 : 
2 alleles
9.4% missing data
   2   (0.921) 0.962 0.941 0.921 0.993 0.996 0.989 0.918 0.971 0.945 0.978 0.894 0.602 
   3   (0.079) 0.038 0.059 0.079 0.007 0.004 0.011 0.082 0.029 0.055 0.022 0.106 0.398 

Locus 368 : 
2 alleles
6.5% missing data
   2   (0.476) 0.393 0.500 0.476 0.635 0.057 0.826 0.511 0.420 0.417 0.760 0.484 0.602 
   4   (0.524) 0.607 0.500 0.524 0.365 0.943 0.174 0.489 0.580 0.583 0.240 0.516 0.398 

Locus 369 : 
2 alleles
5.8% missing data
   4   (0.911) 0.885 0.964 0.911 0.934 0.942 0.959 0.959 0.216 0.980 0.923 0.925 0.980 
   1   (0.089) 0.115 0.036 0.089 0.066 0.058 0.041 0.041 0.784 0.020 0.077 0.075 0.020 

Locus 370 : 
2 alleles
5.8% missing data
   2   (0.244) 0.375 0.257 0.244 0.141 0.033 0.070 0.163 0.085 0.232 0.111 0.228 0.068 
   4   (0.756) 0.625 0.743 0.756 0.859 0.967 0.930 0.837 0.915 0.768 0.889 0.772 0.932 

Locus 371 : 
2 alleles
1.4% missing data
   1   (0.876) 0.908 0.938 0.876 0.881 0.974 0.958 0.918 0.955 0.852 0.611 0.888 0.873 
   3   (0.124) 0.092 0.062 0.124 0.119 0.026 0.042 0.082 0.045 0.148 0.389 0.112 0.127 

Locus 372 : 
2 alleles
0.7% missing data
   1   (0.313) 0.332 0.375 0.313 0.213 0.060 0.095 0.330 0.081 0.382 0.060 0.299 0.162 
   3   (0.687) 0.668 0.625 0.687 0.787 0.940 0.905 0.670 0.919 0.618 0.940 0.701 0.838 

Locus 373 : 
2 alleles
2.2% missing data
   4   (0.934) 0.978 0.939 0.934 0.994 0.990 0.992 0.897 0.984 0.938 0.996 0.879 0.954 
   2   (0.066) 0.022 0.061 0.066 0.006 0.010 0.008 0.103 0.016 0.062 0.004 0.121 0.046 

Locus 374 : 
2 alleles
19.6% missing data
   2   (0.648) 0.774 0.554 0.649 0.599 0.700 0.788 0.509 0.614 0.630 0.804 0.629 0.508 
   4   (0.352) 0.226 0.446 0.351 0.401 0.300 0.212 0.491 0.386 0.370 0.196 0.371 0.492 

Locus 375 : 
2 alleles
15.9% missing data
   2   (0.913) 0.943 0.935 0.914 0.981 0.993 0.925 0.937 0.906 0.909 0.960 0.926 0.971 
   4   (0.087) 0.057 0.065 0.086 0.019 0.007 0.075 0.063 0.094 0.091 0.040 0.074 0.029 

Locus 376 : 
2 alleles
2.2% missing data
   2   (0.876) 0.901 0.957 0.876 0.718 0.141 0.962 0.915 0.752 0.946 0.957 0.896 0.980 
   3   (0.124) 0.099 0.043 0.124 0.282 0.859 0.038 0.085 0.248 0.054 0.043 0.104 0.020 

Locus 377 : 
2 alleles
4.3% missing data
   1   (0.590) 0.668 0.688 0.590 0.299 0.567 0.791 0.563 0.208 0.565 0.716 0.600 0.358 
   3   (0.410) 0.332 0.312 0.410 0.701 0.433 0.209 0.437 0.792 0.435 0.284 0.400 0.642 

Locus 378 : 
2 alleles
15.9% missing data
   2   (0.197) 0.083 0.456 0.197 0.036 0.020 0.035 0.239 0.149 0.341 0.045 0.203 0.445 
   4   (0.803) 0.917 0.544 0.803 0.964 0.980 0.965 0.761 0.851 0.659 0.955 0.797 0.555 

Locus 379 : 
2 alleles
14.5% missing data
   2   (0.657) 0.624 0.729 0.657 0.701 0.945 0.537 0.702 0.628 0.647 0.820 0.676 0.674 
   4   (0.343) 0.376 0.271 0.343 0.299 0.055 0.463 0.298 0.372 0.353 0.180 0.324 0.326 

Locus 380 : 
2 alleles
2.9% missing data
   2   (0.896) 0.874 0.953 0.896 0.786 0.981 0.966 0.941 0.967 0.952 0.894 0.906 0.975 
   4   (0.104) 0.126 0.047 0.104 0.214 0.019 0.034 0.059 0.033 0.048 0.106 0.094 0.025 

Locus 381 : 
2 alleles
7.2% missing data
   4   (0.868) 0.914 0.931 0.868 0.857 0.776 0.888 0.826 0.972 0.917 0.906 0.866 0.952 
   2   (0.132) 0.086 0.069 0.132 0.143 0.224 0.112 0.174 0.028 0.083 0.094 0.134 0.048 

Locus 382 : 
2 alleles
5.8% missing data
   4   (0.895) 0.936 0.940 0.895 0.959 0.982 0.657 0.921 0.918 0.955 0.954 0.879 0.855 
   2   (0.105) 0.064 0.060 0.105 0.041 0.018 0.343 0.079 0.082 0.045 0.046 0.121 0.145 

Locus 383 : 
2 alleles
14.5% missing data
   1   (0.268) 0.211 0.355 0.268 0.104 0.226 0.079 0.207 0.170 0.505 0.151 0.258 0.172 
   3   (0.732) 0.789 0.645 0.732 0.896 0.774 0.921 0.793 0.830 0.495 0.849 0.742 0.828 

Locus 384 : 
2 alleles
8.7% missing data
   1   (0.875) 0.892 0.899 0.875 0.892 0.984 0.953 0.902 0.859 0.910 0.828 0.887 0.726 
   3   (0.125) 0.108 0.101 0.125 0.108 0.016 0.047 0.098 0.141 0.090 0.172 0.113 0.274 

Locus 385 : 
2 alleles
10.9% missing data
   2   (0.897) 0.892 0.784 0.898 0.948 0.937 0.901 0.953 0.909 0.963 0.978 0.914 0.975 
   4   (0.103) 0.108 0.216 0.102 0.052 0.063 0.099 0.047 0.091 0.037 0.022 0.086 0.025 

Locus 386 : 
2 alleles
11.6% missing data
   2   (0.862) 0.823 0.774 0.862 0.925 0.983 0.924 0.927 0.798 0.930 0.983 0.875 0.904 
   1   (0.138) 0.177 0.226 0.138 0.075 0.017 0.076 0.073 0.202 0.070 0.017 0.125 0.096 

Locus 387 : 
2 alleles
7.2% missing data
   2   (0.813) 0.757 0.899 0.813 0.620 0.820 0.882 0.861 0.963 0.891 0.858 0.830 0.965 
   3   (0.187) 0.243 0.101 0.187 0.380 0.180 0.118 0.139 0.037 0.109 0.142 0.170 0.035 

Locus 388 : 
2 alleles
6.5% missing data
   3   (0.810) 0.872 0.819 0.810 0.889 0.863 0.684 0.796 0.833 0.883 0.930 0.764 0.652 
   1   (0.190) 0.128 0.181 0.190 0.111 0.137 0.316 0.204 0.167 0.117 0.070 0.236 0.348 

Locus 389 : 
2 alleles
4.3% missing data
   1   (0.790) 0.841 0.862 0.790 0.900 0.089 0.913 0.777 0.919 0.765 0.889 0.785 0.850 
   3   (0.210) 0.159 0.138 0.210 0.100 0.911 0.087 0.223 0.081 0.235 0.111 0.215 0.150 

Locus 390 : 
2 alleles
15.9% missing data
   1   (0.702) 0.792 0.795 0.703 0.738 0.923 0.775 0.543 0.685 0.612 0.916 0.689 0.730 
   3   (0.298) 0.208 0.205 0.297 0.262 0.077 0.225 0.457 0.315 0.388 0.084 0.311 0.270 

Locus 391 : 
2 alleles
4.3% missing data
   4   (0.736) 0.661 0.793 0.736 0.840 0.957 0.554 0.739 0.914 0.820 0.915 0.759 0.792 
   2   (0.264) 0.339 0.207 0.264 0.160 0.043 0.446 0.261 0.086 0.180 0.085 0.241 0.208 

Locus 392 : 
2 alleles
15.9% missing data
   3   (0.946) 0.937 0.991 0.946 0.954 0.832 0.648 0.987 0.957 0.991 0.985 0.959 0.998 
   1   (0.054) 0.063 0.009 0.054 0.046 0.168 0.352 0.013 0.043 0.009 0.015 0.041 0.002 

Locus 393 : 
2 alleles
15.2% missing data
   3   (0.887) 0.891 0.915 0.886 0.902 0.986 0.961 0.911 0.950 0.944 0.926 0.885 0.956 
   1   (0.113) 0.109 0.085 0.114 0.098 0.014 0.039 0.089 0.050 0.056 0.074 0.115 0.044 

Locus 394 : 
2 alleles
10.1% missing data
   2   (0.880) 0.854 0.868 0.880 0.951 0.808 0.955 0.892 0.958 0.952 0.948 0.872 0.878 
   4   (0.120) 0.146 0.132 0.120 0.049 0.192 0.045 0.108 0.042 0.048 0.052 0.128 0.122 

Locus 395 : 
2 alleles
11.6% missing data
   2   (0.293) 0.308 0.165 0.293 0.161 0.267 0.602 0.309 0.240 0.273 0.110 0.308 0.216 
   4   (0.707) 0.692 0.835 0.707 0.839 0.733 0.398 0.691 0.760 0.727 0.890 0.692 0.784 

Locus 396 : 
2 alleles
12.3% missing data
   3   (0.776) 0.684 0.885 0.776 0.931 0.809 0.537 0.818 0.933 0.901 0.336 0.796 0.939 
   1   (0.224) 0.316 0.115 0.224 0.069 0.191 0.463 0.182 0.067 0.099 0.664 0.204 0.061 

Locus 397 : 
2 alleles
6.5% missing data
   2   (0.518) 0.389 0.762 0.518 0.598 0.778 0.452 0.520 0.235 0.560 0.578 0.514 0.616 
   3   (0.482) 0.611 0.238 0.482 0.402 0.222 0.548 0.480 0.765 0.440 0.422 0.486 0.384 

Locus 398 : 
2 alleles
11.6% missing data
   2   (0.527) 0.564 0.513 0.526 0.620 0.525 0.882 0.438 0.496 0.390 0.862 0.529 0.545 
   4   (0.473) 0.436 0.487 0.474 0.380 0.475 0.118 0.562 0.504 0.610 0.138 0.471 0.455 

Locus 399 : 
2 alleles
2.9% missing data
   3   (0.909) 0.946 0.950 0.909 0.977 0.965 0.969 0.928 0.872 0.904 0.992 0.914 0.939 
   1   (0.091) 0.054 0.050 0.091 0.023 0.035 0.031 0.072 0.128 0.096 0.008 0.086 0.061 

Locus 400 : 
2 alleles
5.1% missing data
   1   (0.715) 0.705 0.801 0.715 0.780 0.763 0.922 0.744 0.660 0.734 0.342 0.699 0.610 
   3   (0.285) 0.295 0.199 0.285 0.220 0.237 0.078 0.256 0.340 0.266 0.658 0.301 0.390 

Locus 401 : 
2 alleles
13.0% missing data
   1   (0.842) 0.899 0.862 0.842 0.956 0.889 0.965 0.846 0.867 0.825 0.505 0.841 0.669 
   2   (0.158) 0.101 0.138 0.158 0.044 0.111 0.035 0.154 0.133 0.175 0.495 0.159 0.331 

Locus 402 : 
2 alleles
5.1% missing data
   2   (0.781) 0.709 0.850 0.781 0.818 0.723 0.495 0.851 0.857 0.916 0.857 0.782 0.815 
   4   (0.219) 0.291 0.150 0.219 0.182 0.277 0.505 0.149 0.143 0.084 0.143 0.218 0.185 

Locus 403 : 
2 alleles
3.6% missing data
   4   (0.840) 0.865 0.804 0.841 0.702 0.526 0.950 0.883 0.730 0.928 0.910 0.855 0.852 
   2   (0.160) 0.135 0.196 0.159 0.298 0.474 0.050 0.117 0.270 0.072 0.090 0.145 0.148 

Locus 404 : 
2 alleles
12.3% missing data
   2   (0.850) 0.877 0.924 0.851 0.853 0.780 0.674 0.897 0.897 0.899 0.782 0.857 0.960 
   4   (0.150) 0.123 0.076 0.149 0.147 0.220 0.326 0.103 0.103 0.101 0.218 0.143 0.040 

Locus 405 : 
2 alleles
2.2% missing data
   2   (0.745) 0.732 0.748 0.746 0.813 0.967 0.540 0.671 0.923 0.849 0.898 0.751 0.854 
   3   (0.255) 0.268 0.252 0.254 0.187 0.033 0.460 0.329 0.077 0.151 0.102 0.249 0.146 

Locus 406 : 
2 alleles
11.6% missing data
   2   (0.904) 0.900 0.970 0.903 0.917 0.901 0.961 0.947 0.982 0.971 0.303 0.916 0.993 
   4   (0.096) 0.100 0.030 0.097 0.083 0.099 0.039 0.053 0.018 0.029 0.697 0.084 0.007 

Locus 407 : 
2 alleles
3.6% missing data
   2   (0.830) 0.892 0.877 0.830 0.943 0.972 0.964 0.784 0.796 0.736 0.977 0.818 0.782 
   4   (0.170) 0.108 0.123 0.170 0.057 0.028 0.036 0.216 0.204 0.264 0.023 0.182 0.218 

Locus 408 : 
2 alleles
13.0% missing data
   2   (0.863) 0.798 0.884 0.863 0.916 0.888 0.960 0.869 0.972 0.946 0.832 0.868 0.977 
   4   (0.137) 0.202 0.116 0.137 0.084 0.112 0.040 0.131 0.028 0.054 0.168 0.132 0.023 

Locus 409 : 
2 alleles
2.2% missing data
   2   (0.115) 0.042 0.188 0.115 0.012 0.012 0.015 0.156 0.068 0.215 0.006 0.114 0.149 
   4   (0.885) 0.958 0.812 0.885 0.988 0.988 0.985 0.844 0.932 0.785 0.994 0.886 0.851 

Locus 410 : 
2 alleles
5.1% missing data
   2   (0.911) 0.891 0.951 0.911 0.953 0.976 0.973 0.935 0.838 0.967 0.991 0.918 0.990 
   4   (0.089) 0.109 0.049 0.089 0.047 0.024 0.027 0.065 0.162 0.033 0.009 0.082 0.010 

Locus 411 : 
2 alleles
18.1% missing data
   2   (0.856) 0.889 0.881 0.855 0.922 0.980 0.957 0.851 0.965 0.898 0.853 0.860 0.918 
   4   (0.144) 0.111 0.119 0.145 0.078 0.020 0.043 0.149 0.035 0.102 0.147 0.140 0.082 

Locus 412 : 
2 alleles
14.5% missing data
   1   (0.889) 0.945 0.891 0.889 0.971 0.983 0.914 0.865 0.945 0.875 0.971 0.897 0.970 
   2   (0.111) 0.055 0.109 0.111 0.029 0.017 0.086 0.135 0.055 0.125 0.029 0.103 0.030 

Locus 413 : 
2 alleles
14.5% missing data
   1   (0.942) 0.986 0.945 0.942 0.996 0.996 0.994 0.948 0.980 0.857 0.998 0.947 0.924 
   3   (0.058) 0.014 0.055 0.058 0.004 0.004 0.006 0.052 0.020 0.143 0.002 0.053 0.076 

Locus 414 : 
2 alleles
13.0% missing data
   4   (0.896) 0.936 0.835 0.896 0.984 0.955 0.976 0.908 0.980 0.916 0.981 0.896 0.936 
   2   (0.104) 0.064 0.165 0.104 0.016 0.045 0.024 0.092 0.020 0.084 0.019 0.104 0.064 

Locus 415 : 
2 alleles
3.6% missing data
   1   (0.124) 0.106 0.057 0.124 0.037 0.084 0.030 0.070 0.072 0.154 0.280 0.122 0.207 
   3   (0.876) 0.894 0.943 0.876 0.963 0.916 0.970 0.930 0.928 0.846 0.720 0.878 0.793 

Locus 416 : 
2 alleles
3.6% missing data
   3   (0.856) 0.885 0.891 0.856 0.952 0.980 0.947 0.876 0.925 0.834 0.832 0.852 0.955 
   1   (0.144) 0.115 0.109 0.144 0.048 0.020 0.053 0.124 0.075 0.166 0.168 0.148 0.045 

Locus 417 : 
2 alleles
10.1% missing data
   3   (0.909) 0.921 0.765 0.909 0.976 0.992 0.982 0.943 0.989 0.966 0.923 0.915 0.966 
   4   (0.091) 0.079 0.235 0.091 0.024 0.008 0.018 0.057 0.011 0.034 0.077 0.085 0.034 

Locus 418 : 
2 alleles
5.1% missing data
   2   (0.772) 0.705 0.774 0.771 0.915 0.863 0.920 0.753 0.927 0.823 0.969 0.773 0.871 
   4   (0.228) 0.295 0.226 0.229 0.085 0.137 0.080 0.247 0.073 0.177 0.031 0.227 0.129 

Locus 419 : 
2 alleles
2.9% missing data
   3   (0.732) 0.737 0.684 0.732 0.777 0.848 0.915 0.706 0.912 0.761 0.855 0.734 0.460 
   4   (0.268) 0.263 0.316 0.268 0.223 0.152 0.085 0.294 0.088 0.239 0.145 0.266 0.540 

Locus 420 : 
2 alleles
13.8% missing data
   1   (0.268) 0.223 0.271 0.268 0.132 0.516 0.297 0.268 0.473 0.168 0.809 0.254 0.284 
   4   (0.732) 0.777 0.729 0.732 0.868 0.484 0.703 0.732 0.527 0.832 0.191 0.746 0.716 

Locus 421 : 
2 alleles
11.6% missing data
   2   (0.938) 0.986 0.960 0.939 0.995 0.997 0.994 0.860 0.978 0.877 0.997 0.937 0.975 
   4   (0.062) 0.014 0.040 0.061 0.005 0.003 0.006 0.140 0.022 0.123 0.003 0.063 0.025 

Locus 422 : 
2 alleles
5.1% missing data
   2   (0.863) 0.944 0.818 0.863 0.980 0.967 0.465 0.854 0.965 0.880 0.905 0.820 0.819 
   4   (0.137) 0.056 0.182 0.137 0.020 0.033 0.535 0.146 0.035 0.120 0.095 0.180 0.181 

Locus 423 : 
2 alleles
14.5% missing data
   3   (0.651) 0.668 0.634 0.651 0.260 0.946 0.297 0.737 0.614 0.754 0.840 0.674 0.603 
   2   (0.349) 0.332 0.366 0.349 0.740 0.054 0.703 0.263 0.386 0.246 0.160 0.326 0.397 

Locus 424 : 
2 alleles
13.0% missing data
   2   (0.874) 0.889 0.905 0.873 0.929 0.939 0.968 0.903 0.440 0.949 0.949 0.885 0.934 
   4   (0.126) 0.111 0.095 0.127 0.071 0.061 0.032 0.097 0.560 0.051 0.051 0.115 0.066 

Locus 425 : 
2 alleles
2.9% missing data
   2   (0.889) 0.863 0.933 0.889 0.591 0.841 0.956 0.944 0.888 0.965 0.972 0.907 0.984 
   4   (0.111) 0.137 0.067 0.111 0.409 0.159 0.044 0.056 0.112 0.035 0.028 0.093 0.016 

Locus 426 : 
2 alleles
5.8% missing data
   3   (0.837) 0.913 0.842 0.838 0.974 0.921 0.969 0.797 0.780 0.716 0.984 0.797 0.732 
   2   (0.163) 0.087 0.158 0.162 0.026 0.079 0.031 0.203 0.220 0.284 0.016 0.203 0.268 

Locus 427 : 
2 alleles
18.8% missing data
   4   (0.888) 0.894 0.884 0.888 0.975 0.992 0.973 0.907 0.966 0.913 0.896 0.881 0.879 
   2   (0.112) 0.106 0.116 0.112 0.025 0.008 0.027 0.093 0.034 0.087 0.104 0.119 0.121 

Locus 428 : 
2 alleles
5.8% missing data
   2   (0.922) 0.906 0.971 0.922 0.926 0.986 0.969 0.945 0.987 0.977 0.953 0.930 0.981 
   4   (0.078) 0.094 0.029 0.078 0.074 0.014 0.031 0.055 0.013 0.023 0.047 0.070 0.019 

Locus 429 : 
2 alleles
15.2% missing data
   2   (0.748) 0.787 0.740 0.748 0.705 0.964 0.840 0.809 0.741 0.683 0.786 0.761 0.654 
   3   (0.252) 0.213 0.260 0.252 0.295 0.036 0.160 0.191 0.259 0.317 0.214 0.239 0.346 

Locus 430 : 
2 alleles
4.3% missing data
   4   (0.789) 0.815 0.812 0.789 0.892 0.903 0.626 0.801 0.932 0.840 0.809 0.756 0.825 
   2   (0.211) 0.185 0.188 0.211 0.108 0.097 0.374 0.199 0.068 0.160 0.191 0.244 0.175 

Locus 431 : 
2 alleles
2.9% missing data
   1   (0.351) 0.334 0.354 0.351 0.599 0.298 0.438 0.242 0.621 0.315 0.381 0.316 0.184 
   3   (0.649) 0.666 0.646 0.649 0.401 0.702 0.562 0.758 0.379 0.685 0.619 0.684 0.816 

Locus 432 : 
2 alleles
0.7% missing data
   1   (0.504) 0.524 0.552 0.505 0.261 0.059 0.834 0.483 0.628 0.462 0.587 0.501 0.442 
   4   (0.496) 0.476 0.448 0.495 0.739 0.941 0.166 0.517 0.372 0.538 0.413 0.499 0.558 

Locus 433 : 
2 alleles
13.8% missing data
   2   (0.830) 0.887 0.895 0.830 0.931 0.805 0.949 0.644 0.954 0.861 0.800 0.816 0.919 
   4   (0.170) 0.113 0.105 0.170 0.069 0.195 0.051 0.356 0.046 0.139 0.200 0.184 0.081 

Locus 434 : 
2 alleles
14.5% missing data
   3   (0.745) 0.740 0.825 0.745 0.919 0.804 0.552 0.725 0.898 0.794 0.706 0.742 0.800 
   2   (0.255) 0.260 0.175 0.255 0.081 0.196 0.448 0.275 0.102 0.206 0.294 0.258 0.200 

Locus 435 : 
2 alleles
3.6% missing data
   4   (0.815) 0.840 0.911 0.815 0.940 0.848 0.932 0.816 0.913 0.758 0.836 0.767 0.874 
   2   (0.185) 0.160 0.089 0.185 0.060 0.152 0.068 0.184 0.087 0.242 0.164 0.233 0.126 

Locus 436 : 
2 alleles
8.0% missing data
   4   (0.756) 0.718 0.801 0.757 0.904 0.317 0.945 0.790 0.781 0.788 0.785 0.728 0.524 
   2   (0.244) 0.282 0.199 0.243 0.096 0.683 0.055 0.210 0.219 0.212 0.215 0.272 0.476 

Locus 437 : 
2 alleles
2.9% missing data
   1   (0.915) 0.952 0.954 0.915 0.885 0.993 0.968 0.947 0.696 0.964 0.987 0.923 0.968 
   3   (0.085) 0.048 0.046 0.085 0.115 0.007 0.032 0.053 0.304 0.036 0.013 0.077 0.032 

Locus 438 : 
2 alleles
5.1% missing data
   2   (0.938) 0.988 0.952 0.938 0.996 0.990 0.994 0.918 0.995 0.815 0.998 0.935 0.984 
   4   (0.062) 0.012 0.048 0.062 0.004 0.010 0.006 0.082 0.005 0.185 0.002 0.065 0.016 

Locus 439 : 
2 alleles
2.2% missing data
   3   (0.908) 0.938 0.919 0.908 0.974 0.989 0.984 0.916 0.977 0.917 0.966 0.901 0.852 
   4   (0.092) 0.062 0.081 0.092 0.026 0.011 0.016 0.084 0.023 0.083 0.034 0.099 0.148 

Locus 440 : 
2 alleles
3.6% missing data
   3   (0.825) 0.817 0.807 0.826 0.964 0.970 0.939 0.816 0.952 0.759 0.976 0.837 0.916 
   1   (0.175) 0.183 0.193 0.174 0.036 0.030 0.061 0.184 0.048 0.241 0.024 0.163 0.084 

Locus 441 : 
2 alleles
1.4% missing data
   2   (0.889) 0.909 0.947 0.889 0.977 0.705 0.610 0.924 0.983 0.943 0.977 0.900 0.891 
   4   (0.111) 0.091 0.053 0.111 0.023 0.295 0.390 0.076 0.017 0.057 0.023 0.100 0.109 

Locus 442 : 
2 alleles
6.5% missing data
   3   (0.870) 0.908 0.872 0.870 0.977 0.989 0.977 0.908 0.975 0.765 0.981 0.871 0.983 
   1   (0.130) 0.092 0.128 0.130 0.023 0.011 0.023 0.092 0.025 0.235 0.019 0.129 0.017 

Locus 443 : 
2 alleles
2.2% missing data
   4   (0.683) 0.599 0.767 0.683 0.829 0.927 0.844 0.625 0.933 0.692 0.940 0.666 0.863 
   2   (0.317) 0.401 0.233 0.317 0.171 0.073 0.156 0.375 0.067 0.308 0.060 0.334 0.137 

Locus 444 : 
2 alleles
3.6% missing data
   3   (0.867) 0.897 0.898 0.867 0.955 0.394 0.934 0.893 0.959 0.896 0.973 0.870 0.870 
   2   (0.133) 0.103 0.102 0.133 0.045 0.606 0.066 0.107 0.041 0.104 0.027 0.130 0.130 

Locus 445 : 
2 alleles
13.8% missing data
   3   (0.431) 0.440 0.596 0.432 0.336 0.148 0.132 0.433 0.484 0.344 0.620 0.463 0.551 
   1   (0.569) 0.560 0.404 0.568 0.664 0.852 0.868 0.567 0.516 0.656 0.380 0.537 0.449 

Locus 446 : 
2 alleles
4.3% missing data
   1   (0.241) 0.243 0.223 0.241 0.112 0.177 0.065 0.246 0.365 0.269 0.119 0.211 0.404 
   3   (0.759) 0.757 0.777 0.759 0.888 0.823 0.935 0.754 0.635 0.731 0.881 0.789 0.596 

Locus 447 : 
2 alleles
5.1% missing data
   3   (0.709) 0.727 0.812 0.708 0.756 0.957 0.761 0.787 0.566 0.670 0.181 0.716 0.814 
   2   (0.291) 0.273 0.188 0.292 0.244 0.043 0.239 0.213 0.434 0.330 0.819 0.284 0.186 

Locus 448 : 
2 alleles
12.3% missing data
   1   (0.080) 0.026 0.140 0.080 0.011 0.021 0.016 0.109 0.086 0.071 0.005 0.097 0.104 
   3   (0.920) 0.974 0.860 0.920 0.989 0.979 0.984 0.891 0.914 0.929 0.995 0.903 0.896 

Locus 449 : 
2 alleles
5.1% missing data
   2   (0.413) 0.450 0.389 0.413 0.671 0.464 0.479 0.404 0.116 0.218 0.719 0.435 0.407 
   4   (0.587) 0.550 0.611 0.587 0.329 0.536 0.521 0.596 0.884 0.782 0.281 0.565 0.593 

Locus 450 : 
2 alleles
13.0% missing data
   2   (0.863) 0.885 0.942 0.864 0.326 0.978 0.962 0.901 0.599 0.926 0.947 0.876 0.944 
   4   (0.137) 0.115 0.058 0.136 0.674 0.022 0.038 0.099 0.401 0.074 0.053 0.124 0.056 

Locus 451 : 
2 alleles
2.9% missing data
   2   (0.817) 0.803 0.891 0.817 0.800 0.979 0.896 0.821 0.861 0.865 0.627 0.824 0.939 
   4   (0.183) 0.197 0.109 0.183 0.200 0.021 0.104 0.179 0.139 0.135 0.373 0.176 0.061 

Locus 452 : 
2 alleles
2.2% missing data
   2   (0.614) 0.580 0.615 0.614 0.752 0.903 0.692 0.681 0.145 0.634 0.424 0.601 0.444 
   4   (0.386) 0.420 0.385 0.386 0.248 0.097 0.308 0.319 0.855 0.366 0.576 0.399 0.556 

Locus 453 : 
2 alleles
8.0% missing data
   4   (0.347) 0.340 0.399 0.347 0.145 0.593 0.088 0.288 0.345 0.424 0.154 0.342 0.405 
   2   (0.653) 0.660 0.601 0.653 0.855 0.407 0.912 0.712 0.655 0.576 0.846 0.658 0.595 

Locus 454 : 
2 alleles
2.9% missing data
   4   (0.920) 0.953 0.920 0.920 0.985 0.965 0.980 0.950 0.965 0.926 0.994 0.922 0.948 
   2   (0.080) 0.047 0.080 0.080 0.015 0.035 0.020 0.050 0.035 0.074 0.006 0.078 0.052 

Locus 455 : 
2 alleles
11.6% missing data
   1   (0.909) 0.941 0.840 0.909 0.982 0.982 0.951 0.933 0.908 0.937 0.989 0.920 0.898 
   3   (0.091) 0.059 0.160 0.091 0.018 0.018 0.049 0.067 0.092 0.063 0.011 0.080 0.102 

Locus 456 : 
2 alleles
2.9% missing data
   4   (0.877) 0.914 0.894 0.877 0.932 0.964 0.943 0.885 0.887 0.949 0.323 0.863 0.894 
   2   (0.123) 0.086 0.106 0.123 0.068 0.036 0.057 0.115 0.113 0.051 0.677 0.137 0.106 

Locus 457 : 
2 alleles
11.6% missing data
   3   (0.910) 0.861 0.960 0.910 0.940 0.985 0.970 0.950 0.979 0.964 0.906 0.922 0.969 
   2   (0.090) 0.139 0.040 0.090 0.060 0.015 0.030 0.050 0.021 0.036 0.094 0.078 0.031 

Locus 458 : 
2 alleles
13.0% missing data
   1   (0.853) 0.897 0.884 0.854 0.959 0.906 0.719 0.892 0.956 0.852 0.893 0.850 0.970 
   3   (0.147) 0.103 0.116 0.146 0.041 0.094 0.281 0.108 0.044 0.148 0.107 0.150 0.030 

Locus 459 : 
2 alleles
12.3% missing data
   3   (0.941) 0.987 0.859 0.941 0.996 0.980 0.994 0.786 0.989 0.960 0.995 0.937 0.983 
   4   (0.059) 0.013 0.141 0.059 0.004 0.020 0.006 0.214 0.011 0.040 0.005 0.063 0.017 

Locus 460 : 
2 alleles
6.5% missing data
   1   (0.859) 0.878 0.893 0.859 0.808 0.938 0.824 0.886 0.976 0.920 0.872 0.851 0.935 
   3   (0.141) 0.122 0.107 0.141 0.192 0.062 0.176 0.114 0.024 0.080 0.128 0.149 0.065 

Locus 461 : 
2 alleles
7.2% missing data
   2   (0.783) 0.850 0.869 0.783 0.624 0.967 0.847 0.805 0.444 0.769 0.978 0.803 0.910 
   4   (0.217) 0.150 0.131 0.217 0.376 0.033 0.153 0.195 0.556 0.231 0.022 0.197 0.090 

Locus 462 : 
2 alleles
3.6% missing data
   2   (0.648) 0.564 0.498 0.648 0.861 0.188 0.900 0.732 0.814 0.681 0.652 0.650 0.644 
   4   (0.352) 0.436 0.502 0.352 0.139 0.812 0.100 0.268 0.186 0.319 0.348 0.350 0.356 

Locus 463 : 
2 alleles
8.0% missing data
   1   (0.686) 0.628 0.684 0.686 0.572 0.908 0.915 0.707 0.789 0.751 0.704 0.678 0.503 
   3   (0.314) 0.372 0.316 0.314 0.428 0.092 0.085 0.293 0.211 0.249 0.296 0.322 0.497 

Locus 464 : 
2 alleles
4.3% missing data
   3   (0.910) 0.939 0.943 0.910 0.961 0.981 0.978 0.948 0.296 0.959 0.995 0.903 0.942 
   1   (0.090) 0.061 0.057 0.090 0.039 0.019 0.022 0.052 0.704 0.041 0.005 0.097 0.058 

Locus 465 : 
2 alleles
15.9% missing data
   1   (0.918) 0.939 0.914 0.918 0.975 0.757 0.972 0.966 0.857 0.957 0.993 0.917 0.604 
   3   (0.082) 0.061 0.086 0.082 0.025 0.243 0.028 0.034 0.143 0.043 0.007 0.083 0.396 

Locus 466 : 
2 alleles
13.0% missing data
   3   (0.798) 0.801 0.821 0.797 0.864 0.963 0.894 0.778 0.960 0.796 0.974 0.816 0.913 
   1   (0.202) 0.199 0.179 0.203 0.136 0.037 0.106 0.222 0.040 0.204 0.026 0.184 0.087 

Locus 467 : 
2 alleles
11.6% missing data
   1   (0.824) 0.884 0.773 0.825 0.949 0.598 0.952 0.778 0.732 0.840 0.966 0.814 0.691 
   3   (0.176) 0.116 0.227 0.175 0.051 0.402 0.048 0.222 0.268 0.160 0.034 0.186 0.309 

Locus 468 : 
2 alleles
3.6% missing data
   1   (0.182) 0.135 0.183 0.182 0.114 0.300 0.054 0.279 0.144 0.150 0.064 0.180 0.089 
   3   (0.818) 0.865 0.817 0.818 0.886 0.700 0.946 0.721 0.856 0.850 0.936 0.820 0.911 

Locus 469 : 
2 alleles
5.8% missing data
   2   (0.913) 0.912 0.946 0.913 0.973 0.955 0.967 0.955 0.875 0.951 0.982 0.921 0.934 
   4   (0.087) 0.088 0.054 0.087 0.027 0.045 0.033 0.045 0.125 0.049 0.018 0.079 0.066 

Locus 470 : 
2 alleles
5.1% missing data
   2   (0.362) 0.303 0.290 0.362 0.441 0.052 0.621 0.440 0.135 0.364 0.267 0.357 0.214 
   4   (0.638) 0.697 0.710 0.638 0.559 0.948 0.379 0.560 0.865 0.636 0.733 0.643 0.786 

Locus 471 : 
2 alleles
5.8% missing data
   2   (0.525) 0.507 0.543 0.525 0.526 0.918 0.268 0.582 0.250 0.518 0.643 0.537 0.531 
   4   (0.475) 0.493 0.457 0.475 0.474 0.082 0.732 0.418 0.750 0.482 0.357 0.463 0.469 

Locus 472 : 
2 alleles
3.6% missing data
   3   (0.858) 0.877 0.916 0.859 0.954 0.955 0.961 0.828 0.954 0.863 0.618 0.863 0.954 
   4   (0.142) 0.123 0.084 0.141 0.046 0.045 0.039 0.172 0.046 0.137 0.382 0.137 0.046 

Locus 473 : 
2 alleles
2.9% missing data
   4   (0.884) 0.864 0.886 0.884 0.950 0.981 0.964 0.912 0.982 0.934 0.950 0.884 0.964 
   2   (0.116) 0.136 0.114 0.116 0.050 0.019 0.036 0.088 0.018 0.066 0.050 0.116 0.036 

Locus 474 : 
2 alleles
15.2% missing data
   1   (0.468) 0.406 0.430 0.468 0.501 0.469 0.410 0.557 0.457 0.494 0.195 0.515 0.556 
   3   (0.532) 0.594 0.570 0.532 0.499 0.531 0.590 0.443 0.543 0.506 0.805 0.485 0.444 

Locus 475 : 
2 alleles
11.6% missing data
   3   (0.879) 0.853 0.917 0.879 0.935 0.873 0.967 0.935 0.860 0.939 0.749 0.890 0.847 
   1   (0.121) 0.147 0.083 0.121 0.065 0.127 0.033 0.065 0.140 0.061 0.251 0.110 0.153 

Locus 476 : 
2 alleles
13.0% missing data
   4   (0.915) 0.981 0.902 0.915 0.994 0.972 0.991 0.732 0.968 0.851 0.992 0.901 0.853 
   2   (0.085) 0.019 0.098 0.085 0.006 0.028 0.009 0.268 0.032 0.149 0.008 0.099 0.147 

Locus 477 : 
2 alleles
15.2% missing data
   2   (0.201) 0.254 0.207 0.201 0.204 0.038 0.067 0.162 0.270 0.117 0.260 0.181 0.087 
   4   (0.799) 0.746 0.793 0.799 0.796 0.962 0.933 0.838 0.730 0.883 0.740 0.819 0.913 

Locus 478 : 
2 alleles
6.5% missing data
   4   (0.945) 0.989 0.806 0.945 0.997 0.997 0.995 0.935 0.988 0.914 0.999 0.945 0.956 
   2   (0.055) 0.011 0.194 0.055 0.003 0.003 0.005 0.065 0.012 0.086 0.001 0.055 0.044 

Locus 479 : 
2 alleles
11.6% missing data
   1   (0.860) 0.858 0.891 0.859 0.965 0.894 0.968 0.891 0.958 0.895 0.728 0.865 0.935 
   4   (0.140) 0.142 0.109 0.141 0.035 0.106 0.032 0.109 0.042 0.105 0.272 0.135 0.065 

Locus 480 : 
2 alleles
4.3% missing data
   1   (0.275) 0.103 0.384 0.274 0.053 0.947 0.205 0.318 0.070 0.561 0.106 0.293 0.210 
   3   (0.725) 0.897 0.616 0.726 0.947 0.053 0.795 0.682 0.930 0.439 0.894 0.707 0.790 

Locus 481 : 
2 alleles
2.2% missing data
   3   (0.892) 0.881 0.953 0.892 0.926 0.984 0.980 0.918 0.938 0.927 0.672 0.901 0.969 
   4   (0.108) 0.119 0.047 0.108 0.074 0.016 0.020 0.082 0.062 0.073 0.328 0.099 0.031 

Locus 482 : 
2 alleles
0.7% missing data
   2   (0.155) 0.216 0.148 0.154 0.094 0.041 0.069 0.105 0.598 0.076 0.038 0.140 0.010 
   4   (0.845) 0.784 0.852 0.846 0.906 0.959 0.931 0.895 0.402 0.924 0.962 0.860 0.990 

Locus 483 : 
2 alleles
13.0% missing data
   4   (0.743) 0.739 0.657 0.743 0.857 0.796 0.546 0.834 0.907 0.830 0.327 0.746 0.711 
   2   (0.257) 0.261 0.343 0.257 0.143 0.204 0.454 0.166 0.093 0.170 0.673 0.254 0.289 

Locus 484 : 
2 alleles
12.3% missing data
   3   (0.908) 0.922 0.885 0.908 0.975 0.882 0.962 0.950 0.986 0.940 0.953 0.909 0.979 
   1   (0.092) 0.078 0.115 0.092 0.025 0.118 0.038 0.050 0.014 0.060 0.047 0.091 0.021 

Locus 485 : 
2 alleles
13.0% missing data
   3   (0.843) 0.796 0.827 0.843 0.943 0.839 0.952 0.889 0.976 0.893 0.975 0.857 0.782 
   1   (0.157) 0.204 0.173 0.157 0.057 0.161 0.048 0.111 0.024 0.107 0.025 0.143 0.218 

Locus 486 : 
2 alleles
3.6% missing data
   4   (0.920) 0.966 0.954 0.920 0.989 0.965 0.680 0.953 0.984 0.936 0.963 0.928 0.966 
   2   (0.080) 0.034 0.046 0.080 0.011 0.035 0.320 0.047 0.016 0.064 0.037 0.072 0.034 

Locus 487 : 
2 alleles
2.9% missing data
   2   (0.155) 0.173 0.079 0.155 0.269 0.022 0.051 0.104 0.260 0.069 0.668 0.145 0.084 
   3   (0.845) 0.827 0.921 0.845 0.731 0.978 0.949 0.896 0.740 0.931 0.332 0.855 0.916 

Locus 488 : 
2 alleles
5.8% missing data
   2   (0.824) 0.847 0.832 0.824 0.942 0.876 0.956 0.865 0.886 0.812 0.743 0.823 0.677 
   4   (0.176) 0.153 0.168 0.176 0.058 0.124 0.044 0.135 0.114 0.188 0.257 0.177 0.323 

Locus 489 : 
2 alleles
12.3% missing data
   1   (0.487) 0.487 0.388 0.486 0.805 0.481 0.533 0.395 0.679 0.483 0.750 0.462 0.263 
   3   (0.513) 0.513 0.612 0.514 0.195 0.519 0.467 0.605 0.321 0.517 0.250 0.538 0.737 

Locus 490 : 
2 alleles
3.6% missing data
   2   (0.889) 0.904 0.933 0.889 0.947 0.898 0.966 0.920 0.986 0.949 0.507 0.895 0.981 
   4   (0.111) 0.096 0.067 0.111 0.053 0.102 0.034 0.080 0.014 0.051 0.493 0.105 0.019 

Locus 491 : 
2 alleles
5.1% missing data
   3   (0.071) 0.023 0.102 0.071 0.007 0.013 0.010 0.107 0.024 0.066 0.003 0.110 0.038 
   1   (0.929) 0.977 0.898 0.929 0.993 0.987 0.990 0.893 0.976 0.934 0.997 0.890 0.962 

Locus 492 : 
2 alleles
1.4% missing data
   1   (0.904) 0.904 0.967 0.903 0.981 0.925 0.975 0.892 0.981 0.958 0.986 0.886 0.954 
   3   (0.096) 0.096 0.033 0.097 0.019 0.075 0.025 0.108 0.019 0.042 0.014 0.114 0.046 

Locus 493 : 
2 alleles
10.9% missing data
   2   (0.859) 0.854 0.894 0.858 0.969 0.937 0.933 0.855 0.940 0.878 0.961 0.862 0.894 
   4   (0.141) 0.146 0.106 0.142 0.031 0.063 0.067 0.145 0.060 0.122 0.039 0.138 0.106 

Locus 494 : 
2 alleles
2.9% missing data
   4   (0.846) 0.831 0.937 0.846 0.777 0.971 0.947 0.826 0.522 0.926 0.846 0.840 0.920 
   3   (0.154) 0.169 0.063 0.154 0.223 0.029 0.053 0.174 0.478 0.074 0.154 0.160 0.080 

Locus 495 : 
2 alleles
14.5% missing data
   2   (0.809) 0.776 0.862 0.810 0.847 0.963 0.236 0.887 0.928 0.891 0.713 0.826 0.932 
   4   (0.191) 0.224 0.138 0.190 0.153 0.037 0.764 0.113 0.072 0.109 0.287 0.174 0.068 

Locus 496 : 
2 alleles
2.9% missing data
   4   (0.860) 0.866 0.876 0.860 0.934 0.731 0.965 0.873 0.786 0.913 0.901 0.860 0.924 
   2   (0.140) 0.134 0.124 0.140 0.066 0.269 0.035 0.127 0.214 0.087 0.099 0.140 0.076 

Locus 497 : 
2 alleles
4.3% missing data
   1   (0.847) 0.888 0.806 0.847 0.953 0.963 0.961 0.865 0.937 0.841 0.883 0.847 0.907 
   3   (0.153) 0.112 0.194 0.153 0.047 0.037 0.039 0.135 0.063 0.159 0.117 0.153 0.093 

Locus 498 : 
2 alleles
12.3% missing data
   3   (0.884) 0.937 0.917 0.884 0.937 0.920 0.972 0.869 0.619 0.912 0.964 0.872 0.977 
   2   (0.116) 0.063 0.083 0.116 0.063 0.080 0.028 0.131 0.381 0.088 0.036 0.128 0.023 

Locus 499 : 
2 alleles
4.3% missing data
   4   (0.914) 0.922 0.971 0.914 0.954 0.422 0.969 0.955 0.989 0.968 0.712 0.927 0.996 
   2   (0.086) 0.078 0.029 0.086 0.046 0.578 0.031 0.045 0.011 0.032 0.288 0.073 0.004 

Locus 500 : 
2 alleles
15.2% missing data
   1   (0.850) 0.747 0.918 0.850 0.920 0.974 0.957 0.894 0.969 0.877 0.976 0.856 0.952 
   3   (0.150) 0.253 0.082 0.150 0.080 0.026 0.043 0.106 0.031 0.123 0.024 0.144 0.048 

Locus 501 : 
2 alleles
1.4% missing data
   1   (0.710) 0.644 0.720 0.710 0.731 0.962 0.918 0.785 0.727 0.655 0.864 0.708 0.826 
   2   (0.290) 0.356 0.280 0.290 0.269 0.038 0.082 0.215 0.273 0.345 0.136 0.292 0.174 

Locus 502 : 
2 alleles
10.9% missing data
   2   (0.946) 0.988 0.953 0.946 0.996 0.983 0.995 0.959 0.994 0.879 0.995 0.949 0.979 
   4   (0.054) 0.012 0.047 0.054 0.004 0.017 0.005 0.041 0.006 0.121 0.005 0.051 0.021 

Locus 503 : 
2 alleles
16.7% missing data
   4   (0.822) 0.714 0.916 0.821 0.926 0.960 0.942 0.855 0.876 0.880 0.966 0.832 0.873 
   3   (0.178) 0.286 0.084 0.179 0.074 0.040 0.058 0.145 0.124 0.120 0.034 0.168 0.127 

Locus 504 : 
2 alleles
6.5% missing data
   1   (0.797) 0.725 0.866 0.797 0.914 0.941 0.887 0.871 0.958 0.725 0.955 0.814 0.913 
   3   (0.203) 0.275 0.134 0.203 0.086 0.059 0.113 0.129 0.042 0.275 0.045 0.186 0.087 

Locus 505 : 
2 alleles
11.6% missing data
   1   (0.383) 0.280 0.258 0.383 0.188 0.444 0.462 0.421 0.774 0.549 0.177 0.407 0.417 
   3   (0.617) 0.720 0.742 0.617 0.812 0.556 0.538 0.579 0.226 0.451 0.823 0.593 0.583 

Locus 506 : 
2 alleles
3.6% missing data
   4   (0.908) 0.929 0.911 0.908 0.983 0.950 0.983 0.926 0.936 0.936 0.994 0.914 0.853 
   2   (0.092) 0.071 0.089 0.092 0.017 0.050 0.017 0.074 0.064 0.064 0.006 0.086 0.147 

Locus 507 : 
2 alleles
5.8% missing data
   4   (0.613) 0.647 0.690 0.613 0.556 0.648 0.260 0.508 0.759 0.703 0.822 0.607 0.773 
   1   (0.387) 0.353 0.310 0.387 0.444 0.352 0.740 0.492 0.241 0.297 0.178 0.393 0.227 

Locus 508 : 
2 alleles
18.1% missing data
   3   (0.915) 0.953 0.947 0.915 0.990 0.941 0.986 0.951 0.912 0.870 0.908 0.910 0.952 
   4   (0.085) 0.047 0.053 0.085 0.010 0.059 0.014 0.049 0.088 0.130 0.092 0.090 0.048 

Locus 509 : 
2 alleles
17.4% missing data
   1   (0.838) 0.813 0.869 0.837 0.945 0.978 0.967 0.834 0.970 0.856 0.823 0.843 0.834 
   3   (0.162) 0.187 0.131 0.163 0.055 0.022 0.033 0.166 0.030 0.144 0.177 0.157 0.166 

Locus 510 : 
2 alleles
4.3% missing data
   1   (0.706) 0.630 0.579 0.705 0.842 0.906 0.925 0.798 0.229 0.786 0.919 0.728 0.528 
   4   (0.294) 0.370 0.421 0.295 0.158 0.094 0.075 0.202 0.771 0.214 0.081 0.272 0.472 

Locus 511 : 
2 alleles
15.9% missing data
   1   (0.902) 0.888 0.966 0.902 0.921 0.971 0.969 0.934 0.920 0.969 0.309 0.914 0.977 
   3   (0.098) 0.112 0.034 0.098 0.079 0.029 0.031 0.066 0.080 0.031 0.691 0.086 0.023 

Locus 512 : 
2 alleles
15.9% missing data
   3   (0.903) 0.955 0.919 0.903 0.969 0.992 0.771 0.927 0.986 0.955 0.953 0.909 0.964 
   1   (0.097) 0.045 0.081 0.097 0.031 0.008 0.229 0.073 0.014 0.045 0.047 0.091 0.036 

Locus 513 : 
2 alleles
3.6% missing data
   2   (0.757) 0.697 0.841 0.757 0.751 0.904 0.741 0.814 0.888 0.843 0.667 0.774 0.730 
   4   (0.243) 0.303 0.159 0.243 0.249 0.096 0.259 0.186 0.112 0.157 0.333 0.226 0.270 

Locus 514 : 
2 alleles
10.1% missing data
   1   (0.770) 0.689 0.790 0.769 0.935 0.930 0.943 0.749 0.958 0.827 0.860 0.720 0.819 
   3   (0.230) 0.311 0.210 0.231 0.065 0.070 0.057 0.251 0.042 0.173 0.140 0.280 0.181 

Locus 515 : 
2 alleles
3.6% missing data
   4   (0.875) 0.814 0.896 0.875 0.951 0.980 0.965 0.878 0.965 0.950 0.962 0.851 0.914 
   1   (0.125) 0.186 0.104 0.125 0.049 0.020 0.035 0.122 0.035 0.050 0.038 0.149 0.086 

Locus 516 : 
2 alleles
13.8% missing data
   2   (0.872) 0.896 0.914 0.872 0.974 0.975 0.977 0.887 0.911 0.843 0.777 0.874 0.913 
   4   (0.128) 0.104 0.086 0.128 0.026 0.025 0.023 0.113 0.089 0.157 0.223 0.126 0.087 

Locus 517 : 
2 alleles
3.6% missing data
   1   (0.744) 0.709 0.556 0.744 0.884 0.680 0.946 0.707 0.936 0.793 0.903 0.739 0.924 
   4   (0.256) 0.291 0.444 0.256 0.116 0.320 0.054 0.293 0.064 0.207 0.097 0.261 0.076 

Locus 518 : 
2 alleles
6.5% missing data
   4   (0.772) 0.765 0.679 0.772 0.786 0.951 0.928 0.805 0.884 0.816 0.707 0.790 0.879 
   3   (0.228) 0.235 0.321 0.228 0.214 0.049 0.072 0.195 0.116 0.184 0.293 0.210 0.121 

Locus 519 : 
2 alleles
2.9% missing data
   3   (0.723) 0.606 0.675 0.724 0.749 0.924 0.865 0.835 0.890 0.771 0.360 0.757 0.820 
   1   (0.277) 0.394 0.325 0.276 0.251 0.076 0.135 0.165 0.110 0.229 0.640 0.243 0.180 

Locus 520 : 
2 alleles
5.1% missing data
   3   (0.731) 0.521 0.864 0.731 0.267 0.975 0.169 0.911 0.507 0.903 0.789 0.775 0.931 
   4   (0.269) 0.479 0.136 0.269 0.733 0.025 0.831 0.089 0.493 0.097 0.211 0.225 0.069 

Locus 521 : 
2 alleles
3.6% missing data
   2   (0.905) 0.898 0.935 0.905 0.612 0.985 0.973 0.968 0.829 0.965 0.937 0.924 0.988 
   4   (0.095) 0.102 0.065 0.095 0.388 0.015 0.027 0.032 0.171 0.035 0.063 0.076 0.012 

Locus 522 : 
2 alleles
13.8% missing data
   2   (0.899) 0.968 0.869 0.899 0.988 0.952 0.986 0.817 0.948 0.867 0.984 0.884 0.901 
   4   (0.101) 0.032 0.131 0.101 0.012 0.048 0.014 0.183 0.052 0.133 0.016 0.116 0.099 

Locus 523 : 
2 alleles
7.2% missing data
   4   (0.868) 0.881 0.923 0.868 0.968 0.779 0.971 0.810 0.913 0.884 0.950 0.876 0.907 
   3   (0.132) 0.119 0.077 0.132 0.032 0.221 0.029 0.190 0.087 0.116 0.050 0.124 0.093 

Locus 524 : 
2 alleles
13.0% missing data
   1   (0.895) 0.874 0.953 0.895 0.928 0.985 0.971 0.946 0.929 0.953 0.909 0.903 0.888 
   3   (0.105) 0.126 0.047 0.105 0.072 0.015 0.029 0.054 0.071 0.047 0.091 0.097 0.112 

Locus 525 : 
2 alleles
8.0% missing data
   2   (0.920) 0.898 0.976 0.920 0.917 0.963 0.971 0.966 0.837 0.984 0.652 0.928 0.986 
   4   (0.080) 0.102 0.024 0.080 0.083 0.037 0.029 0.034 0.163 0.016 0.348 0.072 0.014 

Locus 526 : 
2 alleles
5.1% missing data
   2   (0.402) 0.383 0.370 0.402 0.419 0.425 0.468 0.438 0.187 0.398 0.141 0.424 0.621 
   3   (0.598) 0.617 0.630 0.598 0.581 0.575 0.532 0.562 0.813 0.602 0.859 0.576 0.379 

Locus 527 : 
2 alleles
5.1% missing data
   2   (0.866) 0.910 0.921 0.865 0.970 0.943 0.615 0.918 0.976 0.886 0.988 0.873 0.962 
   4   (0.134) 0.090 0.079 0.135 0.030 0.057 0.385 0.082 0.024 0.114 0.012 0.127 0.038 

Locus 528 : 
2 alleles
12.3% missing data
   4   (0.891) 0.954 0.956 0.891 0.917 0.883 0.970 0.814 0.608 0.915 0.940 0.873 0.967 
   1   (0.109) 0.046 0.044 0.109 0.083 0.117 0.030 0.186 0.392 0.085 0.060 0.127 0.033 

Locus 529 : 
2 alleles
12.3% missing data
   2   (0.886) 0.891 0.946 0.886 0.967 0.883 0.960 0.932 0.932 0.916 0.509 0.898 0.930 
   4   (0.114) 0.109 0.054 0.114 0.033 0.117 0.040 0.068 0.068 0.084 0.491 0.102 0.070 

Locus 530 : 
2 alleles
2.9% missing data
   1   (0.906) 0.934 0.923 0.906 0.983 0.983 0.979 0.926 0.944 0.914 0.945 0.908 0.957 
   4   (0.094) 0.066 0.077 0.094 0.017 0.017 0.021 0.074 0.056 0.086 0.055 0.092 0.043 

Locus 531 : 
2 alleles
4.3% missing data
   1   (0.758) 0.838 0.829 0.759 0.909 0.629 0.915 0.611 0.768 0.687 0.778 0.742 0.533 
   3   (0.242) 0.162 0.171 0.241 0.091 0.371 0.085 0.389 0.232 0.313 0.222 0.258 0.467 

Locus 532 : 
2 alleles
12.3% missing data
   1   (0.565) 0.693 0.400 0.565 0.872 0.881 0.899 0.375 0.586 0.360 0.879 0.521 0.494 
   4   (0.435) 0.307 0.600 0.435 0.128 0.119 0.101 0.625 0.414 0.640 0.121 0.479 0.506 

Locus 533 : 
2 alleles
5.1% missing data
   1   (0.872) 0.902 0.892 0.871 0.976 0.987 0.967 0.851 0.974 0.901 0.965 0.874 0.895 
   4   (0.128) 0.098 0.108 0.129 0.024 0.013 0.033 0.149 0.026 0.099 0.035 0.126 0.105 

Locus 534 : 
2 alleles
12.3% missing data
   2   (0.865) 0.910 0.871 0.865 0.965 0.977 0.970 0.831 0.833 0.854 0.991 0.868 0.689 
   4   (0.135) 0.090 0.129 0.135 0.035 0.023 0.030 0.169 0.167 0.146 0.009 0.132 0.311 

Locus 535 : 
2 alleles
17.4% missing data
   3   (0.678) 0.691 0.635 0.677 0.786 0.715 0.915 0.588 0.694 0.742 0.697 0.642 0.824 
   1   (0.322) 0.309 0.365 0.323 0.214 0.285 0.085 0.412 0.306 0.258 0.303 0.358 0.176 

Locus 536 : 
2 alleles
2.9% missing data
   1   (0.872) 0.870 0.806 0.872 0.896 0.964 0.950 0.935 0.948 0.919 0.969 0.882 0.791 
   3   (0.128) 0.130 0.194 0.128 0.104 0.036 0.050 0.065 0.052 0.081 0.031 0.118 0.209 

Locus 537 : 
2 alleles
3.6% missing data
   2   (0.436) 0.396 0.542 0.436 0.490 0.427 0.112 0.411 0.836 0.470 0.438 0.426 0.592 
   4   (0.564) 0.604 0.458 0.564 0.510 0.573 0.888 0.589 0.164 0.530 0.562 0.574 0.408 

Locus 538 : 
2 alleles
15.9% missing data
   3   (0.810) 0.727 0.903 0.810 0.874 0.661 0.904 0.854 0.966 0.878 0.751 0.809 0.963 
   1   (0.190) 0.273 0.097 0.190 0.126 0.339 0.096 0.146 0.034 0.122 0.249 0.191 0.037 

Locus 539 : 
2 alleles
13.8% missing data
   2   (0.804) 0.796 0.638 0.804 0.713 0.973 0.895 0.889 0.874 0.874 0.602 0.828 0.858 
   4   (0.196) 0.204 0.362 0.196 0.287 0.027 0.105 0.111 0.126 0.126 0.398 0.172 0.142 

Locus 540 : 
2 alleles
10.1% missing data
   2   (0.786) 0.713 0.783 0.786 0.904 0.954 0.555 0.865 0.780 0.875 0.936 0.792 0.730 
   4   (0.214) 0.287 0.217 0.214 0.096 0.046 0.445 0.135 0.220 0.125 0.064 0.208 0.270 

Locus 541 : 
2 alleles
11.6% missing data
   3   (0.632) 0.667 0.715 0.632 0.710 0.901 0.620 0.590 0.617 0.542 0.570 0.631 0.844 
   4   (0.368) 0.333 0.285 0.368 0.290 0.099 0.380 0.410 0.383 0.458 0.430 0.369 0.156 

Locus 542 : 
2 alleles
3.6% missing data
   1   (0.900) 0.900 0.970 0.899 0.845 0.180 0.974 0.967 0.937 0.981 0.760 0.912 0.983 
   3   (0.100) 0.100 0.030 0.101 0.155 0.820 0.026 0.033 0.063 0.019 0.240 0.088 0.017 

Locus 543 : 
2 alleles
10.1% missing data
   1   (0.927) 0.980 0.964 0.926 0.993 0.977 0.992 0.919 0.951 0.899 0.994 0.926 0.891 
   3   (0.073) 0.020 0.036 0.074 0.007 0.023 0.008 0.081 0.049 0.101 0.006 0.074 0.109 

Locus 544 : 
2 alleles
5.1% missing data
   1   (0.918) 0.909 0.949 0.919 0.969 0.989 0.973 0.967 0.984 0.959 0.993 0.923 0.683 
   3   (0.082) 0.091 0.051 0.081 0.031 0.011 0.027 0.033 0.016 0.041 0.007 0.077 0.317 

Locus 545 : 
2 alleles
2.9% missing data
   2   (0.833) 0.865 0.733 0.833 0.949 0.923 0.970 0.830 0.945 0.815 0.962 0.840 0.891 
   1   (0.167) 0.135 0.267 0.167 0.051 0.077 0.030 0.170 0.055 0.185 0.038 0.160 0.109 

Locus 546 : 
2 alleles
4.3% missing data
   2   (0.891) 0.922 0.923 0.890 0.965 0.987 0.928 0.913 0.977 0.916 0.950 0.875 0.694 
   4   (0.109) 0.078 0.077 0.110 0.035 0.013 0.072 0.087 0.023 0.084 0.050 0.125 0.306 

Locus 547 : 
2 alleles
5.8% missing data
   4   (0.746) 0.785 0.652 0.745 0.906 0.780 0.873 0.702 0.940 0.700 0.969 0.744 0.790 
   2   (0.254) 0.215 0.348 0.255 0.094 0.220 0.127 0.298 0.060 0.300 0.031 0.256 0.210 

Locus 548 : 
2 alleles
5.8% missing data
   3   (0.884) 0.876 0.942 0.884 0.880 0.985 0.955 0.918 0.969 0.948 0.943 0.894 0.811 
   1   (0.116) 0.124 0.058 0.116 0.120 0.015 0.045 0.082 0.031 0.052 0.057 0.106 0.189 

Locus 549 : 
2 alleles
2.9% missing data
   1   (0.117) 0.102 0.075 0.118 0.037 0.053 0.023 0.090 0.069 0.089 0.027 0.116 0.078 
   3   (0.883) 0.898 0.925 0.882 0.963 0.947 0.977 0.910 0.931 0.911 0.973 0.884 0.922 

Locus 550 : 
2 alleles
2.2% missing data
   1   (0.627) 0.643 0.679 0.626 0.635 0.539 0.888 0.608 0.551 0.629 0.369 0.640 0.658 
   4   (0.373) 0.357 0.321 0.374 0.365 0.461 0.112 0.392 0.449 0.371 0.631 0.360 0.342 

Locus 551 : 
2 alleles
2.9% missing data
   4   (0.901) 0.917 0.944 0.901 0.982 0.868 0.969 0.906 0.972 0.932 0.991 0.897 0.984 
   1   (0.099) 0.083 0.056 0.099 0.018 0.132 0.031 0.094 0.028 0.068 0.009 0.103 0.016 

Locus 552 : 
2 alleles
8.0% missing data
   2   (0.889) 0.953 0.845 0.889 0.989 0.990 0.982 0.838 0.928 0.851 0.977 0.864 0.713 
   4   (0.111) 0.047 0.155 0.111 0.011 0.010 0.018 0.162 0.072 0.149 0.023 0.136 0.287 

Locus 553 : 
2 alleles
10.1% missing data
   2   (0.823) 0.859 0.841 0.823 0.795 0.933 0.948 0.847 0.287 0.858 0.844 0.838 0.838 
   1   (0.177) 0.141 0.159 0.177 0.205 0.067 0.052 0.153 0.713 0.142 0.156 0.162 0.162 

Locus 554 : 
2 alleles
4.3% missing data
   1   (0.858) 0.751 0.945 0.858 0.817 0.980 0.944 0.903 0.723 0.937 0.970 0.866 0.960 
   3   (0.142) 0.249 0.055 0.142 0.183 0.020 0.056 0.097 0.277 0.063 0.030 0.134 0.040 

Locus 555 : 
2 alleles
11.6% missing data
   2   (0.867) 0.897 0.899 0.867 0.963 0.801 0.972 0.887 0.649 0.897 0.807 0.880 0.683 
   4   (0.133) 0.103 0.101 0.133 0.037 0.199 0.028 0.113 0.351 0.103 0.193 0.120 0.317 

Locus 556 : 
2 alleles
5.8% missing data
   4   (0.557) 0.341 0.766 0.557 0.106 0.421 0.452 0.739 0.260 0.810 0.229 0.609 0.906 
   2   (0.443) 0.659 0.234 0.443 0.894 0.579 0.548 0.261 0.740 0.190 0.771 0.391 0.094 

Locus 557 : 
2 alleles
14.5% missing data
   1   (0.828) 0.839 0.884 0.828 0.941 0.874 0.945 0.770 0.896 0.829 0.827 0.844 0.817 
   3   (0.172) 0.161 0.116 0.172 0.059 0.126 0.055 0.230 0.104 0.171 0.173 0.156 0.183 

Locus 558 : 
2 alleles
10.9% missing data
   1   (0.896) 0.925 0.940 0.896 0.835 0.936 0.702 0.962 0.911 0.957 0.935 0.910 0.985 
   2   (0.104) 0.075 0.060 0.104 0.165 0.064 0.298 0.038 0.089 0.043 0.065 0.090 0.015 

Locus 559 : 
2 alleles
2.2% missing data
   1   (0.912) 0.938 0.951 0.912 0.985 0.964 0.979 0.926 0.959 0.926 0.963 0.924 0.927 
   4   (0.088) 0.062 0.049 0.088 0.015 0.036 0.021 0.074 0.041 0.074 0.037 0.076 0.073 

Locus 560 : 
2 alleles
13.8% missing data
   2   (0.721) 0.760 0.776 0.722 0.661 0.506 0.577 0.682 0.288 0.868 0.874 0.691 0.664 
   4   (0.279) 0.240 0.224 0.278 0.339 0.494 0.423 0.318 0.712 0.132 0.126 0.309 0.336 

Locus 561 : 
2 alleles
5.8% missing data
   1   (0.499) 0.500 0.499 0.499 0.498 0.499 0.500 0.501 0.503 0.500 0.504 0.498 0.498 
   3   (0.501) 0.500 0.501 0.501 0.502 0.501 0.500 0.499 0.497 0.500 0.496 0.502 0.502 

Locus 562 : 
2 alleles
2.2% missing data
   2   (0.922) 0.943 0.958 0.922 0.977 0.977 0.974 0.914 0.942 0.966 0.972 0.927 0.983 
   4   (0.078) 0.057 0.042 0.078 0.023 0.023 0.026 0.086 0.058 0.034 0.028 0.073 0.017 

Locus 563 : 
2 alleles
1.4% missing data
   1   (0.878) 0.937 0.911 0.877 0.986 0.993 0.980 0.795 0.973 0.902 0.994 0.874 0.947 
   4   (0.122) 0.063 0.089 0.123 0.014 0.007 0.020 0.205 0.027 0.098 0.006 0.126 0.053 

Locus 564 : 
2 alleles
13.0% missing data
   4   (0.942) 0.986 0.964 0.942 0.996 0.997 0.994 0.833 0.995 0.919 0.998 0.947 0.990 
   3   (0.058) 0.014 0.036 0.058 0.004 0.003 0.006 0.167 0.005 0.081 0.002 0.053 0.010 

Locus 565 : 
2 alleles
1.4% missing data
   3   (0.883) 0.953 0.835 0.883 0.990 0.976 0.982 0.854 0.973 0.813 0.995 0.868 0.651 
   1   (0.117) 0.047 0.165 0.117 0.010 0.024 0.018 0.146 0.027 0.187 0.005 0.132 0.349 

Locus 566 : 
2 alleles
7.2% missing data
   1   (0.887) 0.875 0.935 0.887 0.967 0.969 0.944 0.893 0.963 0.928 0.961 0.895 0.969 
   3   (0.113) 0.125 0.065 0.113 0.033 0.031 0.056 0.107 0.037 0.072 0.039 0.105 0.031 

Locus 567 : 
2 alleles
10.9% missing data
   2   (0.722) 0.755 0.798 0.722 0.815 0.965 0.655 0.675 0.731 0.730 0.667 0.740 0.594 
   4   (0.278) 0.245 0.202 0.278 0.185 0.035 0.345 0.325 0.269 0.270 0.333 0.260 0.406 

Locus 568 : 
2 alleles
10.1% missing data
   3   (0.557) 0.569 0.451 0.557 0.588 0.464 0.498 0.606 0.443 0.618 0.678 0.551 0.660 
   4   (0.443) 0.431 0.549 0.443 0.412 0.536 0.502 0.394 0.557 0.382 0.322 0.449 0.340 

Locus 569 : 
2 alleles
12.3% missing data
   4   (0.849) 0.867 0.885 0.849 0.905 0.791 0.958 0.868 0.641 0.904 0.949 0.838 0.703 
   1   (0.151) 0.133 0.115 0.151 0.095 0.209 0.042 0.132 0.359 0.096 0.051 0.162 0.297 

Locus 570 : 
2 alleles
1.4% missing data
   2   (0.857) 0.843 0.926 0.857 0.960 0.961 0.610 0.915 0.959 0.903 0.934 0.865 0.929 
   3   (0.143) 0.157 0.074 0.143 0.040 0.039 0.390 0.085 0.041 0.097 0.066 0.135 0.071 

Locus 571 : 
2 alleles
16.7% missing data
   3   (0.921) 0.960 0.966 0.921 0.924 0.982 0.699 0.960 0.985 0.978 0.789 0.929 0.974 
   2   (0.079) 0.040 0.034 0.079 0.076 0.018 0.301 0.040 0.015 0.022 0.211 0.071 0.026 

Locus 572 : 
2 alleles
10.1% missing data
   2   (0.612) 0.489 0.748 0.612 0.831 0.883 0.409 0.634 0.572 0.707 0.217 0.627 0.703 
   1   (0.388) 0.511 0.252 0.388 0.169 0.117 0.591 0.366 0.428 0.293 0.783 0.373 0.297 

Locus 573 : 
2 alleles
13.8% missing data
   2   (0.750) 0.897 0.687 0.751 0.949 0.733 0.957 0.543 0.783 0.534 0.865 0.726 0.544 
   4   (0.250) 0.103 0.313 0.249 0.051 0.267 0.043 0.457 0.217 0.466 0.135 0.274 0.456 

Locus 574 : 
2 alleles
3.6% missing data
   3   (0.900) 0.860 0.948 0.900 0.956 0.875 0.971 0.940 0.746 0.967 0.971 0.905 0.876 
   1   (0.100) 0.140 0.052 0.100 0.044 0.125 0.029 0.060 0.254 0.033 0.029 0.095 0.124 

Locus 575 : 
2 alleles
12.3% missing data
   1   (0.900) 0.852 0.956 0.900 0.958 0.782 0.961 0.943 0.948 0.961 0.968 0.904 0.972 
   3   (0.100) 0.148 0.044 0.100 0.042 0.218 0.039 0.057 0.052 0.039 0.032 0.096 0.028 

Locus 576 : 
2 alleles
10.9% missing data
   1   (0.805) 0.864 0.844 0.805 0.958 0.976 0.750 0.729 0.920 0.809 0.963 0.779 0.618 
   4   (0.195) 0.136 0.156 0.195 0.042 0.024 0.250 0.271 0.080 0.191 0.037 0.221 0.382 

Locus 577 : 
2 alleles
4.3% missing data
   1   (0.909) 0.899 0.938 0.909 0.980 0.968 0.978 0.937 0.980 0.950 0.995 0.918 0.866 
   2   (0.091) 0.101 0.062 0.091 0.020 0.032 0.022 0.063 0.020 0.050 0.005 0.082 0.134 

Locus 578 : 
2 alleles
14.5% missing data
   2   (0.143) 0.161 0.305 0.143 0.087 0.015 0.045 0.084 0.036 0.085 0.031 0.134 0.124 
   4   (0.857) 0.839 0.695 0.857 0.913 0.985 0.955 0.916 0.964 0.915 0.969 0.866 0.876 

Locus 579 : 
2 alleles
15.2% missing data
   1   (0.917) 0.951 0.969 0.916 0.977 0.985 0.668 0.962 0.981 0.954 0.992 0.929 0.979 
   4   (0.083) 0.049 0.031 0.084 0.023 0.015 0.332 0.038 0.019 0.046 0.008 0.071 0.021 

Locus 580 : 
2 alleles
9.4% missing data
   2   (0.902) 0.860 0.963 0.902 0.844 0.806 0.962 0.963 0.674 0.974 0.965 0.914 0.994 
   4   (0.098) 0.140 0.037 0.098 0.156 0.194 0.038 0.037 0.326 0.026 0.035 0.086 0.006 

Locus 581 : 
2 alleles
5.1% missing data
   1   (0.831) 0.826 0.813 0.831 0.932 0.931 0.568 0.900 0.866 0.893 0.904 0.851 0.900 
   3   (0.169) 0.174 0.187 0.169 0.068 0.069 0.432 0.100 0.134 0.107 0.096 0.149 0.100 

Locus 582 : 
2 alleles
2.9% missing data
   3   (0.920) 0.892 0.941 0.920 0.978 0.987 0.963 0.947 0.987 0.977 0.987 0.927 0.980 
   1   (0.080) 0.108 0.059 0.080 0.022 0.013 0.037 0.053 0.013 0.023 0.013 0.073 0.020 

Locus 583 : 
2 alleles
4.3% missing data
   3   (0.100) 0.052 0.083 0.100 0.018 0.008 0.033 0.148 0.038 0.065 0.014 0.116 0.043 
   4   (0.900) 0.948 0.917 0.900 0.982 0.992 0.967 0.852 0.962 0.935 0.986 0.884 0.957 

Locus 584 : 
2 alleles
4.3% missing data
   3   (0.903) 0.884 0.968 0.903 0.923 0.973 0.243 0.963 0.836 0.975 0.961 0.922 0.992 
   2   (0.097) 0.116 0.032 0.097 0.077 0.027 0.757 0.037 0.164 0.025 0.039 0.078 0.008 

Locus 585 : 
2 alleles
6.5% missing data
   2   (0.392) 0.148 0.708 0.392 0.055 0.090 0.067 0.665 0.190 0.713 0.093 0.454 0.713 
   4   (0.608) 0.852 0.292 0.608 0.945 0.910 0.933 0.335 0.810 0.287 0.907 0.546 0.287 

Locus 586 : 
2 alleles
12.3% missing data
   1   (0.255) 0.301 0.193 0.255 0.262 0.325 0.086 0.207 0.102 0.250 0.140 0.251 0.359 
   3   (0.745) 0.699 0.807 0.745 0.738 0.675 0.914 0.793 0.898 0.750 0.860 0.749 0.641 

Locus 587 : 
2 alleles
1.4% missing data
   2   (0.854) 0.781 0.949 0.854 0.896 0.969 0.544 0.880 0.910 0.946 0.922 0.867 0.942 
   4   (0.146) 0.219 0.051 0.146 0.104 0.031 0.456 0.120 0.090 0.054 0.078 0.133 0.058 

Locus 588 : 
2 alleles
13.0% missing data
   2   (0.916) 0.913 0.940 0.916 0.903 0.947 0.973 0.968 0.503 0.977 0.878 0.932 0.948 
   1   (0.084) 0.087 0.060 0.084 0.097 0.053 0.027 0.032 0.497 0.023 0.122 0.068 0.052 

Locus 589 : 
2 alleles
16.7% missing data
   1   (0.663) 0.581 0.792 0.664 0.611 0.934 0.547 0.729 0.195 0.719 0.906 0.692 0.711 
   3   (0.337) 0.419 0.208 0.336 0.389 0.066 0.453 0.271 0.805 0.281 0.094 0.308 0.289 

Locus 590 : 
2 alleles
5.8% missing data
   3   (0.906) 0.899 0.895 0.905 0.966 0.673 0.981 0.955 0.964 0.964 0.968 0.913 0.964 
   2   (0.094) 0.101 0.105 0.095 0.034 0.327 0.019 0.045 0.036 0.036 0.032 0.087 0.036 

Locus 591 : 
2 alleles
1.4% missing data
   2   (0.916) 0.826 0.971 0.916 0.972 0.976 0.973 0.964 0.973 0.976 0.980 0.921 0.974 
   4   (0.084) 0.174 0.029 0.084 0.028 0.024 0.027 0.036 0.027 0.024 0.020 0.079 0.026 

Locus 592 : 
2 alleles
10.9% missing data
   4   (0.892) 0.936 0.850 0.893 0.977 0.967 0.974 0.879 0.951 0.905 0.972 0.869 0.932 
   2   (0.108) 0.064 0.150 0.107 0.023 0.033 0.026 0.121 0.049 0.095 0.028 0.131 0.068 

Locus 593 : 
2 alleles
13.8% missing data
   1   (0.838) 0.827 0.850 0.839 0.739 0.894 0.919 0.865 0.821 0.916 0.919 0.852 0.982 
   3   (0.162) 0.173 0.150 0.161 0.261 0.106 0.081 0.135 0.179 0.084 0.081 0.148 0.018 

Locus 594 : 
2 alleles
18.8% missing data
   1   (0.093) 0.040 0.204 0.093 0.012 0.019 0.016 0.103 0.023 0.097 0.007 0.098 0.108 
   4   (0.907) 0.960 0.796 0.907 0.988 0.981 0.984 0.897 0.977 0.903 0.993 0.902 0.892 

Locus 595 : 
2 alleles
10.1% missing data
   4   (0.898) 0.863 0.963 0.898 0.773 0.987 0.951 0.961 0.774 0.960 0.952 0.916 0.940 
   2   (0.102) 0.137 0.037 0.102 0.227 0.013 0.049 0.039 0.226 0.040 0.048 0.084 0.060 

Locus 596 : 
2 alleles
14.5% missing data
   2   (0.822) 0.851 0.850 0.822 0.936 0.134 0.643 0.843 0.962 0.914 0.987 0.834 0.917 
   4   (0.178) 0.149 0.150 0.178 0.064 0.866 0.357 0.157 0.038 0.086 0.013 0.166 0.083 

Locus 597 : 
2 alleles
12.3% missing data
   1   (0.268) 0.226 0.337 0.268 0.139 0.100 0.279 0.255 0.234 0.271 0.586 0.250 0.224 
   4   (0.732) 0.774 0.663 0.732 0.861 0.900 0.721 0.745 0.766 0.729 0.414 0.750 0.776 

Locus 598 : 
2 alleles
14.5% missing data
   1   (0.759) 0.767 0.831 0.759 0.841 0.152 0.632 0.790 0.534 0.879 0.931 0.768 0.861 
   3   (0.241) 0.233 0.169 0.241 0.159 0.848 0.368 0.210 0.466 0.121 0.069 0.232 0.139 

Locus 599 : 
2 alleles
13.0% missing data
   3   (0.663) 0.710 0.681 0.663 0.836 0.644 0.620 0.645 0.129 0.717 0.570 0.659 0.667 
   1   (0.337) 0.290 0.319 0.337 0.164 0.356 0.380 0.355 0.871 0.283 0.430 0.341 0.333 

Locus 600 : 
2 alleles
2.9% missing data
   3   (0.837) 0.882 0.828 0.837 0.937 0.972 0.663 0.820 0.954 0.880 0.936 0.844 0.913 
   4   (0.163) 0.118 0.172 0.163 0.063 0.028 0.337 0.180 0.046 0.120 0.064 0.156 0.087 

Locus 601 : 
2 alleles
14.5% missing data
   3   (0.208) 0.193 0.235 0.208 0.077 0.191 0.062 0.271 0.080 0.183 0.097 0.238 0.133 
   1   (0.792) 0.807 0.765 0.792 0.923 0.809 0.938 0.729 0.920 0.817 0.903 0.762 0.867 

Locus 602 : 
2 alleles
8.0% missing data
   1   (0.098) 0.023 0.105 0.098 0.007 0.008 0.170 0.151 0.049 0.122 0.004 0.115 0.138 
   3   (0.902) 0.977 0.895 0.902 0.993 0.992 0.830 0.849 0.951 0.878 0.996 0.885 0.862 

Locus 603 : 
2 alleles
5.1% missing data
   1   (0.835) 0.701 0.900 0.834 0.734 0.739 0.947 0.915 0.836 0.959 0.574 0.849 0.953 
   2   (0.165) 0.299 0.100 0.166 0.266 0.261 0.053 0.085 0.164 0.041 0.426 0.151 0.047 

Locus 604 : 
2 alleles
5.8% missing data
   3   (0.725) 0.637 0.849 0.725 0.824 0.959 0.553 0.789 0.738 0.752 0.871 0.727 0.790 
   1   (0.275) 0.363 0.151 0.275 0.176 0.041 0.447 0.211 0.262 0.248 0.129 0.273 0.210 

Locus 605 : 
2 alleles
7.2% missing data
   4   (0.842) 0.862 0.803 0.842 0.902 0.952 0.953 0.890 0.938 0.848 0.805 0.854 0.901 
   2   (0.158) 0.138 0.197 0.158 0.098 0.048 0.047 0.110 0.062 0.152 0.195 0.146 0.099 

Locus 606 : 
2 alleles
10.9% missing data
   1   (0.753) 0.740 0.833 0.753 0.664 0.817 0.545 0.834 0.868 0.760 0.882 0.783 0.775 
   2   (0.247) 0.260 0.167 0.247 0.336 0.183 0.455 0.166 0.132 0.240 0.118 0.217 0.225 

Locus 607 : 
2 alleles
5.1% missing data
   3   (0.832) 0.772 0.740 0.832 0.902 0.969 0.918 0.904 0.955 0.933 0.315 0.840 0.914 
   1   (0.168) 0.228 0.260 0.168 0.098 0.031 0.082 0.096 0.045 0.067 0.685 0.160 0.086 

Locus 608 : 
2 alleles
2.9% missing data
   3   (0.941) 0.989 0.935 0.941 0.997 0.997 0.994 0.858 0.991 0.920 0.998 0.929 0.923 
   4   (0.059) 0.011 0.065 0.059 0.003 0.003 0.006 0.142 0.009 0.080 0.002 0.071 0.077 

Locus 609 : 
2 alleles
6.5% missing data
   3   (0.922) 0.861 0.972 0.922 0.902 0.985 0.969 0.981 0.596 0.985 0.816 0.937 0.995 
   1   (0.078) 0.139 0.028 0.078 0.098 0.015 0.031 0.019 0.404 0.015 0.184 0.063 0.005 

Locus 610 : 
2 alleles
0.7% missing data
   1   (0.623) 0.678 0.592 0.624 0.707 0.957 0.499 0.561 0.611 0.605 0.882 0.594 0.394 
   3   (0.377) 0.322 0.408 0.376 0.293 0.043 0.501 0.439 0.389 0.395 0.118 0.406 0.606 

Locus 611 : 
2 alleles
3.6% missing data
   4   (0.814) 0.797 0.888 0.813 0.861 0.908 0.940 0.870 0.965 0.838 0.969 0.813 0.686 
   3   (0.186) 0.203 0.112 0.187 0.139 0.092 0.060 0.130 0.035 0.162 0.031 0.187 0.314 

Locus 612 : 
2 alleles
2.9% missing data
   2   (0.946) 0.990 0.886 0.946 0.997 0.997 0.995 0.903 0.992 0.935 0.998 0.938 0.977 
   4   (0.054) 0.010 0.114 0.054 0.003 0.003 0.005 0.097 0.008 0.065 0.002 0.062 0.023 

Locus 613 : 
2 alleles
8.0% missing data
   3   (0.079) 0.029 0.209 0.079 0.008 0.005 0.008 0.122 0.025 0.072 0.009 0.077 0.050 
   4   (0.921) 0.971 0.791 0.921 0.992 0.995 0.992 0.878 0.975 0.928 0.991 0.923 0.950 

Locus 614 : 
2 alleles
13.8% missing data
   3   (0.913) 0.894 0.968 0.913 0.751 0.924 0.964 0.959 0.888 0.977 0.948 0.924 0.953 
   1   (0.087) 0.106 0.032 0.087 0.249 0.076 0.036 0.041 0.112 0.023 0.052 0.076 0.047 

Locus 615 : 
2 alleles
2.9% missing data
   2   (0.814) 0.793 0.857 0.814 0.575 0.962 0.944 0.884 0.948 0.839 0.965 0.834 0.832 
   4   (0.186) 0.207 0.143 0.186 0.425 0.038 0.056 0.116 0.052 0.161 0.035 0.166 0.168 

Locus 616 : 
2 alleles
11.6% missing data
   3   (0.865) 0.887 0.928 0.865 0.851 0.969 0.960 0.782 0.667 0.933 0.972 0.873 0.819 
   4   (0.135) 0.113 0.072 0.135 0.149 0.031 0.040 0.218 0.333 0.067 0.028 0.127 0.181 

Locus 617 : 
2 alleles
0.7% missing data
   2   (0.916) 0.905 0.917 0.916 0.978 0.989 0.980 0.938 0.969 0.970 0.987 0.914 0.981 
   4   (0.084) 0.095 0.083 0.084 0.022 0.011 0.020 0.062 0.031 0.030 0.013 0.086 0.019 

Locus 618 : 
2 alleles
13.8% missing data
   1   (0.058) 0.013 0.058 0.058 0.005 0.003 0.009 0.065 0.025 0.123 0.002 0.053 0.146 
   3   (0.942) 0.987 0.942 0.942 0.995 0.997 0.991 0.935 0.975 0.877 0.998 0.947 0.854 

Locus 619 : 
2 alleles
0.7% missing data
   2   (0.848) 0.882 0.875 0.848 0.850 0.984 0.958 0.849 0.847 0.877 0.878 0.850 0.689 
   4   (0.152) 0.118 0.125 0.152 0.150 0.016 0.042 0.151 0.153 0.123 0.122 0.150 0.311 

Locus 620 : 
2 alleles
11.6% missing data
   1   (0.816) 0.744 0.913 0.816 0.904 0.957 0.951 0.804 0.943 0.801 0.949 0.816 0.941 
   4   (0.184) 0.256 0.087 0.184 0.096 0.043 0.049 0.196 0.057 0.199 0.051 0.184 0.059 

Locus 621 : 
2 alleles
15.2% missing data
   1   (0.883) 0.871 0.958 0.883 0.938 0.750 0.914 0.899 0.906 0.957 0.714 0.881 0.978 
   3   (0.117) 0.129 0.042 0.117 0.062 0.250 0.086 0.101 0.094 0.043 0.286 0.119 0.022 

Locus 622 : 
2 alleles
4.3% missing data
   3   (0.608) 0.512 0.514 0.608 0.823 0.572 0.820 0.630 0.672 0.638 0.674 0.624 0.701 
   1   (0.392) 0.488 0.486 0.392 0.177 0.428 0.180 0.370 0.328 0.362 0.326 0.376 0.299 

Locus 623 : 
2 alleles
6.5% missing data
   1   (0.907) 0.897 0.949 0.907 0.958 0.960 0.966 0.944 0.827 0.959 0.790 0.914 0.892 
   3   (0.093) 0.103 0.051 0.093 0.042 0.040 0.034 0.056 0.173 0.041 0.210 0.086 0.108 

Locus 624 : 
2 alleles
13.0% missing data
   3   (0.782) 0.856 0.822 0.782 0.784 0.685 0.793 0.729 0.778 0.846 0.388 0.784 0.811 
   4   (0.218) 0.144 0.178 0.218 0.216 0.315 0.207 0.271 0.222 0.154 0.612 0.216 0.189 

Locus 625 : 
2 alleles
11.6% missing data
   1   (0.786) 0.751 0.837 0.786 0.944 0.920 0.850 0.868 0.643 0.730 0.931 0.801 0.552 
   3   (0.214) 0.249 0.163 0.214 0.056 0.080 0.150 0.132 0.357 0.270 0.069 0.199 0.448 

Locus 626 : 
2 alleles
7.2% missing data
   1   (0.890) 0.849 0.937 0.890 0.973 0.973 0.954 0.910 0.982 0.929 0.948 0.902 0.979 
   2   (0.110) 0.151 0.063 0.110 0.027 0.027 0.046 0.090 0.018 0.071 0.052 0.098 0.021 

Locus 627 : 
2 alleles
16.7% missing data
   2   (0.294) 0.250 0.288 0.294 0.093 0.914 0.066 0.404 0.175 0.271 0.428 0.308 0.555 
   4   (0.706) 0.750 0.712 0.706 0.907 0.086 0.934 0.596 0.825 0.729 0.572 0.692 0.445 

Locus 628 : 
2 alleles
3.6% missing data
   1   (0.444) 0.418 0.548 0.445 0.189 0.961 0.146 0.473 0.334 0.452 0.184 0.482 0.631 
   3   (0.556) 0.582 0.452 0.555 0.811 0.039 0.854 0.527 0.666 0.548 0.816 0.518 0.369 

Locus 629 : 
2 alleles
10.9% missing data
   1   (0.879) 0.877 0.909 0.879 0.897 0.868 0.922 0.935 0.775 0.929 0.838 0.897 0.635 
   3   (0.121) 0.123 0.091 0.121 0.103 0.132 0.078 0.065 0.225 0.071 0.162 0.103 0.365 

Locus 630 : 
2 alleles
1.4% missing data
   2   (0.078) 0.062 0.053 0.078 0.018 0.049 0.019 0.062 0.039 0.039 0.011 0.076 0.052 
   4   (0.922) 0.938 0.947 0.922 0.982 0.951 0.981 0.938 0.961 0.961 0.989 0.924 0.948 

Locus 631 : 
2 alleles
15.2% missing data
   2   (0.864) 0.759 0.925 0.864 0.819 0.944 0.950 0.928 0.917 0.952 0.505 0.881 0.982 
   4   (0.136) 0.241 0.075 0.136 0.181 0.056 0.050 0.072 0.083 0.048 0.495 0.119 0.018 

Locus 632 : 
2 alleles
4.3% missing data
   4   (0.815) 0.868 0.805 0.816 0.959 0.908 0.963 0.636 0.948 0.788 0.982 0.763 0.889 
   1   (0.185) 0.132 0.195 0.184 0.041 0.092 0.037 0.364 0.052 0.212 0.018 0.237 0.111 

Locus 633 : 
2 alleles
6.5% missing data
   1   (0.910) 0.947 0.960 0.910 0.899 0.988 0.927 0.923 0.977 0.930 0.956 0.923 0.949 
   3   (0.090) 0.053 0.040 0.090 0.101 0.012 0.073 0.077 0.023 0.070 0.044 0.077 0.051 

Locus 634 : 
2 alleles
1.4% missing data
   4   (0.913) 0.955 0.952 0.913 0.964 0.758 0.818 0.947 0.697 0.974 0.995 0.922 0.990 
   2   (0.087) 0.045 0.048 0.087 0.036 0.242 0.182 0.053 0.303 0.026 0.005 0.078 0.010 

Locus 635 : 
2 alleles
11.6% missing data
   2   (0.122) 0.088 0.152 0.122 0.045 0.135 0.026 0.088 0.083 0.131 0.015 0.119 0.187 
   4   (0.878) 0.912 0.848 0.878 0.955 0.865 0.974 0.912 0.917 0.869 0.985 0.881 0.813 

Locus 636 : 
2 alleles
15.9% missing data
   1   (0.893) 0.926 0.906 0.893 0.962 0.970 0.968 0.895 0.911 0.894 0.983 0.899 0.981 
   3   (0.107) 0.074 0.094 0.107 0.038 0.030 0.032 0.105 0.089 0.106 0.017 0.101 0.019 

Locus 637 : 
2 alleles
10.9% missing data
   3   (0.902) 0.895 0.890 0.902 0.779 0.933 0.908 0.963 0.989 0.972 0.927 0.915 0.913 
   1   (0.098) 0.105 0.110 0.098 0.221 0.067 0.092 0.037 0.011 0.028 0.073 0.085 0.087 

Locus 638 : 
2 alleles
4.3% missing data
   4   (0.901) 0.975 0.457 0.902 0.989 0.989 0.986 0.880 0.956 0.878 0.991 0.898 0.970 
   2   (0.099) 0.025 0.543 0.098 0.011 0.011 0.014 0.120 0.044 0.122 0.009 0.102 0.030 

Locus 639 : 
2 alleles
10.9% missing data
   3   (0.752) 0.710 0.799 0.752 0.898 0.954 0.855 0.816 0.823 0.668 0.673 0.772 0.706 
   1   (0.248) 0.290 0.201 0.248 0.102 0.046 0.145 0.184 0.177 0.332 0.327 0.228 0.294 

Locus 640 : 
2 alleles
9.4% missing data
   2   (0.822) 0.744 0.887 0.822 0.845 0.635 0.937 0.910 0.920 0.885 0.733 0.839 0.892 
   1   (0.178) 0.256 0.113 0.178 0.155 0.365 0.063 0.090 0.080 0.115 0.267 0.161 0.108 

Locus 641 : 
2 alleles
6.5% missing data
   1   (0.908) 0.949 0.927 0.908 0.980 0.991 0.969 0.936 0.979 0.855 0.992 0.913 0.969 
   3   (0.092) 0.051 0.073 0.092 0.020 0.009 0.031 0.064 0.021 0.145 0.008 0.087 0.031 

Locus 642 : 
2 alleles
13.0% missing data
   1   (0.893) 0.938 0.898 0.892 0.981 0.990 0.983 0.857 0.967 0.918 0.990 0.880 0.914 
   4   (0.107) 0.062 0.102 0.108 0.019 0.010 0.017 0.143 0.033 0.082 0.010 0.120 0.086 

Locus 643 : 
2 alleles
1.4% missing data
   2   (0.658) 0.645 0.737 0.658 0.388 0.617 0.499 0.747 0.863 0.754 0.352 0.679 0.617 
   4   (0.342) 0.355 0.263 0.342 0.612 0.383 0.501 0.253 0.137 0.246 0.648 0.321 0.383 

Locus 644 : 
2 alleles
5.8% missing data
   3   (0.881) 0.871 0.893 0.881 0.909 0.983 0.970 0.930 0.711 0.944 0.973 0.893 0.956 
   4   (0.119) 0.129 0.107 0.119 0.091 0.017 0.030 0.070 0.289 0.056 0.027 0.107 0.044 

Locus 645 : 
2 alleles
2.2% missing data
   3   (0.902) 0.927 0.954 0.903 0.919 0.969 0.962 0.948 0.936 0.922 0.907 0.918 0.512 
   2   (0.098) 0.073 0.046 0.097 0.081 0.031 0.038 0.052 0.064 0.078 0.093 0.082 0.488 

Locus 646 : 
2 alleles
16.7% missing data
   3   (0.900) 0.895 0.959 0.899 0.697 0.922 0.948 0.970 0.959 0.943 0.929 0.915 0.840 
   2   (0.100) 0.105 0.041 0.101 0.303 0.078 0.052 0.030 0.041 0.057 0.071 0.085 0.160 

Locus 647 : 
2 alleles
1.4% missing data
   1   (0.843) 0.860 0.897 0.843 0.945 0.958 0.799 0.849 0.949 0.882 0.963 0.846 0.915 
   2   (0.157) 0.140 0.103 0.157 0.055 0.042 0.201 0.151 0.051 0.118 0.037 0.154 0.085 

Locus 648 : 
2 alleles
11.6% missing data
   4   (0.925) 0.973 0.935 0.925 0.991 0.973 0.987 0.941 0.984 0.878 0.972 0.924 0.928 
   2   (0.075) 0.027 0.065 0.075 0.009 0.027 0.013 0.059 0.016 0.122 0.028 0.076 0.072 

Locus 649 : 
2 alleles
8.7% missing data
   2   (0.356) 0.329 0.293 0.355 0.517 0.454 0.469 0.285 0.319 0.372 0.339 0.352 0.356 
   4   (0.644) 0.671 0.707 0.645 0.483 0.546 0.531 0.715 0.681 0.628 0.661 0.648 0.644 

Locus 650 : 
2 alleles
15.2% missing data
   2   (0.802) 0.786 0.900 0.802 0.930 0.082 0.575 0.833 0.900 0.916 0.826 0.793 0.882 
   3   (0.198) 0.214 0.100 0.198 0.070 0.918 0.425 0.167 0.100 0.084 0.174 0.207 0.118 

Locus 651 : 
2 alleles
9.4% missing data
   1   (0.118) 0.057 0.108 0.118 0.025 0.056 0.021 0.143 0.037 0.180 0.022 0.127 0.069 
   4   (0.882) 0.943 0.892 0.882 0.975 0.944 0.979 0.857 0.963 0.820 0.978 0.873 0.931 

Locus 652 : 
2 alleles
10.1% missing data
   2   (0.949) 0.989 0.936 0.949 0.997 0.983 0.995 0.947 0.990 0.925 0.996 0.921 0.946 
   4   (0.051) 0.011 0.064 0.051 0.003 0.017 0.005 0.053 0.010 0.075 0.004 0.079 0.054 

Locus 653 : 
2 alleles
13.0% missing data
   1   (0.890) 0.872 0.940 0.889 0.941 0.897 0.962 0.937 0.899 0.953 0.973 0.882 0.756 
   3   (0.110) 0.128 0.060 0.111 0.059 0.103 0.038 0.063 0.101 0.047 0.027 0.118 0.244 

Locus 654 : 
2 alleles
10.1% missing data
   3   (0.840) 0.862 0.852 0.840 0.923 0.907 0.963 0.875 0.865 0.895 0.600 0.850 0.707 
   1   (0.160) 0.138 0.148 0.160 0.077 0.093 0.037 0.125 0.135 0.105 0.400 0.150 0.293 

Locus 655 : 
2 alleles
1.4% missing data
   3   (0.944) 0.990 0.942 0.944 0.997 0.997 0.995 0.831 0.991 0.926 0.999 0.929 0.984 
   2   (0.056) 0.010 0.058 0.056 0.003 0.003 0.005 0.169 0.009 0.074 0.001 0.071 0.016 

Locus 656 : 
2 alleles
2.2% missing data
   3   (0.780) 0.875 0.818 0.781 0.965 0.977 0.383 0.585 0.825 0.834 0.701 0.730 0.538 
   4   (0.220) 0.125 0.182 0.219 0.035 0.023 0.617 0.415 0.175 0.166 0.299 0.270 0.462 

Locus 657 : 
2 alleles
13.8% missing data
   4   (0.623) 0.552 0.695 0.623 0.803 0.659 0.528 0.658 0.752 0.651 0.395 0.630 0.827 
   2   (0.377) 0.448 0.305 0.377 0.197 0.341 0.472 0.342 0.248 0.349 0.605 0.370 0.173 

Locus 658 : 
2 alleles
18.1% missing data
   4   (0.889) 0.896 0.932 0.889 0.911 0.978 0.965 0.895 0.937 0.957 0.903 0.862 0.950 
   2   (0.111) 0.104 0.068 0.111 0.089 0.022 0.035 0.105 0.063 0.043 0.097 0.138 0.050 

Locus 659 : 
2 alleles
5.1% missing data
   2   (0.847) 0.879 0.855 0.847 0.903 0.974 0.557 0.887 0.958 0.896 0.972 0.853 0.925 
   4   (0.153) 0.121 0.145 0.153 0.097 0.026 0.443 0.113 0.042 0.104 0.028 0.147 0.075 

Locus 660 : 
2 alleles
4.3% missing data
   4   (0.901) 0.953 0.891 0.902 0.953 0.962 0.970 0.938 0.594 0.909 0.976 0.912 0.913 
   2   (0.099) 0.047 0.109 0.098 0.047 0.038 0.030 0.062 0.406 0.091 0.024 0.088 0.087 

Locus 661 : 
2 alleles
13.8% missing data
   1   (0.825) 0.878 0.863 0.825 0.617 0.894 0.595 0.896 0.825 0.912 0.792 0.842 0.848 
   3   (0.175) 0.122 0.137 0.175 0.383 0.106 0.405 0.104 0.175 0.088 0.208 0.158 0.152 

Locus 662 : 
2 alleles
2.2% missing data
   2   (0.903) 0.941 0.963 0.903 0.981 0.992 0.788 0.914 0.723 0.958 0.977 0.905 0.711 
   4   (0.097) 0.059 0.037 0.097 0.019 0.008 0.212 0.086 0.277 0.042 0.023 0.095 0.289 

Locus 663 : 
2 alleles
2.9% missing data
   3   (0.905) 0.862 0.735 0.905 0.983 0.963 0.979 0.951 0.982 0.967 0.992 0.919 0.989 
   1   (0.095) 0.138 0.265 0.095 0.017 0.037 0.021 0.049 0.018 0.033 0.008 0.081 0.011 

Locus 664 : 
2 alleles
15.9% missing data
   2   (0.892) 0.944 0.939 0.893 0.972 0.961 0.980 0.913 0.855 0.820 0.985 0.904 0.599 
   4   (0.108) 0.056 0.061 0.107 0.028 0.039 0.020 0.087 0.145 0.180 0.015 0.096 0.401 

Locus 665 : 
2 alleles
5.8% missing data
   1   (0.852) 0.878 0.848 0.852 0.603 0.970 0.938 0.899 0.928 0.888 0.878 0.871 0.945 
   3   (0.148) 0.122 0.152 0.148 0.397 0.030 0.062 0.101 0.072 0.112 0.122 0.129 0.055 

Locus 666 : 
2 alleles
5.1% missing data
   2   (0.889) 0.883 0.962 0.889 0.954 0.978 0.945 0.865 0.975 0.927 0.977 0.892 0.980 
   4   (0.111) 0.117 0.038 0.111 0.046 0.022 0.055 0.135 0.025 0.073 0.023 0.108 0.020 

Locus 667 : 
2 alleles
2.9% missing data
   3   (0.873) 0.719 0.910 0.873 0.906 0.892 0.950 0.945 0.938 0.952 0.923 0.890 0.956 
   1   (0.127) 0.281 0.090 0.127 0.094 0.108 0.050 0.055 0.062 0.048 0.077 0.110 0.044 

Locus 668 : 
2 alleles
5.1% missing data
   2   (0.805) 0.832 0.833 0.805 0.723 0.602 0.941 0.751 0.953 0.874 0.815 0.821 0.809 
   4   (0.195) 0.168 0.167 0.195 0.277 0.398 0.059 0.249 0.047 0.126 0.185 0.179 0.191 

Locus 669 : 
2 alleles
5.8% missing data
   1   (0.691) 0.784 0.482 0.691 0.936 0.674 0.721 0.571 0.834 0.708 0.977 0.690 0.676 
   3   (0.309) 0.216 0.518 0.309 0.064 0.326 0.279 0.429 0.166 0.292 0.023 0.310 0.324 

Locus 670 : 
2 alleles
3.6% missing data
   1   (0.840) 0.902 0.812 0.840 0.973 0.940 0.968 0.727 0.869 0.807 0.987 0.823 0.844 
   3   (0.160) 0.098 0.188 0.160 0.027 0.060 0.032 0.273 0.131 0.193 0.013 0.177 0.156 

Locus 671 : 
2 alleles
12.3% missing data
   2   (0.742) 0.781 0.777 0.741 0.699 0.953 0.540 0.788 0.878 0.735 0.836 0.746 0.798 
   4   (0.258) 0.219 0.223 0.259 0.301 0.047 0.460 0.212 0.122 0.265 0.164 0.254 0.202 

Locus 672 : 
2 alleles
16.7% missing data
   3   (0.869) 0.864 0.910 0.869 0.964 0.480 0.902 0.890 0.921 0.925 0.964 0.881 0.978 
   4   (0.131) 0.136 0.090 0.131 0.036 0.520 0.098 0.110 0.079 0.075 0.036 0.119 0.022 

Locus 673 : 
2 alleles
3.6% missing data
   1   (0.234) 0.244 0.234 0.234 0.067 0.067 0.403 0.230 0.251 0.158 0.127 0.223 0.327 
   4   (0.766) 0.756 0.766 0.766 0.933 0.933 0.597 0.770 0.749 0.842 0.873 0.777 0.673 

Locus 674 : 
2 alleles
13.0% missing data
   2   (0.724) 0.787 0.781 0.724 0.929 0.636 0.686 0.543 0.914 0.730 0.848 0.705 0.695 
   4   (0.276) 0.213 0.219 0.276 0.071 0.364 0.314 0.457 0.086 0.270 0.152 0.295 0.305 

Locus 675 : 
2 alleles
2.9% missing data
   1   (0.900) 0.879 0.944 0.900 0.972 0.519 0.969 0.947 0.981 0.965 0.960 0.909 0.982 
   3   (0.100) 0.121 0.056 0.100 0.028 0.481 0.031 0.053 0.019 0.035 0.040 0.091 0.018 

Locus 676 : 
2 alleles
11.6% missing data
   1   (0.649) 0.661 0.760 0.649 0.811 0.604 0.486 0.602 0.894 0.602 0.869 0.651 0.785 
   3   (0.351) 0.339 0.240 0.351 0.189 0.396 0.514 0.398 0.106 0.398 0.131 0.349 0.215 

Locus 677 : 
2 alleles
1.4% missing data
   3   (0.815) 0.874 0.906 0.815 0.958 0.926 0.541 0.685 0.969 0.815 0.915 0.801 0.942 
   1   (0.185) 0.126 0.094 0.185 0.042 0.074 0.459 0.315 0.031 0.185 0.085 0.199 0.058 

Locus 678 : 
2 alleles
2.2% missing data
   2   (0.916) 0.894 0.979 0.916 0.966 0.979 0.644 0.966 0.978 0.979 0.892 0.932 0.996 
   4   (0.084) 0.106 0.021 0.084 0.034 0.021 0.356 0.034 0.022 0.021 0.108 0.068 0.004 

Locus 679 : 
2 alleles
9.4% missing data
   1   (0.548) 0.461 0.643 0.549 0.641 0.389 0.755 0.538 0.073 0.638 0.336 0.545 0.532 
   3   (0.452) 0.539 0.357 0.451 0.359 0.611 0.245 0.462 0.927 0.362 0.664 0.455 0.468 

Locus 680 : 
2 alleles
4.3% missing data
   4   (0.904) 0.862 0.955 0.904 0.937 0.937 0.962 0.961 0.973 0.966 0.525 0.917 0.983 
   2   (0.096) 0.138 0.045 0.096 0.063 0.063 0.038 0.039 0.027 0.034 0.475 0.083 0.017 

Locus 681 : 
2 alleles
13.0% missing data
   1   (0.481) 0.555 0.598 0.480 0.245 0.479 0.127 0.388 0.766 0.582 0.354 0.478 0.419 
   4   (0.519) 0.445 0.402 0.520 0.755 0.521 0.873 0.612 0.234 0.418 0.646 0.522 0.581 

Locus 682 : 
2 alleles
16.7% missing data
   1   (0.817) 0.889 0.788 0.817 0.928 0.977 0.833 0.799 0.958 0.729 0.936 0.827 0.890 
   3   (0.183) 0.111 0.212 0.183 0.072 0.023 0.167 0.201 0.042 0.271 0.064 0.173 0.110 

Locus 683 : 
2 alleles
11.6% missing data
   4   (0.877) 0.901 0.922 0.877 0.972 0.784 0.637 0.888 0.978 0.950 0.977 0.839 0.853 
   2   (0.123) 0.099 0.078 0.123 0.028 0.216 0.363 0.112 0.022 0.050 0.023 0.161 0.147 

Locus 684 : 
2 alleles
12.3% missing data
   2   (0.863) 0.849 0.814 0.863 0.921 0.967 0.851 0.926 0.818 0.922 0.979 0.873 0.898 
   4   (0.137) 0.151 0.186 0.137 0.079 0.033 0.149 0.074 0.182 0.078 0.021 0.127 0.102 

Locus 685 : 
2 alleles
17.4% missing data
   1   (0.436) 0.461 0.292 0.436 0.771 0.469 0.424 0.453 0.720 0.285 0.642 0.440 0.328 
   4   (0.564) 0.539 0.708 0.564 0.229 0.531 0.576 0.547 0.280 0.715 0.358 0.560 0.672 

Locus 686 : 
2 alleles
17.4% missing data
   3   (0.100) 0.088 0.085 0.100 0.073 0.019 0.030 0.063 0.109 0.062 0.136 0.089 0.053 
   4   (0.900) 0.912 0.915 0.900 0.927 0.981 0.970 0.937 0.891 0.938 0.864 0.911 0.947 

Locus 687 : 
2 alleles
18.1% missing data
   1   (0.057) 0.011 0.224 0.056 0.003 0.003 0.005 0.046 0.014 0.116 0.002 0.055 0.071 
   3   (0.943) 0.989 0.776 0.944 0.997 0.997 0.995 0.954 0.986 0.884 0.998 0.945 0.929 

Locus 688 : 
2 alleles
3.6% missing data
   1   (0.490) 0.470 0.372 0.489 0.456 0.124 0.795 0.512 0.349 0.634 0.529 0.473 0.340 
   4   (0.510) 0.530 0.628 0.511 0.544 0.876 0.205 0.488 0.651 0.366 0.471 0.527 0.660 

Locus 689 : 
2 alleles
2.2% missing data
   1   (0.097) 0.072 0.061 0.097 0.013 0.036 0.017 0.151 0.031 0.078 0.005 0.103 0.048 
   3   (0.903) 0.928 0.939 0.903 0.987 0.964 0.983 0.849 0.969 0.922 0.995 0.897 0.952 

Locus 690 : 
2 alleles
5.1% missing data
   4   (0.848) 0.853 0.821 0.848 0.956 0.890 0.964 0.872 0.943 0.823 0.967 0.856 0.967 
   1   (0.152) 0.147 0.179 0.152 0.044 0.110 0.036 0.128 0.057 0.177 0.033 0.144 0.033 

Locus 691 : 
2 alleles
10.1% missing data
   3   (0.788) 0.828 0.812 0.788 0.938 0.977 0.902 0.803 0.884 0.735 0.189 0.796 0.808 
   1   (0.212) 0.172 0.188 0.212 0.062 0.023 0.098 0.197 0.116 0.265 0.811 0.204 0.192 

Locus 692 : 
2 alleles
13.0% missing data
   2   (0.893) 0.909 0.956 0.893 0.967 0.982 0.932 0.783 0.930 0.955 0.927 0.869 0.934 
   3   (0.107) 0.091 0.044 0.107 0.033 0.018 0.068 0.217 0.070 0.045 0.073 0.131 0.066 

Locus 693 : 
2 alleles
1.4% missing data
   3   (0.213) 0.206 0.315 0.214 0.080 0.193 0.052 0.227 0.184 0.146 0.016 0.219 0.254 
   2   (0.787) 0.794 0.685 0.786 0.920 0.807 0.948 0.773 0.816 0.854 0.984 0.781 0.746 

Locus 694 : 
2 alleles
4.3% missing data
   4   (0.871) 0.945 0.846 0.872 0.967 0.970 0.746 0.803 0.851 0.894 0.968 0.880 0.922 
   2   (0.129) 0.055 0.154 0.128 0.033 0.030 0.254 0.197 0.149 0.106 0.032 0.120 0.078 

Locus 695 : 
2 alleles
12.3% missing data
   4   (0.926) 0.973 0.919 0.926 0.991 0.966 0.984 0.936 0.991 0.894 0.991 0.935 0.981 
   1   (0.074) 0.027 0.081 0.074 0.009 0.034 0.016 0.064 0.009 0.106 0.009 0.065 0.019 

Locus 696 : 
2 alleles
3.6% missing data
   2   (0.920) 0.946 0.912 0.919 0.986 0.992 0.978 0.959 0.990 0.928 0.951 0.918 0.974 
   4   (0.080) 0.054 0.088 0.081 0.014 0.008 0.022 0.041 0.010 0.072 0.049 0.082 0.026 

Locus 697 : 
2 alleles
10.9% missing data
   3   (0.758) 0.819 0.759 0.757 0.739 0.783 0.943 0.669 0.579 0.856 0.790 0.716 0.788 
   4   (0.242) 0.181 0.241 0.243 0.261 0.217 0.057 0.331 0.421 0.144 0.210 0.284 0.212 

Locus 698 : 
2 alleles
5.8% missing data
   3   (0.921) 0.972 0.836 0.921 0.993 0.990 0.991 0.849 0.978 0.933 0.997 0.916 0.979 
   1   (0.079) 0.028 0.164 0.079 0.007 0.010 0.009 0.151 0.022 0.067 0.003 0.084 0.021 

Locus 699 : 
2 alleles
10.9% missing data
   1   (0.114) 0.120 0.099 0.115 0.029 0.126 0.363 0.041 0.036 0.046 0.115 0.096 0.014 
   3   (0.886) 0.880 0.901 0.885 0.971 0.874 0.637 0.959 0.964 0.954 0.885 0.904 0.986 

Locus 700 : 
2 alleles
7.2% missing data
   2   (0.209) 0.219 0.213 0.210 0.149 0.020 0.340 0.111 0.029 0.183 0.053 0.193 0.042 
   3   (0.791) 0.781 0.787 0.790 0.851 0.980 0.660 0.889 0.971 0.817 0.947 0.807 0.958 

Locus 701 : 
2 alleles
1.4% missing data
   4   (0.121) 0.083 0.260 0.121 0.025 0.061 0.027 0.064 0.240 0.121 0.009 0.119 0.084 
   2   (0.879) 0.917 0.740 0.879 0.975 0.939 0.973 0.936 0.760 0.879 0.991 0.881 0.916 

Locus 702 : 
2 alleles
6.5% missing data
   1   (0.490) 0.551 0.582 0.490 0.249 0.093 0.514 0.474 0.249 0.588 0.361 0.500 0.491 
   3   (0.510) 0.449 0.418 0.510 0.751 0.907 0.486 0.526 0.751 0.412 0.639 0.500 0.509 

Locus 703 : 
2 alleles
1.4% missing data
   3   (0.880) 0.939 0.818 0.880 0.984 0.990 0.714 0.914 0.960 0.879 0.993 0.895 0.918 
   2   (0.120) 0.061 0.182 0.120 0.016 0.010 0.286 0.086 0.040 0.121 0.007 0.105 0.082 

Locus 704 : 
2 alleles
4.3% missing data
   3   (0.943) 0.772 0.992 0.944 0.946 0.984 0.960 0.991 0.966 0.995 0.636 0.957 0.999 
   2   (0.057) 0.228 0.008 0.056 0.054 0.016 0.040 0.009 0.034 0.005 0.364 0.043 0.001 

Locus 705 : 
2 alleles
6.5% missing data
   3   (0.711) 0.682 0.833 0.711 0.727 0.161 0.492 0.713 0.761 0.819 0.920 0.705 0.852 
   4   (0.289) 0.318 0.167 0.289 0.273 0.839 0.508 0.287 0.239 0.181 0.080 0.295 0.148 

Locus 706 : 
2 alleles
1.4% missing data
   3   (0.912) 0.911 0.959 0.913 0.943 0.990 0.964 0.933 0.988 0.957 0.991 0.919 0.949 
   4   (0.088) 0.089 0.041 0.087 0.057 0.010 0.036 0.067 0.012 0.043 0.009 0.081 0.051 

Locus 707 : 
2 alleles
9.4% missing data
   2   (0.672) 0.655 0.737 0.672 0.672 0.930 0.494 0.687 0.548 0.717 0.965 0.688 0.620 
   4   (0.328) 0.345 0.263 0.328 0.328 0.070 0.506 0.313 0.452 0.283 0.035 0.312 0.380 

Locus 708 : 
2 alleles
13.0% missing data
   1   (0.215) 0.231 0.098 0.215 0.133 0.212 0.384 0.173 0.576 0.138 0.327 0.218 0.236 
   3   (0.785) 0.769 0.902 0.785 0.867 0.788 0.616 0.827 0.424 0.862 0.673 0.782 0.764 

Locus 709 : 
2 alleles
15.9% missing data
   4   (0.898) 0.849 0.963 0.898 0.892 0.972 0.803 0.962 0.952 0.957 0.970 0.908 0.994 
   3   (0.102) 0.151 0.037 0.102 0.108 0.028 0.197 0.038 0.048 0.043 0.030 0.092 0.006 

Locus 710 : 
2 alleles
8.0% missing data
   2   (0.787) 0.783 0.758 0.786 0.674 0.957 0.941 0.825 0.730 0.879 0.843 0.772 0.834 
   4   (0.213) 0.217 0.242 0.214 0.326 0.043 0.059 0.175 0.270 0.121 0.157 0.228 0.166 

Locus 711 : 
2 alleles
12.3% missing data
   4   (0.902) 0.955 0.935 0.902 0.976 0.990 0.978 0.831 0.987 0.899 0.986 0.881 0.959 
   2   (0.098) 0.045 0.065 0.098 0.024 0.010 0.022 0.169 0.013 0.101 0.014 0.119 0.041 

Locus 712 : 
2 alleles
14.5% missing data
   1   (0.355) 0.332 0.280 0.355 0.327 0.367 0.119 0.453 0.490 0.407 0.128 0.381 0.324 
   3   (0.645) 0.668 0.720 0.645 0.673 0.633 0.881 0.547 0.510 0.593 0.872 0.619 0.676 

Locus 713 : 
2 alleles
5.8% missing data
   2   (0.776) 0.852 0.501 0.777 0.930 0.974 0.947 0.760 0.858 0.676 0.964 0.776 0.843 
   4   (0.224) 0.148 0.499 0.223 0.070 0.026 0.053 0.240 0.142 0.324 0.036 0.224 0.157 

Locus 714 : 
2 alleles
13.0% missing data
   3   (0.442) 0.420 0.467 0.441 0.502 0.071 0.868 0.498 0.404 0.266 0.761 0.491 0.447 
   1   (0.558) 0.580 0.533 0.559 0.498 0.929 0.132 0.502 0.596 0.734 0.239 0.509 0.553 

Locus 715 : 
2 alleles
3.6% missing data
   2   (0.847) 0.943 0.835 0.847 0.957 0.970 0.966 0.756 0.878 0.739 0.980 0.830 0.529 
   4   (0.153) 0.057 0.165 0.153 0.043 0.030 0.034 0.244 0.122 0.261 0.020 0.170 0.471 

Locus 716 : 
2 alleles
2.9% missing data
   2   (0.876) 0.874 0.899 0.876 0.917 0.945 0.954 0.930 0.739 0.913 0.931 0.887 0.852 
   4   (0.124) 0.126 0.101 0.124 0.083 0.055 0.046 0.070 0.261 0.087 0.069 0.113 0.148 

Locus 717 : 
2 alleles
3.6% missing data
   2   (0.886) 0.823 0.934 0.886 0.933 0.958 0.956 0.939 0.973 0.939 0.972 0.894 0.931 
   4   (0.114) 0.177 0.066 0.114 0.067 0.042 0.044 0.061 0.027 0.061 0.028 0.106 0.069 

Locus 718 : 
2 alleles
10.1% missing data
   3   (0.696) 0.707 0.499 0.696 0.763 0.832 0.610 0.810 0.694 0.752 0.492 0.723 0.694 
   4   (0.304) 0.293 0.501 0.304 0.237 0.168 0.390 0.190 0.306 0.248 0.508 0.277 0.306 

Locus 719 : 
2 alleles
4.3% missing data
   2   (0.141) 0.073 0.155 0.141 0.047 0.073 0.036 0.134 0.307 0.181 0.232 0.140 0.119 
   4   (0.859) 0.927 0.845 0.859 0.953 0.927 0.964 0.866 0.693 0.819 0.768 0.860 0.881 

Locus 720 : 
2 alleles
3.6% missing data
   3   (0.899) 0.911 0.833 0.899 0.983 0.988 0.981 0.940 0.968 0.917 0.992 0.909 0.698 
   4   (0.101) 0.089 0.167 0.101 0.017 0.012 0.019 0.060 0.032 0.083 0.008 0.091 0.302 

Locus 721 : 
2 alleles
13.0% missing data
   4   (0.854) 0.817 0.933 0.854 0.826 0.129 0.777 0.926 0.877 0.945 0.966 0.879 0.956 
   2   (0.146) 0.183 0.067 0.146 0.174 0.871 0.223 0.074 0.123 0.055 0.034 0.121 0.044 

Locus 722 : 
2 alleles
14.5% missing data
   3   (0.918) 0.945 0.965 0.918 0.967 0.987 0.980 0.918 0.935 0.931 0.985 0.926 0.964 
   4   (0.082) 0.055 0.035 0.082 0.033 0.013 0.020 0.082 0.065 0.069 0.015 0.074 0.036 

Locus 723 : 
2 alleles
2.9% missing data
   3   (0.921) 0.964 0.981 0.921 0.930 0.991 0.684 0.967 0.802 0.968 0.826 0.935 0.948 
   1   (0.079) 0.036 0.019 0.079 0.070 0.009 0.316 0.033 0.198 0.032 0.174 0.065 0.052 

Locus 724 : 
2 alleles
10.1% missing data
   1   (0.284) 0.172 0.378 0.285 0.056 0.063 0.048 0.350 0.156 0.541 0.021 0.300 0.217 
   3   (0.716) 0.828 0.622 0.715 0.944 0.937 0.952 0.650 0.844 0.459 0.979 0.700 0.783 

Locus 725 : 
2 alleles
13.8% missing data
   1   (0.788) 0.742 0.918 0.787 0.912 0.653 0.928 0.657 0.866 0.893 0.559 0.771 0.898 
   3   (0.212) 0.258 0.082 0.213 0.088 0.347 0.072 0.343 0.134 0.107 0.441 0.229 0.102 

Locus 726 : 
2 alleles
12.3% missing data
   3   (0.915) 0.955 0.905 0.915 0.986 0.991 0.973 0.922 0.862 0.926 0.993 0.923 0.943 
   1   (0.085) 0.045 0.095 0.085 0.014 0.009 0.027 0.078 0.138 0.074 0.007 0.077 0.057 

Locus 727 : 
2 alleles
11.6% missing data
   3   (0.695) 0.627 0.867 0.695 0.188 0.772 0.499 0.781 0.315 0.892 0.390 0.714 0.722 
   1   (0.305) 0.373 0.133 0.305 0.812 0.228 0.501 0.219 0.685 0.108 0.610 0.286 0.278 

Locus 728 : 
2 alleles
13.8% missing data
   4   (0.745) 0.747 0.794 0.745 0.498 0.237 0.825 0.785 0.809 0.846 0.938 0.732 0.890 
   3   (0.255) 0.253 0.206 0.255 0.502 0.763 0.175 0.215 0.191 0.154 0.062 0.268 0.110 

Locus 729 : 
2 alleles
17.4% missing data
   3   (0.910) 0.903 0.956 0.910 0.921 0.929 0.965 0.922 0.976 0.969 0.651 0.914 0.956 
   4   (0.090) 0.097 0.044 0.090 0.079 0.071 0.035 0.078 0.024 0.031 0.349 0.086 0.044 

Locus 730 : 
2 alleles
10.1% missing data
   3   (0.876) 0.885 0.713 0.876 0.967 0.948 0.972 0.894 0.975 0.931 0.924 0.880 0.927 
   1   (0.124) 0.115 0.287 0.124 0.033 0.052 0.028 0.106 0.025 0.069 0.076 0.120 0.073 

Locus 731 : 
2 alleles
5.1% missing data
   2   (0.658) 0.602 0.772 0.657 0.740 0.097 0.552 0.666 0.697 0.781 0.904 0.629 0.849 
   4   (0.342) 0.398 0.228 0.343 0.260 0.903 0.448 0.334 0.303 0.219 0.096 0.371 0.151 

Locus 732 : 
2 alleles
10.1% missing data
   4   (0.898) 0.929 0.929 0.898 0.972 0.933 0.975 0.815 0.978 0.941 0.925 0.891 0.977 
   1   (0.102) 0.071 0.071 0.102 0.028 0.067 0.025 0.185 0.022 0.059 0.075 0.109 0.023 

Locus 733 : 
2 alleles
2.2% missing data
   3   (0.705) 0.778 0.651 0.704 0.762 0.930 0.607 0.753 0.920 0.703 0.679 0.669 0.689 
   1   (0.295) 0.222 0.349 0.296 0.238 0.070 0.393 0.247 0.080 0.297 0.321 0.331 0.311 

Locus 734 : 
2 alleles
2.2% missing data
   3   (0.649) 0.582 0.665 0.648 0.261 0.973 0.912 0.756 0.852 0.628 0.967 0.660 0.762 
   1   (0.351) 0.418 0.335 0.352 0.739 0.027 0.088 0.244 0.148 0.372 0.033 0.340 0.238 

Locus 735 : 
2 alleles
11.6% missing data
   3   (0.911) 0.947 0.921 0.911 0.987 0.964 0.661 0.936 0.974 0.964 0.924 0.918 0.974 
   1   (0.089) 0.053 0.079 0.089 0.013 0.036 0.339 0.064 0.026 0.036 0.076 0.082 0.026 

Locus 736 : 
2 alleles
5.1% missing data
   2   (0.105) 0.032 0.108 0.105 0.017 0.031 0.116 0.086 0.447 0.100 0.007 0.109 0.039 
   4   (0.895) 0.968 0.892 0.895 0.983 0.969 0.884 0.914 0.553 0.900 0.993 0.891 0.961 

Locus 737 : 
2 alleles
13.8% missing data
   1   (0.498) 0.471 0.652 0.498 0.279 0.859 0.423 0.542 0.403 0.466 0.285 0.544 0.630 
   4   (0.502) 0.529 0.348 0.502 0.721 0.141 0.577 0.458 0.597 0.534 0.715 0.456 0.370 

Locus 738 : 
2 alleles
5.8% missing data
   4   (0.534) 0.450 0.674 0.535 0.767 0.480 0.860 0.453 0.399 0.463 0.808 0.539 0.511 
   2   (0.466) 0.550 0.326 0.465 0.233 0.520 0.140 0.547 0.601 0.537 0.192 0.461 0.489 

Locus 739 : 
2 alleles
10.9% missing data
   3   (0.907) 0.943 0.923 0.906 0.985 0.966 0.981 0.867 0.983 0.959 0.965 0.900 0.940 
   1   (0.093) 0.057 0.077 0.094 0.015 0.034 0.019 0.133 0.017 0.041 0.035 0.100 0.060 

Locus 740 : 
2 alleles
2.2% missing data
   2   (0.909) 0.963 0.863 0.908 0.990 0.992 0.986 0.925 0.992 0.892 0.992 0.907 0.912 
   4   (0.091) 0.037 0.137 0.092 0.010 0.008 0.014 0.075 0.008 0.108 0.008 0.093 0.088 

Locus 741 : 
2 alleles
5.8% missing data
   2   (0.843) 0.807 0.820 0.842 0.889 0.953 0.958 0.882 0.958 0.917 0.902 0.847 0.918 
   4   (0.157) 0.193 0.180 0.158 0.111 0.047 0.042 0.118 0.042 0.083 0.098 0.153 0.082 

Locus 742 : 
2 alleles
6.5% missing data
   4   (0.925) 0.815 0.982 0.925 0.957 0.992 0.972 0.974 0.976 0.984 0.823 0.937 0.996 
   2   (0.075) 0.185 0.018 0.075 0.043 0.008 0.028 0.026 0.024 0.016 0.177 0.063 0.004 

Locus 743 : 
2 alleles
2.9% missing data
   2   (0.167) 0.209 0.198 0.167 0.048 0.064 0.061 0.115 0.088 0.140 0.020 0.154 0.164 
   4   (0.833) 0.791 0.802 0.833 0.952 0.936 0.939 0.885 0.912 0.860 0.980 0.846 0.836 

Locus 744 : 
2 alleles
3.6% missing data
   1   (0.704) 0.445 0.853 0.704 0.683 0.520 0.909 0.817 0.911 0.811 0.932 0.725 0.495 
   3   (0.296) 0.555 0.147 0.296 0.317 0.480 0.091 0.183 0.089 0.189 0.068 0.275 0.505 

Locus 745 : 
2 alleles
4.3% missing data
   3   (0.831) 0.885 0.776 0.831 0.955 0.971 0.940 0.857 0.819 0.783 0.954 0.842 0.627 
   1   (0.169) 0.115 0.224 0.169 0.045 0.029 0.060 0.143 0.181 0.217 0.046 0.158 0.373 

Locus 746 : 
2 alleles
2.9% missing data
   3   (0.861) 0.912 0.818 0.861 0.970 0.933 0.959 0.856 0.839 0.864 0.751 0.866 0.788 
   1   (0.139) 0.088 0.182 0.139 0.030 0.067 0.041 0.144 0.161 0.136 0.249 0.134 0.212 

Locus 747 : 
2 alleles
2.9% missing data
   2   (0.078) 0.027 0.134 0.078 0.007 0.012 0.010 0.129 0.018 0.067 0.004 0.099 0.040 
   4   (0.922) 0.973 0.866 0.922 0.993 0.988 0.990 0.871 0.982 0.933 0.996 0.901 0.960 

Locus 748 : 
2 alleles
1.4% missing data
   2   (0.913) 0.928 0.955 0.913 0.969 0.988 0.972 0.951 0.952 0.937 0.817 0.925 0.960 
   4   (0.087) 0.072 0.045 0.087 0.031 0.012 0.028 0.049 0.048 0.063 0.183 0.075 0.040 

Locus 749 : 
2 alleles
8.0% missing data
   3   (0.260) 0.212 0.210 0.260 0.265 0.039 0.064 0.302 0.091 0.359 0.048 0.276 0.397 
   1   (0.740) 0.788 0.790 0.740 0.735 0.961 0.936 0.698 0.909 0.641 0.952 0.724 0.603 

Locus 750 : 
2 alleles
11.6% missing data
   3   (0.913) 0.950 0.938 0.912 0.967 0.938 0.981 0.926 0.973 0.941 0.918 0.895 0.932 
   1   (0.087) 0.050 0.062 0.088 0.033 0.062 0.019 0.074 0.027 0.059 0.082 0.105 0.068 

Locus 751 : 
2 alleles
13.8% missing data
   1   (0.217) 0.222 0.104 0.217 0.304 0.167 0.094 0.132 0.741 0.251 0.119 0.190 0.223 
   4   (0.783) 0.778 0.896 0.783 0.696 0.833 0.906 0.868 0.259 0.749 0.881 0.810 0.777 

Locus 752 : 
2 alleles
7.2% missing data
   3   (0.717) 0.787 0.599 0.718 0.918 0.355 0.937 0.643 0.721 0.682 0.625 0.719 0.808 
   4   (0.283) 0.213 0.401 0.282 0.082 0.645 0.063 0.357 0.279 0.318 0.375 0.281 0.192 

Locus 753 : 
2 alleles
3.6% missing data
   2   (0.798) 0.851 0.888 0.799 0.796 0.547 0.592 0.792 0.947 0.835 0.694 0.816 0.916 
   4   (0.202) 0.149 0.112 0.201 0.204 0.453 0.408 0.208 0.053 0.165 0.306 0.184 0.084 

Locus 754 : 
2 alleles
10.9% missing data
   1   (0.861) 0.917 0.911 0.860 0.960 0.981 0.965 0.828 0.406 0.852 0.992 0.855 0.938 
   3   (0.139) 0.083 0.089 0.140 0.040 0.019 0.035 0.172 0.594 0.148 0.008 0.145 0.062 

Locus 755 : 
2 alleles
2.2% missing data
   2   (0.785) 0.826 0.835 0.785 0.931 0.081 0.580 0.756 0.945 0.848 0.950 0.802 0.937 
   4   (0.215) 0.174 0.165 0.215 0.069 0.919 0.420 0.244 0.055 0.152 0.050 0.198 0.063 

Locus 756 : 
2 alleles
2.9% missing data
   4   (0.932) 0.895 0.986 0.932 0.875 0.184 0.977 0.987 0.985 0.990 0.994 0.946 0.989 
   2   (0.068) 0.105 0.014 0.068 0.125 0.816 0.023 0.013 0.015 0.010 0.006 0.054 0.011 

Locus 757 : 
2 alleles
5.8% missing data
   1   (0.568) 0.532 0.494 0.569 0.485 0.907 0.496 0.705 0.198 0.586 0.522 0.601 0.490 
   3   (0.432) 0.468 0.506 0.431 0.515 0.093 0.504 0.295 0.802 0.414 0.478 0.399 0.510 

Locus 758 : 
2 alleles
5.8% missing data
   4   (0.825) 0.895 0.866 0.826 0.927 0.959 0.913 0.832 0.875 0.797 0.247 0.823 0.793 
   1   (0.175) 0.105 0.134 0.174 0.073 0.041 0.087 0.168 0.125 0.203 0.753 0.177 0.207 

Locus 759 : 
2 alleles
14.5% missing data
   4   (0.564) 0.531 0.580 0.563 0.693 0.640 0.704 0.584 0.858 0.464 0.834 0.536 0.458 
   2   (0.436) 0.469 0.420 0.437 0.307 0.360 0.296 0.416 0.142 0.536 0.166 0.464 0.542 

Locus 760 : 
2 alleles
5.1% missing data
   2   (0.807) 0.769 0.873 0.807 0.903 0.935 0.934 0.816 0.799 0.864 0.823 0.786 0.492 
   3   (0.193) 0.231 0.127 0.193 0.097 0.065 0.066 0.184 0.201 0.136 0.177 0.214 0.508 

Locus 761 : 
2 alleles
10.1% missing data
   2   (0.884) 0.858 0.869 0.884 0.962 0.937 0.957 0.939 0.987 0.954 0.874 0.883 0.823 
   4   (0.116) 0.142 0.131 0.116 0.038 0.063 0.043 0.061 0.013 0.046 0.126 0.117 0.177 

Locus 762 : 
2 alleles
7.2% missing data
   1   (0.859) 0.888 0.919 0.859 0.967 0.850 0.960 0.877 0.967 0.759 0.848 0.874 0.982 
   2   (0.141) 0.112 0.081 0.141 0.033 0.150 0.040 0.123 0.033 0.241 0.152 0.126 0.018 

Locus 763 : 
2 alleles
3.6% missing data
   4   (0.904) 0.965 0.895 0.904 0.989 0.994 0.649 0.934 0.992 0.916 0.992 0.912 0.839 
   2   (0.096) 0.035 0.105 0.096 0.011 0.006 0.351 0.066 0.008 0.084 0.008 0.088 0.161 

Locus 764 : 
2 alleles
5.1% missing data
   2   (0.841) 0.789 0.899 0.842 0.917 0.931 0.939 0.842 0.871 0.893 0.958 0.859 0.866 
   4   (0.159) 0.211 0.101 0.158 0.083 0.069 0.061 0.158 0.129 0.107 0.042 0.141 0.134 

Locus 765 : 
2 alleles
17.4% missing data
   4   (0.512) 0.421 0.719 0.512 0.496 0.852 0.301 0.537 0.300 0.574 0.277 0.543 0.637 
   2   (0.488) 0.579 0.281 0.488 0.504 0.148 0.699 0.463 0.700 0.426 0.723 0.457 0.363 

Locus 766 : 
2 alleles
9.4% missing data
   2   (0.908) 0.948 0.939 0.908 0.976 0.950 0.986 0.927 0.982 0.903 0.942 0.912 0.556 
   4   (0.092) 0.052 0.061 0.092 0.024 0.050 0.014 0.073 0.018 0.097 0.058 0.088 0.444 

Locus 767 : 
2 alleles
5.1% missing data
   4   (0.370) 0.454 0.489 0.370 0.190 0.224 0.111 0.325 0.322 0.316 0.238 0.380 0.616 
   2   (0.630) 0.546 0.511 0.630 0.810 0.776 0.889 0.675 0.678 0.684 0.762 0.620 0.384 

Locus 768 : 
2 alleles
2.9% missing data
   2   (0.900) 0.885 0.867 0.900 0.976 0.975 0.968 0.942 0.931 0.949 0.986 0.903 0.974 
   1   (0.100) 0.115 0.133 0.100 0.024 0.025 0.032 0.058 0.069 0.051 0.014 0.097 0.026 

Locus 769 : 
2 alleles
3.6% missing data
   3   (0.748) 0.699 0.753 0.748 0.850 0.934 0.860 0.785 0.900 0.741 0.818 0.755 0.708 
   1   (0.252) 0.301 0.247 0.252 0.150 0.066 0.140 0.215 0.100 0.259 0.182 0.245 0.292 

Locus 770 : 
2 alleles
6.5% missing data
   1   (0.803) 0.869 0.784 0.803 0.934 0.970 0.927 0.768 0.619 0.784 0.983 0.782 0.816 
   3   (0.197) 0.131 0.216 0.197 0.066 0.030 0.073 0.232 0.381 0.216 0.017 0.218 0.184 

Locus 771 : 
2 alleles
7.2% missing data
   3   (0.914) 0.847 0.951 0.914 0.942 0.985 0.976 0.963 0.956 0.976 0.965 0.927 0.978 
   1   (0.086) 0.153 0.049 0.086 0.058 0.015 0.024 0.037 0.044 0.024 0.035 0.073 0.022 

Locus 772 : 
2 alleles
13.0% missing data
   2   (0.846) 0.836 0.798 0.846 0.964 0.790 0.961 0.839 0.916 0.880 0.960 0.861 0.837 
   4   (0.154) 0.164 0.202 0.154 0.036 0.210 0.039 0.161 0.084 0.120 0.040 0.139 0.163 

Locus 773 : 
2 alleles
15.9% missing data
   2   (0.393) 0.283 0.355 0.393 0.278 0.145 0.429 0.455 0.292 0.546 0.484 0.411 0.589 
   4   (0.607) 0.717 0.645 0.607 0.722 0.855 0.571 0.545 0.708 0.454 0.516 0.589 0.411 

Locus 774 : 
2 alleles
10.9% missing data
   3   (0.919) 0.968 0.929 0.919 0.989 0.972 0.987 0.869 0.972 0.921 0.989 0.892 0.888 
   1   (0.081) 0.032 0.071 0.081 0.011 0.028 0.013 0.131 0.028 0.079 0.011 0.108 0.112 

Locus 775 : 
2 alleles
15.9% missing data
   3   (0.916) 0.948 0.924 0.916 0.988 0.989 0.981 0.927 0.951 0.937 0.995 0.919 0.873 
   1   (0.084) 0.052 0.076 0.084 0.012 0.011 0.019 0.073 0.049 0.063 0.005 0.081 0.127 

Locus 776 : 
2 alleles
13.0% missing data
   4   (0.585) 0.641 0.411 0.584 0.844 0.777 0.911 0.516 0.756 0.466 0.524 0.590 0.601 
   2   (0.415) 0.359 0.589 0.416 0.156 0.223 0.089 0.484 0.244 0.534 0.476 0.410 0.399 

Locus 777 : 
2 alleles
6.5% missing data
   1   (0.430) 0.503 0.370 0.430 0.282 0.113 0.474 0.413 0.898 0.371 0.227 0.430 0.364 
   4   (0.570) 0.497 0.630 0.570 0.718 0.887 0.526 0.587 0.102 0.629 0.773 0.570 0.636 

Locus 778 : 
2 alleles
5.8% missing data
   1   (0.910) 0.852 0.978 0.910 0.967 0.922 0.966 0.947 0.945 0.968 0.910 0.912 0.935 
   4   (0.090) 0.148 0.022 0.090 0.033 0.078 0.034 0.053 0.055 0.032 0.090 0.088 0.065 

Locus 779 : 
2 alleles
13.0% missing data
   2   (0.305) 0.433 0.311 0.305 0.162 0.133 0.116 0.337 0.180 0.185 0.144 0.324 0.302 
   4   (0.695) 0.567 0.689 0.695 0.838 0.867 0.884 0.663 0.820 0.815 0.856 0.676 0.698 

Locus 780 : 
2 alleles
6.5% missing data
   1   (0.676) 0.668 0.694 0.676 0.530 0.705 0.811 0.635 0.905 0.722 0.746 0.690 0.833 
   3   (0.324) 0.332 0.306 0.324 0.470 0.295 0.189 0.365 0.095 0.278 0.254 0.310 0.167 

Locus 781 : 
2 alleles
5.8% missing data
   3   (0.711) 0.744 0.731 0.710 0.645 0.964 0.913 0.736 0.872 0.586 0.811 0.725 0.724 
   1   (0.289) 0.256 0.269 0.290 0.355 0.036 0.087 0.264 0.128 0.414 0.189 0.275 0.276 

Locus 782 : 
2 alleles
12.3% missing data
   3   (0.866) 0.766 0.948 0.866 0.493 0.974 0.954 0.919 0.977 0.962 0.941 0.879 0.966 
   1   (0.134) 0.234 0.052 0.134 0.507 0.026 0.046 0.081 0.023 0.038 0.059 0.121 0.034 

Locus 783 : 
2 alleles
14.5% missing data
   3   (0.857) 0.871 0.907 0.858 0.933 0.850 0.963 0.869 0.762 0.889 0.982 0.853 0.722 
   1   (0.143) 0.129 0.093 0.142 0.067 0.150 0.037 0.131 0.238 0.111 0.018 0.147 0.278 

Locus 784 : 
2 alleles
12.3% missing data
   4   (0.757) 0.813 0.718 0.756 0.940 0.614 0.430 0.721 0.904 0.832 0.972 0.764 0.809 
   3   (0.243) 0.187 0.282 0.244 0.060 0.386 0.570 0.279 0.096 0.168 0.028 0.236 0.191 

Locus 785 : 
2 alleles
1.4% missing data
   2   (0.680) 0.610 0.785 0.680 0.822 0.856 0.722 0.764 0.775 0.663 0.709 0.700 0.395 
   4   (0.320) 0.390 0.215 0.320 0.178 0.144 0.278 0.236 0.225 0.337 0.291 0.300 0.605 

Locus 786 : 
2 alleles
13.8% missing data
   3   (0.875) 0.867 0.921 0.875 0.978 0.971 0.972 0.916 0.959 0.881 0.866 0.871 0.927 
   1   (0.125) 0.133 0.079 0.125 0.022 0.029 0.028 0.084 0.041 0.119 0.134 0.129 0.073 

Locus 787 : 
2 alleles
5.8% missing data
   3   (0.916) 0.975 0.881 0.916 0.992 0.994 0.988 0.813 0.973 0.899 0.994 0.918 0.946 
   4   (0.084) 0.025 0.119 0.084 0.008 0.006 0.012 0.187 0.027 0.101 0.006 0.082 0.054 

Locus 788 : 
2 alleles
13.0% missing data
   1   (0.912) 0.927 0.929 0.912 0.984 0.923 0.983 0.921 0.968 0.953 0.989 0.909 0.978 
   2   (0.088) 0.073 0.071 0.088 0.016 0.077 0.017 0.079 0.032 0.047 0.011 0.091 0.022 

Locus 789 : 
2 alleles
1.4% missing data
   3   (0.878) 0.928 0.954 0.878 0.899 0.904 0.967 0.804 0.956 0.898 0.656 0.873 0.853 
   1   (0.122) 0.072 0.046 0.122 0.101 0.096 0.033 0.196 0.044 0.102 0.344 0.127 0.147 

Locus 790 : 
2 alleles
10.9% missing data
   3   (0.887) 0.943 0.754 0.887 0.975 0.883 0.978 0.906 0.969 0.866 0.913 0.895 0.961 
   1   (0.113) 0.057 0.246 0.113 0.025 0.117 0.022 0.094 0.031 0.134 0.087 0.105 0.039 

Locus 791 : 
2 alleles
4.3% missing data
   1   (0.689) 0.650 0.696 0.690 0.319 0.738 0.828 0.710 0.507 0.796 0.895 0.706 0.873 
   3   (0.311) 0.350 0.304 0.310 0.681 0.262 0.172 0.290 0.493 0.204 0.105 0.294 0.127 

Locus 792 : 
2 alleles
12.3% missing data
   1   (0.894) 0.897 0.894 0.894 0.982 0.937 0.978 0.938 0.969 0.906 0.888 0.902 0.938 
   3   (0.106) 0.103 0.106 0.106 0.018 0.063 0.022 0.062 0.031 0.094 0.112 0.098 0.062 

Locus 793 : 
2 alleles
0.0% missing data
   1   (0.070) 0.020 0.076 0.070 0.006 0.007 0.008 0.059 0.015 0.097 0.005 0.067 0.540 
   3   (0.930) 0.980 0.924 0.930 0.994 0.993 0.992 0.941 0.985 0.903 0.995 0.933 0.460 

Locus 794 : 
2 alleles
13.8% missing data
   2   (0.562) 0.639 0.709 0.563 0.530 0.124 0.508 0.576 0.495 0.521 0.296 0.571 0.158 
   4   (0.438) 0.361 0.291 0.437 0.470 0.876 0.492 0.424 0.505 0.479 0.704 0.429 0.842 

Locus 795 : 
2 alleles
0.7% missing data
   2   (0.845) 0.892 0.868 0.844 0.964 0.909 0.968 0.754 0.915 0.863 0.846 0.809 0.922 
   3   (0.155) 0.108 0.132 0.156 0.036 0.091 0.032 0.246 0.085 0.137 0.154 0.191 0.078 

Locus 796 : 
2 alleles
13.0% missing data
   1   (0.720) 0.680 0.791 0.720 0.638 0.609 0.565 0.833 0.753 0.820 0.361 0.727 0.910 
   2   (0.280) 0.320 0.209 0.280 0.362 0.391 0.435 0.167 0.247 0.180 0.639 0.273 0.090 

Locus 797 : 
2 alleles
5.1% missing data
   3   (0.889) 0.880 0.934 0.889 0.882 0.983 0.970 0.935 0.987 0.935 0.733 0.882 0.976 
   4   (0.111) 0.120 0.066 0.111 0.118 0.017 0.030 0.065 0.013 0.065 0.267 0.118 0.024 

Locus 798 : 
2 alleles
5.1% missing data
   3   (0.884) 0.926 0.957 0.883 0.958 0.983 0.972 0.847 0.680 0.926 0.993 0.882 0.962 
   1   (0.116) 0.074 0.043 0.117 0.042 0.017 0.028 0.153 0.320 0.074 0.007 0.118 0.038 

Locus 799 : 
2 alleles
11.6% missing data
   2   (0.859) 0.900 0.776 0.859 0.963 0.940 0.965 0.868 0.873 0.883 0.717 0.864 0.815 
   4   (0.141) 0.100 0.224 0.141 0.037 0.060 0.035 0.132 0.127 0.117 0.283 0.136 0.185 

Locus 800 : 
2 alleles
5.1% missing data
   3   (0.901) 0.890 0.949 0.901 0.968 0.965 0.966 0.948 0.962 0.928 0.944 0.904 0.989 
   1   (0.099) 0.110 0.051 0.099 0.032 0.035 0.034 0.052 0.038 0.072 0.056 0.096 0.011 

Locus 801 : 
2 alleles
0.0% missing data
   1   (0.905) 0.918 0.945 0.904 0.980 0.992 0.973 0.901 0.981 0.942 0.994 0.887 0.929 
   2   (0.095) 0.082 0.055 0.096 0.020 0.008 0.027 0.099 0.019 0.058 0.006 0.113 0.071 

Locus 802 : 
2 alleles
8.0% missing data
   1   (0.878) 0.907 0.866 0.878 0.979 0.666 0.666 0.925 0.983 0.947 0.983 0.881 0.948 
   3   (0.122) 0.093 0.134 0.122 0.021 0.334 0.334 0.075 0.017 0.053 0.017 0.119 0.052 

Locus 803 : 
2 alleles
11.6% missing data
   1   (0.895) 0.940 0.935 0.895 0.966 0.918 0.971 0.878 0.909 0.908 0.939 0.896 0.586 
   3   (0.105) 0.060 0.065 0.105 0.034 0.082 0.029 0.122 0.091 0.092 0.061 0.104 0.414 

Locus 804 : 
2 alleles
2.9% missing data
   3   (0.938) 0.903 0.987 0.938 0.702 0.965 0.965 0.986 0.986 0.991 0.847 0.950 0.998 
   4   (0.062) 0.097 0.013 0.062 0.298 0.035 0.035 0.014 0.014 0.009 0.153 0.050 0.002 

Locus 805 : 
2 alleles
12.3% missing data
   1   (0.796) 0.831 0.787 0.797 0.938 0.077 0.439 0.843 0.907 0.836 0.933 0.817 0.919 
   3   (0.204) 0.169 0.213 0.203 0.062 0.923 0.561 0.157 0.093 0.164 0.067 0.183 0.081 

Locus 806 : 
2 alleles
4.3% missing data
   1   (0.093) 0.142 0.044 0.093 0.016 0.014 0.019 0.095 0.022 0.033 0.014 0.084 0.018 
   2   (0.907) 0.858 0.956 0.907 0.984 0.986 0.981 0.905 0.978 0.967 0.986 0.916 0.982 

Locus 807 : 
2 alleles
3.6% missing data
   1   (0.708) 0.748 0.601 0.709 0.829 0.947 0.920 0.647 0.945 0.646 0.593 0.710 0.605 
   3   (0.292) 0.252 0.399 0.291 0.171 0.053 0.080 0.353 0.055 0.354 0.407 0.290 0.395 

Locus 808 : 
2 alleles
14.5% missing data
   4   (0.911) 0.963 0.963 0.912 0.963 0.918 0.271 0.921 0.975 0.960 0.966 0.918 0.983 
   2   (0.089) 0.037 0.037 0.088 0.037 0.082 0.729 0.079 0.025 0.040 0.034 0.082 0.017 

Locus 809 : 
2 alleles
4.3% missing data
   2   (0.867) 0.925 0.892 0.867 0.959 0.983 0.959 0.802 0.910 0.878 0.886 0.828 0.809 
   3   (0.133) 0.075 0.108 0.133 0.041 0.017 0.041 0.198 0.090 0.122 0.114 0.172 0.191 

Locus 810 : 
2 alleles
5.8% missing data
   3   (0.939) 0.720 0.990 0.939 0.945 0.966 0.969 0.989 0.981 0.992 0.954 0.951 0.999 
   2   (0.061) 0.280 0.010 0.061 0.055 0.034 0.031 0.011 0.019 0.008 0.046 0.049 0.001 

Locus 811 : 
2 alleles
14.5% missing data
   3   (0.595) 0.528 0.756 0.595 0.492 0.949 0.510 0.649 0.665 0.590 0.367 0.597 0.786 
   1   (0.405) 0.472 0.244 0.405 0.508 0.051 0.490 0.351 0.335 0.410 0.633 0.403 0.214 

Locus 812 : 
2 alleles
5.1% missing data
   3   (0.930) 0.959 0.981 0.930 0.984 0.994 0.482 0.968 0.992 0.980 0.964 0.937 0.995 
   1   (0.070) 0.041 0.019 0.070 0.016 0.006 0.518 0.032 0.008 0.020 0.036 0.063 0.005 

Locus 813 : 
2 alleles
10.9% missing data
   2   (0.901) 0.969 0.842 0.901 0.988 0.960 0.984 0.893 0.990 0.802 0.967 0.894 0.888 
   3   (0.099) 0.031 0.158 0.099 0.012 0.040 0.016 0.107 0.010 0.198 0.033 0.106 0.112 

Locus 814 : 
2 alleles
3.6% missing data
   1   (0.219) 0.213 0.089 0.219 0.259 0.043 0.492 0.156 0.408 0.144 0.148 0.194 0.298 
   4   (0.781) 0.787 0.911 0.781 0.741 0.957 0.508 0.844 0.592 0.856 0.852 0.806 0.702 

Locus 815 : 
2 alleles
2.9% missing data
   1   (0.835) 0.932 0.792 0.835 0.912 0.987 0.960 0.771 0.977 0.719 0.985 0.814 0.850 
   2   (0.165) 0.068 0.208 0.165 0.088 0.013 0.040 0.229 0.023 0.281 0.015 0.186 0.150 

Locus 816 : 
2 alleles
7.2% missing data
   2   (0.889) 0.917 0.925 0.888 0.977 0.989 0.979 0.891 0.980 0.892 0.993 0.894 0.981 
   1   (0.111) 0.083 0.075 0.112 0.023 0.011 0.021 0.109 0.020 0.108 0.007 0.106 0.019 

Locus 817 : 
2 alleles
13.0% missing data
   4   (0.663) 0.623 0.738 0.663 0.565 0.696 0.910 0.701 0.654 0.715 0.267 0.668 0.742 
   1   (0.337) 0.377 0.262 0.337 0.435 0.304 0.090 0.299 0.346 0.285 0.733 0.332 0.258 

Locus 818 : 
2 alleles
14.5% missing data
   1   (0.169) 0.084 0.182 0.169 0.153 0.107 0.033 0.177 0.322 0.244 0.086 0.163 0.240 
   2   (0.831) 0.916 0.818 0.831 0.847 0.893 0.967 0.823 0.678 0.756 0.914 0.837 0.760 

Locus 819 : 
2 alleles
12.3% missing data
   1   (0.876) 0.855 0.934 0.875 0.962 0.982 0.966 0.885 0.969 0.939 0.596 0.877 0.973 
   3   (0.124) 0.145 0.066 0.125 0.038 0.018 0.034 0.115 0.031 0.061 0.404 0.123 0.027 

Locus 820 : 
2 alleles
3.6% missing data
   3   (0.521) 0.522 0.642 0.521 0.240 0.961 0.172 0.436 0.605 0.709 0.294 0.510 0.548 
   1   (0.479) 0.478 0.358 0.479 0.760 0.039 0.828 0.564 0.395 0.291 0.706 0.490 0.452 

Locus 821 : 
2 alleles
3.6% missing data
   3   (0.809) 0.728 0.911 0.809 0.889 0.351 0.910 0.809 0.930 0.899 0.841 0.783 0.907 
   1   (0.191) 0.272 0.089 0.191 0.111 0.649 0.090 0.191 0.070 0.101 0.159 0.217 0.093 

Locus 822 : 
2 alleles
13.0% missing data
   2   (0.118) 0.101 0.056 0.119 0.122 0.023 0.059 0.056 0.577 0.040 0.528 0.110 0.016 
   4   (0.882) 0.899 0.944 0.881 0.878 0.977 0.941 0.944 0.423 0.960 0.472 0.890 0.984 

Locus 823 : 
2 alleles
12.3% missing data
   2   (0.920) 0.969 0.875 0.920 0.990 0.031 0.979 0.931 0.972 0.958 0.990 0.932 0.996 
   4   (0.080) 0.031 0.125 0.080 0.010 0.969 0.021 0.069 0.028 0.042 0.010 0.068 0.004 

Locus 824 : 
2 alleles
11.6% missing data
   2   (0.924) 0.984 0.894 0.924 0.995 0.977 0.992 0.930 0.987 0.749 0.992 0.923 0.930 
   3   (0.076) 0.016 0.106 0.076 0.005 0.023 0.008 0.070 0.013 0.251 0.008 0.077 0.070 

Locus 825 : 
2 alleles
1.4% missing data
   1   (0.880) 0.930 0.933 0.880 0.925 0.976 0.958 0.849 0.962 0.886 0.573 0.891 0.969 
   3   (0.120) 0.070 0.067 0.120 0.075 0.024 0.042 0.151 0.038 0.114 0.427 0.109 0.031 

Locus 826 : 
2 alleles
2.9% missing data
   2   (0.907) 0.888 0.938 0.907 0.972 0.981 0.968 0.946 0.984 0.946 0.986 0.913 0.961 
   1   (0.093) 0.112 0.062 0.093 0.028 0.019 0.032 0.054 0.016 0.054 0.014 0.087 0.039 

Locus 827 : 
2 alleles
5.1% missing data
   1   (0.903) 0.945 0.760 0.903 0.851 0.973 0.982 0.943 0.688 0.964 0.970 0.911 0.944 
   4   (0.097) 0.055 0.240 0.097 0.149 0.027 0.018 0.057 0.312 0.036 0.030 0.089 0.056 

Locus 828 : 
2 alleles
7.2% missing data
   4   (0.679) 0.694 0.769 0.680 0.683 0.625 0.550 0.676 0.729 0.729 0.708 0.644 0.530 
   3   (0.321) 0.306 0.231 0.320 0.317 0.375 0.450 0.324 0.271 0.271 0.292 0.356 0.470 

Locus 829 : 
2 alleles
10.9% missing data
   3   (0.803) 0.862 0.824 0.802 0.953 0.967 0.955 0.689 0.947 0.799 0.967 0.795 0.482 
   1   (0.197) 0.138 0.176 0.198 0.047 0.033 0.045 0.311 0.053 0.201 0.033 0.205 0.518 

Locus 830 : 
2 alleles
2.9% missing data
   2   (0.759) 0.724 0.734 0.759 0.908 0.938 0.942 0.723 0.552 0.758 0.957 0.777 0.944 
   3   (0.241) 0.276 0.266 0.241 0.092 0.062 0.058 0.277 0.448 0.242 0.043 0.223 0.056 

Locus 831 : 
2 alleles
1.4% missing data
   2   (0.912) 0.967 0.920 0.912 0.977 0.992 0.986 0.914 0.529 0.924 0.972 0.912 0.857 
   4   (0.088) 0.033 0.080 0.088 0.023 0.008 0.014 0.086 0.471 0.076 0.028 0.088 0.143 

Locus 832 : 
2 alleles
10.9% missing data
   2   (0.680) 0.712 0.531 0.680 0.579 0.680 0.562 0.718 0.795 0.787 0.626 0.672 0.846 
   4   (0.320) 0.288 0.469 0.320 0.421 0.320 0.438 0.282 0.205 0.213 0.374 0.328 0.154 

Locus 833 : 
2 alleles
15.2% missing data
   4   (0.885) 0.934 0.915 0.885 0.957 0.890 0.959 0.840 0.960 0.906 0.919 0.888 0.891 
   2   (0.115) 0.066 0.085 0.115 0.043 0.110 0.041 0.160 0.040 0.094 0.081 0.112 0.109 

Locus 834 : 
2 alleles
14.5% missing data
   2   (0.762) 0.765 0.781 0.763 0.939 0.847 0.938 0.728 0.870 0.676 0.947 0.764 0.660 
   4   (0.238) 0.235 0.219 0.237 0.061 0.153 0.062 0.272 0.130 0.324 0.053 0.236 0.340 

Locus 835 : 
2 alleles
10.9% missing data
   4   (0.909) 0.904 0.869 0.909 0.975 0.929 0.977 0.956 0.988 0.962 0.978 0.916 0.795 
   2   (0.091) 0.096 0.131 0.091 0.025 0.071 0.023 0.044 0.012 0.038 0.022 0.084 0.205 

Locus 836 : 
2 alleles
5.1% missing data
   2   (0.455) 0.401 0.394 0.456 0.404 0.920 0.464 0.373 0.174 0.616 0.391 0.430 0.516 
   4   (0.545) 0.599 0.606 0.544 0.596 0.080 0.536 0.627 0.826 0.384 0.609 0.570 0.484 

Locus 837 : 
2 alleles
7.2% missing data
   2   (0.881) 0.882 0.868 0.881 0.939 0.969 0.943 0.925 0.973 0.916 0.968 0.888 0.929 
   4   (0.119) 0.118 0.132 0.119 0.061 0.031 0.057 0.075 0.027 0.084 0.032 0.112 0.071 

Locus 838 : 
2 alleles
5.1% missing data
   1   (0.885) 0.789 0.970 0.885 0.726 0.977 0.940 0.954 0.976 0.975 0.307 0.903 0.938 
   2   (0.115) 0.211 0.030 0.115 0.274 0.023 0.060 0.046 0.024 0.025 0.693 0.097 0.062 

Locus 839 : 
2 alleles
5.1% missing data
   1   (0.877) 0.834 0.893 0.877 0.784 0.986 0.954 0.919 0.958 0.957 0.812 0.895 0.957 
   4   (0.123) 0.166 0.107 0.123 0.216 0.014 0.046 0.081 0.042 0.043 0.188 0.105 0.043 

Locus 840 : 
2 alleles
2.9% missing data
   3   (0.905) 0.982 0.878 0.906 0.995 0.995 0.992 0.693 0.965 0.764 0.996 0.889 0.928 
   1   (0.095) 0.018 0.122 0.094 0.005 0.005 0.008 0.307 0.035 0.236 0.004 0.111 0.072 

Locus 841 : 
2 alleles
10.9% missing data
   2   (0.918) 0.919 0.973 0.918 0.865 0.967 0.962 0.962 0.864 0.972 0.972 0.926 0.994 
   4   (0.082) 0.081 0.027 0.082 0.135 0.033 0.038 0.038 0.136 0.028 0.028 0.074 0.006 

Locus 842 : 
2 alleles
5.1% missing data
   2   (0.906) 0.898 0.917 0.905 0.966 0.964 0.967 0.962 0.960 0.946 0.981 0.918 0.830 
   4   (0.094) 0.102 0.083 0.095 0.034 0.036 0.033 0.038 0.040 0.054 0.019 0.082 0.170 

Locus 843 : 
2 alleles
12.3% missing data
   2   (0.801) 0.843 0.775 0.800 0.946 0.947 0.951 0.760 0.950 0.751 0.652 0.811 0.945 
   4   (0.199) 0.157 0.225 0.200 0.054 0.053 0.049 0.240 0.050 0.249 0.348 0.189 0.055 

Locus 844 : 
2 alleles
2.9% missing data
   3   (0.905) 0.929 0.967 0.904 0.953 0.945 0.709 0.962 0.982 0.964 0.966 0.911 0.961 
   1   (0.095) 0.071 0.033 0.096 0.047 0.055 0.291 0.038 0.018 0.036 0.034 0.089 0.039 

Locus 845 : 
2 alleles
13.8% missing data
   1   (0.811) 0.882 0.705 0.811 0.947 0.563 0.947 0.804 0.905 0.722 0.985 0.811 0.964 
   3   (0.189) 0.118 0.295 0.189 0.053 0.437 0.053 0.196 0.095 0.278 0.015 0.189 0.036 

Locus 846 : 
2 alleles
12.3% missing data
   1   (0.861) 0.886 0.907 0.861 0.968 0.986 0.627 0.814 0.953 0.907 0.987 0.879 0.929 
   4   (0.139) 0.114 0.093 0.139 0.032 0.014 0.373 0.186 0.047 0.093 0.013 0.121 0.071 

Locus 847 : 
2 alleles
4.3% missing data
   1   (0.774) 0.838 0.854 0.774 0.816 0.973 0.933 0.829 0.480 0.571 0.891 0.786 0.801 
   3   (0.226) 0.162 0.146 0.226 0.184 0.027 0.067 0.171 0.520 0.429 0.109 0.214 0.199 

Locus 848 : 
2 alleles
8.0% missing data
   1   (0.491) 0.445 0.452 0.491 0.695 0.474 0.498 0.482 0.413 0.595 0.186 0.488 0.315 
   3   (0.509) 0.555 0.548 0.509 0.305 0.526 0.502 0.518 0.587 0.405 0.814 0.512 0.685 

Locus 849 : 
2 alleles
8.7% missing data
   3   (0.934) 0.986 0.917 0.935 0.996 0.978 0.994 0.860 0.992 0.883 0.996 0.934 0.987 
   2   (0.066) 0.014 0.083 0.065 0.004 0.022 0.006 0.140 0.008 0.117 0.004 0.066 0.013 

Locus 850 : 
2 alleles
10.9% missing data
   1   (0.753) 0.728 0.530 0.754 0.886 0.097 0.577 0.824 0.938 0.884 0.962 0.747 0.861 
   3   (0.247) 0.272 0.470 0.246 0.114 0.903 0.423 0.176 0.062 0.116 0.038 0.253 0.139 

Locus 851 : 
2 alleles
5.8% missing data
   2   (0.897) 0.902 0.867 0.897 0.972 0.981 0.976 0.917 0.984 0.933 0.982 0.902 0.912 
   4   (0.103) 0.098 0.133 0.103 0.028 0.019 0.024 0.083 0.016 0.067 0.018 0.098 0.088 

Locus 852 : 
2 alleles
4.3% missing data
   4   (0.902) 0.872 0.942 0.902 0.974 0.985 0.975 0.917 0.972 0.951 0.994 0.902 0.966 
   2   (0.098) 0.128 0.058 0.098 0.026 0.015 0.025 0.083 0.028 0.049 0.006 0.098 0.034 

Locus 853 : 
2 alleles
2.9% missing data
   1   (0.228) 0.371 0.146 0.228 0.109 0.074 0.061 0.247 0.076 0.146 0.239 0.212 0.095 
   3   (0.772) 0.629 0.854 0.772 0.891 0.926 0.939 0.753 0.924 0.854 0.761 0.788 0.905 

Locus 854 : 
2 alleles
5.8% missing data
   1   (0.887) 0.931 0.891 0.887 0.957 0.983 0.967 0.884 0.763 0.919 0.958 0.895 0.952 
   3   (0.113) 0.069 0.109 0.113 0.043 0.017 0.033 0.116 0.237 0.081 0.042 0.105 0.048 

Locus 855 : 
2 alleles
10.9% missing data
   1   (0.123) 0.109 0.083 0.123 0.039 0.111 0.031 0.099 0.066 0.098 0.277 0.118 0.187 
   3   (0.877) 0.891 0.917 0.877 0.961 0.889 0.969 0.901 0.934 0.902 0.723 0.882 0.813 

Locus 856 : 
2 alleles
1.4% missing data
   1   (0.682) 0.677 0.524 0.682 0.928 0.930 0.932 0.604 0.919 0.583 0.970 0.634 0.855 
   3   (0.318) 0.323 0.476 0.318 0.072 0.070 0.068 0.396 0.081 0.417 0.030 0.366 0.145 

Locus 857 : 
2 alleles
3.6% missing data
   1   (0.191) 0.227 0.282 0.191 0.082 0.022 0.054 0.135 0.140 0.174 0.093 0.178 0.204 
   3   (0.809) 0.773 0.718 0.809 0.918 0.978 0.946 0.865 0.860 0.826 0.907 0.822 0.796 

Locus 858 : 
2 alleles
13.0% missing data
   3   (0.195) 0.199 0.169 0.195 0.104 0.095 0.079 0.142 0.230 0.216 0.258 0.178 0.313 
   4   (0.805) 0.801 0.831 0.805 0.896 0.905 0.921 0.858 0.770 0.784 0.742 0.822 0.687 

Locus 859 : 
2 alleles
12.3% missing data
   4   (0.877) 0.890 0.939 0.877 0.898 0.940 0.964 0.848 0.608 0.954 0.942 0.887 0.972 
   2   (0.123) 0.110 0.061 0.123 0.102 0.060 0.036 0.152 0.392 0.046 0.058 0.113 0.028 

Locus 860 : 
2 alleles
8.0% missing data
   3   (0.833) 0.858 0.820 0.834 0.883 0.918 0.955 0.798 0.912 0.856 0.862 0.836 0.902 
   1   (0.167) 0.142 0.180 0.166 0.117 0.082 0.045 0.202 0.088 0.144 0.138 0.164 0.098 

Locus 861 : 
2 alleles
5.1% missing data
   2   (0.156) 0.148 0.214 0.156 0.448 0.030 0.059 0.093 0.031 0.078 0.223 0.142 0.079 
   4   (0.844) 0.852 0.786 0.844 0.552 0.970 0.941 0.907 0.969 0.922 0.777 0.858 0.921 

Locus 862 : 
2 alleles
5.8% missing data
   4   (0.288) 0.242 0.350 0.288 0.088 0.038 0.354 0.226 0.069 0.375 0.559 0.274 0.284 
   1   (0.712) 0.758 0.650 0.712 0.912 0.962 0.646 0.774 0.931 0.625 0.441 0.726 0.716 

Locus 863 : 
2 alleles
4.3% missing data
   3   (0.937) 0.803 0.991 0.937 0.525 0.953 0.959 0.990 0.976 0.994 0.890 0.952 0.998 
   1   (0.063) 0.197 0.009 0.063 0.475 0.047 0.041 0.010 0.024 0.006 0.110 0.048 0.002 

Locus 864 : 
2 alleles
4.3% missing data
   4   (0.885) 0.947 0.851 0.885 0.964 0.965 0.980 0.918 0.413 0.902 0.989 0.886 0.530 
   3   (0.115) 0.053 0.149 0.115 0.036 0.035 0.020 0.082 0.587 0.098 0.011 0.114 0.470 

Locus 865 : 
2 alleles
1.4% missing data
   1   (0.143) 0.083 0.133 0.143 0.054 0.027 0.042 0.152 0.086 0.142 0.715 0.142 0.056 
   3   (0.857) 0.917 0.867 0.857 0.946 0.973 0.958 0.848 0.914 0.858 0.285 0.858 0.944 

Locus 866 : 
2 alleles
9.4% missing data
   2   (0.913) 0.834 0.973 0.913 0.919 0.908 0.968 0.963 0.949 0.979 0.875 0.919 0.955 
   1   (0.087) 0.166 0.027 0.087 0.081 0.092 0.032 0.037 0.051 0.021 0.125 0.081 0.045 

Locus 867 : 
2 alleles
2.2% missing data
   1   (0.086) 0.057 0.118 0.086 0.058 0.012 0.032 0.046 0.071 0.050 0.149 0.073 0.110 
   2   (0.914) 0.943 0.882 0.914 0.942 0.988 0.968 0.954 0.929 0.950 0.851 0.927 0.890 

Locus 868 : 
2 alleles
3.6% missing data
   3   (0.842) 0.817 0.933 0.841 0.691 0.974 0.758 0.903 0.955 0.944 0.744 0.850 0.967 
   4   (0.158) 0.183 0.067 0.159 0.309 0.026 0.242 0.097 0.045 0.056 0.256 0.150 0.033 

Locus 869 : 
2 alleles
4.3% missing data
   4   (0.895) 0.910 0.931 0.894 0.975 0.983 0.745 0.940 0.987 0.963 0.974 0.893 0.954 
   2   (0.105) 0.090 0.069 0.106 0.025 0.017 0.255 0.060 0.013 0.037 0.026 0.107 0.046 

Locus 870 : 
2 alleles
5.1% missing data
   2   (0.896) 0.924 0.916 0.896 0.964 0.779 0.971 0.894 0.742 0.943 0.907 0.898 0.981 
   4   (0.104) 0.076 0.084 0.104 0.036 0.221 0.029 0.106 0.258 0.057 0.093 0.102 0.019 

Locus 871 : 
2 alleles
14.5% missing data
   1   (0.661) 0.701 0.679 0.661 0.868 0.445 0.560 0.652 0.789 0.666 0.536 0.644 0.631 
   4   (0.339) 0.299 0.321 0.339 0.132 0.555 0.440 0.348 0.211 0.334 0.464 0.356 0.369 

Locus 872 : 
2 alleles
6.5% missing data
   4   (0.898) 0.939 0.964 0.899 0.920 0.962 0.731 0.949 0.970 0.956 0.346 0.912 0.970 
   2   (0.102) 0.061 0.036 0.101 0.080 0.038 0.269 0.051 0.030 0.044 0.654 0.088 0.030 

Locus 873 : 
2 alleles
12.3% missing data
   1   (0.884) 0.869 0.935 0.884 0.949 0.910 0.962 0.917 0.893 0.934 0.969 0.893 0.908 
   2   (0.116) 0.131 0.065 0.116 0.051 0.090 0.038 0.083 0.107 0.066 0.031 0.107 0.092 

Locus 874 : 
2 alleles
1.4% missing data
   1   (0.865) 0.874 0.912 0.865 0.944 0.932 0.964 0.798 0.856 0.933 0.914 0.832 0.872 
   3   (0.135) 0.126 0.088 0.135 0.056 0.068 0.036 0.202 0.144 0.067 0.086 0.168 0.128 

Locus 875 : 
2 alleles
8.7% missing data
   2   (0.881) 0.900 0.887 0.881 0.953 0.977 0.973 0.880 0.857 0.915 0.945 0.863 0.889 
   4   (0.119) 0.100 0.113 0.119 0.047 0.023 0.027 0.120 0.143 0.085 0.055 0.137 0.111 

Locus 876 : 
2 alleles
2.9% missing data
   3   (0.898) 0.880 0.966 0.898 0.742 0.992 0.970 0.928 0.949 0.976 0.679 0.912 0.991 
   1   (0.102) 0.120 0.034 0.102 0.258 0.008 0.030 0.072 0.051 0.024 0.321 0.088 0.009 

Locus 877 : 
2 alleles
0.7% missing data
   1   (0.058) 0.011 0.074 0.058 0.003 0.003 0.005 0.082 0.006 0.111 0.002 0.061 0.014 
   2   (0.942) 0.989 0.926 0.942 0.997 0.997 0.995 0.918 0.994 0.889 0.998 0.939 0.986 

Locus 878 : 
2 alleles
12.3% missing data
   3   (0.750) 0.831 0.807 0.751 0.684 0.957 0.678 0.778 0.878 0.613 0.671 0.774 0.908 
   2   (0.250) 0.169 0.193 0.249 0.316 0.043 0.322 0.222 0.122 0.387 0.329 0.226 0.092 

Locus 879 : 
2 alleles
2.9% missing data
   1   (0.928) 0.941 0.971 0.928 0.976 0.991 0.594 0.978 0.975 0.976 0.990 0.944 0.904 
   3   (0.072) 0.059 0.029 0.072 0.024 0.009 0.406 0.022 0.025 0.024 0.010 0.056 0.096 

Locus 880 : 
2 alleles
9.4% missing data
   1   (0.694) 0.666 0.632 0.694 0.763 0.487 0.908 0.718 0.248 0.800 0.506 0.693 0.798 
   4   (0.306) 0.334 0.368 0.306 0.237 0.513 0.092 0.282 0.752 0.200 0.494 0.307 0.202 

Locus 881 : 
2 alleles
13.0% missing data
   2   (0.914) 0.966 0.925 0.914 0.990 0.972 0.983 0.881 0.941 0.882 0.992 0.911 0.902 
   4   (0.086) 0.034 0.075 0.086 0.010 0.028 0.017 0.119 0.059 0.118 0.008 0.089 0.098 

Locus 882 : 
2 alleles
15.9% missing data
   3   (0.879) 0.929 0.833 0.879 0.980 0.989 0.964 0.858 0.953 0.857 0.943 0.884 0.958 
   1   (0.121) 0.071 0.167 0.121 0.020 0.011 0.036 0.142 0.047 0.143 0.057 0.116 0.042 

Locus 883 : 
2 alleles
2.9% missing data
   3   (0.915) 0.897 0.961 0.915 0.927 0.796 0.972 0.952 0.960 0.967 0.983 0.927 0.987 
   1   (0.085) 0.103 0.039 0.085 0.073 0.204 0.028 0.048 0.040 0.033 0.017 0.073 0.013 

Locus 884 : 
2 alleles
3.6% missing data
   1   (0.795) 0.725 0.733 0.795 0.914 0.958 0.538 0.901 0.941 0.860 0.884 0.822 0.809 
   3   (0.205) 0.275 0.267 0.205 0.086 0.042 0.462 0.099 0.059 0.140 0.116 0.178 0.191 

Locus 885 : 
2 alleles
13.0% missing data
   2   (0.883) 0.937 0.934 0.883 0.979 0.982 0.958 0.791 0.933 0.855 0.906 0.876 0.960 
   4   (0.117) 0.063 0.066 0.117 0.021 0.018 0.042 0.209 0.067 0.145 0.094 0.124 0.040 

Locus 886 : 
2 alleles
11.6% missing data
   2   (0.915) 0.945 0.884 0.915 0.967 0.973 0.981 0.947 0.859 0.954 0.692 0.924 0.977 
   4   (0.085) 0.055 0.116 0.085 0.033 0.027 0.019 0.053 0.141 0.046 0.308 0.076 0.023 

Locus 887 : 
2 alleles
13.0% missing data
   1   (0.922) 0.941 0.873 0.922 0.981 0.947 0.978 0.953 0.981 0.964 0.930 0.931 0.904 
   2   (0.078) 0.059 0.127 0.078 0.019 0.053 0.022 0.047 0.019 0.036 0.070 0.069 0.096 

Locus 888 : 
2 alleles
17.4% missing data
   1   (0.705) 0.623 0.854 0.705 0.577 0.519 0.856 0.701 0.940 0.831 0.359 0.705 0.797 
   3   (0.295) 0.377 0.146 0.295 0.423 0.481 0.144 0.299 0.060 0.169 0.641 0.295 0.203 

Locus 889 : 
2 alleles
3.6% missing data
   3   (0.877) 0.897 0.874 0.877 0.948 0.991 0.958 0.873 0.950 0.929 0.837 0.877 0.859 
   1   (0.123) 0.103 0.126 0.123 0.052 0.009 0.042 0.127 0.050 0.071 0.163 0.123 0.141 

Locus 890 : 
2 alleles
6.5% missing data
   4   (0.680) 0.697 0.771 0.680 0.311 0.954 0.885 0.628 0.317 0.741 0.839 0.664 0.751 
   2   (0.320) 0.303 0.229 0.320 0.689 0.046 0.115 0.372 0.683 0.259 0.161 0.336 0.249 

Locus 891 : 
2 alleles
5.8% missing data
   2   (0.455) 0.367 0.464 0.455 0.195 0.636 0.506 0.511 0.604 0.513 0.752 0.433 0.454 
   4   (0.545) 0.633 0.536 0.545 0.805 0.364 0.494 0.489 0.396 0.487 0.248 0.567 0.546 

Locus 892 : 
2 alleles
5.8% missing data
   2   (0.839) 0.789 0.870 0.839 0.814 0.658 0.950 0.919 0.935 0.896 0.874 0.859 0.874 
   1   (0.161) 0.211 0.130 0.161 0.186 0.342 0.050 0.081 0.065 0.104 0.126 0.141 0.126 

Locus 893 : 
2 alleles
13.8% missing data
   4   (0.721) 0.762 0.704 0.722 0.865 0.955 0.843 0.592 0.810 0.718 0.925 0.674 0.626 
   2   (0.279) 0.238 0.296 0.278 0.135 0.045 0.157 0.408 0.190 0.282 0.075 0.326 0.374 

Locus 894 : 
2 alleles
13.0% missing data
   3   (0.559) 0.625 0.541 0.559 0.426 0.114 0.627 0.525 0.678 0.520 0.883 0.578 0.641 
   4   (0.441) 0.375 0.459 0.441 0.574 0.886 0.373 0.475 0.322 0.480 0.117 0.422 0.359 

Locus 895 : 
2 alleles
3.6% missing data
   1   (0.940) 0.988 0.924 0.941 0.997 0.997 0.995 0.834 0.993 0.921 0.998 0.940 0.911 
   3   (0.060) 0.012 0.076 0.059 0.003 0.003 0.005 0.166 0.007 0.079 0.002 0.060 0.089 

Locus 896 : 
2 alleles
13.0% missing data
   2   (0.742) 0.781 0.750 0.741 0.936 0.967 0.631 0.730 0.781 0.736 0.799 0.731 0.865 
   3   (0.258) 0.219 0.250 0.259 0.064 0.033 0.369 0.270 0.219 0.264 0.201 0.269 0.135 

Locus 897 : 
2 alleles
15.2% missing data
   3   (0.788) 0.777 0.864 0.788 0.734 0.972 0.933 0.782 0.919 0.759 0.848 0.802 0.886 
   4   (0.212) 0.223 0.136 0.212 0.266 0.028 0.067 0.218 0.081 0.241 0.152 0.198 0.114 

Locus 898 : 
2 alleles
1.4% missing data
   1   (0.891) 0.915 0.941 0.891 0.657 0.982 0.956 0.934 0.830 0.959 0.587 0.906 0.974 
   3   (0.109) 0.085 0.059 0.109 0.343 0.018 0.044 0.066 0.170 0.041 0.413 0.094 0.026 

Locus 899 : 
2 alleles
13.8% missing data
   1   (0.869) 0.927 0.797 0.870 0.960 0.974 0.908 0.883 0.954 0.882 0.602 0.865 0.846 
   3   (0.131) 0.073 0.203 0.130 0.040 0.026 0.092 0.117 0.046 0.118 0.398 0.135 0.154 

Locus 900 : 
2 alleles
2.9% missing data
   3   (0.933) 0.977 0.949 0.933 0.994 0.992 0.991 0.956 0.986 0.861 0.998 0.928 0.899 
   1   (0.067) 0.023 0.051 0.067 0.006 0.008 0.009 0.044 0.014 0.139 0.002 0.072 0.101 

Locus 901 : 
2 alleles
4.3% missing data
   3   (0.887) 0.920 0.929 0.887 0.953 0.981 0.969 0.831 0.979 0.921 0.837 0.891 0.962 
   2   (0.113) 0.080 0.071 0.113 0.047 0.019 0.031 0.169 0.021 0.079 0.163 0.109 0.038 

Locus 902 : 
2 alleles
12.3% missing data
   4   (0.921) 0.969 0.906 0.921 0.992 0.962 0.988 0.900 0.990 0.913 0.992 0.912 0.893 
   1   (0.079) 0.031 0.094 0.079 0.008 0.038 0.012 0.100 0.010 0.087 0.008 0.088 0.107 

Locus 903 : 
2 alleles
13.0% missing data
   4   (0.632) 0.668 0.519 0.631 0.852 0.458 0.609 0.589 0.596 0.682 0.634 0.649 0.680 
   2   (0.368) 0.332 0.481 0.369 0.148 0.542 0.391 0.411 0.404 0.318 0.366 0.351 0.320 

Locus 904 : 
2 alleles
8.7% missing data
   4   (0.482) 0.370 0.503 0.482 0.669 0.456 0.629 0.530 0.380 0.462 0.464 0.511 0.292 
   2   (0.518) 0.630 0.497 0.518 0.331 0.544 0.371 0.470 0.620 0.538 0.536 0.489 0.708 

Locus 905 : 
2 alleles
6.5% missing data
   1   (0.888) 0.939 0.884 0.888 0.969 0.986 0.972 0.902 0.984 0.810 0.967 0.899 0.936 
   3   (0.112) 0.061 0.116 0.112 0.031 0.014 0.028 0.098 0.016 0.190 0.033 0.101 0.064 

Locus 906 : 
2 alleles
12.3% missing data
   2   (0.914) 0.943 0.959 0.914 0.974 0.928 0.665 0.951 0.984 0.971 0.943 0.923 0.989 
   4   (0.086) 0.057 0.041 0.086 0.026 0.072 0.335 0.049 0.016 0.029 0.057 0.077 0.011 

Locus 907 : 
2 alleles
1.4% missing data
   1   (0.908) 0.924 0.932 0.908 0.975 0.980 0.977 0.913 0.973 0.925 0.989 0.916 0.964 
   2   (0.092) 0.076 0.068 0.092 0.025 0.020 0.023 0.087 0.027 0.075 0.011 0.084 0.036 

Locus 908 : 
2 alleles
12.3% missing data
   3   (0.793) 0.826 0.805 0.793 0.844 0.967 0.867 0.818 0.844 0.766 0.843 0.796 0.878 
   1   (0.207) 0.174 0.195 0.207 0.156 0.033 0.133 0.182 0.156 0.234 0.157 0.204 0.122 

Locus 909 : 
2 alleles
3.6% missing data
   1   (0.728) 0.647 0.855 0.728 0.820 0.963 0.191 0.796 0.787 0.852 0.686 0.747 0.481 
   4   (0.272) 0.353 0.145 0.272 0.180 0.037 0.809 0.204 0.213 0.148 0.314 0.253 0.519 

Locus 910 : 
2 alleles
12.3% missing data
   4   (0.607) 0.659 0.686 0.608 0.349 0.666 0.526 0.633 0.596 0.619 0.573 0.626 0.334 
   1   (0.393) 0.341 0.314 0.392 0.651 0.334 0.474 0.367 0.404 0.381 0.427 0.374 0.666 

Locus 911 : 
2 alleles
15.9% missing data
   3   (0.859) 0.955 0.766 0.859 0.987 0.991 0.968 0.765 0.965 0.675 0.984 0.854 0.873 
   1   (0.141) 0.045 0.234 0.141 0.013 0.009 0.032 0.235 0.035 0.325 0.016 0.146 0.127 

Locus 912 : 
2 alleles
2.9% missing data
   1   (0.926) 0.984 0.952 0.926 0.994 0.964 0.826 0.818 0.991 0.958 0.997 0.930 0.978 
   3   (0.074) 0.016 0.048 0.074 0.006 0.036 0.174 0.182 0.009 0.042 0.003 0.070 0.022 

Locus 913 : 
2 alleles
18.8% missing data
   1   (0.853) 0.817 0.878 0.853 0.937 0.954 0.817 0.905 0.929 0.896 0.842 0.866 0.965 
   3   (0.147) 0.183 0.122 0.147 0.063 0.046 0.183 0.095 0.071 0.104 0.158 0.134 0.035 

Locus 914 : 
2 alleles
10.1% missing data
   3   (0.807) 0.859 0.829 0.807 0.903 0.892 0.951 0.742 0.655 0.817 0.956 0.790 0.823 
   1   (0.193) 0.141 0.171 0.193 0.097 0.108 0.049 0.258 0.345 0.183 0.044 0.210 0.177 

Locus 915 : 
2 alleles
5.1% missing data
   1   (0.844) 0.814 0.937 0.844 0.939 0.788 0.933 0.902 0.966 0.883 0.315 0.856 0.955 
   3   (0.156) 0.186 0.063 0.156 0.061 0.212 0.067 0.098 0.034 0.117 0.685 0.144 0.045 

Locus 916 : 
2 alleles
4.3% missing data
   2   (0.720) 0.704 0.763 0.720 0.570 0.942 0.891 0.781 0.239 0.759 0.815 0.730 0.827 
   4   (0.280) 0.296 0.237 0.280 0.430 0.058 0.109 0.219 0.761 0.241 0.185 0.270 0.173 

Locus 917 : 
2 alleles
1.4% missing data
   2   (0.789) 0.876 0.728 0.789 0.949 0.121 0.692 0.704 0.935 0.855 0.985 0.746 0.857 
   4   (0.211) 0.124 0.272 0.211 0.051 0.879 0.308 0.296 0.065 0.145 0.015 0.254 0.143 

Locus 918 : 
2 alleles
2.9% missing data
   2   (0.847) 0.792 0.916 0.847 0.933 0.095 0.955 0.900 0.964 0.915 0.978 0.857 0.860 
   4   (0.153) 0.208 0.084 0.153 0.067 0.905 0.045 0.100 0.036 0.085 0.022 0.143 0.140 

Locus 919 : 
2 alleles
2.9% missing data
   4   (0.651) 0.581 0.511 0.651 0.876 0.674 0.886 0.718 0.838 0.673 0.159 0.676 0.729 
   1   (0.349) 0.419 0.489 0.349 0.124 0.326 0.114 0.282 0.162 0.327 0.841 0.324 0.271 

Locus 920 : 
2 alleles
12.3% missing data
   3   (0.905) 0.896 0.968 0.905 0.948 0.957 0.968 0.929 0.964 0.948 0.965 0.904 0.948 
   1   (0.095) 0.104 0.032 0.095 0.052 0.043 0.032 0.071 0.036 0.052 0.035 0.096 0.052 

Locus 921 : 
2 alleles
13.0% missing data
   3   (0.830) 0.886 0.892 0.830 0.606 0.707 0.952 0.860 0.883 0.870 0.499 0.837 0.816 
   1   (0.170) 0.114 0.108 0.170 0.394 0.293 0.048 0.140 0.117 0.130 0.501 0.163 0.184 

Locus 922 : 
2 alleles
9.4% missing data
   2   (0.899) 0.936 0.915 0.899 0.979 0.993 0.979 0.851 0.989 0.922 0.988 0.897 0.896 
   4   (0.101) 0.064 0.085 0.101 0.021 0.007 0.021 0.149 0.011 0.078 0.012 0.103 0.104 

Locus 923 : 
2 alleles
5.1% missing data
   4   (0.699) 0.658 0.543 0.699 0.906 0.898 0.847 0.656 0.901 0.734 0.805 0.672 0.728 
   3   (0.301) 0.342 0.457 0.301 0.094 0.102 0.153 0.344 0.099 0.266 0.195 0.328 0.272 

Locus 924 : 
2 alleles
13.8% missing data
   3   (0.875) 0.874 0.896 0.875 0.969 0.936 0.924 0.923 0.940 0.864 0.989 0.890 0.825 
   1   (0.125) 0.126 0.104 0.125 0.031 0.064 0.076 0.077 0.060 0.136 0.011 0.110 0.175 

Locus 925 : 
2 alleles
2.9% missing data
   3   (0.804) 0.806 0.722 0.805 0.900 0.967 0.605 0.888 0.945 0.838 0.907 0.814 0.799 
   1   (0.196) 0.194 0.278 0.195 0.100 0.033 0.395 0.112 0.055 0.162 0.093 0.186 0.201 

Locus 926 : 
2 alleles
5.1% missing data
   4   (0.750) 0.631 0.802 0.750 0.883 0.937 0.922 0.782 0.881 0.785 0.706 0.771 0.608 
   2   (0.250) 0.369 0.198 0.250 0.117 0.063 0.078 0.218 0.119 0.215 0.294 0.229 0.392 

Locus 927 : 
2 alleles
8.0% missing data
   1   (0.460) 0.450 0.588 0.460 0.631 0.090 0.312 0.379 0.712 0.418 0.805 0.431 0.501 
   3   (0.540) 0.550 0.412 0.540 0.369 0.910 0.688 0.621 0.288 0.582 0.195 0.569 0.499 

Locus 928 : 
2 alleles
3.6% missing data
   3   (0.843) 0.934 0.837 0.843 0.978 0.975 0.712 0.761 0.913 0.811 0.977 0.815 0.836 
   4   (0.157) 0.066 0.163 0.157 0.022 0.025 0.288 0.239 0.087 0.189 0.023 0.185 0.164 

Locus 929 : 
2 alleles
1.4% missing data
   2   (0.889) 0.895 0.928 0.889 0.891 0.987 0.976 0.933 0.962 0.941 0.617 0.900 0.738 
   4   (0.111) 0.105 0.072 0.111 0.109 0.013 0.024 0.067 0.038 0.059 0.383 0.100 0.262 

Locus 930 : 
2 alleles
14.5% missing data
   3   (0.921) 0.952 0.975 0.921 0.983 0.990 0.638 0.934 0.851 0.977 0.979 0.926 0.791 
   4   (0.079) 0.048 0.025 0.079 0.017 0.010 0.362 0.066 0.149 0.023 0.021 0.074 0.209 

Locus 931 : 
2 alleles
2.9% missing data
   2   (0.894) 0.934 0.895 0.894 0.977 0.989 0.977 0.925 0.962 0.845 0.988 0.907 0.936 
   4   (0.106) 0.066 0.105 0.106 0.023 0.011 0.023 0.075 0.038 0.155 0.012 0.093 0.064 

Locus 932 : 
2 alleles
3.6% missing data
   1   (0.136) 0.076 0.181 0.136 0.029 0.015 0.175 0.104 0.056 0.152 0.028 0.125 0.063 
   3   (0.864) 0.924 0.819 0.864 0.971 0.985 0.825 0.896 0.944 0.848 0.972 0.875 0.937 

Locus 933 : 
2 alleles
12.3% missing data
   1   (0.846) 0.891 0.782 0.846 0.924 0.900 0.796 0.887 0.957 0.892 0.643 0.851 0.907 
   4   (0.154) 0.109 0.218 0.154 0.076 0.100 0.204 0.113 0.043 0.108 0.357 0.149 0.093 

Locus 934 : 
2 alleles
11.6% missing data
   2   (0.899) 0.788 0.979 0.899 0.744 0.975 0.616 0.976 0.751 0.982 0.902 0.922 0.942 
   3   (0.101) 0.212 0.021 0.101 0.256 0.025 0.384 0.024 0.249 0.018 0.098 0.078 0.058 

Locus 935 : 
2 alleles
10.1% missing data
   1   (0.544) 0.693 0.413 0.543 0.601 0.664 0.152 0.527 0.259 0.613 0.522 0.545 0.514 
   4   (0.456) 0.307 0.587 0.457 0.399 0.336 0.848 0.473 0.741 0.387 0.478 0.455 0.486 

Locus 936 : 
2 alleles
8.7% missing data
   2   (0.621) 0.672 0.639 0.621 0.253 0.082 0.484 0.652 0.673 0.761 0.353 0.628 0.610 
   3   (0.379) 0.328 0.361 0.379 0.747 0.918 0.516 0.348 0.327 0.239 0.647 0.372 0.390 

Locus 937 : 
2 alleles
12.3% missing data
   1   (0.926) 0.983 0.910 0.926 0.995 0.996 0.992 0.950 0.991 0.632 0.997 0.932 0.859 
   4   (0.074) 0.017 0.090 0.074 0.005 0.004 0.008 0.050 0.009 0.368 0.003 0.068 0.141 

Locus 938 : 
2 alleles
5.1% missing data
   1   (0.809) 0.804 0.894 0.809 0.921 0.811 0.693 0.851 0.696 0.841 0.907 0.831 0.697 
   4   (0.191) 0.196 0.106 0.191 0.079 0.189 0.307 0.149 0.304 0.159 0.093 0.169 0.303 

Locus 939 : 
2 alleles
5.1% missing data
   1   (0.733) 0.605 0.778 0.733 0.769 0.638 0.916 0.801 0.772 0.840 0.556 0.751 0.844 
   2   (0.267) 0.395 0.222 0.267 0.231 0.362 0.084 0.199 0.228 0.160 0.444 0.249 0.156 

Locus 940 : 
2 alleles
0.7% missing data
   3   (0.898) 0.870 0.946 0.899 0.968 0.988 0.968 0.926 0.985 0.939 0.898 0.905 0.950 
   1   (0.102) 0.130 0.054 0.101 0.032 0.012 0.032 0.074 0.015 0.061 0.102 0.095 0.050 

Locus 941 : 
2 alleles
6.5% missing data
   3   (0.464) 0.395 0.445 0.464 0.146 0.553 0.774 0.489 0.119 0.635 0.108 0.459 0.480 
   4   (0.536) 0.605 0.555 0.536 0.854 0.447 0.226 0.511 0.881 0.365 0.892 0.541 0.520 

Locus 942 : 
2 alleles
5.8% missing data
   2   (0.854) 0.921 0.888 0.855 0.951 0.878 0.697 0.862 0.857 0.870 0.929 0.855 0.816 
   4   (0.146) 0.079 0.112 0.145 0.049 0.122 0.303 0.138 0.143 0.130 0.071 0.145 0.184 

Locus 943 : 
2 alleles
3.6% missing data
   2   (0.922) 0.960 0.946 0.922 0.964 0.973 0.631 0.971 0.888 0.976 0.913 0.935 0.992 
   4   (0.078) 0.040 0.054 0.078 0.036 0.027 0.369 0.029 0.112 0.024 0.087 0.065 0.008 

Locus 944 : 
2 alleles
2.9% missing data
   4   (0.670) 0.574 0.808 0.670 0.705 0.935 0.884 0.588 0.868 0.671 0.803 0.655 0.756 
   1   (0.330) 0.426 0.192 0.330 0.295 0.065 0.116 0.412 0.132 0.329 0.197 0.345 0.244 

Locus 945 : 
2 alleles
3.6% missing data
   3   (0.885) 0.862 0.963 0.885 0.898 0.863 0.966 0.920 0.674 0.953 0.982 0.882 0.986 
   1   (0.115) 0.138 0.037 0.115 0.102 0.137 0.034 0.080 0.326 0.047 0.018 0.118 0.014 

Locus 946 : 
2 alleles
12.3% missing data
   2   (0.953) 0.796 0.994 0.953 0.904 0.991 0.989 0.993 0.990 0.996 0.985 0.965 0.999 
   1   (0.047) 0.204 0.006 0.047 0.096 0.009 0.011 0.007 0.010 0.004 0.015 0.035 0.001 

Locus 947 : 
2 alleles
3.6% missing data
   2   (0.901) 0.958 0.896 0.901 0.976 0.986 0.679 0.928 0.770 0.947 0.989 0.909 0.985 
   4   (0.099) 0.042 0.104 0.099 0.024 0.014 0.321 0.072 0.230 0.053 0.011 0.091 0.015 

Locus 948 : 
2 alleles
15.2% missing data
   3   (0.359) 0.353 0.531 0.359 0.243 0.427 0.161 0.361 0.218 0.306 0.620 0.356 0.137 
   4   (0.641) 0.647 0.469 0.641 0.757 0.573 0.839 0.639 0.782 0.694 0.380 0.644 0.863 

Locus 949 : 
2 alleles
5.1% missing data
   1   (0.795) 0.821 0.785 0.795 0.927 0.964 0.942 0.775 0.881 0.802 0.813 0.787 0.752 
   3   (0.205) 0.179 0.215 0.205 0.073 0.036 0.058 0.225 0.119 0.198 0.187 0.213 0.248 

Locus 950 : 
2 alleles
10.1% missing data
   1   (0.878) 0.963 0.771 0.879 0.988 0.909 0.983 0.837 0.971 0.683 0.986 0.881 0.917 
   3   (0.122) 0.037 0.229 0.121 0.012 0.091 0.017 0.163 0.029 0.317 0.014 0.119 0.083 

Locus 951 : 
2 alleles
2.2% missing data
   1   (0.893) 0.898 0.943 0.893 0.986 0.993 0.973 0.874 0.914 0.920 0.996 0.904 0.875 
   3   (0.107) 0.102 0.057 0.107 0.014 0.007 0.027 0.126 0.086 0.080 0.004 0.096 0.125 

Locus 952 : 
2 alleles
12.3% missing data
   1   (0.941) 0.987 0.958 0.941 0.996 0.982 0.994 0.903 0.996 0.893 0.995 0.939 0.947 
   3   (0.059) 0.013 0.042 0.059 0.004 0.018 0.006 0.097 0.004 0.107 0.005 0.061 0.053 

Locus 953 : 
2 alleles
3.6% missing data
   4   (0.758) 0.733 0.560 0.758 0.824 0.791 0.903 0.858 0.812 0.829 0.376 0.780 0.761 
   2   (0.242) 0.267 0.440 0.242 0.176 0.209 0.097 0.142 0.188 0.171 0.624 0.220 0.239 

Locus 954 : 
2 alleles
12.3% missing data
   1   (0.169) 0.063 0.236 0.168 0.020 0.092 0.021 0.281 0.089 0.369 0.041 0.237 0.208 
   2   (0.831) 0.937 0.764 0.832 0.980 0.908 0.979 0.719 0.911 0.631 0.959 0.763 0.792 

Locus 955 : 
2 alleles
2.9% missing data
   1   (0.318) 0.313 0.263 0.318 0.477 0.032 0.422 0.305 0.668 0.278 0.073 0.285 0.395 
   3   (0.682) 0.687 0.737 0.682 0.523 0.968 0.578 0.695 0.332 0.722 0.927 0.715 0.605 

Locus 956 : 
2 alleles
7.2% missing data
   2   (0.887) 0.909 0.916 0.887 0.972 0.885 0.941 0.891 0.979 0.931 0.960 0.867 0.724 
   4   (0.113) 0.091 0.084 0.113 0.028 0.115 0.059 0.109 0.021 0.069 0.040 0.133 0.276 

Locus 957 : 
2 alleles
4.3% missing data
   4   (0.898) 0.924 0.881 0.898 0.975 0.983 0.980 0.915 0.970 0.922 0.913 0.894 0.857 
   2   (0.102) 0.076 0.119 0.102 0.025 0.017 0.020 0.085 0.030 0.078 0.087 0.106 0.143 

Locus 958 : 
2 alleles
9.4% missing data
   3   (0.521) 0.564 0.565 0.521 0.770 0.355 0.883 0.447 0.730 0.312 0.319 0.541 0.614 
   1   (0.479) 0.436 0.435 0.479 0.230 0.645 0.117 0.553 0.270 0.688 0.681 0.459 0.386 

Locus 959 : 
2 alleles
1.4% missing data
   3   (0.921) 0.961 0.912 0.921 0.991 0.979 0.985 0.942 0.987 0.897 0.996 0.928 0.970 
   4   (0.079) 0.039 0.088 0.079 0.009 0.021 0.015 0.058 0.013 0.103 0.004 0.072 0.030 

Locus 960 : 
2 alleles
4.3% missing data
   3   (0.626) 0.665 0.697 0.626 0.606 0.940 0.900 0.510 0.239 0.578 0.826 0.609 0.594 
   1   (0.374) 0.335 0.303 0.374 0.394 0.060 0.100 0.490 0.761 0.422 0.174 0.391 0.406 

Locus 961 : 
2 alleles
6.5% missing data
   2   (0.830) 0.805 0.872 0.830 0.939 0.674 0.946 0.722 0.972 0.910 0.971 0.807 0.919 
   3   (0.170) 0.195 0.128 0.170 0.061 0.326 0.054 0.278 0.028 0.090 0.029 0.193 0.081 

Locus 962 : 
2 alleles
12.3% missing data
   3   (0.885) 0.898 0.949 0.885 0.956 0.985 0.412 0.887 0.921 0.962 0.986 0.872 0.774 
   1   (0.115) 0.102 0.051 0.115 0.044 0.015 0.588 0.113 0.079 0.038 0.014 0.128 0.226 

Locus 963 : 
2 alleles
5.8% missing data
   1   (0.636) 0.523 0.709 0.636 0.635 0.723 0.857 0.747 0.197 0.660 0.705 0.660 0.702 
   3   (0.364) 0.477 0.291 0.364 0.365 0.277 0.143 0.253 0.803 0.340 0.295 0.340 0.298 

Locus 964 : 
2 alleles
3.6% missing data
   3   (0.884) 0.902 0.887 0.885 0.960 0.992 0.958 0.880 0.685 0.941 0.852 0.879 0.948 
   4   (0.116) 0.098 0.113 0.115 0.040 0.008 0.042 0.120 0.315 0.059 0.148 0.121 0.052 

Locus 965 : 
2 alleles
7.2% missing data
   4   (0.381) 0.222 0.361 0.382 0.139 0.933 0.085 0.535 0.529 0.480 0.231 0.435 0.406 
   1   (0.619) 0.778 0.639 0.618 0.861 0.067 0.915 0.465 0.471 0.520 0.769 0.565 0.594 

Locus 966 : 
2 alleles
11.6% missing data
   3   (0.916) 0.928 0.905 0.916 0.942 0.459 0.974 0.973 0.869 0.976 0.941 0.930 0.993 
   1   (0.084) 0.072 0.095 0.084 0.058 0.541 0.026 0.027 0.131 0.024 0.059 0.070 0.007 

Locus 967 : 
2 alleles
3.6% missing data
   1   (0.338) 0.376 0.429 0.338 0.194 0.086 0.177 0.439 0.149 0.255 0.606 0.354 0.143 
   4   (0.662) 0.624 0.571 0.662 0.806 0.914 0.823 0.561 0.851 0.745 0.394 0.646 0.857 

Locus 968 : 
2 alleles
2.2% missing data
   3   (0.865) 0.922 0.927 0.865 0.962 0.980 0.512 0.777 0.895 0.918 0.969 0.866 0.880 
   1   (0.135) 0.078 0.073 0.135 0.038 0.020 0.488 0.223 0.105 0.082 0.031 0.134 0.120 

Locus 969 : 
2 alleles
8.0% missing data
   1   (0.920) 0.958 0.821 0.921 0.971 0.810 0.971 0.943 0.987 0.973 0.754 0.924 0.991 
   3   (0.080) 0.042 0.179 0.079 0.029 0.190 0.029 0.057 0.013 0.027 0.246 0.076 0.009 

Locus 970 : 
2 alleles
10.9% missing data
   1   (0.117) 0.058 0.287 0.117 0.020 0.106 0.026 0.193 0.029 0.068 0.106 0.130 0.127 
   2   (0.883) 0.942 0.713 0.883 0.980 0.894 0.974 0.807 0.971 0.932 0.894 0.870 0.873 

Locus 971 : 
2 alleles
13.0% missing data
   4   (0.897) 0.875 0.939 0.897 0.964 0.882 0.969 0.947 0.937 0.950 0.784 0.892 0.985 
   2   (0.103) 0.125 0.061 0.103 0.036 0.118 0.031 0.053 0.063 0.050 0.216 0.108 0.015 

Locus 972 : 
2 alleles
5.1% missing data
   4   (0.912) 0.945 0.958 0.912 0.977 0.982 0.589 0.950 0.990 0.961 0.973 0.922 0.983 
   3   (0.088) 0.055 0.042 0.088 0.023 0.018 0.411 0.050 0.010 0.039 0.027 0.078 0.017 

Locus 973 : 
2 alleles
12.3% missing data
   4   (0.829) 0.747 0.923 0.828 0.845 0.953 0.889 0.881 0.887 0.901 0.672 0.832 0.956 
   1   (0.171) 0.253 0.077 0.172 0.155 0.047 0.111 0.119 0.113 0.099 0.328 0.168 0.044 

Locus 974 : 
2 alleles
1.4% missing data
   2   (0.935) 0.988 0.929 0.935 0.996 0.997 0.994 0.794 0.992 0.904 0.998 0.928 0.946 
   3   (0.065) 0.012 0.071 0.065 0.004 0.003 0.006 0.206 0.008 0.096 0.002 0.072 0.054 

Locus 975 : 
2 alleles
9.4% missing data
   1   (0.895) 0.843 0.967 0.895 0.891 0.979 0.609 0.965 0.811 0.976 0.924 0.910 0.992 
   3   (0.105) 0.157 0.033 0.105 0.109 0.021 0.391 0.035 0.189 0.024 0.076 0.090 0.008 

Locus 976 : 
2 alleles
2.2% missing data
   2   (0.910) 0.878 0.964 0.910 0.886 0.971 0.953 0.958 0.962 0.967 0.874 0.914 0.985 
   4   (0.090) 0.122 0.036 0.090 0.114 0.029 0.047 0.042 0.038 0.033 0.126 0.086 0.015 

Locus 977 : 
2 alleles
1.4% missing data
   2   (0.794) 0.913 0.686 0.795 0.978 0.963 0.748 0.752 0.891 0.654 0.925 0.761 0.547 
   3   (0.206) 0.087 0.314 0.205 0.022 0.037 0.252 0.248 0.109 0.346 0.075 0.239 0.453 

Locus 978 : 
2 alleles
5.1% missing data
   4   (0.765) 0.712 0.775 0.765 0.690 0.951 0.931 0.789 0.795 0.861 0.725 0.777 0.951 
   2   (0.235) 0.288 0.225 0.235 0.310 0.049 0.069 0.211 0.205 0.139 0.275 0.223 0.049 

Locus 979 : 
2 alleles
15.2% missing data
   4   (0.779) 0.814 0.798 0.779 0.893 0.939 0.941 0.718 0.401 0.780 0.932 0.783 0.703 
   2   (0.221) 0.186 0.202 0.221 0.107 0.061 0.059 0.282 0.599 0.220 0.068 0.217 0.297 

Locus 980 : 
2 alleles
11.6% missing data
   2   (0.890) 0.882 0.939 0.889 0.912 0.948 0.954 0.952 0.948 0.932 0.915 0.902 0.918 
   4   (0.110) 0.118 0.061 0.111 0.088 0.052 0.046 0.048 0.052 0.068 0.085 0.098 0.082 

Locus 981 : 
2 alleles
4.3% missing data
   2   (0.153) 0.128 0.095 0.152 0.066 0.199 0.036 0.181 0.077 0.172 0.012 0.145 0.092 
   4   (0.847) 0.872 0.905 0.848 0.934 0.801 0.964 0.819 0.923 0.828 0.988 0.855 0.908 

Locus 982 : 
2 alleles
19.6% missing data
   2   (0.887) 0.799 0.952 0.887 0.832 0.976 0.952 0.956 0.958 0.958 0.735 0.900 0.939 
   1   (0.113) 0.201 0.048 0.113 0.168 0.024 0.048 0.044 0.042 0.042 0.265 0.100 0.061 

Locus 983 : 
2 alleles
2.2% missing data
   3   (0.901) 0.844 0.958 0.901 0.940 0.787 0.953 0.950 0.982 0.957 0.949 0.912 0.988 
   1   (0.099) 0.156 0.042 0.099 0.060 0.213 0.047 0.050 0.018 0.043 0.051 0.088 0.012 

Locus 984 : 
2 alleles
9.4% missing data
   4   (0.849) 0.898 0.871 0.848 0.885 0.967 0.947 0.848 0.952 0.866 0.854 0.857 0.835 
   1   (0.151) 0.102 0.129 0.152 0.115 0.033 0.053 0.152 0.048 0.134 0.146 0.143 0.165 

Locus 985 : 
2 alleles
3.6% missing data
   2   (0.153) 0.155 0.188 0.153 0.049 0.037 0.043 0.181 0.049 0.102 0.024 0.177 0.068 
   4   (0.847) 0.845 0.812 0.847 0.951 0.963 0.957 0.819 0.951 0.898 0.976 0.823 0.932 

Locus 986 : 
2 alleles
2.9% missing data
   1   (0.907) 0.966 0.814 0.907 0.986 0.993 0.988 0.915 0.978 0.845 0.989 0.905 0.795 
   2   (0.093) 0.034 0.186 0.093 0.014 0.007 0.012 0.085 0.022 0.155 0.011 0.095 0.205 

Locus 987 : 
2 alleles
10.1% missing data
   1   (0.904) 0.915 0.960 0.904 0.940 0.987 0.902 0.925 0.959 0.962 0.800 0.910 0.976 
   3   (0.096) 0.085 0.040 0.096 0.060 0.013 0.098 0.075 0.041 0.038 0.200 0.090 0.024 

Locus 988 : 
2 alleles
4.3% missing data
   1   (0.148) 0.060 0.162 0.147 0.018 0.035 0.022 0.365 0.051 0.203 0.013 0.219 0.100 
   4   (0.852) 0.940 0.838 0.853 0.982 0.965 0.978 0.635 0.949 0.797 0.987 0.781 0.900 

Locus 989 : 
2 alleles
2.9% missing data
   2   (0.757) 0.737 0.816 0.756 0.840 0.950 0.572 0.795 0.808 0.843 0.850 0.756 0.639 
   4   (0.243) 0.263 0.184 0.244 0.160 0.050 0.428 0.205 0.192 0.157 0.150 0.244 0.361 

Locus 990 : 
2 alleles
5.1% missing data
   1   (0.150) 0.113 0.106 0.150 0.070 0.031 0.346 0.105 0.070 0.101 0.404 0.152 0.073 
   3   (0.850) 0.887 0.894 0.850 0.930 0.969 0.654 0.895 0.930 0.899 0.596 0.848 0.927 

Locus 991 : 
2 alleles
15.9% missing data
   1   (0.951) 0.989 0.965 0.951 0.996 0.982 0.995 0.911 0.991 0.964 0.982 0.921 0.841 
   2   (0.049) 0.011 0.035 0.049 0.004 0.018 0.005 0.089 0.009 0.036 0.018 0.079 0.159 

Locus 992 : 
2 alleles
5.8% missing data
   1   (0.823) 0.865 0.734 0.823 0.911 0.828 0.950 0.862 0.911 0.824 0.473 0.839 0.722 
   3   (0.177) 0.135 0.266 0.177 0.089 0.172 0.050 0.138 0.089 0.176 0.527 0.161 0.278 

Locus 993 : 
2 alleles
0.7% missing data
   1   (0.924) 0.894 0.963 0.924 0.967 0.989 0.984 0.957 0.990 0.982 0.991 0.923 0.987 
   2   (0.076) 0.106 0.037 0.076 0.033 0.011 0.016 0.043 0.010 0.018 0.009 0.077 0.013 

Locus 994 : 
2 alleles
10.9% missing data
   1   (0.861) 0.743 0.949 0.860 0.842 0.950 0.789 0.925 0.814 0.961 0.844 0.872 0.982 
   3   (0.139) 0.257 0.051 0.140 0.158 0.050 0.211 0.075 0.186 0.039 0.156 0.128 0.018 

Locus 995 : 
2 alleles
5.8% missing data
   3   (0.755) 0.667 0.882 0.755 0.689 0.623 0.926 0.723 0.902 0.863 0.950 0.688 0.790 
   1   (0.245) 0.333 0.118 0.245 0.311 0.377 0.074 0.277 0.098 0.137 0.050 0.312 0.210 

Locus 996 : 
2 alleles
12.3% missing data
   1   (0.885) 0.936 0.904 0.885 0.980 0.982 0.952 0.797 0.960 0.878 0.974 0.896 0.960 
   4   (0.115) 0.064 0.096 0.115 0.020 0.018 0.048 0.203 0.040 0.122 0.026 0.104 0.040 

Locus 997 : 
2 alleles
9.4% missing data
   1   (0.208) 0.313 0.229 0.208 0.138 0.053 0.360 0.108 0.342 0.110 0.119 0.185 0.039 
   4   (0.792) 0.687 0.771 0.792 0.862 0.947 0.640 0.892 0.658 0.890 0.881 0.815 0.961 

Locus 998 : 
2 alleles
2.2% missing data
   4   (0.908) 0.884 0.941 0.909 0.943 0.973 0.955 0.948 0.977 0.954 0.947 0.911 0.974 
   3   (0.092) 0.116 0.059 0.091 0.057 0.027 0.045 0.052 0.023 0.046 0.053 0.089 0.026 

Locus 999 : 
2 alleles
18.1% missing data
   3   (0.794) 0.825 0.873 0.794 0.555 0.972 0.901 0.778 0.482 0.889 0.677 0.795 0.718 
   2   (0.206) 0.175 0.127 0.206 0.445 0.028 0.099 0.222 0.518 0.111 0.323 0.205 0.282 

Locus 1000 : 
2 alleles
10.9% missing data
   4   (0.866) 0.912 0.853 0.866 0.967 0.970 0.973 0.812 0.971 0.863 0.851 0.864 0.938 
   3   (0.134) 0.088 0.147 0.134 0.033 0.030 0.027 0.188 0.029 0.137 0.149 0.136 0.062 

Locus 1001 : 
2 alleles
5.1% missing data
   3   (0.708) 0.663 0.654 0.708 0.537 0.638 0.888 0.772 0.791 0.761 0.922 0.739 0.669 
   4   (0.292) 0.337 0.346 0.292 0.463 0.362 0.112 0.228 0.209 0.239 0.078 0.261 0.331 

Locus 1002 : 
2 alleles
2.2% missing data
   1   (0.857) 0.741 0.954 0.857 0.343 0.983 0.939 0.945 0.972 0.942 0.853 0.881 0.971 
   3   (0.143) 0.259 0.046 0.143 0.657 0.017 0.061 0.055 0.028 0.058 0.147 0.119 0.029 

Locus 1003 : 
2 alleles
7.2% missing data
   2   (0.796) 0.812 0.747 0.796 0.908 0.964 0.951 0.718 0.595 0.876 0.939 0.782 0.620 
   3   (0.204) 0.188 0.253 0.204 0.092 0.036 0.049 0.282 0.405 0.124 0.061 0.218 0.380 

Locus 1004 : 
2 alleles
11.6% missing data
   1   (0.307) 0.287 0.190 0.308 0.233 0.252 0.092 0.366 0.174 0.355 0.348 0.324 0.153 
   3   (0.693) 0.713 0.810 0.692 0.767 0.748 0.908 0.634 0.826 0.645 0.652 0.676 0.847 

Locus 1005 : 
2 alleles
2.9% missing data
   1   (0.847) 0.797 0.933 0.847 0.795 0.898 0.960 0.847 0.970 0.922 0.946 0.849 0.909 
   3   (0.153) 0.203 0.067 0.153 0.205 0.102 0.040 0.153 0.030 0.078 0.054 0.151 0.091 

Locus 1006 : 
2 alleles
4.3% missing data
   3   (0.915) 0.967 0.958 0.915 0.986 0.561 0.686 0.932 0.980 0.959 0.989 0.916 0.923 
   1   (0.085) 0.033 0.042 0.085 0.014 0.439 0.314 0.068 0.020 0.041 0.011 0.084 0.077 

Locus 1007 : 
2 alleles
4.3% missing data
   1   (0.081) 0.056 0.079 0.081 0.013 0.027 0.015 0.056 0.148 0.055 0.012 0.078 0.160 
   3   (0.919) 0.944 0.921 0.919 0.987 0.973 0.985 0.944 0.852 0.945 0.988 0.922 0.840 

Locus 1008 : 
2 alleles
3.6% missing data
   4   (0.939) 0.842 0.986 0.939 0.936 0.996 0.986 0.986 0.978 0.991 0.864 0.951 0.998 
   1   (0.061) 0.158 0.014 0.061 0.064 0.004 0.014 0.014 0.022 0.009 0.136 0.049 0.002 

Locus 1009 : 
2 alleles
5.1% missing data
   1   (0.849) 0.841 0.940 0.849 0.952 0.971 0.490 0.868 0.970 0.918 0.950 0.853 0.951 
   4   (0.151) 0.159 0.060 0.151 0.048 0.029 0.510 0.132 0.030 0.082 0.050 0.147 0.049 

Locus 1010 : 
2 alleles
6.5% missing data
   2   (0.729) 0.713 0.829 0.728 0.782 0.919 0.618 0.729 0.681 0.785 0.863 0.741 0.861 
   4   (0.271) 0.287 0.171 0.272 0.218 0.081 0.382 0.271 0.319 0.215 0.137 0.259 0.139 

Locus 1011 : 
2 alleles
12.3% missing data
   4   (0.881) 0.823 0.948 0.881 0.865 0.982 0.949 0.953 0.331 0.952 0.960 0.901 0.946 
   2   (0.119) 0.177 0.052 0.119 0.135 0.018 0.051 0.047 0.669 0.048 0.040 0.099 0.054 

Locus 1012 : 
2 alleles
19.6% missing data
   2   (0.868) 0.878 0.904 0.868 0.913 0.974 0.932 0.873 0.870 0.911 0.971 0.875 0.887 
   4   (0.132) 0.122 0.096 0.132 0.087 0.026 0.068 0.127 0.130 0.089 0.029 0.125 0.113 

Locus 1013 : 
2 alleles
10.9% missing data
   2   (0.698) 0.755 0.687 0.698 0.860 0.903 0.922 0.573 0.641 0.699 0.537 0.671 0.670 
   4   (0.302) 0.245 0.313 0.302 0.140 0.097 0.078 0.427 0.359 0.301 0.463 0.329 0.330 

Locus 1014 : 
2 alleles
2.9% missing data
   3   (0.915) 0.877 0.974 0.915 0.906 0.966 0.596 0.979 0.965 0.980 0.867 0.934 0.996 
   2   (0.085) 0.123 0.026 0.085 0.094 0.034 0.404 0.021 0.035 0.020 0.133 0.066 0.004 

Locus 1015 : 
2 alleles
11.6% missing data
   4   (0.909) 0.850 0.944 0.909 0.929 0.976 0.976 0.947 0.970 0.962 0.904 0.925 0.953 
   2   (0.091) 0.150 0.056 0.091 0.071 0.024 0.024 0.053 0.030 0.038 0.096 0.075 0.047 

Locus 1016 : 
2 alleles
10.1% missing data
   2   (0.870) 0.886 0.888 0.870 0.968 0.913 0.964 0.893 0.979 0.866 0.931 0.854 0.913 
   4   (0.130) 0.114 0.112 0.130 0.032 0.087 0.036 0.107 0.021 0.134 0.069 0.146 0.087 

Locus 1017 : 
2 alleles
3.6% missing data
   3   (0.778) 0.796 0.844 0.778 0.572 0.958 0.771 0.830 0.918 0.871 0.187 0.802 0.939 
   2   (0.222) 0.204 0.156 0.222 0.428 0.042 0.229 0.170 0.082 0.129 0.813 0.198 0.061 

Locus 1018 : 
2 alleles
4.3% missing data
   2   (0.486) 0.501 0.446 0.486 0.604 0.529 0.497 0.411 0.650 0.461 0.762 0.457 0.318 
   4   (0.514) 0.499 0.554 0.514 0.396 0.471 0.503 0.589 0.350 0.539 0.238 0.543 0.682 

Locus 1019 : 
2 alleles
12.3% missing data
   2   (0.858) 0.837 0.934 0.858 0.872 0.589 0.948 0.910 0.918 0.896 0.817 0.865 0.975 
   1   (0.142) 0.163 0.066 0.142 0.128 0.411 0.052 0.090 0.082 0.104 0.183 0.135 0.025 

Locus 1020 : 
2 alleles
15.9% missing data
   2   (0.763) 0.872 0.770 0.763 0.828 0.804 0.945 0.739 0.443 0.633 0.892 0.762 0.417 
   4   (0.237) 0.128 0.230 0.237 0.172 0.196 0.055 0.261 0.557 0.367 0.108 0.238 0.583 

Locus 1021 : 
2 alleles
2.2% missing data
   4   (0.902) 0.970 0.871 0.901 0.987 0.989 0.985 0.845 0.975 0.900 0.988 0.907 0.938 
   2   (0.098) 0.030 0.129 0.099 0.013 0.011 0.015 0.155 0.025 0.100 0.012 0.093 0.062 

Locus 1022 : 
2 alleles
15.2% missing data
   3   (0.916) 0.948 0.944 0.916 0.977 0.961 0.975 0.943 0.879 0.923 0.843 0.926 0.894 
   1   (0.084) 0.052 0.056 0.084 0.023 0.039 0.025 0.057 0.121 0.077 0.157 0.074 0.106 

Locus 1023 : 
2 alleles
9.4% missing data
   4   (0.674) 0.767 0.709 0.673 0.814 0.142 0.894 0.686 0.610 0.589 0.429 0.681 0.704 
   1   (0.326) 0.233 0.291 0.327 0.186 0.858 0.106 0.314 0.390 0.411 0.571 0.319 0.296 

Locus 1024 : 
2 alleles
8.0% missing data
   1   (0.915) 0.954 0.942 0.915 0.950 0.949 0.987 0.956 0.252 0.962 0.939 0.925 0.619 
   2   (0.085) 0.046 0.058 0.085 0.050 0.051 0.013 0.044 0.748 0.038 0.061 0.075 0.381 

Locus 1025 : 
2 alleles
5.1% missing data
   1   (0.898) 0.816 0.966 0.897 0.944 0.990 0.962 0.952 0.953 0.972 0.843 0.901 0.894 
   3   (0.102) 0.184 0.034 0.103 0.056 0.010 0.038 0.048 0.047 0.028 0.157 0.099 0.106 

Locus 1026 : 
2 alleles
4.3% missing data
   4   (0.916) 0.927 0.933 0.916 0.668 0.983 0.978 0.957 0.798 0.976 0.993 0.931 0.943 
   2   (0.084) 0.073 0.067 0.084 0.332 0.017 0.022 0.043 0.202 0.024 0.007 0.069 0.057 

Locus 1027 : 
2 alleles
13.8% missing data
   1   (0.740) 0.742 0.686 0.739 0.896 0.799 0.938 0.725 0.868 0.751 0.597 0.738 0.727 
   4   (0.260) 0.258 0.314 0.261 0.104 0.201 0.062 0.275 0.132 0.249 0.403 0.262 0.273 

Locus 1028 : 
2 alleles
1.4% missing data
   2   (0.887) 0.875 0.968 0.887 0.950 0.969 0.967 0.837 0.771 0.946 0.988 0.896 0.672 
   4   (0.113) 0.125 0.032 0.113 0.050 0.031 0.033 0.163 0.229 0.054 0.012 0.104 0.328 

Locus 1029 : 
2 alleles
2.2% missing data
   2   (0.485) 0.405 0.500 0.485 0.501 0.951 0.486 0.472 0.560 0.497 0.446 0.505 0.720 
   4   (0.515) 0.595 0.500 0.515 0.499 0.049 0.514 0.528 0.440 0.503 0.554 0.495 0.280 

Locus 1030 : 
2 alleles
11.6% missing data
   4   (0.901) 0.928 0.899 0.900 0.981 0.950 0.972 0.940 0.973 0.925 0.916 0.902 0.950 
   1   (0.099) 0.072 0.101 0.100 0.019 0.050 0.028 0.060 0.027 0.075 0.084 0.098 0.050 

Locus 1031 : 
2 alleles
0.7% missing data
   2   (0.909) 0.957 0.964 0.909 0.923 0.981 0.975 0.922 0.047 0.968 0.975 0.922 0.679 
   4   (0.091) 0.043 0.036 0.091 0.077 0.019 0.025 0.078 0.953 0.032 0.025 0.078 0.321 

Locus 1032 : 
2 alleles
5.8% missing data
   3   (0.794) 0.880 0.874 0.793 0.908 0.178 0.402 0.785 0.964 0.828 0.961 0.792 0.822 
   2   (0.206) 0.120 0.126 0.207 0.092 0.822 0.598 0.215 0.036 0.172 0.039 0.208 0.178 

Locus 1033 : 
2 alleles
3.6% missing data
   3   (0.939) 0.945 0.988 0.939 0.974 0.884 0.572 0.982 0.967 0.992 0.976 0.950 0.996 
   1   (0.061) 0.055 0.012 0.061 0.026 0.116 0.428 0.018 0.033 0.008 0.024 0.050 0.004 

Locus 1034 : 
2 alleles
12.3% missing data
   2   (0.870) 0.883 0.937 0.869 0.924 0.924 0.946 0.922 0.942 0.909 0.610 0.877 0.954 
   1   (0.130) 0.117 0.063 0.131 0.076 0.076 0.054 0.078 0.058 0.091 0.390 0.123 0.046 

Locus 1035 : 
2 alleles
0.7% missing data
   3   (0.884) 0.908 0.903 0.884 0.976 0.973 0.974 0.842 0.987 0.922 0.967 0.884 0.987 
   4   (0.116) 0.092 0.097 0.116 0.024 0.027 0.026 0.158 0.013 0.078 0.033 0.116 0.013 

Locus 1036 : 
2 alleles
5.1% missing data
   1   (0.872) 0.827 0.925 0.872 0.912 0.972 0.954 0.871 0.951 0.927 0.910 0.891 0.962 
   3   (0.128) 0.173 0.075 0.128 0.088 0.028 0.046 0.129 0.049 0.073 0.090 0.109 0.038 

Locus 1037 : 
2 alleles
12.3% missing data
   4   (0.837) 0.787 0.886 0.837 0.839 0.948 0.739 0.880 0.865 0.935 0.773 0.863 0.979 
   2   (0.163) 0.213 0.114 0.163 0.161 0.052 0.261 0.120 0.135 0.065 0.227 0.137 0.021 

Locus 1038 : 
2 alleles
5.8% missing data
   1   (0.674) 0.523 0.853 0.674 0.771 0.921 0.528 0.663 0.252 0.802 0.935 0.672 0.796 
   3   (0.326) 0.477 0.147 0.326 0.229 0.079 0.472 0.337 0.748 0.198 0.065 0.328 0.204 

Locus 1039 : 
2 alleles
6.5% missing data
   3   (0.811) 0.804 0.877 0.812 0.939 0.942 0.952 0.756 0.879 0.798 0.826 0.810 0.841 
   1   (0.189) 0.196 0.123 0.188 0.061 0.058 0.048 0.244 0.121 0.202 0.174 0.190 0.159 

Locus 1040 : 
2 alleles
2.9% missing data
   4   (0.857) 0.891 0.909 0.857 0.958 0.984 0.973 0.769 0.739 0.892 0.925 0.851 0.640 
   2   (0.143) 0.109 0.091 0.143 0.042 0.016 0.027 0.231 0.261 0.108 0.075 0.149 0.360 

Locus 1041 : 
2 alleles
1.4% missing data
   2   (0.881) 0.891 0.849 0.880 0.978 0.986 0.976 0.928 0.964 0.919 0.994 0.892 0.973 
   4   (0.119) 0.109 0.151 0.120 0.022 0.014 0.024 0.072 0.036 0.081 0.006 0.108 0.027 

Locus 1042 : 
2 alleles
1.4% missing data
   2   (0.869) 0.905 0.929 0.869 0.956 0.974 0.972 0.845 0.977 0.838 0.893 0.882 0.981 
   1   (0.131) 0.095 0.071 0.131 0.044 0.026 0.028 0.155 0.023 0.162 0.107 0.118 0.019 

Locus 1043 : 
2 alleles
2.2% missing data
   1   (0.908) 0.921 0.958 0.908 0.980 0.990 0.650 0.943 0.905 0.975 0.994 0.914 0.981 
   3   (0.092) 0.079 0.042 0.092 0.020 0.010 0.350 0.057 0.095 0.025 0.006 0.086 0.019 

Locus 1044 : 
2 alleles
1.4% missing data
   2   (0.601) 0.498 0.756 0.601 0.264 0.656 0.727 0.610 0.873 0.728 0.625 0.586 0.392 
   4   (0.399) 0.502 0.244 0.399 0.736 0.344 0.273 0.390 0.127 0.272 0.375 0.414 0.608 

Locus 1045 : 
2 alleles
17.4% missing data
   1   (0.885) 0.834 0.946 0.885 0.973 0.969 0.886 0.930 0.945 0.931 0.974 0.894 0.965 
   3   (0.115) 0.166 0.054 0.115 0.027 0.031 0.114 0.070 0.055 0.069 0.026 0.106 0.035 

Locus 1046 : 
2 alleles
18.1% missing data
   3   (0.887) 0.862 0.950 0.887 0.745 0.982 0.961 0.936 0.956 0.936 0.892 0.899 0.974 
   1   (0.113) 0.138 0.050 0.113 0.255 0.018 0.039 0.064 0.044 0.064 0.108 0.101 0.026 

Locus 1047 : 
2 alleles
3.6% missing data
   1   (0.265) 0.329 0.148 0.264 0.293 0.252 0.093 0.223 0.203 0.231 0.403 0.253 0.573 
   4   (0.735) 0.671 0.852 0.736 0.707 0.748 0.907 0.777 0.797 0.769 0.597 0.747 0.427 

Locus 1048 : 
2 alleles
15.2% missing data
   3   (0.871) 0.941 0.862 0.871 0.966 0.832 0.962 0.779 0.936 0.847 0.963 0.863 0.757 
   1   (0.129) 0.059 0.138 0.129 0.034 0.168 0.038 0.221 0.064 0.153 0.037 0.137 0.243 

Locus 1049 : 
2 alleles
2.2% missing data
   4   (0.922) 0.967 0.817 0.921 0.991 0.996 0.990 0.970 0.987 0.925 0.998 0.929 0.776 
   2   (0.078) 0.033 0.183 0.079 0.009 0.004 0.010 0.030 0.013 0.075 0.002 0.071 0.224 

Locus 1050 : 
2 alleles
0.0% missing data
   4   (0.908) 0.969 0.935 0.909 0.990 0.993 0.776 0.836 0.989 0.938 0.996 0.888 0.951 
   2   (0.092) 0.031 0.065 0.091 0.010 0.007 0.224 0.164 0.011 0.062 0.004 0.112 0.049 

Locus 1051 : 
2 alleles
4.3% missing data
   2   (0.923) 0.952 0.933 0.922 0.804 0.988 0.976 0.970 0.869 0.978 0.993 0.931 0.969 
   4   (0.077) 0.048 0.067 0.078 0.196 0.012 0.024 0.030 0.131 0.022 0.007 0.069 0.031 

Locus 1052 : 
2 alleles
13.8% missing data
   2   (0.385) 0.426 0.265 0.385 0.581 0.075 0.304 0.401 0.519 0.306 0.242 0.390 0.621 
   4   (0.615) 0.574 0.735 0.615 0.419 0.925 0.696 0.599 0.481 0.694 0.758 0.610 0.379 

Locus 1053 : 
2 alleles
7.2% missing data
   2   (0.818) 0.869 0.782 0.818 0.878 0.977 0.962 0.853 0.277 0.872 0.203 0.830 0.964 
   4   (0.182) 0.131 0.218 0.182 0.122 0.023 0.038 0.147 0.723 0.128 0.797 0.170 0.036 

Locus 1054 : 
2 alleles
2.2% missing data
   2   (0.904) 0.906 0.965 0.904 0.903 0.858 0.968 0.922 0.980 0.964 0.948 0.903 0.980 
   4   (0.096) 0.094 0.035 0.096 0.097 0.142 0.032 0.078 0.020 0.036 0.052 0.097 0.020 

Locus 1055 : 
2 alleles
11.6% missing data
   1   (0.923) 0.964 0.951 0.924 0.978 0.976 0.972 0.917 0.968 0.941 0.967 0.918 0.865 
   3   (0.077) 0.036 0.049 0.076 0.022 0.024 0.028 0.083 0.032 0.059 0.033 0.082 0.135 

Locus 1056 : 
2 alleles
13.0% missing data
   4   (0.919) 0.915 0.967 0.919 0.976 0.985 0.911 0.966 0.956 0.936 0.895 0.932 0.952 
   2   (0.081) 0.085 0.033 0.081 0.024 0.015 0.089 0.034 0.044 0.064 0.105 0.068 0.048 

Locus 1057 : 
2 alleles
3.6% missing data
   3   (0.919) 0.858 0.970 0.919 0.923 0.967 0.968 0.975 0.883 0.980 0.991 0.929 0.994 
   1   (0.081) 0.142 0.030 0.081 0.077 0.033 0.032 0.025 0.117 0.020 0.009 0.071 0.006 

Locus 1058 : 
2 alleles
12.3% missing data
   4   (0.280) 0.343 0.321 0.280 0.216 0.942 0.086 0.216 0.178 0.185 0.517 0.257 0.147 
   2   (0.720) 0.657 0.679 0.720 0.784 0.058 0.914 0.784 0.822 0.815 0.483 0.743 0.853 

Locus 1059 : 
2 alleles
15.2% missing data
   1   (0.740) 0.685 0.700 0.739 0.669 0.958 0.927 0.686 0.689 0.875 0.848 0.743 0.650 
   4   (0.260) 0.315 0.300 0.261 0.331 0.042 0.073 0.314 0.311 0.125 0.152 0.257 0.350 

Locus 1060 : 
2 alleles
12.3% missing data
   4   (0.908) 0.951 0.957 0.908 0.985 0.950 0.986 0.824 0.982 0.924 0.995 0.837 0.915 
   2   (0.092) 0.049 0.043 0.092 0.015 0.050 0.014 0.176 0.018 0.076 0.005 0.163 0.085 

Locus 1061 : 
2 alleles
10.9% missing data
   1   (0.104) 0.044 0.159 0.104 0.016 0.101 0.020 0.098 0.060 0.180 0.021 0.097 0.059 
   3   (0.896) 0.956 0.841 0.896 0.984 0.899 0.980 0.902 0.940 0.820 0.979 0.903 0.941 

Locus 1062 : 
2 alleles
17.4% missing data
   4   (0.759) 0.775 0.830 0.758 0.783 0.694 0.553 0.819 0.837 0.797 0.849 0.779 0.856 
   2   (0.241) 0.225 0.170 0.242 0.217 0.306 0.447 0.181 0.163 0.203 0.151 0.221 0.144 

Locus 1063 : 
2 alleles
11.6% missing data
   1   (0.917) 0.975 0.936 0.917 0.978 0.995 0.986 0.925 0.509 0.893 0.991 0.922 0.941 
   2   (0.083) 0.025 0.064 0.083 0.022 0.005 0.014 0.075 0.491 0.107 0.009 0.078 0.059 

Locus 1064 : 
2 alleles
13.8% missing data
   2   (0.876) 0.872 0.801 0.877 0.931 0.979 0.967 0.928 0.966 0.921 0.913 0.877 0.820 
   4   (0.124) 0.128 0.199 0.123 0.069 0.021 0.033 0.072 0.034 0.079 0.087 0.123 0.180 

Locus 1065 : 
2 alleles
2.2% missing data
   4   (0.837) 0.879 0.887 0.837 0.958 0.957 0.733 0.718 0.752 0.884 0.973 0.840 0.961 
   2   (0.163) 0.121 0.113 0.163 0.042 0.043 0.267 0.282 0.248 0.116 0.027 0.160 0.039 

Locus 1066 : 
2 alleles
2.9% missing data
   3   (0.924) 0.978 0.909 0.924 0.990 0.996 0.990 0.889 0.977 0.905 0.993 0.883 0.897 
   1   (0.076) 0.022 0.091 0.076 0.010 0.004 0.010 0.111 0.023 0.095 0.007 0.117 0.103 

Locus 1067 : 
2 alleles
10.1% missing data
   2   (0.942) 0.988 0.951 0.942 0.996 0.981 0.994 0.941 0.992 0.879 0.996 0.942 0.973 
   4   (0.058) 0.012 0.049 0.058 0.004 0.019 0.006 0.059 0.008 0.121 0.004 0.058 0.027 

Locus 1068 : 
2 alleles
4.3% missing data
   3   (0.907) 0.884 0.961 0.907 0.932 0.993 0.974 0.954 0.900 0.974 0.990 0.918 0.820 
   2   (0.093) 0.116 0.039 0.093 0.068 0.007 0.026 0.046 0.100 0.026 0.010 0.082 0.180 

Locus 1069 : 
2 alleles
5.1% missing data
   4   (0.759) 0.289 0.968 0.760 0.088 0.158 0.105 0.964 0.476 0.979 0.371 0.819 0.994 
   1   (0.241) 0.711 0.032 0.240 0.912 0.842 0.895 0.036 0.524 0.021 0.629 0.181 0.006 

Locus 1070 : 
2 alleles
13.0% missing data
   3   (0.901) 0.844 0.969 0.901 0.934 0.972 0.969 0.918 0.952 0.968 0.961 0.908 0.986 
   4   (0.099) 0.156 0.031 0.099 0.066 0.028 0.031 0.082 0.048 0.032 0.039 0.092 0.014 

Locus 1071 : 
2 alleles
9.4% missing data
   2   (0.677) 0.653 0.743 0.677 0.587 0.946 0.878 0.728 0.780 0.644 0.684 0.683 0.669 
   4   (0.323) 0.347 0.257 0.323 0.413 0.054 0.122 0.272 0.220 0.356 0.316 0.317 0.331 

Locus 1072 : 
2 alleles
1.4% missing data
   2   (0.868) 0.932 0.767 0.868 0.981 0.956 0.977 0.794 0.861 0.851 0.983 0.857 0.915 
   3   (0.132) 0.068 0.233 0.132 0.019 0.044 0.023 0.206 0.139 0.149 0.017 0.143 0.085 

Locus 1073 : 
2 alleles
3.6% missing data
   2   (0.905) 0.972 0.757 0.906 0.993 0.961 0.990 0.888 0.954 0.858 0.997 0.898 0.715 
   1   (0.095) 0.028 0.243 0.094 0.007 0.039 0.010 0.112 0.046 0.142 0.003 0.102 0.285 

Locus 1074 : 
2 alleles
4.3% missing data
   2   (0.099) 0.162 0.074 0.099 0.031 0.091 0.035 0.052 0.039 0.043 0.018 0.084 0.030 
   4   (0.901) 0.838 0.926 0.901 0.969 0.909 0.965 0.948 0.961 0.957 0.982 0.916 0.970 

Locus 1075 : 
2 alleles
20.3% missing data
   3   (0.889) 0.947 0.848 0.888 0.984 0.976 0.837 0.950 0.985 0.888 0.993 0.897 0.941 
   2   (0.111) 0.053 0.152 0.112 0.016 0.024 0.163 0.050 0.015 0.112 0.007 0.103 0.059 

Locus 1076 : 
2 alleles
2.9% missing data
   2   (0.833) 0.811 0.751 0.833 0.917 0.977 0.943 0.873 0.902 0.894 0.885 0.843 0.972 
   4   (0.167) 0.189 0.249 0.167 0.083 0.023 0.057 0.127 0.098 0.106 0.115 0.157 0.028 

Locus 1077 : 
2 alleles
4.3% missing data
   1   (0.873) 0.819 0.946 0.873 0.969 0.988 0.963 0.832 0.977 0.914 0.992 0.878 0.973 
   3   (0.127) 0.181 0.054 0.127 0.031 0.012 0.037 0.168 0.023 0.086 0.008 0.122 0.027 

Locus 1078 : 
2 alleles
5.1% missing data
   3   (0.904) 0.851 0.951 0.904 0.934 0.987 0.965 0.948 0.960 0.963 0.962 0.915 0.987 
   1   (0.096) 0.149 0.049 0.096 0.066 0.013 0.035 0.052 0.040 0.037 0.038 0.085 0.013 

Locus 1079 : 
2 alleles
14.5% missing data
   2   (0.678) 0.615 0.762 0.679 0.847 0.750 0.873 0.656 0.536 0.695 0.458 0.678 0.691 
   1   (0.322) 0.385 0.238 0.321 0.153 0.250 0.127 0.344 0.464 0.305 0.542 0.322 0.309 

Locus 1080 : 
2 alleles
15.2% missing data
   3   (0.731) 0.725 0.822 0.731 0.610 0.762 0.186 0.859 0.932 0.832 0.311 0.748 0.923 
   1   (0.269) 0.275 0.178 0.269 0.390 0.238 0.814 0.141 0.068 0.168 0.689 0.252 0.077 

Locus 1081 : 
2 alleles
12.3% missing data
   4   (0.910) 0.868 0.939 0.910 0.959 0.978 0.905 0.959 0.973 0.972 0.878 0.920 0.969 
   2   (0.090) 0.132 0.061 0.090 0.041 0.022 0.095 0.041 0.027 0.028 0.122 0.080 0.031 

Locus 1082 : 
2 alleles
3.6% missing data
   4   (0.897) 0.922 0.918 0.897 0.978 0.874 0.975 0.928 0.964 0.900 0.987 0.905 0.905 
   1   (0.103) 0.078 0.082 0.103 0.022 0.126 0.025 0.072 0.036 0.100 0.013 0.095 0.095 

Locus 1083 : 
2 alleles
4.3% missing data
   3   (0.870) 0.897 0.880 0.870 0.970 0.976 0.921 0.894 0.793 0.857 0.979 0.886 0.693 
   4   (0.130) 0.103 0.120 0.130 0.030 0.024 0.079 0.106 0.207 0.143 0.021 0.114 0.307 

Locus 1084 : 
2 alleles
5.1% missing data
   4   (0.859) 0.824 0.944 0.859 0.937 0.977 0.778 0.862 0.953 0.954 0.939 0.824 0.834 
   2   (0.141) 0.176 0.056 0.141 0.063 0.023 0.222 0.138 0.047 0.046 0.061 0.176 0.166 

Locus 1085 : 
2 alleles
1.4% missing data
   4   (0.904) 0.947 0.866 0.904 0.988 0.988 0.982 0.887 0.985 0.898 0.996 0.912 0.984 
   1   (0.096) 0.053 0.134 0.096 0.012 0.012 0.018 0.113 0.015 0.102 0.004 0.088 0.016 

Locus 1086 : 
2 alleles
13.8% missing data
   3   (0.076) 0.017 0.127 0.076 0.006 0.026 0.008 0.115 0.153 0.147 0.007 0.073 0.271 
   4   (0.924) 0.983 0.873 0.924 0.994 0.974 0.992 0.885 0.847 0.853 0.993 0.927 0.729 

Locus 1087 : 
2 alleles
12.3% missing data
   2   (0.139) 0.088 0.218 0.139 0.036 0.020 0.178 0.171 0.033 0.076 0.017 0.142 0.126 
   4   (0.861) 0.912 0.782 0.861 0.964 0.980 0.822 0.829 0.967 0.924 0.983 0.858 0.874 

Locus 1088 : 
2 alleles
5.8% missing data
   1   (0.890) 0.898 0.954 0.890 0.872 0.973 0.967 0.926 0.939 0.941 0.706 0.904 0.971 
   4   (0.110) 0.102 0.046 0.110 0.128 0.027 0.033 0.074 0.061 0.059 0.294 0.096 0.029 

Locus 1089 : 
2 alleles
17.4% missing data
   1   (0.684) 0.575 0.668 0.684 0.557 0.465 0.820 0.768 0.928 0.749 0.941 0.698 0.827 
   4   (0.316) 0.425 0.332 0.316 0.443 0.535 0.180 0.232 0.072 0.251 0.059 0.302 0.173 

Locus 1090 : 
2 alleles
8.7% missing data
   3   (0.873) 0.859 0.848 0.872 0.963 0.970 0.967 0.896 0.972 0.932 0.970 0.878 0.969 
   1   (0.127) 0.141 0.152 0.128 0.037 0.030 0.033 0.104 0.028 0.068 0.030 0.122 0.031 

Locus 1091 : 
2 alleles
17.4% missing data
   1   (0.863) 0.866 0.923 0.862 0.969 0.827 0.951 0.885 0.926 0.870 0.962 0.864 0.942 
   3   (0.137) 0.134 0.077 0.138 0.031 0.173 0.049 0.115 0.074 0.130 0.038 0.136 0.058 

Locus 1092 : 
2 alleles
19.6% missing data
   3   (0.888) 0.941 0.950 0.889 0.983 0.983 0.651 0.786 0.936 0.935 0.990 0.874 0.949 
   1   (0.112) 0.059 0.050 0.111 0.017 0.017 0.349 0.214 0.064 0.065 0.010 0.126 0.051 

Locus 1093 : 
2 alleles
13.8% missing data
   3   (0.846) 0.676 0.888 0.846 0.941 0.964 0.935 0.914 0.781 0.931 0.944 0.863 0.810 
   1   (0.154) 0.324 0.112 0.154 0.059 0.036 0.065 0.086 0.219 0.069 0.056 0.137 0.190 

Locus 1094 : 
2 alleles
8.7% missing data
   3   (0.943) 0.989 0.927 0.943 0.997 0.997 0.995 0.922 0.994 0.886 0.998 0.926 0.971 
   1   (0.057) 0.011 0.073 0.057 0.003 0.003 0.005 0.078 0.006 0.114 0.002 0.074 0.029 

Locus 1095 : 
2 alleles
3.6% missing data
   2   (0.781) 0.789 0.837 0.781 0.879 0.752 0.949 0.772 0.606 0.798 0.825 0.778 0.483 
   4   (0.219) 0.211 0.163 0.219 0.121 0.248 0.051 0.228 0.394 0.202 0.175 0.222 0.517 

Locus 1096 : 
2 alleles
13.8% missing data
   2   (0.765) 0.796 0.670 0.765 0.803 0.681 0.617 0.840 0.609 0.825 0.891 0.784 0.809 
   4   (0.235) 0.204 0.330 0.235 0.197 0.319 0.383 0.160 0.391 0.175 0.109 0.216 0.191 

Locus 1097 : 
2 alleles
3.6% missing data
   3   (0.760) 0.752 0.639 0.760 0.869 0.794 0.598 0.810 0.343 0.911 0.903 0.774 0.470 
   2   (0.240) 0.248 0.361 0.240 0.131 0.206 0.402 0.190 0.657 0.089 0.097 0.226 0.530 

Locus 1098 : 
2 alleles
3.6% missing data
   4   (0.895) 0.798 0.949 0.895 0.946 0.983 0.973 0.944 0.964 0.954 0.991 0.904 0.873 
   2   (0.105) 0.202 0.051 0.105 0.054 0.017 0.027 0.056 0.036 0.046 0.009 0.096 0.127 

Locus 1099 : 
2 alleles
13.0% missing data
   2   (0.912) 0.925 0.954 0.912 0.968 0.994 0.982 0.938 0.952 0.931 0.961 0.925 0.895 
   4   (0.088) 0.075 0.046 0.088 0.032 0.006 0.018 0.062 0.048 0.069 0.039 0.075 0.105 

Locus 1100 : 
2 alleles
7.2% missing data
   3   (0.904) 0.942 0.915 0.904 0.922 0.991 0.947 0.904 0.913 0.941 0.986 0.912 0.978 
   1   (0.096) 0.058 0.085 0.096 0.078 0.009 0.053 0.096 0.087 0.059 0.014 0.088 0.022 

Locus 1101 : 
2 alleles
10.1% missing data
   3   (0.939) 0.987 0.918 0.939 0.996 0.980 0.994 0.929 0.956 0.863 0.995 0.935 0.936 
   1   (0.061) 0.013 0.082 0.061 0.004 0.020 0.006 0.071 0.044 0.137 0.005 0.065 0.064 

Locus 1102 : 
2 alleles
14.5% missing data
   2   (0.081) 0.048 0.223 0.081 0.018 0.016 0.025 0.031 0.031 0.078 0.018 0.067 0.043 
   3   (0.919) 0.952 0.777 0.919 0.982 0.984 0.975 0.969 0.969 0.922 0.982 0.933 0.957 

Locus 1103 : 
2 alleles
4.3% missing data
   2   (0.878) 0.917 0.911 0.878 0.944 0.989 0.968 0.895 0.953 0.848 0.992 0.886 0.913 
   4   (0.122) 0.083 0.089 0.122 0.056 0.011 0.032 0.105 0.047 0.152 0.008 0.114 0.087 

Locus 1104 : 
2 alleles
14.5% missing data
   2   (0.855) 0.915 0.908 0.855 0.837 0.893 0.776 0.884 0.851 0.890 0.962 0.853 0.797 
   1   (0.145) 0.085 0.092 0.145 0.163 0.107 0.224 0.116 0.149 0.110 0.038 0.147 0.203 

Locus 1105 : 
2 alleles
11.6% missing data
   4   (0.928) 0.918 0.974 0.929 0.594 0.907 0.979 0.979 0.951 0.986 0.936 0.942 0.995 
   2   (0.072) 0.082 0.026 0.071 0.406 0.093 0.021 0.021 0.049 0.014 0.064 0.058 0.005 

Locus 1106 : 
2 alleles
18.8% missing data
   2   (0.810) 0.792 0.793 0.810 0.969 0.893 0.952 0.828 0.965 0.777 0.970 0.756 0.837 
   4   (0.190) 0.208 0.207 0.190 0.031 0.107 0.048 0.172 0.035 0.223 0.030 0.244 0.163 

Locus 1107 : 
2 alleles
12.3% missing data
   4   (0.949) 0.888 0.993 0.949 0.700 0.986 0.974 0.992 0.989 0.995 0.742 0.962 0.999 
   2   (0.051) 0.112 0.007 0.051 0.300 0.014 0.026 0.008 0.011 0.005 0.258 0.038 0.001 

Locus 1108 : 
2 alleles
3.6% missing data
   1   (0.107) 0.027 0.082 0.107 0.008 0.007 0.257 0.123 0.016 0.225 0.006 0.103 0.065 
   4   (0.893) 0.973 0.918 0.893 0.992 0.993 0.743 0.877 0.984 0.775 0.994 0.897 0.935 

Locus 1109 : 
2 alleles
2.9% missing data
   3   (0.908) 0.879 0.963 0.908 0.948 0.985 0.968 0.951 0.968 0.969 0.957 0.917 0.982 
   2   (0.092) 0.121 0.037 0.092 0.052 0.015 0.032 0.049 0.032 0.031 0.043 0.083 0.018 

Locus 1110 : 
2 alleles
5.8% missing data
   3   (0.838) 0.696 0.899 0.838 0.923 0.873 0.963 0.875 0.874 0.937 0.649 0.826 0.943 
   4   (0.162) 0.304 0.101 0.162 0.077 0.127 0.037 0.125 0.126 0.063 0.351 0.174 0.057 

Locus 1111 : 
2 alleles
7.2% missing data
   2   (0.111) 0.049 0.110 0.111 0.020 0.011 0.490 0.099 0.015 0.090 0.008 0.120 0.264 
   4   (0.889) 0.951 0.890 0.889 0.980 0.989 0.510 0.901 0.985 0.910 0.992 0.880 0.736 

Locus 1112 : 
2 alleles
2.9% missing data
   2   (0.908) 0.892 0.966 0.908 0.759 0.754 0.973 0.966 0.802 0.971 0.948 0.921 0.995 
   4   (0.092) 0.108 0.034 0.092 0.241 0.246 0.027 0.034 0.198 0.029 0.052 0.079 0.005 

Locus 1113 : 
2 alleles
2.9% missing data
   3   (0.898) 0.944 0.917 0.898 0.979 0.987 0.983 0.905 0.983 0.830 0.990 0.903 0.973 
   1   (0.102) 0.056 0.083 0.102 0.021 0.013 0.017 0.095 0.017 0.170 0.010 0.097 0.027 

Locus 1114 : 
2 alleles
4.3% missing data
   2   (0.847) 0.831 0.909 0.846 0.934 0.913 0.941 0.847 0.973 0.903 0.894 0.818 0.930 
   4   (0.153) 0.169 0.091 0.154 0.066 0.087 0.059 0.153 0.027 0.097 0.106 0.182 0.070 

Locus 1115 : 
2 alleles
10.9% missing data
   4   (0.873) 0.897 0.892 0.873 0.908 0.981 0.863 0.874 0.935 0.938 0.910 0.872 0.857 
   2   (0.127) 0.103 0.108 0.127 0.092 0.019 0.137 0.126 0.065 0.062 0.090 0.128 0.143 

Locus 1116 : 
2 alleles
12.3% missing data
   1   (0.863) 0.822 0.935 0.863 0.925 0.910 0.744 0.881 0.982 0.954 0.901 0.879 0.975 
   2   (0.137) 0.178 0.065 0.137 0.075 0.090 0.256 0.119 0.018 0.046 0.099 0.121 0.025 

Locus 1117 : 
2 alleles
13.0% missing data
   4   (0.928) 0.873 0.987 0.929 0.953 0.878 0.462 0.981 0.984 0.990 0.961 0.945 0.997 
   1   (0.072) 0.127 0.013 0.071 0.047 0.122 0.538 0.019 0.016 0.010 0.039 0.055 0.003 

Locus 1118 : 
2 alleles
13.0% missing data
   2   (0.278) 0.362 0.291 0.278 0.207 0.071 0.086 0.232 0.524 0.220 0.248 0.249 0.505 
   4   (0.722) 0.638 0.709 0.722 0.793 0.929 0.914 0.768 0.476 0.780 0.752 0.751 0.495 

Locus 1119 : 
2 alleles
6.5% missing data
   4   (0.843) 0.848 0.887 0.843 0.922 0.940 0.956 0.805 0.893 0.880 0.924 0.849 0.917 
   2   (0.157) 0.152 0.113 0.157 0.078 0.060 0.044 0.195 0.107 0.120 0.076 0.151 0.083 

Locus 1120 : 
2 alleles
3.6% missing data
   2   (0.936) 0.988 0.882 0.936 0.997 0.996 0.995 0.878 0.990 0.851 0.998 0.943 0.981 
   1   (0.064) 0.012 0.118 0.064 0.003 0.004 0.005 0.122 0.010 0.149 0.002 0.057 0.019 

Locus 1121 : 
2 alleles
8.7% missing data
   1   (0.835) 0.880 0.582 0.835 0.949 0.977 0.964 0.803 0.884 0.883 0.985 0.827 0.870 
   2   (0.165) 0.120 0.418 0.165 0.051 0.023 0.036 0.197 0.116 0.117 0.015 0.173 0.130 

Locus 1122 : 
2 alleles
11.6% missing data
   1   (0.769) 0.757 0.669 0.769 0.795 0.797 0.903 0.809 0.586 0.856 0.539 0.788 0.796 
   3   (0.231) 0.243 0.331 0.231 0.205 0.203 0.097 0.191 0.414 0.144 0.461 0.212 0.204 

Locus 1123 : 
2 alleles
4.3% missing data
   3   (0.873) 0.930 0.928 0.873 0.828 0.987 0.968 0.901 0.740 0.810 0.897 0.893 0.918 
   4   (0.127) 0.070 0.072 0.127 0.172 0.013 0.032 0.099 0.260 0.190 0.103 0.107 0.082 

Locus 1124 : 
2 alleles
16.7% missing data
   2   (0.871) 0.745 0.941 0.871 0.737 0.980 0.959 0.930 0.911 0.958 0.976 0.889 0.924 
   4   (0.129) 0.255 0.059 0.129 0.263 0.020 0.041 0.070 0.089 0.042 0.024 0.111 0.076 

Locus 1125 : 
2 alleles
5.8% missing data
   2   (0.900) 0.898 0.974 0.900 0.847 0.970 0.582 0.964 0.785 0.980 0.860 0.911 0.992 
   1   (0.100) 0.102 0.026 0.100 0.153 0.030 0.418 0.036 0.215 0.020 0.140 0.089 0.008 

Locus 1126 : 
2 alleles
9.4% missing data
   4   (0.917) 0.975 0.895 0.918 0.971 0.994 0.985 0.891 0.644 0.933 0.996 0.927 0.955 
   3   (0.083) 0.025 0.105 0.082 0.029 0.006 0.015 0.109 0.356 0.067 0.004 0.073 0.045 

Locus 1127 : 
2 alleles
3.6% missing data
   4   (0.819) 0.874 0.708 0.817 0.949 0.848 0.950 0.826 0.943 0.898 0.376 0.786 0.903 
   2   (0.181) 0.126 0.292 0.183 0.051 0.152 0.050 0.174 0.057 0.102 0.624 0.214 0.097 

Locus 1128 : 
2 alleles
5.1% missing data
   1   (0.284) 0.158 0.541 0.283 0.058 0.249 0.721 0.269 0.166 0.319 0.387 0.291 0.203 
   3   (0.716) 0.842 0.459 0.717 0.942 0.751 0.279 0.731 0.834 0.681 0.613 0.709 0.797 

Locus 1129 : 
2 alleles
15.2% missing data
   1   (0.714) 0.672 0.650 0.714 0.865 0.917 0.869 0.710 0.870 0.716 0.739 0.715 0.837 
   4   (0.286) 0.328 0.350 0.286 0.135 0.083 0.131 0.290 0.130 0.284 0.261 0.285 0.163 

Locus 1130 : 
2 alleles
5.8% missing data
   2   (0.874) 0.883 0.880 0.873 0.960 0.985 0.955 0.894 0.954 0.913 0.981 0.881 0.886 
   4   (0.126) 0.117 0.120 0.127 0.040 0.015 0.045 0.106 0.046 0.087 0.019 0.119 0.114 

Locus 1131 : 
2 alleles
2.9% missing data
   4   (0.227) 0.094 0.489 0.227 0.039 0.028 0.052 0.249 0.114 0.509 0.049 0.232 0.488 
   2   (0.773) 0.906 0.511 0.773 0.961 0.972 0.948 0.751 0.886 0.491 0.951 0.768 0.512 

Locus 1132 : 
2 alleles
2.9% missing data
   3   (0.947) 0.887 0.993 0.948 0.974 0.991 0.629 0.992 0.988 0.995 0.896 0.961 0.999 
   1   (0.053) 0.113 0.007 0.052 0.026 0.009 0.371 0.008 0.012 0.005 0.104 0.039 0.001 

Locus 1133 : 
2 alleles
2.9% missing data
   4   (0.914) 0.867 0.930 0.914 0.955 0.967 0.960 0.965 0.957 0.968 0.906 0.929 0.989 
   1   (0.086) 0.133 0.070 0.086 0.045 0.033 0.040 0.035 0.043 0.032 0.094 0.071 0.011 

Locus 1134 : 
2 alleles
13.8% missing data
   3   (0.790) 0.836 0.819 0.790 0.925 0.852 0.934 0.712 0.937 0.731 0.832 0.777 0.874 
   1   (0.210) 0.164 0.181 0.210 0.075 0.148 0.066 0.288 0.063 0.269 0.168 0.223 0.126 

Locus 1135 : 
2 alleles
3.6% missing data
   3   (0.813) 0.749 0.936 0.812 0.818 0.716 0.551 0.909 0.734 0.935 0.789 0.838 0.412 
   2   (0.187) 0.251 0.064 0.188 0.182 0.284 0.449 0.091 0.266 0.065 0.211 0.162 0.588 

Locus 1136 : 
2 alleles
2.9% missing data
   1   (0.920) 0.957 0.935 0.920 0.972 0.990 0.986 0.905 0.915 0.954 0.981 0.906 0.930 
   4   (0.080) 0.043 0.065 0.080 0.028 0.010 0.014 0.095 0.085 0.046 0.019 0.094 0.070 

Locus 1137 : 
2 alleles
10.9% missing data
   3   (0.894) 0.896 0.944 0.894 0.920 0.899 0.966 0.909 0.981 0.953 0.728 0.895 0.928 
   1   (0.106) 0.104 0.056 0.106 0.080 0.101 0.034 0.091 0.019 0.047 0.272 0.105 0.072 

Locus 1138 : 
2 alleles
5.8% missing data
   2   (0.719) 0.725 0.681 0.718 0.751 0.759 0.885 0.764 0.950 0.771 0.330 0.710 0.553 
   4   (0.281) 0.275 0.319 0.282 0.249 0.241 0.115 0.236 0.050 0.229 0.670 0.290 0.447 

Locus 1139 : 
2 alleles
10.1% missing data
   2   (0.898) 0.957 0.699 0.898 0.986 0.899 0.982 0.914 0.954 0.900 0.972 0.897 0.955 
   4   (0.102) 0.043 0.301 0.102 0.014 0.101 0.018 0.086 0.046 0.100 0.028 0.103 0.045 

Locus 1140 : 
2 alleles
6.5% missing data
   2   (0.456) 0.286 0.597 0.455 0.212 0.888 0.445 0.505 0.788 0.637 0.306 0.443 0.424 
   4   (0.544) 0.714 0.403 0.545 0.788 0.112 0.555 0.495 0.212 0.363 0.694 0.557 0.576 

Locus 1141 : 
2 alleles
2.9% missing data
   4   (0.844) 0.584 0.919 0.844 0.879 0.941 0.755 0.946 0.934 0.967 0.923 0.865 0.988 
   3   (0.156) 0.416 0.081 0.156 0.121 0.059 0.245 0.054 0.066 0.033 0.077 0.135 0.012 

Locus 1142 : 
2 alleles
12.3% missing data
   4   (0.802) 0.870 0.726 0.802 0.942 0.975 0.835 0.841 0.894 0.729 0.866 0.809 0.378 
   2   (0.198) 0.130 0.274 0.198 0.058 0.025 0.165 0.159 0.106 0.271 0.134 0.191 0.622 

Locus 1143 : 
2 alleles
4.3% missing data
   1   (0.874) 0.932 0.663 0.874 0.981 0.977 0.975 0.872 0.952 0.903 0.537 0.874 0.726 
   3   (0.126) 0.068 0.337 0.126 0.019 0.023 0.025 0.128 0.048 0.097 0.463 0.126 0.274 

Locus 1144 : 
2 alleles
8.0% missing data
   2   (0.918) 0.976 0.935 0.918 0.989 0.995 0.722 0.903 0.992 0.940 0.996 0.918 0.958 
   4   (0.082) 0.024 0.065 0.082 0.011 0.005 0.278 0.097 0.008 0.060 0.004 0.082 0.042 

Locus 1145 : 
2 alleles
5.1% missing data
   1   (0.175) 0.219 0.089 0.175 0.057 0.047 0.078 0.201 0.093 0.155 0.026 0.169 0.137 
   3   (0.825) 0.781 0.911 0.825 0.943 0.953 0.922 0.799 0.907 0.845 0.974 0.831 0.863 

Locus 1146 : 
2 alleles
10.9% missing data
   1   (0.910) 0.922 0.965 0.910 0.767 0.782 0.614 0.973 0.960 0.984 0.739 0.928 0.986 
   3   (0.090) 0.078 0.035 0.090 0.233 0.218 0.386 0.027 0.040 0.016 0.261 0.072 0.014 

Locus 1147 : 
2 alleles
2.9% missing data
   1   (0.906) 0.943 0.933 0.906 0.986 0.987 0.984 0.902 0.971 0.884 0.994 0.909 0.962 
   3   (0.094) 0.057 0.067 0.094 0.014 0.013 0.016 0.098 0.029 0.116 0.006 0.091 0.038 

Locus 1148 : 
2 alleles
3.6% missing data
   1   (0.900) 0.949 0.909 0.899 0.983 0.992 0.982 0.779 0.968 0.929 0.993 0.901 0.966 
   3   (0.100) 0.051 0.091 0.101 0.017 0.008 0.018 0.221 0.032 0.071 0.007 0.099 0.034 

Locus 1149 : 
2 alleles
15.2% missing data
   2   (0.461) 0.403 0.640 0.461 0.434 0.523 0.120 0.448 0.265 0.616 0.416 0.468 0.640 
   4   (0.539) 0.597 0.360 0.539 0.566 0.477 0.880 0.552 0.735 0.384 0.584 0.532 0.360 

Locus 1150 : 
2 alleles
4.3% missing data
   2   (0.923) 0.966 0.745 0.923 0.988 0.993 0.988 0.945 0.991 0.955 0.983 0.924 0.978 
   3   (0.077) 0.034 0.255 0.077 0.012 0.007 0.012 0.055 0.009 0.045 0.017 0.076 0.022 

Locus 1151 : 
2 alleles
15.2% missing data
   4   (0.951) 0.988 0.888 0.951 0.997 0.997 0.993 0.938 0.990 0.953 0.998 0.954 0.995 
   2   (0.049) 0.012 0.112 0.049 0.003 0.003 0.007 0.062 0.010 0.047 0.002 0.046 0.005 

Locus 1152 : 
2 alleles
13.0% missing data
   4   (0.899) 0.961 0.935 0.898 0.987 0.965 0.985 0.796 0.951 0.933 0.988 0.844 0.744 
   3   (0.101) 0.039 0.065 0.102 0.013 0.035 0.015 0.204 0.049 0.067 0.012 0.156 0.256 

Locus 1153 : 
2 alleles
13.8% missing data
   3   (0.899) 0.927 0.776 0.899 0.971 0.983 0.937 0.955 0.824 0.927 0.827 0.910 0.941 
   4   (0.101) 0.073 0.224 0.101 0.029 0.017 0.063 0.045 0.176 0.073 0.173 0.090 0.059 

Locus 1154 : 
2 alleles
6.5% missing data
   1   (0.924) 0.964 0.960 0.924 0.988 0.995 0.981 0.808 0.977 0.965 0.980 0.904 0.901 
   3   (0.076) 0.036 0.040 0.076 0.012 0.005 0.019 0.192 0.023 0.035 0.020 0.096 0.099 

Locus 1155 : 
2 alleles
13.8% missing data
   3   (0.818) 0.878 0.864 0.818 0.959 0.879 0.571 0.859 0.967 0.772 0.885 0.818 0.815 
   1   (0.182) 0.122 0.136 0.182 0.041 0.121 0.429 0.141 0.033 0.228 0.115 0.182 0.185 

Locus 1156 : 
2 alleles
10.9% missing data
   3   (0.813) 0.699 0.906 0.812 0.823 0.719 0.939 0.857 0.938 0.927 0.675 0.814 0.917 
   1   (0.187) 0.301 0.094 0.188 0.177 0.281 0.061 0.143 0.062 0.073 0.325 0.186 0.083 

Locus 1157 : 
2 alleles
6.5% missing data
   1   (0.843) 0.905 0.804 0.843 0.939 0.979 0.917 0.821 0.958 0.765 0.952 0.855 0.820 
   3   (0.157) 0.095 0.196 0.157 0.061 0.021 0.083 0.179 0.042 0.235 0.048 0.145 0.180 

Locus 1158 : 
2 alleles
1.4% missing data
   1   (0.787) 0.821 0.845 0.787 0.878 0.957 0.935 0.785 0.935 0.653 0.814 0.783 0.835 
   2   (0.213) 0.179 0.155 0.213 0.122 0.043 0.065 0.215 0.065 0.347 0.186 0.217 0.165 

Locus 1159 : 
2 alleles
5.1% missing data
   1   (0.765) 0.702 0.813 0.765 0.892 0.681 0.930 0.799 0.887 0.776 0.764 0.775 0.815 
   3   (0.235) 0.298 0.187 0.235 0.108 0.319 0.070 0.201 0.113 0.224 0.236 0.225 0.185 

Locus 1160 : 
2 alleles
7.2% missing data
   4   (0.850) 0.831 0.884 0.850 0.942 0.980 0.953 0.860 0.837 0.892 0.980 0.848 0.734 
   2   (0.150) 0.169 0.116 0.150 0.058 0.020 0.047 0.140 0.163 0.108 0.020 0.152 0.266 

Locus 1161 : 
2 alleles
21.0% missing data
   1   (0.690) 0.764 0.683 0.689 0.266 0.650 0.915 0.773 0.795 0.629 0.824 0.687 0.728 
   3   (0.310) 0.236 0.317 0.311 0.734 0.350 0.085 0.227 0.205 0.371 0.176 0.313 0.272 

Locus 1162 : 
2 alleles
3.6% missing data
   2   (0.163) 0.144 0.123 0.164 0.061 0.163 0.043 0.187 0.099 0.163 0.024 0.166 0.030 
   3   (0.837) 0.856 0.877 0.836 0.939 0.837 0.957 0.813 0.901 0.837 0.976 0.834 0.970 

Locus 1163 : 
2 alleles
17.4% missing data
   2   (0.925) 0.968 0.945 0.925 0.992 0.961 0.986 0.919 0.987 0.909 0.993 0.915 0.852 
   4   (0.075) 0.032 0.055 0.075 0.008 0.039 0.014 0.081 0.013 0.091 0.007 0.085 0.148 

Locus 1164 : 
2 alleles
5.8% missing data
   2   (0.566) 0.696 0.503 0.566 0.235 0.957 0.541 0.624 0.144 0.444 0.950 0.600 0.513 
   4   (0.434) 0.304 0.497 0.434 0.765 0.043 0.459 0.376 0.856 0.556 0.050 0.400 0.487 

Locus 1165 : 
2 alleles
5.1% missing data
   3   (0.760) 0.760 0.825 0.759 0.824 0.071 0.936 0.756 0.939 0.824 0.851 0.750 0.754 
   1   (0.240) 0.240 0.175 0.241 0.176 0.929 0.064 0.244 0.061 0.176 0.149 0.250 0.246 

Locus 1166 : 
2 alleles
5.8% missing data
   1   (0.838) 0.922 0.858 0.838 0.857 0.977 0.930 0.816 0.959 0.834 0.525 0.827 0.792 
   3   (0.162) 0.078 0.142 0.162 0.143 0.023 0.070 0.184 0.041 0.166 0.475 0.173 0.208 

Locus 1167 : 
2 alleles
3.6% missing data
   3   (0.891) 0.906 0.955 0.891 0.901 0.957 0.962 0.911 0.738 0.956 0.728 0.901 0.986 
   1   (0.109) 0.094 0.045 0.109 0.099 0.043 0.038 0.089 0.262 0.044 0.272 0.099 0.014 

Locus 1168 : 
2 alleles
9.4% missing data
   1   (0.891) 0.957 0.910 0.891 0.986 0.988 0.786 0.906 0.971 0.896 0.992 0.896 0.843 
   3   (0.109) 0.043 0.090 0.109 0.014 0.012 0.214 0.094 0.029 0.104 0.008 0.104 0.157 

Locus 1169 : 
2 alleles
12.3% missing data
   1   (0.900) 0.900 0.961 0.899 0.969 0.835 0.971 0.922 0.975 0.954 0.881 0.897 0.926 
   3   (0.100) 0.100 0.039 0.101 0.031 0.165 0.029 0.078 0.025 0.046 0.119 0.103 0.074 

Locus 1170 : 
2 alleles
5.8% missing data
   1   (0.899) 0.937 0.929 0.900 0.763 0.978 0.967 0.926 0.985 0.941 0.849 0.906 0.933 
   4   (0.101) 0.063 0.071 0.100 0.237 0.022 0.033 0.074 0.015 0.059 0.151 0.094 0.067 

Locus 1171 : 
2 alleles
5.8% missing data
   3   (0.393) 0.460 0.361 0.393 0.157 0.383 0.818 0.433 0.248 0.285 0.144 0.363 0.520 
   4   (0.607) 0.540 0.639 0.607 0.843 0.617 0.182 0.567 0.752 0.715 0.856 0.637 0.480 

Locus 1172 : 
2 alleles
13.8% missing data
   2   (0.927) 0.877 0.973 0.927 0.974 0.976 0.939 0.978 0.828 0.974 0.994 0.939 0.996 
   3   (0.073) 0.123 0.027 0.073 0.026 0.024 0.061 0.022 0.172 0.026 0.006 0.061 0.004 

Locus 1173 : 
2 alleles
3.6% missing data
   1   (0.618) 0.622 0.626 0.618 0.910 0.917 0.601 0.492 0.744 0.636 0.593 0.581 0.697 
   2   (0.382) 0.378 0.374 0.382 0.090 0.083 0.399 0.508 0.256 0.364 0.407 0.419 0.303 

Locus 1174 : 
2 alleles
13.0% missing data
   3   (0.860) 0.938 0.869 0.859 0.977 0.982 0.976 0.869 0.919 0.694 0.986 0.856 0.782 
   1   (0.140) 0.062 0.131 0.141 0.023 0.018 0.024 0.131 0.081 0.306 0.014 0.144 0.218 

Locus 1175 : 
2 alleles
2.2% missing data
   1   (0.856) 0.785 0.930 0.856 0.774 0.806 0.950 0.924 0.940 0.934 0.643 0.871 0.964 
   3   (0.144) 0.215 0.070 0.144 0.226 0.194 0.050 0.076 0.060 0.066 0.357 0.129 0.036 

Locus 1176 : 
2 alleles
7.2% missing data
   1   (0.876) 0.903 0.900 0.875 0.902 0.974 0.970 0.898 0.943 0.922 0.675 0.878 0.853 
   3   (0.124) 0.097 0.100 0.125 0.098 0.026 0.030 0.102 0.057 0.078 0.325 0.122 0.147 

Locus 1177 : 
2 alleles
13.0% missing data
   3   (0.921) 0.947 0.965 0.921 0.981 0.933 0.980 0.919 0.958 0.956 0.816 0.921 0.926 
   1   (0.079) 0.053 0.035 0.079 0.019 0.067 0.020 0.081 0.042 0.044 0.184 0.079 0.074 

Locus 1178 : 
2 alleles
2.9% missing data
   3   (0.873) 0.873 0.896 0.873 0.941 0.985 0.937 0.922 0.958 0.856 0.974 0.888 0.860 
   1   (0.127) 0.127 0.104 0.127 0.059 0.015 0.063 0.078 0.042 0.144 0.026 0.112 0.140 

Locus 1179 : 
2 alleles
10.9% missing data
   2   (0.827) 0.843 0.842 0.827 0.932 0.964 0.943 0.737 0.939 0.844 0.891 0.827 0.903 
   4   (0.173) 0.157 0.158 0.173 0.068 0.036 0.057 0.263 0.061 0.156 0.109 0.173 0.097 

Locus 1180 : 
2 alleles
7.2% missing data
   1   (0.185) 0.249 0.154 0.185 0.125 0.050 0.050 0.151 0.088 0.108 0.110 0.185 0.058 
   3   (0.815) 0.751 0.846 0.815 0.875 0.950 0.950 0.849 0.912 0.892 0.890 0.815 0.942 

Locus 1181 : 
2 alleles
11.6% missing data
   3   (0.915) 0.971 0.844 0.915 0.991 0.935 0.985 0.936 0.987 0.854 0.992 0.916 0.914 
   1   (0.085) 0.029 0.156 0.085 0.009 0.065 0.015 0.064 0.013 0.146 0.008 0.084 0.086 

Locus 1182 : 
2 alleles
11.6% missing data
   2   (0.896) 0.867 0.947 0.896 0.970 0.918 0.976 0.934 0.970 0.908 0.921 0.905 0.977 
   4   (0.104) 0.133 0.053 0.104 0.030 0.082 0.024 0.066 0.030 0.092 0.079 0.095 0.023 

Locus 1183 : 
2 alleles
2.9% missing data
   4   (0.900) 0.948 0.846 0.899 0.989 0.992 0.986 0.913 0.962 0.909 0.983 0.899 0.957 
   3   (0.100) 0.052 0.154 0.101 0.011 0.008 0.014 0.087 0.038 0.091 0.017 0.101 0.043 

Locus 1184 : 
2 alleles
10.9% missing data
   4   (0.729) 0.655 0.686 0.729 0.891 0.908 0.800 0.718 0.702 0.773 0.945 0.744 0.837 
   2   (0.271) 0.345 0.314 0.271 0.109 0.092 0.200 0.282 0.298 0.227 0.055 0.256 0.163 

Locus 1185 : 
2 alleles
13.8% missing data
   4   (0.910) 0.952 0.939 0.911 0.984 0.952 0.980 0.825 0.975 0.937 0.958 0.899 0.966 
   2   (0.090) 0.048 0.061 0.089 0.016 0.048 0.020 0.175 0.025 0.063 0.042 0.101 0.034 

Locus 1186 : 
2 alleles
0.7% missing data
   4   (0.844) 0.759 0.918 0.844 0.890 0.772 0.948 0.899 0.937 0.886 0.969 0.861 0.893 
   2   (0.156) 0.241 0.082 0.156 0.110 0.228 0.052 0.101 0.063 0.114 0.031 0.139 0.107 

Locus 1187 : 
2 alleles
12.3% missing data
   3   (0.883) 0.820 0.955 0.883 0.913 0.976 0.958 0.941 0.896 0.923 0.937 0.899 0.964 
   1   (0.117) 0.180 0.045 0.117 0.087 0.024 0.042 0.059 0.104 0.077 0.063 0.101 0.036 

Locus 1188 : 
2 alleles
11.6% missing data
   2   (0.862) 0.926 0.777 0.862 0.974 0.862 0.943 0.909 0.984 0.733 0.865 0.868 0.928 
   3   (0.138) 0.074 0.223 0.138 0.026 0.138 0.057 0.091 0.016 0.267 0.135 0.132 0.072 

Locus 1189 : 
2 alleles
5.1% missing data
   2   (0.818) 0.912 0.695 0.818 0.919 0.980 0.260 0.827 0.777 0.880 0.934 0.808 0.658 
   1   (0.182) 0.088 0.305 0.182 0.081 0.020 0.740 0.173 0.223 0.120 0.066 0.192 0.342 

Locus 1190 : 
2 alleles
13.8% missing data
   2   (0.568) 0.627 0.670 0.567 0.401 0.487 0.296 0.618 0.263 0.636 0.566 0.590 0.452 
   4   (0.432) 0.373 0.330 0.433 0.599 0.513 0.704 0.382 0.737 0.364 0.434 0.410 0.548 

Locus 1191 : 
2 alleles
5.8% missing data
   3   (0.900) 0.923 0.927 0.900 0.901 0.991 0.970 0.874 0.979 0.959 0.989 0.883 0.871 
   4   (0.100) 0.077 0.073 0.100 0.099 0.009 0.030 0.126 0.021 0.041 0.011 0.117 0.129 

Locus 1192 : 
2 alleles
3.6% missing data
   2   (0.925) 0.837 0.969 0.925 0.858 0.971 0.961 0.976 0.977 0.985 0.966 0.940 0.997 
   4   (0.075) 0.163 0.031 0.075 0.142 0.029 0.039 0.024 0.023 0.015 0.034 0.060 0.003 

Locus 1193 : 
2 alleles
2.9% missing data
   3   (0.875) 0.890 0.915 0.874 0.971 0.980 0.964 0.898 0.887 0.936 0.988 0.866 0.391 
   1   (0.125) 0.110 0.085 0.126 0.029 0.020 0.036 0.102 0.113 0.064 0.012 0.134 0.609 

Locus 1194 : 
2 alleles
2.9% missing data
   2   (0.113) 0.127 0.038 0.112 0.323 0.018 0.266 0.047 0.148 0.022 0.393 0.094 0.009 
   4   (0.887) 0.873 0.962 0.888 0.677 0.982 0.734 0.953 0.852 0.978 0.607 0.906 0.991 

Locus 1195 : 
2 alleles
14.5% missing data
   2   (0.880) 0.847 0.739 0.880 0.951 0.895 0.951 0.930 0.959 0.951 0.868 0.892 0.872 
   4   (0.120) 0.153 0.261 0.120 0.049 0.105 0.049 0.070 0.041 0.049 0.132 0.108 0.128 

Locus 1196 : 
2 alleles
13.0% missing data
   4   (0.577) 0.611 0.671 0.578 0.609 0.866 0.210 0.590 0.213 0.586 0.574 0.565 0.346 
   2   (0.423) 0.389 0.329 0.422 0.391 0.134 0.790 0.410 0.787 0.414 0.426 0.435 0.654 

Locus 1197 : 
2 alleles
3.6% missing data
   2   (0.898) 0.957 0.921 0.898 0.986 0.988 0.789 0.844 0.970 0.930 0.992 0.903 0.973 
   4   (0.102) 0.043 0.079 0.102 0.014 0.012 0.211 0.156 0.030 0.070 0.008 0.097 0.027 

Locus 1198 : 
2 alleles
4.3% missing data
   3   (0.942) 0.989 0.886 0.942 0.997 0.997 0.995 0.934 0.996 0.886 0.998 0.939 0.987 
   4   (0.058) 0.011 0.114 0.058 0.003 0.003 0.005 0.066 0.004 0.114 0.002 0.061 0.013 

Locus 1199 : 
2 alleles
5.8% missing data
   3   (0.786) 0.712 0.843 0.786 0.905 0.935 0.885 0.799 0.952 0.801 0.817 0.793 0.904 
   1   (0.214) 0.288 0.157 0.214 0.095 0.065 0.115 0.201 0.048 0.199 0.183 0.207 0.096 

Locus 1200 : 
2 alleles
5.1% missing data
   3   (0.532) 0.415 0.743 0.532 0.466 0.128 0.550 0.465 0.596 0.672 0.695 0.522 0.592 
   1   (0.468) 0.585 0.257 0.468 0.534 0.872 0.450 0.535 0.404 0.328 0.305 0.478 0.408 

Locus 1201 : 
2 alleles
2.9% missing data
   1   (0.806) 0.883 0.745 0.806 0.914 0.068 0.954 0.804 0.573 0.838 0.968 0.817 0.867 
   2   (0.194) 0.117 0.255 0.194 0.086 0.932 0.046 0.196 0.427 0.162 0.032 0.183 0.133 

Locus 1202 : 
2 alleles
5.8% missing data
   4   (0.570) 0.617 0.570 0.570 0.782 0.907 0.463 0.638 0.331 0.434 0.375 0.589 0.412 
   2   (0.430) 0.383 0.430 0.430 0.218 0.093 0.537 0.362 0.669 0.566 0.625 0.411 0.588 

Locus 1203 : 
2 alleles
3.6% missing data
   2   (0.920) 0.897 0.972 0.920 0.903 0.898 0.956 0.967 0.987 0.974 0.920 0.929 0.869 
   4   (0.080) 0.103 0.028 0.080 0.097 0.102 0.044 0.033 0.013 0.026 0.080 0.071 0.131 

Locus 1204 : 
2 alleles
0.7% missing data
   1   (0.830) 0.864 0.783 0.830 0.895 0.981 0.964 0.861 0.376 0.870 0.987 0.837 0.629 
   3   (0.170) 0.136 0.217 0.170 0.105 0.019 0.036 0.139 0.624 0.130 0.013 0.163 0.371 

Locus 1205 : 
2 alleles
1.4% missing data
   3   (0.888) 0.901 0.939 0.888 0.925 0.985 0.970 0.928 0.742 0.941 0.991 0.896 0.982 
   1   (0.112) 0.099 0.061 0.112 0.075 0.015 0.030 0.072 0.258 0.059 0.009 0.104 0.018 

Locus 1206 : 
2 alleles
2.9% missing data
   3   (0.950) 0.826 0.993 0.950 0.896 0.981 0.981 0.992 0.977 0.995 0.858 0.962 0.998 
   1   (0.050) 0.174 0.007 0.050 0.104 0.019 0.019 0.008 0.023 0.005 0.142 0.038 0.002 

Locus 1207 : 
2 alleles
5.8% missing data
   2   (0.824) 0.745 0.865 0.824 0.887 0.950 0.865 0.892 0.874 0.873 0.735 0.841 0.920 
   4   (0.176) 0.255 0.135 0.176 0.113 0.050 0.135 0.108 0.126 0.127 0.265 0.159 0.080 

Locus 1208 : 
2 alleles
3.6% missing data
   1   (0.844) 0.789 0.902 0.844 0.864 0.836 0.926 0.864 0.971 0.923 0.954 0.852 0.966 
   3   (0.156) 0.211 0.098 0.156 0.136 0.164 0.074 0.136 0.029 0.077 0.046 0.148 0.034 

Locus 1209 : 
2 alleles
10.1% missing data
   1   (0.892) 0.942 0.924 0.891 0.973 0.992 0.978 0.914 0.932 0.852 0.978 0.904 0.895 
   4   (0.108) 0.058 0.076 0.109 0.027 0.008 0.022 0.086 0.068 0.148 0.022 0.096 0.105 

Locus 1210 : 
2 alleles
3.6% missing data
   3   (0.893) 0.906 0.887 0.893 0.973 0.711 0.973 0.937 0.775 0.931 0.851 0.901 0.953 
   2   (0.107) 0.094 0.113 0.107 0.027 0.289 0.027 0.063 0.225 0.069 0.149 0.099 0.047 

Locus 1211 : 
2 alleles
4.3% missing data
   4   (0.820) 0.809 0.886 0.819 0.865 0.793 0.913 0.845 0.979 0.829 0.892 0.829 0.924 
   2   (0.180) 0.191 0.114 0.181 0.135 0.207 0.087 0.155 0.021 0.171 0.108 0.171 0.076 

Locus 1212 : 
2 alleles
12.3% missing data
   1   (0.882) 0.933 0.887 0.882 0.964 0.915 0.826 0.899 0.916 0.893 0.957 0.897 0.976 
   3   (0.118) 0.067 0.113 0.118 0.036 0.085 0.174 0.101 0.084 0.107 0.043 0.103 0.024 

Locus 1213 : 
2 alleles
0.7% missing data
   4   (0.910) 0.936 0.932 0.909 0.987 0.966 0.987 0.942 0.980 0.919 0.976 0.916 0.854 
   2   (0.090) 0.064 0.068 0.091 0.013 0.034 0.013 0.058 0.020 0.081 0.024 0.084 0.146 

Locus 1214 : 
2 alleles
5.1% missing data
   1   (0.906) 0.948 0.933 0.906 0.948 0.973 0.796 0.968 0.955 0.944 0.903 0.921 0.446 
   2   (0.094) 0.052 0.067 0.094 0.052 0.027 0.204 0.032 0.045 0.056 0.097 0.079 0.554 

Locus 1215 : 
2 alleles
5.1% missing data
   2   (0.839) 0.459 0.978 0.839 0.147 0.771 0.139 0.975 0.841 0.985 0.927 0.877 0.996 
   4   (0.161) 0.541 0.022 0.161 0.853 0.229 0.861 0.025 0.159 0.015 0.073 0.123 0.004 

Locus 1216 : 
2 alleles
4.3% missing data
   3   (0.911) 0.845 0.978 0.911 0.900 0.944 0.944 0.963 0.932 0.979 0.884 0.925 0.991 
   4   (0.089) 0.155 0.022 0.089 0.100 0.056 0.056 0.037 0.068 0.021 0.116 0.075 0.009 

Locus 1217 : 
2 alleles
5.1% missing data
   1   (0.777) 0.764 0.730 0.777 0.935 0.961 0.939 0.761 0.840 0.745 0.833 0.785 0.866 
   4   (0.223) 0.236 0.270 0.223 0.065 0.039 0.061 0.239 0.160 0.255 0.167 0.215 0.134 

Locus 1218 : 
2 alleles
5.1% missing data
   4   (0.576) 0.533 0.673 0.576 0.798 0.690 0.141 0.644 0.860 0.512 0.687 0.587 0.627 
   2   (0.424) 0.467 0.327 0.424 0.202 0.310 0.859 0.356 0.140 0.488 0.313 0.413 0.373 

Locus 1219 : 
2 alleles
2.9% missing data
   1   (0.878) 0.847 0.938 0.878 0.898 0.982 0.951 0.913 0.971 0.920 0.989 0.891 0.975 
   2   (0.122) 0.153 0.062 0.122 0.102 0.018 0.049 0.087 0.029 0.080 0.011 0.109 0.025 

Locus 1220 : 
2 alleles
13.0% missing data
   1   (0.887) 0.868 0.850 0.886 0.954 0.852 0.954 0.939 0.965 0.943 0.972 0.891 0.979 
   3   (0.113) 0.132 0.150 0.114 0.046 0.148 0.046 0.061 0.035 0.057 0.028 0.109 0.021 

Locus 1221 : 
2 alleles
4.3% missing data
   2   (0.910) 0.940 0.884 0.910 0.985 0.986 0.984 0.905 0.975 0.924 0.992 0.910 0.976 
   4   (0.090) 0.060 0.116 0.090 0.015 0.014 0.016 0.095 0.025 0.076 0.008 0.090 0.024 

Locus 1222 : 
2 alleles
13.0% missing data
   2   (0.379) 0.300 0.518 0.379 0.452 0.376 0.618 0.354 0.214 0.337 0.291 0.380 0.431 
   4   (0.621) 0.700 0.482 0.621 0.548 0.624 0.382 0.646 0.786 0.663 0.709 0.620 0.569 

Locus 1223 : 
2 alleles
1.4% missing data
   1   (0.868) 0.630 0.949 0.868 0.927 0.972 0.962 0.925 0.975 0.960 0.968 0.878 0.915 
   3   (0.132) 0.370 0.051 0.132 0.073 0.028 0.038 0.075 0.025 0.040 0.032 0.122 0.085 

Locus 1224 : 
2 alleles
2.9% missing data
   4   (0.890) 0.906 0.932 0.890 0.914 0.906 0.963 0.925 0.948 0.930 0.851 0.884 0.884 
   2   (0.110) 0.094 0.068 0.110 0.086 0.094 0.037 0.075 0.052 0.070 0.149 0.116 0.116 

Locus 1225 : 
2 alleles
12.3% missing data
   1   (0.872) 0.916 0.889 0.871 0.968 0.845 0.968 0.831 0.886 0.934 0.976 0.835 0.728 
   3   (0.128) 0.084 0.111 0.129 0.032 0.155 0.032 0.169 0.114 0.066 0.024 0.165 0.272 

Locus 1226 : 
2 alleles
3.6% missing data
   3   (0.885) 0.789 0.912 0.885 0.908 0.986 0.970 0.930 0.930 0.968 0.854 0.892 0.966 
   4   (0.115) 0.211 0.088 0.115 0.092 0.014 0.030 0.070 0.070 0.032 0.146 0.108 0.034 

Locus 1227 : 
2 alleles
14.5% missing data
   1   (0.332) 0.294 0.252 0.332 0.214 0.068 0.385 0.531 0.086 0.274 0.525 0.353 0.155 
   3   (0.668) 0.706 0.748 0.668 0.786 0.932 0.615 0.469 0.914 0.726 0.475 0.647 0.845 

Locus 1228 : 
2 alleles
10.9% missing data
   3   (0.946) 0.988 0.899 0.946 0.996 0.982 0.995 0.910 0.994 0.930 0.996 0.953 0.988 
   4   (0.054) 0.012 0.101 0.054 0.004 0.018 0.005 0.090 0.006 0.070 0.004 0.047 0.012 

Locus 1229 : 
2 alleles
3.6% missing data
   1   (0.840) 0.894 0.854 0.840 0.815 0.106 0.963 0.905 0.875 0.892 0.766 0.857 0.698 
   2   (0.160) 0.106 0.146 0.160 0.185 0.894 0.037 0.095 0.125 0.108 0.234 0.143 0.302 

Locus 1230 : 
2 alleles
11.6% missing data
   1   (0.704) 0.632 0.781 0.704 0.647 0.946 0.921 0.803 0.501 0.733 0.139 0.724 0.780 
   2   (0.296) 0.368 0.219 0.296 0.353 0.054 0.079 0.197 0.499 0.267 0.861 0.276 0.220 

Locus 1231 : 
2 alleles
3.6% missing data
   1   (0.555) 0.600 0.594 0.555 0.202 0.693 0.540 0.521 0.355 0.743 0.256 0.528 0.260 
   3   (0.445) 0.400 0.406 0.445 0.798 0.307 0.460 0.479 0.645 0.257 0.744 0.472 0.740 

Locus 1232 : 
2 alleles
13.0% missing data
   1   (0.154) 0.113 0.126 0.154 0.063 0.031 0.037 0.123 0.122 0.192 0.105 0.144 0.265 
   3   (0.846) 0.887 0.874 0.846 0.937 0.969 0.963 0.877 0.878 0.808 0.895 0.856 0.735 

Locus 1233 : 
2 alleles
3.6% missing data
   4   (0.914) 0.969 0.930 0.913 0.982 0.992 0.685 0.938 0.885 0.953 0.994 0.920 0.966 
   2   (0.086) 0.031 0.070 0.087 0.018 0.008 0.315 0.062 0.115 0.047 0.006 0.080 0.034 

Locus 1234 : 
2 alleles
4.3% missing data
   2   (0.261) 0.309 0.155 0.260 0.244 0.939 0.074 0.209 0.790 0.135 0.611 0.254 0.151 
   4   (0.739) 0.691 0.845 0.740 0.756 0.061 0.926 0.791 0.210 0.865 0.389 0.746 0.849 

Locus 1235 : 
2 alleles
10.9% missing data
   4   (0.899) 0.949 0.939 0.899 0.977 0.959 0.950 0.822 0.973 0.915 0.785 0.902 0.887 
   2   (0.101) 0.051 0.061 0.101 0.023 0.041 0.050 0.178 0.027 0.085 0.215 0.098 0.113 

Locus 1236 : 
2 alleles
11.6% missing data
   2   (0.123) 0.095 0.211 0.123 0.039 0.092 0.031 0.096 0.048 0.102 0.012 0.123 0.096 
   4   (0.877) 0.905 0.789 0.877 0.961 0.908 0.969 0.904 0.952 0.898 0.988 0.877 0.904 

Locus 1237 : 
2 alleles
13.0% missing data
   3   (0.911) 0.961 0.927 0.911 0.975 0.993 0.984 0.854 0.985 0.934 0.994 0.897 0.684 
   2   (0.089) 0.039 0.073 0.089 0.025 0.007 0.016 0.146 0.015 0.066 0.006 0.103 0.316 

Locus 1238 : 
2 alleles
4.3% missing data
   2   (0.723) 0.835 0.668 0.722 0.907 0.828 0.731 0.654 0.244 0.796 0.476 0.688 0.749 
   4   (0.277) 0.165 0.332 0.278 0.093 0.172 0.269 0.346 0.756 0.204 0.524 0.312 0.251 

Locus 1239 : 
2 alleles
2.9% missing data
   2   (0.874) 0.859 0.914 0.874 0.888 0.981 0.962 0.918 0.908 0.911 0.909 0.888 0.870 
   4   (0.126) 0.141 0.086 0.126 0.112 0.019 0.038 0.082 0.092 0.089 0.091 0.112 0.130 

Locus 1240 : 
2 alleles
2.9% missing data
   1   (0.887) 0.911 0.942 0.887 0.964 0.852 0.963 0.902 0.825 0.915 0.930 0.899 0.666 
   3   (0.113) 0.089 0.058 0.113 0.036 0.148 0.037 0.098 0.175 0.085 0.070 0.101 0.334 

Locus 1241 : 
2 alleles
5.8% missing data
   4   (0.631) 0.734 0.656 0.631 0.906 0.701 0.878 0.506 0.725 0.438 0.223 0.626 0.617 
   1   (0.369) 0.266 0.344 0.369 0.094 0.299 0.122 0.494 0.275 0.562 0.777 0.374 0.383 

Locus 1242 : 
2 alleles
5.8% missing data
   1   (0.927) 0.977 0.951 0.927 0.992 0.995 0.989 0.895 0.964 0.880 0.994 0.930 0.943 
   2   (0.073) 0.023 0.049 0.073 0.008 0.005 0.011 0.105 0.036 0.120 0.006 0.070 0.057 

Locus 1243 : 
2 alleles
3.6% missing data
   2   (0.197) 0.139 0.193 0.197 0.066 0.475 0.058 0.372 0.058 0.151 0.057 0.228 0.216 
   4   (0.803) 0.861 0.807 0.803 0.934 0.525 0.942 0.628 0.942 0.849 0.943 0.772 0.784 

Locus 1244 : 
2 alleles
2.2% missing data
   3   (0.868) 0.800 0.855 0.868 0.967 0.981 0.956 0.946 0.982 0.897 0.913 0.882 0.886 
   1   (0.132) 0.200 0.145 0.132 0.033 0.019 0.044 0.054 0.018 0.103 0.087 0.118 0.114 

Locus 1245 : 
2 alleles
10.1% missing data
   3   (0.165) 0.075 0.257 0.165 0.024 0.162 0.028 0.144 0.180 0.296 0.044 0.167 0.222 
   1   (0.835) 0.925 0.743 0.835 0.976 0.838 0.972 0.856 0.820 0.704 0.956 0.833 0.778 

Locus 1246 : 
2 alleles
13.8% missing data
   4   (0.908) 0.870 0.969 0.908 0.539 0.993 0.976 0.955 0.948 0.975 0.976 0.923 0.977 
   2   (0.092) 0.130 0.031 0.092 0.461 0.007 0.024 0.045 0.052 0.025 0.024 0.077 0.023 

Locus 1247 : 
2 alleles
4.3% missing data
   1   (0.771) 0.851 0.722 0.771 0.931 0.973 0.820 0.698 0.899 0.729 0.967 0.738 0.762 
   3   (0.229) 0.149 0.278 0.229 0.069 0.027 0.180 0.302 0.101 0.271 0.033 0.262 0.238 

Locus 1248 : 
2 alleles
10.9% missing data
   3   (0.808) 0.878 0.815 0.808 0.915 0.860 0.686 0.848 0.938 0.792 0.623 0.799 0.883 
   1   (0.192) 0.122 0.185 0.192 0.085 0.140 0.314 0.152 0.062 0.208 0.377 0.201 0.117 

Locus 1249 : 
2 alleles
6.5% missing data
   1   (0.795) 0.642 0.928 0.795 0.719 0.967 0.740 0.879 0.934 0.929 0.441 0.808 0.886 
   3   (0.205) 0.358 0.072 0.205 0.281 0.033 0.260 0.121 0.066 0.071 0.559 0.192 0.114 

Locus 1250 : 
2 alleles
4.3% missing data
   3   (0.901) 0.916 0.934 0.901 0.983 0.993 0.973 0.897 0.955 0.928 0.931 0.904 0.911 
   1   (0.099) 0.084 0.066 0.099 0.017 0.007 0.027 0.103 0.045 0.072 0.069 0.096 0.089 

Locus 1251 : 
2 alleles
19.6% missing data
   2   (0.635) 0.811 0.562 0.636 0.531 0.946 0.927 0.503 0.582 0.456 0.693 0.586 0.281 
   4   (0.365) 0.189 0.438 0.364 0.469 0.054 0.073 0.497 0.418 0.544 0.307 0.414 0.719 

Locus 1252 : 
2 alleles
13.0% missing data
   4   (0.865) 0.917 0.906 0.864 0.946 0.819 0.591 0.917 0.921 0.880 0.947 0.880 0.892 
   1   (0.135) 0.083 0.094 0.136 0.054 0.181 0.409 0.083 0.079 0.120 0.053 0.120 0.108 

Locus 1253 : 
2 alleles
11.6% missing data
   2   (0.859) 0.791 0.941 0.859 0.923 0.881 0.913 0.897 0.946 0.891 0.919 0.871 0.943 
   4   (0.141) 0.209 0.059 0.141 0.077 0.119 0.087 0.103 0.054 0.109 0.081 0.129 0.057 

Locus 1254 : 
2 alleles
1.4% missing data
   1   (0.931) 0.974 0.741 0.931 0.994 0.995 0.991 0.947 0.981 0.945 0.998 0.941 0.900 
   3   (0.069) 0.026 0.259 0.069 0.006 0.005 0.009 0.053 0.019 0.055 0.002 0.059 0.100 

Locus 1255 : 
2 alleles
10.1% missing data
   2   (0.437) 0.477 0.346 0.437 0.515 0.463 0.747 0.396 0.397 0.309 0.691 0.445 0.266 
   4   (0.563) 0.523 0.654 0.563 0.485 0.537 0.253 0.604 0.603 0.691 0.309 0.555 0.734 

Locus 1256 : 
2 alleles
5.1% missing data
   3   (0.773) 0.786 0.877 0.773 0.695 0.973 0.633 0.794 0.809 0.846 0.819 0.784 0.742 
   1   (0.227) 0.214 0.123 0.227 0.305 0.027 0.367 0.206 0.191 0.154 0.181 0.216 0.258 

Locus 1257 : 
2 alleles
2.9% missing data
   2   (0.594) 0.439 0.826 0.594 0.211 0.167 0.276 0.767 0.354 0.814 0.122 0.631 0.947 
   4   (0.406) 0.561 0.174 0.406 0.789 0.833 0.724 0.233 0.646 0.186 0.878 0.369 0.053 

Locus 1258 : 
2 alleles
12.3% missing data
   1   (0.887) 0.931 0.896 0.887 0.970 0.992 0.979 0.867 0.912 0.859 0.977 0.901 0.853 
   3   (0.113) 0.069 0.104 0.113 0.030 0.008 0.021 0.133 0.088 0.141 0.023 0.099 0.147 

Locus 1259 : 
2 alleles
14.5% missing data
   1   (0.116) 0.065 0.130 0.116 0.026 0.080 0.031 0.153 0.030 0.121 0.033 0.115 0.062 
   2   (0.884) 0.935 0.870 0.884 0.974 0.920 0.969 0.847 0.970 0.879 0.967 0.885 0.938 

Locus 1260 : 
2 alleles
2.2% missing data
   3   (0.923) 0.801 0.987 0.923 0.522 0.987 0.970 0.985 0.981 0.991 0.849 0.939 0.998 
   1   (0.077) 0.199 0.013 0.077 0.478 0.013 0.030 0.015 0.019 0.009 0.151 0.061 0.002 

Locus 1261 : 
2 alleles
13.0% missing data
   4   (0.819) 0.794 0.893 0.819 0.779 0.090 0.941 0.907 0.962 0.878 0.741 0.834 0.948 
   3   (0.181) 0.206 0.107 0.181 0.221 0.910 0.059 0.093 0.038 0.122 0.259 0.166 0.052 

Locus 1262 : 
2 alleles
15.9% missing data
   2   (0.822) 0.821 0.743 0.822 0.937 0.964 0.382 0.913 0.658 0.896 0.886 0.846 0.817 
   4   (0.178) 0.179 0.257 0.178 0.063 0.036 0.618 0.087 0.342 0.104 0.114 0.154 0.183 

Locus 1263 : 
2 alleles
15.2% missing data
   2   (0.883) 0.909 0.846 0.882 0.970 0.924 0.975 0.920 0.953 0.933 0.982 0.882 0.971 
   4   (0.117) 0.091 0.154 0.118 0.030 0.076 0.025 0.080 0.047 0.067 0.018 0.118 0.029 

Locus 1264 : 
2 alleles
8.7% missing data
   1   (0.851) 0.842 0.881 0.851 0.961 0.969 0.216 0.900 0.952 0.943 0.977 0.848 0.712 
   3   (0.149) 0.158 0.119 0.149 0.039 0.031 0.784 0.100 0.048 0.057 0.023 0.152 0.288 

Locus 1265 : 
2 alleles
15.9% missing data
   1   (0.613) 0.634 0.612 0.612 0.788 0.549 0.596 0.494 0.601 0.667 0.920 0.579 0.752 
   3   (0.387) 0.366 0.388 0.388 0.212 0.451 0.404 0.506 0.399 0.333 0.080 0.421 0.248 

Locus 1266 : 
2 alleles
8.0% missing data
   4   (0.492) 0.644 0.433 0.493 0.468 0.580 0.573 0.444 0.401 0.385 0.052 0.476 0.451 
   2   (0.508) 0.356 0.567 0.507 0.532 0.420 0.427 0.556 0.599 0.615 0.948 0.524 0.549 

Locus 1267 : 
2 alleles
0.7% missing data
   2   (0.910) 0.970 0.952 0.910 0.981 0.979 0.987 0.892 0.515 0.895 0.997 0.904 0.935 
   1   (0.090) 0.030 0.048 0.090 0.019 0.021 0.013 0.108 0.485 0.105 0.003 0.096 0.065 

Locus 1268 : 
2 alleles
3.6% missing data
   2   (0.903) 0.834 0.976 0.904 0.936 0.976 0.540 0.973 0.959 0.982 0.462 0.925 0.988 
   3   (0.097) 0.166 0.024 0.096 0.064 0.024 0.460 0.027 0.041 0.018 0.538 0.075 0.012 

Locus 1269 : 
2 alleles
3.6% missing data
   1   (0.903) 0.944 0.945 0.903 0.972 0.242 0.975 0.916 0.934 0.925 0.977 0.913 0.980 
   4   (0.097) 0.056 0.055 0.097 0.028 0.758 0.025 0.084 0.066 0.075 0.023 0.087 0.020 

Locus 1270 : 
2 alleles
12.3% missing data
   1   (0.774) 0.891 0.750 0.775 0.955 0.969 0.535 0.649 0.957 0.623 0.954 0.776 0.894 
   3   (0.226) 0.109 0.250 0.225 0.045 0.031 0.465 0.351 0.043 0.377 0.046 0.224 0.106 

Locus 1271 : 
2 alleles
7.2% missing data
   1   (0.116) 0.087 0.117 0.116 0.033 0.024 0.399 0.072 0.019 0.040 0.035 0.107 0.287 
   3   (0.884) 0.913 0.883 0.884 0.967 0.976 0.601 0.928 0.981 0.960 0.965 0.893 0.713 

Locus 1272 : 
2 alleles
1.4% missing data
   2   (0.792) 0.820 0.849 0.792 0.888 0.958 0.767 0.760 0.924 0.823 0.905 0.792 0.883 
   4   (0.208) 0.180 0.151 0.208 0.112 0.042 0.233 0.240 0.076 0.177 0.095 0.208 0.117 

Locus 1273 : 
2 alleles
9.4% missing data
   2   (0.137) 0.176 0.074 0.137 0.104 0.095 0.048 0.075 0.761 0.077 0.109 0.114 0.042 
   4   (0.863) 0.824 0.926 0.863 0.896 0.905 0.952 0.925 0.239 0.923 0.891 0.886 0.958 

Locus 1274 : 
2 alleles
4.3% missing data
   2   (0.864) 0.933 0.895 0.864 0.981 0.977 0.823 0.858 0.957 0.847 0.990 0.870 0.913 
   4   (0.136) 0.067 0.105 0.136 0.019 0.023 0.177 0.142 0.043 0.153 0.010 0.130 0.087 

Locus 1275 : 
2 alleles
5.1% missing data
   1   (0.922) 0.952 0.803 0.922 0.986 0.968 0.983 0.939 0.920 0.970 0.995 0.925 0.928 
   2   (0.078) 0.048 0.197 0.078 0.014 0.032 0.017 0.061 0.080 0.030 0.005 0.075 0.072 

Locus 1276 : 
2 alleles
5.8% missing data
   2   (0.584) 0.558 0.647 0.584 0.871 0.594 0.336 0.548 0.774 0.548 0.711 0.603 0.780 
   4   (0.416) 0.442 0.353 0.416 0.129 0.406 0.664 0.452 0.226 0.452 0.289 0.397 0.220 

Locus 1277 : 
2 alleles
16.7% missing data
   1   (0.822) 0.717 0.905 0.822 0.849 0.832 0.931 0.877 0.946 0.906 0.813 0.829 0.929 
   2   (0.178) 0.283 0.095 0.178 0.151 0.168 0.069 0.123 0.054 0.094 0.187 0.171 0.071 

Locus 1278 : 
2 alleles
11.6% missing data
   4   (0.871) 0.851 0.791 0.871 0.908 0.873 0.931 0.936 0.859 0.936 0.951 0.884 0.968 
   3   (0.129) 0.149 0.209 0.129 0.092 0.127 0.069 0.064 0.141 0.064 0.049 0.116 0.032 

Locus 1279 : 
2 alleles
5.1% missing data
   3   (0.602) 0.676 0.608 0.602 0.684 0.401 0.861 0.635 0.709 0.485 0.331 0.601 0.153 
   1   (0.398) 0.324 0.392 0.398 0.316 0.599 0.139 0.365 0.291 0.515 0.669 0.399 0.847 

Locus 1280 : 
2 alleles
13.0% missing data
   3   (0.905) 0.897 0.955 0.905 0.970 0.883 0.974 0.952 0.798 0.928 0.949 0.917 0.866 
   1   (0.095) 0.103 0.045 0.095 0.030 0.117 0.026 0.048 0.202 0.072 0.051 0.083 0.134 

Locus 1281 : 
2 alleles
16.7% missing data
   3   (0.901) 0.939 0.922 0.901 0.983 0.074 0.985 0.900 0.981 0.955 0.982 0.903 0.973 
   4   (0.099) 0.061 0.078 0.099 0.017 0.926 0.015 0.100 0.019 0.045 0.018 0.097 0.027 

Locus 1282 : 
2 alleles
1.4% missing data
   1   (0.903) 0.931 0.907 0.903 0.988 0.986 0.978 0.920 0.969 0.902 0.946 0.892 0.964 
   3   (0.097) 0.069 0.093 0.097 0.012 0.014 0.022 0.080 0.031 0.098 0.054 0.108 0.036 

Locus 1283 : 
2 alleles
3.6% missing data
   3   (0.740) 0.749 0.895 0.740 0.749 0.131 0.654 0.793 0.370 0.838 0.719 0.761 0.902 
   1   (0.260) 0.251 0.105 0.260 0.251 0.869 0.346 0.207 0.630 0.162 0.281 0.239 0.098 

Locus 1284 : 
2 alleles
13.8% missing data
   4   (0.909) 0.909 0.972 0.909 0.962 0.983 0.958 0.898 0.897 0.951 0.981 0.911 0.903 
   2   (0.091) 0.091 0.028 0.091 0.038 0.017 0.042 0.102 0.103 0.049 0.019 0.089 0.097 

Locus 1285 : 
2 alleles
5.8% missing data
   1   (0.843) 0.901 0.847 0.843 0.955 0.869 0.722 0.855 0.941 0.888 0.846 0.840 0.920 
   3   (0.157) 0.099 0.153 0.157 0.045 0.131 0.278 0.145 0.059 0.112 0.154 0.160 0.080 

Locus 1286 : 
2 alleles
2.9% missing data
   2   (0.904) 0.832 0.965 0.904 0.811 0.846 0.941 0.956 0.976 0.975 0.855 0.919 0.939 
   4   (0.096) 0.168 0.035 0.096 0.189 0.154 0.059 0.044 0.024 0.025 0.145 0.081 0.061 

Locus 1287 : 
2 alleles
3.6% missing data
   1   (0.114) 0.167 0.034 0.114 0.196 0.039 0.331 0.035 0.210 0.021 0.230 0.098 0.010 
   3   (0.886) 0.833 0.966 0.886 0.804 0.961 0.669 0.965 0.790 0.979 0.770 0.902 0.990 

Locus 1288 : 
2 alleles
0.7% missing data
   4   (0.955) 0.941 0.994 0.955 0.981 0.983 0.544 0.993 0.961 0.996 0.981 0.966 0.999 
   3   (0.045) 0.059 0.006 0.045 0.019 0.017 0.456 0.007 0.039 0.004 0.019 0.034 0.001 

Locus 1289 : 
2 alleles
5.8% missing data
   3   (0.841) 0.793 0.902 0.841 0.918 0.100 0.705 0.936 0.670 0.948 0.983 0.864 0.917 
   1   (0.159) 0.207 0.098 0.159 0.082 0.900 0.295 0.064 0.330 0.052 0.017 0.136 0.083 

Locus 1290 : 
2 alleles
13.8% missing data
   1   (0.853) 0.911 0.859 0.853 0.874 0.985 0.967 0.885 0.604 0.853 0.919 0.867 0.550 
   4   (0.147) 0.089 0.141 0.147 0.126 0.015 0.033 0.115 0.396 0.147 0.081 0.133 0.450 

Locus 1291 : 
2 alleles
5.8% missing data
   1   (0.820) 0.710 0.951 0.820 0.527 0.154 0.907 0.904 0.967 0.941 0.933 0.835 0.942 
   3   (0.180) 0.290 0.049 0.180 0.473 0.846 0.093 0.096 0.033 0.059 0.067 0.165 0.058 

Locus 1292 : 
2 alleles
3.6% missing data
   3   (0.899) 0.863 0.842 0.899 0.965 0.979 0.916 0.940 0.972 0.972 0.986 0.912 0.967 
   2   (0.101) 0.137 0.158 0.101 0.035 0.021 0.084 0.060 0.028 0.028 0.014 0.088 0.033 

Locus 1293 : 
2 alleles
9.4% missing data
   2   (0.902) 0.874 0.935 0.902 0.972 0.942 0.916 0.960 0.918 0.952 0.821 0.912 0.978 
   4   (0.098) 0.126 0.065 0.098 0.028 0.058 0.084 0.040 0.082 0.048 0.179 0.088 0.022 

Locus 1294 : 
2 alleles
4.3% missing data
   3   (0.916) 0.984 0.921 0.916 0.995 0.996 0.992 0.884 0.975 0.594 0.997 0.913 0.885 
   4   (0.084) 0.016 0.079 0.084 0.005 0.004 0.008 0.116 0.025 0.406 0.003 0.087 0.115 

Locus 1295 : 
2 alleles
13.8% missing data
   1   (0.469) 0.478 0.448 0.469 0.673 0.472 0.528 0.435 0.219 0.388 0.759 0.480 0.457 
   4   (0.531) 0.522 0.552 0.531 0.327 0.528 0.472 0.565 0.781 0.612 0.241 0.520 0.543 

Locus 1296 : 
2 alleles
4.3% missing data
   2   (0.864) 0.859 0.745 0.865 0.946 0.982 0.967 0.914 0.973 0.886 0.864 0.875 0.941 
   3   (0.136) 0.141 0.255 0.135 0.054 0.018 0.033 0.086 0.027 0.114 0.136 0.125 0.059 

Locus 1297 : 
2 alleles
2.9% missing data
   4   (0.838) 0.568 0.922 0.839 0.765 0.959 0.947 0.922 0.959 0.954 0.701 0.855 0.950 
   3   (0.162) 0.432 0.078 0.161 0.235 0.041 0.053 0.078 0.041 0.046 0.299 0.145 0.050 

Locus 1298 : 
2 alleles
3.6% missing data
   1   (0.107) 0.064 0.070 0.107 0.073 0.016 0.039 0.120 0.103 0.083 0.025 0.111 0.129 
   3   (0.893) 0.936 0.930 0.893 0.927 0.984 0.961 0.880 0.897 0.917 0.975 0.889 0.871 

Locus 1299 : 
2 alleles
3.6% missing data
   2   (0.889) 0.915 0.926 0.889 0.964 0.987 0.955 0.908 0.951 0.884 0.953 0.897 0.972 
   4   (0.111) 0.085 0.074 0.111 0.036 0.013 0.045 0.092 0.049 0.116 0.047 0.103 0.028 

Locus 1300 : 
2 alleles
5.1% missing data
   3   (0.886) 0.903 0.900 0.886 0.887 0.986 0.967 0.922 0.955 0.943 0.904 0.884 0.481 
   1   (0.114) 0.097 0.100 0.114 0.113 0.014 0.033 0.078 0.045 0.057 0.096 0.116 0.519 

Locus 1301 : 
2 alleles
5.8% missing data
   3   (0.442) 0.447 0.507 0.442 0.444 0.420 0.182 0.413 0.788 0.410 0.779 0.431 0.258 
   4   (0.558) 0.553 0.493 0.558 0.556 0.580 0.818 0.587 0.212 0.590 0.221 0.569 0.742 

Locus 1302 : 
2 alleles
5.1% missing data
   2   (0.561) 0.715 0.399 0.561 0.509 0.929 0.203 0.554 0.268 0.585 0.414 0.556 0.595 
   4   (0.439) 0.285 0.601 0.439 0.491 0.071 0.797 0.446 0.732 0.415 0.586 0.444 0.405 

Locus 1303 : 
2 alleles
15.9% missing data
   1   (0.723) 0.730 0.826 0.723 0.852 0.551 0.793 0.711 0.801 0.709 0.703 0.728 0.849 
   2   (0.277) 0.270 0.174 0.277 0.148 0.449 0.207 0.289 0.199 0.291 0.297 0.272 0.151 

Locus 1304 : 
2 alleles
1.4% missing data
   1   (0.907) 0.936 0.957 0.907 0.975 0.990 0.984 0.891 0.980 0.935 0.993 0.902 0.964 
   3   (0.093) 0.064 0.043 0.093 0.025 0.010 0.016 0.109 0.020 0.065 0.007 0.098 0.036 

Locus 1305 : 
2 alleles
10.1% missing data
   2   (0.658) 0.607 0.754 0.658 0.726 0.816 0.597 0.692 0.888 0.649 0.745 0.663 0.759 
   4   (0.342) 0.393 0.246 0.342 0.274 0.184 0.403 0.308 0.112 0.351 0.255 0.337 0.241 

Locus 1306 : 
2 alleles
12.3% missing data
   1   (0.885) 0.904 0.912 0.884 0.964 0.979 0.959 0.870 0.967 0.926 0.957 0.875 0.895 
   3   (0.115) 0.096 0.088 0.116 0.036 0.021 0.041 0.130 0.033 0.074 0.043 0.125 0.105 

Locus 1307 : 
2 alleles
3.6% missing data
   2   (0.911) 0.963 0.902 0.911 0.987 0.974 0.986 0.910 0.930 0.875 0.996 0.914 0.878 
   4   (0.089) 0.037 0.098 0.089 0.013 0.026 0.014 0.090 0.070 0.125 0.004 0.086 0.122 

Locus 1308 : 
2 alleles
13.8% missing data
   4   (0.827) 0.808 0.852 0.826 0.909 0.965 0.945 0.875 0.859 0.818 0.951 0.841 0.926 
   1   (0.173) 0.192 0.148 0.174 0.091 0.035 0.055 0.125 0.141 0.182 0.049 0.159 0.074 

Locus 1309 : 
2 alleles
10.9% missing data
   1   (0.822) 0.779 0.909 0.822 0.811 0.602 0.934 0.878 0.813 0.873 0.649 0.831 0.778 
   2   (0.178) 0.221 0.091 0.178 0.189 0.398 0.066 0.122 0.187 0.127 0.351 0.169 0.222 

Locus 1310 : 
2 alleles
10.1% missing data
   1   (0.892) 0.916 0.922 0.892 0.978 0.977 0.977 0.879 0.964 0.934 0.976 0.836 0.785 
   3   (0.108) 0.084 0.078 0.108 0.022 0.023 0.023 0.121 0.036 0.066 0.024 0.164 0.215 

Locus 1311 : 
2 alleles
10.9% missing data
   2   (0.172) 0.190 0.127 0.172 0.066 0.122 0.775 0.156 0.045 0.060 0.127 0.159 0.034 
   4   (0.828) 0.810 0.873 0.828 0.934 0.878 0.225 0.844 0.955 0.940 0.873 0.841 0.966 

Locus 1312 : 
2 alleles
8.0% missing data
   2   (0.929) 0.972 0.916 0.929 0.992 0.995 0.990 0.921 0.995 0.923 0.992 0.936 0.990 
   3   (0.071) 0.028 0.084 0.071 0.008 0.005 0.010 0.079 0.005 0.077 0.008 0.064 0.010 

Locus 1313 : 
2 alleles
4.3% missing data
   3   (0.833) 0.884 0.718 0.833 0.885 0.926 0.646 0.909 0.960 0.850 0.909 0.850 0.948 
   1   (0.167) 0.116 0.282 0.167 0.115 0.074 0.354 0.091 0.040 0.150 0.091 0.150 0.052 

Locus 1314 : 
2 alleles
13.0% missing data
   3   (0.286) 0.186 0.299 0.287 0.090 0.313 0.066 0.380 0.085 0.397 0.156 0.315 0.601 
   1   (0.714) 0.814 0.701 0.713 0.910 0.687 0.934 0.620 0.915 0.603 0.844 0.685 0.399 

Locus 1315 : 
2 alleles
8.0% missing data
   3   (0.897) 0.903 0.939 0.897 0.802 0.975 0.966 0.943 0.883 0.953 0.676 0.905 0.795 
   4   (0.103) 0.097 0.061 0.103 0.198 0.025 0.034 0.057 0.117 0.047 0.324 0.095 0.205 

Locus 1316 : 
2 alleles
12.3% missing data
   4   (0.843) 0.916 0.811 0.843 0.955 0.896 0.970 0.763 0.974 0.837 0.529 0.833 0.797 
   1   (0.157) 0.084 0.189 0.157 0.045 0.104 0.030 0.237 0.026 0.163 0.471 0.167 0.203 

Locus 1317 : 
2 alleles
13.0% missing data
   3   (0.887) 0.883 0.948 0.887 0.937 0.698 0.835 0.905 0.958 0.949 0.942 0.892 0.938 
   1   (0.113) 0.117 0.052 0.113 0.063 0.302 0.165 0.095 0.042 0.051 0.058 0.108 0.062 

Locus 1318 : 
2 alleles
3.6% missing data
   2   (0.912) 0.950 0.903 0.911 0.983 0.759 0.983 0.935 0.893 0.949 0.983 0.915 0.960 
   4   (0.088) 0.050 0.097 0.089 0.017 0.241 0.017 0.065 0.107 0.051 0.017 0.085 0.040 

Locus 1319 : 
2 alleles
4.3% missing data
   1   (0.327) 0.177 0.335 0.326 0.273 0.060 0.358 0.372 0.737 0.489 0.173 0.348 0.303 
   2   (0.673) 0.823 0.665 0.674 0.727 0.940 0.642 0.628 0.263 0.511 0.827 0.652 0.697 

Locus 1320 : 
2 alleles
15.2% missing data
   1   (0.639) 0.655 0.545 0.639 0.490 0.744 0.911 0.634 0.367 0.717 0.499 0.642 0.734 
   3   (0.361) 0.345 0.455 0.361 0.510 0.256 0.089 0.366 0.633 0.283 0.501 0.358 0.266 

Locus 1321 : 
2 alleles
15.2% missing data
   3   (0.835) 0.952 0.524 0.835 0.985 0.939 0.979 0.767 0.952 0.591 0.981 0.838 0.816 
   4   (0.165) 0.048 0.476 0.165 0.015 0.061 0.021 0.233 0.048 0.409 0.019 0.162 0.184 

Locus 1322 : 
2 alleles
3.6% missing data
   1   (0.584) 0.514 0.654 0.583 0.780 0.531 0.451 0.565 0.136 0.687 0.855 0.597 0.555 
   3   (0.416) 0.486 0.346 0.417 0.220 0.469 0.549 0.435 0.864 0.313 0.145 0.403 0.445 

Locus 1323 : 
2 alleles
9.4% missing data
   2   (0.873) 0.910 0.901 0.873 0.856 0.981 0.965 0.916 0.691 0.890 0.976 0.889 0.864 
   4   (0.127) 0.090 0.099 0.127 0.144 0.019 0.035 0.084 0.309 0.110 0.024 0.111 0.136 

Locus 1324 : 
2 alleles
6.5% missing data
   2   (0.493) 0.442 0.448 0.492 0.687 0.403 0.778 0.549 0.787 0.375 0.301 0.512 0.761 
   1   (0.507) 0.558 0.552 0.508 0.313 0.597 0.222 0.451 0.213 0.625 0.699 0.488 0.239 

Locus 1325 : 
2 alleles
6.5% missing data
   2   (0.215) 0.181 0.189 0.214 0.381 0.059 0.087 0.167 0.522 0.179 0.417 0.190 0.337 
   4   (0.785) 0.819 0.811 0.786 0.619 0.941 0.913 0.833 0.478 0.821 0.583 0.810 0.663 

Locus 1326 : 
2 alleles
13.0% missing data
   3   (0.860) 0.919 0.909 0.860 0.932 0.976 0.909 0.718 0.839 0.931 0.959 0.759 0.851 
   1   (0.140) 0.081 0.091 0.140 0.068 0.024 0.091 0.282 0.161 0.069 0.041 0.241 0.149 

Locus 1327 : 
2 alleles
10.9% missing data
   2   (0.933) 0.955 0.934 0.933 0.989 0.927 0.986 0.969 0.989 0.960 0.991 0.939 0.807 
   1   (0.067) 0.045 0.066 0.067 0.011 0.073 0.014 0.031 0.011 0.040 0.009 0.061 0.193 

Locus 1328 : 
2 alleles
5.8% missing data
   2   (0.554) 0.430 0.655 0.553 0.821 0.494 0.873 0.538 0.650 0.607 0.152 0.546 0.355 
   4   (0.446) 0.570 0.345 0.447 0.179 0.506 0.127 0.462 0.350 0.393 0.848 0.454 0.645 

Locus 1329 : 
2 alleles
2.2% missing data
   2   (0.896) 0.864 0.923 0.896 0.978 0.951 0.976 0.938 0.977 0.933 0.996 0.902 0.927 
   4   (0.104) 0.136 0.077 0.104 0.022 0.049 0.024 0.062 0.023 0.067 0.004 0.098 0.073 

Locus 1330 : 
2 alleles
11.6% missing data
   1   (0.889) 0.923 0.874 0.889 0.976 0.933 0.828 0.935 0.968 0.919 0.978 0.905 0.963 
   3   (0.111) 0.077 0.126 0.111 0.024 0.067 0.172 0.065 0.032 0.081 0.022 0.095 0.037 

Locus 1331 : 
2 alleles
11.6% missing data
   1   (0.845) 0.902 0.914 0.845 0.928 0.775 0.950 0.859 0.434 0.802 0.876 0.857 0.851 
   4   (0.155) 0.098 0.086 0.155 0.072 0.225 0.050 0.141 0.566 0.198 0.124 0.143 0.149 

Locus 1332 : 
2 alleles
13.0% missing data
   2   (0.890) 0.918 0.929 0.890 0.962 0.979 0.947 0.864 0.863 0.937 0.929 0.873 0.902 
   4   (0.110) 0.082 0.071 0.110 0.038 0.021 0.053 0.136 0.137 0.063 0.071 0.127 0.098 

Locus 1333 : 
2 alleles
15.9% missing data
   1   (0.067) 0.053 0.045 0.066 0.016 0.064 0.013 0.026 0.018 0.028 0.586 0.057 0.054 
   4   (0.933) 0.947 0.955 0.934 0.984 0.936 0.987 0.974 0.982 0.972 0.414 0.943 0.946 

Locus 1334 : 
2 alleles
1.4% missing data
   1   (0.900) 0.944 0.918 0.900 0.985 0.977 0.693 0.934 0.969 0.937 0.991 0.902 0.980 
   2   (0.100) 0.056 0.082 0.100 0.015 0.023 0.307 0.066 0.031 0.063 0.009 0.098 0.020 

Locus 1335 : 
2 alleles
12.3% missing data
   1   (0.943) 0.987 0.968 0.943 0.996 0.997 0.994 0.929 0.923 0.890 0.996 0.948 0.800 
   4   (0.057) 0.013 0.032 0.057 0.004 0.003 0.006 0.071 0.077 0.110 0.004 0.052 0.200 

Locus 1336 : 
2 alleles
5.1% missing data
   3   (0.861) 0.878 0.850 0.862 0.962 0.879 0.950 0.858 0.963 0.876 0.917 0.860 0.952 
   1   (0.139) 0.122 0.150 0.138 0.038 0.121 0.050 0.142 0.037 0.124 0.083 0.140 0.048 

Locus 1337 : 
2 alleles
17.4% missing data
   2   (0.926) 0.908 0.968 0.926 0.826 0.965 0.969 0.955 0.975 0.983 0.906 0.938 0.984 
   4   (0.074) 0.092 0.032 0.074 0.174 0.035 0.031 0.045 0.025 0.017 0.094 0.062 0.016 

Locus 1338 : 
2 alleles
5.1% missing data
   2   (0.906) 0.927 0.948 0.905 0.985 0.980 0.972 0.937 0.930 0.934 0.858 0.915 0.794 
   1   (0.094) 0.073 0.052 0.095 0.015 0.020 0.028 0.063 0.070 0.066 0.142 0.085 0.206 

Locus 1339 : 
2 alleles
1.4% missing data
   2   (0.902) 0.885 0.958 0.902 0.981 0.990 0.981 0.886 0.983 0.952 0.989 0.913 0.973 
   3   (0.098) 0.115 0.042 0.098 0.019 0.010 0.019 0.114 0.017 0.048 0.011 0.087 0.027 

Locus 1340 : 
2 alleles
2.2% missing data
   1   (0.868) 0.909 0.807 0.868 0.890 0.918 0.956 0.930 0.757 0.901 0.968 0.880 0.917 
   3   (0.132) 0.091 0.193 0.132 0.110 0.082 0.044 0.070 0.243 0.099 0.032 0.120 0.083 

Locus 1341 : 
2 alleles
4.3% missing data
   1   (0.895) 0.915 0.810 0.895 0.980 0.961 0.977 0.904 0.982 0.940 0.984 0.899 0.988 
   3   (0.105) 0.085 0.190 0.105 0.020 0.039 0.023 0.096 0.018 0.060 0.016 0.101 0.012 

Locus 1342 : 
2 alleles
1.4% missing data
   3   (0.893) 0.965 0.932 0.893 0.976 0.989 0.983 0.898 0.404 0.800 0.995 0.902 0.572 
   1   (0.107) 0.035 0.068 0.107 0.024 0.011 0.017 0.102 0.596 0.200 0.005 0.098 0.428 

Locus 1343 : 
2 alleles
10.9% missing data
   2   (0.832) 0.817 0.868 0.832 0.958 0.959 0.775 0.823 0.891 0.894 0.853 0.844 0.961 
   4   (0.168) 0.183 0.132 0.168 0.042 0.041 0.225 0.177 0.109 0.106 0.147 0.156 0.039 

Locus 1344 : 
2 alleles
3.6% missing data
   2   (0.890) 0.841 0.938 0.890 0.977 0.961 0.978 0.915 0.980 0.909 0.993 0.905 0.975 
   4   (0.110) 0.159 0.062 0.110 0.023 0.039 0.022 0.085 0.020 0.091 0.007 0.095 0.025 

Locus 1345 : 
2 alleles
10.9% missing data
   2   (0.479) 0.298 0.731 0.479 0.454 0.054 0.100 0.452 0.834 0.708 0.632 0.487 0.582 
   4   (0.521) 0.702 0.269 0.521 0.546 0.946 0.900 0.548 0.166 0.292 0.368 0.513 0.418 

Locus 1346 : 
2 alleles
10.9% missing data
   4   (0.884) 0.803 0.967 0.884 0.960 0.984 0.876 0.934 0.922 0.925 0.982 0.896 0.971 
   2   (0.116) 0.197 0.033 0.116 0.040 0.016 0.124 0.066 0.078 0.075 0.018 0.104 0.029 

Locus 1347 : 
2 alleles
0.0% missing data
   3   (0.704) 0.692 0.565 0.704 0.934 0.946 0.938 0.597 0.924 0.685 0.873 0.664 0.800 
   1   (0.296) 0.308 0.435 0.296 0.066 0.054 0.062 0.403 0.076 0.315 0.127 0.336 0.200 

Locus 1348 : 
2 alleles
4.3% missing data
   3   (0.911) 0.944 0.939 0.911 0.952 0.889 0.971 0.948 0.947 0.945 0.981 0.916 0.919 
   1   (0.089) 0.056 0.061 0.089 0.048 0.111 0.029 0.052 0.053 0.055 0.019 0.084 0.081 

Locus 1349 : 
2 alleles
13.8% missing data
   1   (0.509) 0.577 0.475 0.509 0.466 0.574 0.137 0.439 0.263 0.571 0.774 0.505 0.545 
   3   (0.491) 0.423 0.525 0.491 0.534 0.426 0.863 0.561 0.737 0.429 0.226 0.495 0.455 

Locus 1350 : 
2 alleles
10.9% missing data
   1   (0.929) 0.983 0.931 0.929 0.983 0.977 0.989 0.951 0.709 0.920 0.989 0.925 0.936 
   3   (0.071) 0.017 0.069 0.071 0.017 0.023 0.011 0.049 0.291 0.080 0.011 0.075 0.064 

Locus 1351 : 
2 alleles
17.4% missing data
   2   (0.637) 0.711 0.664 0.636 0.567 0.691 0.604 0.684 0.740 0.555 0.809 0.648 0.543 
   4   (0.363) 0.289 0.336 0.364 0.433 0.309 0.396 0.316 0.260 0.445 0.191 0.352 0.457 

Locus 1352 : 
2 alleles
14.5% missing data
   1   (0.541) 0.465 0.520 0.542 0.785 0.406 0.451 0.685 0.502 0.447 0.649 0.581 0.673 
   4   (0.459) 0.535 0.480 0.458 0.215 0.594 0.549 0.315 0.498 0.553 0.351 0.419 0.327 

Locus 1353 : 
2 alleles
12.3% missing data
   2   (0.896) 0.851 0.973 0.896 0.906 0.917 0.587 0.950 0.929 0.974 0.945 0.913 0.991 
   4   (0.104) 0.149 0.027 0.104 0.094 0.083 0.413 0.050 0.071 0.026 0.055 0.087 0.009 

Locus 1354 : 
2 alleles
4.3% missing data
   4   (0.933) 0.963 0.947 0.934 0.976 0.958 0.984 0.955 0.986 0.976 0.303 0.940 0.988 
   2   (0.067) 0.037 0.053 0.066 0.024 0.042 0.016 0.045 0.014 0.024 0.697 0.060 0.012 

Locus 1355 : 
2 alleles
10.9% missing data
   3   (0.443) 0.345 0.480 0.443 0.579 0.056 0.373 0.527 0.479 0.450 0.367 0.454 0.770 
   1   (0.557) 0.655 0.520 0.557 0.421 0.944 0.627 0.473 0.521 0.550 0.633 0.546 0.230 

Locus 1356 : 
2 alleles
6.5% missing data
   2   (0.842) 0.900 0.874 0.841 0.870 0.981 0.610 0.862 0.755 0.915 0.865 0.852 0.936 
   4   (0.158) 0.100 0.126 0.159 0.130 0.019 0.390 0.138 0.245 0.085 0.135 0.148 0.064 

Locus 1357 : 
2 alleles
7.2% missing data
   4   (0.769) 0.728 0.868 0.768 0.868 0.627 0.917 0.765 0.677 0.807 0.835 0.755 0.885 
   2   (0.231) 0.272 0.132 0.232 0.132 0.373 0.083 0.235 0.323 0.193 0.165 0.245 0.115 

Locus 1358 : 
2 alleles
4.3% missing data
   3   (0.877) 0.903 0.791 0.876 0.889 0.907 0.974 0.918 0.979 0.940 0.833 0.891 0.952 
   1   (0.123) 0.097 0.209 0.124 0.111 0.093 0.026 0.082 0.021 0.060 0.167 0.109 0.048 

Locus 1359 : 
2 alleles
5.8% missing data
   3   (0.532) 0.254 0.826 0.533 0.070 0.081 0.106 0.776 0.320 0.857 0.078 0.600 0.710 
   1   (0.468) 0.746 0.174 0.467 0.930 0.919 0.894 0.224 0.680 0.143 0.922 0.400 0.290 

Locus 1360 : 
2 alleles
5.1% missing data
   1   (0.289) 0.340 0.193 0.289 0.165 0.342 0.071 0.348 0.795 0.226 0.105 0.299 0.177 
   3   (0.711) 0.660 0.807 0.711 0.835 0.658 0.929 0.652 0.205 0.774 0.895 0.701 0.823 

Locus 1361 : 
2 alleles
5.1% missing data
   1   (0.124) 0.095 0.184 0.124 0.090 0.014 0.032 0.088 0.118 0.060 0.231 0.120 0.161 
   3   (0.876) 0.905 0.816 0.876 0.910 0.986 0.968 0.912 0.882 0.940 0.769 0.880 0.839 

Locus 1362 : 
2 alleles
12.3% missing data
   4   (0.822) 0.825 0.859 0.822 0.803 0.809 0.916 0.882 0.718 0.825 0.837 0.844 0.956 
   1   (0.178) 0.175 0.141 0.178 0.197 0.191 0.084 0.118 0.282 0.175 0.163 0.156 0.044 

Locus 1363 : 
2 alleles
2.9% missing data
   3   (0.883) 0.929 0.898 0.883 0.982 0.904 0.689 0.890 0.966 0.915 0.988 0.881 0.965 
   1   (0.117) 0.071 0.102 0.117 0.018 0.096 0.311 0.110 0.034 0.085 0.012 0.119 0.035 

Locus 1364 : 
2 alleles
13.8% missing data
   4   (0.923) 0.849 0.979 0.923 0.936 0.976 0.976 0.967 0.979 0.983 0.869 0.928 0.968 
   2   (0.077) 0.151 0.021 0.077 0.064 0.024 0.024 0.033 0.021 0.017 0.131 0.072 0.032 

Locus 1365 : 
2 alleles
14.5% missing data
   2   (0.182) 0.101 0.338 0.182 0.035 0.133 0.030 0.233 0.135 0.226 0.150 0.218 0.274 
   3   (0.818) 0.899 0.662 0.818 0.965 0.867 0.970 0.767 0.865 0.774 0.850 0.782 0.726 

Locus 1366 : 
2 alleles
10.9% missing data
   2   (0.390) 0.474 0.346 0.391 0.104 0.446 0.088 0.311 0.249 0.501 0.287 0.413 0.650 
   4   (0.610) 0.526 0.654 0.609 0.896 0.554 0.912 0.689 0.751 0.499 0.713 0.587 0.350 

Locus 1367 : 
2 alleles
0.7% missing data
   1   (0.897) 0.931 0.894 0.897 0.980 0.264 0.971 0.947 0.969 0.931 0.977 0.901 0.879 
   3   (0.103) 0.069 0.106 0.103 0.020 0.736 0.029 0.053 0.031 0.069 0.023 0.099 0.121 

Locus 1368 : 
2 alleles
10.1% missing data
   2   (0.650) 0.583 0.509 0.650 0.868 0.962 0.920 0.633 0.735 0.643 0.958 0.633 0.456 
   4   (0.350) 0.417 0.491 0.350 0.132 0.038 0.080 0.367 0.265 0.357 0.042 0.367 0.544 

Locus 1369 : 
2 alleles
4.3% missing data
   1   (0.474) 0.481 0.372 0.473 0.554 0.540 0.847 0.426 0.619 0.397 0.264 0.492 0.571 
   3   (0.526) 0.519 0.628 0.527 0.446 0.460 0.153 0.574 0.381 0.603 0.736 0.508 0.429 

Locus 1370 : 
2 alleles
14.5% missing data
   3   (0.904) 0.971 0.912 0.904 0.989 0.974 0.857 0.915 0.985 0.812 0.986 0.912 0.982 
   1   (0.096) 0.029 0.088 0.096 0.011 0.026 0.143 0.085 0.015 0.188 0.014 0.088 0.018 

Locus 1371 : 
2 alleles
12.3% missing data
   1   (0.125) 0.093 0.271 0.126 0.046 0.107 0.037 0.061 0.083 0.081 0.132 0.125 0.047 
   3   (0.875) 0.907 0.729 0.874 0.954 0.893 0.963 0.939 0.917 0.919 0.868 0.875 0.953 

Locus 1372 : 
2 alleles
3.6% missing data
   1   (0.846) 0.902 0.847 0.846 0.881 0.968 0.660 0.831 0.942 0.913 0.896 0.826 0.912 
   4   (0.154) 0.098 0.153 0.154 0.119 0.032 0.340 0.169 0.058 0.087 0.104 0.174 0.088 

Locus 1373 : 
2 alleles
5.8% missing data
   3   (0.842) 0.835 0.867 0.842 0.895 0.960 0.949 0.852 0.906 0.900 0.562 0.856 0.889 
   4   (0.158) 0.165 0.133 0.158 0.105 0.040 0.051 0.148 0.094 0.100 0.438 0.144 0.111 

Locus 1374 : 
2 alleles
4.3% missing data
   3   (0.877) 0.906 0.804 0.877 0.974 0.978 0.972 0.886 0.926 0.889 0.939 0.880 0.966 
   1   (0.123) 0.094 0.196 0.123 0.026 0.022 0.028 0.114 0.074 0.111 0.061 0.120 0.034 

Locus 1375 : 
2 alleles
3.6% missing data
   1   (0.825) 0.873 0.843 0.825 0.873 0.962 0.948 0.791 0.959 0.821 0.863 0.807 0.763 
   2   (0.175) 0.127 0.157 0.175 0.127 0.038 0.052 0.209 0.041 0.179 0.137 0.193 0.237 

Locus 1376 : 
2 alleles
1.4% missing data
   2   (0.933) 0.980 0.936 0.933 0.990 0.976 0.988 0.931 0.977 0.908 0.981 0.938 0.977 
   4   (0.067) 0.020 0.064 0.067 0.010 0.024 0.012 0.069 0.023 0.092 0.019 0.062 0.023 

Locus 1377 : 
2 alleles
1.4% missing data
   2   (0.906) 0.904 0.962 0.905 0.924 0.993 0.963 0.962 0.955 0.939 0.895 0.920 0.922 
   3   (0.094) 0.096 0.038 0.095 0.076 0.007 0.037 0.038 0.045 0.061 0.105 0.080 0.078 

Locus 1378 : 
2 alleles
10.1% missing data
   1   (0.730) 0.679 0.668 0.730 0.818 0.953 0.645 0.804 0.953 0.817 0.386 0.748 0.736 
   3   (0.270) 0.321 0.332 0.270 0.182 0.047 0.355 0.196 0.047 0.183 0.614 0.252 0.264 

Locus 1379 : 
2 alleles
16.7% missing data
   3   (0.619) 0.256 0.896 0.619 0.097 0.124 0.300 0.878 0.340 0.917 0.088 0.676 0.912 
   1   (0.381) 0.744 0.104 0.381 0.903 0.876 0.700 0.122 0.660 0.083 0.912 0.324 0.088 

Locus 1380 : 
2 alleles
3.6% missing data
   3   (0.797) 0.790 0.811 0.797 0.801 0.826 0.935 0.790 0.930 0.821 0.968 0.800 0.822 
   1   (0.203) 0.210 0.189 0.203 0.199 0.174 0.065 0.210 0.070 0.179 0.032 0.200 0.178 

Locus 1381 : 
2 alleles
10.9% missing data
   1   (0.854) 0.945 0.885 0.853 0.984 0.922 0.979 0.756 0.959 0.685 0.971 0.829 0.778 
   4   (0.146) 0.055 0.115 0.147 0.016 0.078 0.021 0.244 0.041 0.315 0.029 0.171 0.222 

Locus 1382 : 
2 alleles
7.2% missing data
   3   (0.861) 0.912 0.943 0.861 0.955 0.527 0.705 0.851 0.804 0.937 0.892 0.856 0.694 
   1   (0.139) 0.088 0.057 0.139 0.045 0.473 0.295 0.149 0.196 0.063 0.108 0.144 0.306 

Locus 1383 : 
2 alleles
15.2% missing data
   3   (0.919) 0.922 0.957 0.919 0.881 0.928 0.888 0.958 0.927 0.977 0.967 0.926 0.970 
   4   (0.081) 0.078 0.043 0.081 0.119 0.072 0.112 0.042 0.073 0.023 0.033 0.074 0.030 

Locus 1384 : 
2 alleles
13.0% missing data
   2   (0.853) 0.886 0.886 0.854 0.934 0.758 0.955 0.786 0.907 0.889 0.893 0.847 0.956 
   1   (0.147) 0.114 0.114 0.146 0.066 0.242 0.045 0.214 0.093 0.111 0.107 0.153 0.044 

Locus 1385 : 
2 alleles
2.9% missing data
   2   (0.740) 0.681 0.814 0.740 0.819 0.945 0.916 0.803 0.599 0.746 0.811 0.757 0.848 
   4   (0.260) 0.319 0.186 0.260 0.181 0.055 0.084 0.197 0.401 0.254 0.189 0.243 0.152 

Locus 1386 : 
2 alleles
14.5% missing data
   2   (0.875) 0.831 0.910 0.875 0.962 0.847 0.965 0.887 0.958 0.948 0.834 0.863 0.947 
   4   (0.125) 0.169 0.090 0.125 0.038 0.153 0.035 0.113 0.042 0.052 0.166 0.137 0.053 

Locus 1387 : 
2 alleles
4.3% missing data
   1   (0.708) 0.788 0.827 0.708 0.727 0.179 0.330 0.657 0.646 0.797 0.749 0.697 0.910 
   3   (0.292) 0.212 0.173 0.292 0.273 0.821 0.670 0.343 0.354 0.203 0.251 0.303 0.090 

Locus 1388 : 
2 alleles
15.2% missing data
   1   (0.257) 0.164 0.354 0.257 0.204 0.331 0.355 0.248 0.086 0.232 0.162 0.259 0.231 
   3   (0.743) 0.836 0.646 0.743 0.796 0.669 0.645 0.752 0.914 0.768 0.838 0.741 0.769 

Locus 1389 : 
2 alleles
4.3% missing data
   4   (0.862) 0.913 0.914 0.862 0.944 0.480 0.636 0.921 0.812 0.921 0.984 0.879 0.708 
   1   (0.138) 0.087 0.086 0.138 0.056 0.520 0.364 0.079 0.188 0.079 0.016 0.121 0.292 

Locus 1390 : 
2 alleles
12.3% missing data
   2   (0.876) 0.892 0.932 0.876 0.857 0.956 0.688 0.913 0.951 0.941 0.499 0.896 0.968 
   4   (0.124) 0.108 0.068 0.124 0.143 0.044 0.312 0.087 0.049 0.059 0.501 0.104 0.032 

Locus 1391 : 
2 alleles
6.5% missing data
   2   (0.089) 0.064 0.113 0.089 0.025 0.009 0.023 0.057 0.022 0.040 0.714 0.076 0.009 
   4   (0.911) 0.936 0.887 0.911 0.975 0.991 0.977 0.943 0.978 0.960 0.286 0.924 0.991 

Locus 1392 : 
2 alleles
10.9% missing data
   1   (0.181) 0.130 0.163 0.182 0.042 0.920 0.041 0.182 0.113 0.139 0.092 0.191 0.475 
   2   (0.819) 0.870 0.837 0.818 0.958 0.080 0.959 0.818 0.887 0.861 0.908 0.809 0.525 

Locus 1393 : 
2 alleles
3.6% missing data
   1   (0.921) 0.951 0.952 0.921 0.979 0.981 0.982 0.960 0.943 0.965 0.158 0.930 0.971 
   3   (0.079) 0.049 0.048 0.079 0.021 0.019 0.018 0.040 0.057 0.035 0.842 0.070 0.029 

Locus 1394 : 
2 alleles
14.5% missing data
   3   (0.899) 0.871 0.954 0.899 0.898 0.835 0.769 0.955 0.930 0.962 0.977 0.914 0.974 
   4   (0.101) 0.129 0.046 0.101 0.102 0.165 0.231 0.045 0.070 0.038 0.023 0.086 0.026 

Locus 1395 : 
2 alleles
13.0% missing data
   2   (0.894) 0.901 0.898 0.894 0.934 0.862 0.960 0.915 0.964 0.961 0.780 0.897 0.974 
   3   (0.106) 0.099 0.102 0.106 0.066 0.138 0.040 0.085 0.036 0.039 0.220 0.103 0.026 

Locus 1396 : 
2 alleles
12.3% missing data
   3   (0.895) 0.927 0.948 0.895 0.973 0.917 0.468 0.947 0.984 0.921 0.966 0.910 0.993 
   1   (0.105) 0.073 0.052 0.105 0.027 0.083 0.532 0.053 0.016 0.079 0.034 0.090 0.007 

Locus 1397 : 
2 alleles
15.9% missing data
   2   (0.883) 0.874 0.913 0.883 0.961 0.973 0.965 0.878 0.975 0.920 0.976 0.876 0.948 
   4   (0.117) 0.126 0.087 0.117 0.039 0.027 0.035 0.122 0.025 0.080 0.024 0.124 0.052 

Locus 1398 : 
2 alleles
2.2% missing data
   1   (0.945) 0.990 0.936 0.945 0.997 0.997 0.995 0.942 0.996 0.860 0.999 0.945 0.978 
   2   (0.055) 0.010 0.064 0.055 0.003 0.003 0.005 0.058 0.004 0.140 0.001 0.055 0.022 

Locus 1399 : 
2 alleles
3.6% missing data
   1   (0.887) 0.866 0.940 0.887 0.968 0.956 0.969 0.927 0.968 0.914 0.991 0.876 0.873 
   4   (0.113) 0.134 0.060 0.113 0.032 0.044 0.031 0.073 0.032 0.086 0.009 0.124 0.127 

Locus 1400 : 
2 alleles
3.6% missing data
   4   (0.855) 0.836 0.881 0.855 0.903 0.851 0.942 0.891 0.955 0.928 0.461 0.872 0.986 
   2   (0.145) 0.164 0.119 0.145 0.097 0.149 0.058 0.109 0.045 0.072 0.539 0.128 0.014 

Locus 1401 : 
2 alleles
15.2% missing data
   4   (0.823) 0.842 0.832 0.823 0.938 0.803 0.955 0.716 0.925 0.889 0.766 0.793 0.968 
   3   (0.177) 0.158 0.168 0.177 0.062 0.197 0.045 0.284 0.075 0.111 0.234 0.207 0.032 

Locus 1402 : 
2 alleles
14.5% missing data
   2   (0.848) 0.802 0.908 0.848 0.904 0.976 0.792 0.919 0.885 0.911 0.936 0.840 0.568 
   1   (0.152) 0.198 0.092 0.152 0.096 0.024 0.208 0.081 0.115 0.089 0.064 0.160 0.432 

Locus 1403 : 
2 alleles
1.4% missing data
   3   (0.919) 0.963 0.933 0.919 0.990 0.972 0.987 0.897 0.947 0.918 0.995 0.917 0.945 
   4   (0.081) 0.037 0.067 0.081 0.010 0.028 0.013 0.103 0.053 0.082 0.005 0.083 0.055 

Locus 1404 : 
2 alleles
4.3% missing data
   1   (0.684) 0.655 0.710 0.685 0.491 0.429 0.908 0.755 0.324 0.786 0.746 0.683 0.381 
   4   (0.316) 0.345 0.290 0.315 0.509 0.571 0.092 0.245 0.676 0.214 0.254 0.317 0.619 

Locus 1405 : 
2 alleles
13.8% missing data
   4   (0.442) 0.362 0.613 0.442 0.447 0.891 0.401 0.400 0.508 0.423 0.405 0.424 0.574 
   3   (0.558) 0.638 0.387 0.558 0.553 0.109 0.599 0.600 0.492 0.577 0.595 0.576 0.426 

Locus 1406 : 
2 alleles
2.9% missing data
   1   (0.860) 0.803 0.912 0.860 0.963 0.056 0.923 0.918 0.871 0.949 0.942 0.855 0.978 
   3   (0.140) 0.197 0.088 0.140 0.037 0.944 0.077 0.082 0.129 0.051 0.058 0.145 0.022 

Locus 1407 : 
2 alleles
3.6% missing data
   1   (0.889) 0.777 0.942 0.890 0.953 0.793 0.964 0.932 0.972 0.960 0.948 0.888 0.969 
   2   (0.111) 0.223 0.058 0.110 0.047 0.207 0.036 0.068 0.028 0.040 0.052 0.112 0.031 

Locus 1408 : 
2 alleles
13.0% missing data
   1   (0.539) 0.551 0.494 0.539 0.647 0.063 0.714 0.493 0.484 0.512 0.783 0.545 0.757 
   3   (0.461) 0.449 0.506 0.461 0.353 0.937 0.286 0.507 0.516 0.488 0.217 0.455 0.243 

Locus 1409 : 
2 alleles
7.2% missing data
   3   (0.897) 0.945 0.914 0.897 0.974 0.980 0.975 0.881 0.982 0.904 0.819 0.882 0.877 
   2   (0.103) 0.055 0.086 0.103 0.026 0.020 0.025 0.119 0.018 0.096 0.181 0.118 0.123 

Locus 1410 : 
2 alleles
13.0% missing data
   2   (0.767) 0.691 0.873 0.767 0.465 0.829 0.833 0.821 0.783 0.886 0.590 0.786 0.599 
   1   (0.233) 0.309 0.127 0.233 0.535 0.171 0.167 0.179 0.217 0.114 0.410 0.214 0.401 

Locus 1411 : 
2 alleles
5.8% missing data
   1   (0.431) 0.393 0.420 0.431 0.210 0.395 0.429 0.460 0.441 0.445 0.878 0.438 0.482 
   2   (0.569) 0.607 0.580 0.569 0.790 0.605 0.571 0.540 0.559 0.555 0.122 0.562 0.518 

Locus 1412 : 
2 alleles
2.9% missing data
   1   (0.408) 0.212 0.642 0.408 0.119 0.067 0.588 0.484 0.243 0.624 0.252 0.429 0.700 
   3   (0.592) 0.788 0.358 0.592 0.881 0.933 0.412 0.516 0.757 0.376 0.748 0.571 0.300 

Locus 1413 : 
2 alleles
7.2% missing data
   1   (0.887) 0.804 0.911 0.887 0.968 0.971 0.967 0.931 0.947 0.950 0.933 0.894 0.987 
   3   (0.113) 0.196 0.089 0.113 0.032 0.029 0.033 0.069 0.053 0.050 0.067 0.106 0.013 

Locus 1414 : 
2 alleles
9.4% missing data
   2   (0.822) 0.685 0.865 0.822 0.714 0.538 0.916 0.908 0.941 0.941 0.719 0.844 0.938 
   3   (0.178) 0.315 0.135 0.178 0.286 0.462 0.084 0.092 0.059 0.059 0.281 0.156 0.062 

Locus 1415 : 
2 alleles
6.5% missing data
   1   (0.843) 0.871 0.894 0.843 0.883 0.951 0.960 0.855 0.963 0.868 0.619 0.838 0.691 
   4   (0.157) 0.129 0.106 0.157 0.117 0.049 0.040 0.145 0.037 0.132 0.381 0.162 0.309 

Locus 1416 : 
2 alleles
3.6% missing data
   3   (0.697) 0.680 0.668 0.697 0.871 0.761 0.915 0.649 0.927 0.739 0.276 0.681 0.804 
   1   (0.303) 0.320 0.332 0.303 0.129 0.239 0.085 0.351 0.073 0.261 0.724 0.319 0.196 

Locus 1417 : 
2 alleles
13.0% missing data
   2   (0.849) 0.851 0.904 0.849 0.953 0.870 0.960 0.806 0.946 0.915 0.953 0.817 0.769 
   4   (0.151) 0.149 0.096 0.151 0.047 0.130 0.040 0.194 0.054 0.085 0.047 0.183 0.231 

Locus 1418 : 
2 alleles
5.1% missing data
   2   (0.890) 0.889 0.914 0.889 0.936 0.971 0.960 0.945 0.945 0.963 0.441 0.901 0.984 
   3   (0.110) 0.111 0.086 0.111 0.064 0.029 0.040 0.055 0.055 0.037 0.559 0.099 0.016 

Locus 1419 : 
2 alleles
13.0% missing data
   3   (0.815) 0.747 0.918 0.815 0.522 0.974 0.512 0.893 0.858 0.936 0.895 0.826 0.969 
   1   (0.185) 0.253 0.082 0.185 0.478 0.026 0.488 0.107 0.142 0.064 0.105 0.174 0.031 

Locus 1420 : 
2 alleles
4.3% missing data
   3   (0.886) 0.868 0.925 0.886 0.956 0.877 0.964 0.907 0.985 0.929 0.758 0.897 0.965 
   1   (0.114) 0.132 0.075 0.114 0.044 0.123 0.036 0.093 0.015 0.071 0.242 0.103 0.035 

Locus 1421 : 
2 alleles
12.3% missing data
   1   (0.388) 0.282 0.557 0.388 0.284 0.088 0.410 0.464 0.624 0.330 0.603 0.404 0.228 
   3   (0.612) 0.718 0.443 0.612 0.716 0.912 0.590 0.536 0.376 0.670 0.397 0.596 0.772 

Locus 1422 : 
2 alleles
10.1% missing data
   1   (0.084) 0.031 0.130 0.084 0.011 0.012 0.016 0.104 0.015 0.116 0.009 0.089 0.075 
   3   (0.916) 0.969 0.870 0.916 0.989 0.988 0.984 0.896 0.985 0.884 0.991 0.911 0.925 

Locus 1423 : 
2 alleles
12.3% missing data
   3   (0.706) 0.698 0.644 0.706 0.821 0.704 0.719 0.775 0.842 0.720 0.730 0.714 0.517 
   1   (0.294) 0.302 0.356 0.294 0.179 0.296 0.281 0.225 0.158 0.280 0.270 0.286 0.483 

Locus 1424 : 
2 alleles
12.3% missing data
   4   (0.869) 0.863 0.946 0.869 0.740 0.848 0.960 0.925 0.915 0.890 0.840 0.887 0.890 
   2   (0.131) 0.137 0.054 0.131 0.260 0.152 0.040 0.075 0.085 0.110 0.160 0.113 0.110 

Locus 1425 : 
2 alleles
5.8% missing data
   4   (0.664) 0.419 0.862 0.664 0.655 0.931 0.463 0.795 0.796 0.813 0.357 0.690 0.833 
   2   (0.336) 0.581 0.138 0.336 0.345 0.069 0.537 0.205 0.204 0.187 0.643 0.310 0.167 

Locus 1426 : 
2 alleles
8.7% missing data
   2   (0.921) 0.978 0.849 0.921 0.994 0.953 0.809 0.959 0.963 0.924 0.976 0.929 0.928 
   3   (0.079) 0.022 0.151 0.079 0.006 0.047 0.191 0.041 0.037 0.076 0.024 0.071 0.072 

Locus 1427 : 
2 alleles
17.4% missing data
   2   (0.656) 0.647 0.752 0.656 0.828 0.590 0.690 0.695 0.524 0.612 0.767 0.668 0.550 
   3   (0.344) 0.353 0.248 0.344 0.172 0.410 0.310 0.305 0.476 0.388 0.233 0.332 0.450 

Locus 1428 : 
2 alleles
3.6% missing data
   1   (0.900) 0.825 0.945 0.899 0.954 0.986 0.959 0.959 0.988 0.953 0.950 0.911 0.988 
   3   (0.100) 0.175 0.055 0.101 0.046 0.014 0.041 0.041 0.012 0.047 0.050 0.089 0.012 

Locus 1429 : 
2 alleles
19.6% missing data
   1   (0.896) 0.941 0.862 0.896 0.944 0.941 0.983 0.910 0.968 0.918 0.882 0.899 0.790 
   4   (0.104) 0.059 0.138 0.104 0.056 0.059 0.017 0.090 0.032 0.082 0.118 0.101 0.210 

Locus 1430 : 
2 alleles
3.6% missing data
   1   (0.827) 0.799 0.905 0.827 0.858 0.690 0.546 0.918 0.972 0.866 0.919 0.853 0.872 
   2   (0.173) 0.201 0.095 0.173 0.142 0.310 0.454 0.082 0.028 0.134 0.081 0.147 0.128 

Locus 1431 : 
2 alleles
6.5% missing data
   3   (0.840) 0.863 0.846 0.841 0.618 0.472 0.955 0.864 0.821 0.925 0.948 0.851 0.720 
   2   (0.160) 0.137 0.154 0.159 0.382 0.528 0.045 0.136 0.179 0.075 0.052 0.149 0.280 

Locus 1432 : 
2 alleles
7.2% missing data
   1   (0.501) 0.529 0.598 0.501 0.595 0.144 0.739 0.526 0.352 0.433 0.362 0.501 0.216 
   3   (0.499) 0.471 0.402 0.499 0.405 0.856 0.261 0.474 0.648 0.567 0.638 0.499 0.784 

Locus 1433 : 
2 alleles
7.2% missing data
   3   (0.824) 0.830 0.792 0.824 0.938 0.966 0.962 0.880 0.274 0.838 0.971 0.841 0.794 
   1   (0.176) 0.170 0.208 0.176 0.062 0.034 0.038 0.120 0.726 0.162 0.029 0.159 0.206 

Locus 1434 : 
2 alleles
12.3% missing data
   1   (0.910) 0.940 0.941 0.910 0.977 0.413 0.950 0.947 0.892 0.962 0.940 0.919 0.862 
   3   (0.090) 0.060 0.059 0.090 0.023 0.587 0.050 0.053 0.108 0.038 0.060 0.081 0.138 

Locus 1435 : 
2 alleles
5.1% missing data
   1   (0.885) 0.831 0.834 0.885 0.958 0.888 0.959 0.940 0.913 0.953 0.959 0.896 0.973 
   3   (0.115) 0.169 0.166 0.115 0.042 0.112 0.041 0.060 0.087 0.047 0.041 0.104 0.027 

Locus 1436 : 
2 alleles
12.3% missing data
   4   (0.906) 0.957 0.928 0.906 0.958 0.985 0.982 0.879 0.297 0.954 0.991 0.915 0.990 
   2   (0.094) 0.043 0.072 0.094 0.042 0.015 0.018 0.121 0.703 0.046 0.009 0.085 0.010 

Locus 1437 : 
2 alleles
2.9% missing data
   1   (0.906) 0.953 0.849 0.905 0.988 0.975 0.988 0.932 0.807 0.931 0.996 0.918 0.717 
   3   (0.094) 0.047 0.151 0.095 0.012 0.025 0.012 0.068 0.193 0.069 0.004 0.082 0.283 

Locus 1438 : 
2 alleles
10.1% missing data
   2   (0.739) 0.801 0.756 0.739 0.943 0.946 0.623 0.614 0.865 0.762 0.743 0.698 0.640 
   4   (0.261) 0.199 0.244 0.261 0.057 0.054 0.377 0.386 0.135 0.238 0.257 0.302 0.360 

Locus 1439 : 
2 alleles
3.6% missing data
   1   (0.907) 0.891 0.954 0.908 0.974 0.956 0.979 0.925 0.881 0.957 0.970 0.900 0.923 
   3   (0.093) 0.109 0.046 0.092 0.026 0.044 0.021 0.075 0.119 0.043 0.030 0.100 0.077 

Locus 1440 : 
2 alleles
5.1% missing data
   3   (0.861) 0.816 0.942 0.861 0.794 0.403 0.954 0.946 0.519 0.962 0.644 0.882 0.707 
   1   (0.139) 0.184 0.058 0.139 0.206 0.597 0.046 0.054 0.481 0.038 0.356 0.118 0.293 

Locus 1441 : 
2 alleles
4.3% missing data
   1   (0.624) 0.576 0.500 0.624 0.736 0.541 0.507 0.727 0.706 0.713 0.437 0.645 0.662 
   4   (0.376) 0.424 0.500 0.376 0.264 0.459 0.493 0.273 0.294 0.287 0.563 0.355 0.338 

Locus 1442 : 
2 alleles
13.0% missing data
   4   (0.785) 0.802 0.819 0.785 0.625 0.681 0.946 0.695 0.912 0.905 0.920 0.707 0.839 
   2   (0.215) 0.198 0.181 0.215 0.375 0.319 0.054 0.305 0.088 0.095 0.080 0.293 0.161 

Locus 1443 : 
2 alleles
17.4% missing data
   1   (0.900) 0.848 0.956 0.900 0.774 0.983 0.882 0.960 0.781 0.971 0.929 0.918 0.968 
   4   (0.100) 0.152 0.044 0.100 0.226 0.017 0.118 0.040 0.219 0.029 0.071 0.082 0.032 

Locus 1444 : 
2 alleles
13.0% missing data
   2   (0.910) 0.933 0.894 0.911 0.951 0.952 0.967 0.932 0.986 0.944 0.956 0.919 0.921 
   4   (0.090) 0.067 0.106 0.089 0.049 0.048 0.033 0.068 0.014 0.056 0.044 0.081 0.079 

Locus 1445 : 
2 alleles
13.0% missing data
   2   (0.755) 0.736 0.771 0.754 0.850 0.716 0.724 0.810 0.954 0.785 0.848 0.762 0.889 
   1   (0.245) 0.264 0.229 0.246 0.150 0.284 0.276 0.190 0.046 0.215 0.152 0.238 0.111 

Locus 1446 : 
2 alleles
17.4% missing data
   2   (0.885) 0.622 0.984 0.886 0.730 0.827 0.466 0.982 0.718 0.989 0.710 0.913 0.995 
   3   (0.115) 0.378 0.016 0.114 0.270 0.173 0.534 0.018 0.282 0.011 0.290 0.087 0.005 

Locus 1447 : 
2 alleles
10.1% missing data
   2   (0.314) 0.434 0.334 0.313 0.198 0.047 0.107 0.234 0.222 0.359 0.064 0.283 0.327 
   4   (0.686) 0.566 0.666 0.687 0.802 0.953 0.893 0.766 0.778 0.641 0.936 0.717 0.673 

Locus 1448 : 
2 alleles
5.1% missing data
   1   (0.906) 0.915 0.935 0.905 0.977 0.988 0.979 0.939 0.969 0.953 0.965 0.898 0.645 
   4   (0.094) 0.085 0.065 0.095 0.023 0.012 0.021 0.061 0.031 0.047 0.035 0.102 0.355 

Locus 1449 : 
2 alleles
10.9% missing data
   3   (0.907) 0.892 0.947 0.907 0.977 0.991 0.965 0.930 0.972 0.959 0.995 0.905 0.965 
   4   (0.093) 0.108 0.053 0.093 0.023 0.009 0.035 0.070 0.028 0.041 0.005 0.095 0.035 

Locus 1450 : 
2 alleles
10.9% missing data
   1   (0.581) 0.687 0.582 0.581 0.367 0.925 0.868 0.523 0.204 0.493 0.687 0.588 0.517 
   3   (0.419) 0.313 0.418 0.419 0.633 0.075 0.132 0.477 0.796 0.507 0.313 0.412 0.483 

Locus 1451 : 
2 alleles
14.5% missing data
   4   (0.880) 0.913 0.944 0.880 0.972 0.882 0.557 0.911 0.950 0.902 0.960 0.892 0.884 
   1   (0.120) 0.087 0.056 0.120 0.028 0.118 0.443 0.089 0.050 0.098 0.040 0.108 0.116 

Locus 1452 : 
2 alleles
4.3% missing data
   1   (0.488) 0.526 0.486 0.489 0.220 0.461 0.210 0.469 0.551 0.510 0.644 0.525 0.568 
   3   (0.512) 0.474 0.514 0.511 0.780 0.539 0.790 0.531 0.449 0.490 0.356 0.475 0.432 

Locus 1453 : 
2 alleles
5.8% missing data
   3   (0.553) 0.310 0.649 0.553 0.497 0.075 0.129 0.698 0.807 0.824 0.600 0.580 0.516 
   1   (0.447) 0.690 0.351 0.447 0.503 0.925 0.871 0.302 0.193 0.176 0.400 0.420 0.484 

Locus 1454 : 
2 alleles
13.0% missing data
   2   (0.853) 0.851 0.909 0.854 0.903 0.634 0.735 0.877 0.811 0.935 0.761 0.872 0.935 
   4   (0.147) 0.149 0.091 0.146 0.097 0.366 0.265 0.123 0.189 0.065 0.239 0.128 0.065 

Locus 1455 : 
2 alleles
0.7% missing data
   1   (0.913) 0.974 0.957 0.912 0.994 0.995 0.839 0.905 0.984 0.946 0.997 0.897 0.914 
   3   (0.087) 0.026 0.043 0.088 0.006 0.005 0.161 0.095 0.016 0.054 0.003 0.103 0.086 

Locus 1456 : 
2 alleles
2.9% missing data
   2   (0.898) 0.874 0.925 0.898 0.978 0.986 0.952 0.934 0.973 0.940 0.989 0.907 0.969 
   4   (0.102) 0.126 0.075 0.102 0.022 0.014 0.048 0.066 0.027 0.060 0.011 0.093 0.031 

Locus 1457 : 
2 alleles
13.8% missing data
   2   (0.919) 0.946 0.891 0.919 0.973 0.924 0.981 0.950 0.914 0.958 0.975 0.922 0.948 
   4   (0.081) 0.054 0.109 0.081 0.027 0.076 0.019 0.050 0.086 0.042 0.025 0.078 0.052 

Locus 1458 : 
2 alleles
5.1% missing data
   3   (0.920) 0.964 0.880 0.920 0.988 0.981 0.986 0.956 0.970 0.883 0.993 0.921 0.950 
   1   (0.080) 0.036 0.120 0.080 0.012 0.019 0.014 0.044 0.030 0.117 0.007 0.079 0.050 

Locus 1459 : 
2 alleles
13.0% missing data
   4   (0.909) 0.934 0.956 0.909 0.982 0.928 0.980 0.842 0.980 0.939 0.967 0.904 0.983 
   2   (0.091) 0.066 0.044 0.091 0.018 0.072 0.020 0.158 0.020 0.061 0.033 0.096 0.017 

Locus 1460 : 
2 alleles
12.3% missing data
   2   (0.100) 0.196 0.022 0.099 0.155 0.335 0.484 0.019 0.032 0.013 0.278 0.078 0.004 
   4   (0.900) 0.804 0.978 0.901 0.845 0.665 0.516 0.981 0.968 0.987 0.722 0.922 0.996 

Locus 1461 : 
2 alleles
2.2% missing data
   2   (0.156) 0.079 0.075 0.156 0.215 0.026 0.262 0.202 0.165 0.088 0.019 0.165 0.166 
   4   (0.844) 0.921 0.925 0.844 0.785 0.974 0.738 0.798 0.835 0.912 0.981 0.835 0.834 

Locus 1462 : 
2 alleles
18.1% missing data
   3   (0.853) 0.855 0.898 0.853 0.961 0.969 0.947 0.835 0.980 0.857 0.978 0.839 0.963 
   1   (0.147) 0.145 0.102 0.147 0.039 0.031 0.053 0.165 0.020 0.143 0.022 0.161 0.037 

Locus 1463 : 
2 alleles
10.1% missing data
   2   (0.132) 0.028 0.231 0.132 0.009 0.042 0.013 0.217 0.049 0.502 0.009 0.139 0.207 
   3   (0.868) 0.972 0.769 0.868 0.991 0.958 0.987 0.783 0.951 0.498 0.991 0.861 0.793 

Locus 1464 : 
2 alleles
16.7% missing data
   1   (0.850) 0.792 0.865 0.850 0.724 0.864 0.948 0.921 0.856 0.958 0.622 0.864 0.938 
   3   (0.150) 0.208 0.135 0.150 0.276 0.136 0.052 0.079 0.144 0.042 0.378 0.136 0.062 

Locus 1465 : 
2 alleles
2.2% missing data
   2   (0.881) 0.921 0.938 0.881 0.932 0.931 0.966 0.910 0.635 0.865 0.991 0.888 0.958 
   4   (0.119) 0.079 0.062 0.119 0.068 0.069 0.034 0.090 0.365 0.135 0.009 0.112 0.042 

Locus 1466 : 
2 alleles
10.9% missing data
   2   (0.795) 0.806 0.799 0.795 0.696 0.937 0.883 0.827 0.929 0.846 0.763 0.804 0.916 
   4   (0.205) 0.194 0.201 0.205 0.304 0.063 0.117 0.173 0.071 0.154 0.237 0.196 0.084 

Locus 1467 : 
2 alleles
2.9% missing data
   1   (0.878) 0.847 0.906 0.878 0.966 0.906 0.960 0.924 0.956 0.925 0.961 0.871 0.746 
   2   (0.122) 0.153 0.094 0.122 0.034 0.094 0.040 0.076 0.044 0.075 0.039 0.129 0.254 

Locus 1468 : 
2 alleles
5.8% missing data
   2   (0.084) 0.059 0.065 0.083 0.021 0.164 0.429 0.040 0.020 0.026 0.054 0.078 0.012 
   4   (0.916) 0.941 0.935 0.917 0.979 0.836 0.571 0.960 0.980 0.974 0.946 0.922 0.988 

Locus 1469 : 
2 alleles
13.8% missing data
   4   (0.617) 0.534 0.561 0.617 0.706 0.550 0.540 0.740 0.830 0.649 0.893 0.633 0.709 
   2   (0.383) 0.466 0.439 0.383 0.294 0.450 0.460 0.260 0.170 0.351 0.107 0.367 0.291 

Locus 1470 : 
2 alleles
2.9% missing data
   2   (0.895) 0.883 0.951 0.895 0.802 0.974 0.965 0.935 0.830 0.963 0.616 0.904 0.843 
   4   (0.105) 0.117 0.049 0.105 0.198 0.026 0.035 0.065 0.170 0.037 0.384 0.096 0.157 

Locus 1471 : 
2 alleles
2.9% missing data
   1   (0.882) 0.909 0.912 0.882 0.980 0.989 0.977 0.850 0.969 0.867 0.986 0.886 0.956 
   3   (0.118) 0.091 0.088 0.118 0.020 0.011 0.023 0.150 0.031 0.133 0.014 0.114 0.044 

Locus 1472 : 
2 alleles
7.2% missing data
   3   (0.726) 0.758 0.519 0.726 0.934 0.346 0.566 0.778 0.878 0.790 0.420 0.754 0.923 
   1   (0.274) 0.242 0.481 0.274 0.066 0.654 0.434 0.222 0.122 0.210 0.580 0.246 0.077 

Locus 1473 : 
2 alleles
5.8% missing data
   1   (0.743) 0.804 0.651 0.743 0.884 0.464 0.662 0.766 0.914 0.786 0.434 0.765 0.955 
   3   (0.257) 0.196 0.349 0.257 0.116 0.536 0.338 0.234 0.086 0.214 0.566 0.235 0.045 

Locus 1474 : 
2 alleles
10.9% missing data
   2   (0.888) 0.939 0.921 0.887 0.972 0.985 0.754 0.923 0.970 0.888 0.988 0.894 0.928 
   4   (0.112) 0.061 0.079 0.113 0.028 0.015 0.246 0.077 0.030 0.112 0.012 0.106 0.072 

Locus 1475 : 
2 alleles
2.9% missing data
   3   (0.943) 0.989 0.939 0.943 0.997 0.991 0.995 0.926 0.997 0.837 0.998 0.946 0.988 
   1   (0.057) 0.011 0.061 0.057 0.003 0.009 0.005 0.074 0.003 0.163 0.002 0.054 0.012 

Locus 1476 : 
2 alleles
2.2% missing data
   2   (0.817) 0.900 0.723 0.816 0.886 0.897 0.961 0.790 0.963 0.791 0.826 0.807 0.854 
   4   (0.183) 0.100 0.277 0.184 0.114 0.103 0.039 0.210 0.037 0.209 0.174 0.193 0.146 

Locus 1477 : 
2 alleles
9.4% missing data
   4   (0.941) 0.987 0.953 0.941 0.996 0.982 0.994 0.930 0.995 0.868 0.994 0.929 0.913 
   2   (0.059) 0.013 0.047 0.059 0.004 0.018 0.006 0.070 0.005 0.132 0.006 0.071 0.087 

Locus 1478 : 
2 alleles
12.3% missing data
   3   (0.778) 0.862 0.572 0.778 0.938 0.183 0.930 0.788 0.957 0.724 0.966 0.758 0.621 
   1   (0.222) 0.138 0.428 0.222 0.062 0.817 0.070 0.212 0.043 0.276 0.034 0.242 0.379 

Locus 1479 : 
2 alleles
12.3% missing data
   1   (0.831) 0.812 0.906 0.831 0.842 0.830 0.958 0.851 0.839 0.863 0.766 0.852 0.941 
   3   (0.169) 0.188 0.094 0.169 0.158 0.170 0.042 0.149 0.161 0.137 0.234 0.148 0.059 

Locus 1480 : 
2 alleles
13.8% missing data
   2   (0.917) 0.906 0.973 0.917 0.881 0.991 0.784 0.977 0.962 0.979 0.890 0.934 0.967 
   4   (0.083) 0.094 0.027 0.083 0.119 0.009 0.216 0.023 0.038 0.021 0.110 0.066 0.033 

Locus 1481 : 
2 alleles
18.8% missing data
   1   (0.121) 0.083 0.086 0.121 0.028 0.179 0.030 0.141 0.068 0.102 0.273 0.140 0.029 
   3   (0.879) 0.917 0.914 0.879 0.972 0.821 0.970 0.859 0.932 0.898 0.727 0.860 0.971 

Locus 1482 : 
2 alleles
16.7% missing data
   3   (0.619) 0.678 0.472 0.619 0.521 0.682 0.182 0.667 0.348 0.769 0.809 0.638 0.555 
   1   (0.381) 0.322 0.528 0.381 0.479 0.318 0.818 0.333 0.652 0.231 0.191 0.362 0.445 

Locus 1483 : 
2 alleles
11.6% missing data
   4   (0.891) 0.939 0.928 0.891 0.981 0.884 0.975 0.898 0.972 0.826 0.972 0.889 0.961 
   2   (0.109) 0.061 0.072 0.109 0.019 0.116 0.025 0.102 0.028 0.174 0.028 0.111 0.039 

Locus 1484 : 
2 alleles
0.7% missing data
   3   (0.864) 0.799 0.927 0.864 0.963 0.978 0.933 0.920 0.975 0.872 0.993 0.868 0.859 
   1   (0.136) 0.201 0.073 0.136 0.037 0.022 0.067 0.080 0.025 0.128 0.007 0.132 0.141 

Locus 1485 : 
2 alleles
13.0% missing data
   4   (0.406) 0.328 0.451 0.406 0.211 0.439 0.665 0.301 0.405 0.495 0.534 0.414 0.528 
   2   (0.594) 0.672 0.549 0.594 0.789 0.561 0.335 0.699 0.595 0.505 0.466 0.586 0.472 

Locus 1486 : 
2 alleles
11.6% missing data
   1   (0.912) 0.941 0.900 0.912 0.971 0.892 0.979 0.945 0.970 0.930 0.774 0.925 0.979 
   2   (0.088) 0.059 0.100 0.088 0.029 0.108 0.021 0.055 0.030 0.070 0.226 0.075 0.021 

Locus 1487 : 
2 alleles
3.6% missing data
   2   (0.850) 0.858 0.886 0.851 0.921 0.958 0.963 0.884 0.879 0.807 0.983 0.847 0.902 
   3   (0.150) 0.142 0.114 0.149 0.079 0.042 0.037 0.116 0.121 0.193 0.017 0.153 0.098 

Locus 1488 : 
2 alleles
10.9% missing data
   1   (0.209) 0.214 0.118 0.209 0.062 0.567 0.056 0.170 0.108 0.256 0.202 0.198 0.282 
   3   (0.791) 0.786 0.882 0.791 0.938 0.433 0.944 0.830 0.892 0.744 0.798 0.802 0.718 

Locus 1489 : 
2 alleles
5.1% missing data
   1   (0.917) 0.948 0.965 0.917 0.534 0.995 0.980 0.939 0.887 0.979 0.925 0.919 0.968 
   3   (0.083) 0.052 0.035 0.083 0.466 0.005 0.020 0.061 0.113 0.021 0.075 0.081 0.032 

Locus 1490 : 
2 alleles
10.9% missing data
   4   (0.907) 0.931 0.922 0.907 0.983 0.993 0.984 0.873 0.974 0.944 0.995 0.901 0.937 
   1   (0.093) 0.069 0.078 0.093 0.017 0.007 0.016 0.127 0.026 0.056 0.005 0.099 0.063 

Locus 1491 : 
2 alleles
11.6% missing data
   1   (0.839) 0.839 0.879 0.839 0.843 0.972 0.961 0.883 0.901 0.800 0.954 0.851 0.921 
   4   (0.161) 0.161 0.121 0.161 0.157 0.028 0.039 0.117 0.099 0.200 0.046 0.149 0.079 

Locus 1492 : 
2 alleles
2.9% missing data
   4   (0.742) 0.742 0.747 0.743 0.752 0.966 0.889 0.748 0.898 0.719 0.902 0.721 0.632 
   2   (0.258) 0.258 0.253 0.257 0.248 0.034 0.111 0.252 0.102 0.281 0.098 0.279 0.368 

Locus 1493 : 
2 alleles
9.4% missing data
   1   (0.919) 0.957 0.899 0.919 0.985 0.949 0.983 0.922 0.976 0.938 0.982 0.922 0.954 
   3   (0.081) 0.043 0.101 0.081 0.015 0.051 0.017 0.078 0.024 0.062 0.018 0.078 0.046 

Locus 1494 : 
2 alleles
15.9% missing data
   4   (0.909) 0.936 0.953 0.910 0.905 0.971 0.965 0.922 0.575 0.965 0.903 0.921 0.979 
   2   (0.091) 0.064 0.047 0.090 0.095 0.029 0.035 0.078 0.425 0.035 0.097 0.079 0.021 

Locus 1495 : 
2 alleles
14.5% missing data
   1   (0.823) 0.857 0.804 0.823 0.934 0.967 0.782 0.772 0.764 0.891 0.949 0.816 0.730 
   3   (0.177) 0.143 0.196 0.177 0.066 0.033 0.218 0.228 0.236 0.109 0.051 0.184 0.270 

Locus 1496 : 
2 alleles
4.3% missing data
   3   (0.762) 0.757 0.871 0.763 0.839 0.048 0.908 0.774 0.239 0.850 0.848 0.770 0.685 
   1   (0.238) 0.243 0.129 0.237 0.161 0.952 0.092 0.226 0.761 0.150 0.152 0.230 0.315 

Locus 1497 : 
2 alleles
3.6% missing data
   2   (0.849) 0.937 0.886 0.849 0.979 0.897 0.963 0.747 0.864 0.703 0.940 0.850 0.538 
   4   (0.151) 0.063 0.114 0.151 0.021 0.103 0.037 0.253 0.136 0.297 0.060 0.150 0.462 

Locus 1498 : 
2 alleles
11.6% missing data
   2   (0.907) 0.910 0.963 0.907 0.897 0.867 0.966 0.933 0.970 0.955 0.962 0.919 0.955 
   4   (0.093) 0.090 0.037 0.093 0.103 0.133 0.034 0.067 0.030 0.045 0.038 0.081 0.045 

Locus 1499 : 
2 alleles
13.0% missing data
   4   (0.881) 0.825 0.962 0.881 0.798 0.951 0.949 0.916 0.921 0.957 0.878 0.897 0.979 
   2   (0.119) 0.175 0.038 0.119 0.202 0.049 0.051 0.084 0.079 0.043 0.122 0.103 0.021 

Locus 1500 : 
2 alleles
5.1% missing data
   1   (0.179) 0.076 0.251 0.179 0.047 0.737 0.043 0.155 0.030 0.263 0.252 0.178 0.092 
   3   (0.821) 0.924 0.749 0.821 0.953 0.263 0.957 0.845 0.970 0.737 0.748 0.822 0.908 

Locus 1501 : 
2 alleles
1.4% missing data
   1   (0.872) 0.907 0.836 0.872 0.908 0.977 0.953 0.878 0.980 0.904 0.872 0.878 0.943 
   2   (0.128) 0.093 0.164 0.128 0.092 0.023 0.047 0.122 0.020 0.096 0.128 0.122 0.057 

Locus 1502 : 
2 alleles
10.9% missing data
   4   (0.844) 0.810 0.856 0.844 0.839 0.876 0.944 0.907 0.687 0.896 0.966 0.860 0.916 
   1   (0.156) 0.190 0.144 0.156 0.161 0.124 0.056 0.093 0.313 0.104 0.034 0.140 0.084 

Locus 1503 : 
2 alleles
2.2% missing data
   1   (0.907) 0.926 0.955 0.907 0.935 0.512 0.969 0.948 0.804 0.960 0.966 0.919 0.975 
   3   (0.093) 0.074 0.045 0.093 0.065 0.488 0.031 0.052 0.196 0.040 0.034 0.081 0.025 

Locus 1504 : 
2 alleles
3.6% missing data
   1   (0.887) 0.929 0.913 0.887 0.986 0.922 0.986 0.904 0.982 0.842 0.991 0.887 0.960 
   3   (0.113) 0.071 0.087 0.113 0.014 0.078 0.014 0.096 0.018 0.158 0.009 0.113 0.040 

Locus 1505 : 
2 alleles
10.1% missing data
   1   (0.454) 0.356 0.397 0.454 0.671 0.059 0.287 0.530 0.312 0.569 0.452 0.466 0.348 
   4   (0.546) 0.644 0.603 0.546 0.329 0.941 0.713 0.470 0.688 0.431 0.548 0.534 0.652 

Locus 1506 : 
2 alleles
1.4% missing data
   1   (0.544) 0.459 0.566 0.544 0.189 0.116 0.436 0.669 0.301 0.754 0.586 0.567 0.492 
   4   (0.456) 0.541 0.434 0.456 0.811 0.884 0.564 0.331 0.699 0.246 0.414 0.433 0.508 

Locus 1507 : 
2 alleles
2.9% missing data
   4   (0.856) 0.820 0.933 0.856 0.937 0.953 0.971 0.857 0.955 0.842 0.935 0.867 0.961 
   3   (0.144) 0.180 0.067 0.144 0.063 0.047 0.029 0.143 0.045 0.158 0.065 0.133 0.039 

Locus 1508 : 
2 alleles
10.9% missing data
   1   (0.890) 0.832 0.945 0.890 0.953 0.977 0.963 0.886 0.977 0.958 0.970 0.895 0.962 
   3   (0.110) 0.168 0.055 0.110 0.047 0.023 0.037 0.114 0.023 0.042 0.030 0.105 0.038 

Locus 1509 : 
2 alleles
10.9% missing data
   1   (0.263) 0.250 0.332 0.263 0.391 0.245 0.288 0.252 0.306 0.152 0.259 0.272 0.238 
   3   (0.737) 0.750 0.668 0.737 0.609 0.755 0.712 0.748 0.694 0.848 0.741 0.728 0.762 

Locus 1510 : 
2 alleles
12.3% missing data
   4   (0.900) 0.861 0.945 0.900 0.950 0.982 0.916 0.942 0.929 0.954 0.978 0.912 0.964 
   3   (0.100) 0.139 0.055 0.100 0.050 0.018 0.084 0.058 0.071 0.046 0.022 0.088 0.036 

Locus 1511 : 
2 alleles
0.7% missing data
   1   (0.938) 0.989 0.937 0.938 0.997 0.997 0.995 0.932 0.996 0.767 0.998 0.932 0.983 
   2   (0.062) 0.011 0.063 0.062 0.003 0.003 0.005 0.068 0.004 0.233 0.002 0.068 0.017 

Locus 1512 : 
2 alleles
3.6% missing data
   2   (0.760) 0.780 0.779 0.761 0.388 0.120 0.909 0.777 0.813 0.868 0.859 0.778 0.947 
   3   (0.240) 0.220 0.221 0.239 0.612 0.880 0.091 0.223 0.187 0.132 0.141 0.222 0.053 

Locus 1513 : 
2 alleles
13.0% missing data
   4   (0.873) 0.938 0.874 0.873 0.981 0.776 0.977 0.862 0.948 0.774 0.984 0.869 0.845 
   2   (0.127) 0.062 0.126 0.127 0.019 0.224 0.023 0.138 0.052 0.226 0.016 0.131 0.155 

Locus 1514 : 
2 alleles
1.4% missing data
   2   (0.876) 0.847 0.942 0.876 0.956 0.988 0.967 0.902 0.935 0.881 0.984 0.879 0.967 
   3   (0.124) 0.153 0.058 0.124 0.044 0.012 0.033 0.098 0.065 0.119 0.016 0.121 0.033 

Locus 1515 : 
2 alleles
2.9% missing data
   4   (0.810) 0.859 0.901 0.810 0.917 0.793 0.597 0.751 0.487 0.909 0.783 0.800 0.787 
   2   (0.190) 0.141 0.099 0.190 0.083 0.207 0.403 0.249 0.513 0.091 0.217 0.200 0.213 

Locus 1516 : 
2 alleles
12.3% missing data
   4   (0.696) 0.709 0.530 0.696 0.834 0.705 0.908 0.671 0.807 0.686 0.713 0.722 0.705 
   1   (0.304) 0.291 0.470 0.304 0.166 0.295 0.092 0.329 0.193 0.314 0.287 0.278 0.295 

Locus 1517 : 
2 alleles
5.8% missing data
   1   (0.385) 0.303 0.531 0.386 0.145 0.060 0.098 0.465 0.639 0.427 0.396 0.442 0.585 
   4   (0.615) 0.697 0.469 0.614 0.855 0.940 0.902 0.535 0.361 0.573 0.604 0.558 0.415 

Locus 1518 : 
2 alleles
15.2% missing data
   4   (0.650) 0.598 0.686 0.650 0.871 0.618 0.911 0.524 0.857 0.647 0.898 0.622 0.638 
   2   (0.350) 0.402 0.314 0.350 0.129 0.382 0.089 0.476 0.143 0.353 0.102 0.378 0.362 

Locus 1519 : 
2 alleles
17.4% missing data
   2   (0.746) 0.769 0.754 0.746 0.923 0.907 0.757 0.712 0.836 0.721 0.602 0.736 0.797 
   4   (0.254) 0.231 0.246 0.254 0.077 0.093 0.243 0.288 0.164 0.279 0.398 0.264 0.203 

Locus 1520 : 
2 alleles
2.2% missing data
   1   (0.148) 0.157 0.163 0.148 0.125 0.025 0.076 0.078 0.051 0.090 0.155 0.132 0.034 
   3   (0.852) 0.843 0.837 0.852 0.875 0.975 0.924 0.922 0.949 0.910 0.845 0.868 0.966 

Locus 1521 : 
2 alleles
12.3% missing data
   1   (0.088) 0.038 0.119 0.088 0.020 0.015 0.047 0.083 0.057 0.041 0.531 0.104 0.059 
   3   (0.912) 0.962 0.881 0.912 0.980 0.985 0.953 0.917 0.943 0.959 0.469 0.896 0.941 

Locus 1522 : 
2 alleles
2.9% missing data
   2   (0.904) 0.947 0.918 0.903 0.990 0.992 0.982 0.903 0.990 0.920 0.997 0.883 0.985 
   3   (0.096) 0.053 0.082 0.097 0.010 0.008 0.018 0.097 0.010 0.080 0.003 0.117 0.015 

Locus 1523 : 
2 alleles
10.9% missing data
   2   (0.911) 0.956 0.917 0.911 0.978 0.969 0.982 0.932 0.990 0.847 0.987 0.922 0.955 
   4   (0.089) 0.044 0.083 0.089 0.022 0.031 0.018 0.068 0.010 0.153 0.013 0.078 0.045 

Locus 1524 : 
2 alleles
15.9% missing data
   4   (0.706) 0.773 0.636 0.706 0.784 0.957 0.716 0.618 0.687 0.776 0.631 0.701 0.402 
   2   (0.294) 0.227 0.364 0.294 0.216 0.043 0.284 0.382 0.313 0.224 0.369 0.299 0.598 

Locus 1525 : 
2 alleles
4.3% missing data
   4   (0.878) 0.872 0.909 0.877 0.980 0.988 0.967 0.913 0.967 0.899 0.962 0.889 0.866 
   1   (0.122) 0.128 0.091 0.123 0.020 0.012 0.033 0.087 0.033 0.101 0.038 0.111 0.134 

Locus 1526 : 
2 alleles
13.0% missing data
   2   (0.673) 0.825 0.443 0.673 0.933 0.790 0.882 0.573 0.711 0.417 0.924 0.670 0.786 
   4   (0.327) 0.175 0.557 0.327 0.067 0.210 0.118 0.427 0.289 0.583 0.076 0.330 0.214 

Locus 1527 : 
2 alleles
7.2% missing data
   3   (0.911) 0.954 0.960 0.911 0.989 0.962 0.629 0.936 0.989 0.925 0.996 0.924 0.964 
   1   (0.089) 0.046 0.040 0.089 0.011 0.038 0.371 0.064 0.011 0.075 0.004 0.076 0.036 

Locus 1528 : 
2 alleles
3.6% missing data
   1   (0.695) 0.535 0.746 0.695 0.704 0.421 0.887 0.762 0.781 0.807 0.729 0.720 0.879 
   4   (0.305) 0.465 0.254 0.305 0.296 0.579 0.113 0.238 0.219 0.193 0.271 0.280 0.121 

Locus 1529 : 
2 alleles
15.2% missing data
   4   (0.656) 0.654 0.641 0.656 0.689 0.935 0.636 0.641 0.525 0.727 0.633 0.667 0.695 
   2   (0.344) 0.346 0.359 0.344 0.311 0.065 0.364 0.359 0.475 0.273 0.367 0.333 0.305 

Locus 1530 : 
2 alleles
6.5% missing data
   2   (0.844) 0.785 0.944 0.844 0.956 0.967 0.959 0.719 0.958 0.891 0.907 0.858 0.961 
   4   (0.156) 0.215 0.056 0.156 0.044 0.033 0.041 0.281 0.042 0.109 0.093 0.142 0.039 

Locus 1531 : 
2 alleles
5.1% missing data
   1   (0.871) 0.935 0.920 0.871 0.961 0.964 0.649 0.828 0.608 0.927 0.982 0.877 0.870 
   3   (0.129) 0.065 0.080 0.129 0.039 0.036 0.351 0.172 0.392 0.073 0.018 0.123 0.130 

Locus 1532 : 
2 alleles
18.1% missing data
   1   (0.908) 0.876 0.925 0.908 0.952 0.938 0.970 0.962 0.954 0.964 0.855 0.916 0.867 
   3   (0.092) 0.124 0.075 0.092 0.048 0.062 0.030 0.038 0.046 0.036 0.145 0.084 0.133 

Locus 1533 : 
2 alleles
0.7% missing data
   2   (0.911) 0.976 0.894 0.911 0.992 0.981 0.989 0.866 0.972 0.790 0.996 0.907 0.948 
   4   (0.089) 0.024 0.106 0.089 0.008 0.019 0.011 0.134 0.028 0.210 0.004 0.093 0.052 

Locus 1534 : 
2 alleles
1.4% missing data
   2   (0.829) 0.776 0.929 0.829 0.893 0.966 0.617 0.906 0.892 0.886 0.917 0.846 0.840 
   4   (0.171) 0.224 0.071 0.171 0.107 0.034 0.383 0.094 0.108 0.114 0.083 0.154 0.160 

Locus 1535 : 
2 alleles
2.9% missing data
   4   (0.897) 0.960 0.851 0.898 0.987 0.951 0.981 0.881 0.985 0.798 0.990 0.905 0.948 
   2   (0.103) 0.040 0.149 0.102 0.013 0.049 0.019 0.119 0.015 0.202 0.010 0.095 0.052 

Locus 1536 : 
2 alleles
3.6% missing data
   4   (0.915) 0.915 0.967 0.914 0.960 0.987 0.952 0.958 0.964 0.962 0.918 0.924 0.990 
   3   (0.085) 0.085 0.033 0.086 0.040 0.013 0.048 0.042 0.036 0.038 0.082 0.076 0.010 

Locus 1537 : 
2 alleles
1.4% missing data
   2   (0.940) 0.989 0.882 0.941 0.997 0.997 0.995 0.895 0.987 0.921 0.999 0.937 0.896 
   1   (0.060) 0.011 0.118 0.059 0.003 0.003 0.005 0.105 0.013 0.079 0.001 0.063 0.104 

Locus 1538 : 
2 alleles
3.6% missing data
   2   (0.163) 0.213 0.139 0.163 0.063 0.024 0.070 0.105 0.315 0.106 0.462 0.141 0.278 
   3   (0.837) 0.787 0.861 0.837 0.937 0.976 0.930 0.895 0.685 0.894 0.538 0.859 0.722 

Locus 1539 : 
2 alleles
13.0% missing data
   1   (0.861) 0.870 0.888 0.862 0.951 0.901 0.563 0.928 0.882 0.918 0.903 0.875 0.968 
   3   (0.139) 0.130 0.112 0.138 0.049 0.099 0.437 0.072 0.118 0.082 0.097 0.125 0.032 

Locus 1540 : 
2 alleles
2.2% missing data
   2   (0.905) 0.886 0.950 0.904 0.944 0.739 0.977 0.967 0.980 0.966 0.689 0.918 0.918 
   4   (0.095) 0.114 0.050 0.096 0.056 0.261 0.023 0.033 0.020 0.034 0.311 0.082 0.082 

Locus 1541 : 
2 alleles
2.2% missing data
   1   (0.765) 0.774 0.831 0.765 0.879 0.956 0.699 0.829 0.767 0.735 0.780 0.784 0.725 
   4   (0.235) 0.226 0.169 0.235 0.121 0.044 0.301 0.171 0.233 0.265 0.220 0.216 0.275 

Locus 1542 : 
2 alleles
14.5% missing data
   2   (0.843) 0.832 0.905 0.843 0.619 0.716 0.946 0.891 0.728 0.934 0.865 0.854 0.961 
   4   (0.157) 0.168 0.095 0.157 0.381 0.284 0.054 0.109 0.272 0.066 0.135 0.146 0.039 

Locus 1543 : 
2 alleles
4.3% missing data
   3   (0.836) 0.859 0.905 0.835 0.922 0.966 0.919 0.831 0.959 0.829 0.944 0.839 0.958 
   1   (0.164) 0.141 0.095 0.165 0.078 0.034 0.081 0.169 0.041 0.171 0.056 0.161 0.042 

Locus 1544 : 
2 alleles
7.2% missing data
   1   (0.869) 0.843 0.911 0.869 0.903 0.938 0.940 0.900 0.754 0.961 0.502 0.860 0.843 
   3   (0.131) 0.157 0.089 0.131 0.097 0.062 0.060 0.100 0.246 0.039 0.498 0.140 0.157 

Locus 1545 : 
2 alleles
4.3% missing data
   1   (0.791) 0.813 0.730 0.791 0.846 0.816 0.573 0.873 0.929 0.864 0.688 0.805 0.866 
   2   (0.209) 0.187 0.270 0.209 0.154 0.184 0.427 0.127 0.071 0.136 0.312 0.195 0.134 

Locus 1546 : 
2 alleles
11.6% missing data
   4   (0.935) 0.986 0.953 0.935 0.995 0.978 0.993 0.906 0.987 0.816 0.993 0.919 0.960 
   2   (0.065) 0.014 0.047 0.065 0.005 0.022 0.007 0.094 0.013 0.184 0.007 0.081 0.040 

Locus 1547 : 
2 alleles
5.1% missing data
   4   (0.887) 0.913 0.918 0.887 0.920 0.959 0.960 0.934 0.953 0.944 0.204 0.886 0.969 
   1   (0.113) 0.087 0.082 0.113 0.080 0.041 0.040 0.066 0.047 0.056 0.796 0.114 0.031 

Locus 1548 : 
2 alleles
13.0% missing data
   1   (0.867) 0.919 0.852 0.866 0.961 0.943 0.974 0.855 0.907 0.925 0.199 0.851 0.899 
   2   (0.133) 0.081 0.148 0.134 0.039 0.057 0.026 0.145 0.093 0.075 0.801 0.149 0.101 

Locus 1549 : 
2 alleles
13.0% missing data
   1   (0.930) 0.984 0.912 0.931 0.996 0.996 0.991 0.886 0.942 0.888 0.998 0.922 0.845 
   4   (0.070) 0.016 0.088 0.069 0.004 0.004 0.009 0.114 0.058 0.112 0.002 0.078 0.155 

Locus 1550 : 
2 alleles
5.1% missing data
   2   (0.789) 0.798 0.833 0.789 0.949 0.966 0.953 0.679 0.922 0.793 0.950 0.751 0.683 
   3   (0.211) 0.202 0.167 0.211 0.051 0.034 0.047 0.321 0.078 0.207 0.050 0.249 0.317 

Locus 1551 : 
2 alleles
14.5% missing data
   1   (0.815) 0.695 0.938 0.814 0.471 0.807 0.948 0.913 0.359 0.942 0.617 0.843 0.965 
   3   (0.185) 0.305 0.062 0.186 0.529 0.193 0.052 0.087 0.641 0.058 0.383 0.157 0.035 

Locus 1552 : 
2 alleles
3.6% missing data
   1   (0.886) 0.865 0.905 0.886 0.968 0.853 0.954 0.932 0.969 0.915 0.945 0.898 0.923 
   3   (0.114) 0.135 0.095 0.114 0.032 0.147 0.046 0.068 0.031 0.085 0.055 0.102 0.077 

Locus 1553 : 
2 alleles
1.4% missing data
   4   (0.918) 0.833 0.977 0.918 0.919 0.985 0.973 0.943 0.938 0.983 0.945 0.912 0.963 
   2   (0.082) 0.167 0.023 0.082 0.081 0.015 0.027 0.057 0.062 0.017 0.055 0.088 0.037 

Locus 1554 : 
2 alleles
11.6% missing data
   1   (0.796) 0.770 0.820 0.796 0.930 0.618 0.429 0.884 0.776 0.903 0.772 0.810 0.905 
   3   (0.204) 0.230 0.180 0.204 0.070 0.382 0.571 0.116 0.224 0.097 0.228 0.190 0.095 

Locus 1555 : 
2 alleles
10.1% missing data
   2   (0.308) 0.329 0.452 0.308 0.174 0.500 0.090 0.218 0.206 0.359 0.145 0.318 0.298 
   4   (0.692) 0.671 0.548 0.692 0.826 0.500 0.910 0.782 0.794 0.641 0.855 0.682 0.702 

Locus 1556 : 
2 alleles
4.3% missing data
   3   (0.779) 0.718 0.849 0.779 0.914 0.893 0.942 0.689 0.942 0.879 0.449 0.752 0.949 
   1   (0.221) 0.282 0.151 0.221 0.086 0.107 0.058 0.311 0.058 0.121 0.551 0.248 0.051 

Locus 1557 : 
2 alleles
2.9% missing data
   2   (0.437) 0.443 0.431 0.437 0.153 0.946 0.106 0.517 0.242 0.483 0.273 0.461 0.500 
   3   (0.563) 0.557 0.569 0.563 0.847 0.054 0.894 0.483 0.758 0.517 0.727 0.539 0.500 

Locus 1558 : 
2 alleles
15.2% missing data
   4   (0.158) 0.196 0.116 0.158 0.033 0.684 0.091 0.107 0.117 0.098 0.032 0.148 0.043 
   2   (0.842) 0.804 0.884 0.842 0.967 0.316 0.909 0.893 0.883 0.902 0.968 0.852 0.957 

Locus 1559 : 
2 alleles
5.1% missing data
   1   (0.788) 0.829 0.807 0.789 0.663 0.959 0.614 0.864 0.358 0.861 0.929 0.784 0.888 
   4   (0.212) 0.171 0.193 0.211 0.337 0.041 0.386 0.136 0.642 0.139 0.071 0.216 0.112 

Locus 1560 : 
2 alleles
10.9% missing data
   1   (0.903) 0.904 0.952 0.903 0.978 0.990 0.940 0.885 0.937 0.943 0.991 0.915 0.967 
   4   (0.097) 0.096 0.048 0.097 0.022 0.010 0.060 0.115 0.063 0.057 0.009 0.085 0.033 

Locus 1561 : 
2 alleles
2.9% missing data
   3   (0.860) 0.803 0.955 0.860 0.888 0.581 0.947 0.904 0.932 0.945 0.672 0.871 0.959 
   1   (0.140) 0.197 0.045 0.140 0.112 0.419 0.053 0.096 0.068 0.055 0.328 0.129 0.041 

Locus 1562 : 
2 alleles
15.2% missing data
   2   (0.921) 0.967 0.937 0.921 0.951 0.991 0.980 0.917 0.670 0.954 0.993 0.929 0.982 
   4   (0.079) 0.033 0.063 0.079 0.049 0.009 0.020 0.083 0.330 0.046 0.007 0.071 0.018 

Locus 1563 : 
2 alleles
15.9% missing data
   1   (0.629) 0.616 0.698 0.630 0.513 0.590 0.904 0.610 0.605 0.638 0.591 0.595 0.623 
   4   (0.371) 0.384 0.302 0.370 0.487 0.410 0.096 0.390 0.395 0.362 0.409 0.405 0.377 

Locus 1564 : 
2 alleles
12.3% missing data
   2   (0.854) 0.698 0.968 0.854 0.411 0.800 0.186 0.962 0.979 0.974 0.800 0.886 0.993 
   4   (0.146) 0.302 0.032 0.146 0.589 0.200 0.814 0.038 0.021 0.026 0.200 0.114 0.007 

Locus 1565 : 
2 alleles
2.9% missing data
   3   (0.810) 0.800 0.847 0.810 0.863 0.973 0.920 0.787 0.956 0.851 0.967 0.782 0.874 
   1   (0.190) 0.200 0.153 0.190 0.137 0.027 0.080 0.213 0.044 0.149 0.033 0.218 0.126 

Locus 1566 : 
2 alleles
13.8% missing data
   2   (0.901) 0.868 0.950 0.901 0.901 0.927 0.974 0.932 0.958 0.956 0.943 0.906 0.921 
   4   (0.099) 0.132 0.050 0.099 0.099 0.073 0.026 0.068 0.042 0.044 0.057 0.094 0.079 

Locus 1567 : 
2 alleles
5.8% missing data
   2   (0.899) 0.948 0.877 0.899 0.986 0.834 0.981 0.894 0.915 0.932 0.316 0.907 0.985 
   4   (0.101) 0.052 0.123 0.101 0.014 0.166 0.019 0.106 0.085 0.068 0.684 0.093 0.015 

Locus 1568 : 
2 alleles
11.6% missing data
   1   (0.775) 0.754 0.796 0.775 0.700 0.756 0.933 0.810 0.915 0.853 0.614 0.762 0.641 
   3   (0.225) 0.246 0.204 0.225 0.300 0.244 0.067 0.190 0.085 0.147 0.386 0.238 0.359 

Locus 1569 : 
2 alleles
3.6% missing data
   2   (0.621) 0.588 0.556 0.621 0.806 0.687 0.263 0.670 0.829 0.609 0.823 0.651 0.764 
   4   (0.379) 0.412 0.444 0.379 0.194 0.313 0.737 0.330 0.171 0.391 0.177 0.349 0.236 

Locus 1570 : 
2 alleles
16.7% missing data
   1   (0.387) 0.353 0.479 0.387 0.168 0.655 0.231 0.448 0.507 0.345 0.249 0.421 0.661 
   4   (0.613) 0.647 0.521 0.613 0.832 0.345 0.769 0.552 0.493 0.655 0.751 0.579 0.339 

Locus 1571 : 
2 alleles
10.9% missing data
   3   (0.875) 0.851 0.946 0.876 0.948 0.838 0.935 0.879 0.959 0.921 0.977 0.879 0.855 
   2   (0.125) 0.149 0.054 0.124 0.052 0.162 0.065 0.121 0.041 0.079 0.023 0.121 0.145 

Locus 1572 : 
2 alleles
12.3% missing data
   1   (0.118) 0.084 0.115 0.118 0.068 0.020 0.124 0.086 0.110 0.076 0.185 0.123 0.042 
   3   (0.882) 0.916 0.885 0.882 0.932 0.980 0.876 0.914 0.890 0.924 0.815 0.877 0.958 

Locus 1573 : 
2 alleles
13.8% missing data
   1   (0.610) 0.522 0.659 0.611 0.569 0.898 0.889 0.570 0.210 0.664 0.852 0.611 0.548 
   3   (0.390) 0.478 0.341 0.389 0.431 0.102 0.111 0.430 0.790 0.336 0.148 0.389 0.452 

Locus 1574 : 
2 alleles
11.6% missing data
   2   (0.566) 0.560 0.465 0.565 0.877 0.665 0.903 0.548 0.823 0.476 0.533 0.559 0.398 
   4   (0.434) 0.440 0.535 0.435 0.123 0.335 0.097 0.452 0.177 0.524 0.467 0.441 0.602 

Locus 1575 : 
2 alleles
18.1% missing data
   3   (0.917) 0.850 0.988 0.918 0.270 0.881 0.773 0.986 0.903 0.992 0.951 0.937 0.997 
   1   (0.083) 0.150 0.012 0.082 0.730 0.119 0.227 0.014 0.097 0.008 0.049 0.063 0.003 

Locus 1576 : 
2 alleles
3.6% missing data
   3   (0.918) 0.971 0.907 0.918 0.986 0.984 0.983 0.890 0.981 0.943 0.997 0.920 0.867 
   1   (0.082) 0.029 0.093 0.082 0.014 0.016 0.017 0.110 0.019 0.057 0.003 0.080 0.133 

Locus 1577 : 
2 alleles
9.4% missing data
   2   (0.905) 0.915 0.944 0.906 0.978 0.974 0.980 0.903 0.982 0.921 0.994 0.916 0.983 
   4   (0.095) 0.085 0.056 0.094 0.022 0.026 0.020 0.097 0.018 0.079 0.006 0.084 0.017 

Locus 1578 : 
2 alleles
11.6% missing data
   1   (0.718) 0.765 0.728 0.718 0.534 0.695 0.911 0.747 0.181 0.735 0.918 0.728 0.621 
   3   (0.282) 0.235 0.272 0.282 0.466 0.305 0.089 0.253 0.819 0.265 0.082 0.272 0.379 

Locus 1579 : 
2 alleles
11.6% missing data
   3   (0.901) 0.914 0.932 0.901 0.981 0.936 0.658 0.954 0.936 0.965 0.898 0.912 0.986 
   1   (0.099) 0.086 0.068 0.099 0.019 0.064 0.342 0.046 0.064 0.035 0.102 0.088 0.014 

Locus 1580 : 
2 alleles
8.7% missing data
   2   (0.908) 0.928 0.955 0.908 0.978 0.902 0.983 0.934 0.975 0.916 0.939 0.908 0.896 
   4   (0.092) 0.072 0.045 0.092 0.022 0.098 0.017 0.066 0.025 0.084 0.061 0.092 0.104 

Locus 1581 : 
2 alleles
14.5% missing data
   2   (0.832) 0.869 0.886 0.832 0.802 0.238 0.694 0.918 0.608 0.916 0.954 0.846 0.795 
   4   (0.168) 0.131 0.114 0.168 0.198 0.762 0.306 0.082 0.392 0.084 0.046 0.154 0.205 

Locus 1582 : 
2 alleles
5.8% missing data
   4   (0.887) 0.891 0.921 0.888 0.826 0.831 0.963 0.927 0.977 0.955 0.672 0.897 0.987 
   1   (0.113) 0.109 0.079 0.112 0.174 0.169 0.037 0.073 0.023 0.045 0.328 0.103 0.013 

Locus 1583 : 
2 alleles
1.4% missing data
   2   (0.910) 0.949 0.891 0.910 0.964 0.918 0.976 0.953 0.984 0.907 0.968 0.920 0.811 
   3   (0.090) 0.051 0.109 0.090 0.036 0.082 0.024 0.047 0.016 0.093 0.032 0.080 0.189 

Locus 1584 : 
2 alleles
2.2% missing data
   1   (0.694) 0.764 0.682 0.695 0.716 0.606 0.731 0.734 0.926 0.524 0.798 0.721 0.804 
   2   (0.306) 0.236 0.318 0.305 0.284 0.394 0.269 0.266 0.074 0.476 0.202 0.279 0.196 

Locus 1585 : 
2 alleles
3.6% missing data
   1   (0.908) 0.884 0.942 0.908 0.955 0.698 0.962 0.971 0.863 0.963 0.844 0.917 0.887 
   3   (0.092) 0.116 0.058 0.092 0.045 0.302 0.038 0.029 0.137 0.037 0.156 0.083 0.113 

Locus 1586 : 
2 alleles
13.0% missing data
   2   (0.326) 0.238 0.348 0.326 0.138 0.065 0.081 0.508 0.565 0.307 0.335 0.402 0.505 
   3   (0.674) 0.762 0.652 0.674 0.862 0.935 0.919 0.492 0.435 0.693 0.665 0.598 0.495 

Locus 1587 : 
2 alleles
4.3% missing data
   3   (0.224) 0.175 0.224 0.224 0.102 0.053 0.486 0.225 0.224 0.207 0.204 0.232 0.125 
   4   (0.776) 0.825 0.776 0.776 0.898 0.947 0.514 0.775 0.776 0.793 0.796 0.768 0.875 

Locus 1588 : 
2 alleles
5.1% missing data
   1   (0.945) 0.989 0.933 0.945 0.997 0.997 0.995 0.938 0.997 0.870 0.998 0.951 0.993 
   3   (0.055) 0.011 0.067 0.055 0.003 0.003 0.005 0.062 0.003 0.130 0.002 0.049 0.007 

Locus 1589 : 
2 alleles
3.6% missing data
   3   (0.808) 0.817 0.618 0.809 0.939 0.979 0.675 0.882 0.952 0.862 0.971 0.830 0.606 
   2   (0.192) 0.183 0.382 0.191 0.061 0.021 0.325 0.118 0.048 0.138 0.029 0.170 0.394 

Locus 1590 : 
2 alleles
4.3% missing data
   4   (0.928) 0.963 0.966 0.929 0.977 0.926 0.978 0.909 0.962 0.972 0.648 0.933 0.971 
   2   (0.072) 0.037 0.034 0.071 0.023 0.074 0.022 0.091 0.038 0.028 0.352 0.067 0.029 

Locus 1591 : 
2 alleles
6.5% missing data
   1   (0.883) 0.875 0.968 0.883 0.976 0.956 0.552 0.911 0.975 0.969 0.404 0.878 0.926 
   4   (0.117) 0.125 0.032 0.117 0.024 0.044 0.448 0.089 0.025 0.031 0.596 0.122 0.074 

Locus 1592 : 
2 alleles
5.1% missing data
   4   (0.859) 0.912 0.812 0.859 0.924 0.985 0.964 0.856 0.512 0.933 0.832 0.853 0.906 
   2   (0.141) 0.088 0.188 0.141 0.076 0.015 0.036 0.144 0.488 0.067 0.168 0.147 0.094 

Locus 1593 : 
2 alleles
2.2% missing data
   3   (0.899) 0.962 0.930 0.899 0.990 0.995 0.789 0.864 0.979 0.905 0.989 0.901 0.963 
   1   (0.101) 0.038 0.070 0.101 0.010 0.005 0.211 0.136 0.021 0.095 0.011 0.099 0.037 

Locus 1594 : 
2 alleles
12.3% missing data
   2   (0.634) 0.655 0.658 0.633 0.849 0.654 0.526 0.638 0.859 0.537 0.779 0.658 0.676 
   4   (0.366) 0.345 0.342 0.367 0.151 0.346 0.474 0.362 0.141 0.463 0.221 0.342 0.324 

Locus 1595 : 
2 alleles
3.6% missing data
   2   (0.847) 0.907 0.905 0.846 0.973 0.929 0.971 0.760 0.856 0.856 0.969 0.753 0.920 
   3   (0.153) 0.093 0.095 0.154 0.027 0.071 0.029 0.240 0.144 0.144 0.031 0.247 0.080 

Locus 1596 : 
2 alleles
14.5% missing data
   2   (0.841) 0.929 0.783 0.841 0.970 0.791 0.339 0.820 0.968 0.867 0.960 0.836 0.909 
   4   (0.159) 0.071 0.217 0.159 0.030 0.209 0.661 0.180 0.032 0.133 0.040 0.164 0.091 

Locus 1597 : 
2 alleles
18.1% missing data
   2   (0.806) 0.829 0.872 0.806 0.911 0.113 0.213 0.875 0.964 0.899 0.804 0.820 0.925 
   3   (0.194) 0.171 0.128 0.194 0.089 0.887 0.787 0.125 0.036 0.101 0.196 0.180 0.075 

Locus 1598 : 
2 alleles
4.3% missing data
   1   (0.908) 0.962 0.889 0.908 0.988 0.994 0.837 0.912 0.983 0.931 0.996 0.921 0.891 
   3   (0.092) 0.038 0.111 0.092 0.012 0.006 0.163 0.088 0.017 0.069 0.004 0.079 0.109 

Locus 1599 : 
2 alleles
5.1% missing data
   1   (0.240) 0.278 0.191 0.239 0.287 0.043 0.062 0.176 0.642 0.225 0.181 0.220 0.241 
   3   (0.760) 0.722 0.809 0.761 0.713 0.957 0.938 0.824 0.358 0.775 0.819 0.780 0.759 

Locus 1600 : 
2 alleles
4.3% missing data
   1   (0.784) 0.833 0.786 0.783 0.931 0.940 0.534 0.809 0.931 0.827 0.888 0.780 0.839 
   3   (0.216) 0.167 0.214 0.217 0.069 0.060 0.466 0.191 0.069 0.173 0.112 0.220 0.161 

Locus 1601 : 
2 alleles
4.3% missing data
   2   (0.919) 0.856 0.970 0.919 0.937 0.974 0.957 0.972 0.983 0.966 0.987 0.935 0.850 
   3   (0.081) 0.144 0.030 0.081 0.063 0.026 0.043 0.028 0.017 0.034 0.013 0.065 0.150 

Locus 1602 : 
2 alleles
3.6% missing data
   1   (0.082) 0.030 0.067 0.082 0.009 0.028 0.285 0.059 0.013 0.060 0.017 0.084 0.061 
   3   (0.918) 0.970 0.933 0.918 0.991 0.972 0.715 0.941 0.987 0.940 0.983 0.916 0.939 

Locus 1603 : 
2 alleles
2.9% missing data
   1   (0.883) 0.821 0.830 0.883 0.934 0.908 0.954 0.944 0.976 0.951 0.945 0.895 0.984 
   3   (0.117) 0.179 0.170 0.117 0.066 0.092 0.046 0.056 0.024 0.049 0.055 0.105 0.016 

Locus 1604 : 
2 alleles
2.2% missing data
   1   (0.209) 0.194 0.243 0.209 0.078 0.029 0.063 0.164 0.050 0.321 0.125 0.227 0.130 
   3   (0.791) 0.806 0.757 0.791 0.922 0.971 0.937 0.836 0.950 0.679 0.875 0.773 0.870 

Locus 1605 : 
2 alleles
15.9% missing data
   4   (0.886) 0.962 0.891 0.886 0.988 0.943 0.984 0.858 0.965 0.651 0.984 0.888 0.884 
   2   (0.114) 0.038 0.109 0.114 0.012 0.057 0.016 0.142 0.035 0.349 0.016 0.112 0.116 

Locus 1606 : 
2 alleles
13.8% missing data
   2   (0.131) 0.261 0.049 0.131 0.093 0.020 0.452 0.052 0.086 0.032 0.037 0.111 0.052 
   3   (0.869) 0.739 0.951 0.869 0.907 0.980 0.548 0.948 0.914 0.968 0.963 0.889 0.948 

Locus 1607 : 
2 alleles
18.8% missing data
   2   (0.254) 0.224 0.300 0.254 0.220 0.147 0.464 0.189 0.122 0.175 0.534 0.227 0.111 
   4   (0.746) 0.776 0.700 0.746 0.780 0.853 0.536 0.811 0.878 0.825 0.466 0.773 0.889 

Locus 1608 : 
2 alleles
15.2% missing data
   2   (0.847) 0.818 0.919 0.847 0.796 0.948 0.599 0.921 0.885 0.939 0.951 0.863 0.848 
   4   (0.153) 0.182 0.081 0.153 0.204 0.052 0.401 0.079 0.115 0.061 0.049 0.137 0.152 

Locus 1609 : 
2 alleles
14.5% missing data
   4   (0.866) 0.922 0.921 0.866 0.949 0.968 0.891 0.771 0.752 0.924 0.575 0.842 0.904 
   2   (0.134) 0.078 0.079 0.134 0.051 0.032 0.109 0.229 0.248 0.076 0.425 0.158 0.096 

Locus 1610 : 
2 alleles
4.3% missing data
   1   (0.885) 0.923 0.921 0.885 0.971 0.913 0.393 0.918 0.950 0.928 0.968 0.894 0.970 
   4   (0.115) 0.077 0.079 0.115 0.029 0.087 0.607 0.082 0.050 0.072 0.032 0.106 0.030 

Locus 1611 : 
2 alleles
8.0% missing data
   4   (0.913) 0.908 0.959 0.913 0.984 0.994 0.986 0.892 0.988 0.960 0.992 0.905 0.970 
   2   (0.087) 0.092 0.041 0.087 0.016 0.006 0.014 0.108 0.012 0.040 0.008 0.095 0.030 

Locus 1612 : 
2 alleles
2.9% missing data
   1   (0.903) 0.886 0.960 0.904 0.930 0.916 0.973 0.949 0.655 0.963 0.936 0.917 0.652 
   3   (0.097) 0.114 0.040 0.096 0.070 0.084 0.027 0.051 0.345 0.037 0.064 0.083 0.348 

Locus 1613 : 
2 alleles
3.6% missing data
   1   (0.836) 0.870 0.902 0.836 0.950 0.933 0.948 0.770 0.885 0.888 0.271 0.837 0.868 
   3   (0.164) 0.130 0.098 0.164 0.050 0.067 0.052 0.230 0.115 0.112 0.729 0.163 0.132 

Locus 1614 : 
2 alleles
4.3% missing data
   3   (0.844) 0.874 0.825 0.844 0.869 0.969 0.958 0.863 0.965 0.876 0.935 0.821 0.870 
   1   (0.156) 0.126 0.175 0.156 0.131 0.031 0.042 0.137 0.035 0.124 0.065 0.179 0.130 

Locus 1615 : 
2 alleles
15.2% missing data
   1   (0.847) 0.889 0.916 0.846 0.973 0.984 0.964 0.655 0.967 0.882 0.990 0.794 0.916 
   2   (0.153) 0.111 0.084 0.154 0.027 0.016 0.036 0.345 0.033 0.118 0.010 0.206 0.084 

Locus 1616 : 
2 alleles
5.1% missing data
   1   (0.905) 0.915 0.957 0.905 0.962 0.977 0.941 0.903 0.977 0.944 0.828 0.912 0.975 
   3   (0.095) 0.085 0.043 0.095 0.038 0.023 0.059 0.097 0.023 0.056 0.172 0.088 0.025 

Locus 1617 : 
2 alleles
14.5% missing data
   3   (0.673) 0.597 0.734 0.673 0.515 0.896 0.552 0.709 0.685 0.767 0.852 0.698 0.689 
   1   (0.327) 0.403 0.266 0.327 0.485 0.104 0.448 0.291 0.315 0.233 0.148 0.302 0.311 

Locus 1618 : 
2 alleles
9.4% missing data
   2   (0.885) 0.846 0.948 0.885 0.946 0.946 0.959 0.910 0.927 0.931 0.991 0.885 0.888 
   1   (0.115) 0.154 0.052 0.115 0.054 0.054 0.041 0.090 0.073 0.069 0.009 0.115 0.112 

Locus 1619 : 
2 alleles
10.9% missing data
   1   (0.306) 0.389 0.285 0.306 0.251 0.453 0.124 0.241 0.090 0.241 0.544 0.316 0.171 
   3   (0.694) 0.611 0.715 0.694 0.749 0.547 0.876 0.759 0.910 0.759 0.456 0.684 0.829 

Locus 1620 : 
2 alleles
1.4% missing data
   1   (0.815) 0.794 0.839 0.816 0.890 0.979 0.961 0.833 0.869 0.840 0.985 0.830 0.476 
   4   (0.185) 0.206 0.161 0.184 0.110 0.021 0.039 0.167 0.131 0.160 0.015 0.170 0.524 

Locus 1621 : 
2 alleles
7.2% missing data
   1   (0.895) 0.843 0.951 0.895 0.946 0.976 0.969 0.911 0.980 0.948 0.957 0.907 0.986 
   3   (0.105) 0.157 0.049 0.105 0.054 0.024 0.031 0.089 0.020 0.052 0.043 0.093 0.014 

Locus 1622 : 
2 alleles
5.8% missing data
   1   (0.474) 0.534 0.505 0.474 0.385 0.376 0.521 0.464 0.219 0.468 0.525 0.478 0.345 
   4   (0.526) 0.466 0.495 0.526 0.615 0.624 0.479 0.536 0.781 0.532 0.475 0.522 0.655 

Locus 1623 : 
2 alleles
15.9% missing data
   1   (0.114) 0.073 0.198 0.114 0.014 0.010 0.031 0.092 0.046 0.120 0.006 0.126 0.103 
   3   (0.886) 0.927 0.802 0.886 0.986 0.990 0.969 0.908 0.954 0.880 0.994 0.874 0.897 

Locus 1624 : 
2 alleles
18.1% missing data
   4   (0.735) 0.759 0.644 0.734 0.890 0.904 0.937 0.750 0.926 0.644 0.973 0.753 0.766 
   2   (0.265) 0.241 0.356 0.266 0.110 0.096 0.063 0.250 0.074 0.356 0.027 0.247 0.234 

Locus 1625 : 
2 alleles
10.9% missing data
   1   (0.133) 0.087 0.318 0.133 0.033 0.131 0.043 0.123 0.046 0.102 0.028 0.125 0.075 
   3   (0.867) 0.913 0.682 0.867 0.967 0.869 0.957 0.877 0.954 0.898 0.972 0.875 0.925 

Locus 1626 : 
2 alleles
3.6% missing data
   4   (0.891) 0.704 0.972 0.891 0.907 0.991 0.813 0.967 0.963 0.973 0.982 0.913 0.983 
   3   (0.109) 0.296 0.028 0.109 0.093 0.009 0.187 0.033 0.037 0.027 0.018 0.087 0.017 

Locus 1627 : 
2 alleles
2.9% missing data
   2   (0.880) 0.889 0.895 0.880 0.970 0.983 0.967 0.928 0.896 0.883 0.988 0.878 0.845 
   4   (0.120) 0.111 0.105 0.120 0.030 0.017 0.033 0.072 0.104 0.117 0.012 0.122 0.155 

Locus 1628 : 
2 alleles
10.9% missing data
   4   (0.886) 0.829 0.945 0.886 0.937 0.972 0.665 0.953 0.938 0.958 0.756 0.905 0.984 
   2   (0.114) 0.171 0.055 0.114 0.063 0.028 0.335 0.047 0.062 0.042 0.244 0.095 0.016 

Locus 1629 : 
2 alleles
0.7% missing data
   1   (0.895) 0.927 0.931 0.895 0.975 0.990 0.684 0.948 0.973 0.908 0.929 0.911 0.966 
   3   (0.105) 0.073 0.069 0.105 0.025 0.010 0.316 0.052 0.027 0.092 0.071 0.089 0.034 

Locus 1630 : 
2 alleles
4.3% missing data
   2   (0.632) 0.676 0.691 0.632 0.751 0.960 0.742 0.572 0.371 0.605 0.737 0.620 0.547 
   4   (0.368) 0.324 0.309 0.368 0.249 0.040 0.258 0.428 0.629 0.395 0.263 0.380 0.453 

Locus 1631 : 
2 alleles
5.1% missing data
   3   (0.788) 0.912 0.800 0.788 0.892 0.979 0.429 0.792 0.836 0.590 0.980 0.787 0.847 
   1   (0.212) 0.088 0.200 0.212 0.108 0.021 0.571 0.208 0.164 0.410 0.020 0.213 0.153 

Locus 1632 : 
2 alleles
3.6% missing data
   1   (0.784) 0.826 0.806 0.785 0.928 0.061 0.955 0.766 0.858 0.713 0.952 0.802 0.829 
   3   (0.216) 0.174 0.194 0.215 0.072 0.939 0.045 0.234 0.142 0.287 0.048 0.198 0.171 

Locus 1633 : 
2 alleles
4.3% missing data
   1   (0.297) 0.266 0.213 0.298 0.186 0.433 0.418 0.272 0.334 0.279 0.092 0.274 0.182 
   3   (0.703) 0.734 0.787 0.702 0.814 0.567 0.582 0.728 0.666 0.721 0.908 0.726 0.818 

Locus 1634 : 
2 alleles
15.2% missing data
   2   (0.440) 0.358 0.461 0.441 0.204 0.072 0.478 0.485 0.359 0.558 0.610 0.452 0.667 
   4   (0.560) 0.642 0.539 0.559 0.796 0.928 0.522 0.515 0.641 0.442 0.390 0.548 0.333 

Locus 1635 : 
2 alleles
10.1% missing data
   3   (0.856) 0.767 0.918 0.857 0.892 0.841 0.957 0.889 0.868 0.936 0.908 0.843 0.951 
   2   (0.144) 0.233 0.082 0.143 0.108 0.159 0.043 0.111 0.132 0.064 0.092 0.157 0.049 

Locus 1636 : 
2 alleles
2.9% missing data
   1   (0.848) 0.790 0.921 0.848 0.647 0.794 0.954 0.918 0.630 0.940 0.898 0.861 0.784 
   3   (0.152) 0.210 0.079 0.152 0.353 0.206 0.046 0.082 0.370 0.060 0.102 0.139 0.216 

Locus 1637 : 
2 alleles
6.5% missing data
   1   (0.730) 0.742 0.720 0.730 0.938 0.919 0.789 0.645 0.773 0.748 0.952 0.703 0.834 
   2   (0.270) 0.258 0.280 0.270 0.062 0.081 0.211 0.355 0.227 0.252 0.048 0.297 0.166 

Locus 1638 : 
2 alleles
9.4% missing data
   3   (0.934) 0.976 0.969 0.934 0.991 0.975 0.986 0.926 0.988 0.899 0.992 0.942 0.988 
   4   (0.066) 0.024 0.031 0.066 0.009 0.025 0.014 0.074 0.012 0.101 0.008 0.058 0.012 

Locus 1639 : 
2 alleles
2.9% missing data
   1   (0.907) 0.959 0.932 0.907 0.984 0.240 0.985 0.939 0.894 0.889 0.995 0.916 0.822 
   3   (0.093) 0.041 0.068 0.093 0.016 0.760 0.015 0.061 0.106 0.111 0.005 0.084 0.178 

Locus 1640 : 
2 alleles
7.2% missing data
   1   (0.779) 0.715 0.851 0.779 0.796 0.791 0.925 0.855 0.307 0.853 0.845 0.789 0.916 
   4   (0.221) 0.285 0.149 0.221 0.204 0.209 0.075 0.145 0.693 0.147 0.155 0.211 0.084 

Locus 1641 : 
2 alleles
3.6% missing data
   2   (0.730) 0.690 0.845 0.730 0.854 0.948 0.615 0.775 0.896 0.733 0.766 0.709 0.885 
   4   (0.270) 0.310 0.155 0.270 0.146 0.052 0.385 0.225 0.104 0.267 0.234 0.291 0.115 

Locus 1642 : 
2 alleles
13.0% missing data
   4   (0.724) 0.718 0.756 0.724 0.770 0.706 0.901 0.769 0.543 0.707 0.704 0.737 0.719 
   3   (0.276) 0.282 0.244 0.276 0.230 0.294 0.099 0.231 0.457 0.293 0.296 0.263 0.281 

Locus 1643 : 
2 alleles
4.3% missing data
   2   (0.910) 0.962 0.761 0.911 0.981 0.698 0.962 0.931 0.988 0.945 0.983 0.921 0.981 
   4   (0.090) 0.038 0.239 0.089 0.019 0.302 0.038 0.069 0.012 0.055 0.017 0.079 0.019 

Locus 1644 : 
2 alleles
3.6% missing data
   2   (0.483) 0.476 0.389 0.483 0.591 0.540 0.125 0.551 0.607 0.478 0.767 0.482 0.698 
   4   (0.517) 0.524 0.611 0.517 0.409 0.460 0.875 0.449 0.393 0.522 0.233 0.518 0.302 

Locus 1645 : 
2 alleles
3.6% missing data
   1   (0.839) 0.895 0.846 0.839 0.897 0.860 0.918 0.850 0.945 0.840 0.596 0.842 0.921 
   2   (0.161) 0.105 0.154 0.161 0.103 0.140 0.082 0.150 0.055 0.160 0.404 0.158 0.079 

Locus 1646 : 
2 alleles
8.0% missing data
   1   (0.105) 0.111 0.063 0.105 0.023 0.008 0.032 0.082 0.036 0.065 0.036 0.106 0.199 
   2   (0.895) 0.889 0.937 0.895 0.977 0.992 0.968 0.918 0.964 0.935 0.964 0.894 0.801 

Locus 1647 : 
2 alleles
9.4% missing data
   1   (0.700) 0.633 0.799 0.699 0.832 0.937 0.878 0.660 0.485 0.728 0.827 0.676 0.829 
   3   (0.300) 0.367 0.201 0.301 0.168 0.063 0.122 0.340 0.515 0.272 0.173 0.324 0.171 

Locus 1648 : 
2 alleles
4.3% missing data
   2   (0.920) 0.965 0.953 0.920 0.991 0.994 0.987 0.936 0.962 0.883 0.994 0.922 0.882 
   4   (0.080) 0.035 0.047 0.080 0.009 0.006 0.013 0.064 0.038 0.117 0.006 0.078 0.118 

Locus 1649 : 
2 alleles
15.2% missing data
   4   (0.882) 0.921 0.783 0.882 0.977 0.815 0.975 0.906 0.944 0.884 0.936 0.890 0.970 
   2   (0.118) 0.079 0.217 0.118 0.023 0.185 0.025 0.094 0.056 0.116 0.064 0.110 0.030 

Locus 1650 : 
2 alleles
6.5% missing data
   4   (0.219) 0.241 0.184 0.220 0.102 0.027 0.063 0.271 0.066 0.205 0.068 0.211 0.283 
   2   (0.781) 0.759 0.816 0.780 0.898 0.973 0.937 0.729 0.934 0.795 0.932 0.789 0.717 

Locus 1651 : 
2 alleles
0.7% missing data
   1   (0.773) 0.790 0.512 0.774 0.821 0.906 0.926 0.837 0.883 0.852 0.243 0.779 0.542 
   4   (0.227) 0.210 0.488 0.226 0.179 0.094 0.074 0.163 0.117 0.148 0.757 0.221 0.458 

Locus 1652 : 
2 alleles
1.4% missing data
   3   (0.912) 0.879 0.965 0.912 0.984 0.979 0.975 0.947 0.987 0.948 0.990 0.918 0.988 
   2   (0.088) 0.121 0.035 0.088 0.016 0.021 0.025 0.053 0.013 0.052 0.010 0.082 0.012 

Locus 1653 : 
2 alleles
5.1% missing data
   3   (0.601) 0.486 0.786 0.600 0.418 0.947 0.215 0.697 0.894 0.679 0.596 0.627 0.808 
   1   (0.399) 0.514 0.214 0.400 0.582 0.053 0.785 0.303 0.106 0.321 0.404 0.373 0.192 

Locus 1654 : 
2 alleles
15.2% missing data
   3   (0.787) 0.762 0.805 0.788 0.768 0.961 0.709 0.875 0.899 0.816 0.724 0.798 0.789 
   1   (0.213) 0.238 0.195 0.212 0.232 0.039 0.291 0.125 0.101 0.184 0.276 0.202 0.211 

Locus 1655 : 
2 alleles
2.9% missing data
   4   (0.889) 0.917 0.924 0.889 0.983 0.969 0.961 0.912 0.904 0.875 0.978 0.878 0.823 
   3   (0.111) 0.083 0.076 0.111 0.017 0.031 0.039 0.088 0.096 0.125 0.022 0.122 0.177 

Locus 1656 : 
2 alleles
2.9% missing data
   2   (0.904) 0.934 0.976 0.904 0.539 0.329 0.967 0.959 0.956 0.981 0.551 0.914 0.951 
   3   (0.096) 0.066 0.024 0.096 0.461 0.671 0.033 0.041 0.044 0.019 0.449 0.086 0.049 

Locus 1657 : 
2 alleles
10.1% missing data
   2   (0.906) 0.970 0.860 0.906 0.989 0.961 0.983 0.832 0.980 0.845 0.977 0.915 0.911 
   4   (0.094) 0.030 0.140 0.094 0.011 0.039 0.017 0.168 0.020 0.155 0.023 0.085 0.089 

Locus 1658 : 
2 alleles
4.3% missing data
   3   (0.926) 0.949 0.965 0.927 0.968 0.969 0.613 0.974 0.958 0.977 0.862 0.941 0.996 
   1   (0.074) 0.051 0.035 0.073 0.032 0.031 0.387 0.026 0.042 0.023 0.138 0.059 0.004 

Locus 1659 : 
2 alleles
13.8% missing data
   2   (0.899) 0.917 0.934 0.898 0.983 0.931 0.981 0.921 0.979 0.917 0.976 0.908 0.979 
   4   (0.101) 0.083 0.066 0.102 0.017 0.069 0.019 0.079 0.021 0.083 0.024 0.092 0.021 

Locus 1660 : 
2 alleles
13.8% missing data
   3   (0.217) 0.151 0.373 0.217 0.057 0.215 0.050 0.182 0.059 0.297 0.548 0.204 0.204 
   1   (0.783) 0.849 0.627 0.783 0.943 0.785 0.950 0.818 0.941 0.703 0.452 0.796 0.796 

Locus 1661 : 
2 alleles
5.1% missing data
   2   (0.145) 0.140 0.135 0.145 0.140 0.027 0.033 0.156 0.066 0.074 0.049 0.159 0.064 
   4   (0.855) 0.860 0.865 0.855 0.860 0.973 0.967 0.844 0.934 0.926 0.951 0.841 0.936 

Locus 1662 : 
2 alleles
2.9% missing data
   4   (0.825) 0.652 0.905 0.826 0.826 0.843 0.955 0.931 0.688 0.892 0.974 0.852 0.806 
   2   (0.175) 0.348 0.095 0.174 0.174 0.157 0.045 0.069 0.312 0.108 0.026 0.148 0.194 

Locus 1663 : 
2 alleles
1.4% missing data
   4   (0.901) 0.856 0.974 0.901 0.863 0.989 0.965 0.954 0.976 0.961 0.909 0.915 0.778 
   2   (0.099) 0.144 0.026 0.099 0.137 0.011 0.035 0.046 0.024 0.039 0.091 0.085 0.222 

Locus 1664 : 
2 alleles
2.2% missing data
   3   (0.915) 0.951 0.742 0.915 0.985 0.982 0.982 0.948 0.986 0.944 0.996 0.922 0.984 
   1   (0.085) 0.049 0.258 0.085 0.015 0.018 0.018 0.052 0.014 0.056 0.004 0.078 0.016 

Locus 1665 : 
2 alleles
5.8% missing data
   2   (0.725) 0.633 0.776 0.725 0.730 0.943 0.526 0.827 0.827 0.754 0.924 0.754 0.813 
   4   (0.275) 0.367 0.224 0.275 0.270 0.057 0.474 0.173 0.173 0.246 0.076 0.246 0.187 

Locus 1666 : 
2 alleles
3.6% missing data
   3   (0.880) 0.915 0.899 0.880 0.954 0.688 0.951 0.832 0.809 0.932 0.891 0.877 0.978 
   4   (0.120) 0.085 0.101 0.120 0.046 0.312 0.049 0.168 0.191 0.068 0.109 0.123 0.022 

Locus 1667 : 
2 alleles
4.3% missing data
   2   (0.919) 0.901 0.957 0.919 0.932 0.945 0.937 0.976 0.858 0.960 0.990 0.929 0.925 
   4   (0.081) 0.099 0.043 0.081 0.068 0.055 0.063 0.024 0.142 0.040 0.010 0.071 0.075 

Locus 1668 : 
2 alleles
3.6% missing data
   1   (0.910) 0.928 0.922 0.910 0.985 0.986 0.983 0.942 0.989 0.903 0.970 0.917 0.990 
   4   (0.090) 0.072 0.078 0.090 0.015 0.014 0.017 0.058 0.011 0.097 0.030 0.083 0.010 

Locus 1669 : 
2 alleles
2.2% missing data
   4   (0.902) 0.909 0.949 0.903 0.964 0.885 0.974 0.914 0.893 0.938 0.881 0.911 0.922 
   1   (0.098) 0.091 0.051 0.097 0.036 0.115 0.026 0.086 0.107 0.062 0.119 0.089 0.078 

Locus 1670 : 
2 alleles
5.8% missing data
   2   (0.490) 0.410 0.729 0.490 0.400 0.114 0.131 0.552 0.341 0.633 0.237 0.488 0.712 
   4   (0.510) 0.590 0.271 0.510 0.600 0.886 0.869 0.448 0.659 0.367 0.763 0.512 0.288 

Locus 1671 : 
2 alleles
13.8% missing data
   2   (0.923) 0.972 0.901 0.923 0.989 0.993 0.987 0.925 0.969 0.885 0.989 0.933 0.897 
   4   (0.077) 0.028 0.099 0.077 0.011 0.007 0.013 0.075 0.031 0.115 0.011 0.067 0.103 

Locus 1672 : 
2 alleles
1.4% missing data
   2   (0.687) 0.602 0.727 0.687 0.923 0.605 0.625 0.752 0.854 0.660 0.833 0.722 0.845 
   4   (0.313) 0.398 0.273 0.313 0.077 0.395 0.375 0.248 0.146 0.340 0.167 0.278 0.155 

Locus 1673 : 
2 alleles
2.2% missing data
   1   (0.679) 0.736 0.698 0.678 0.874 0.922 0.915 0.675 0.831 0.548 0.456 0.667 0.465 
   3   (0.321) 0.264 0.302 0.322 0.126 0.078 0.085 0.325 0.169 0.452 0.544 0.333 0.535 

Locus 1674 : 
2 alleles
10.9% missing data
   4   (0.910) 0.892 0.956 0.910 0.959 0.820 0.968 0.939 0.975 0.967 0.842 0.909 0.993 
   2   (0.090) 0.108 0.044 0.090 0.041 0.180 0.032 0.061 0.025 0.033 0.158 0.091 0.007 

Locus 1675 : 
2 alleles
7.2% missing data
   2   (0.606) 0.712 0.549 0.606 0.551 0.949 0.321 0.612 0.319 0.623 0.482 0.608 0.664 
   4   (0.394) 0.288 0.451 0.394 0.449 0.051 0.679 0.388 0.681 0.377 0.518 0.392 0.336 

Locus 1676 : 
2 alleles
14.5% missing data
   3   (0.336) 0.265 0.426 0.335 0.091 0.067 0.608 0.376 0.139 0.491 0.095 0.329 0.101 
   4   (0.664) 0.735 0.574 0.665 0.909 0.933 0.392 0.624 0.861 0.509 0.905 0.671 0.899 

Locus 1677 : 
2 alleles
6.5% missing data
   1   (0.870) 0.801 0.857 0.869 0.888 0.973 0.960 0.937 0.841 0.958 0.932 0.886 0.781 
   3   (0.130) 0.199 0.143 0.131 0.112 0.027 0.040 0.063 0.159 0.042 0.068 0.114 0.219 

Locus 1678 : 
2 alleles
10.1% missing data
   3   (0.721) 0.758 0.845 0.720 0.514 0.172 0.494 0.793 0.924 0.859 0.408 0.715 0.550 
   1   (0.279) 0.242 0.155 0.280 0.486 0.828 0.506 0.207 0.076 0.141 0.592 0.285 0.450 

Locus 1679 : 
2 alleles
2.9% missing data
   3   (0.961) 0.965 0.995 0.961 0.518 0.913 0.990 0.994 0.997 0.996 0.995 0.970 0.999 
   4   (0.039) 0.035 0.005 0.039 0.482 0.087 0.010 0.006 0.003 0.004 0.005 0.030 0.001 

Locus 1680 : 
2 alleles
2.9% missing data
   3   (0.893) 0.908 0.896 0.894 0.954 0.982 0.970 0.927 0.895 0.906 0.909 0.909 0.950 
   1   (0.107) 0.092 0.104 0.106 0.046 0.018 0.030 0.073 0.105 0.094 0.091 0.091 0.050 

Locus 1681 : 
2 alleles
10.9% missing data
   4   (0.948) 0.989 0.849 0.948 0.996 0.982 0.995 0.923 0.984 0.958 0.993 0.947 0.984 
   2   (0.052) 0.011 0.151 0.052 0.004 0.018 0.005 0.077 0.016 0.042 0.007 0.053 0.016 

Locus 1682 : 
2 alleles
3.6% missing data
   3   (0.944) 0.989 0.953 0.944 0.997 0.997 0.995 0.859 0.996 0.921 0.998 0.941 0.934 
   2   (0.056) 0.011 0.047 0.056 0.003 0.003 0.005 0.141 0.004 0.079 0.002 0.059 0.066 

Locus 1683 : 
2 alleles
0.7% missing data
   3   (0.942) 0.989 0.903 0.943 0.997 0.997 0.995 0.924 0.993 0.879 0.999 0.944 0.962 
   1   (0.058) 0.011 0.097 0.057 0.003 0.003 0.005 0.076 0.007 0.121 0.001 0.056 0.038 

Locus 1684 : 
2 alleles
5.1% missing data
   1   (0.920) 0.858 0.964 0.920 0.897 0.974 0.974 0.968 0.958 0.980 0.935 0.931 0.994 
   4   (0.080) 0.142 0.036 0.080 0.103 0.026 0.026 0.032 0.042 0.020 0.065 0.069 0.006 

Locus 1685 : 
2 alleles
15.9% missing data
   1   (0.927) 0.920 0.959 0.927 0.977 0.937 0.974 0.972 0.987 0.960 0.997 0.938 0.880 
   3   (0.073) 0.080 0.041 0.073 0.023 0.063 0.026 0.028 0.013 0.040 0.003 0.062 0.120 

Locus 1686 : 
2 alleles
13.0% missing data
   3   (0.910) 0.957 0.962 0.910 0.983 0.979 0.790 0.866 0.991 0.949 0.970 0.917 0.980 
   1   (0.090) 0.043 0.038 0.090 0.017 0.021 0.210 0.134 0.009 0.051 0.030 0.083 0.020 

Locus 1687 : 
2 alleles
3.6% missing data
   1   (0.892) 0.850 0.939 0.892 0.973 0.985 0.660 0.949 0.946 0.962 0.983 0.907 0.986 
   3   (0.108) 0.150 0.061 0.108 0.027 0.015 0.340 0.051 0.054 0.038 0.017 0.093 0.014 

Locus 1688 : 
2 alleles
1.4% missing data
   1   (0.918) 0.855 0.970 0.919 0.971 0.942 0.970 0.948 0.923 0.977 0.791 0.933 0.981 
   2   (0.082) 0.145 0.030 0.081 0.029 0.058 0.030 0.052 0.077 0.023 0.209 0.067 0.019 

Locus 1689 : 
2 alleles
7.2% missing data
   3   (0.771) 0.736 0.858 0.771 0.912 0.516 0.569 0.858 0.936 0.832 0.734 0.778 0.707 
   4   (0.229) 0.264 0.142 0.229 0.088 0.484 0.431 0.142 0.064 0.168 0.266 0.222 0.293 

Locus 1690 : 
2 alleles
3.6% missing data
   1   (0.877) 0.904 0.892 0.877 0.977 0.971 0.964 0.777 0.868 0.926 0.961 0.873 0.971 
   3   (0.123) 0.096 0.108 0.123 0.023 0.029 0.036 0.223 0.132 0.074 0.039 0.127 0.029 

Locus 1691 : 
2 alleles
5.8% missing data
   3   (0.845) 0.904 0.838 0.845 0.908 0.979 0.966 0.844 0.971 0.826 0.900 0.836 0.559 
   1   (0.155) 0.096 0.162 0.155 0.092 0.021 0.034 0.156 0.029 0.174 0.100 0.164 0.441 

Locus 1692 : 
2 alleles
3.6% missing data
   4   (0.920) 0.975 0.886 0.921 0.993 0.986 0.988 0.835 0.981 0.914 0.996 0.916 0.983 
   3   (0.080) 0.025 0.114 0.079 0.007 0.014 0.012 0.165 0.019 0.086 0.004 0.084 0.017 

Locus 1693 : 
2 alleles
10.9% missing data
   3   (0.903) 0.928 0.866 0.903 0.974 0.954 0.975 0.947 0.991 0.928 0.972 0.915 0.992 
   4   (0.097) 0.072 0.134 0.097 0.026 0.046 0.025 0.053 0.009 0.072 0.028 0.085 0.008 

Locus 1694 : 
2 alleles
6.5% missing data
   1   (0.897) 0.945 0.941 0.896 0.980 0.986 0.778 0.934 0.965 0.927 0.978 0.895 0.950 
   3   (0.103) 0.055 0.059 0.104 0.020 0.014 0.222 0.066 0.035 0.073 0.022 0.105 0.050 

Locus 1695 : 
2 alleles
5.8% missing data
   1   (0.871) 0.869 0.879 0.870 0.964 0.981 0.950 0.865 0.963 0.911 0.970 0.870 0.884 
   3   (0.129) 0.131 0.121 0.130 0.036 0.019 0.050 0.135 0.037 0.089 0.030 0.130 0.116 

Locus 1696 : 
2 alleles
2.9% missing data
   4   (0.920) 0.856 0.953 0.920 0.967 0.970 0.981 0.972 0.985 0.973 0.995 0.929 0.995 
   2   (0.080) 0.144 0.047 0.080 0.033 0.030 0.019 0.028 0.015 0.027 0.005 0.071 0.005 

Locus 1697 : 
2 alleles
5.1% missing data
   2   (0.148) 0.161 0.152 0.148 0.050 0.016 0.029 0.142 0.033 0.139 0.011 0.138 0.046 
   3   (0.852) 0.839 0.848 0.852 0.950 0.984 0.971 0.858 0.967 0.861 0.989 0.862 0.954 

Locus 1698 : 
2 alleles
10.9% missing data
   1   (0.747) 0.856 0.791 0.746 0.793 0.935 0.622 0.745 0.619 0.680 0.913 0.752 0.543 
   3   (0.253) 0.144 0.209 0.254 0.207 0.065 0.378 0.255 0.381 0.320 0.087 0.248 0.457 

Locus 1699 : 
2 alleles
11.6% missing data
   1   (0.866) 0.906 0.930 0.866 0.950 0.966 0.956 0.831 0.931 0.857 0.764 0.860 0.865 
   3   (0.134) 0.094 0.070 0.134 0.050 0.034 0.044 0.169 0.069 0.143 0.236 0.140 0.135 

Locus 1700 : 
2 alleles
1.4% missing data
   3   (0.922) 0.977 0.929 0.922 0.992 0.995 0.991 0.785 0.989 0.921 0.994 0.913 0.924 
   1   (0.078) 0.023 0.071 0.078 0.008 0.005 0.009 0.215 0.011 0.079 0.006 0.087 0.076 

Locus 1701 : 
2 alleles
9.4% missing data
   3   (0.924) 0.940 0.983 0.925 0.929 0.988 0.379 0.972 0.974 0.985 0.750 0.937 0.952 
   1   (0.076) 0.060 0.017 0.075 0.071 0.012 0.621 0.028 0.026 0.015 0.250 0.063 0.048 

Locus 1702 : 
2 alleles
4.3% missing data
   4   (0.629) 0.550 0.599 0.628 0.765 0.953 0.495 0.664 0.561 0.743 0.837 0.619 0.587 
   1   (0.371) 0.450 0.401 0.372 0.235 0.047 0.505 0.336 0.439 0.257 0.163 0.381 0.413 

Locus 1703 : 
2 alleles
18.1% missing data
   4   (0.752) 0.753 0.817 0.752 0.955 0.949 0.917 0.619 0.892 0.707 0.969 0.731 0.548 
   2   (0.248) 0.247 0.183 0.248 0.045 0.051 0.083 0.381 0.108 0.293 0.031 0.269 0.452 

Locus 1704 : 
2 alleles
13.0% missing data
   2   (0.889) 0.906 0.929 0.888 0.965 0.930 0.975 0.899 0.876 0.932 0.943 0.887 0.911 
   4   (0.111) 0.094 0.071 0.112 0.035 0.070 0.025 0.101 0.124 0.068 0.057 0.113 0.089 

Locus 1705 : 
2 alleles
1.4% missing data
   3   (0.914) 0.942 0.922 0.915 0.975 0.953 0.976 0.948 0.959 0.965 0.212 0.927 0.930 
   4   (0.086) 0.058 0.078 0.085 0.025 0.047 0.024 0.052 0.041 0.035 0.788 0.073 0.070 

Locus 1706 : 
2 alleles
10.1% missing data
   2   (0.907) 0.951 0.947 0.907 0.987 0.945 0.709 0.900 0.976 0.938 0.990 0.920 0.986 
   4   (0.093) 0.049 0.053 0.093 0.013 0.055 0.291 0.100 0.024 0.062 0.010 0.080 0.014 

Locus 1707 : 
2 alleles
11.6% missing data
   4   (0.802) 0.800 0.872 0.802 0.846 0.633 0.950 0.821 0.738 0.847 0.917 0.796 0.637 
   3   (0.198) 0.200 0.128 0.198 0.154 0.367 0.050 0.179 0.262 0.153 0.083 0.204 0.363 

Locus 1708 : 
2 alleles
4.3% missing data
   4   (0.851) 0.777 0.908 0.851 0.967 0.970 0.948 0.863 0.936 0.884 0.958 0.859 0.840 
   3   (0.149) 0.223 0.092 0.149 0.033 0.030 0.052 0.137 0.064 0.116 0.042 0.141 0.160 

Locus 1709 : 
2 alleles
7.2% missing data
   3   (0.913) 0.950 0.959 0.913 0.988 0.974 0.984 0.929 0.984 0.921 0.994 0.909 0.907 
   1   (0.087) 0.050 0.041 0.087 0.012 0.026 0.016 0.071 0.016 0.079 0.006 0.091 0.093 

Locus 1710 : 
2 alleles
4.3% missing data
   1   (0.887) 0.922 0.881 0.886 0.981 0.992 0.979 0.859 0.982 0.861 0.991 0.896 0.977 
   3   (0.113) 0.078 0.119 0.114 0.019 0.008 0.021 0.141 0.018 0.139 0.009 0.104 0.023 

Locus 1711 : 
2 alleles
2.9% missing data
   2   (0.809) 0.734 0.762 0.809 0.927 0.955 0.959 0.822 0.930 0.883 0.773 0.815 0.933 
   4   (0.191) 0.266 0.238 0.191 0.073 0.045 0.041 0.178 0.070 0.117 0.227 0.185 0.067 

Locus 1712 : 
2 alleles
1.4% missing data
   1   (0.765) 0.643 0.862 0.766 0.793 0.659 0.932 0.793 0.713 0.842 0.762 0.762 0.913 
   3   (0.235) 0.357 0.138 0.234 0.207 0.341 0.068 0.207 0.287 0.158 0.238 0.238 0.087 

Locus 1713 : 
2 alleles
14.5% missing data
   3   (0.852) 0.758 0.952 0.853 0.701 0.756 0.579 0.948 0.684 0.959 0.946 0.875 0.910 
   4   (0.148) 0.242 0.048 0.147 0.299 0.244 0.421 0.052 0.316 0.041 0.054 0.125 0.090 

Locus 1714 : 
2 alleles
5.8% missing data
   2   (0.591) 0.618 0.766 0.591 0.745 0.850 0.521 0.489 0.505 0.538 0.896 0.570 0.370 
   4   (0.409) 0.382 0.234 0.409 0.255 0.150 0.479 0.511 0.495 0.462 0.104 0.430 0.630 

Locus 1715 : 
2 alleles
13.8% missing data
   3   (0.900) 0.902 0.934 0.900 0.922 0.988 0.966 0.915 0.973 0.953 0.849 0.907 0.979 
   2   (0.100) 0.098 0.066 0.100 0.078 0.012 0.034 0.085 0.027 0.047 0.151 0.093 0.021 

Locus 1716 : 
2 alleles
5.1% missing data
   1   (0.858) 0.879 0.880 0.858 0.950 0.049 0.952 0.927 0.931 0.900 0.894 0.866 0.938 
   3   (0.142) 0.121 0.120 0.142 0.050 0.951 0.048 0.073 0.069 0.100 0.106 0.134 0.062 

Locus 1717 : 
2 alleles
2.9% missing data
   3   (0.750) 0.729 0.887 0.750 0.740 0.975 0.558 0.787 0.789 0.871 0.349 0.735 0.678 
   1   (0.250) 0.271 0.113 0.250 0.260 0.025 0.442 0.213 0.211 0.129 0.651 0.265 0.322 

Locus 1718 : 
2 alleles
5.1% missing data
   2   (0.865) 0.827 0.922 0.864 0.959 0.977 0.945 0.928 0.967 0.924 0.590 0.868 0.826 
   4   (0.135) 0.173 0.078 0.136 0.041 0.023 0.055 0.072 0.033 0.076 0.410 0.132 0.174 

Locus 1719 : 
2 alleles
2.9% missing data
   1   (0.915) 0.963 0.913 0.914 0.991 0.993 0.987 0.916 0.965 0.902 0.996 0.921 0.877 
   3   (0.085) 0.037 0.087 0.086 0.009 0.007 0.013 0.084 0.035 0.098 0.004 0.079 0.123 

Locus 1720 : 
2 alleles
11.6% missing data
   2   (0.912) 0.948 0.946 0.912 0.971 0.842 0.975 0.923 0.845 0.941 0.950 0.917 0.944 
   3   (0.088) 0.052 0.054 0.088 0.029 0.158 0.025 0.077 0.155 0.059 0.050 0.083 0.056 

Locus 1721 : 
2 alleles
2.9% missing data
   1   (0.896) 0.880 0.903 0.896 0.959 0.980 0.965 0.941 0.984 0.945 0.985 0.905 0.977 
   3   (0.104) 0.120 0.097 0.104 0.041 0.020 0.035 0.059 0.016 0.055 0.015 0.095 0.023 

Locus 1722 : 
2 alleles
3.6% missing data
   2   (0.880) 0.946 0.927 0.880 0.960 0.987 0.972 0.808 0.948 0.873 0.392 0.870 0.924 
   1   (0.120) 0.054 0.073 0.120 0.040 0.013 0.028 0.192 0.052 0.127 0.608 0.130 0.076 

Locus 1723 : 
2 alleles
2.2% missing data
   1   (0.105) 0.080 0.266 0.105 0.026 0.014 0.028 0.063 0.013 0.076 0.032 0.096 0.066 
   2   (0.895) 0.920 0.734 0.895 0.974 0.986 0.972 0.937 0.987 0.924 0.968 0.904 0.934 

Locus 1724 : 
2 alleles
15.2% missing data
   2   (0.446) 0.443 0.492 0.446 0.360 0.504 0.717 0.381 0.600 0.384 0.599 0.430 0.320 
   4   (0.554) 0.557 0.508 0.554 0.640 0.496 0.283 0.619 0.400 0.616 0.401 0.570 0.680 

Locus 1725 : 
2 alleles
1.4% missing data
   3   (0.883) 0.843 0.966 0.883 0.814 0.985 0.581 0.959 0.337 0.978 0.813 0.905 0.992 
   4   (0.117) 0.157 0.034 0.117 0.186 0.015 0.419 0.041 0.663 0.022 0.187 0.095 0.008 

Locus 1726 : 
2 alleles
5.1% missing data
   4   (0.907) 0.902 0.919 0.908 0.959 0.960 0.972 0.920 0.940 0.960 0.983 0.914 0.927 
   2   (0.093) 0.098 0.081 0.092 0.041 0.040 0.028 0.080 0.060 0.040 0.017 0.086 0.073 

Locus 1727 : 
2 alleles
8.0% missing data
   2   (0.870) 0.928 0.869 0.870 0.972 0.962 0.633 0.904 0.916 0.905 0.969 0.855 0.744 
   3   (0.130) 0.072 0.131 0.130 0.028 0.038 0.367 0.096 0.084 0.095 0.031 0.145 0.256 

Locus 1728 : 
2 alleles
10.1% missing data
   3   (0.811) 0.886 0.838 0.811 0.948 0.987 0.686 0.860 0.856 0.702 0.875 0.813 0.646 
   1   (0.189) 0.114 0.162 0.189 0.052 0.013 0.314 0.140 0.144 0.298 0.125 0.187 0.354 

Locus 1729 : 
2 alleles
13.8% missing data
   1   (0.865) 0.863 0.885 0.865 0.822 0.957 0.875 0.910 0.963 0.936 0.854 0.871 0.965 
   4   (0.135) 0.137 0.115 0.135 0.178 0.043 0.125 0.090 0.037 0.064 0.146 0.129 0.035 

Locus 1730 : 
2 alleles
4.3% missing data
   3   (0.880) 0.908 0.812 0.879 0.845 0.972 0.975 0.942 0.928 0.917 0.979 0.877 0.941 
   4   (0.120) 0.092 0.188 0.121 0.155 0.028 0.025 0.058 0.072 0.083 0.021 0.123 0.059 

Locus 1731 : 
2 alleles
15.2% missing data
   3   (0.707) 0.780 0.806 0.708 0.714 0.740 0.778 0.545 0.624 0.715 0.707 0.680 0.686 
   1   (0.293) 0.220 0.194 0.292 0.286 0.260 0.222 0.455 0.376 0.285 0.293 0.320 0.314 

Locus 1732 : 
2 alleles
4.3% missing data
   1   (0.911) 0.923 0.938 0.911 0.919 0.929 0.944 0.955 0.921 0.966 0.931 0.919 0.937 
   3   (0.089) 0.077 0.062 0.089 0.081 0.071 0.056 0.045 0.079 0.034 0.069 0.081 0.063 

Locus 1733 : 
2 alleles
3.6% missing data
   2   (0.789) 0.741 0.804 0.790 0.932 0.947 0.927 0.800 0.932 0.774 0.953 0.783 0.797 
   4   (0.211) 0.259 0.196 0.210 0.068 0.053 0.073 0.200 0.068 0.226 0.047 0.217 0.203 

Locus 1734 : 
2 alleles
3.6% missing data
   1   (0.147) 0.149 0.274 0.147 0.036 0.017 0.035 0.125 0.163 0.097 0.019 0.150 0.255 
   3   (0.853) 0.851 0.726 0.853 0.964 0.983 0.965 0.875 0.837 0.903 0.981 0.850 0.745 

Locus 1735 : 
2 alleles
14.5% missing data
[truncated: 231,118 more chars]
