# Supplementary material for: Population genomic response to geographic gradients by widespread and endemic fishes of the Arabian Peninsula
Source: Ecol Evol. 2020 Apr 12;10(10):4314–30. doi: 10.1002/ece3.6199 (PMC7246217; doi:10.1002/ece3.6199)
Supplement: Supplementary file 6 — Appendix S1 [file ECE3-10-4314-s006.zip › Appendix S1, STRUCTURE and PCA Plots, Dryad/STRUCTURE/C. austriacus & C. melapterus/results_job_T57_q]

 C_aust_RS25  1 0.0035 0.2707 0.0143 0.0023 0.0019 0.0017 0.1650 0.0221 0.4572 0.0050 0.0390 0.0172 
 C_aust_RS25  1 0.0017 0.0828 0.0080 0.0010 0.0006 0.0018 0.3527 0.0155 0.4602 0.0016 0.0458 0.0283 
 C_aust_RS26  1 0.0013 0.1195 0.0075 0.0010 0.0007 0.0008 0.4510 0.0203 0.3419 0.0011 0.0379 0.0170 
 C_aust_RS26  1 0.0095 0.1616 0.0233 0.0014 0.0017 0.0007 0.1830 0.0060 0.5558 0.0022 0.0480 0.0067 
 C_aust_RS26  1 0.0111 0.2415 0.0170 0.0022 0.0012 0.0007 0.1873 0.0037 0.4864 0.0011 0.0425 0.0052 
 C_aust_RS26  1 0.0031 0.1386 0.0126 0.0020 0.0009 0.0007 0.2640 0.0045 0.4958 0.0009 0.0522 0.0247 
 C_aust_RS26  1 0.0030 0.1718 0.0137 0.0011 0.0010 0.0006 0.3294 0.0144 0.3988 0.0014 0.0499 0.0148 
 C_aust_RS26  1 0.0128 0.1149 0.0440 0.0057 0.0011 0.0006 0.2471 0.0085 0.4695 0.0045 0.0703 0.0210 
 C_aust_RS26  1 0.0041 0.1661 0.0097 0.0007 0.0009 0.0003 0.2867 0.0052 0.4156 0.0029 0.0560 0.0518 
 C_aust_RS26  1 0.0024 0.3893 0.0084 0.0012 0.0016 0.0009 0.1925 0.0058 0.3476 0.0035 0.0371 0.0098 
 C_aust_RS26  1 0.0062 0.1039 0.0197 0.0008 0.0009 0.0006 0.2646 0.0058 0.5142 0.0011 0.0760 0.0062 
 C_aust_RS26  1 0.0027 0.1320 0.0107 0.0018 0.0064 0.0007 0.2488 0.0026 0.5375 0.0063 0.0427 0.0078 
 C_aust_RS27  2 0.0007 0.1987 0.0075 0.0005 0.0005 0.0019 0.2158 0.0221 0.3993 0.0089 0.0410 0.1031 
 C_aust_RS27  2 0.0013 0.1427 0.0159 0.0014 0.0003 0.0051 0.2283 0.0043 0.5374 0.0082 0.0381 0.0170 
 C_aust_RS27  2 0.0023 0.1271 0.0166 0.0017 0.0006 0.0035 0.1918 0.0068 0.5222 0.0250 0.0387 0.0638 
 C_aust_RS27  2 0.0049 0.2201 0.0338 0.0009 0.0010 0.0076 0.1876 0.0035 0.4323 0.0194 0.0704 0.0183 
 C_aust_RS27  2 0.0039 0.1385 0.0396 0.0030 0.0005 0.0127 0.2610 0.0063 0.3896 0.0308 0.0840 0.0302 
 C_aust_RS27  2 0.0014 0.1089 0.0127 0.0005 0.0002 0.0035 0.2612 0.0037 0.5306 0.0051 0.0523 0.0199 
 C_aust_RS27  2 0.0009 0.0782 0.0072 0.0010 0.0003 0.0020 0.2031 0.0087 0.6519 0.0039 0.0189 0.0239 
 C_aust_RS27  2 0.0016 0.1134 0.0149 0.0049 0.0011 0.0042 0.2532 0.0256 0.4104 0.0498 0.0658 0.0551 
 C_aust_RS27  2 0.0014 0.1179 0.0139 0.0028 0.0003 0.0159 0.2657 0.0046 0.5046 0.0088 0.0416 0.0224 
 C_aust_RS27  2 0.0016 0.1361 0.0181 0.0017 0.0005 0.0024 0.3550 0.0049 0.3579 0.0071 0.0760 0.0389 
 C_aust_RS27  2 0.0023 0.1195 0.0231 0.0011 0.0004 0.0117 0.2548 0.0046 0.5056 0.0065 0.0478 0.0224 
 C_aust_RS27  2 0.0013 0.1858 0.0127 0.0007 0.0009 0.0014 0.3067 0.0039 0.4013 0.0135 0.0535 0.0184 
 C_aust_RS46  4 0.0039 0.1889 0.0057 0.0038 0.0004 0.0085 0.2203 0.0086 0.4790 0.0010 0.0485 0.0314 
 C_aust_RS48  4 0.0009 0.4041 0.0023 0.0024 0.0004 0.0008 0.1382 0.0137 0.4032 0.0006 0.0171 0.0163 
 C_aust_RS51  4 0.0013 0.1894 0.0060 0.0156 0.0007 0.0039 0.2115 0.0124 0.4939 0.0006 0.0245 0.0403 
 C_aust_RS53  4 0.0019 0.2332 0.0064 0.0016 0.0016 0.0009 0.2445 0.0322 0.4105 0.0003 0.0345 0.0322 
 C_aust_RS54  4 0.0011 0.1825 0.0046 0.0014 0.0010 0.0016 0.2264 0.0041 0.4759 0.0004 0.0427 0.0584 
 C_aust_RS55  4 0.0012 0.0868 0.0033 0.0061 0.0014 0.0013 0.1079 0.0209 0.6461 0.0014 0.0215 0.1020 
 C_aust_RS57  4 0.0010 0.1614 0.0026 0.0014 0.0016 0.0023 0.1274 0.0045 0.6637 0.0004 0.0180 0.0158 
 C_aust_RS58  4 0.0009 0.2675 0.0024 0.0025 0.0007 0.0009 0.2030 0.0094 0.4333 0.0003 0.0249 0.0545 
 C_aust_RS59  4 0.0016 0.1279 0.0047 0.0067 0.0012 0.0155 0.2800 0.0257 0.4832 0.0003 0.0306 0.0225 
 C_aust_RS97  4 0.0014 0.2142 0.0062 0.0124 0.0011 0.0012 0.1866 0.0031 0.4607 0.0013 0.0384 0.0736 
 C_aust_RS98  4 0.0010 0.2330 0.0035 0.0010 0.0005 0.0021 0.2346 0.0053 0.4783 0.0004 0.0208 0.0195 
 C_aust_RS52  9 0.0019 0.1988 0.0109 0.0007 0.0011 0.0012 0.2200 0.0043 0.4956 0.0015 0.0447 0.0193 
 C_aust_RS53  9 0.0036 0.1029 0.0096 0.0015 0.0013 0.0054 0.3147 0.0049 0.5203 0.0025 0.0248 0.0084 
 C_aust_RS53  9 0.0016 0.2048 0.0030 0.0016 0.0006 0.0019 0.1180 0.0047 0.6430 0.0016 0.0143 0.0047 
 C_aust_RS53  9 0.0016 0.1512 0.0060 0.0010 0.0011 0.0020 0.2199 0.0033 0.5845 0.0007 0.0219 0.0068 
 C_aust_RS53  9 0.0012 0.0859 0.0036 0.0023 0.0014 0.0020 0.3793 0.0222 0.3633 0.0008 0.0955 0.0425 
 C_aust_RS53  9 0.0014 0.1710 0.0078 0.0031 0.0044 0.0009 0.3210 0.0203 0.4136 0.0006 0.0350 0.0209 
 C_aust_RS53  9 0.0027 0.0646 0.0132 0.0010 0.0010 0.0253 0.1882 0.0096 0.6593 0.0011 0.0260 0.0082 
 C_aust_RS53  9 0.0029 0.0968 0.0043 0.0013 0.0007 0.0010 0.2037 0.0050 0.6299 0.0016 0.0402 0.0127 
 C_aust_RS53  9 0.0020 0.0614 0.0066 0.0006 0.0018 0.0024 0.2150 0.0112 0.6424 0.0045 0.0328 0.0193 
 C_aust_RS53  9 0.0018 0.1653 0.0063 0.0019 0.0014 0.0007 0.3210 0.0033 0.4649 0.0013 0.0261 0.0060 
 C_aust_RS53  9 0.0016 0.1622 0.0042 0.0013 0.0013 0.0010 0.1757 0.0037 0.5975 0.0043 0.0174 0.0298 
 C_aust_RS53  9 0.0038 0.1143 0.0103 0.0008 0.0010 0.0014 0.2178 0.0093 0.6004 0.0013 0.0301 0.0096 
 C_aust_RS14 10 0.0164 0.2568 0.0171 0.0012 0.0008 0.0002 0.0961 0.0043 0.5493 0.0059 0.0368 0.0151 
 C_aust_RS14 10 0.0392 0.1479 0.0353 0.0009 0.0009 0.0002 0.1349 0.0055 0.5467 0.0021 0.0711 0.0152 
 C_aust_RS14 10 0.0183 0.3059 0.0241 0.0004 0.0007 0.0002 0.0990 0.0058 0.4887 0.0018 0.0382 0.0168 
 C_aust_RS14 10 0.0176 0.3183 0.0187 0.0006 0.0017 0.0002 0.1985 0.0101 0.3849 0.0018 0.0383 0.0091 
 C_aust_RS15 10 0.0163 0.1694 0.0173 0.0004 0.0046 0.0004 0.2189 0.0032 0.4868 0.0011 0.0571 0.0244 
 C_aust_RS17 10 0.0454 0.1269 0.0351 0.0005 0.0014 0.0003 0.2666 0.0169 0.3405 0.0046 0.0923 0.0695 
 C_aust_RS26 10 0.0470 0.1067 0.0275 0.0005 0.0028 0.0003 0.1352 0.0023 0.5928 0.0056 0.0707 0.0086 
 C_aust_RS26 10 0.0165 0.2269 0.0138 0.0005 0.0018 0.0002 0.1787 0.0175 0.4681 0.0020 0.0464 0.0275 
 C_aust_RS26 10 0.0365 0.1302 0.0384 0.0015 0.0027 0.0002 0.2377 0.0086 0.4508 0.0020 0.0706 0.0210 
 C_aust_RS27 10 0.0203 0.0920 0.0206 0.0004 0.0007 0.0002 0.1680 0.0120 0.6085 0.0011 0.0526 0.0235 
 C_aust_RS27 10 0.0098 0.1349 0.0111 0.0004 0.0022 0.0002 0.0994 0.0047 0.6632 0.0008 0.0377 0.0355 
 C_aust_RS27 10 0.0200 0.1685 0.0202 0.0006 0.0010 0.0003 0.1052 0.0023 0.5676 0.0009 0.0486 0.0647 
 C_aust_RS35 20 0.0015 0.0887 0.0145 0.0014 0.0010 0.0007 0.3532 0.0069 0.4642 0.0029 0.0462 0.0187 
 C_aust_RS36 20 0.0019 0.0775 0.0161 0.0045 0.0015 0.0006 0.2524 0.0047 0.5813 0.0016 0.0467 0.0114 
 C_aust_RS36 20 0.0025 0.0902 0.0189 0.0060 0.0007 0.0008 0.2947 0.0132 0.4679 0.0036 0.0527 0.0490 
 C_aust_RS37 20 0.0022 0.1456 0.0227 0.0041 0.0008 0.0008 0.2356 0.0071 0.4832 0.0024 0.0587 0.0369 
 C_aust_RS37 20 0.0033 0.1988 0.0271 0.0042 0.0010 0.0005 0.2244 0.0063 0.4406 0.0067 0.0687 0.0183 
 C_aust_RS37 20 0.0018 0.0936 0.0169 0.0023 0.0033 0.0011 0.3060 0.0047 0.4809 0.0023 0.0619 0.0253 
 C_aust_RS37 20 0.0018 0.0874 0.0196 0.0014 0.0008 0.0028 0.3072 0.0064 0.4494 0.0043 0.0645 0.0545 
 C_aust_RS37 20 0.0017 0.0893 0.0181 0.0041 0.0015 0.0006 0.2979 0.0124 0.4977 0.0024 0.0479 0.0264 
 C_aust_RS37 20 0.0030 0.1437 0.0271 0.0041 0.0013 0.0008 0.2794 0.0136 0.4404 0.0025 0.0639 0.0202 
 C_aust_RS37 20 0.0020 0.1298 0.0189 0.0017 0.0016 0.0017 0.3236 0.0078 0.4264 0.0018 0.0623 0.0223 
 C_aust_RS37 20 0.0030 0.1172 0.0250 0.0027 0.0020 0.0005 0.2849 0.0070 0.4711 0.0025 0.0698 0.0143 
 C_aust_RS37 20 0.0040 0.1251 0.0323 0.0020 0.0006 0.0005 0.2054 0.0081 0.5202 0.0114 0.0680 0.0221 
  C_aust_A1b 22 0.0013 0.2432 0.0049 0.0012 0.0021 0.0004 0.1355 0.0064 0.5497 0.0006 0.0161 0.0385 
   C_aust_A2 22 0.0046 0.2052 0.0159 0.0069 0.0018 0.0014 0.2386 0.0283 0.4424 0.0044 0.0237 0.0267 
   C_aust_A3 22 0.0025 0.0875 0.0058 0.0056 0.0025 0.0007 0.1227 0.1174 0.4882 0.0007 0.0057 0.1608 
   C_aust_A4 22 0.0033 0.2131 0.0058 0.0036 0.0015 0.0005 0.1668 0.0120 0.4593 0.0008 0.0228 0.1105 
   C_aust_A5 22 0.0032 0.1278 0.0077 0.0047 0.0013 0.0012 0.0781 0.0069 0.6716 0.0008 0.0098 0.0867 
   C_aust_A6 22 0.0017 0.2313 0.0069 0.0013 0.0011 0.0023 0.1194 0.0223 0.5627 0.0007 0.0144 0.0361 
   C_aust_A7 22 0.0015 0.1265 0.0074 0.0014 0.0007 0.0011 0.1651 0.0112 0.5894 0.0051 0.0201 0.0704 
 C_melap_RS4 12 0.4143 0.0019 0.0038 0.2832 0.0423 0.1571 0.0021 0.0107 0.0022 0.0691 0.0047 0.0087 
 C_melap_RS4 12 0.4781 0.0010 0.0013 0.2922 0.0293 0.0908 0.0010 0.0204 0.0008 0.0828 0.0013 0.0010 
 C_melap_RS4 12 0.3303 0.0030 0.0035 0.3120 0.0721 0.1596 0.0042 0.0223 0.0024 0.0854 0.0038 0.0015 
 C_melap_RS4 12 0.2817 0.0027 0.0014 0.2985 0.0425 0.1842 0.0012 0.0065 0.0011 0.1765 0.0014 0.0022 
 C_melap_RS4 12 0.2469 0.0151 0.0044 0.4218 0.0266 0.1549 0.0034 0.0068 0.0050 0.1087 0.0037 0.0029 
 C_melap_RS4 12 0.2159 0.0028 0.0022 0.4038 0.0118 0.1300 0.0034 0.0330 0.0026 0.1905 0.0030 0.0009 
 C_melap_RS4 12 0.2407 0.0021 0.0025 0.4316 0.0174 0.1024 0.0031 0.0106 0.0028 0.1824 0.0026 0.0019 
 C_melap_RS4 12 0.0784 0.0008 0.0007 0.1990 0.6109 0.0719 0.0006 0.0115 0.0007 0.0237 0.0006 0.0010 
 C_melap_RS4 12 0.3916 0.0028 0.0028 0.2767 0.0613 0.1294 0.0040 0.0204 0.0041 0.1026 0.0028 0.0015 
 C_melap_RS4 12 0.2467 0.0009 0.0014 0.4623 0.0157 0.1340 0.0014 0.0620 0.0012 0.0718 0.0013 0.0012 
 C_melap_RS4 12 0.4472 0.0032 0.0046 0.1965 0.0908 0.1180 0.0024 0.0343 0.0014 0.0972 0.0027 0.0017 
 C_melap_RS4 12 0.2952 0.0022 0.0028 0.3138 0.0178 0.1653 0.0025 0.0522 0.0020 0.1417 0.0022 0.0022 
 C_melap_RS4 13 0.0044 0.0001 0.0004 0.0193 0.0001 0.9740 0.0001 0.0004 0.0001 0.0007 0.0002 0.0001 
 C_melap_RS4 13 0.0081 0.0002 0.0009 0.0234 0.0003 0.9636 0.0002 0.0014 0.0002 0.0009 0.0005 0.0002 
 C_melap_RS4 13 0.6179 0.0005 0.0021 0.2305 0.0014 0.1374 0.0004 0.0018 0.0004 0.0058 0.0015 0.0004 
 C_melap_RS4 13 0.5045 0.0021 0.0460 0.2622 0.0012 0.1139 0.0027 0.0048 0.0005 0.0160 0.0425 0.0036 
 C_melap_RS4 13 0.4548 0.0011 0.0108 0.1532 0.0026 0.0857 0.0005 0.0683 0.0004 0.2159 0.0052 0.0016 
 C_melap_RS4 13 0.4499 0.0008 0.1720 0.2025 0.0006 0.0445 0.0013 0.0037 0.0004 0.0074 0.1161 0.0010 
 C_melap_RS4 13 0.6325 0.0005 0.0046 0.2224 0.0011 0.1262 0.0011 0.0038 0.0004 0.0046 0.0019 0.0007 
 C_melap_RS4 13 0.5986 0.0012 0.0224 0.2757 0.0029 0.0705 0.0030 0.0017 0.0009 0.0064 0.0160 0.0008 
 C_melap_RS4 13 0.5271 0.0014 0.0101 0.3252 0.0004 0.1181 0.0017 0.0031 0.0022 0.0047 0.0055 0.0005 
 C_melap_RS4 13 0.5747 0.0010 0.0087 0.2439 0.0030 0.0351 0.0005 0.0077 0.0006 0.1138 0.0035 0.0075 
 C_melap_RS4 13 0.0330 0.0016 0.0068 0.4765 0.0010 0.0637 0.0006 0.4077 0.0006 0.0025 0.0045 0.0015 
 C_melap_RS4 13 0.6152 0.0025 0.0055 0.2323 0.0114 0.1181 0.0009 0.0049 0.0005 0.0028 0.0030 0.0030 
 C_melap_RS1 14 0.2962 0.0051 0.0041 0.4861 0.0035 0.0589 0.0035 0.0224 0.0044 0.1031 0.0042 0.0083 
 C_melap_RS1 14 0.1221 0.0015 0.0020 0.7306 0.0048 0.1091 0.0015 0.0043 0.0013 0.0168 0.0020 0.0039 
 C_melap_RS1 14 0.4933 0.0055 0.0050 0.3292 0.0053 0.1114 0.0040 0.0083 0.0017 0.0285 0.0054 0.0024 
 C_melap_RS1 14 0.4217 0.0039 0.0089 0.2854 0.0064 0.1840 0.0043 0.0039 0.0027 0.0702 0.0059 0.0027 
 C_melap_RS1 14 0.4182 0.0037 0.0044 0.2846 0.0016 0.1521 0.0050 0.0158 0.0019 0.0991 0.0052 0.0084 
 C_melap_RS1 14 0.4165 0.0126 0.0066 0.3716 0.0069 0.0908 0.0060 0.0032 0.0058 0.0670 0.0072 0.0058 
 C_melap_RS1 14 0.2846 0.0019 0.0019 0.4525 0.0046 0.2286 0.0016 0.0066 0.0013 0.0121 0.0016 0.0027 
 C_melap_RS1 14 0.4751 0.0028 0.0038 0.2681 0.0068 0.1610 0.0019 0.0085 0.0016 0.0638 0.0042 0.0024 
 C_melap_RS1 14 0.5006 0.0020 0.0042 0.2878 0.0029 0.1437 0.0034 0.0157 0.0026 0.0291 0.0043 0.0037 
 C_melap_RS1 14 0.4330 0.0023 0.0078 0.2926 0.0040 0.1376 0.0024 0.0413 0.0029 0.0658 0.0075 0.0029 
 C_melap_RS1 14 0.4891 0.0023 0.0046 0.3008 0.0076 0.1031 0.0021 0.0060 0.0015 0.0764 0.0047 0.0019 
 C_melap_RS1 14 0.2146 0.0028 0.0022 0.6000 0.0030 0.0961 0.0021 0.0211 0.0019 0.0295 0.0026 0.0241 
 C_melap_RS4 16 0.5462 0.0019 0.0165 0.2391 0.0161 0.1266 0.0015 0.0245 0.0021 0.0101 0.0123 0.0031 
 C_melap_RS4 16 0.4993 0.0032 0.0167 0.2932 0.0169 0.1085 0.0017 0.0167 0.0018 0.0242 0.0129 0.0048 
 C_melap_RS4 16 0.4654 0.0019 0.0148 0.2904 0.0341 0.1147 0.0010 0.0301 0.0010 0.0287 0.0110 0.0069 
 C_melap_RS4 16 0.5487 0.0061 0.0398 0.2079 0.0049 0.1113 0.0027 0.0246 0.0024 0.0176 0.0271 0.0069 
 C_melap_RS4 16 0.5019 0.0031 0.0265 0.2562 0.0117 0.1450 0.0020 0.0097 0.0027 0.0146 0.0236 0.0031 
 C_melap_RS4 16 0.4092 0.0022 0.0122 0.3604 0.0135 0.1345 0.0010 0.0197 0.0013 0.0330 0.0092 0.0038 
 C_melap_RS4 16 0.4006 0.0024 0.0212 0.3671 0.0118 0.1106 0.0012 0.0292 0.0018 0.0231 0.0137 0.0171 
 C_melap_RS4 16 0.4092 0.0055 0.0191 0.3007 0.0204 0.1095 0.0018 0.0175 0.0024 0.0917 0.0137 0.0084 
 C_melap_RS4 16 0.4778 0.0043 0.0188 0.3211 0.0094 0.0952 0.0015 0.0277 0.0018 0.0232 0.0133 0.0060 
 C_melap_RS4 16 0.3932 0.0067 0.0191 0.3265 0.0151 0.1285 0.0025 0.0597 0.0041 0.0159 0.0140 0.0148 
 C_melap_RS4 16 0.2969 0.0038 0.0102 0.5574 0.0087 0.0713 0.0014 0.0136 0.0023 0.0108 0.0077 0.0160 
 C_melap_RS4 16 0.4391 0.0033 0.0193 0.3042 0.0100 0.1009 0.0020 0.0526 0.0025 0.0402 0.0136 0.0121 
 C_melap_RS5 19 0.4929 0.0018 0.0043 0.2702 0.0619 0.1026 0.0032 0.0388 0.0009 0.0110 0.0122 0.0002 
 C_melap_RS5 19 0.4952 0.0028 0.0079 0.2573 0.0265 0.1395 0.0048 0.0260 0.0019 0.0159 0.0220 0.0002 
 C_melap_RS5 19 0.5918 0.0025 0.0090 0.2117 0.0339 0.0884 0.0051 0.0128 0.0012 0.0235 0.0198 0.0003 
 C_melap_RS5 19 0.5093 0.0022 0.0080 0.2371 0.0388 0.0993 0.0048 0.0361 0.0010 0.0390 0.0241 0.0003 
 C_melap_RS5 19 0.4063 0.0019 0.0040 0.3241 0.0363 0.1380 0.0027 0.0209 0.0008 0.0534 0.0113 0.0002 
 C_melap_RS5 19 0.4448 0.0017 0.0043 0.3103 0.0256 0.1566 0.0031 0.0269 0.0012 0.0143 0.0110 0.0002 
 C_melap_RS5 19 0.5348 0.0037 0.0057 0.2028 0.0406 0.1038 0.0034 0.0130 0.0013 0.0750 0.0154 0.0004 
 C_melap_RS5 19 0.3579 0.0037 0.0062 0.3221 0.0671 0.1269 0.0091 0.0346 0.0020 0.0496 0.0204 0.0004 
 C_melap_RS5 19 0.5156 0.0029 0.0065 0.2981 0.0290 0.0899 0.0043 0.0250 0.0012 0.0093 0.0177 0.0004 
 C_melap_RS5 19 0.4554 0.0017 0.0058 0.2938 0.0481 0.0965 0.0066 0.0479 0.0014 0.0255 0.0169 0.0004 
 C_melap_RS5 19 0.5381 0.0044 0.0086 0.2342 0.0350 0.1091 0.0084 0.0149 0.0043 0.0138 0.0287 0.0004 
 C_melap_RS5 19 0.5174 0.0014 0.0040 0.2604 0.0393 0.1236 0.0030 0.0186 0.0009 0.0204 0.0109 0.0002 
