# Supplementary material for: Population genomic response to geographic gradients by widespread and endemic fishes of the Arabian Peninsula
Source: Ecol Evol. 2020 Apr 12;10(10):4314–30. doi: 10.1002/ece3.6199 (PMC7246217; doi:10.1002/ece3.6199)
Supplement: Supplementary file 6 — Appendix S1 [file ECE3-10-4314-s006.zip › Appendix S1, STRUCTURE and PCA Plots, Dryad/STRUCTURE/C. austriacus & C. melapterus/results_job_T58_f]

----------------------------------------------------
STRUCTURE by Pritchard, Stephens and Donnelly (2000)
     and Falush, Stephens and Pritchard (2003)
       Code by Pritchard, Falush and Hubisz
             Version 2.3.4 (Jul 2012)
----------------------------------------------------


Command line arguments:   /home/compartido2/pablo_saenz/Structure/structure_kernel_src/structure -m parameter_job_T58 
Input File:    /home/compartido2/pablo_saenz/joey/structure/C_aus_x_C_mel/data_job_T58

Run parameters:
   138 individuals
   2782 loci
   12 populations assumed
   200000 Burn-in period
   300000 Reps
LOCPRIOR model used


--------------------------------------------
Proportion of membership of each pre-defined
 population in each of the 12 clusters

Given    Inferred Clusters                                                                      Number of
 Pop       1      2      3      4      5      6      7      8      9     10     11     12      Individuals

  1:     0.002  0.374  0.226  0.002  0.143  0.201  0.010  0.038  0.001  0.002  0.001  0.000       12
  2:     0.003  0.375  0.229  0.001  0.091  0.243  0.006  0.036  0.001  0.009  0.002  0.004       12
  4:     0.002  0.391  0.272  0.002  0.051  0.213  0.005  0.050  0.001  0.004  0.008  0.001       11
  9:     0.002  0.424  0.230  0.001  0.115  0.190  0.005  0.023  0.001  0.002  0.004  0.002       12
 10:     0.013  0.392  0.269  0.003  0.084  0.178  0.005  0.049  0.004  0.001  0.001  0.000       12
 12:     0.384  0.006  0.003  0.012  0.010  0.002  0.055  0.000  0.082  0.432  0.012  0.001       12
 13:     0.473  0.001  0.001  0.005  0.007  0.001  0.024  0.000  0.001  0.361  0.043  0.084       12
 14:     0.465  0.002  0.002  0.076  0.002  0.003  0.025  0.000  0.002  0.405  0.008  0.009       12
 16:     0.546  0.003  0.003  0.011  0.005  0.003  0.016  0.002  0.015  0.369  0.025  0.002       12
 19:     0.552  0.003  0.002  0.012  0.003  0.001  0.026  0.002  0.033  0.342  0.020  0.003       12
 20:     0.004  0.381  0.212  0.004  0.130  0.241  0.006  0.019  0.001  0.002  0.002  0.001       12
 22:     0.007  0.457  0.289  0.018  0.006  0.165  0.002  0.039  0.001  0.001  0.015  0.000        7
--------------------------------------------

Allele-freq. divergence among pops (Net nucleotide distance),
computed using point estimates of P.

      1       2       3       4       5       6       7       8       9      10      11      12      
 1      -    0.0176  0.0087  0.0376  0.0073  0.0086  0.0184  0.0357  0.0409  0.0215  0.0433  0.0877  
 2   0.0176     -    0.0061  0.0485  0.0105  0.0093  0.0315  0.0387  0.0528  0.0329  0.0529  0.0995  
 3   0.0087  0.0061     -    0.0409  0.0050  0.0025  0.0219  0.0286  0.0445  0.0282  0.0461  0.0893  
 4   0.0376  0.0485  0.0409     -    0.0405  0.0413  0.0516  0.0700  0.0726  0.0504  0.0746  0.1196  
 5   0.0073  0.0105  0.0050  0.0405     -    0.0038  0.0202  0.0329  0.0440  0.0279  0.0457  0.0882  
 6   0.0086  0.0093  0.0025  0.0413  0.0038     -    0.0216  0.0297  0.0446  0.0281  0.0458  0.0882  
 7   0.0184  0.0315  0.0219  0.0516  0.0202  0.0216     -    0.0481  0.0559  0.0344  0.0547  0.1062  
 8   0.0357  0.0387  0.0286  0.0700  0.0329  0.0297  0.0481     -    0.0729  0.0632  0.0719  0.1166  
 9   0.0409  0.0528  0.0445  0.0726  0.0440  0.0446  0.0559  0.0729     -    0.0581  0.0793  0.1226  
10   0.0215  0.0329  0.0282  0.0504  0.0279  0.0281  0.0344  0.0632  0.0581     -    0.0555  0.0953  
11   0.0433  0.0529  0.0461  0.0746  0.0457  0.0458  0.0547  0.0719  0.0793  0.0555     -    0.1316  
12   0.0877  0.0995  0.0893  0.1196  0.0882  0.0882  0.1062  0.1166  0.1226  0.0953  0.1316     -    

Average distances (expected heterozygosity) between individuals in same cluster:
cluster  1  : 0.2669 
cluster  2  : 0.1982 
cluster  3  : 0.2516 
cluster  4  : 0.1796 
cluster  5  : 0.2640 
cluster  6  : 0.2566 
cluster  7  : 0.2389 
cluster  8  : 0.2631 
cluster  9  : 0.1736 
cluster 10  : 0.1459 
cluster 11  : 0.1815 
cluster 12  : 0.1307 

--------------------------------------------
Estimated Ln Prob of Data   = -271661.8
Mean value of ln likelihood = -262671.4
Variance of ln likelihood   = 17980.7
Mean value of alpha         = 2.2852

Mean value of alpha_local for each location:
	location  1:  0.0573  5.9377  3.6943  0.0710  2.3316  3.0841  0.2100  0.5584  0.0390  0.0472  0.0347  0.0191
	location  2:  0.1403  11.7708  6.9113  0.0521  2.8812  7.5557  0.1669  1.2832  0.0655  0.3335  0.1031  0.1633
	location  4:  0.0635  7.1284  5.0245  0.0713  0.9593  3.9717  0.0981  0.9676  0.0524  0.1096  0.1989  0.0484
	location  9:  0.0547  7.4538  4.3317  0.0411  2.0548  3.2756  0.0757  0.3610  0.0485  0.0744  0.1260  0.0464
	location 10:  0.2618  6.1673  4.4505  0.0738  1.4384  2.8000  0.1009  0.8275  0.1297  0.0471  0.0359  0.0264
	location 12:  3.5781  0.1160  0.0519  0.1596  0.0733  0.0478  0.5820  0.0156  0.5573  3.9255  0.1759  0.0371
	location 13:  0.8296  0.0232  0.0127  0.0446  0.0376  0.0169  0.0713  0.0100  0.0115  1.1373  0.0476  0.0581
	location 14:  3.9597  0.0498  0.0472  0.4740  0.0447  0.0516  0.2493  0.0204  0.0541  3.7976  0.0966  0.1431
	location 16:  14.4461  0.1295  0.1092  0.3375  0.1406  0.0851  0.4834  0.0864  0.4384  8.8018  0.7111  0.0759
	location 19:  13.9964  0.1066  0.0610  0.4439  0.0761  0.0575  0.7341  0.0770  0.9881  8.1237  0.6642  0.0957
	location 20:  0.1064  7.9081  4.3851  0.0997  2.8793  5.0829  0.1550  0.4569  0.0445  0.0731  0.0609  0.0301
	location 22:  0.1522  4.2328  2.9226  0.3091  0.0525  1.2848  0.0563  0.7977  0.0303  0.0148  0.1350  0.0004

Mean value of Fst_1         = 0.0612
Mean value of Fst_2         = 0.2620
Mean value of Fst_3         = 0.1633
Mean value of Fst_4         = 0.9771
Mean value of Fst_5         = 0.2115
Mean value of Fst_6         = 0.1588
Mean value of Fst_7         = 0.9828
Mean value of Fst_8         = 0.9938
Mean value of Fst_9         = 0.9086
Mean value of Fst_10         = 0.4749
Mean value of Fst_11         = 0.9784
Mean value of Fst_12         = 0.9775

Mean value of r = 0.1836

Inferred ancestry of individuals:
        Label (%Miss) Pop:  Inferred clusters
  1 C_aust_RS25    (1)    1 :  0.002 0.373 0.277 0.001 0.114 0.135 0.011 0.077 0.001 0.003 0.006 0.000 
  2 C_aust_RS25    (2)    1 :  0.001 0.399 0.211 0.001 0.106 0.259 0.005 0.015 0.000 0.002 0.000 0.001 
  3 C_aust_RS26    (1)    1 :  0.001 0.314 0.158 0.001 0.184 0.303 0.013 0.021 0.000 0.001 0.004 0.000 
  4 C_aust_RS26    (0)    1 :  0.007 0.435 0.205 0.001 0.133 0.154 0.008 0.053 0.001 0.002 0.001 0.000 
  5 C_aust_RS26    (1)    1 :  0.004 0.401 0.231 0.005 0.175 0.140 0.012 0.028 0.001 0.001 0.001 0.000 
  6 C_aust_RS26    (1)    1 :  0.001 0.398 0.258 0.002 0.100 0.219 0.006 0.013 0.001 0.001 0.001 0.000 
  7 C_aust_RS26    (0)    1 :  0.001 0.323 0.204 0.001 0.201 0.202 0.009 0.058 0.001 0.001 0.000 0.000 
  8 C_aust_RS26    (0)    1 :  0.004 0.375 0.246 0.006 0.128 0.219 0.007 0.009 0.001 0.006 0.001 0.000 
  9 C_aust_RS26    (1)    1 :  0.002 0.346 0.261 0.001 0.073 0.280 0.007 0.028 0.001 0.001 0.000 0.000 
 10 C_aust_RS26    (0)    1 :  0.002 0.368 0.190 0.001 0.122 0.160 0.014 0.140 0.001 0.001 0.000 0.000 
 11 C_aust_RS26    (2)    1 :  0.002 0.356 0.223 0.003 0.271 0.113 0.024 0.008 0.001 0.001 0.001 0.000 
 12 C_aust_RS26    (0)    1 :  0.002 0.396 0.244 0.001 0.104 0.232 0.005 0.010 0.004 0.001 0.000 0.000 
 13 C_aust_RS27    (4)    2 :  0.002 0.389 0.276 0.000 0.055 0.209 0.006 0.054 0.002 0.003 0.001 0.003 
 14 C_aust_RS27    (1)    2 :  0.002 0.422 0.199 0.001 0.098 0.226 0.005 0.034 0.001 0.005 0.001 0.006 
 15 C_aust_RS27    (1)    2 :  0.003 0.381 0.255 0.001 0.065 0.246 0.004 0.025 0.001 0.012 0.004 0.002 
 16 C_aust_RS27    (2)    2 :  0.008 0.325 0.269 0.001 0.080 0.233 0.008 0.063 0.002 0.007 0.001 0.003 
 17 C_aust_RS27    (4)    2 :  0.007 0.320 0.210 0.002 0.115 0.274 0.007 0.036 0.001 0.020 0.002 0.005 
 18 C_aust_RS27    (1)    2 :  0.002 0.397 0.210 0.001 0.129 0.224 0.004 0.026 0.000 0.003 0.001 0.002 
 19 C_aust_RS27   (10)    2 :  0.002 0.552 0.156 0.000 0.065 0.193 0.002 0.020 0.001 0.004 0.003 0.002 
 20 C_aust_RS27    (2)    2 :  0.004 0.317 0.276 0.001 0.064 0.281 0.007 0.018 0.002 0.019 0.008 0.002 
 21 C_aust_RS27    (4)    2 :  0.002 0.413 0.207 0.002 0.101 0.220 0.004 0.019 0.001 0.015 0.002 0.013 
 22 C_aust_RS27    (1)    2 :  0.002 0.272 0.252 0.002 0.120 0.301 0.006 0.033 0.001 0.006 0.002 0.002 
 23 C_aust_RS27    (1)    2 :  0.004 0.373 0.229 0.001 0.081 0.257 0.003 0.033 0.001 0.011 0.002 0.005 
 24 C_aust_RS27    (0)    2 :  0.002 0.338 0.209 0.001 0.113 0.250 0.010 0.069 0.002 0.004 0.001 0.001 
 25 C_aust_RS46    (5)    4 :  0.004 0.325 0.352 0.001 0.070 0.206 0.004 0.026 0.001 0.006 0.004 0.002 
 26 C_aust_RS48    (8)    4 :  0.001 0.415 0.216 0.001 0.030 0.178 0.002 0.145 0.001 0.004 0.007 0.000 
 27 C_aust_RS51    (4)    4 :  0.002 0.423 0.250 0.004 0.055 0.211 0.004 0.032 0.001 0.010 0.007 0.001 
 28 C_aust_RS53    (1)    4 :  0.002 0.336 0.280 0.001 0.090 0.191 0.003 0.080 0.002 0.001 0.013 0.000 
 29 C_aust_RS54    (2)    4 :  0.001 0.358 0.288 0.001 0.046 0.259 0.002 0.039 0.001 0.001 0.002 0.001 
 30 C_aust_RS55   (14)    4 :  0.002 0.547 0.256 0.002 0.041 0.114 0.008 0.010 0.002 0.003 0.016 0.000 
 31 C_aust_RS57    (3)    4 :  0.001 0.459 0.303 0.001 0.039 0.163 0.002 0.022 0.002 0.001 0.004 0.003 
 32 C_aust_RS58    (1)    4 :  0.001 0.365 0.284 0.001 0.027 0.256 0.001 0.056 0.001 0.002 0.006 0.000 
 33 C_aust_RS59    (2)    4 :  0.002 0.385 0.209 0.008 0.071 0.251 0.002 0.038 0.002 0.007 0.019 0.005 
 34 C_aust_RS97    (2)    4 :  0.002 0.327 0.315 0.004 0.040 0.249 0.022 0.034 0.001 0.003 0.003 0.000 
 35 C_aust_RS98    (1)    4 :  0.001 0.360 0.243 0.001 0.057 0.263 0.001 0.067 0.001 0.002 0.004 0.001 
 36 C_aust_RS52    (2)    9 :  0.001 0.345 0.300 0.001 0.103 0.209 0.003 0.034 0.001 0.001 0.002 0.000 
 37 C_aust_RS53    (4)    9 :  0.002 0.390 0.220 0.001 0.116 0.251 0.002 0.009 0.001 0.005 0.002 0.001 
 38 C_aust_RS53    (6)    9 :  0.001 0.541 0.191 0.002 0.072 0.124 0.003 0.058 0.001 0.004 0.003 0.000 
 39 C_aust_RS53    (3)    9 :  0.001 0.435 0.257 0.001 0.106 0.181 0.001 0.013 0.001 0.001 0.002 0.001 
 40 C_aust_RS53    (9)    9 :  0.001 0.346 0.231 0.002 0.137 0.226 0.041 0.004 0.001 0.002 0.007 0.001 
 41 C_aust_RS53    (4)    9 :  0.002 0.356 0.170 0.001 0.112 0.252 0.002 0.082 0.005 0.002 0.016 0.000 
 42 C_aust_RS53    (4)    9 :  0.002 0.468 0.201 0.002 0.159 0.138 0.001 0.007 0.001 0.002 0.004 0.014 
 43 C_aust_RS53    (3)    9 :  0.001 0.469 0.253 0.000 0.128 0.138 0.002 0.005 0.001 0.002 0.002 0.000 
 44 C_aust_RS53    (8)    9 :  0.001 0.452 0.255 0.001 0.137 0.143 0.002 0.004 0.001 0.001 0.003 0.001 
 45 C_aust_RS53    (2)    9 :  0.001 0.370 0.210 0.000 0.123 0.261 0.003 0.024 0.001 0.003 0.002 0.000 
 46 C_aust_RS53    (6)    9 :  0.001 0.454 0.265 0.001 0.063 0.192 0.001 0.016 0.001 0.003 0.002 0.000 
 47 C_aust_RS53    (2)    9 :  0.003 0.467 0.210 0.000 0.123 0.171 0.002 0.018 0.001 0.001 0.004 0.001 
 48 C_aust_RS14    (2)   10 :  0.008 0.461 0.254 0.008 0.081 0.120 0.020 0.044 0.002 0.001 0.001 0.000 
 49 C_aust_RS14    (3)   10 :  0.020 0.413 0.238 0.002 0.151 0.146 0.004 0.022 0.003 0.001 0.001 0.000 
 50 C_aust_RS14    (1)   10 :  0.008 0.379 0.276 0.001 0.069 0.165 0.003 0.094 0.002 0.001 0.001 0.000 
 51 C_aust_RS14    (1)   10 :  0.008 0.313 0.225 0.002 0.061 0.247 0.002 0.132 0.005 0.002 0.002 0.000 
 52 C_aust_RS15    (1)   10 :  0.008 0.356 0.311 0.001 0.065 0.212 0.003 0.034 0.009 0.001 0.000 0.001 
 53 C_aust_RS17    (1)   10 :  0.027 0.282 0.324 0.002 0.060 0.273 0.008 0.017 0.004 0.002 0.001 0.000 
 54 C_aust_RS26    (3)   10 :  0.030 0.408 0.279 0.002 0.105 0.142 0.007 0.019 0.007 0.001 0.000 0.000 
 55 C_aust_RS26    (1)   10 :  0.008 0.393 0.258 0.001 0.058 0.197 0.005 0.074 0.005 0.001 0.001 0.000 
 56 C_aust_RS26    (1)   10 :  0.022 0.349 0.218 0.004 0.126 0.229 0.003 0.037 0.008 0.001 0.002 0.000 
 57 C_aust_RS27    (0)   10 :  0.008 0.434 0.259 0.001 0.126 0.155 0.001 0.014 0.001 0.000 0.000 0.000 
 58 C_aust_RS27    (8)   10 :  0.004 0.494 0.254 0.002 0.042 0.117 0.003 0.077 0.004 0.001 0.001 0.000 
 59 C_aust_RS27    (1)   10 :  0.011 0.418 0.335 0.003 0.061 0.140 0.002 0.026 0.003 0.001 0.000 0.001 
 60 C_aust_RS35    (1)   20 :  0.002 0.370 0.150 0.001 0.144 0.314 0.005 0.012 0.001 0.001 0.001 0.000 
 61 C_aust_RS36   (11)   20 :  0.002 0.502 0.144 0.019 0.162 0.149 0.010 0.008 0.001 0.002 0.001 0.000 
 62 C_aust_RS36    (4)   20 :  0.003 0.365 0.245 0.003 0.108 0.255 0.003 0.011 0.000 0.004 0.001 0.000 
 63 C_aust_RS37    (2)   20 :  0.004 0.379 0.254 0.003 0.110 0.214 0.010 0.021 0.000 0.002 0.002 0.000 
 64 C_aust_RS37    (1)   20 :  0.006 0.359 0.227 0.001 0.116 0.221 0.005 0.055 0.001 0.002 0.006 0.000 
 65 C_aust_RS37    (1)   20 :  0.002 0.356 0.258 0.002 0.117 0.248 0.003 0.008 0.002 0.002 0.001 0.001 
 66 C_aust_RS37    (2)   20 :  0.002 0.346 0.239 0.001 0.075 0.316 0.003 0.012 0.000 0.001 0.001 0.003 
 67 C_aust_RS37    (1)   20 :  0.002 0.407 0.203 0.003 0.102 0.264 0.003 0.010 0.001 0.002 0.002 0.000 
 68 C_aust_RS37    (1)   20 :  0.004 0.374 0.185 0.002 0.174 0.231 0.006 0.017 0.001 0.002 0.002 0.000 
 69 C_aust_RS37    (0)   20 :  0.003 0.353 0.230 0.001 0.123 0.269 0.008 0.007 0.001 0.001 0.002 0.001 
 70 C_aust_RS37    (0)   20 :  0.004 0.355 0.176 0.005 0.197 0.213 0.006 0.040 0.001 0.001 0.001 0.000 
 71 C_aust_RS37    (0)   20 :  0.007 0.408 0.226 0.003 0.127 0.195 0.005 0.025 0.001 0.001 0.002 0.000 
 72 C_aust_A1b    (6)   22 :  0.003 0.407 0.339 0.010 0.004 0.159 0.001 0.073 0.002 0.000 0.002 0.000 
 73 C_aust_A2    (4)   22 :  0.012 0.340 0.253 0.028 0.021 0.255 0.006 0.057 0.001 0.001 0.027 0.000 
 74 C_aust_A3   (21)   22 :  0.008 0.594 0.214 0.006 0.004 0.092 0.001 0.014 0.002 0.002 0.064 0.000 
 75 C_aust_A4    (7)   22 :  0.005 0.354 0.359 0.039 0.003 0.206 0.001 0.028 0.001 0.001 0.004 0.000 
 76 C_aust_A5   (13)   22 :  0.014 0.566 0.282 0.010 0.002 0.096 0.001 0.026 0.001 0.001 0.003 0.000 
 77 C_aust_A6    (8)   22 :  0.005 0.489 0.276 0.030 0.007 0.133 0.001 0.054 0.001 0.000 0.003 0.000 
 78 C_aust_A7    (2)   22 :  0.004 0.448 0.300 0.005 0.003 0.216 0.002 0.018 0.000 0.000 0.004 0.000 
 79 C_melap_RS4   (19)   12 :  0.523 0.004 0.003 0.040 0.003 0.002 0.017 0.000 0.038 0.363 0.004 0.004 
 80 C_melap_RS4   (20)   12 :  0.555 0.002 0.001 0.003 0.003 0.001 0.027 0.000 0.024 0.377 0.008 0.000 
 81 C_melap_RS4   (19)   12 :  0.440 0.004 0.005 0.006 0.009 0.006 0.038 0.000 0.067 0.412 0.009 0.003 
 82 C_melap_RS4   (27)   12 :  0.377 0.003 0.002 0.005 0.006 0.002 0.071 0.000 0.039 0.490 0.003 0.001 
 83 C_melap_RS4   (20)   12 :  0.356 0.012 0.008 0.022 0.018 0.004 0.069 0.001 0.021 0.486 0.002 0.001 
 84 C_melap_RS4   (22)   12 :  0.298 0.007 0.002 0.008 0.009 0.002 0.116 0.000 0.008 0.531 0.016 0.001 
 85 C_melap_RS4   (24)   12 :  0.320 0.008 0.003 0.020 0.006 0.002 0.099 0.000 0.016 0.522 0.004 0.001 
 86 C_melap_RS4   (34)   12 :  0.083 0.002 0.001 0.003 0.001 0.001 0.008 0.000 0.607 0.287 0.006 0.001 
 87 C_melap_RS4   (20)   12 :  0.429 0.015 0.003 0.003 0.047 0.004 0.030 0.000 0.055 0.405 0.008 0.001 
 88 C_melap_RS4   (29)   12 :  0.301 0.004 0.002 0.006 0.003 0.002 0.045 0.000 0.009 0.588 0.037 0.001 
 89 C_melap_RS4   (22)   12 :  0.541 0.004 0.001 0.021 0.004 0.002 0.050 0.001 0.088 0.269 0.019 0.001 
 90 C_melap_RS4   (23)   12 :  0.386 0.005 0.002 0.003 0.007 0.002 0.092 0.000 0.016 0.457 0.028 0.001 
 91 C_melap_RS4   (29)   13 :  0.004 0.000 0.000 0.000 0.000 0.000 0.000 0.000 0.000 0.503 0.000 0.491 
 92 C_melap_RS4    (7)   13 :  0.012 0.000 0.000 0.002 0.000 0.000 0.001 0.000 0.000 0.488 0.000 0.495 
 93 C_melap_RS4   (12)   13 :  0.630 0.001 0.000 0.006 0.001 0.000 0.003 0.000 0.001 0.356 0.001 0.002 
 94 C_melap_RS4   (14)   13 :  0.652 0.000 0.001 0.003 0.003 0.003 0.020 0.001 0.001 0.305 0.002 0.008 
 95 C_melap_RS4   (11)   13 :  0.448 0.000 0.000 0.001 0.002 0.001 0.180 0.001 0.003 0.340 0.022 0.002 
 96 C_melap_RS4   (15)   13 :  0.774 0.001 0.001 0.005 0.006 0.002 0.011 0.000 0.000 0.195 0.003 0.002 
 97 C_melap_RS4    (9)   13 :  0.665 0.001 0.000 0.003 0.003 0.001 0.001 0.000 0.000 0.323 0.001 0.002 
 98 C_melap_RS4    (8)   13 :  0.557 0.002 0.001 0.001 0.057 0.002 0.003 0.000 0.001 0.377 0.001 0.001 
 99 C_melap_RS4    (8)   13 :  0.582 0.003 0.001 0.024 0.005 0.001 0.005 0.000 0.000 0.376 0.001 0.001 
100 C_melap_RS4    (8)   13 :  0.659 0.000 0.000 0.006 0.001 0.000 0.049 0.001 0.001 0.277 0.004 0.000 
101 C_melap_RS4   (23)   13 :  0.056 0.003 0.000 0.005 0.002 0.001 0.005 0.001 0.000 0.450 0.477 0.001 
102 C_melap_RS4    (7)   13 :  0.634 0.001 0.000 0.005 0.002 0.001 0.003 0.001 0.003 0.347 0.002 0.001 
103 C_melap_RS1   (23)   14 :  0.348 0.006 0.002 0.055 0.002 0.002 0.115 0.001 0.002 0.450 0.017 0.001 
104 C_melap_RS1   (41)   14 :  0.074 0.000 0.001 0.589 0.000 0.001 0.006 0.000 0.001 0.325 0.002 0.001 
105 C_melap_RS1   (14)   14 :  0.577 0.001 0.002 0.020 0.003 0.003 0.015 0.001 0.003 0.365 0.003 0.006 
106 C_melap_RS1   (13)   14 :  0.557 0.002 0.002 0.032 0.002 0.003 0.020 0.000 0.003 0.340 0.002 0.038 
107 C_melap_RS1   (12)   14 :  0.527 0.002 0.003 0.016 0.002 0.007 0.052 0.000 0.001 0.377 0.004 0.010 
108 C_melap_RS1   (13)   14 :  0.474 0.005 0.006 0.043 0.005 0.009 0.017 0.001 0.003 0.435 0.001 0.001 
109 C_melap_RS1   (18)   14 :  0.358 0.001 0.001 0.017 0.001 0.002 0.003 0.000 0.003 0.596 0.003 0.016 
110 C_melap_RS1   (14)   14 :  0.581 0.001 0.001 0.051 0.002 0.002 0.013 0.000 0.005 0.328 0.003 0.013 
111 C_melap_RS1   (12)   14 :  0.550 0.002 0.003 0.025 0.003 0.003 0.007 0.000 0.001 0.397 0.006 0.003 
112 C_melap_RS1   (13)   14 :  0.578 0.001 0.001 0.008 0.001 0.002 0.016 0.000 0.002 0.341 0.031 0.018 
113 C_melap_RS1   (12)   14 :  0.593 0.001 0.001 0.013 0.003 0.001 0.014 0.000 0.003 0.367 0.002 0.002 
114 C_melap_RS1   (24)   14 :  0.362 0.006 0.002 0.039 0.001 0.001 0.024 0.000 0.002 0.540 0.022 0.002 
115 C_melap_RS4    (3)   16 :  0.608 0.004 0.002 0.015 0.008 0.002 0.005 0.001 0.015 0.320 0.019 0.002 
116 C_melap_RS4    (4)   16 :  0.578 0.003 0.003 0.005 0.005 0.002 0.013 0.001 0.014 0.361 0.013 0.001 
117 C_melap_RS4   (13)   16 :  0.585 0.001 0.001 0.007 0.003 0.001 0.019 0.001 0.039 0.312 0.028 0.002 
118 C_melap_RS4   (10)   16 :  0.647 0.002 0.004 0.006 0.006 0.004 0.028 0.007 0.004 0.272 0.018 0.002 
119 C_melap_RS4    (3)   16 :  0.623 0.003 0.002 0.010 0.009 0.002 0.009 0.003 0.012 0.315 0.008 0.005 
120 C_melap_RS4    (5)   16 :  0.513 0.002 0.002 0.007 0.003 0.001 0.017 0.002 0.014 0.421 0.018 0.002 
121 C_melap_RS4    (3)   16 :  0.510 0.002 0.003 0.034 0.004 0.002 0.021 0.001 0.012 0.374 0.037 0.001 
122 C_melap_RS4    (2)   16 :  0.531 0.003 0.004 0.007 0.005 0.003 0.028 0.005 0.025 0.371 0.016 0.001 
123 C_melap_RS4    (6)   16 :  0.571 0.003 0.002 0.009 0.004 0.002 0.008 0.002 0.009 0.365 0.026 0.001 
124 C_melap_RS4    (8)   16 :  0.443 0.007 0.011 0.013 0.006 0.008 0.009 0.003 0.016 0.429 0.054 0.003 
125 C_melap_RS4   (16)   16 :  0.420 0.005 0.003 0.013 0.003 0.002 0.016 0.002 0.009 0.515 0.012 0.000 
126 C_melap_RS4    (4)   16 :  0.522 0.005 0.003 0.005 0.003 0.002 0.025 0.002 0.009 0.373 0.050 0.001 
127 C_melap_RS5    (2)   19 :  0.555 0.002 0.001 0.013 0.001 0.001 0.014 0.002 0.059 0.314 0.037 0.001 
128 C_melap_RS5    (2)   19 :  0.578 0.004 0.002 0.021 0.004 0.002 0.019 0.001 0.018 0.318 0.019 0.014 
129 C_melap_RS5   (14)   19 :  0.658 0.002 0.001 0.009 0.003 0.001 0.043 0.002 0.027 0.244 0.008 0.001 
130 C_melap_RS5   (11)   19 :  0.599 0.001 0.002 0.011 0.003 0.002 0.032 0.001 0.030 0.283 0.035 0.002 
131 C_melap_RS5    (2)   19 :  0.475 0.002 0.001 0.021 0.002 0.001 0.032 0.003 0.031 0.414 0.016 0.003 
132 C_melap_RS5    (6)   19 :  0.498 0.002 0.001 0.006 0.002 0.001 0.013 0.001 0.019 0.440 0.014 0.004 
133 C_melap_RS5    (3)   19 :  0.582 0.004 0.002 0.010 0.003 0.001 0.033 0.009 0.028 0.317 0.009 0.001 
134 C_melap_RS5    (8)   19 :  0.407 0.004 0.004 0.009 0.004 0.003 0.076 0.001 0.057 0.415 0.020 0.001 
135 C_melap_RS5    (2)   19 :  0.602 0.002 0.001 0.019 0.002 0.001 0.018 0.002 0.021 0.305 0.026 0.001 
136 C_melap_RS5    (4)   19 :  0.505 0.002 0.001 0.008 0.003 0.002 0.017 0.001 0.051 0.371 0.038 0.001 
137 C_melap_RS5    (2)   19 :  0.608 0.010 0.006 0.008 0.003 0.002 0.011 0.004 0.028 0.310 0.008 0.003 
138 C_melap_RS5    (7)   19 :  0.562 0.002 0.001 0.009 0.002 0.001 0.011 0.001 0.030 0.370 0.011 0.002 


Estimated Allele Frequencies in each cluster
First column gives estimated ancestral frequencies


Locus 1 : 
2 alleles
14.5% missing data
   1   (0.892) 0.949 0.887 0.897 0.970 0.908 0.930 0.966 0.642 0.806 0.989 0.155 0.991 
   3   (0.108) 0.051 0.113 0.103 0.030 0.092 0.070 0.034 0.358 0.194 0.011 0.845 0.009 

Locus 2 : 
2 alleles
14.5% missing data
   2   (0.460) 0.492 0.423 0.494 0.465 0.402 0.472 0.500 0.401 0.913 0.171 0.497 0.044 
   4   (0.540) 0.508 0.577 0.506 0.535 0.598 0.528 0.500 0.599 0.087 0.829 0.503 0.956 

Locus 3 : 
2 alleles
5.1% missing data
   1   (0.897) 0.937 0.838 0.834 0.939 0.939 0.925 0.948 0.834 0.990 0.982 0.978 0.988 
   4   (0.103) 0.063 0.162 0.166 0.061 0.061 0.075 0.052 0.166 0.010 0.018 0.022 0.012 

Locus 4 : 
2 alleles
10.1% missing data
   1   (0.117) 0.097 0.025 0.056 0.018 0.067 0.049 0.459 0.060 0.400 0.045 0.935 0.009 
   4   (0.883) 0.903 0.975 0.944 0.982 0.933 0.951 0.541 0.940 0.600 0.955 0.065 0.991 

Locus 5 : 
2 alleles
2.2% missing data
   2   (0.895) 0.922 0.972 0.934 0.993 0.918 0.902 0.878 0.984 0.975 0.790 0.978 0.880 
   4   (0.105) 0.078 0.028 0.066 0.007 0.082 0.098 0.122 0.016 0.025 0.210 0.022 0.120 

Locus 6 : 
2 alleles
5.1% missing data
   3   (0.887) 0.949 0.934 0.824 0.891 0.911 0.905 0.975 0.857 0.991 0.977 0.972 0.217 
   2   (0.113) 0.051 0.066 0.176 0.109 0.089 0.095 0.025 0.143 0.009 0.023 0.028 0.783 

Locus 7 : 
2 alleles
10.1% missing data
   1   (0.590) 0.688 0.249 0.563 0.897 0.510 0.538 0.908 0.327 0.545 0.940 0.511 0.058 
   3   (0.410) 0.312 0.751 0.437 0.103 0.490 0.462 0.092 0.673 0.455 0.060 0.489 0.942 

Locus 8 : 
2 alleles
15.9% missing data
   2   (0.782) 0.818 0.881 0.867 0.865 0.771 0.811 0.655 0.900 0.736 0.620 0.941 0.216 
   4   (0.218) 0.182 0.119 0.133 0.135 0.229 0.189 0.345 0.100 0.264 0.380 0.059 0.784 

Locus 9 : 
2 alleles
2.2% missing data
   3   (0.904) 0.912 0.967 0.957 0.990 0.897 0.925 0.802 0.973 0.915 0.979 0.954 0.993 
   1   (0.096) 0.088 0.033 0.043 0.010 0.103 0.075 0.198 0.027 0.085 0.021 0.046 0.007 

Locus 10 : 
2 alleles
7.2% missing data
   1   (0.527) 0.438 0.829 0.647 0.930 0.519 0.493 0.262 0.291 0.488 0.550 0.840 0.186 
   3   (0.473) 0.562 0.171 0.353 0.070 0.481 0.507 0.738 0.709 0.512 0.450 0.160 0.814 

Locus 11 : 
2 alleles
6.5% missing data
   4   (0.739) 0.773 0.796 0.740 0.825 0.849 0.822 0.793 0.790 0.083 0.703 0.936 0.027 
   1   (0.261) 0.227 0.204 0.260 0.175 0.151 0.178 0.207 0.210 0.917 0.297 0.064 0.973 

Locus 12 : 
2 alleles
5.8% missing data
   1   (0.290) 0.225 0.445 0.319 0.060 0.345 0.361 0.768 0.385 0.096 0.054 0.135 0.025 
   3   (0.710) 0.775 0.555 0.681 0.940 0.655 0.639 0.232 0.615 0.904 0.946 0.865 0.975 

Locus 13 : 
2 alleles
1.4% missing data
   3   (0.897) 0.858 0.982 0.957 0.923 0.913 0.947 0.841 0.990 0.989 0.952 0.961 0.992 
   4   (0.103) 0.142 0.018 0.043 0.077 0.087 0.053 0.159 0.010 0.011 0.048 0.039 0.008 

Locus 14 : 
2 alleles
18.1% missing data
   1   (0.865) 0.891 0.956 0.890 0.912 0.884 0.890 0.896 0.910 0.837 0.974 0.027 0.990 
   4   (0.135) 0.109 0.044 0.110 0.088 0.116 0.110 0.104 0.090 0.163 0.026 0.973 0.010 

Locus 15 : 
2 alleles
14.5% missing data
   2   (0.123) 0.090 0.048 0.105 0.017 0.082 0.089 0.238 0.172 0.018 0.037 0.071 0.721 
   4   (0.877) 0.910 0.952 0.895 0.983 0.918 0.911 0.762 0.828 0.982 0.963 0.929 0.279 

Locus 16 : 
2 alleles
19.6% missing data
   1   (0.903) 0.934 0.950 0.849 0.991 0.899 0.913 0.972 0.774 0.979 0.993 0.985 0.993 
   4   (0.097) 0.066 0.050 0.151 0.009 0.101 0.087 0.028 0.226 0.021 0.007 0.015 0.007 

Locus 17 : 
2 alleles
9.4% missing data
   1   (0.909) 0.906 0.983 0.969 0.934 0.954 0.960 0.978 0.939 0.990 0.887 0.960 0.523 
   3   (0.091) 0.094 0.017 0.031 0.066 0.046 0.040 0.022 0.061 0.010 0.113 0.040 0.477 

Locus 18 : 
2 alleles
6.5% missing data
   4   (0.771) 0.766 0.845 0.833 0.938 0.732 0.833 0.478 0.922 0.956 0.864 0.800 0.622 
   2   (0.229) 0.234 0.155 0.167 0.062 0.268 0.167 0.522 0.078 0.044 0.136 0.200 0.378 

Locus 19 : 
2 alleles
2.2% missing data
   2   (0.874) 0.881 0.927 0.896 0.970 0.856 0.916 0.819 0.841 0.890 0.969 0.982 0.992 
   1   (0.126) 0.119 0.073 0.104 0.030 0.144 0.084 0.181 0.159 0.110 0.031 0.018 0.008 

Locus 20 : 
2 alleles
17.4% missing data
   1   (0.915) 0.976 0.910 0.827 0.995 0.912 0.787 0.994 0.637 0.994 0.997 0.976 0.930 
   3   (0.085) 0.024 0.090 0.173 0.005 0.088 0.213 0.006 0.363 0.006 0.003 0.024 0.070 

Locus 21 : 
2 alleles
17.4% missing data
   3   (0.268) 0.276 0.171 0.326 0.121 0.204 0.284 0.556 0.608 0.042 0.085 0.064 0.026 
   4   (0.732) 0.724 0.829 0.674 0.879 0.796 0.716 0.444 0.392 0.958 0.915 0.936 0.974 

Locus 22 : 
2 alleles
3.6% missing data
   2   (0.138) 0.127 0.032 0.060 0.248 0.188 0.107 0.107 0.165 0.046 0.238 0.040 0.149 
   4   (0.862) 0.873 0.968 0.940 0.752 0.812 0.893 0.893 0.835 0.954 0.762 0.960 0.851 

Locus 23 : 
2 alleles
4.3% missing data
   2   (0.885) 0.861 0.958 0.940 0.976 0.867 0.881 0.963 0.971 0.983 0.982 0.979 0.988 
   1   (0.115) 0.139 0.042 0.060 0.024 0.133 0.119 0.037 0.029 0.017 0.018 0.021 0.012 

Locus 24 : 
2 alleles
12.3% missing data
   4   (0.709) 0.749 0.831 0.710 0.813 0.628 0.712 0.672 0.855 0.559 0.802 0.793 0.298 
   2   (0.291) 0.251 0.169 0.290 0.187 0.372 0.288 0.328 0.145 0.441 0.198 0.207 0.702 

Locus 25 : 
2 alleles
6.5% missing data
   2   (0.409) 0.445 0.272 0.366 0.914 0.417 0.348 0.398 0.198 0.355 0.576 0.105 0.329 
   4   (0.591) 0.555 0.728 0.634 0.086 0.583 0.652 0.602 0.802 0.645 0.424 0.895 0.671 

Locus 26 : 
2 alleles
8.0% missing data
   1   (0.857) 0.909 0.729 0.862 0.875 0.823 0.843 0.948 0.911 0.984 0.970 0.969 0.985 
   3   (0.143) 0.091 0.271 0.138 0.125 0.177 0.157 0.052 0.089 0.016 0.030 0.031 0.015 

Locus 27 : 
2 alleles
10.1% missing data
   2   (0.302) 0.326 0.211 0.249 0.050 0.313 0.330 0.286 0.051 0.047 0.372 0.415 0.164 
   3   (0.698) 0.674 0.789 0.751 0.950 0.687 0.670 0.714 0.949 0.953 0.628 0.585 0.836 

Locus 28 : 
2 alleles
3.6% missing data
   2   (0.379) 0.432 0.311 0.380 0.072 0.365 0.336 0.599 0.589 0.079 0.213 0.350 0.118 
   3   (0.621) 0.568 0.689 0.620 0.928 0.635 0.664 0.401 0.411 0.921 0.787 0.650 0.882 

Locus 29 : 
2 alleles
13.8% missing data
   4   (0.253) 0.236 0.339 0.250 0.214 0.292 0.196 0.536 0.391 0.235 0.049 0.161 0.020 
   2   (0.747) 0.764 0.661 0.750 0.786 0.708 0.804 0.464 0.609 0.765 0.951 0.839 0.980 

Locus 30 : 
2 alleles
10.9% missing data
   3   (0.843) 0.782 0.972 0.933 0.069 0.923 0.884 0.919 0.814 0.875 0.895 0.964 0.927 
   1   (0.157) 0.218 0.028 0.067 0.931 0.077 0.116 0.081 0.186 0.125 0.105 0.036 0.073 

Locus 31 : 
2 alleles
12.3% missing data
   2   (0.924) 0.968 0.963 0.904 0.989 0.936 0.892 0.979 0.654 0.947 0.995 0.973 0.995 
   4   (0.076) 0.032 0.037 0.096 0.011 0.064 0.108 0.021 0.346 0.053 0.005 0.027 0.005 

Locus 32 : 
2 alleles
8.0% missing data
   3   (0.792) 0.766 0.931 0.888 0.755 0.708 0.885 0.927 0.973 0.773 0.717 0.624 0.452 
   1   (0.208) 0.234 0.069 0.112 0.245 0.292 0.115 0.073 0.027 0.227 0.283 0.376 0.548 

Locus 33 : 
2 alleles
6.5% missing data
   4   (0.886) 0.876 0.968 0.946 0.970 0.850 0.877 0.968 0.602 0.985 0.989 0.941 0.978 
   2   (0.114) 0.124 0.032 0.054 0.030 0.150 0.123 0.032 0.398 0.015 0.011 0.059 0.022 

Locus 34 : 
2 alleles
5.1% missing data
   3   (0.770) 0.797 0.721 0.731 0.969 0.777 0.688 0.899 0.693 0.831 0.967 0.887 0.978 
   1   (0.230) 0.203 0.279 0.269 0.031 0.223 0.312 0.101 0.307 0.169 0.033 0.113 0.022 

Locus 35 : 
2 alleles
2.2% missing data
   2   (0.890) 0.925 0.966 0.943 0.940 0.816 0.920 0.830 0.929 0.312 0.984 0.976 0.989 
   4   (0.110) 0.075 0.034 0.057 0.060 0.184 0.080 0.170 0.071 0.688 0.016 0.024 0.011 

Locus 36 : 
2 alleles
13.8% missing data
   4   (0.188) 0.186 0.132 0.209 0.039 0.113 0.101 0.178 0.134 0.174 0.341 0.177 0.426 
   2   (0.812) 0.814 0.868 0.791 0.961 0.887 0.899 0.822 0.866 0.826 0.659 0.823 0.574 

Locus 37 : 
2 alleles
2.9% missing data
   1   (0.098) 0.068 0.026 0.058 0.069 0.289 0.074 0.177 0.021 0.015 0.020 0.012 0.007 
   3   (0.902) 0.932 0.974 0.942 0.931 0.711 0.926 0.823 0.979 0.985 0.980 0.988 0.993 

Locus 38 : 
2 alleles
2.2% missing data
   1   (0.201) 0.181 0.092 0.164 0.018 0.200 0.267 0.186 0.335 0.038 0.049 0.779 0.081 
   3   (0.799) 0.819 0.908 0.836 0.982 0.800 0.733 0.814 0.665 0.962 0.951 0.221 0.919 

Locus 39 : 
2 alleles
2.2% missing data
   3   (0.900) 0.932 0.973 0.949 0.992 0.903 0.925 0.787 0.964 0.945 0.886 0.969 0.691 
   1   (0.100) 0.068 0.027 0.051 0.008 0.097 0.075 0.213 0.036 0.055 0.114 0.031 0.309 

Locus 40 : 
2 alleles
19.6% missing data
   1   (0.873) 0.898 0.952 0.866 0.981 0.913 0.885 0.434 0.879 0.970 0.964 0.909 0.990 
   2   (0.127) 0.102 0.048 0.134 0.019 0.087 0.115 0.566 0.121 0.030 0.036 0.091 0.010 

Locus 41 : 
2 alleles
1.4% missing data
   1   (0.727) 0.680 0.811 0.766 0.935 0.792 0.801 0.829 0.564 0.952 0.852 0.848 0.219 
   4   (0.273) 0.320 0.189 0.234 0.065 0.208 0.199 0.171 0.436 0.048 0.148 0.152 0.781 

Locus 42 : 
2 alleles
2.2% missing data
   2   (0.818) 0.783 0.923 0.860 0.982 0.880 0.856 0.616 0.236 0.775 0.976 0.967 0.943 
   4   (0.182) 0.217 0.077 0.140 0.018 0.120 0.144 0.384 0.764 0.225 0.024 0.033 0.057 

Locus 43 : 
2 alleles
13.8% missing data
   1   (0.127) 0.153 0.036 0.082 0.047 0.115 0.082 0.255 0.077 0.110 0.041 0.021 0.051 
   3   (0.873) 0.847 0.964 0.918 0.953 0.885 0.918 0.745 0.923 0.890 0.959 0.979 0.949 

Locus 44 : 
2 alleles
2.2% missing data
   3   (0.916) 0.981 0.915 0.880 0.980 0.852 0.884 0.983 0.945 0.995 0.997 0.995 0.026 
   1   (0.084) 0.019 0.085 0.120 0.020 0.148 0.116 0.017 0.055 0.005 0.003 0.005 0.974 

Locus 45 : 
2 alleles
8.0% missing data
   1   (0.892) 0.904 0.980 0.961 0.934 0.766 0.896 0.727 0.859 0.955 0.964 0.825 0.993 
   3   (0.108) 0.096 0.020 0.039 0.066 0.234 0.104 0.273 0.141 0.045 0.036 0.175 0.007 

Locus 46 : 
2 alleles
10.1% missing data
   2   (0.891) 0.946 0.789 0.820 0.934 0.917 0.866 0.935 0.901 0.924 0.992 0.988 0.992 
   4   (0.109) 0.054 0.211 0.180 0.066 0.083 0.134 0.065 0.099 0.076 0.008 0.012 0.008 

Locus 47 : 
2 alleles
10.9% missing data
   1   (0.352) 0.321 0.388 0.366 0.289 0.461 0.338 0.155 0.131 0.538 0.163 0.514 0.033 
   3   (0.648) 0.679 0.612 0.634 0.711 0.539 0.662 0.845 0.869 0.462 0.837 0.486 0.967 

Locus 48 : 
2 alleles
10.1% missing data
   2   (0.815) 0.910 0.899 0.733 0.034 0.821 0.762 0.546 0.932 0.080 0.983 0.975 0.984 
   3   (0.185) 0.090 0.101 0.267 0.966 0.179 0.238 0.454 0.068 0.920 0.017 0.025 0.016 

Locus 49 : 
2 alleles
6.5% missing data
   2   (0.854) 0.878 0.893 0.858 0.972 0.873 0.814 0.981 0.527 0.966 0.980 0.963 0.984 
   4   (0.146) 0.122 0.107 0.142 0.028 0.127 0.186 0.019 0.473 0.034 0.020 0.037 0.016 

Locus 50 : 
2 alleles
5.1% missing data
   2   (0.885) 0.893 0.970 0.935 0.407 0.921 0.888 0.949 0.909 0.968 0.964 0.945 0.935 
   1   (0.115) 0.107 0.030 0.065 0.593 0.079 0.112 0.051 0.091 0.032 0.036 0.055 0.065 

Locus 51 : 
2 alleles
12.3% missing data
   2   (0.827) 0.811 0.931 0.815 0.971 0.847 0.870 0.766 0.896 0.792 0.929 0.902 0.986 
   4   (0.173) 0.189 0.069 0.185 0.029 0.153 0.130 0.234 0.104 0.208 0.071 0.098 0.014 

Locus 52 : 
2 alleles
5.1% missing data
   1   (0.863) 0.932 0.657 0.724 0.837 0.886 0.884 0.977 0.379 0.988 0.991 0.987 0.988 
   3   (0.137) 0.068 0.343 0.276 0.163 0.114 0.116 0.023 0.621 0.012 0.009 0.013 0.012 

Locus 53 : 
2 alleles
5.8% missing data
   2   (0.603) 0.514 0.708 0.637 0.640 0.595 0.601 0.822 0.393 0.888 0.895 0.445 0.959 
   4   (0.397) 0.486 0.292 0.363 0.360 0.405 0.399 0.178 0.607 0.112 0.105 0.555 0.041 

Locus 54 : 
2 alleles
2.9% missing data
   3   (0.906) 0.937 0.973 0.941 0.990 0.936 0.943 0.978 0.808 0.052 0.989 0.987 0.992 
   1   (0.094) 0.063 0.027 0.059 0.010 0.064 0.057 0.022 0.192 0.948 0.011 0.013 0.008 

Locus 55 : 
2 alleles
4.3% missing data
   2   (0.909) 0.928 0.956 0.924 0.988 0.938 0.932 0.986 0.501 0.986 0.992 0.954 0.991 
   4   (0.091) 0.072 0.044 0.076 0.012 0.062 0.068 0.014 0.499 0.014 0.008 0.046 0.009 

Locus 56 : 
2 alleles
3.6% missing data
   2   (0.848) 0.908 0.727 0.792 0.977 0.858 0.768 0.943 0.895 0.963 0.982 0.949 0.984 
   4   (0.152) 0.092 0.273 0.208 0.023 0.142 0.232 0.057 0.105 0.037 0.018 0.051 0.016 

Locus 57 : 
2 alleles
13.8% missing data
   2   (0.883) 0.846 0.977 0.949 0.930 0.935 0.948 0.959 0.974 0.986 0.916 0.975 0.214 
   4   (0.117) 0.154 0.023 0.051 0.070 0.065 0.052 0.041 0.026 0.014 0.084 0.025 0.786 

Locus 58 : 
2 alleles
9.4% missing data
   3   (0.852) 0.892 0.943 0.840 0.982 0.799 0.892 0.674 0.895 0.944 0.986 0.934 0.042 
   1   (0.148) 0.108 0.057 0.160 0.018 0.201 0.108 0.326 0.105 0.056 0.014 0.066 0.958 

Locus 59 : 
2 alleles
4.3% missing data
   2   (0.756) 0.773 0.923 0.835 0.703 0.889 0.818 0.695 0.801 0.321 0.492 0.419 0.068 
   4   (0.244) 0.227 0.077 0.165 0.297 0.111 0.182 0.305 0.199 0.679 0.508 0.581 0.932 

Locus 60 : 
2 alleles
6.5% missing data
   2   (0.437) 0.346 0.640 0.445 0.593 0.514 0.520 0.323 0.607 0.893 0.133 0.481 0.046 
   4   (0.563) 0.654 0.360 0.555 0.407 0.486 0.480 0.677 0.393 0.107 0.867 0.519 0.954 

Locus 61 : 
2 alleles
5.1% missing data
   4   (0.287) 0.222 0.392 0.344 0.194 0.428 0.249 0.253 0.228 0.461 0.057 0.527 0.024 
   2   (0.713) 0.778 0.608 0.656 0.806 0.572 0.751 0.747 0.772 0.539 0.943 0.473 0.976 

Locus 62 : 
2 alleles
11.6% missing data
   1   (0.907) 0.932 0.959 0.925 0.980 0.941 0.941 0.741 0.708 0.861 0.985 0.956 0.992 
   3   (0.093) 0.068 0.041 0.075 0.020 0.059 0.059 0.259 0.292 0.139 0.015 0.044 0.008 

Locus 63 : 
2 alleles
9.4% missing data
   1   (0.289) 0.284 0.140 0.187 0.032 0.270 0.241 0.201 0.221 0.302 0.504 0.779 0.944 
   3   (0.711) 0.716 0.860 0.813 0.968 0.730 0.759 0.799 0.779 0.698 0.496 0.221 0.056 

Locus 64 : 
2 alleles
2.9% missing data
   3   (0.869) 0.916 0.891 0.851 0.947 0.807 0.862 0.959 0.712 0.990 0.982 0.920 0.970 
   4   (0.131) 0.084 0.109 0.149 0.053 0.193 0.138 0.041 0.288 0.010 0.018 0.080 0.030 

Locus 65 : 
2 alleles
4.3% missing data
   4   (0.861) 0.869 0.935 0.917 0.978 0.662 0.877 0.831 0.745 0.901 0.987 0.963 0.989 
   2   (0.139) 0.131 0.065 0.083 0.022 0.338 0.123 0.169 0.255 0.099 0.013 0.037 0.011 

Locus 66 : 
2 alleles
13.8% missing data
   2   (0.636) 0.618 0.827 0.702 0.616 0.510 0.527 0.512 0.781 0.904 0.728 0.925 0.713 
   4   (0.364) 0.382 0.173 0.298 0.384 0.490 0.473 0.488 0.219 0.096 0.272 0.075 0.287 

Locus 67 : 
2 alleles
13.0% missing data
   1   (0.206) 0.121 0.181 0.171 0.961 0.237 0.241 0.095 0.260 0.125 0.076 0.618 0.115 
   3   (0.794) 0.879 0.819 0.829 0.039 0.763 0.759 0.905 0.740 0.875 0.924 0.382 0.885 

Locus 68 : 
2 alleles
4.3% missing data
   3   (0.814) 0.811 0.906 0.845 0.941 0.817 0.858 0.933 0.879 0.074 0.965 0.871 0.979 
   1   (0.186) 0.189 0.094 0.155 0.059 0.183 0.142 0.067 0.121 0.926 0.035 0.129 0.021 

Locus 69 : 
2 alleles
11.6% missing data
   1   (0.790) 0.913 0.542 0.711 0.979 0.783 0.694 0.898 0.769 0.850 0.981 0.245 0.040 
   2   (0.210) 0.087 0.458 0.289 0.021 0.217 0.306 0.102 0.231 0.150 0.019 0.755 0.960 

Locus 70 : 
2 alleles
13.0% missing data
   2   (0.850) 0.904 0.857 0.853 0.849 0.865 0.858 0.555 0.596 0.921 0.974 0.896 0.927 
   4   (0.150) 0.096 0.143 0.147 0.151 0.135 0.142 0.445 0.404 0.079 0.026 0.104 0.073 

Locus 71 : 
2 alleles
14.5% missing data
   2   (0.920) 0.900 0.990 0.975 0.587 0.950 0.981 0.908 0.995 0.988 0.957 0.929 0.901 
   4   (0.080) 0.100 0.010 0.025 0.413 0.050 0.019 0.092 0.005 0.012 0.043 0.071 0.099 

Locus 72 : 
2 alleles
7.2% missing data
   2   (0.236) 0.242 0.147 0.350 0.048 0.172 0.184 0.321 0.718 0.240 0.050 0.114 0.020 
   3   (0.764) 0.758 0.853 0.650 0.952 0.828 0.816 0.679 0.282 0.760 0.950 0.886 0.980 

Locus 73 : 
2 alleles
14.5% missing data
   1   (0.872) 0.888 0.934 0.851 0.924 0.816 0.909 0.956 0.888 0.982 0.972 0.986 0.989 
   3   (0.128) 0.112 0.066 0.149 0.076 0.184 0.091 0.044 0.112 0.018 0.028 0.014 0.011 

Locus 74 : 
2 alleles
13.0% missing data
   1   (0.647) 0.643 0.717 0.664 0.538 0.705 0.701 0.727 0.794 0.623 0.275 0.604 0.820 
   4   (0.353) 0.357 0.283 0.336 0.462 0.295 0.299 0.273 0.206 0.377 0.725 0.396 0.180 

Locus 75 : 
2 alleles
13.8% missing data
   2   (0.812) 0.789 0.868 0.857 0.938 0.815 0.848 0.899 0.839 0.792 0.928 0.916 0.985 
   4   (0.188) 0.211 0.132 0.143 0.062 0.185 0.152 0.101 0.161 0.208 0.072 0.084 0.015 

Locus 76 : 
2 alleles
13.8% missing data
   1   (0.869) 0.902 0.957 0.923 0.979 0.693 0.905 0.304 0.971 0.867 0.977 0.800 0.990 
   3   (0.131) 0.098 0.043 0.077 0.021 0.307 0.095 0.696 0.029 0.133 0.023 0.200 0.010 

Locus 77 : 
2 alleles
13.0% missing data
   1   (0.430) 0.449 0.352 0.496 0.882 0.387 0.312 0.414 0.327 0.350 0.566 0.354 0.433 
   2   (0.570) 0.551 0.648 0.504 0.118 0.613 0.688 0.586 0.673 0.650 0.434 0.646 0.567 

Locus 78 : 
2 alleles
10.9% missing data
   2   (0.876) 0.920 0.863 0.834 0.852 0.881 0.893 0.831 0.843 0.921 0.988 0.977 0.991 
   4   (0.124) 0.080 0.137 0.166 0.148 0.119 0.107 0.169 0.157 0.079 0.012 0.023 0.009 

Locus 79 : 
2 alleles
13.8% missing data
   4   (0.260) 0.196 0.234 0.352 0.224 0.237 0.291 0.207 0.737 0.221 0.052 0.656 0.019 
   2   (0.740) 0.804 0.766 0.648 0.776 0.763 0.709 0.793 0.263 0.779 0.948 0.344 0.981 

Locus 80 : 
2 alleles
5.1% missing data
   2   (0.885) 0.913 0.966 0.903 0.418 0.886 0.887 0.960 0.974 0.939 0.972 0.971 0.964 
   4   (0.115) 0.087 0.034 0.097 0.582 0.114 0.113 0.040 0.026 0.061 0.028 0.029 0.036 

Locus 81 : 
2 alleles
14.5% missing data
   2   (0.850) 0.828 0.920 0.904 0.879 0.921 0.865 0.554 0.866 0.960 0.944 0.964 0.986 
   4   (0.150) 0.172 0.080 0.096 0.121 0.079 0.135 0.446 0.134 0.040 0.056 0.036 0.014 

Locus 82 : 
2 alleles
1.4% missing data
   1   (0.907) 0.927 0.970 0.927 0.875 0.880 0.928 0.970 0.897 0.960 0.986 0.957 0.992 
   3   (0.093) 0.073 0.030 0.073 0.125 0.120 0.072 0.030 0.103 0.040 0.014 0.043 0.008 

Locus 83 : 
2 alleles
4.3% missing data
   2   (0.322) 0.315 0.204 0.246 0.174 0.515 0.350 0.312 0.186 0.107 0.107 0.092 0.970 
   4   (0.678) 0.685 0.796 0.754 0.826 0.485 0.650 0.688 0.814 0.893 0.893 0.908 0.030 

Locus 84 : 
2 alleles
10.1% missing data
   3   (0.917) 0.958 0.930 0.898 0.983 0.926 0.929 0.790 0.940 0.898 0.993 0.971 0.994 
   1   (0.083) 0.042 0.070 0.102 0.017 0.074 0.071 0.210 0.060 0.102 0.007 0.029 0.006 

Locus 85 : 
2 alleles
11.6% missing data
   4   (0.770) 0.822 0.842 0.788 0.965 0.822 0.764 0.778 0.696 0.719 0.797 0.910 0.024 
   3   (0.230) 0.178 0.158 0.212 0.035 0.178 0.236 0.222 0.304 0.281 0.203 0.090 0.976 

Locus 86 : 
2 alleles
2.9% missing data
   2   (0.891) 0.898 0.969 0.948 0.876 0.927 0.949 0.813 0.969 0.812 0.968 0.409 0.992 
   1   (0.109) 0.102 0.031 0.052 0.124 0.073 0.051 0.187 0.031 0.188 0.032 0.591 0.008 

Locus 87 : 
2 alleles
12.3% missing data
   3   (0.837) 0.824 0.975 0.880 0.803 0.939 0.884 0.715 0.954 0.149 0.887 0.447 0.987 
   1   (0.163) 0.176 0.025 0.120 0.197 0.061 0.116 0.285 0.046 0.851 0.113 0.553 0.013 

Locus 88 : 
2 alleles
5.8% missing data
   4   (0.928) 0.874 0.996 0.991 0.943 0.983 0.989 0.965 0.999 0.964 0.128 0.946 0.969 
   2   (0.072) 0.126 0.004 0.009 0.057 0.017 0.011 0.035 0.001 0.036 0.872 0.054 0.031 

Locus 89 : 
2 alleles
5.8% missing data
   2   (0.289) 0.288 0.155 0.314 0.392 0.352 0.213 0.358 0.567 0.491 0.136 0.070 0.081 
   4   (0.711) 0.712 0.845 0.686 0.608 0.648 0.787 0.642 0.433 0.509 0.864 0.930 0.919 

Locus 90 : 
2 alleles
8.0% missing data
   4   (0.240) 0.234 0.396 0.231 0.058 0.235 0.215 0.148 0.364 0.028 0.048 0.308 0.085 
   2   (0.760) 0.766 0.604 0.769 0.942 0.765 0.785 0.852 0.636 0.972 0.952 0.692 0.915 

Locus 91 : 
2 alleles
3.6% missing data
   2   (0.876) 0.882 0.974 0.938 0.874 0.889 0.916 0.882 0.897 0.972 0.884 0.963 0.507 
   4   (0.124) 0.118 0.026 0.062 0.126 0.111 0.084 0.118 0.103 0.028 0.116 0.037 0.493 

Locus 92 : 
2 alleles
10.9% missing data
   4   (0.772) 0.732 0.868 0.829 0.966 0.747 0.780 0.718 0.464 0.870 0.949 0.951 0.978 
   3   (0.228) 0.268 0.132 0.171 0.034 0.253 0.220 0.282 0.536 0.130 0.051 0.049 0.022 

Locus 93 : 
2 alleles
4.3% missing data
   1   (0.846) 0.867 0.939 0.920 0.033 0.828 0.907 0.970 0.973 0.976 0.960 0.968 0.206 
   3   (0.154) 0.133 0.061 0.080 0.967 0.172 0.093 0.030 0.027 0.024 0.040 0.032 0.794 

Locus 94 : 
2 alleles
9.4% missing data
   2   (0.944) 0.884 0.997 0.993 0.920 0.988 0.992 0.898 0.999 0.923 0.860 0.966 0.997 
   1   (0.056) 0.116 0.003 0.007 0.080 0.012 0.008 0.102 0.001 0.077 0.140 0.034 0.003 

Locus 95 : 
2 alleles
2.9% missing data
   2   (0.849) 0.846 0.952 0.892 0.946 0.911 0.860 0.517 0.859 0.820 0.887 0.951 0.985 
   4   (0.151) 0.154 0.048 0.108 0.054 0.089 0.140 0.483 0.141 0.180 0.113 0.049 0.015 

Locus 96 : 
2 alleles
2.9% missing data
   3   (0.901) 0.876 0.982 0.958 0.930 0.886 0.932 0.959 0.959 0.983 0.975 0.961 0.989 
   2   (0.099) 0.124 0.018 0.042 0.070 0.114 0.068 0.041 0.041 0.017 0.025 0.039 0.011 

Locus 97 : 
2 alleles
1.4% missing data
   1   (0.940) 0.987 0.919 0.906 0.997 0.923 0.910 0.997 0.654 0.996 0.998 0.989 0.996 
   3   (0.060) 0.013 0.081 0.094 0.003 0.077 0.090 0.003 0.346 0.004 0.002 0.011 0.004 

Locus 98 : 
2 alleles
13.0% missing data
   4   (0.897) 0.932 0.950 0.914 0.955 0.935 0.929 0.966 0.932 0.401 0.980 0.947 0.848 
   3   (0.103) 0.068 0.050 0.086 0.045 0.065 0.071 0.034 0.068 0.599 0.020 0.053 0.152 

Locus 99 : 
2 alleles
4.3% missing data
   4   (0.906) 0.910 0.968 0.932 0.990 0.946 0.938 0.850 0.895 0.951 0.972 0.982 0.993 
   2   (0.094) 0.090 0.032 0.068 0.010 0.054 0.062 0.150 0.105 0.049 0.028 0.018 0.007 

Locus 100 : 
2 alleles
13.0% missing data
   1   (0.730) 0.710 0.893 0.732 0.712 0.823 0.797 0.710 0.872 0.912 0.575 0.727 0.051 
   3   (0.270) 0.290 0.107 0.268 0.288 0.177 0.203 0.290 0.128 0.088 0.425 0.273 0.949 

Locus 101 : 
2 alleles
10.9% missing data
   4   (0.893) 0.877 0.966 0.908 0.982 0.955 0.932 0.943 0.941 0.925 0.954 0.956 0.972 
   2   (0.107) 0.123 0.034 0.092 0.018 0.045 0.068 0.057 0.059 0.075 0.046 0.044 0.028 

Locus 102 : 
2 alleles
16.7% missing data
   3   (0.850) 0.884 0.908 0.884 0.979 0.796 0.865 0.914 0.789 0.901 0.976 0.398 0.947 
   1   (0.150) 0.116 0.092 0.116 0.021 0.204 0.135 0.086 0.211 0.099 0.024 0.602 0.053 

Locus 103 : 
2 alleles
5.1% missing data
   2   (0.701) 0.651 0.868 0.733 0.748 0.703 0.688 0.410 0.774 0.935 0.822 0.888 0.920 
   4   (0.299) 0.349 0.132 0.267 0.252 0.297 0.312 0.590 0.226 0.065 0.178 0.112 0.080 

Locus 104 : 
2 alleles
14.5% missing data
   2   (0.477) 0.535 0.238 0.489 0.102 0.523 0.523 0.518 0.358 0.936 0.219 0.624 0.046 
   4   (0.523) 0.465 0.762 0.511 0.898 0.477 0.477 0.482 0.642 0.064 0.781 0.376 0.954 

Locus 105 : 
2 alleles
8.0% missing data
   2   (0.458) 0.501 0.301 0.434 0.493 0.373 0.448 0.341 0.686 0.858 0.594 0.057 0.369 
   4   (0.542) 0.499 0.699 0.566 0.507 0.627 0.552 0.659 0.314 0.142 0.406 0.943 0.631 

Locus 106 : 
2 alleles
5.1% missing data
   4   (0.876) 0.845 0.949 0.917 0.911 0.905 0.880 0.927 0.971 0.964 0.981 0.965 0.970 
   3   (0.124) 0.155 0.051 0.083 0.089 0.095 0.120 0.073 0.029 0.036 0.019 0.035 0.030 

Locus 107 : 
2 alleles
13.0% missing data
   1   (0.836) 0.844 0.849 0.740 0.972 0.896 0.842 0.904 0.832 0.892 0.977 0.964 0.986 
   2   (0.164) 0.156 0.151 0.260 0.028 0.104 0.158 0.096 0.168 0.108 0.023 0.036 0.014 

Locus 108 : 
2 alleles
11.6% missing data
   1   (0.772) 0.811 0.752 0.756 0.969 0.778 0.773 0.897 0.777 0.958 0.910 0.907 0.337 
   3   (0.228) 0.189 0.248 0.244 0.031 0.222 0.227 0.103 0.223 0.042 0.090 0.093 0.663 

Locus 109 : 
2 alleles
5.1% missing data
   3   (0.753) 0.750 0.832 0.721 0.822 0.814 0.805 0.920 0.382 0.576 0.930 0.586 0.942 
   1   (0.247) 0.250 0.168 0.279 0.178 0.186 0.195 0.080 0.618 0.424 0.070 0.414 0.058 

Locus 110 : 
2 alleles
10.9% missing data
   1   (0.874) 0.863 0.933 0.907 0.980 0.845 0.901 0.964 0.977 0.925 0.982 0.985 0.965 
   3   (0.126) 0.137 0.067 0.093 0.020 0.155 0.099 0.036 0.023 0.075 0.018 0.015 0.035 

Locus 111 : 
2 alleles
13.8% missing data
   1   (0.433) 0.420 0.364 0.403 0.052 0.400 0.514 0.480 0.612 0.358 0.767 0.277 0.287 
   3   (0.567) 0.580 0.636 0.597 0.948 0.600 0.486 0.520 0.388 0.642 0.233 0.723 0.713 

Locus 112 : 
2 alleles
13.0% missing data
   2   (0.617) 0.546 0.620 0.606 0.605 0.669 0.678 0.802 0.529 0.921 0.908 0.048 0.960 
   4   (0.383) 0.454 0.380 0.394 0.395 0.331 0.322 0.198 0.471 0.079 0.092 0.952 0.040 

Locus 113 : 
2 alleles
3.6% missing data
   3   (0.883) 0.811 0.977 0.936 0.840 0.932 0.936 0.894 0.950 0.957 0.969 0.977 0.985 
   1   (0.117) 0.189 0.023 0.064 0.160 0.068 0.064 0.106 0.050 0.043 0.031 0.023 0.015 

Locus 114 : 
2 alleles
10.1% missing data
   4   (0.915) 0.968 0.893 0.844 0.994 0.921 0.849 0.989 0.812 0.995 0.997 0.992 0.994 
   2   (0.085) 0.032 0.107 0.156 0.006 0.079 0.151 0.011 0.188 0.005 0.003 0.008 0.006 

Locus 115 : 
2 alleles
13.8% missing data
   2   (0.695) 0.720 0.755 0.737 0.754 0.760 0.661 0.374 0.475 0.932 0.663 0.730 0.704 
   4   (0.305) 0.280 0.245 0.263 0.246 0.240 0.339 0.626 0.525 0.068 0.337 0.270 0.296 

Locus 116 : 
2 alleles
5.1% missing data
   1   (0.621) 0.573 0.768 0.578 0.596 0.736 0.575 0.835 0.713 0.483 0.836 0.290 0.967 
   3   (0.379) 0.427 0.232 0.422 0.404 0.264 0.425 0.165 0.287 0.517 0.164 0.710 0.033 

Locus 117 : 
2 alleles
2.9% missing data
   1   (0.718) 0.733 0.836 0.750 0.701 0.718 0.625 0.445 0.545 0.938 0.850 0.930 0.917 
   4   (0.282) 0.267 0.164 0.250 0.299 0.282 0.375 0.555 0.455 0.062 0.150 0.070 0.083 

Locus 118 : 
2 alleles
5.1% missing data
   2   (0.361) 0.377 0.550 0.365 0.077 0.298 0.334 0.340 0.647 0.069 0.125 0.580 0.110 
   4   (0.639) 0.623 0.450 0.635 0.923 0.702 0.666 0.660 0.353 0.931 0.875 0.420 0.890 

Locus 119 : 
2 alleles
6.5% missing data
   2   (0.613) 0.718 0.586 0.530 0.635 0.676 0.538 0.626 0.397 0.876 0.648 0.124 0.115 
   4   (0.387) 0.282 0.414 0.470 0.365 0.324 0.462 0.374 0.603 0.124 0.352 0.876 0.885 

Locus 120 : 
2 alleles
9.4% missing data
   3   (0.770) 0.778 0.915 0.837 0.059 0.746 0.822 0.780 0.528 0.731 0.933 0.472 0.980 
   4   (0.230) 0.222 0.085 0.163 0.941 0.254 0.178 0.220 0.472 0.269 0.067 0.528 0.020 

Locus 121 : 
2 alleles
13.8% missing data
   4   (0.892) 0.900 0.921 0.899 0.985 0.937 0.907 0.898 0.983 0.950 0.987 0.913 0.992 
   2   (0.108) 0.100 0.079 0.101 0.015 0.063 0.093 0.102 0.017 0.050 0.013 0.087 0.008 

Locus 122 : 
2 alleles
3.6% missing data
   3   (0.816) 0.843 0.896 0.883 0.978 0.868 0.846 0.923 0.616 0.758 0.675 0.709 0.656 
   2   (0.184) 0.157 0.104 0.117 0.022 0.132 0.154 0.077 0.384 0.242 0.325 0.291 0.344 

Locus 123 : 
2 alleles
13.0% missing data
   3   (0.913) 0.955 0.963 0.926 0.941 0.929 0.800 0.942 0.940 0.910 0.991 0.940 0.976 
   1   (0.087) 0.045 0.037 0.074 0.059 0.071 0.200 0.058 0.060 0.090 0.009 0.060 0.024 

Locus 124 : 
2 alleles
10.1% missing data
   1   (0.194) 0.145 0.121 0.178 0.198 0.211 0.205 0.064 0.711 0.056 0.062 0.030 0.476 
   3   (0.806) 0.855 0.879 0.822 0.802 0.789 0.795 0.936 0.289 0.944 0.938 0.970 0.524 

Locus 125 : 
2 alleles
5.1% missing data
   3   (0.792) 0.729 0.889 0.877 0.961 0.841 0.846 0.903 0.431 0.587 0.945 0.850 0.920 
   1   (0.208) 0.271 0.111 0.123 0.039 0.159 0.154 0.097 0.569 0.413 0.055 0.150 0.080 

Locus 126 : 
2 alleles
5.1% missing data
   1   (0.799) 0.806 0.890 0.688 0.966 0.874 0.844 0.714 0.760 0.322 0.953 0.840 0.986 
   3   (0.201) 0.194 0.110 0.312 0.034 0.126 0.156 0.286 0.240 0.678 0.047 0.160 0.014 

Locus 127 : 
2 alleles
13.8% missing data
   3   (0.703) 0.702 0.701 0.701 0.825 0.754 0.732 0.559 0.835 0.424 0.831 0.863 0.913 
   1   (0.297) 0.298 0.299 0.299 0.175 0.246 0.268 0.441 0.165 0.576 0.169 0.137 0.087 

Locus 128 : 
2 alleles
13.0% missing data
   1   (0.529) 0.543 0.462 0.450 0.875 0.589 0.532 0.445 0.590 0.906 0.576 0.117 0.403 
   3   (0.471) 0.457 0.538 0.550 0.125 0.411 0.468 0.555 0.410 0.094 0.424 0.883 0.597 

Locus 129 : 
2 alleles
8.0% missing data
   2   (0.839) 0.892 0.700 0.848 0.754 0.818 0.788 0.858 0.875 0.976 0.972 0.900 0.956 
   4   (0.161) 0.108 0.300 0.152 0.246 0.182 0.212 0.142 0.125 0.024 0.028 0.100 0.044 

Locus 130 : 
2 alleles
14.5% missing data
   3   (0.895) 0.899 0.976 0.912 0.845 0.916 0.868 0.926 0.978 0.984 0.977 0.986 0.989 
   1   (0.105) 0.101 0.024 0.088 0.155 0.084 0.132 0.074 0.022 0.016 0.023 0.014 0.011 

Locus 131 : 
2 alleles
18.1% missing data
   1   (0.910) 0.931 0.963 0.933 0.989 0.886 0.882 0.987 0.944 0.939 0.990 0.955 0.973 
   4   (0.090) 0.069 0.037 0.067 0.011 0.114 0.118 0.013 0.056 0.061 0.010 0.045 0.027 

Locus 132 : 
2 alleles
3.6% missing data
   2   (0.924) 0.968 0.942 0.890 0.994 0.908 0.930 0.993 0.772 0.995 0.996 0.995 0.995 
   4   (0.076) 0.032 0.058 0.110 0.006 0.092 0.070 0.007 0.228 0.005 0.004 0.005 0.005 

Locus 133 : 
2 alleles
5.8% missing data
   3   (0.769) 0.760 0.891 0.826 0.394 0.705 0.752 0.790 0.738 0.951 0.940 0.954 0.922 
   1   (0.231) 0.240 0.109 0.174 0.606 0.295 0.248 0.210 0.262 0.049 0.060 0.046 0.078 

Locus 134 : 
2 alleles
12.3% missing data
   2   (0.890) 0.929 0.938 0.916 0.984 0.739 0.863 0.939 0.970 0.929 0.989 0.981 0.991 
   4   (0.110) 0.071 0.062 0.084 0.016 0.261 0.137 0.061 0.030 0.071 0.011 0.019 0.009 

Locus 135 : 
2 alleles
5.1% missing data
   2   (0.866) 0.855 0.945 0.919 0.986 0.896 0.929 0.958 0.846 0.981 0.954 0.966 0.265 
   4   (0.134) 0.145 0.055 0.081 0.014 0.104 0.071 0.042 0.154 0.019 0.046 0.034 0.735 

Locus 136 : 
2 alleles
5.1% missing data
   2   (0.817) 0.747 0.938 0.882 0.963 0.811 0.883 0.922 0.961 0.791 0.863 0.933 0.823 
   1   (0.183) 0.253 0.062 0.118 0.037 0.189 0.117 0.078 0.039 0.209 0.137 0.067 0.177 

Locus 137 : 
2 alleles
12.3% missing data
   3   (0.886) 0.909 0.951 0.919 0.883 0.893 0.856 0.923 0.846 0.931 0.979 0.892 0.988 
   1   (0.114) 0.091 0.049 0.081 0.117 0.107 0.144 0.077 0.154 0.069 0.021 0.108 0.012 

Locus 138 : 
2 alleles
13.0% missing data
   2   (0.320) 0.266 0.509 0.363 0.292 0.261 0.313 0.068 0.144 0.188 0.232 0.891 0.336 
   4   (0.680) 0.734 0.491 0.637 0.708 0.739 0.687 0.932 0.856 0.812 0.768 0.109 0.664 

Locus 139 : 
2 alleles
11.6% missing data
   1   (0.883) 0.906 0.937 0.878 0.923 0.899 0.887 0.936 0.879 0.909 0.982 0.918 0.988 
   2   (0.117) 0.094 0.063 0.122 0.077 0.101 0.113 0.064 0.121 0.091 0.018 0.082 0.012 

Locus 140 : 
2 alleles
2.2% missing data
   3   (0.841) 0.876 0.893 0.874 0.977 0.883 0.885 0.912 0.794 0.976 0.672 0.779 0.593 
   1   (0.159) 0.124 0.107 0.126 0.023 0.117 0.115 0.088 0.206 0.024 0.328 0.221 0.407 

Locus 141 : 
2 alleles
5.1% missing data
   2   (0.885) 0.930 0.948 0.892 0.973 0.789 0.850 0.586 0.852 0.990 0.984 0.949 0.990 
   4   (0.115) 0.070 0.052 0.108 0.027 0.211 0.150 0.414 0.148 0.010 0.016 0.051 0.010 

Locus 142 : 
2 alleles
9.4% missing data
   1   (0.071) 0.018 0.197 0.118 0.005 0.136 0.085 0.010 0.102 0.024 0.003 0.008 0.005 
   3   (0.929) 0.982 0.803 0.882 0.995 0.864 0.915 0.990 0.898 0.976 0.997 0.992 0.995 

Locus 143 : 
2 alleles
4.3% missing data
   1   (0.431) 0.432 0.234 0.416 0.876 0.332 0.390 0.528 0.392 0.454 0.560 0.833 0.398 
   3   (0.569) 0.568 0.766 0.584 0.124 0.668 0.610 0.472 0.608 0.546 0.440 0.167 0.602 

Locus 144 : 
2 alleles
16.7% missing data
   2   (0.159) 0.163 0.057 0.100 0.152 0.176 0.112 0.348 0.661 0.106 0.037 0.052 0.014 
   4   (0.841) 0.837 0.943 0.900 0.848 0.824 0.888 0.652 0.339 0.894 0.963 0.948 0.986 

Locus 145 : 
2 alleles
16.7% missing data
   3   (0.869) 0.882 0.979 0.950 0.908 0.899 0.916 0.801 0.132 0.977 0.967 0.041 0.962 
   1   (0.131) 0.118 0.021 0.050 0.092 0.101 0.084 0.199 0.868 0.023 0.033 0.959 0.038 

Locus 146 : 
2 alleles
3.6% missing data
   4   (0.838) 0.818 0.916 0.886 0.895 0.827 0.901 0.684 0.761 0.916 0.941 0.962 0.988 
   2   (0.162) 0.182 0.084 0.114 0.105 0.173 0.099 0.316 0.239 0.084 0.059 0.038 0.012 

Locus 147 : 
2 alleles
12.3% missing data
   2   (0.448) 0.389 0.410 0.544 0.074 0.462 0.510 0.410 0.453 0.564 0.482 0.310 0.970 
   1   (0.552) 0.611 0.590 0.456 0.926 0.538 0.490 0.590 0.547 0.436 0.518 0.690 0.030 

Locus 148 : 
2 alleles
12.3% missing data
   4   (0.893) 0.948 0.966 0.933 0.987 0.830 0.929 0.933 0.993 0.913 0.954 0.467 0.375 
   2   (0.107) 0.052 0.034 0.067 0.013 0.170 0.071 0.067 0.007 0.087 0.046 0.533 0.625 

Locus 149 : 
2 alleles
3.6% missing data
   1   (0.859) 0.882 0.926 0.869 0.987 0.853 0.851 0.607 0.680 0.983 0.974 0.942 0.988 
   4   (0.141) 0.118 0.074 0.131 0.013 0.147 0.149 0.393 0.320 0.017 0.026 0.058 0.012 

Locus 150 : 
2 alleles
4.3% missing data
   1   (0.885) 0.894 0.960 0.909 0.891 0.908 0.913 0.833 0.841 0.980 0.960 0.975 0.992 
   3   (0.115) 0.106 0.040 0.091 0.109 0.092 0.087 0.167 0.159 0.020 0.040 0.025 0.008 

Locus 151 : 
2 alleles
7.2% missing data
   3   (0.881) 0.898 0.976 0.955 0.836 0.866 0.937 0.744 0.985 0.830 0.959 0.060 0.967 
   1   (0.119) 0.102 0.024 0.045 0.164 0.134 0.063 0.256 0.015 0.170 0.041 0.940 0.033 

Locus 152 : 
2 alleles
2.9% missing data
   4   (0.920) 0.943 0.920 0.921 0.922 0.929 0.964 0.984 0.981 0.982 0.994 0.991 0.987 
   3   (0.080) 0.057 0.080 0.079 0.078 0.071 0.036 0.016 0.019 0.018 0.006 0.009 0.013 

Locus 153 : 
2 alleles
13.0% missing data
   3   (0.896) 0.922 0.939 0.915 0.900 0.874 0.929 0.981 0.755 0.949 0.981 0.940 0.992 
   1   (0.104) 0.078 0.061 0.085 0.100 0.126 0.071 0.019 0.245 0.051 0.019 0.060 0.008 

Locus 154 : 
2 alleles
10.9% missing data
   1   (0.860) 0.905 0.807 0.848 0.975 0.837 0.876 0.932 0.928 0.817 0.980 0.895 0.870 
   4   (0.140) 0.095 0.193 0.152 0.025 0.163 0.124 0.068 0.072 0.183 0.020 0.105 0.130 

Locus 155 : 
2 alleles
5.1% missing data
   2   (0.481) 0.450 0.513 0.467 0.947 0.394 0.445 0.170 0.820 0.397 0.471 0.859 0.966 
   4   (0.519) 0.550 0.487 0.533 0.053 0.606 0.555 0.830 0.180 0.603 0.529 0.141 0.034 

Locus 156 : 
2 alleles
12.3% missing data
   1   (0.770) 0.767 0.819 0.763 0.831 0.641 0.817 0.803 0.814 0.808 0.959 0.959 0.908 
   3   (0.230) 0.233 0.181 0.237 0.169 0.359 0.183 0.197 0.186 0.192 0.041 0.041 0.092 

Locus 157 : 
2 alleles
6.5% missing data
   2   (0.772) 0.844 0.892 0.798 0.935 0.720 0.765 0.265 0.208 0.951 0.890 0.099 0.983 
   1   (0.228) 0.156 0.108 0.202 0.065 0.280 0.235 0.735 0.792 0.049 0.110 0.901 0.017 

Locus 158 : 
2 alleles
15.9% missing data
   2   (0.877) 0.942 0.774 0.867 0.984 0.733 0.847 0.935 0.887 0.927 0.990 0.981 0.983 
   3   (0.123) 0.058 0.226 0.133 0.016 0.267 0.153 0.065 0.113 0.073 0.010 0.019 0.017 

Locus 159 : 
2 alleles
5.1% missing data
   1   (0.242) 0.277 0.118 0.175 0.239 0.161 0.154 0.089 0.823 0.587 0.079 0.659 0.019 
   3   (0.758) 0.723 0.882 0.825 0.761 0.839 0.846 0.911 0.177 0.413 0.921 0.341 0.981 

Locus 160 : 
2 alleles
14.5% missing data
   3   (0.867) 0.862 0.951 0.909 0.890 0.841 0.860 0.972 0.961 0.903 0.977 0.981 0.834 
   1   (0.133) 0.138 0.049 0.091 0.110 0.159 0.140 0.028 0.039 0.097 0.023 0.019 0.166 

Locus 161 : 
2 alleles
13.0% missing data
   3   (0.642) 0.607 0.479 0.679 0.578 0.661 0.610 0.675 0.820 0.899 0.857 0.876 0.964 
   1   (0.358) 0.393 0.521 0.321 0.422 0.339 0.390 0.325 0.180 0.101 0.143 0.124 0.036 

Locus 162 : 
2 alleles
2.2% missing data
   2   (0.907) 0.932 0.956 0.927 0.967 0.949 0.907 0.918 0.781 0.899 0.985 0.865 0.992 
   4   (0.093) 0.068 0.044 0.073 0.033 0.051 0.093 0.082 0.219 0.101 0.015 0.135 0.008 

Locus 163 : 
2 alleles
1.4% missing data
   2   (0.924) 0.960 0.975 0.856 0.995 0.960 0.877 0.991 0.962 0.985 0.994 0.985 0.982 
   1   (0.076) 0.040 0.025 0.144 0.005 0.040 0.123 0.009 0.038 0.015 0.006 0.015 0.018 

Locus 164 : 
2 alleles
18.8% missing data
   3   (0.424) 0.435 0.246 0.368 0.937 0.518 0.392 0.449 0.459 0.560 0.318 0.555 0.026 
   1   (0.576) 0.565 0.754 0.632 0.063 0.482 0.608 0.551 0.541 0.440 0.682 0.445 0.974 

Locus 165 : 
2 alleles
11.6% missing data
   2   (0.751) 0.753 0.876 0.840 0.756 0.790 0.846 0.616 0.797 0.683 0.441 0.792 0.305 
   4   (0.249) 0.247 0.124 0.160 0.244 0.210 0.154 0.384 0.203 0.317 0.559 0.208 0.695 

Locus 166 : 
2 alleles
3.6% missing data
   4   (0.876) 0.772 0.975 0.946 0.884 0.879 0.947 0.940 0.987 0.975 0.969 0.952 0.973 
   2   (0.124) 0.228 0.025 0.054 0.116 0.121 0.053 0.060 0.013 0.025 0.031 0.048 0.027 

Locus 167 : 
2 alleles
2.2% missing data
   2   (0.935) 0.986 0.903 0.896 0.996 0.911 0.822 0.996 0.812 0.996 0.998 0.994 0.996 
   4   (0.065) 0.014 0.097 0.104 0.004 0.089 0.178 0.004 0.188 0.004 0.002 0.006 0.004 

Locus 168 : 
2 alleles
13.8% missing data
   2   (0.902) 0.864 0.984 0.969 0.901 0.930 0.971 0.958 0.995 0.937 0.878 0.621 0.988 
   4   (0.098) 0.136 0.016 0.031 0.099 0.070 0.029 0.042 0.005 0.063 0.122 0.379 0.012 

Locus 169 : 
2 alleles
4.3% missing data
   2   (0.887) 0.876 0.969 0.942 0.974 0.931 0.949 0.858 0.966 0.451 0.947 0.944 0.989 
   4   (0.113) 0.124 0.031 0.058 0.026 0.069 0.051 0.142 0.034 0.549 0.053 0.056 0.011 

Locus 170 : 
2 alleles
4.3% missing data
   1   (0.455) 0.546 0.364 0.511 0.101 0.437 0.488 0.171 0.800 0.075 0.172 0.540 0.050 
   2   (0.545) 0.454 0.636 0.489 0.899 0.563 0.512 0.829 0.200 0.925 0.828 0.460 0.950 

Locus 171 : 
2 alleles
2.9% missing data
   2   (0.738) 0.754 0.901 0.798 0.710 0.796 0.797 0.545 0.486 0.644 0.716 0.400 0.453 
   3   (0.262) 0.246 0.099 0.202 0.290 0.204 0.203 0.455 0.514 0.356 0.284 0.600 0.547 

Locus 172 : 
2 alleles
8.0% missing data
   2   (0.852) 0.901 0.770 0.813 0.884 0.876 0.836 0.962 0.923 0.962 0.982 0.706 0.989 
   4   (0.148) 0.099 0.230 0.187 0.116 0.124 0.164 0.038 0.077 0.038 0.018 0.294 0.011 

Locus 173 : 
2 alleles
5.1% missing data
   2   (0.680) 0.684 0.781 0.649 0.471 0.710 0.741 0.834 0.714 0.910 0.652 0.500 0.492 
   4   (0.320) 0.316 0.219 0.351 0.529 0.290 0.259 0.166 0.286 0.090 0.348 0.500 0.508 

Locus 174 : 
2 alleles
4.3% missing data
   4   (0.904) 0.913 0.944 0.910 0.991 0.932 0.917 0.988 0.971 0.985 0.988 0.974 0.992 
   2   (0.096) 0.087 0.056 0.090 0.009 0.068 0.083 0.012 0.029 0.015 0.012 0.026 0.008 

Locus 175 : 
2 alleles
13.0% missing data
   3   (0.927) 0.968 0.929 0.918 0.932 0.957 0.915 0.985 0.790 0.958 0.995 0.988 0.978 
   1   (0.073) 0.032 0.071 0.082 0.068 0.043 0.085 0.015 0.210 0.042 0.005 0.012 0.022 

Locus 176 : 
2 alleles
10.1% missing data
   1   (0.546) 0.533 0.749 0.550 0.970 0.515 0.549 0.684 0.511 0.544 0.199 0.941 0.049 
   3   (0.454) 0.467 0.251 0.450 0.030 0.485 0.451 0.316 0.489 0.456 0.801 0.059 0.951 

Locus 177 : 
2 alleles
4.3% missing data
   2   (0.752) 0.770 0.880 0.802 0.972 0.750 0.689 0.758 0.806 0.964 0.443 0.767 0.734 
   1   (0.248) 0.230 0.120 0.198 0.028 0.250 0.311 0.242 0.194 0.036 0.557 0.233 0.266 

Locus 178 : 
2 alleles
1.4% missing data
   1   (0.714) 0.728 0.852 0.785 0.619 0.674 0.620 0.798 0.824 0.868 0.779 0.877 0.306 
   4   (0.286) 0.272 0.148 0.215 0.381 0.326 0.380 0.202 0.176 0.132 0.221 0.123 0.694 

Locus 179 : 
2 alleles
10.9% missing data
   3   (0.895) 0.908 0.910 0.910 0.929 0.943 0.935 0.948 0.914 0.922 0.980 0.942 0.988 
   1   (0.105) 0.092 0.090 0.090 0.071 0.057 0.065 0.052 0.086 0.078 0.020 0.058 0.012 

Locus 180 : 
2 alleles
2.2% missing data
   1   (0.890) 0.905 0.907 0.862 0.899 0.900 0.931 0.988 0.941 0.971 0.986 0.913 0.990 
   4   (0.110) 0.095 0.093 0.138 0.101 0.100 0.069 0.012 0.059 0.029 0.014 0.087 0.010 

Locus 181 : 
2 alleles
15.9% missing data
   2   (0.880) 0.914 0.915 0.872 0.929 0.837 0.887 0.936 0.865 0.836 0.987 0.964 0.991 
   3   (0.120) 0.086 0.085 0.128 0.071 0.163 0.113 0.064 0.135 0.164 0.013 0.036 0.009 

Locus 182 : 
2 alleles
1.4% missing data
   1   (0.893) 0.943 0.915 0.913 0.017 0.891 0.928 0.960 0.936 0.936 0.991 0.980 0.974 
   3   (0.107) 0.057 0.085 0.087 0.983 0.109 0.072 0.040 0.064 0.064 0.009 0.020 0.026 

Locus 183 : 
2 alleles
10.1% missing data
   1   (0.872) 0.875 0.948 0.908 0.788 0.883 0.909 0.939 0.751 0.848 0.968 0.971 0.987 
   3   (0.128) 0.125 0.052 0.092 0.212 0.117 0.091 0.061 0.249 0.152 0.032 0.029 0.013 

Locus 184 : 
2 alleles
2.2% missing data
   4   (0.864) 0.928 0.657 0.808 0.987 0.797 0.859 0.954 0.940 0.877 0.988 0.972 0.989 
   2   (0.136) 0.072 0.343 0.192 0.013 0.203 0.141 0.046 0.060 0.123 0.012 0.028 0.011 

Locus 185 : 
2 alleles
12.3% missing data
   2   (0.818) 0.856 0.905 0.788 0.844 0.778 0.794 0.873 0.274 0.960 0.972 0.965 0.984 
   4   (0.182) 0.144 0.095 0.212 0.156 0.222 0.206 0.127 0.726 0.040 0.028 0.035 0.016 

Locus 186 : 
2 alleles
9.4% missing data
   2   (0.894) 0.866 0.980 0.943 0.979 0.932 0.932 0.901 0.924 0.846 0.943 0.984 0.991 
   4   (0.106) 0.134 0.020 0.057 0.021 0.068 0.068 0.099 0.076 0.154 0.057 0.016 0.009 

Locus 187 : 
2 alleles
9.4% missing data
   2   (0.859) 0.818 0.972 0.936 0.962 0.932 0.940 0.797 0.868 0.460 0.858 0.668 0.858 
   4   (0.141) 0.182 0.028 0.064 0.038 0.068 0.060 0.203 0.132 0.540 0.142 0.332 0.142 

Locus 188 : 
2 alleles
3.6% missing data
   3   (0.712) 0.671 0.829 0.773 0.732 0.845 0.781 0.502 0.371 0.680 0.635 0.705 0.932 
   4   (0.288) 0.329 0.171 0.227 0.268 0.155 0.219 0.498 0.629 0.320 0.365 0.295 0.068 

Locus 189 : 
2 alleles
5.1% missing data
   2   (0.792) 0.751 0.850 0.823 0.688 0.864 0.859 0.739 0.585 0.954 0.936 0.890 0.983 
   4   (0.208) 0.249 0.150 0.177 0.312 0.136 0.141 0.261 0.415 0.046 0.064 0.110 0.017 

Locus 190 : 
2 alleles
3.6% missing data
   2   (0.693) 0.694 0.534 0.660 0.593 0.791 0.798 0.847 0.864 0.325 0.887 0.877 0.307 
   4   (0.307) 0.306 0.466 0.340 0.407 0.209 0.202 0.153 0.136 0.675 0.113 0.123 0.693 

Locus 191 : 
2 alleles
4.3% missing data
   2   (0.912) 0.955 0.976 0.949 0.987 0.791 0.958 0.917 0.976 0.033 0.992 0.975 0.994 
   4   (0.088) 0.045 0.024 0.051 0.013 0.209 0.042 0.083 0.024 0.967 0.008 0.025 0.006 

Locus 192 : 
2 alleles
12.3% missing data
   1   (0.737) 0.748 0.866 0.808 0.810 0.539 0.727 0.835 0.781 0.931 0.928 0.953 0.106 
   3   (0.263) 0.252 0.134 0.192 0.190 0.461 0.273 0.165 0.219 0.069 0.072 0.047 0.894 

Locus 193 : 
2 alleles
8.0% missing data
   4   (0.516) 0.604 0.591 0.463 0.118 0.624 0.475 0.478 0.500 0.091 0.251 0.576 0.058 
   2   (0.484) 0.396 0.409 0.537 0.882 0.376 0.525 0.522 0.500 0.909 0.749 0.424 0.942 

Locus 194 : 
2 alleles
13.0% missing data
   1   (0.894) 0.893 0.921 0.908 0.933 0.928 0.895 0.990 0.960 0.993 0.989 0.958 0.991 
   4   (0.106) 0.107 0.079 0.092 0.067 0.072 0.105 0.010 0.040 0.007 0.011 0.042 0.009 

Locus 195 : 
2 alleles
4.3% missing data
   4   (0.888) 0.912 0.977 0.937 0.906 0.945 0.946 0.708 0.880 0.776 0.913 0.935 0.280 
   2   (0.112) 0.088 0.023 0.063 0.094 0.055 0.054 0.292 0.120 0.224 0.087 0.065 0.720 

Locus 196 : 
2 alleles
15.9% missing data
   3   (0.700) 0.650 0.826 0.666 0.715 0.800 0.725 0.679 0.837 0.391 0.821 0.900 0.977 
   1   (0.300) 0.350 0.174 0.334 0.285 0.200 0.275 0.321 0.163 0.609 0.179 0.100 0.023 

Locus 197 : 
2 alleles
13.0% missing data
   4   (0.689) 0.700 0.872 0.730 0.476 0.772 0.645 0.563 0.459 0.690 0.759 0.121 0.920 
   2   (0.311) 0.300 0.128 0.270 0.524 0.228 0.355 0.437 0.541 0.310 0.241 0.879 0.080 

Locus 198 : 
2 alleles
12.3% missing data
   1   (0.897) 0.933 0.931 0.904 0.891 0.913 0.932 0.909 0.587 0.918 0.978 0.963 0.992 
   4   (0.103) 0.067 0.069 0.096 0.109 0.087 0.068 0.091 0.413 0.082 0.022 0.037 0.008 

Locus 199 : 
2 alleles
13.0% missing data
   1   (0.754) 0.755 0.915 0.809 0.618 0.775 0.776 0.526 0.484 0.863 0.826 0.707 0.712 
   3   (0.246) 0.245 0.085 0.191 0.382 0.225 0.224 0.474 0.516 0.137 0.174 0.293 0.288 

Locus 200 : 
2 alleles
2.9% missing data
   4   (0.899) 0.969 0.883 0.819 0.962 0.899 0.875 0.974 0.946 0.036 0.995 0.986 0.993 
   2   (0.101) 0.031 0.117 0.181 0.038 0.101 0.125 0.026 0.054 0.964 0.005 0.014 0.007 

Locus 201 : 
2 alleles
3.6% missing data
   4   (0.239) 0.209 0.105 0.185 0.039 0.216 0.225 0.602 0.593 0.492 0.058 0.918 0.024 
   3   (0.761) 0.791 0.895 0.815 0.961 0.784 0.775 0.398 0.407 0.508 0.942 0.082 0.976 

Locus 202 : 
2 alleles
15.2% missing data
   1   (0.547) 0.575 0.316 0.501 0.839 0.500 0.460 0.695 0.474 0.348 0.875 0.845 0.819 
   3   (0.453) 0.425 0.684 0.499 0.161 0.500 0.540 0.305 0.526 0.652 0.125 0.155 0.181 

Locus 203 : 
2 alleles
14.5% missing data
   2   (0.653) 0.651 0.700 0.684 0.741 0.617 0.563 0.294 0.819 0.918 0.881 0.664 0.963 
   1   (0.347) 0.349 0.300 0.316 0.259 0.383 0.437 0.706 0.181 0.082 0.119 0.336 0.037 

Locus 204 : 
2 alleles
0.7% missing data
   4   (0.872) 0.913 0.973 0.924 0.928 0.940 0.906 0.519 0.150 0.982 0.947 0.960 0.346 
   1   (0.128) 0.087 0.027 0.076 0.072 0.060 0.094 0.481 0.850 0.018 0.053 0.040 0.654 

Locus 205 : 
2 alleles
2.9% missing data
   4   (0.089) 0.020 0.409 0.211 0.031 0.139 0.159 0.018 0.116 0.005 0.003 0.008 0.006 
   2   (0.911) 0.980 0.591 0.789 0.969 0.861 0.841 0.982 0.884 0.995 0.997 0.992 0.994 

Locus 206 : 
2 alleles
3.6% missing data
   4   (0.853) 0.905 0.923 0.873 0.983 0.767 0.867 0.980 0.883 0.942 0.983 0.897 0.013 
   2   (0.147) 0.095 0.077 0.127 0.017 0.233 0.133 0.020 0.117 0.058 0.017 0.103 0.987 

Locus 207 : 
2 alleles
13.8% missing data
   2   (0.922) 0.966 0.885 0.887 0.963 0.930 0.924 0.987 0.967 0.968 0.994 0.976 0.964 
   4   (0.078) 0.034 0.115 0.113 0.037 0.070 0.076 0.013 0.033 0.032 0.006 0.024 0.036 

Locus 208 : 
2 alleles
5.1% missing data
   3   (0.347) 0.377 0.410 0.386 0.365 0.260 0.289 0.236 0.642 0.255 0.174 0.116 0.090 
   4   (0.653) 0.623 0.590 0.614 0.635 0.740 0.711 0.764 0.358 0.745 0.826 0.884 0.910 

Locus 209 : 
2 alleles
16.7% missing data
   4   (0.711) 0.705 0.793 0.753 0.744 0.720 0.698 0.476 0.697 0.936 0.886 0.433 0.975 
   2   (0.289) 0.295 0.207 0.247 0.256 0.280 0.302 0.524 0.303 0.064 0.114 0.567 0.025 

Locus 210 : 
2 alleles
9.4% missing data
   1   (0.365) 0.386 0.230 0.345 0.383 0.316 0.359 0.234 0.517 0.398 0.414 0.531 0.073 
   3   (0.635) 0.614 0.770 0.655 0.617 0.684 0.641 0.766 0.483 0.602 0.586 0.469 0.927 

Locus 211 : 
2 alleles
11.6% missing data
   1   (0.910) 0.911 0.969 0.937 0.935 0.920 0.954 0.937 0.881 0.936 0.978 0.982 0.994 
   3   (0.090) 0.089 0.031 0.063 0.065 0.080 0.046 0.063 0.119 0.064 0.022 0.018 0.006 

Locus 212 : 
2 alleles
7.2% missing data
   3   (0.438) 0.458 0.638 0.492 0.073 0.425 0.445 0.103 0.741 0.368 0.081 0.113 0.822 
   4   (0.562) 0.542 0.362 0.508 0.927 0.575 0.555 0.897 0.259 0.632 0.919 0.887 0.178 

Locus 213 : 
2 alleles
3.6% missing data
   2   (0.534) 0.553 0.579 0.570 0.568 0.501 0.387 0.396 0.704 0.919 0.633 0.158 0.963 
   4   (0.466) 0.447 0.421 0.430 0.432 0.499 0.613 0.604 0.296 0.081 0.367 0.842 0.037 

Locus 214 : 
2 alleles
6.5% missing data
   1   (0.814) 0.842 0.884 0.876 0.815 0.849 0.856 0.823 0.777 0.930 0.708 0.641 0.631 
   3   (0.186) 0.158 0.116 0.124 0.185 0.151 0.144 0.177 0.223 0.070 0.292 0.359 0.369 

Locus 215 : 
2 alleles
5.8% missing data
   4   (0.873) 0.959 0.530 0.797 0.984 0.830 0.729 0.972 0.709 0.970 0.995 0.986 0.990 
   2   (0.127) 0.041 0.470 0.203 0.016 0.170 0.271 0.028 0.291 0.030 0.005 0.014 0.010 

Locus 216 : 
2 alleles
2.2% missing data
   2   (0.942) 0.987 0.911 0.897 0.985 0.923 0.906 0.995 0.918 0.996 0.998 0.995 0.996 
   4   (0.058) 0.013 0.089 0.103 0.015 0.077 0.094 0.005 0.082 0.004 0.002 0.005 0.004 

Locus 217 : 
2 alleles
4.3% missing data
   2   (0.768) 0.782 0.848 0.709 0.941 0.799 0.774 0.525 0.829 0.895 0.862 0.910 0.985 
   4   (0.232) 0.218 0.152 0.291 0.059 0.201 0.226 0.475 0.171 0.105 0.138 0.090 0.015 

Locus 218 : 
2 alleles
10.1% missing data
   2   (0.579) 0.544 0.481 0.593 0.417 0.604 0.622 0.367 0.710 0.462 0.815 0.816 0.960 
   4   (0.421) 0.456 0.519 0.407 0.583 0.396 0.378 0.633 0.290 0.538 0.185 0.184 0.040 

Locus 219 : 
2 alleles
14.5% missing data
   2   (0.779) 0.715 0.913 0.839 0.967 0.804 0.794 0.765 0.798 0.966 0.778 0.912 0.984 
   4   (0.221) 0.285 0.087 0.161 0.033 0.196 0.206 0.235 0.202 0.034 0.222 0.088 0.016 

Locus 220 : 
2 alleles
17.4% missing data
   4   (0.872) 0.959 0.575 0.677 0.987 0.851 0.762 0.978 0.842 0.973 0.994 0.988 0.990 
   3   (0.128) 0.041 0.425 0.323 0.013 0.149 0.238 0.022 0.158 0.027 0.006 0.012 0.010 

Locus 221 : 
2 alleles
2.9% missing data
   2   (0.096) 0.061 0.037 0.086 0.108 0.048 0.101 0.014 0.675 0.025 0.013 0.083 0.007 
   4   (0.904) 0.939 0.963 0.914 0.892 0.952 0.899 0.986 0.325 0.975 0.987 0.917 0.993 

Locus 222 : 
2 alleles
4.3% missing data
   2   (0.929) 0.959 0.983 0.963 0.969 0.926 0.934 0.990 0.316 0.989 0.995 0.991 0.995 
   4   (0.071) 0.041 0.017 0.037 0.031 0.074 0.066 0.010 0.684 0.011 0.005 0.009 0.005 

Locus 223 : 
2 alleles
13.0% missing data
   2   (0.875) 0.891 0.944 0.924 0.984 0.858 0.878 0.939 0.837 0.988 0.953 0.925 0.865 
   4   (0.125) 0.109 0.056 0.076 0.016 0.142 0.122 0.061 0.163 0.012 0.047 0.075 0.135 

Locus 224 : 
2 alleles
12.3% missing data
   1   (0.852) 0.756 0.971 0.926 0.841 0.912 0.928 0.823 0.824 0.797 0.943 0.780 0.988 
   3   (0.148) 0.244 0.029 0.074 0.159 0.088 0.072 0.177 0.176 0.203 0.057 0.220 0.012 

Locus 225 : 
2 alleles
10.9% missing data
   3   (0.685) 0.698 0.730 0.733 0.705 0.491 0.659 0.720 0.684 0.676 0.910 0.896 0.915 
   1   (0.315) 0.302 0.270 0.267 0.295 0.509 0.341 0.280 0.316 0.324 0.090 0.104 0.085 

Locus 226 : 
2 alleles
11.6% missing data
   3   (0.823) 0.789 0.834 0.819 0.883 0.843 0.899 0.918 0.823 0.819 0.964 0.970 0.984 
   1   (0.177) 0.211 0.166 0.181 0.117 0.157 0.101 0.082 0.177 0.181 0.036 0.030 0.016 

Locus 227 : 
2 alleles
6.5% missing data
   1   (0.825) 0.822 0.938 0.895 0.972 0.735 0.868 0.802 0.609 0.768 0.903 0.837 0.984 
   3   (0.175) 0.178 0.062 0.105 0.028 0.265 0.132 0.198 0.391 0.232 0.097 0.163 0.016 

Locus 228 : 
2 alleles
18.1% missing data
   2   (0.918) 0.917 0.974 0.954 0.896 0.908 0.966 0.919 0.977 0.969 0.988 0.924 0.993 
   4   (0.082) 0.083 0.026 0.046 0.104 0.092 0.034 0.081 0.023 0.031 0.012 0.076 0.007 

Locus 229 : 
2 alleles
3.6% missing data
   2   (0.766) 0.768 0.891 0.846 0.712 0.846 0.827 0.781 0.651 0.217 0.655 0.587 0.986 
   4   (0.234) 0.232 0.109 0.154 0.288 0.154 0.173 0.219 0.349 0.783 0.345 0.413 0.014 

Locus 230 : 
2 alleles
12.3% missing data
   4   (0.783) 0.652 0.947 0.880 0.780 0.720 0.878 0.606 0.930 0.945 0.895 0.942 0.982 
   2   (0.217) 0.348 0.053 0.120 0.220 0.280 0.122 0.394 0.070 0.055 0.105 0.058 0.018 

Locus 231 : 
2 alleles
2.2% missing data
   2   (0.645) 0.585 0.743 0.564 0.602 0.664 0.574 0.946 0.626 0.942 0.913 0.927 0.962 
   4   (0.355) 0.415 0.257 0.436 0.398 0.336 0.426 0.054 0.374 0.058 0.087 0.073 0.038 

Locus 232 : 
2 alleles
4.3% missing data
   3   (0.469) 0.507 0.358 0.427 0.472 0.419 0.503 0.362 0.534 0.527 0.428 0.557 0.552 
   4   (0.531) 0.493 0.642 0.573 0.528 0.581 0.497 0.638 0.466 0.473 0.572 0.443 0.448 

Locus 233 : 
2 alleles
7.2% missing data
   3   (0.855) 0.813 0.969 0.914 0.469 0.931 0.936 0.665 0.942 0.974 0.738 0.978 0.988 
   4   (0.145) 0.187 0.031 0.086 0.531 0.069 0.064 0.335 0.058 0.026 0.262 0.022 0.012 

Locus 234 : 
2 alleles
2.9% missing data
   4   (0.849) 0.857 0.932 0.824 0.913 0.924 0.807 0.981 0.422 0.977 0.982 0.827 0.964 
   2   (0.151) 0.143 0.068 0.176 0.087 0.076 0.193 0.019 0.578 0.023 0.018 0.173 0.036 

Locus 235 : 
2 alleles
6.5% missing data
   2   (0.667) 0.625 0.851 0.713 0.645 0.685 0.637 0.731 0.569 0.878 0.806 0.892 0.407 
   1   (0.333) 0.375 0.149 0.287 0.355 0.315 0.363 0.269 0.431 0.122 0.194 0.108 0.593 

Locus 236 : 
2 alleles
6.5% missing data
   4   (0.562) 0.551 0.372 0.532 0.937 0.668 0.580 0.333 0.677 0.914 0.512 0.191 0.976 
   1   (0.438) 0.449 0.628 0.468 0.063 0.332 0.420 0.667 0.323 0.086 0.488 0.809 0.024 

Locus 237 : 
2 alleles
3.6% missing data
   4   (0.723) 0.739 0.663 0.725 0.924 0.653 0.736 0.649 0.727 0.898 0.901 0.805 0.976 
   1   (0.277) 0.261 0.337 0.275 0.076 0.347 0.264 0.351 0.273 0.102 0.099 0.195 0.024 

Locus 238 : 
2 alleles
18.8% missing data
   1   (0.219) 0.219 0.153 0.215 0.033 0.259 0.215 0.205 0.333 0.206 0.060 0.061 0.059 
   3   (0.781) 0.781 0.847 0.785 0.967 0.741 0.785 0.795 0.667 0.794 0.940 0.939 0.941 

Locus 239 : 
2 alleles
4.3% missing data
   3   (0.882) 0.900 0.949 0.928 0.942 0.882 0.921 0.523 0.762 0.775 0.981 0.964 0.992 
   4   (0.118) 0.100 0.051 0.072 0.058 0.118 0.079 0.477 0.238 0.225 0.019 0.036 0.008 

Locus 240 : 
2 alleles
1.4% missing data
   2   (0.732) 0.684 0.871 0.778 0.966 0.786 0.837 0.480 0.789 0.832 0.367 0.684 0.992 
   3   (0.268) 0.316 0.129 0.222 0.034 0.214 0.163 0.520 0.211 0.168 0.633 0.316 0.008 

Locus 241 : 
2 alleles
8.7% missing data
   1   (0.867) 0.890 0.966 0.905 0.978 0.894 0.801 0.923 0.920 0.916 0.961 0.409 0.990 
   3   (0.133) 0.110 0.034 0.095 0.022 0.106 0.199 0.077 0.080 0.084 0.039 0.591 0.010 

Locus 242 : 
2 alleles
2.2% missing data
   3   (0.830) 0.842 0.894 0.847 0.744 0.859 0.887 0.701 0.975 0.854 0.862 0.806 0.988 
   1   (0.170) 0.158 0.106 0.153 0.256 0.141 0.113 0.299 0.025 0.146 0.138 0.194 0.012 

Locus 243 : 
2 alleles
10.9% missing data
   3   (0.490) 0.358 0.640 0.671 0.932 0.506 0.578 0.347 0.634 0.342 0.287 0.100 0.985 
   1   (0.510) 0.642 0.360 0.329 0.068 0.494 0.422 0.653 0.366 0.658 0.713 0.900 0.015 

Locus 244 : 
2 alleles
5.8% missing data
   2   (0.858) 0.901 0.885 0.844 0.975 0.815 0.846 0.874 0.711 0.975 0.981 0.945 0.984 
   4   (0.142) 0.099 0.115 0.156 0.025 0.185 0.154 0.126 0.289 0.025 0.019 0.055 0.016 

Locus 245 : 
2 alleles
2.9% missing data
   2   (0.827) 0.815 0.951 0.913 0.976 0.834 0.808 0.419 0.403 0.979 0.961 0.808 0.986 
   4   (0.173) 0.185 0.049 0.087 0.024 0.166 0.192 0.581 0.597 0.021 0.039 0.192 0.014 

Locus 246 : 
2 alleles
4.3% missing data
   4   (0.764) 0.737 0.853 0.791 0.735 0.785 0.818 0.914 0.856 0.731 0.894 0.939 0.573 
   2   (0.236) 0.263 0.147 0.209 0.265 0.215 0.182 0.086 0.144 0.269 0.106 0.061 0.427 

Locus 247 : 
2 alleles
14.5% missing data
   2   (0.638) 0.634 0.738 0.696 0.614 0.685 0.614 0.869 0.705 0.072 0.807 0.088 0.971 
   4   (0.362) 0.366 0.262 0.304 0.386 0.315 0.386 0.131 0.295 0.928 0.193 0.912 0.029 

Locus 248 : 
2 alleles
8.0% missing data
   2   (0.158) 0.119 0.059 0.095 0.030 0.098 0.140 0.149 0.584 0.343 0.235 0.048 0.497 
   3   (0.842) 0.881 0.941 0.905 0.970 0.902 0.860 0.851 0.416 0.657 0.765 0.952 0.503 

Locus 249 : 
2 alleles
13.8% missing data
   2   (0.935) 0.981 0.917 0.807 0.959 0.945 0.920 0.995 0.943 0.996 0.997 0.995 0.995 
   1   (0.065) 0.019 0.083 0.193 0.041 0.055 0.080 0.005 0.057 0.004 0.003 0.005 0.005 

Locus 250 : 
2 alleles
1.4% missing data
   2   (0.772) 0.812 0.864 0.805 0.945 0.764 0.817 0.838 0.664 0.154 0.776 0.947 0.714 
   3   (0.228) 0.188 0.136 0.195 0.055 0.236 0.183 0.162 0.336 0.846 0.224 0.053 0.286 

Locus 251 : 
2 alleles
5.1% missing data
   3   (0.399) 0.360 0.263 0.440 0.543 0.440 0.398 0.305 0.469 0.761 0.128 0.394 0.992 
   4   (0.601) 0.640 0.737 0.560 0.457 0.560 0.602 0.695 0.531 0.239 0.872 0.606 0.008 

Locus 252 : 
2 alleles
15.9% missing data
   2   (0.262) 0.267 0.277 0.217 0.028 0.260 0.189 0.275 0.447 0.077 0.225 0.343 0.227 
   4   (0.738) 0.733 0.723 0.783 0.972 0.740 0.811 0.725 0.553 0.923 0.775 0.657 0.773 

Locus 253 : 
2 alleles
15.2% missing data
   4   (0.863) 0.808 0.952 0.888 0.878 0.901 0.912 0.866 0.976 0.977 0.967 0.979 0.959 
   2   (0.137) 0.192 0.048 0.112 0.122 0.099 0.088 0.134 0.024 0.023 0.033 0.021 0.041 

Locus 254 : 
2 alleles
8.0% missing data
   1   (0.325) 0.345 0.336 0.404 0.359 0.232 0.306 0.181 0.792 0.127 0.140 0.100 0.085 
   2   (0.675) 0.655 0.664 0.596 0.641 0.768 0.694 0.819 0.208 0.873 0.860 0.900 0.915 

Locus 255 : 
2 alleles
16.7% missing data
   1   (0.664) 0.753 0.606 0.721 0.183 0.674 0.652 0.420 0.895 0.677 0.378 0.536 0.701 
   2   (0.336) 0.247 0.394 0.279 0.817 0.326 0.348 0.580 0.105 0.323 0.622 0.464 0.299 

Locus 256 : 
2 alleles
7.2% missing data
   1   (0.666) 0.647 0.833 0.721 0.952 0.734 0.649 0.601 0.648 0.967 0.487 0.741 0.047 
   2   (0.334) 0.353 0.167 0.279 0.048 0.266 0.351 0.399 0.352 0.033 0.513 0.259 0.953 

Locus 257 : 
2 alleles
10.9% missing data
   1   (0.915) 0.936 0.957 0.945 0.937 0.954 0.949 0.702 0.892 0.939 0.985 0.951 0.986 
   2   (0.085) 0.064 0.043 0.055 0.063 0.046 0.051 0.298 0.108 0.061 0.015 0.049 0.014 

Locus 258 : 
2 alleles
15.9% missing data
   3   (0.906) 0.880 0.983 0.966 0.956 0.954 0.947 0.940 0.921 0.979 0.955 0.752 0.894 
   1   (0.094) 0.120 0.017 0.034 0.044 0.046 0.053 0.060 0.079 0.021 0.045 0.248 0.106 

Locus 259 : 
2 alleles
10.9% missing data
   2   (0.842) 0.904 0.816 0.784 0.875 0.902 0.861 0.886 0.648 0.984 0.985 0.975 0.035 
   4   (0.158) 0.096 0.184 0.216 0.125 0.098 0.139 0.114 0.352 0.016 0.015 0.025 0.965 

Locus 260 : 
2 alleles
11.6% missing data
   1   (0.848) 0.910 0.928 0.858 0.889 0.808 0.676 0.975 0.809 0.475 0.981 0.937 0.982 
   3   (0.152) 0.090 0.072 0.142 0.111 0.192 0.324 0.025 0.191 0.525 0.019 0.063 0.018 

Locus 261 : 
2 alleles
15.9% missing data
   1   (0.508) 0.512 0.385 0.537 0.527 0.545 0.573 0.393 0.554 0.447 0.524 0.130 0.504 
   3   (0.492) 0.488 0.615 0.463 0.473 0.455 0.427 0.607 0.446 0.553 0.476 0.870 0.496 

Locus 262 : 
2 alleles
13.8% missing data
   4   (0.131) 0.097 0.075 0.152 0.018 0.098 0.112 0.174 0.680 0.145 0.021 0.098 0.012 
   2   (0.869) 0.903 0.925 0.848 0.982 0.902 0.888 0.826 0.320 0.855 0.979 0.902 0.988 

Locus 263 : 
2 alleles
1.4% missing data
   1   (0.897) 0.912 0.961 0.943 0.983 0.895 0.935 0.482 0.968 0.977 0.966 0.973 0.991 
   2   (0.103) 0.088 0.039 0.057 0.017 0.105 0.065 0.518 0.032 0.023 0.034 0.027 0.009 

Locus 264 : 
2 alleles
3.6% missing data
   2   (0.941) 0.931 0.997 0.992 0.391 0.987 0.991 0.925 0.999 0.901 0.754 0.993 0.997 
   4   (0.059) 0.069 0.003 0.008 0.609 0.013 0.009 0.075 0.001 0.099 0.246 0.007 0.003 

Locus 265 : 
2 alleles
7.2% missing data
   3   (0.676) 0.727 0.827 0.683 0.781 0.614 0.583 0.595 0.859 0.334 0.927 0.647 0.076 
   2   (0.324) 0.273 0.173 0.317 0.219 0.386 0.417 0.405 0.141 0.666 0.073 0.353 0.924 

Locus 266 : 
2 alleles
5.1% missing data
   2   (0.475) 0.507 0.514 0.498 0.451 0.421 0.359 0.252 0.642 0.038 0.722 0.314 0.818 
   4   (0.525) 0.493 0.486 0.502 0.549 0.579 0.641 0.748 0.358 0.962 0.278 0.686 0.182 

Locus 267 : 
2 alleles
2.9% missing data
   2   (0.914) 0.957 0.921 0.914 0.607 0.908 0.899 0.991 0.966 0.994 0.993 0.993 0.989 
   4   (0.086) 0.043 0.079 0.086 0.393 0.092 0.101 0.009 0.034 0.006 0.007 0.007 0.011 

Locus 268 : 
2 alleles
15.2% missing data
   1   (0.210) 0.225 0.186 0.235 0.208 0.337 0.129 0.125 0.097 0.046 0.041 0.071 0.070 
   3   (0.790) 0.775 0.814 0.765 0.792 0.663 0.871 0.875 0.903 0.954 0.959 0.929 0.930 

Locus 269 : 
2 alleles
4.3% missing data
   1   (0.894) 0.947 0.866 0.702 0.932 0.936 0.899 0.978 0.885 0.863 0.992 0.907 0.992 
   3   (0.106) 0.053 0.134 0.298 0.068 0.064 0.101 0.022 0.115 0.137 0.008 0.093 0.008 

Locus 270 : 
2 alleles
6.5% missing data
   4   (0.905) 0.928 0.968 0.948 0.972 0.923 0.918 0.634 0.905 0.879 0.961 0.976 0.991 
   1   (0.095) 0.072 0.032 0.052 0.028 0.077 0.082 0.366 0.095 0.121 0.039 0.024 0.009 

Locus 271 : 
2 alleles
2.2% missing data
   2   (0.874) 0.811 0.979 0.942 0.770 0.915 0.934 0.732 0.978 0.977 0.932 0.884 0.989 
   4   (0.126) 0.189 0.021 0.058 0.230 0.085 0.066 0.268 0.022 0.023 0.068 0.116 0.011 

Locus 272 : 
2 alleles
2.9% missing data
   4   (0.844) 0.820 0.871 0.887 0.968 0.805 0.910 0.940 0.858 0.951 0.963 0.945 0.948 
   2   (0.156) 0.180 0.129 0.113 0.032 0.195 0.090 0.060 0.142 0.049 0.037 0.055 0.052 

Locus 273 : 
2 alleles
1.4% missing data
   2   (0.864) 0.865 0.874 0.871 0.966 0.892 0.897 0.977 0.833 0.979 0.975 0.935 0.989 
   4   (0.136) 0.135 0.126 0.129 0.034 0.108 0.103 0.023 0.167 0.021 0.025 0.065 0.011 

Locus 274 : 
2 alleles
8.0% missing data
   1   (0.146) 0.123 0.067 0.125 0.223 0.192 0.091 0.349 0.576 0.026 0.044 0.030 0.055 
   3   (0.854) 0.877 0.933 0.875 0.777 0.808 0.909 0.651 0.424 0.974 0.956 0.970 0.945 

Locus 275 : 
2 alleles
2.9% missing data
   1   (0.575) 0.585 0.592 0.539 0.059 0.688 0.689 0.644 0.712 0.088 0.690 0.895 0.019 
   4   (0.425) 0.415 0.408 0.461 0.941 0.312 0.311 0.356 0.288 0.912 0.310 0.105 0.981 

Locus 276 : 
2 alleles
18.1% missing data
   2   (0.384) 0.356 0.210 0.343 0.090 0.417 0.562 0.523 0.426 0.614 0.158 0.694 0.136 
   3   (0.616) 0.644 0.790 0.657 0.910 0.583 0.438 0.477 0.574 0.386 0.842 0.306 0.864 

Locus 277 : 
2 alleles
10.9% missing data
   1   (0.900) 0.924 0.970 0.925 0.990 0.889 0.863 0.832 0.964 0.816 0.990 0.962 0.993 
   4   (0.100) 0.076 0.030 0.075 0.010 0.111 0.137 0.168 0.036 0.184 0.010 0.038 0.007 

Locus 278 : 
2 alleles
3.6% missing data
   3   (0.773) 0.745 0.856 0.725 0.971 0.800 0.793 0.904 0.230 0.961 0.970 0.820 0.981 
   1   (0.227) 0.255 0.144 0.275 0.029 0.200 0.207 0.096 0.770 0.039 0.030 0.180 0.019 

Locus 279 : 
2 alleles
3.6% missing data
   1   (0.869) 0.868 0.919 0.907 0.959 0.869 0.827 0.971 0.950 0.959 0.985 0.968 0.942 
   3   (0.131) 0.132 0.081 0.093 0.041 0.131 0.173 0.029 0.050 0.041 0.015 0.032 0.058 

Locus 280 : 
2 alleles
2.2% missing data
   3   (0.184) 0.168 0.055 0.165 0.391 0.162 0.161 0.524 0.172 0.046 0.192 0.145 0.018 
   4   (0.816) 0.832 0.945 0.835 0.609 0.838 0.839 0.476 0.828 0.954 0.808 0.855 0.982 

Locus 281 : 
2 alleles
14.5% missing data
   1   (0.720) 0.736 0.826 0.689 0.697 0.741 0.664 0.783 0.652 0.562 0.888 0.902 0.886 
   2   (0.280) 0.264 0.174 0.311 0.303 0.259 0.336 0.217 0.348 0.438 0.112 0.098 0.114 

Locus 282 : 
2 alleles
18.1% missing data
   3   (0.816) 0.772 0.848 0.874 0.960 0.858 0.819 0.967 0.875 0.973 0.950 0.933 0.779 
   4   (0.184) 0.228 0.152 0.126 0.040 0.142 0.181 0.033 0.125 0.027 0.050 0.067 0.221 

Locus 283 : 
2 alleles
5.1% missing data
   1   (0.888) 0.872 0.963 0.897 0.888 0.914 0.918 0.954 0.872 0.982 0.983 0.975 0.988 
   2   (0.112) 0.128 0.037 0.103 0.112 0.086 0.082 0.046 0.128 0.018 0.017 0.025 0.012 

Locus 284 : 
2 alleles
5.1% missing data
   1   (0.876) 0.933 0.904 0.841 0.877 0.908 0.884 0.954 0.965 0.988 0.976 0.930 0.249 
   2   (0.124) 0.067 0.096 0.159 0.123 0.092 0.116 0.046 0.035 0.012 0.024 0.070 0.751 

Locus 285 : 
2 alleles
10.9% missing data
   4   (0.903) 0.845 0.982 0.948 0.881 0.939 0.948 0.979 0.963 0.977 0.983 0.980 0.991 
   2   (0.097) 0.155 0.018 0.052 0.119 0.061 0.052 0.021 0.037 0.023 0.017 0.020 0.009 

Locus 286 : 
2 alleles
8.0% missing data
   4   (0.378) 0.391 0.141 0.414 0.391 0.447 0.378 0.577 0.409 0.132 0.454 0.385 0.075 
   2   (0.622) 0.609 0.859 0.586 0.609 0.553 0.622 0.423 0.591 0.868 0.546 0.615 0.925 

Locus 287 : 
2 alleles
14.5% missing data
   1   (0.429) 0.372 0.355 0.515 0.947 0.337 0.483 0.522 0.595 0.441 0.262 0.928 0.045 
   3   (0.571) 0.628 0.645 0.485 0.053 0.663 0.517 0.478 0.405 0.559 0.738 0.072 0.955 

Locus 288 : 
2 alleles
2.2% missing data
   2   (0.057) 0.013 0.079 0.113 0.003 0.065 0.106 0.002 0.098 0.011 0.002 0.012 0.004 
   3   (0.943) 0.987 0.921 0.887 0.997 0.935 0.894 0.998 0.902 0.989 0.998 0.988 0.996 

Locus 289 : 
2 alleles
15.9% missing data
   4   (0.913) 0.978 0.932 0.853 0.994 0.938 0.850 0.996 0.724 0.994 0.997 0.992 0.023 
   2   (0.087) 0.022 0.068 0.147 0.006 0.062 0.150 0.004 0.276 0.006 0.003 0.008 0.977 

Locus 290 : 
2 alleles
6.5% missing data
   2   (0.851) 0.767 0.964 0.928 0.544 0.903 0.935 0.905 0.981 0.944 0.837 0.968 0.990 
   4   (0.149) 0.233 0.036 0.072 0.456 0.097 0.065 0.095 0.019 0.056 0.163 0.032 0.010 

Locus 291 : 
2 alleles
18.1% missing data
   4   (0.889) 0.929 0.898 0.880 0.908 0.910 0.877 0.932 0.821 0.985 0.983 0.988 0.961 
   2   (0.111) 0.071 0.102 0.120 0.092 0.090 0.123 0.068 0.179 0.015 0.017 0.012 0.039 

Locus 292 : 
2 alleles
7.2% missing data
   2   (0.703) 0.756 0.637 0.646 0.601 0.741 0.602 0.929 0.368 0.465 0.942 0.911 0.968 
   4   (0.297) 0.244 0.363 0.354 0.399 0.259 0.398 0.071 0.632 0.535 0.058 0.089 0.032 

Locus 293 : 
2 alleles
3.6% missing data
   1   (0.909) 0.979 0.729 0.794 0.994 0.912 0.830 0.994 0.371 0.994 0.997 0.993 0.982 
   3   (0.091) 0.021 0.271 0.206 0.006 0.088 0.170 0.006 0.629 0.006 0.003 0.007 0.018 

Locus 294 : 
2 alleles
10.9% missing data
   2   (0.842) 0.841 0.954 0.908 0.981 0.817 0.883 0.919 0.799 0.809 0.833 0.975 0.558 
   1   (0.158) 0.159 0.046 0.092 0.019 0.183 0.117 0.081 0.201 0.191 0.167 0.025 0.442 

Locus 295 : 
2 alleles
5.1% missing data
   1   (0.783) 0.818 0.829 0.712 0.812 0.796 0.711 0.911 0.634 0.797 0.957 0.919 0.981 
   2   (0.217) 0.182 0.171 0.288 0.188 0.204 0.289 0.089 0.366 0.203 0.043 0.081 0.019 

Locus 296 : 
2 alleles
5.8% missing data
   1   (0.620) 0.596 0.880 0.775 0.209 0.692 0.754 0.512 0.339 0.164 0.101 0.206 0.889 
   3   (0.380) 0.404 0.120 0.225 0.791 0.308 0.246 0.488 0.661 0.836 0.899 0.794 0.111 

Locus 297 : 
2 alleles
4.3% missing data
   4   (0.913) 0.911 0.985 0.962 0.946 0.928 0.963 0.542 0.955 0.941 0.972 0.882 0.993 
   2   (0.087) 0.089 0.015 0.038 0.054 0.072 0.037 0.458 0.045 0.059 0.028 0.118 0.007 

Locus 298 : 
2 alleles
11.6% missing data
   2   (0.617) 0.538 0.738 0.684 0.637 0.616 0.710 0.366 0.587 0.494 0.734 0.867 0.971 
   4   (0.383) 0.462 0.262 0.316 0.363 0.384 0.290 0.634 0.413 0.506 0.266 0.133 0.029 

Locus 299 : 
2 alleles
8.0% missing data
   2   (0.219) 0.183 0.306 0.226 0.661 0.186 0.157 0.035 0.414 0.046 0.058 0.119 0.503 
   4   (0.781) 0.817 0.694 0.774 0.339 0.814 0.843 0.965 0.586 0.954 0.942 0.881 0.497 

Locus 300 : 
2 alleles
3.6% missing data
   2   (0.796) 0.772 0.874 0.697 0.971 0.869 0.808 0.850 0.705 0.902 0.965 0.945 0.970 
   4   (0.204) 0.228 0.126 0.303 0.029 0.131 0.192 0.150 0.295 0.098 0.035 0.055 0.030 

Locus 301 : 
2 alleles
5.8% missing data
   2   (0.535) 0.551 0.512 0.595 0.967 0.479 0.483 0.524 0.645 0.532 0.315 0.176 0.924 
   4   (0.465) 0.449 0.488 0.405 0.033 0.521 0.517 0.476 0.355 0.468 0.685 0.824 0.076 

Locus 302 : 
2 alleles
13.8% missing data
   4   (0.448) 0.390 0.586 0.402 0.425 0.421 0.418 0.498 0.389 0.334 0.669 0.752 0.825 
   3   (0.552) 0.610 0.414 0.598 0.575 0.579 0.582 0.502 0.611 0.666 0.331 0.248 0.175 

Locus 303 : 
2 alleles
6.5% missing data
   4   (0.887) 0.891 0.959 0.923 0.893 0.914 0.899 0.940 0.977 0.978 0.948 0.904 0.985 
   2   (0.113) 0.109 0.041 0.077 0.107 0.086 0.101 0.060 0.023 0.022 0.052 0.096 0.015 

Locus 304 : 
2 alleles
14.5% missing data
   3   (0.911) 0.917 0.974 0.933 0.986 0.936 0.955 0.846 0.906 0.783 0.988 0.888 0.994 
   1   (0.089) 0.083 0.026 0.067 0.014 0.064 0.045 0.154 0.094 0.217 0.012 0.112 0.006 

Locus 305 : 
2 alleles
2.2% missing data
   4   (0.823) 0.867 0.778 0.812 0.973 0.838 0.844 0.949 0.862 0.968 0.960 0.939 0.253 
   3   (0.177) 0.133 0.222 0.188 0.027 0.162 0.156 0.051 0.138 0.032 0.040 0.061 0.747 

Locus 306 : 
2 alleles
5.1% missing data
   2   (0.902) 0.865 0.976 0.942 0.828 0.971 0.953 0.889 0.962 0.937 0.971 0.964 0.993 
   3   (0.098) 0.135 0.024 0.058 0.172 0.029 0.047 0.111 0.038 0.063 0.029 0.036 0.007 

Locus 307 : 
2 alleles
13.0% missing data
   3   (0.733) 0.757 0.792 0.757 0.673 0.804 0.701 0.727 0.400 0.782 0.888 0.338 0.976 
   1   (0.267) 0.243 0.208 0.243 0.327 0.196 0.299 0.273 0.600 0.218 0.112 0.662 0.024 

Locus 308 : 
2 alleles
5.1% missing data
   3   (0.908) 0.946 0.977 0.915 0.989 0.960 0.904 0.990 0.975 0.933 0.987 0.041 0.977 
   1   (0.092) 0.054 0.023 0.085 0.011 0.040 0.096 0.010 0.025 0.067 0.013 0.959 0.023 

Locus 309 : 
2 alleles
2.2% missing data
   2   (0.777) 0.697 0.909 0.792 0.953 0.900 0.844 0.819 0.360 0.424 0.936 0.957 0.980 
   3   (0.223) 0.303 0.091 0.208 0.047 0.100 0.156 0.181 0.640 0.576 0.064 0.043 0.020 

Locus 310 : 
2 alleles
5.8% missing data
   4   (0.867) 0.867 0.962 0.933 0.558 0.907 0.886 0.923 0.800 0.977 0.865 0.880 0.982 
   2   (0.133) 0.133 0.038 0.067 0.442 0.093 0.114 0.077 0.200 0.023 0.135 0.120 0.018 

Locus 311 : 
2 alleles
15.2% missing data
   3   (0.817) 0.774 0.926 0.893 0.792 0.830 0.872 0.893 0.889 0.437 0.937 0.891 0.982 
   1   (0.183) 0.226 0.074 0.107 0.208 0.170 0.128 0.107 0.111 0.563 0.063 0.109 0.018 

Locus 312 : 
2 alleles
5.1% missing data
   2   (0.889) 0.913 0.888 0.883 0.982 0.907 0.906 0.983 0.888 0.874 0.991 0.868 0.986 
   3   (0.111) 0.087 0.112 0.117 0.018 0.093 0.094 0.017 0.112 0.126 0.009 0.132 0.014 

Locus 313 : 
2 alleles
2.2% missing data
   3   (0.105) 0.104 0.050 0.094 0.017 0.070 0.075 0.100 0.171 0.023 0.016 0.020 0.008 
   4   (0.895) 0.896 0.950 0.906 0.983 0.930 0.925 0.900 0.829 0.977 0.984 0.980 0.992 

Locus 314 : 
2 alleles
9.4% missing data
   2   (0.917) 0.955 0.975 0.937 0.994 0.786 0.895 0.945 0.954 0.939 0.993 0.992 0.993 
   4   (0.083) 0.045 0.025 0.063 0.006 0.214 0.105 0.055 0.046 0.061 0.007 0.008 0.007 

Locus 315 : 
2 alleles
2.2% missing data
   2   (0.621) 0.683 0.498 0.623 0.383 0.618 0.571 0.846 0.326 0.911 0.862 0.491 0.288 
   4   (0.379) 0.317 0.502 0.377 0.617 0.382 0.429 0.154 0.674 0.089 0.138 0.509 0.712 

Locus 316 : 
2 alleles
2.9% missing data
   1   (0.926) 0.971 0.963 0.939 0.993 0.850 0.822 0.987 0.875 0.995 0.996 0.992 0.992 
   3   (0.074) 0.029 0.037 0.061 0.007 0.150 0.178 0.013 0.125 0.005 0.004 0.008 0.008 

Locus 317 : 
2 alleles
5.8% missing data
   4   (0.902) 0.887 0.981 0.957 0.233 0.934 0.951 0.955 0.966 0.983 0.984 0.988 0.976 
   2   (0.098) 0.113 0.019 0.043 0.767 0.066 0.049 0.045 0.034 0.017 0.016 0.012 0.024 

Locus 318 : 
2 alleles
6.5% missing data
   2   (0.887) 0.932 0.937 0.893 0.877 0.913 0.907 0.984 0.692 0.980 0.979 0.979 0.377 
   4   (0.113) 0.068 0.063 0.107 0.123 0.087 0.093 0.016 0.308 0.020 0.021 0.021 0.623 

Locus 319 : 
2 alleles
4.3% missing data
   2   (0.593) 0.508 0.786 0.666 0.704 0.587 0.654 0.745 0.402 0.548 0.809 0.093 0.856 
   4   (0.407) 0.492 0.214 0.334 0.296 0.413 0.346 0.255 0.598 0.452 0.191 0.907 0.144 

Locus 320 : 
2 alleles
5.1% missing data
   2   (0.382) 0.394 0.554 0.416 0.272 0.277 0.270 0.386 0.625 0.391 0.099 0.502 0.869 
   4   (0.618) 0.606 0.446 0.584 0.728 0.723 0.730 0.614 0.375 0.609 0.901 0.498 0.131 

Locus 321 : 
2 alleles
10.9% missing data
   2   (0.811) 0.793 0.909 0.833 0.489 0.877 0.892 0.813 0.765 0.948 0.885 0.475 0.985 
   4   (0.189) 0.207 0.091 0.167 0.511 0.123 0.108 0.187 0.235 0.052 0.115 0.525 0.015 

Locus 322 : 
2 alleles
6.5% missing data
   1   (0.285) 0.336 0.224 0.191 0.428 0.345 0.195 0.106 0.123 0.487 0.191 0.329 0.020 
   3   (0.715) 0.664 0.776 0.809 0.572 0.655 0.805 0.894 0.877 0.513 0.809 0.671 0.980 

Locus 323 : 
2 alleles
18.8% missing data
   3   (0.920) 0.861 0.992 0.981 0.417 0.974 0.978 0.897 0.991 0.981 0.962 0.972 0.995 
   1   (0.080) 0.139 0.008 0.019 0.583 0.026 0.022 0.103 0.009 0.019 0.038 0.028 0.005 

Locus 324 : 
2 alleles
3.6% missing data
   3   (0.777) 0.874 0.848 0.706 0.965 0.809 0.649 0.950 0.706 0.060 0.971 0.934 0.157 
   1   (0.223) 0.126 0.152 0.294 0.035 0.191 0.351 0.050 0.294 0.940 0.029 0.066 0.843 

Locus 325 : 
2 alleles
14.5% missing data
   1   (0.844) 0.828 0.930 0.884 0.955 0.899 0.854 0.700 0.915 0.943 0.954 0.794 0.851 
   3   (0.156) 0.172 0.070 0.116 0.045 0.101 0.146 0.300 0.085 0.057 0.046 0.206 0.149 

Locus 326 : 
2 alleles
13.8% missing data
   4   (0.615) 0.663 0.718 0.668 0.183 0.729 0.627 0.667 0.340 0.574 0.288 0.549 0.074 
   2   (0.385) 0.337 0.282 0.332 0.817 0.271 0.373 0.333 0.660 0.426 0.712 0.451 0.926 

Locus 327 : 
2 alleles
5.8% missing data
   1   (0.170) 0.174 0.060 0.164 0.029 0.116 0.125 0.059 0.310 0.041 0.051 0.070 0.879 
   3   (0.830) 0.826 0.940 0.836 0.971 0.884 0.875 0.941 0.690 0.959 0.949 0.930 0.121 

Locus 328 : 
2 alleles
0.7% missing data
   4   (0.871) 0.784 0.911 0.918 0.983 0.941 0.931 0.980 0.976 0.975 0.985 0.936 0.990 
   2   (0.129) 0.216 0.089 0.082 0.017 0.059 0.069 0.020 0.024 0.025 0.015 0.064 0.010 

Locus 329 : 
2 alleles
5.1% missing data
   4   (0.367) 0.345 0.316 0.412 0.451 0.419 0.414 0.312 0.729 0.369 0.137 0.123 0.032 
   2   (0.633) 0.655 0.684 0.588 0.549 0.581 0.586 0.688 0.271 0.631 0.863 0.877 0.968 

Locus 330 : 
2 alleles
3.6% missing data
   3   (0.891) 0.745 0.985 0.961 0.991 0.949 0.967 0.934 0.980 0.932 0.941 0.976 0.993 
   1   (0.109) 0.255 0.015 0.039 0.009 0.051 0.033 0.066 0.020 0.068 0.059 0.024 0.007 

Locus 331 : 
2 alleles
15.2% missing data
   4   (0.892) 0.766 0.988 0.976 0.973 0.948 0.968 0.879 0.990 0.711 0.859 0.963 0.991 
   2   (0.108) 0.234 0.012 0.024 0.027 0.052 0.032 0.121 0.010 0.289 0.141 0.037 0.009 

Locus 332 : 
2 alleles
6.5% missing data
   1   (0.321) 0.322 0.148 0.225 0.438 0.404 0.222 0.541 0.444 0.803 0.412 0.416 0.018 
   3   (0.679) 0.678 0.852 0.775 0.562 0.596 0.778 0.459 0.556 0.197 0.588 0.584 0.982 

Locus 333 : 
2 alleles
5.1% missing data
   4   (0.913) 0.964 0.937 0.923 0.986 0.860 0.892 0.601 0.936 0.980 0.987 0.930 0.977 
   1   (0.087) 0.036 0.063 0.077 0.014 0.140 0.108 0.399 0.064 0.020 0.013 0.070 0.023 

Locus 334 : 
2 alleles
2.2% missing data
   1   (0.895) 0.944 0.972 0.951 0.025 0.916 0.934 0.482 0.585 0.983 0.973 0.951 0.987 
   3   (0.105) 0.056 0.028 0.049 0.975 0.084 0.066 0.518 0.415 0.017 0.027 0.049 0.013 

Locus 335 : 
2 alleles
15.9% missing data
   1   (0.888) 0.954 0.923 0.888 0.939 0.915 0.887 0.695 0.517 0.992 0.973 0.975 0.407 
   2   (0.112) 0.046 0.077 0.112 0.061 0.085 0.113 0.305 0.483 0.008 0.027 0.025 0.593 

Locus 336 : 
2 alleles
15.9% missing data
   4   (0.917) 0.955 0.973 0.960 0.978 0.865 0.908 0.959 0.525 0.929 0.990 0.967 0.979 
   1   (0.083) 0.045 0.027 0.040 0.022 0.135 0.092 0.041 0.475 0.071 0.010 0.033 0.021 

Locus 337 : 
2 alleles
13.0% missing data
   2   (0.549) 0.538 0.611 0.510 0.922 0.568 0.530 0.353 0.527 0.520 0.748 0.375 0.637 
   4   (0.451) 0.462 0.389 0.490 0.078 0.432 0.470 0.647 0.473 0.480 0.252 0.625 0.363 

Locus 338 : 
2 alleles
13.8% missing data
   3   (0.835) 0.800 0.953 0.918 0.952 0.829 0.827 0.827 0.966 0.973 0.892 0.783 0.847 
   1   (0.165) 0.200 0.047 0.082 0.048 0.171 0.173 0.173 0.034 0.027 0.108 0.217 0.153 

Locus 339 : 
2 alleles
5.1% missing data
   1   (0.697) 0.689 0.791 0.750 0.972 0.779 0.790 0.495 0.394 0.713 0.331 0.917 0.404 
   3   (0.303) 0.311 0.209 0.250 0.028 0.221 0.210 0.505 0.606 0.287 0.669 0.083 0.596 

Locus 340 : 
2 alleles
1.4% missing data
   4   (0.899) 0.914 0.952 0.931 0.981 0.909 0.900 0.938 0.958 0.834 0.988 0.914 0.991 
   2   (0.101) 0.086 0.048 0.069 0.019 0.091 0.100 0.062 0.042 0.166 0.012 0.086 0.009 

Locus 341 : 
2 alleles
13.0% missing data
   4   (0.883) 0.893 0.886 0.912 0.934 0.909 0.892 0.969 0.941 0.981 0.984 0.918 0.989 
   1   (0.117) 0.107 0.114 0.088 0.066 0.091 0.108 0.031 0.059 0.019 0.016 0.082 0.011 

Locus 342 : 
2 alleles
6.5% missing data
   2   (0.724) 0.704 0.874 0.782 0.898 0.697 0.679 0.712 0.848 0.956 0.881 0.875 0.163 
   3   (0.276) 0.296 0.126 0.218 0.102 0.303 0.321 0.288 0.152 0.044 0.119 0.125 0.837 

Locus 343 : 
2 alleles
10.1% missing data
   2   (0.816) 0.805 0.878 0.841 0.978 0.850 0.750 0.854 0.754 0.832 0.966 0.963 0.983 
   4   (0.184) 0.195 0.122 0.159 0.022 0.150 0.250 0.146 0.246 0.168 0.034 0.037 0.017 

Locus 344 : 
2 alleles
11.6% missing data
   1   (0.901) 0.894 0.971 0.942 0.929 0.909 0.931 0.963 0.985 0.886 0.980 0.923 0.991 
   3   (0.099) 0.106 0.029 0.058 0.071 0.091 0.069 0.037 0.015 0.114 0.020 0.077 0.009 

Locus 345 : 
2 alleles
15.9% missing data
   4   (0.828) 0.813 0.910 0.882 0.970 0.852 0.864 0.596 0.937 0.962 0.897 0.869 0.787 
   2   (0.172) 0.187 0.090 0.118 0.030 0.148 0.136 0.404 0.063 0.038 0.103 0.131 0.213 

Locus 346 : 
2 alleles
5.8% missing data
   2   (0.889) 0.927 0.947 0.921 0.906 0.849 0.911 0.903 0.577 0.984 0.978 0.977 0.877 
   4   (0.111) 0.073 0.053 0.079 0.094 0.151 0.089 0.097 0.423 0.016 0.022 0.023 0.123 

Locus 347 : 
2 alleles
5.8% missing data
   2   (0.906) 0.922 0.940 0.896 0.908 0.937 0.945 0.987 0.882 0.961 0.987 0.938 0.993 
   4   (0.094) 0.078 0.060 0.104 0.092 0.063 0.055 0.013 0.118 0.039 0.013 0.062 0.007 

Locus 348 : 
2 alleles
1.4% missing data
   3   (0.877) 0.935 0.874 0.892 0.981 0.880 0.892 0.814 0.902 0.967 0.955 0.392 0.990 
   2   (0.123) 0.065 0.126 0.108 0.019 0.120 0.108 0.186 0.098 0.033 0.045 0.608 0.010 

Locus 349 : 
2 alleles
4.3% missing data
   4   (0.921) 0.878 0.991 0.977 0.986 0.963 0.970 0.813 0.998 0.955 0.949 0.970 0.979 
   2   (0.079) 0.122 0.009 0.023 0.014 0.037 0.030 0.187 0.002 0.045 0.051 0.030 0.021 

Locus 350 : 
2 alleles
5.1% missing data
   1   (0.905) 0.955 0.930 0.913 0.905 0.838 0.845 0.969 0.923 0.978 0.994 0.957 0.974 
   3   (0.095) 0.045 0.070 0.087 0.095 0.162 0.155 0.031 0.077 0.022 0.006 0.043 0.026 

Locus 351 : 
2 alleles
14.5% missing data
   1   (0.586) 0.575 0.695 0.638 0.918 0.660 0.528 0.707 0.231 0.604 0.485 0.884 0.122 
   3   (0.414) 0.425 0.305 0.362 0.082 0.340 0.472 0.293 0.769 0.396 0.515 0.116 0.878 

Locus 352 : 
2 alleles
2.2% missing data
   3   (0.906) 0.938 0.948 0.917 0.857 0.902 0.903 0.951 0.932 0.973 0.990 0.975 0.993 
   1   (0.094) 0.062 0.052 0.083 0.143 0.098 0.097 0.049 0.068 0.027 0.010 0.025 0.007 

Locus 353 : 
2 alleles
2.2% missing data
   3   (0.856) 0.895 0.869 0.815 0.981 0.822 0.855 0.776 0.718 0.975 0.984 0.955 0.990 
   1   (0.144) 0.105 0.131 0.185 0.019 0.178 0.145 0.224 0.282 0.025 0.016 0.045 0.010 

Locus 354 : 
2 alleles
0.7% missing data
   2   (0.892) 0.921 0.909 0.855 0.886 0.920 0.916 0.894 0.827 0.988 0.989 0.962 0.991 
   4   (0.108) 0.079 0.091 0.145 0.114 0.080 0.084 0.106 0.173 0.012 0.011 0.038 0.009 

Locus 355 : 
2 alleles
13.8% missing data
   3   (0.885) 0.867 0.956 0.912 0.972 0.939 0.905 0.948 0.618 0.898 0.982 0.959 0.990 
   1   (0.115) 0.133 0.044 0.088 0.028 0.061 0.095 0.052 0.382 0.102 0.018 0.041 0.010 

Locus 356 : 
2 alleles
11.6% missing data
   2   (0.921) 0.952 0.955 0.945 0.994 0.898 0.923 0.989 0.926 0.959 0.993 0.987 0.909 
   4   (0.079) 0.048 0.045 0.055 0.006 0.102 0.077 0.011 0.074 0.041 0.007 0.013 0.091 

Locus 357 : 
2 alleles
3.6% missing data
   4   (0.870) 0.756 0.984 0.963 0.880 0.896 0.930 0.870 0.996 0.987 0.860 0.907 0.990 
   2   (0.130) 0.244 0.016 0.037 0.120 0.104 0.070 0.130 0.004 0.013 0.140 0.093 0.010 

Locus 358 : 
2 alleles
5.8% missing data
   2   (0.726) 0.643 0.901 0.834 0.889 0.734 0.686 0.802 0.662 0.785 0.813 0.770 0.910 
   4   (0.274) 0.357 0.099 0.166 0.111 0.266 0.314 0.198 0.338 0.215 0.187 0.230 0.090 

Locus 359 : 
2 alleles
1.4% missing data
   3   (0.914) 0.972 0.958 0.863 0.349 0.886 0.862 0.994 0.943 0.994 0.993 0.992 0.975 
   1   (0.086) 0.028 0.042 0.137 0.651 0.114 0.138 0.006 0.057 0.006 0.007 0.008 0.025 

Locus 360 : 
2 alleles
2.9% missing data
   3   (0.893) 0.936 0.956 0.943 0.017 0.742 0.928 0.964 0.925 0.982 0.991 0.989 0.992 
   1   (0.107) 0.064 0.044 0.057 0.983 0.258 0.072 0.036 0.075 0.018 0.009 0.011 0.008 

Locus 361 : 
2 alleles
5.1% missing data
   1   (0.374) 0.306 0.419 0.334 0.081 0.475 0.374 0.218 0.477 0.407 0.460 0.351 0.960 
   3   (0.626) 0.694 0.581 0.666 0.919 0.525 0.626 0.782 0.523 0.593 0.540 0.649 0.040 

Locus 362 : 
2 alleles
4.3% missing data
   1   (0.862) 0.856 0.965 0.917 0.981 0.878 0.915 0.678 0.818 0.975 0.965 0.952 0.302 
   2   (0.138) 0.144 0.035 0.083 0.019 0.122 0.085 0.322 0.182 0.025 0.035 0.048 0.698 

Locus 363 : 
2 alleles
4.3% missing data
   3   (0.912) 0.844 0.986 0.962 0.969 0.971 0.970 0.965 0.922 0.920 0.957 0.963 0.992 
   1   (0.088) 0.156 0.014 0.038 0.031 0.029 0.030 0.035 0.078 0.080 0.043 0.037 0.008 

Locus 364 : 
2 alleles
11.6% missing data
   2   (0.876) 0.885 0.952 0.928 0.391 0.886 0.938 0.936 0.936 0.979 0.944 0.900 0.830 
   4   (0.124) 0.115 0.048 0.072 0.609 0.114 0.062 0.064 0.064 0.021 0.056 0.100 0.170 

Locus 365 : 
2 alleles
2.9% missing data
   1   (0.804) 0.793 0.870 0.789 0.880 0.835 0.807 0.691 0.904 0.974 0.946 0.924 0.982 
   3   (0.196) 0.207 0.130 0.211 0.120 0.165 0.193 0.309 0.096 0.026 0.054 0.076 0.018 

Locus 366 : 
2 alleles
5.1% missing data
   4   (0.511) 0.552 0.394 0.563 0.390 0.520 0.501 0.245 0.667 0.536 0.323 0.398 0.678 
   2   (0.489) 0.448 0.606 0.437 0.610 0.480 0.499 0.755 0.333 0.464 0.677 0.602 0.322 

Locus 367 : 
2 alleles
9.4% missing data
   2   (0.923) 0.960 0.967 0.886 0.996 0.950 0.857 0.850 0.909 0.995 0.995 0.983 0.993 
   3   (0.077) 0.040 0.033 0.114 0.004 0.050 0.143 0.150 0.091 0.005 0.005 0.017 0.007 

Locus 368 : 
2 alleles
6.5% missing data
   2   (0.479) 0.397 0.363 0.537 0.814 0.475 0.533 0.569 0.596 0.055 0.763 0.435 0.946 
   4   (0.521) 0.603 0.637 0.463 0.186 0.525 0.467 0.431 0.404 0.945 0.237 0.565 0.054 

Locus 369 : 
2 alleles
5.8% missing data
   4   (0.897) 0.871 0.986 0.969 0.988 0.954 0.958 0.797 0.899 0.932 0.972 0.022 0.971 
   1   (0.103) 0.129 0.014 0.031 0.012 0.046 0.042 0.203 0.101 0.068 0.028 0.978 0.029 

Locus 370 : 
2 alleles
5.8% missing data
   2   (0.265) 0.359 0.177 0.219 0.064 0.315 0.172 0.159 0.479 0.037 0.081 0.095 0.019 
   4   (0.735) 0.641 0.823 0.781 0.936 0.685 0.828 0.841 0.521 0.963 0.919 0.905 0.981 

Locus 371 : 
2 alleles
1.4% missing data
   1   (0.858) 0.872 0.865 0.886 0.709 0.902 0.912 0.755 0.878 0.967 0.946 0.967 0.980 
   3   (0.142) 0.128 0.135 0.114 0.291 0.098 0.088 0.245 0.122 0.033 0.054 0.033 0.020 

Locus 372 : 
2 alleles
0.7% missing data
   1   (0.322) 0.350 0.377 0.317 0.059 0.379 0.326 0.230 0.352 0.065 0.104 0.077 0.031 
   3   (0.678) 0.650 0.623 0.683 0.941 0.621 0.674 0.770 0.648 0.935 0.896 0.923 0.969 

Locus 373 : 
2 alleles
2.2% missing data
   4   (0.931) 0.973 0.962 0.875 0.995 0.926 0.894 0.979 0.960 0.989 0.997 0.980 0.995 
   2   (0.069) 0.027 0.038 0.125 0.005 0.074 0.106 0.021 0.040 0.011 0.003 0.020 0.005 

Locus 374 : 
2 alleles
19.6% missing data
   2   (0.663) 0.767 0.589 0.588 0.639 0.648 0.548 0.756 0.501 0.723 0.644 0.609 0.839 
   4   (0.337) 0.233 0.411 0.412 0.361 0.352 0.452 0.244 0.499 0.277 0.356 0.391 0.161 

Locus 375 : 
2 alleles
15.9% missing data
   2   (0.904) 0.934 0.937 0.893 0.945 0.921 0.932 0.954 0.945 0.991 0.986 0.904 0.853 
   4   (0.096) 0.066 0.063 0.107 0.055 0.079 0.068 0.046 0.055 0.009 0.014 0.096 0.147 

Locus 376 : 
2 alleles
2.2% missing data
   2   (0.858) 0.869 0.962 0.940 0.968 0.881 0.924 0.865 0.977 0.132 0.822 0.611 0.989 
   3   (0.142) 0.131 0.038 0.060 0.032 0.119 0.076 0.135 0.023 0.868 0.178 0.389 0.011 

Locus 377 : 
2 alleles
4.3% missing data
   1   (0.620) 0.694 0.523 0.636 0.606 0.609 0.576 0.823 0.620 0.589 0.319 0.203 0.935 
   3   (0.380) 0.306 0.477 0.364 0.394 0.391 0.424 0.177 0.380 0.411 0.681 0.797 0.065 

Locus 378 : 
2 alleles
15.9% missing data
   2   (0.179) 0.090 0.418 0.323 0.184 0.235 0.192 0.118 0.584 0.021 0.017 0.054 0.014 
   4   (0.821) 0.910 0.582 0.677 0.816 0.765 0.808 0.882 0.416 0.979 0.983 0.946 0.986 

Locus 379 : 
2 alleles
14.5% missing data
   2   (0.629) 0.616 0.719 0.659 0.521 0.573 0.682 0.870 0.639 0.925 0.697 0.474 0.348 
   4   (0.371) 0.384 0.281 0.341 0.479 0.427 0.318 0.130 0.361 0.075 0.303 0.526 0.652 

Locus 380 : 
2 alleles
2.9% missing data
   2   (0.883) 0.849 0.970 0.939 0.984 0.918 0.933 0.872 0.856 0.971 0.893 0.927 0.992 
   4   (0.117) 0.151 0.030 0.061 0.016 0.082 0.067 0.128 0.144 0.029 0.107 0.073 0.008 

Locus 381 : 
2 alleles
7.2% missing data
   4   (0.862) 0.902 0.931 0.909 0.879 0.787 0.855 0.892 0.955 0.805 0.878 0.977 0.959 
   2   (0.138) 0.098 0.069 0.091 0.121 0.213 0.145 0.108 0.045 0.195 0.122 0.023 0.041 

Locus 382 : 
2 alleles
5.8% missing data
   4   (0.882) 0.911 0.967 0.901 0.966 0.925 0.915 0.877 0.986 0.978 0.912 0.886 0.265 
   2   (0.118) 0.089 0.033 0.099 0.034 0.075 0.085 0.123 0.014 0.022 0.088 0.114 0.735 

Locus 383 : 
2 alleles
14.5% missing data
   1   (0.266) 0.216 0.530 0.331 0.172 0.270 0.208 0.329 0.461 0.218 0.053 0.150 0.028 
   3   (0.734) 0.784 0.470 0.669 0.828 0.730 0.792 0.671 0.539 0.782 0.947 0.850 0.972 

Locus 384 : 
2 alleles
8.7% missing data
   1   (0.864) 0.888 0.906 0.905 0.817 0.888 0.902 0.526 0.841 0.982 0.949 0.904 0.967 
   3   (0.136) 0.112 0.094 0.095 0.183 0.112 0.098 0.474 0.159 0.018 0.051 0.096 0.033 

Locus 385 : 
2 alleles
10.9% missing data
   2   (0.887) 0.893 0.981 0.950 0.385 0.944 0.938 0.931 0.208 0.936 0.981 0.901 0.832 
   4   (0.113) 0.107 0.019 0.050 0.615 0.056 0.062 0.069 0.792 0.064 0.019 0.099 0.168 

Locus 386 : 
2 alleles
11.6% missing data
   2   (0.851) 0.815 0.951 0.901 0.823 0.930 0.908 0.957 0.256 0.981 0.967 0.713 0.866 
   1   (0.149) 0.185 0.049 0.099 0.177 0.070 0.092 0.043 0.744 0.019 0.033 0.287 0.134 

Locus 387 : 
2 alleles
7.2% missing data
   2   (0.792) 0.730 0.929 0.871 0.804 0.749 0.873 0.801 0.941 0.803 0.765 0.966 0.944 
   3   (0.208) 0.270 0.071 0.129 0.196 0.251 0.127 0.199 0.059 0.197 0.235 0.034 0.056 

Locus 388 : 
2 alleles
6.5% missing data
   3   (0.807) 0.856 0.911 0.761 0.885 0.845 0.772 0.872 0.769 0.851 0.854 0.794 0.508 
   1   (0.193) 0.144 0.089 0.239 0.115 0.155 0.228 0.128 0.231 0.149 0.146 0.206 0.492 

Locus 389 : 
2 alleles
4.3% missing data
   1   (0.769) 0.825 0.836 0.759 0.823 0.659 0.790 0.782 0.848 0.079 0.943 0.936 0.899 
   3   (0.231) 0.175 0.164 0.241 0.177 0.341 0.210 0.218 0.152 0.921 0.057 0.064 0.101 

Locus 390 : 
2 alleles
15.9% missing data
   1   (0.685) 0.754 0.637 0.677 0.780 0.594 0.565 0.765 0.830 0.925 0.819 0.613 0.666 
   3   (0.315) 0.246 0.363 0.323 0.220 0.406 0.435 0.235 0.170 0.075 0.181 0.387 0.334 

Locus 391 : 
2 alleles
4.3% missing data
   4   (0.727) 0.677 0.866 0.746 0.953 0.785 0.709 0.926 0.860 0.954 0.758 0.924 0.356 
   2   (0.273) 0.323 0.134 0.254 0.047 0.215 0.291 0.074 0.140 0.046 0.242 0.076 0.644 

Locus 392 : 
2 alleles
15.9% missing data
   3   (0.929) 0.898 0.992 0.985 0.990 0.968 0.985 0.967 0.996 0.758 0.928 0.928 0.801 
   1   (0.071) 0.102 0.008 0.015 0.010 0.032 0.015 0.033 0.004 0.242 0.072 0.072 0.199 

Locus 393 : 
2 alleles
15.2% missing data
   3   (0.878) 0.885 0.964 0.920 0.898 0.853 0.911 0.734 0.898 0.985 0.959 0.942 0.970 
   1   (0.122) 0.115 0.036 0.080 0.102 0.147 0.089 0.266 0.102 0.015 0.041 0.058 0.030 

Locus 394 : 
2 alleles
10.1% missing data
   2   (0.871) 0.857 0.965 0.884 0.973 0.916 0.887 0.888 0.738 0.830 0.966 0.972 0.989 
   4   (0.129) 0.143 0.035 0.116 0.027 0.084 0.113 0.112 0.262 0.170 0.034 0.028 0.011 

Locus 395 : 
2 alleles
11.6% missing data
   2   (0.328) 0.361 0.255 0.267 0.286 0.323 0.270 0.247 0.233 0.273 0.153 0.269 0.946 
   4   (0.672) 0.639 0.745 0.733 0.714 0.677 0.730 0.753 0.767 0.727 0.847 0.731 0.054 

Locus 396 : 
2 alleles
12.3% missing data
   3   (0.751) 0.650 0.934 0.875 0.957 0.787 0.782 0.451 0.920 0.789 0.898 0.947 0.127 
   1   (0.249) 0.350 0.066 0.125 0.043 0.213 0.218 0.549 0.080 0.211 0.102 0.053 0.873 

Locus 397 : 
2 alleles
6.5% missing data
   2   (0.506) 0.433 0.666 0.548 0.933 0.452 0.485 0.642 0.829 0.807 0.474 0.148 0.535 
   3   (0.494) 0.567 0.334 0.452 0.067 0.548 0.515 0.358 0.171 0.193 0.526 0.852 0.465 

Locus 398 : 
2 alleles
11.6% missing data
   2   (0.518) 0.515 0.295 0.551 0.044 0.398 0.528 0.719 0.654 0.503 0.882 0.515 0.947 
   4   (0.482) 0.485 0.705 0.449 0.956 0.602 0.472 0.281 0.346 0.497 0.118 0.485 0.053 

Locus 399 : 
2 alleles
2.9% missing data
   3   (0.906) 0.940 0.928 0.910 0.961 0.935 0.914 0.970 0.861 0.961 0.988 0.822 0.970 
   1   (0.094) 0.060 0.072 0.090 0.039 0.065 0.086 0.030 0.139 0.039 0.012 0.178 0.030 

Locus 400 : 
2 alleles
5.1% missing data
   1   (0.692) 0.689 0.797 0.670 0.754 0.702 0.695 0.356 0.801 0.747 0.866 0.672 0.974 
   3   (0.308) 0.311 0.203 0.330 0.246 0.298 0.305 0.644 0.199 0.253 0.134 0.328 0.026 

Locus 401 : 
2 alleles
13.0% missing data
   1   (0.834) 0.874 0.842 0.814 0.868 0.843 0.818 0.750 0.757 0.861 0.974 0.928 0.984 
   2   (0.166) 0.126 0.158 0.186 0.132 0.157 0.182 0.250 0.243 0.139 0.026 0.072 0.016 

Locus 402 : 
2 alleles
5.1% missing data
   2   (0.754) 0.679 0.932 0.866 0.428 0.709 0.872 0.817 0.842 0.698 0.812 0.894 0.373 
   4   (0.246) 0.321 0.068 0.134 0.572 0.291 0.128 0.183 0.158 0.302 0.188 0.106 0.627 

Locus 403 : 
2 alleles
3.6% missing data
   4   (0.813) 0.819 0.943 0.892 0.398 0.897 0.873 0.836 0.354 0.362 0.885 0.660 0.986 
   2   (0.187) 0.181 0.057 0.108 0.602 0.103 0.127 0.164 0.646 0.638 0.115 0.340 0.014 

Locus 404 : 
2 alleles
12.3% missing data
   2   (0.840) 0.862 0.922 0.906 0.852 0.847 0.887 0.798 0.944 0.789 0.808 0.878 0.549 
   4   (0.160) 0.138 0.078 0.094 0.148 0.153 0.113 0.202 0.056 0.211 0.192 0.122 0.451 

Locus 405 : 
2 alleles
2.2% missing data
   2   (0.711) 0.687 0.880 0.775 0.398 0.701 0.689 0.877 0.642 0.960 0.841 0.916 0.340 
   3   (0.289) 0.313 0.120 0.225 0.602 0.299 0.311 0.123 0.358 0.040 0.159 0.084 0.660 

Locus 406 : 
2 alleles
11.6% missing data
   2   (0.893) 0.856 0.980 0.964 0.859 0.927 0.934 0.651 0.993 0.902 0.950 0.978 0.982 
   4   (0.107) 0.144 0.020 0.036 0.141 0.073 0.066 0.349 0.007 0.098 0.050 0.022 0.018 

Locus 407 : 
2 alleles
3.6% missing data
   2   (0.833) 0.882 0.698 0.856 0.972 0.788 0.816 0.861 0.784 0.972 0.974 0.831 0.984 
   4   (0.167) 0.118 0.302 0.144 0.028 0.212 0.184 0.139 0.216 0.028 0.026 0.169 0.016 

Locus 408 : 
2 alleles
13.0% missing data
   2   (0.851) 0.805 0.962 0.922 0.845 0.847 0.886 0.880 0.655 0.872 0.953 0.971 0.988 
   4   (0.149) 0.195 0.038 0.078 0.155 0.153 0.114 0.120 0.345 0.128 0.047 0.029 0.012 

Locus 409 : 
2 alleles
2.2% missing data
   2   (0.111) 0.047 0.228 0.174 0.010 0.121 0.172 0.018 0.122 0.013 0.006 0.122 0.008 
   4   (0.889) 0.953 0.772 0.826 0.990 0.879 0.828 0.982 0.878 0.987 0.994 0.878 0.992 

Locus 410 : 
2 alleles
5.1% missing data
   2   (0.902) 0.894 0.979 0.949 0.913 0.889 0.949 0.940 0.973 0.974 0.980 0.682 0.994 
   4   (0.098) 0.106 0.021 0.051 0.087 0.111 0.051 0.060 0.027 0.026 0.020 0.318 0.006 

Locus 411 : 
2 alleles
18.1% missing data
   2   (0.856) 0.869 0.927 0.899 0.895 0.811 0.833 0.842 0.797 0.981 0.971 0.967 0.986 
   4   (0.144) 0.131 0.073 0.101 0.105 0.189 0.167 0.158 0.203 0.019 0.029 0.033 0.014 

Locus 412 : 
2 alleles
14.5% missing data
   1   (0.881) 0.932 0.905 0.869 0.939 0.872 0.857 0.969 0.826 0.979 0.982 0.942 0.788 
   2   (0.119) 0.068 0.095 0.131 0.061 0.128 0.143 0.031 0.174 0.021 0.018 0.058 0.212 

Locus 413 : 
2 alleles
14.5% missing data
   1   (0.942) 0.984 0.850 0.914 0.971 0.965 0.944 0.995 0.871 0.996 0.998 0.992 0.996 
   3   (0.058) 0.016 0.150 0.086 0.029 0.035 0.056 0.005 0.129 0.004 0.002 0.008 0.004 

Locus 414 : 
2 alleles
13.0% missing data
   4   (0.897) 0.935 0.958 0.877 0.960 0.915 0.867 0.945 0.598 0.952 0.990 0.982 0.976 
   2   (0.103) 0.065 0.042 0.123 0.040 0.085 0.133 0.055 0.402 0.048 0.010 0.018 0.024 

Locus 415 : 
2 alleles
3.6% missing data
   1   (0.128) 0.106 0.154 0.119 0.035 0.107 0.067 0.344 0.082 0.092 0.025 0.053 0.031 
   3   (0.872) 0.894 0.846 0.881 0.965 0.893 0.933 0.656 0.918 0.908 0.975 0.947 0.969 

Locus 416 : 
2 alleles
3.6% missing data
   3   (0.851) 0.878 0.874 0.846 0.979 0.837 0.868 0.731 0.770 0.975 0.971 0.928 0.986 
   1   (0.149) 0.122 0.126 0.154 0.021 0.163 0.132 0.269 0.230 0.025 0.029 0.072 0.014 

Locus 417 : 
2 alleles
10.1% missing data
   3   (0.906) 0.925 0.980 0.953 0.991 0.894 0.933 0.877 0.270 0.990 0.987 0.989 0.980 
   4   (0.094) 0.075 0.020 0.047 0.009 0.106 0.067 0.123 0.730 0.010 0.013 0.011 0.020 

Locus 418 : 
2 alleles
5.1% missing data
   2   (0.763) 0.715 0.834 0.815 0.940 0.689 0.777 0.893 0.760 0.858 0.946 0.950 0.973 
   4   (0.237) 0.285 0.166 0.185 0.060 0.311 0.223 0.107 0.240 0.142 0.054 0.050 0.027 

Locus 419 : 
2 alleles
2.9% missing data
   3   (0.714) 0.693 0.764 0.699 0.522 0.764 0.668 0.814 0.648 0.848 0.923 0.940 0.957 
   4   (0.286) 0.307 0.236 0.301 0.478 0.236 0.332 0.186 0.352 0.152 0.077 0.060 0.043 

Locus 420 : 
2 alleles
13.8% missing data
   1   (0.275) 0.242 0.173 0.206 0.055 0.286 0.253 0.677 0.389 0.511 0.212 0.427 0.255 
   4   (0.725) 0.758 0.827 0.794 0.945 0.714 0.747 0.323 0.611 0.489 0.788 0.573 0.745 

Locus 421 : 
2 alleles
11.6% missing data
   2   (0.932) 0.982 0.893 0.923 0.973 0.803 0.909 0.990 0.860 0.996 0.997 0.995 0.995 
   4   (0.068) 0.018 0.107 0.077 0.027 0.197 0.091 0.010 0.140 0.004 0.003 0.005 0.005 

Locus 422 : 
2 alleles
5.1% missing data
   2   (0.827) 0.884 0.935 0.770 0.939 0.856 0.801 0.885 0.687 0.924 0.950 0.956 0.020 
   4   (0.173) 0.116 0.065 0.230 0.061 0.144 0.199 0.115 0.313 0.076 0.050 0.044 0.980 

Locus 423 : 
2 alleles
14.5% missing data
   3   (0.662) 0.673 0.756 0.674 0.443 0.772 0.709 0.764 0.716 0.954 0.201 0.690 0.304 
   2   (0.338) 0.327 0.244 0.326 0.557 0.228 0.291 0.236 0.284 0.046 0.799 0.310 0.696 

Locus 424 : 
2 alleles
13.0% missing data
   2   (0.869) 0.864 0.949 0.932 0.912 0.912 0.898 0.899 0.876 0.935 0.974 0.270 0.989 
   4   (0.131) 0.136 0.051 0.068 0.088 0.088 0.102 0.101 0.124 0.065 0.026 0.730 0.011 

Locus 425 : 
2 alleles
2.9% missing data
   2   (0.875) 0.846 0.975 0.944 0.845 0.922 0.937 0.933 0.940 0.809 0.713 0.843 0.991 
   4   (0.125) 0.154 0.025 0.056 0.155 0.078 0.063 0.067 0.060 0.191 0.287 0.157 0.009 

Locus 426 : 
2 alleles
5.8% missing data
   3   (0.845) 0.909 0.681 0.777 0.975 0.840 0.829 0.940 0.735 0.910 0.986 0.765 0.988 
   2   (0.155) 0.091 0.319 0.223 0.025 0.160 0.171 0.060 0.265 0.090 0.014 0.235 0.012 

Locus 427 : 
2 alleles
18.8% missing data
   4   (0.884) 0.904 0.950 0.850 0.871 0.924 0.881 0.681 0.824 0.992 0.984 0.981 0.990 
   2   (0.116) 0.096 0.050 0.150 0.129 0.076 0.119 0.319 0.176 0.008 0.016 0.019 0.010 

Locus 428 : 
2 alleles
5.8% missing data
   2   (0.916) 0.904 0.984 0.965 0.983 0.939 0.948 0.961 0.947 0.986 0.952 0.988 0.994 
   4   (0.084) 0.096 0.016 0.035 0.017 0.061 0.052 0.039 0.053 0.014 0.048 0.012 0.006 

Locus 429 : 
2 alleles
15.2% missing data
   2   (0.713) 0.734 0.754 0.665 0.354 0.754 0.779 0.585 0.503 0.947 0.881 0.667 0.718 
   3   (0.287) 0.266 0.246 0.335 0.646 0.246 0.221 0.415 0.497 0.053 0.119 0.333 0.282 

Locus 430 : 
2 alleles
4.3% missing data
   4   (0.775) 0.796 0.885 0.766 0.946 0.755 0.766 0.798 0.891 0.890 0.849 0.929 0.415 
   2   (0.225) 0.204 0.115 0.234 0.054 0.245 0.234 0.202 0.109 0.110 0.151 0.071 0.585 

Locus 431 : 
2 alleles
2.9% missing data
   1   (0.371) 0.352 0.266 0.307 0.856 0.317 0.272 0.481 0.567 0.318 0.540 0.726 0.363 
   3   (0.629) 0.648 0.734 0.693 0.144 0.683 0.728 0.519 0.433 0.682 0.460 0.274 0.637 

Locus 432 : 
2 alleles
0.7% missing data
   1   (0.484) 0.495 0.477 0.471 0.079 0.533 0.447 0.646 0.610 0.070 0.488 0.526 0.968 
   4   (0.516) 0.505 0.523 0.529 0.921 0.467 0.553 0.354 0.390 0.930 0.512 0.474 0.032 

Locus 433 : 
2 alleles
13.8% missing data
   2   (0.825) 0.872 0.904 0.850 0.968 0.781 0.610 0.731 0.901 0.804 0.961 0.963 0.983 
   4   (0.175) 0.128 0.096 0.150 0.032 0.219 0.390 0.269 0.099 0.196 0.039 0.037 0.017 

Locus 434 : 
2 alleles
14.5% missing data
   3   (0.721) 0.708 0.847 0.751 0.958 0.667 0.717 0.795 0.896 0.769 0.886 0.913 0.153 
   2   (0.279) 0.292 0.153 0.249 0.042 0.333 0.283 0.205 0.104 0.231 0.114 0.087 0.847 

Locus 435 : 
2 alleles
3.6% missing data
   4   (0.804) 0.829 0.811 0.790 0.967 0.741 0.782 0.876 0.930 0.828 0.960 0.919 0.977 
   2   (0.196) 0.171 0.189 0.210 0.033 0.259 0.218 0.124 0.070 0.172 0.040 0.081 0.023 

Locus 436 : 
2 alleles
8.0% missing data
   4   (0.735) 0.715 0.863 0.639 0.935 0.778 0.755 0.681 0.866 0.267 0.947 0.745 0.974 
   2   (0.265) 0.285 0.137 0.361 0.065 0.222 0.245 0.319 0.134 0.733 0.053 0.255 0.026 

Locus 437 : 
2 alleles
2.9% missing data
   1   (0.905) 0.925 0.978 0.946 0.972 0.939 0.938 0.976 0.946 0.991 0.954 0.372 0.971 
   3   (0.095) 0.075 0.022 0.054 0.028 0.061 0.062 0.024 0.054 0.009 0.046 0.628 0.029 

Locus 438 : 
2 alleles
5.1% missing data
   2   (0.935) 0.985 0.839 0.905 0.983 0.897 0.887 0.997 0.914 0.985 0.998 0.996 0.985 
   4   (0.065) 0.015 0.161 0.095 0.017 0.103 0.113 0.003 0.086 0.015 0.002 0.004 0.015 

Locus 439 : 
2 alleles
2.2% missing data
   3   (0.904) 0.935 0.945 0.859 0.878 0.930 0.902 0.961 0.946 0.988 0.989 0.985 0.993 
   4   (0.096) 0.065 0.055 0.141 0.122 0.070 0.098 0.039 0.054 0.012 0.011 0.015 0.007 

Locus 440 : 
2 alleles
3.6% missing data
   3   (0.820) 0.822 0.747 0.800 0.837 0.813 0.829 0.980 0.934 0.970 0.977 0.939 0.938 
   1   (0.180) 0.178 0.253 0.200 0.163 0.187 0.171 0.020 0.066 0.030 0.023 0.061 0.062 

Locus 441 : 
2 alleles
1.4% missing data
   2   (0.864) 0.871 0.963 0.931 0.871 0.938 0.898 0.910 0.831 0.536 0.951 0.984 0.124 
   4   (0.136) 0.129 0.037 0.069 0.129 0.062 0.102 0.090 0.169 0.464 0.049 0.016 0.876 

Locus 442 : 
2 alleles
6.5% missing data
   3   (0.867) 0.909 0.819 0.804 0.987 0.816 0.898 0.850 0.822 0.986 0.987 0.978 0.989 
   1   (0.133) 0.091 0.181 0.196 0.013 0.184 0.102 0.150 0.178 0.014 0.013 0.022 0.011 

Locus 443 : 
2 alleles
2.2% missing data
   4   (0.663) 0.597 0.776 0.674 0.921 0.616 0.576 0.842 0.808 0.914 0.900 0.907 0.886 
   2   (0.337) 0.403 0.224 0.326 0.079 0.384 0.424 0.158 0.192 0.086 0.100 0.093 0.114 

Locus 444 : 
2 alleles
3.6% missing data
   3   (0.861) 0.890 0.916 0.875 0.971 0.903 0.867 0.976 0.895 0.323 0.970 0.954 0.956 
   2   (0.139) 0.110 0.084 0.125 0.029 0.097 0.133 0.024 0.105 0.677 0.030 0.046 0.044 

Locus 445 : 
2 alleles
13.8% missing data
   3   (0.448) 0.470 0.287 0.504 0.284 0.502 0.482 0.522 0.863 0.169 0.206 0.456 0.041 
   1   (0.552) 0.530 0.713 0.496 0.716 0.498 0.518 0.478 0.137 0.831 0.794 0.544 0.959 

Locus 446 : 
2 alleles
4.3% missing data
   1   (0.233) 0.257 0.348 0.189 0.063 0.178 0.216 0.070 0.273 0.171 0.057 0.360 0.028 
   3   (0.767) 0.743 0.652 0.811 0.937 0.822 0.784 0.930 0.727 0.829 0.943 0.640 0.972 

Locus 447 : 
2 alleles
5.1% missing data
   3   (0.688) 0.696 0.738 0.686 0.708 0.721 0.737 0.353 0.855 0.946 0.773 0.487 0.690 
   2   (0.312) 0.304 0.262 0.314 0.292 0.279 0.263 0.647 0.145 0.054 0.227 0.513 0.310 

Locus 448 : 
2 alleles
12.3% missing data
   1   (0.081) 0.031 0.068 0.121 0.069 0.122 0.083 0.112 0.169 0.026 0.006 0.096 0.022 
   3   (0.919) 0.969 0.932 0.879 0.931 0.878 0.917 0.888 0.831 0.974 0.994 0.904 0.978 

Locus 449 : 
2 alleles
5.1% missing data
   2   (0.407) 0.433 0.146 0.396 0.542 0.412 0.411 0.438 0.560 0.443 0.728 0.067 0.261 
   4   (0.593) 0.567 0.854 0.604 0.458 0.588 0.589 0.562 0.440 0.557 0.272 0.933 0.739 

Locus 450 : 
2 alleles
13.0% missing data
   2   (0.842) 0.852 0.943 0.916 0.717 0.883 0.901 0.836 0.976 0.974 0.510 0.407 0.994 
   4   (0.158) 0.148 0.057 0.084 0.283 0.117 0.099 0.164 0.024 0.026 0.490 0.593 0.006 

Locus 451 : 
2 alleles
2.9% missing data
   2   (0.794) 0.779 0.904 0.864 0.770 0.671 0.860 0.481 0.948 0.976 0.885 0.881 0.931 
   4   (0.206) 0.221 0.096 0.136 0.230 0.329 0.140 0.519 0.052 0.024 0.115 0.119 0.069 

Locus 452 : 
2 alleles
2.2% missing data
   2   (0.627) 0.621 0.616 0.587 0.895 0.733 0.648 0.575 0.625 0.892 0.648 0.123 0.767 
   4   (0.373) 0.379 0.384 0.413 0.105 0.267 0.352 0.425 0.375 0.108 0.352 0.877 0.233 

Locus 453 : 
2 alleles
8.0% missing data
   4   (0.340) 0.359 0.452 0.370 0.301 0.273 0.314 0.180 0.441 0.617 0.065 0.342 0.031 
   2   (0.660) 0.641 0.548 0.630 0.699 0.727 0.686 0.820 0.559 0.383 0.935 0.658 0.969 

Locus 454 : 
2 alleles
2.9% missing data
   4   (0.919) 0.949 0.958 0.910 0.993 0.950 0.928 0.976 0.733 0.969 0.993 0.941 0.993 
   2   (0.081) 0.051 0.042 0.090 0.007 0.050 0.072 0.024 0.267 0.031 0.007 0.059 0.007 

Locus 455 : 
2 alleles
11.6% missing data
   1   (0.905) 0.934 0.944 0.907 0.985 0.940 0.928 0.976 0.607 0.980 0.988 0.927 0.887 
   3   (0.095) 0.066 0.056 0.093 0.015 0.060 0.072 0.024 0.393 0.020 0.012 0.073 0.113 

Locus 456 : 
2 alleles
2.9% missing data
   4   (0.869) 0.891 0.962 0.894 0.967 0.873 0.872 0.682 0.830 0.950 0.902 0.910 0.969 
   2   (0.131) 0.109 0.038 0.106 0.033 0.127 0.128 0.318 0.170 0.050 0.098 0.090 0.031 

Locus 457 : 
2 alleles
11.6% missing data
   3   (0.901) 0.862 0.978 0.950 0.983 0.945 0.935 0.942 0.951 0.981 0.967 0.979 0.992 
   2   (0.099) 0.138 0.022 0.050 0.017 0.055 0.065 0.058 0.049 0.019 0.033 0.021 0.008 

Locus 458 : 
2 alleles
13.0% missing data
   1   (0.834) 0.873 0.912 0.808 0.966 0.823 0.876 0.905 0.882 0.870 0.933 0.931 0.337 
   3   (0.166) 0.127 0.088 0.192 0.034 0.177 0.124 0.095 0.118 0.130 0.067 0.069 0.663 

Locus 459 : 
2 alleles
12.3% missing data
   3   (0.934) 0.983 0.976 0.949 0.981 0.909 0.815 0.989 0.336 0.975 0.997 0.993 0.996 
   4   (0.066) 0.017 0.024 0.051 0.019 0.091 0.185 0.011 0.664 0.025 0.003 0.007 0.004 

Locus 460 : 
2 alleles
6.5% missing data
   1   (0.834) 0.842 0.951 0.879 0.061 0.880 0.877 0.669 0.720 0.923 0.945 0.978 0.827 
   3   (0.166) 0.158 0.049 0.121 0.939 0.120 0.123 0.331 0.280 0.077 0.055 0.022 0.173 

Locus 461 : 
2 alleles
7.2% missing data
   2   (0.745) 0.782 0.811 0.817 0.057 0.751 0.801 0.897 0.754 0.951 0.846 0.129 0.691 
   4   (0.255) 0.218 0.189 0.183 0.943 0.249 0.199 0.103 0.246 0.049 0.154 0.871 0.309 

Locus 462 : 
2 alleles
3.6% missing data
   2   (0.637) 0.585 0.648 0.669 0.589 0.656 0.712 0.653 0.356 0.162 0.919 0.876 0.963 
   4   (0.363) 0.415 0.352 0.331 0.411 0.344 0.288 0.347 0.644 0.838 0.081 0.124 0.037 

Locus 463 : 
2 alleles
8.0% missing data
   1   (0.662) 0.585 0.769 0.636 0.693 0.765 0.664 0.616 0.780 0.874 0.794 0.766 0.974 
   3   (0.338) 0.415 0.231 0.364 0.307 0.235 0.336 0.384 0.220 0.126 0.206 0.234 0.026 

Locus 464 : 
2 alleles
4.3% missing data
   3   (0.901) 0.922 0.974 0.917 0.986 0.944 0.941 0.983 0.928 0.978 0.990 0.034 0.992 
   1   (0.099) 0.078 0.026 0.083 0.014 0.056 0.059 0.017 0.072 0.022 0.010 0.966 0.008 

Locus 465 : 
2 alleles
15.9% missing data
   1   (0.911) 0.935 0.970 0.894 0.894 0.971 0.935 0.950 0.727 0.747 0.987 0.820 0.976 
   3   (0.089) 0.065 0.030 0.106 0.106 0.029 0.065 0.050 0.273 0.253 0.013 0.180 0.024 

Locus 466 : 
2 alleles
13.0% missing data
   3   (0.784) 0.775 0.830 0.805 0.754 0.759 0.781 0.929 0.780 0.956 0.944 0.936 0.917 
   1   (0.216) 0.225 0.170 0.195 0.246 0.241 0.219 0.071 0.220 0.044 0.056 0.064 0.083 

Locus 467 : 
2 alleles
11.6% missing data
   1   (0.830) 0.881 0.777 0.816 0.971 0.801 0.828 0.812 0.760 0.627 0.972 0.885 0.963 
   3   (0.170) 0.119 0.223 0.184 0.029 0.199 0.172 0.188 0.240 0.373 0.028 0.115 0.037 

Locus 468 : 
2 alleles
3.6% missing data
   1   (0.197) 0.153 0.127 0.165 0.179 0.297 0.251 0.145 0.237 0.340 0.048 0.152 0.016 
   3   (0.803) 0.847 0.873 0.835 0.821 0.703 0.749 0.855 0.763 0.660 0.952 0.848 0.984 

Locus 469 : 
2 alleles
5.8% missing data
   2   (0.908) 0.911 0.965 0.928 0.972 0.951 0.946 0.909 0.919 0.962 0.982 0.886 0.978 
   4   (0.092) 0.089 0.035 0.072 0.028 0.049 0.054 0.091 0.081 0.038 0.018 0.114 0.022 

Locus 470 : 
2 alleles
5.1% missing data
   2   (0.416) 0.414 0.327 0.325 0.946 0.448 0.446 0.639 0.307 0.089 0.240 0.153 0.937 
   4   (0.584) 0.586 0.673 0.675 0.054 0.552 0.554 0.361 0.693 0.911 0.760 0.847 0.063 

Locus 471 : 
2 alleles
5.8% missing data
   2   (0.513) 0.534 0.547 0.538 0.097 0.544 0.538 0.555 0.502 0.901 0.431 0.122 0.154 
   4   (0.487) 0.466 0.453 0.462 0.903 0.456 0.462 0.445 0.498 0.099 0.569 0.878 0.846 

Locus 472 : 
2 alleles
3.6% missing data
   3   (0.842) 0.867 0.908 0.854 0.982 0.765 0.838 0.813 0.884 0.952 0.963 0.942 0.986 
   4   (0.158) 0.133 0.092 0.146 0.018 0.235 0.162 0.187 0.116 0.048 0.037 0.058 0.014 

Locus 473 : 
2 alleles
2.9% missing data
   4   (0.879) 0.867 0.958 0.898 0.964 0.923 0.887 0.907 0.789 0.978 0.971 0.977 0.986 
   2   (0.121) 0.133 0.042 0.102 0.036 0.077 0.113 0.093 0.211 0.022 0.029 0.023 0.014 

Locus 474 : 
2 alleles
15.2% missing data
   1   (0.489) 0.453 0.443 0.581 0.398 0.571 0.549 0.389 0.255 0.480 0.392 0.451 0.505 
   3   (0.511) 0.547 0.557 0.419 0.602 0.429 0.451 0.611 0.745 0.520 0.608 0.549 0.495 

Locus 475 : 
2 alleles
11.6% missing data
   3   (0.871) 0.842 0.956 0.894 0.964 0.932 0.913 0.857 0.941 0.861 0.965 0.851 0.988 
   1   (0.129) 0.158 0.044 0.106 0.036 0.068 0.087 0.143 0.059 0.139 0.035 0.149 0.012 

Locus 476 : 
2 alleles
13.0% missing data
   4   (0.917) 0.978 0.876 0.781 0.992 0.903 0.754 0.981 0.943 0.968 0.997 0.991 0.994 
   2   (0.083) 0.022 0.124 0.219 0.008 0.097 0.246 0.019 0.057 0.032 0.003 0.009 0.006 

Locus 477 : 
2 alleles
15.2% missing data
   2   (0.220) 0.278 0.090 0.143 0.055 0.174 0.182 0.290 0.419 0.042 0.112 0.440 0.020 
   4   (0.780) 0.722 0.910 0.857 0.945 0.826 0.818 0.710 0.581 0.958 0.888 0.560 0.980 

Locus 478 : 
2 alleles
6.5% missing data
   4   (0.943) 0.987 0.955 0.861 0.996 0.961 0.913 0.997 0.550 0.996 0.998 0.982 0.996 
   2   (0.057) 0.013 0.045 0.139 0.004 0.039 0.087 0.003 0.450 0.004 0.002 0.018 0.004 

Locus 479 : 
2 alleles
11.6% missing data
   1   (0.858) 0.845 0.927 0.852 0.974 0.898 0.870 0.847 0.913 0.893 0.981 0.971 0.985 
   4   (0.142) 0.155 0.073 0.148 0.026 0.102 0.130 0.153 0.087 0.107 0.019 0.029 0.015 

Locus 480 : 
2 alleles
4.3% missing data
   1   (0.262) 0.121 0.653 0.337 0.202 0.356 0.261 0.262 0.275 0.945 0.042 0.063 0.769 
   3   (0.738) 0.879 0.347 0.663 0.798 0.644 0.739 0.738 0.725 0.055 0.958 0.937 0.231 

Locus 481 : 
2 alleles
2.2% missing data
   3   (0.877) 0.874 0.951 0.918 0.968 0.880 0.919 0.595 0.979 0.981 0.966 0.933 0.991 
   4   (0.123) 0.126 0.049 0.082 0.032 0.120 0.081 0.405 0.021 0.019 0.034 0.067 0.009 

Locus 482 : 
2 alleles
0.7% missing data
   2   (0.171) 0.210 0.049 0.107 0.019 0.191 0.110 0.071 0.198 0.049 0.085 0.655 0.016 
   4   (0.829) 0.790 0.951 0.893 0.981 0.809 0.890 0.929 0.802 0.951 0.915 0.345 0.984 

Locus 483 : 
2 alleles
13.0% missing data
   4   (0.753) 0.765 0.881 0.679 0.955 0.856 0.776 0.656 0.536 0.796 0.654 0.939 0.583 
   2   (0.247) 0.235 0.119 0.321 0.045 0.144 0.224 0.344 0.464 0.204 0.346 0.061 0.417 

Locus 484 : 
2 alleles
12.3% missing data
   3   (0.903) 0.921 0.959 0.912 0.983 0.935 0.931 0.960 0.736 0.877 0.981 0.987 0.976 
   1   (0.097) 0.079 0.041 0.088 0.017 0.065 0.069 0.040 0.264 0.123 0.019 0.013 0.024 

Locus 485 : 
2 alleles
13.0% missing data
   3   (0.835) 0.797 0.916 0.857 0.965 0.885 0.842 0.964 0.775 0.829 0.968 0.968 0.983 
   1   (0.165) 0.203 0.084 0.143 0.035 0.115 0.158 0.036 0.225 0.171 0.032 0.032 0.017 

Locus 486 : 
2 alleles
3.6% missing data
   4   (0.896) 0.931 0.962 0.917 0.991 0.906 0.949 0.922 0.972 0.933 0.981 0.981 0.059 
   2   (0.104) 0.069 0.038 0.083 0.009 0.094 0.051 0.078 0.028 0.067 0.019 0.019 0.941 

Locus 487 : 
2 alleles
2.9% missing data
   2   (0.166) 0.178 0.052 0.102 0.435 0.103 0.111 0.526 0.047 0.026 0.236 0.207 0.010 
   3   (0.834) 0.822 0.948 0.898 0.565 0.897 0.889 0.474 0.953 0.974 0.764 0.793 0.990 

Locus 488 : 
2 alleles
5.8% missing data
   2   (0.817) 0.837 0.844 0.799 0.933 0.816 0.828 0.843 0.680 0.869 0.965 0.885 0.986 
   4   (0.183) 0.163 0.156 0.201 0.067 0.184 0.172 0.157 0.320 0.131 0.035 0.115 0.014 

Locus 489 : 
2 alleles
12.3% missing data
   1   (0.482) 0.460 0.442 0.421 0.915 0.501 0.407 0.714 0.266 0.464 0.833 0.764 0.142 
   3   (0.518) 0.540 0.558 0.579 0.085 0.499 0.593 0.286 0.734 0.536 0.167 0.236 0.858 

Locus 490 : 
2 alleles
3.6% missing data
   2   (0.883) 0.876 0.966 0.928 0.882 0.893 0.908 0.753 0.965 0.892 0.969 0.985 0.989 
   4   (0.117) 0.124 0.034 0.072 0.118 0.107 0.092 0.247 0.035 0.108 0.031 0.015 0.011 

Locus 491 : 
2 alleles
5.1% missing data
   3   (0.076) 0.028 0.048 0.116 0.006 0.131 0.081 0.073 0.161 0.018 0.004 0.019 0.016 
   1   (0.924) 0.972 0.952 0.884 0.994 0.869 0.919 0.927 0.839 0.982 0.996 0.981 0.984 

Locus 492 : 
2 alleles
1.4% missing data
   1   (0.902) 0.908 0.977 0.938 0.993 0.871 0.889 0.972 0.981 0.926 0.987 0.981 0.992 
   3   (0.098) 0.092 0.023 0.062 0.007 0.129 0.111 0.028 0.019 0.074 0.013 0.019 0.008 

Locus 493 : 
2 alleles
10.9% missing data
   2   (0.851) 0.858 0.911 0.848 0.972 0.836 0.849 0.933 0.922 0.935 0.973 0.954 0.957 
   4   (0.149) 0.142 0.089 0.152 0.028 0.164 0.151 0.067 0.078 0.065 0.027 0.046 0.043 

Locus 494 : 
2 alleles
2.9% missing data
   4   (0.822) 0.798 0.945 0.919 0.818 0.685 0.890 0.784 0.969 0.963 0.885 0.371 0.986 
   3   (0.178) 0.202 0.055 0.081 0.182 0.315 0.110 0.216 0.031 0.037 0.115 0.629 0.014 

Locus 495 : 
2 alleles
14.5% missing data
   2   (0.805) 0.806 0.912 0.861 0.872 0.840 0.885 0.738 0.891 0.964 0.552 0.958 0.264 
   4   (0.195) 0.194 0.088 0.139 0.128 0.160 0.115 0.262 0.109 0.036 0.448 0.042 0.736 

Locus 496 : 
2 alleles
2.9% missing data
   4   (0.847) 0.861 0.940 0.882 0.774 0.877 0.856 0.903 0.727 0.674 0.974 0.696 0.988 
   2   (0.153) 0.139 0.060 0.118 0.226 0.123 0.144 0.097 0.273 0.326 0.026 0.304 0.012 

Locus 497 : 
2 alleles
4.3% missing data
   1   (0.845) 0.876 0.891 0.777 0.882 0.861 0.855 0.814 0.684 0.956 0.978 0.965 0.986 
   3   (0.155) 0.124 0.109 0.223 0.118 0.139 0.145 0.186 0.316 0.044 0.022 0.035 0.014 

Locus 498 : 
2 alleles
12.3% missing data
   3   (0.873) 0.922 0.945 0.876 0.988 0.837 0.874 0.916 0.954 0.903 0.975 0.341 0.991 
   2   (0.127) 0.078 0.055 0.124 0.012 0.163 0.126 0.084 0.046 0.097 0.025 0.659 0.009 

Locus 499 : 
2 alleles
4.3% missing data
   4   (0.905) 0.913 0.979 0.964 0.983 0.909 0.963 0.759 0.991 0.379 0.967 0.986 0.991 
   2   (0.095) 0.087 0.021 0.036 0.017 0.091 0.037 0.241 0.009 0.621 0.033 0.014 0.009 

Locus 500 : 
2 alleles
15.2% missing data
   1   (0.826) 0.758 0.931 0.869 0.831 0.742 0.899 0.952 0.953 0.967 0.960 0.956 0.981 
   3   (0.174) 0.242 0.069 0.131 0.169 0.258 0.101 0.048 0.047 0.033 0.040 0.044 0.019 

Locus 501 : 
2 alleles
1.4% missing data
   1   (0.659) 0.621 0.774 0.605 0.035 0.644 0.726 0.827 0.690 0.942 0.926 0.410 0.965 
   2   (0.341) 0.379 0.226 0.395 0.965 0.356 0.274 0.173 0.310 0.058 0.074 0.590 0.035 

Locus 502 : 
2 alleles
10.9% missing data
   2   (0.943) 0.985 0.902 0.916 0.984 0.894 0.956 0.987 0.960 0.980 0.998 0.995 0.996 
   4   (0.057) 0.015 0.098 0.084 0.016 0.106 0.044 0.013 0.040 0.020 0.002 0.005 0.004 

Locus 503 : 
2 alleles
16.7% missing data
   4   (0.812) 0.708 0.910 0.862 0.969 0.804 0.866 0.935 0.893 0.956 0.968 0.904 0.981 
   3   (0.188) 0.292 0.090 0.138 0.031 0.196 0.134 0.065 0.107 0.044 0.032 0.096 0.019 

Locus 504 : 
2 alleles
6.5% missing data
   1   (0.791) 0.738 0.742 0.793 0.971 0.797 0.886 0.853 0.917 0.948 0.934 0.971 0.928 
   3   (0.209) 0.262 0.258 0.207 0.029 0.203 0.114 0.147 0.083 0.052 0.066 0.029 0.072 

Locus 505 : 
2 alleles
11.6% missing data
   1   (0.388) 0.313 0.577 0.428 0.337 0.432 0.378 0.198 0.048 0.459 0.190 0.923 0.785 
   3   (0.612) 0.687 0.423 0.572 0.663 0.568 0.622 0.802 0.952 0.541 0.810 0.077 0.215 

Locus 506 : 
2 alleles
3.6% missing data
   4   (0.906) 0.925 0.933 0.925 0.991 0.918 0.918 0.987 0.908 0.952 0.991 0.961 0.993 
   2   (0.094) 0.075 0.067 0.075 0.009 0.082 0.082 0.013 0.092 0.048 0.009 0.039 0.007 

Locus 507 : 
2 alleles
5.8% missing data
   4   (0.599) 0.616 0.712 0.698 0.476 0.541 0.548 0.792 0.605 0.624 0.509 0.693 0.143 
   1   (0.401) 0.384 0.288 0.302 0.524 0.459 0.452 0.208 0.395 0.376 0.491 0.307 0.857 

Locus 508 : 
2 alleles
18.1% missing data
   3   (0.911) 0.955 0.915 0.868 0.991 0.927 0.936 0.683 0.844 0.934 0.993 0.941 0.994 
   4   (0.089) 0.045 0.085 0.132 0.009 0.073 0.064 0.317 0.156 0.066 0.007 0.059 0.006 

Locus 509 : 
2 alleles
17.4% missing data
   1   (0.827) 0.822 0.888 0.860 0.969 0.784 0.800 0.815 0.869 0.970 0.969 0.963 0.987 
   3   (0.173) 0.178 0.112 0.140 0.031 0.216 0.200 0.185 0.131 0.030 0.031 0.037 0.013 

Locus 510 : 
2 alleles
4.3% missing data
   1   (0.701) 0.613 0.757 0.767 0.952 0.806 0.753 0.856 0.232 0.900 0.936 0.046 0.974 
   4   (0.299) 0.387 0.243 0.233 0.048 0.194 0.247 0.144 0.768 0.100 0.064 0.954 0.026 

Locus 511 : 
2 alleles
15.9% missing data
   1   (0.892) 0.875 0.978 0.959 0.967 0.927 0.929 0.464 0.988 0.970 0.926 0.914 0.993 
   3   (0.108) 0.125 0.022 0.041 0.033 0.073 0.071 0.536 0.012 0.030 0.074 0.086 0.007 

Locus 512 : 
2 alleles
15.9% missing data
   3   (0.895) 0.928 0.964 0.942 0.924 0.902 0.928 0.884 0.883 0.990 0.962 0.984 0.242 
   1   (0.105) 0.072 0.036 0.058 0.076 0.098 0.072 0.116 0.117 0.010 0.038 0.016 0.758 

Locus 513 : 
2 alleles
3.6% missing data
   2   (0.761) 0.726 0.899 0.752 0.825 0.838 0.771 0.852 0.946 0.922 0.682 0.892 0.837 
   4   (0.239) 0.274 0.101 0.248 0.175 0.162 0.229 0.148 0.054 0.078 0.318 0.108 0.163 

Locus 514 : 
2 alleles
10.1% missing data
   1   (0.750) 0.701 0.888 0.771 0.739 0.713 0.710 0.800 0.564 0.921 0.964 0.959 0.977 
   3   (0.250) 0.299 0.112 0.229 0.261 0.287 0.290 0.200 0.436 0.079 0.036 0.041 0.023 

Locus 515 : 
2 alleles
3.6% missing data
   4   (0.863) 0.821 0.955 0.907 0.878 0.867 0.883 0.831 0.898 0.975 0.978 0.967 0.988 
   1   (0.137) 0.179 0.045 0.093 0.122 0.133 0.117 0.169 0.102 0.025 0.022 0.033 0.012 

Locus 516 : 
2 alleles
13.8% missing data
   2   (0.865) 0.891 0.862 0.870 0.877 0.851 0.876 0.827 0.899 0.973 0.983 0.952 0.990 
   4   (0.135) 0.109 0.138 0.130 0.123 0.149 0.124 0.173 0.101 0.027 0.017 0.048 0.010 

Locus 517 : 
2 alleles
3.6% missing data
   1   (0.724) 0.715 0.799 0.751 0.608 0.576 0.762 0.726 0.406 0.686 0.954 0.932 0.975 
   4   (0.276) 0.285 0.201 0.249 0.392 0.424 0.238 0.274 0.594 0.314 0.046 0.068 0.025 

Locus 518 : 
2 alleles
6.5% missing data
   4   (0.759) 0.740 0.831 0.789 0.891 0.789 0.750 0.679 0.621 0.946 0.896 0.843 0.975 
   3   (0.241) 0.260 0.169 0.211 0.109 0.211 0.250 0.321 0.379 0.054 0.104 0.157 0.025 

Locus 519 : 
2 alleles
2.9% missing data
   3   (0.701) 0.626 0.812 0.702 0.527 0.790 0.801 0.354 0.689 0.917 0.798 0.899 0.927 
   1   (0.299) 0.374 0.188 0.298 0.473 0.210 0.199 0.646 0.311 0.083 0.202 0.101 0.073 

Locus 520 : 
2 alleles
5.1% missing data
   3   (0.719) 0.575 0.929 0.869 0.726 0.851 0.898 0.866 0.756 0.978 0.114 0.455 0.135 
   4   (0.281) 0.425 0.071 0.131 0.274 0.149 0.102 0.134 0.244 0.022 0.886 0.545 0.865 

Locus 521 : 
2 alleles
3.6% missing data
   2   (0.877) 0.844 0.972 0.950 0.552 0.936 0.963 0.874 0.976 0.979 0.815 0.593 0.993 
   4   (0.123) 0.156 0.028 0.050 0.448 0.064 0.037 0.126 0.024 0.021 0.185 0.407 0.007 

Locus 522 : 
2 alleles
13.8% missing data
   2   (0.896) 0.961 0.902 0.839 0.984 0.838 0.805 0.978 0.795 0.933 0.994 0.967 0.992 
   4   (0.104) 0.039 0.098 0.161 0.016 0.162 0.195 0.022 0.205 0.067 0.006 0.033 0.008 

Locus 523 : 
2 alleles
7.2% missing data
   4   (0.862) 0.882 0.906 0.901 0.943 0.779 0.828 0.972 0.890 0.772 0.982 0.945 0.987 
   3   (0.138) 0.118 0.094 0.099 0.057 0.221 0.172 0.028 0.110 0.228 0.018 0.055 0.013 

Locus 524 : 
2 alleles
13.0% missing data
   1   (0.891) 0.857 0.967 0.932 0.913 0.931 0.937 0.911 0.965 0.982 0.975 0.904 0.991 
   3   (0.109) 0.143 0.033 0.068 0.087 0.069 0.063 0.089 0.035 0.018 0.025 0.096 0.009 

Locus 525 : 
2 alleles
8.0% missing data
   2   (0.911) 0.875 0.989 0.970 0.993 0.937 0.965 0.828 0.987 0.955 0.940 0.871 0.993 
   4   (0.089) 0.125 0.011 0.030 0.007 0.063 0.035 0.172 0.013 0.045 0.060 0.129 0.007 

Locus 526 : 
2 alleles
5.1% missing data
   2   (0.416) 0.404 0.380 0.463 0.481 0.389 0.452 0.274 0.328 0.465 0.364 0.133 0.552 
   3   (0.584) 0.596 0.620 0.537 0.519 0.611 0.548 0.726 0.672 0.535 0.636 0.867 0.448 

Locus 527 : 
2 alleles
5.1% missing data
   2   (0.848) 0.852 0.912 0.888 0.954 0.901 0.886 0.978 0.908 0.923 0.971 0.957 0.059 
   4   (0.152) 0.148 0.088 0.112 0.046 0.099 0.114 0.022 0.092 0.077 0.029 0.043 0.941 

Locus 528 : 
2 alleles
12.3% missing data
   4   (0.876) 0.938 0.931 0.920 0.866 0.750 0.868 0.823 0.978 0.857 0.959 0.408 0.984 
   1   (0.124) 0.062 0.069 0.080 0.134 0.250 0.132 0.177 0.022 0.143 0.041 0.592 0.016 

Locus 529 : 
2 alleles
12.3% missing data
   2   (0.878) 0.874 0.927 0.921 0.976 0.905 0.916 0.676 0.940 0.861 0.974 0.965 0.987 
   4   (0.122) 0.126 0.073 0.079 0.024 0.095 0.084 0.324 0.060 0.139 0.026 0.035 0.013 

Locus 530 : 
2 alleles
2.9% missing data
   1   (0.904) 0.938 0.942 0.897 0.987 0.905 0.924 0.679 0.886 0.983 0.991 0.970 0.992 
   4   (0.096) 0.062 0.058 0.103 0.013 0.095 0.076 0.321 0.114 0.017 0.009 0.030 0.008 

Locus 531 : 
2 alleles
4.3% missing data
   1   (0.755) 0.816 0.659 0.706 0.813 0.734 0.647 0.824 0.883 0.631 0.949 0.808 0.923 
   3   (0.245) 0.184 0.341 0.294 0.187 0.266 0.353 0.176 0.117 0.369 0.051 0.192 0.077 

Locus 532 : 
2 alleles
12.3% missing data
   1   (0.581) 0.687 0.306 0.399 0.585 0.462 0.427 0.835 0.469 0.884 0.942 0.593 0.949 
   4   (0.419) 0.313 0.694 0.601 0.415 0.538 0.573 0.165 0.531 0.116 0.058 0.407 0.051 

Locus 533 : 
2 alleles
5.1% missing data
   1   (0.874) 0.888 0.926 0.860 0.983 0.873 0.846 0.975 0.942 0.988 0.989 0.987 0.966 
   4   (0.126) 0.112 0.074 0.140 0.017 0.127 0.154 0.025 0.058 0.012 0.011 0.013 0.034 

Locus 534 : 
2 alleles
12.3% missing data
   2   (0.869) 0.912 0.799 0.884 0.906 0.801 0.883 0.962 0.844 0.979 0.982 0.951 0.969 
   4   (0.131) 0.088 0.201 0.116 0.094 0.199 0.117 0.038 0.156 0.021 0.018 0.049 0.031 

Locus 535 : 
2 alleles
17.4% missing data
   3   (0.664) 0.664 0.791 0.675 0.907 0.603 0.584 0.427 0.490 0.686 0.899 0.652 0.966 
   1   (0.336) 0.336 0.209 0.325 0.093 0.397 0.416 0.573 0.510 0.314 0.101 0.348 0.034 

Locus 536 : 
2 alleles
2.9% missing data
   1   (0.864) 0.857 0.946 0.852 0.892 0.925 0.910 0.935 0.580 0.961 0.951 0.947 0.967 
   3   (0.136) 0.143 0.054 0.148 0.108 0.075 0.090 0.065 0.420 0.039 0.049 0.053 0.033 

Locus 537 : 
2 alleles
3.6% missing data
   2   (0.461) 0.435 0.442 0.540 0.448 0.370 0.477 0.761 0.526 0.464 0.272 0.938 0.034 
   4   (0.539) 0.565 0.558 0.460 0.552 0.630 0.523 0.239 0.474 0.536 0.728 0.062 0.966 

Locus 538 : 
2 alleles
15.9% missing data
   3   (0.794) 0.720 0.921 0.862 0.972 0.746 0.858 0.796 0.924 0.668 0.915 0.962 0.979 
   1   (0.206) 0.280 0.079 0.138 0.028 0.254 0.142 0.204 0.076 0.332 0.085 0.038 0.021 

Locus 539 : 
2 alleles
13.8% missing data
   2   (0.783) 0.769 0.913 0.774 0.733 0.873 0.816 0.609 0.474 0.961 0.816 0.822 0.935 
   4   (0.217) 0.231 0.087 0.226 0.267 0.127 0.184 0.391 0.526 0.039 0.184 0.178 0.065 

Locus 540 : 
2 alleles
10.1% missing data
   2   (0.760) 0.678 0.899 0.803 0.931 0.856 0.834 0.881 0.522 0.942 0.895 0.829 0.273 
   4   (0.240) 0.322 0.101 0.197 0.069 0.144 0.166 0.119 0.478 0.058 0.105 0.171 0.727 

Locus 541 : 
2 alleles
11.6% missing data
   3   (0.604) 0.612 0.590 0.624 0.680 0.577 0.579 0.588 0.652 0.848 0.788 0.492 0.589 
   4   (0.396) 0.388 0.410 0.376 0.320 0.423 0.421 0.412 0.348 0.152 0.212 0.508 0.411 

Locus 542 : 
2 alleles
3.6% missing data
   1   (0.893) 0.861 0.988 0.971 0.978 0.942 0.963 0.676 0.985 0.101 0.954 0.910 0.993 
   3   (0.107) 0.139 0.012 0.029 0.022 0.058 0.037 0.324 0.015 0.899 0.046 0.090 0.007 

Locus 543 : 
2 alleles
10.1% missing data
   1   (0.924) 0.967 0.903 0.929 0.975 0.888 0.932 0.986 0.919 0.974 0.996 0.958 0.995 
   3   (0.076) 0.033 0.097 0.071 0.025 0.112 0.068 0.014 0.081 0.026 0.004 0.042 0.005 

Locus 544 : 
2 alleles
5.1% missing data
   1   (0.910) 0.910 0.970 0.917 0.844 0.955 0.945 0.919 0.983 0.987 0.986 0.969 0.980 
   3   (0.090) 0.090 0.030 0.083 0.156 0.045 0.055 0.081 0.017 0.013 0.014 0.031 0.020 

Locus 545 : 
2 alleles
2.9% missing data
   2   (0.828) 0.866 0.848 0.796 0.953 0.769 0.828 0.801 0.595 0.910 0.980 0.938 0.987 
   1   (0.172) 0.134 0.152 0.204 0.047 0.231 0.172 0.199 0.405 0.090 0.020 0.062 0.013 

Locus 546 : 
2 alleles
4.3% missing data
   2   (0.883) 0.913 0.936 0.880 0.724 0.909 0.889 0.960 0.814 0.987 0.985 0.968 0.781 
   4   (0.117) 0.087 0.064 0.120 0.276 0.091 0.111 0.040 0.186 0.013 0.015 0.032 0.219 

Locus 547 : 
2 alleles
5.8% missing data
   4   (0.744) 0.772 0.713 0.687 0.941 0.733 0.658 0.921 0.723 0.782 0.940 0.944 0.885 
   2   (0.256) 0.228 0.287 0.313 0.059 0.267 0.342 0.079 0.277 0.218 0.060 0.056 0.115 

Locus 548 : 
2 alleles
5.8% missing data
   3   (0.877) 0.854 0.961 0.921 0.746 0.905 0.910 0.955 0.982 0.981 0.953 0.968 0.987 
   1   (0.123) 0.146 0.039 0.079 0.254 0.095 0.090 0.045 0.018 0.019 0.047 0.032 0.013 

Locus 549 : 
2 alleles
2.9% missing data
   1   (0.117) 0.112 0.059 0.100 0.063 0.145 0.094 0.030 0.117 0.059 0.012 0.056 0.010 
   3   (0.883) 0.888 0.941 0.900 0.937 0.855 0.906 0.970 0.883 0.941 0.988 0.944 0.990 

Locus 550 : 
2 alleles
2.2% missing data
   1   (0.593) 0.585 0.717 0.601 0.600 0.597 0.517 0.584 0.750 0.436 0.785 0.413 0.963 
   4   (0.407) 0.415 0.283 0.399 0.400 0.403 0.483 0.416 0.250 0.564 0.215 0.587 0.037 

Locus 551 : 
2 alleles
2.9% missing data
   4   (0.897) 0.917 0.956 0.929 0.987 0.817 0.926 0.954 0.897 0.860 0.989 0.971 0.967 
   1   (0.103) 0.083 0.044 0.071 0.013 0.183 0.074 0.046 0.103 0.140 0.011 0.029 0.033 

Locus 552 : 
2 alleles
8.0% missing data
   2   (0.896) 0.952 0.815 0.856 0.994 0.880 0.846 0.831 0.878 0.989 0.993 0.969 0.991 
   4   (0.104) 0.048 0.185 0.144 0.006 0.120 0.154 0.169 0.122 0.011 0.007 0.031 0.009 

Locus 553 : 
2 alleles
10.1% missing data
   2   (0.789) 0.820 0.897 0.821 0.352 0.835 0.826 0.621 0.731 0.917 0.938 0.064 0.981 
   1   (0.211) 0.180 0.103 0.179 0.648 0.165 0.174 0.379 0.269 0.083 0.062 0.936 0.019 

Locus 554 : 
2 alleles
4.3% missing data
   1   (0.837) 0.746 0.959 0.925 0.841 0.836 0.911 0.920 0.888 0.976 0.911 0.667 0.985 
   3   (0.163) 0.254 0.041 0.075 0.159 0.164 0.089 0.080 0.112 0.024 0.089 0.333 0.015 

Locus 555 : 
2 alleles
11.6% missing data
   2   (0.866) 0.891 0.880 0.902 0.977 0.913 0.871 0.912 0.832 0.792 0.979 0.573 0.990 
   4   (0.134) 0.109 0.120 0.098 0.023 0.087 0.129 0.088 0.168 0.208 0.021 0.427 0.010 

Locus 556 : 
2 alleles
5.8% missing data
   4   (0.555) 0.390 0.866 0.789 0.582 0.640 0.730 0.374 0.566 0.431 0.073 0.109 0.961 
   2   (0.445) 0.610 0.134 0.211 0.418 0.360 0.270 0.626 0.434 0.569 0.927 0.891 0.039 

Locus 557 : 
2 alleles
14.5% missing data
   1   (0.818) 0.830 0.874 0.797 0.950 0.815 0.745 0.921 0.924 0.848 0.966 0.933 0.979 
   3   (0.182) 0.170 0.126 0.203 0.050 0.185 0.255 0.079 0.076 0.152 0.034 0.067 0.021 

Locus 558 : 
2 alleles
10.9% missing data
   1   (0.876) 0.895 0.970 0.947 0.080 0.922 0.953 0.820 0.950 0.916 0.899 0.906 0.492 
   2   (0.124) 0.105 0.030 0.053 0.920 0.078 0.047 0.180 0.050 0.084 0.101 0.094 0.508 

Locus 559 : 
2 alleles
2.2% missing data
   1   (0.910) 0.935 0.936 0.938 0.985 0.937 0.911 0.896 0.933 0.962 0.990 0.974 0.991 
   4   (0.090) 0.065 0.064 0.062 0.015 0.063 0.089 0.104 0.067 0.038 0.010 0.026 0.009 

Locus 560 : 
2 alleles
13.8% missing data
   2   (0.709) 0.736 0.908 0.754 0.703 0.754 0.664 0.784 0.612 0.506 0.622 0.187 0.574 
   4   (0.291) 0.264 0.092 0.246 0.297 0.246 0.336 0.216 0.388 0.494 0.378 0.813 0.426 

Locus 561 : 
2 alleles
5.8% missing data
   1   (0.499) 0.498 0.501 0.499 0.491 0.499 0.499 0.499 0.504 0.493 0.507 0.485 0.494 
   3   (0.501) 0.502 0.499 0.501 0.509 0.501 0.501 0.501 0.496 0.507 0.493 0.515 0.506 

Locus 562 : 
2 alleles
2.2% missing data
   2   (0.919) 0.941 0.976 0.960 0.934 0.900 0.918 0.915 0.971 0.980 0.988 0.958 0.992 
   4   (0.081) 0.059 0.024 0.040 0.066 0.100 0.082 0.085 0.029 0.020 0.012 0.042 0.008 

Locus 563 : 
2 alleles
1.4% missing data
   1   (0.885) 0.921 0.922 0.917 0.992 0.725 0.829 0.979 0.936 0.992 0.993 0.989 0.986 
   4   (0.115) 0.079 0.078 0.083 0.008 0.275 0.171 0.021 0.064 0.008 0.007 0.011 0.014 

Locus 564 : 
2 alleles
13.0% missing data
   4   (0.940) 0.983 0.935 0.945 0.973 0.844 0.856 0.995 0.982 0.996 0.998 0.996 0.996 
   3   (0.060) 0.017 0.065 0.055 0.027 0.156 0.144 0.005 0.018 0.004 0.002 0.004 0.004 

Locus 565 : 
2 alleles
1.4% missing data
   3   (0.887) 0.949 0.887 0.713 0.991 0.909 0.773 0.993 0.909 0.967 0.994 0.991 0.990 
   1   (0.113) 0.051 0.113 0.287 0.009 0.091 0.227 0.007 0.091 0.033 0.006 0.009 0.010 

Locus 566 : 
2 alleles
7.2% missing data
   1   (0.882) 0.866 0.943 0.942 0.938 0.820 0.915 0.973 0.861 0.966 0.983 0.967 0.983 
   3   (0.118) 0.134 0.057 0.058 0.062 0.180 0.085 0.027 0.139 0.034 0.017 0.033 0.017 

Locus 567 : 
2 alleles
10.9% missing data
   2   (0.717) 0.719 0.661 0.785 0.902 0.705 0.748 0.636 0.796 0.960 0.840 0.795 0.343 
   4   (0.283) 0.281 0.339 0.215 0.098 0.295 0.252 0.364 0.204 0.040 0.160 0.205 0.657 

Locus 568 : 
2 alleles
10.1% missing data
   3   (0.521) 0.508 0.666 0.543 0.470 0.464 0.599 0.362 0.382 0.434 0.702 0.364 0.298 
   4   (0.479) 0.492 0.334 0.457 0.530 0.536 0.401 0.638 0.618 0.566 0.298 0.636 0.702 

Locus 569 : 
2 alleles
12.3% missing data
   4   (0.844) 0.861 0.885 0.862 0.935 0.884 0.877 0.826 0.801 0.775 0.952 0.668 0.962 
   1   (0.156) 0.139 0.115 0.138 0.065 0.116 0.123 0.174 0.199 0.225 0.048 0.332 0.038 

Locus 570 : 
2 alleles
1.4% missing data
   2   (0.833) 0.803 0.930 0.887 0.888 0.884 0.894 0.905 0.921 0.946 0.949 0.957 0.130 
   3   (0.167) 0.197 0.070 0.113 0.112 0.116 0.106 0.095 0.079 0.054 0.051 0.043 0.870 

Locus 571 : 
2 alleles
16.7% missing data
   3   (0.914) 0.944 0.985 0.963 0.710 0.955 0.954 0.878 0.959 0.976 0.859 0.981 0.627 
   2   (0.086) 0.056 0.015 0.037 0.290 0.045 0.046 0.122 0.041 0.024 0.141 0.019 0.373 

Locus 572 : 
2 alleles
10.1% missing data
   2   (0.590) 0.474 0.732 0.699 0.897 0.610 0.629 0.462 0.694 0.850 0.752 0.597 0.506 
   1   (0.410) 0.526 0.268 0.301 0.103 0.390 0.371 0.538 0.306 0.150 0.248 0.403 0.494 

Locus 573 : 
2 alleles
13.8% missing data
   2   (0.773) 0.887 0.418 0.673 0.963 0.705 0.621 0.813 0.733 0.719 0.975 0.886 0.982 
   4   (0.227) 0.113 0.582 0.327 0.037 0.295 0.379 0.187 0.267 0.281 0.025 0.114 0.018 

Locus 574 : 
2 alleles
3.6% missing data
   3   (0.889) 0.871 0.970 0.943 0.930 0.917 0.935 0.861 0.968 0.884 0.975 0.693 0.992 
   1   (0.111) 0.129 0.030 0.057 0.070 0.083 0.065 0.139 0.032 0.116 0.025 0.307 0.008 

Locus 575 : 
2 alleles
12.3% missing data
   1   (0.891) 0.851 0.974 0.943 0.929 0.919 0.946 0.940 0.914 0.813 0.976 0.910 0.976 
   3   (0.109) 0.149 0.026 0.057 0.071 0.081 0.054 0.060 0.086 0.187 0.024 0.090 0.024 

Locus 576 : 
2 alleles
10.9% missing data
   1   (0.793) 0.840 0.868 0.700 0.831 0.835 0.673 0.950 0.929 0.971 0.967 0.955 0.164 
   4   (0.207) 0.160 0.132 0.300 0.169 0.165 0.327 0.050 0.071 0.029 0.033 0.045 0.836 

Locus 577 : 
2 alleles
4.3% missing data
   1   (0.905) 0.896 0.967 0.917 0.982 0.944 0.919 0.989 0.977 0.967 0.992 0.963 0.992 
   2   (0.095) 0.104 0.033 0.083 0.018 0.056 0.081 0.011 0.023 0.033 0.008 0.037 0.008 

Locus 578 : 
2 alleles
14.5% missing data
   2   (0.152) 0.173 0.068 0.128 0.104 0.090 0.121 0.072 0.754 0.016 0.034 0.029 0.015 
   4   (0.848) 0.827 0.932 0.872 0.896 0.910 0.879 0.928 0.246 0.984 0.966 0.971 0.985 

Locus 579 : 
2 alleles
15.2% missing data
   1   (0.897) 0.911 0.966 0.951 0.872 0.924 0.964 0.889 0.993 0.979 0.975 0.967 0.078 
   4   (0.103) 0.089 0.034 0.049 0.128 0.076 0.036 0.111 0.007 0.021 0.025 0.033 0.922 

Locus 580 : 
2 alleles
9.4% missing data
   2   (0.887) 0.845 0.981 0.965 0.812 0.932 0.957 0.938 0.963 0.798 0.926 0.503 0.991 
   4   (0.113) 0.155 0.019 0.035 0.188 0.068 0.043 0.062 0.037 0.202 0.074 0.497 0.009 

Locus 581 : 
2 alleles
5.1% missing data
   1   (0.805) 0.783 0.908 0.878 0.708 0.863 0.880 0.897 0.595 0.906 0.921 0.870 0.167 
   3   (0.195) 0.217 0.092 0.122 0.292 0.137 0.120 0.103 0.405 0.094 0.079 0.130 0.833 

Locus 582 : 
2 alleles
2.9% missing data
   3   (0.915) 0.891 0.981 0.963 0.942 0.940 0.943 0.988 0.857 0.985 0.989 0.982 0.985 
   1   (0.085) 0.109 0.019 0.037 0.058 0.060 0.057 0.012 0.143 0.015 0.011 0.018 0.015 

Locus 583 : 
2 alleles
4.3% missing data
   3   (0.099) 0.060 0.044 0.084 0.019 0.191 0.124 0.032 0.206 0.008 0.010 0.012 0.025 
   4   (0.901) 0.940 0.956 0.916 0.981 0.809 0.876 0.968 0.794 0.992 0.990 0.988 0.975 

Locus 584 : 
2 alleles
4.3% missing data
   3   (0.887) 0.871 0.984 0.962 0.928 0.945 0.959 0.960 0.988 0.969 0.678 0.795 0.223 
   2   (0.113) 0.129 0.016 0.038 0.072 0.055 0.041 0.040 0.012 0.031 0.322 0.205 0.777 

Locus 585 : 
2 alleles
6.5% missing data
   2   (0.356) 0.162 0.798 0.620 0.055 0.573 0.613 0.187 0.761 0.086 0.027 0.076 0.044 
   4   (0.644) 0.838 0.202 0.380 0.945 0.427 0.387 0.813 0.239 0.914 0.973 0.924 0.956 

Locus 586 : 
2 alleles
12.3% missing data
   1   (0.277) 0.324 0.183 0.322 0.071 0.273 0.216 0.168 0.167 0.372 0.151 0.144 0.022 
   3   (0.723) 0.676 0.817 0.678 0.929 0.727 0.784 0.832 0.833 0.628 0.849 0.856 0.978 

Locus 587 : 
2 alleles
1.4% missing data
   2   (0.854) 0.835 0.964 0.918 0.973 0.900 0.879 0.892 0.949 0.975 0.699 0.897 0.675 
   4   (0.146) 0.165 0.036 0.082 0.027 0.100 0.121 0.108 0.051 0.025 0.301 0.103 0.325 

Locus 588 : 
2 alleles
13.0% missing data
   2   (0.906) 0.911 0.984 0.957 0.942 0.966 0.949 0.701 0.921 0.937 0.925 0.512 0.993 
   1   (0.094) 0.089 0.016 0.043 0.058 0.034 0.051 0.299 0.079 0.063 0.075 0.488 0.007 

Locus 589 : 
2 alleles
16.7% missing data
   1   (0.672) 0.647 0.715 0.797 0.703 0.603 0.757 0.871 0.732 0.940 0.492 0.170 0.675 
   3   (0.328) 0.353 0.285 0.203 0.297 0.397 0.243 0.129 0.268 0.060 0.508 0.830 0.325 

Locus 590 : 
2 alleles
5.8% missing data
   3   (0.899) 0.901 0.978 0.932 0.991 0.936 0.933 0.958 0.805 0.616 0.981 0.943 0.993 
   2   (0.101) 0.099 0.022 0.068 0.009 0.064 0.067 0.042 0.195 0.384 0.019 0.057 0.007 

Locus 591 : 
2 alleles
1.4% missing data
   2   (0.909) 0.838 0.985 0.968 0.975 0.938 0.950 0.982 0.973 0.952 0.982 0.964 0.991 
   4   (0.091) 0.162 0.015 0.032 0.025 0.062 0.050 0.018 0.027 0.048 0.018 0.036 0.009 

Locus 592 : 
2 alleles
10.9% missing data
   4   (0.888) 0.931 0.931 0.865 0.834 0.904 0.862 0.971 0.580 0.972 0.990 0.965 0.986 
   2   (0.112) 0.069 0.069 0.135 0.166 0.096 0.138 0.029 0.420 0.028 0.010 0.035 0.014 

Locus 593 : 
2 alleles
13.8% missing data
   1   (0.810) 0.802 0.949 0.877 0.083 0.811 0.845 0.774 0.948 0.888 0.901 0.630 0.955 
   3   (0.190) 0.198 0.051 0.123 0.917 0.189 0.155 0.226 0.052 0.112 0.099 0.370 0.045 

Locus 594 : 
2 alleles
18.8% missing data
   1   (0.094) 0.048 0.078 0.166 0.044 0.061 0.123 0.010 0.321 0.022 0.006 0.016 0.013 
   4   (0.906) 0.952 0.922 0.834 0.956 0.939 0.877 0.990 0.679 0.978 0.994 0.984 0.987 

Locus 595 : 
2 alleles
10.1% missing data
   4   (0.874) 0.827 0.971 0.957 0.519 0.917 0.957 0.946 0.970 0.983 0.920 0.407 0.976 
   2   (0.126) 0.173 0.029 0.043 0.481 0.083 0.043 0.054 0.030 0.017 0.080 0.593 0.024 

Locus 596 : 
2 alleles
14.5% missing data
   2   (0.802) 0.805 0.940 0.883 0.840 0.837 0.855 0.960 0.549 0.082 0.952 0.953 0.082 
   4   (0.198) 0.195 0.060 0.117 0.160 0.163 0.145 0.040 0.451 0.918 0.048 0.047 0.918 

Locus 597 : 
2 alleles
12.3% missing data
   1   (0.289) 0.257 0.210 0.320 0.281 0.299 0.317 0.479 0.291 0.123 0.145 0.257 0.316 
   4   (0.711) 0.743 0.790 0.680 0.719 0.701 0.683 0.521 0.709 0.877 0.855 0.743 0.684 

Locus 598 : 
2 alleles
14.5% missing data
   1   (0.743) 0.740 0.910 0.851 0.951 0.706 0.823 0.830 0.635 0.137 0.833 0.396 0.298 
   3   (0.257) 0.260 0.090 0.149 0.049 0.294 0.177 0.170 0.365 0.863 0.167 0.604 0.702 

Locus 599 : 
2 alleles
13.0% missing data
   3   (0.647) 0.676 0.725 0.679 0.943 0.683 0.645 0.554 0.545 0.592 0.826 0.054 0.347 
   1   (0.353) 0.324 0.275 0.321 0.057 0.317 0.355 0.446 0.455 0.408 0.174 0.946 0.653 

Locus 600 : 
2 alleles
2.9% missing data
   3   (0.826) 0.864 0.915 0.848 0.967 0.865 0.776 0.841 0.679 0.968 0.893 0.962 0.471 
   4   (0.174) 0.136 0.085 0.152 0.033 0.135 0.224 0.159 0.321 0.032 0.107 0.038 0.529 

Locus 601 : 
2 alleles
14.5% missing data
   3   (0.221) 0.204 0.129 0.254 0.066 0.308 0.250 0.110 0.434 0.213 0.041 0.063 0.020 
   1   (0.779) 0.796 0.871 0.746 0.934 0.692 0.750 0.890 0.566 0.787 0.959 0.937 0.980 

Locus 602 : 
2 alleles
8.0% missing data
   1   (0.101) 0.031 0.075 0.176 0.066 0.077 0.199 0.015 0.079 0.010 0.005 0.062 0.974 
   3   (0.899) 0.969 0.925 0.824 0.934 0.923 0.801 0.985 0.921 0.990 0.995 0.938 0.026 

Locus 603 : 
2 alleles
5.1% missing data
   1   (0.822) 0.697 0.969 0.920 0.979 0.905 0.887 0.682 0.921 0.740 0.820 0.811 0.989 
   2   (0.178) 0.303 0.031 0.080 0.021 0.095 0.113 0.318 0.079 0.260 0.180 0.189 0.011 

Locus 604 : 
2 alleles
5.8% missing data
   3   (0.705) 0.655 0.792 0.765 0.784 0.730 0.783 0.619 0.808 0.948 0.773 0.722 0.318 
   1   (0.295) 0.345 0.208 0.235 0.216 0.270 0.217 0.381 0.192 0.052 0.227 0.278 0.682 

Locus 605 : 
2 alleles
7.2% missing data
   4   (0.837) 0.845 0.851 0.859 0.954 0.835 0.879 0.780 0.729 0.954 0.954 0.949 0.985 
   2   (0.163) 0.155 0.149 0.141 0.046 0.165 0.121 0.220 0.271 0.046 0.046 0.051 0.015 

Locus 606 : 
2 alleles
10.9% missing data
   1   (0.768) 0.776 0.742 0.820 0.757 0.835 0.837 0.753 0.883 0.843 0.564 0.923 0.615 
   2   (0.232) 0.224 0.258 0.180 0.243 0.165 0.163 0.247 0.117 0.157 0.436 0.077 0.385 

Locus 607 : 
2 alleles
5.1% missing data
   3   (0.818) 0.749 0.955 0.905 0.759 0.876 0.871 0.741 0.235 0.963 0.921 0.958 0.929 
   1   (0.182) 0.251 0.045 0.095 0.241 0.124 0.129 0.259 0.765 0.037 0.079 0.042 0.071 

Locus 608 : 
2 alleles
2.9% missing data
   3   (0.939) 0.986 0.951 0.877 0.996 0.897 0.861 0.995 0.940 0.996 0.998 0.996 0.986 
   4   (0.061) 0.014 0.049 0.123 0.004 0.103 0.139 0.005 0.060 0.004 0.002 0.004 0.014 

Locus 609 : 
2 alleles
6.5% missing data
   3   (0.911) 0.868 0.989 0.974 0.973 0.963 0.977 0.707 0.994 0.982 0.922 0.591 0.992 
   1   (0.089) 0.132 0.011 0.026 0.027 0.037 0.023 0.293 0.006 0.018 0.078 0.409 0.008 

Locus 610 : 
2 alleles
0.7% missing data
   1   (0.661) 0.715 0.541 0.573 0.948 0.743 0.571 0.783 0.615 0.960 0.567 0.663 0.528 
   3   (0.339) 0.285 0.459 0.427 0.052 0.257 0.429 0.217 0.385 0.040 0.433 0.337 0.472 

Locus 611 : 
2 alleles
3.6% missing data
   4   (0.801) 0.767 0.889 0.797 0.343 0.849 0.839 0.886 0.854 0.895 0.968 0.947 0.929 
   3   (0.199) 0.233 0.111 0.203 0.657 0.151 0.161 0.114 0.146 0.105 0.032 0.053 0.071 

Locus 612 : 
2 alleles
2.9% missing data
   2   (0.945) 0.987 0.961 0.910 0.997 0.947 0.861 0.997 0.807 0.997 0.998 0.986 0.996 
   4   (0.055) 0.013 0.039 0.090 0.003 0.053 0.139 0.003 0.193 0.003 0.002 0.014 0.004 

Locus 613 : 
2 alleles
8.0% missing data
   3   (0.082) 0.032 0.063 0.071 0.048 0.077 0.113 0.018 0.717 0.006 0.004 0.012 0.005 
   4   (0.918) 0.968 0.937 0.929 0.952 0.923 0.887 0.982 0.283 0.994 0.996 0.988 0.995 

Locus 614 : 
2 alleles
13.8% missing data
   3   (0.899) 0.853 0.985 0.960 0.974 0.957 0.945 0.869 0.990 0.905 0.889 0.861 0.987 
   1   (0.101) 0.147 0.015 0.040 0.026 0.043 0.055 0.131 0.010 0.095 0.111 0.139 0.013 

Locus 615 : 
2 alleles
2.9% missing data
   2   (0.786) 0.728 0.877 0.822 0.748 0.850 0.853 0.923 0.778 0.949 0.801 0.919 0.984 
   4   (0.214) 0.272 0.123 0.178 0.252 0.150 0.147 0.077 0.222 0.051 0.199 0.081 0.016 

Locus 616 : 
2 alleles
11.6% missing data
   3   (0.847) 0.862 0.935 0.907 0.834 0.840 0.796 0.924 0.954 0.967 0.947 0.385 0.987 
   4   (0.153) 0.138 0.065 0.093 0.166 0.160 0.204 0.076 0.046 0.033 0.053 0.615 0.013 

Locus 617 : 
2 alleles
0.7% missing data
   2   (0.912) 0.908 0.981 0.944 0.945 0.934 0.939 0.983 0.715 0.987 0.989 0.947 0.994 
   4   (0.088) 0.092 0.019 0.056 0.055 0.066 0.061 0.017 0.285 0.013 0.011 0.053 0.006 

Locus 618 : 
2 alleles
13.8% missing data
   1   (0.062) 0.017 0.097 0.128 0.037 0.054 0.085 0.005 0.018 0.004 0.003 0.009 0.062 
   3   (0.938) 0.983 0.903 0.872 0.963 0.946 0.915 0.995 0.982 0.996 0.997 0.991 0.938 

Locus 619 : 
2 alleles
0.7% missing data
   2   (0.841) 0.854 0.867 0.857 0.966 0.850 0.846 0.775 0.950 0.982 0.940 0.917 0.985 
   4   (0.159) 0.146 0.133 0.143 0.034 0.150 0.154 0.225 0.050 0.018 0.060 0.083 0.015 

Locus 620 : 
2 alleles
11.6% missing data
   1   (0.797) 0.750 0.815 0.870 0.845 0.682 0.851 0.892 0.967 0.944 0.957 0.918 0.978 
   4   (0.203) 0.250 0.185 0.130 0.155 0.318 0.149 0.108 0.033 0.056 0.043 0.082 0.022 

Locus 621 : 
2 alleles
15.2% missing data
   1   (0.873) 0.867 0.973 0.943 0.829 0.848 0.914 0.586 0.950 0.746 0.962 0.901 0.874 
   3   (0.127) 0.133 0.027 0.057 0.171 0.152 0.086 0.414 0.050 0.254 0.038 0.099 0.126 

Locus 622 : 
2 alleles
4.3% missing data
   3   (0.611) 0.549 0.599 0.683 0.914 0.641 0.637 0.558 0.199 0.612 0.825 0.786 0.866 
   1   (0.389) 0.451 0.401 0.317 0.086 0.359 0.363 0.442 0.801 0.388 0.175 0.214 0.134 

Locus 623 : 
2 alleles
6.5% missing data
   1   (0.899) 0.895 0.967 0.923 0.982 0.951 0.941 0.815 0.964 0.961 0.962 0.865 0.991 
   3   (0.101) 0.105 0.033 0.077 0.018 0.049 0.059 0.185 0.036 0.039 0.038 0.135 0.009 

Locus 624 : 
2 alleles
13.0% missing data
   3   (0.773) 0.835 0.893 0.772 0.771 0.804 0.689 0.410 0.884 0.675 0.779 0.763 0.807 
   4   (0.227) 0.165 0.107 0.228 0.229 0.196 0.311 0.590 0.116 0.325 0.221 0.237 0.193 

Locus 625 : 
2 alleles
11.6% missing data
   1   (0.783) 0.754 0.717 0.757 0.940 0.854 0.861 0.747 0.884 0.920 0.956 0.645 0.792 
   3   (0.217) 0.246 0.283 0.243 0.060 0.146 0.139 0.253 0.116 0.080 0.044 0.355 0.208 

Locus 626 : 
2 alleles
7.2% missing data
   1   (0.881) 0.851 0.945 0.941 0.954 0.866 0.911 0.948 0.892 0.971 0.984 0.984 0.948 
   2   (0.119) 0.149 0.055 0.059 0.046 0.134 0.089 0.052 0.108 0.029 0.016 0.016 0.052 

Locus 627 : 
2 alleles
16.7% missing data
   2   (0.308) 0.257 0.232 0.377 0.266 0.250 0.453 0.469 0.316 0.933 0.058 0.133 0.030 
   4   (0.692) 0.743 0.768 0.623 0.734 0.750 0.547 0.531 0.684 0.067 0.942 0.867 0.970 

Locus 628 : 
2 alleles
3.6% missing data
   1   (0.448) 0.434 0.404 0.555 0.290 0.364 0.557 0.431 0.723 0.963 0.107 0.332 0.130 
   3   (0.552) 0.566 0.596 0.445 0.710 0.636 0.443 0.569 0.277 0.037 0.893 0.668 0.870 

Locus 629 : 
2 alleles
10.9% missing data
   1   (0.865) 0.853 0.950 0.875 0.976 0.945 0.880 0.856 0.965 0.843 0.935 0.748 0.957 
   3   (0.135) 0.147 0.050 0.125 0.024 0.055 0.120 0.144 0.035 0.157 0.065 0.252 0.043 

Locus 630 : 
2 alleles
1.4% missing data
   2   (0.080) 0.064 0.022 0.069 0.008 0.046 0.079 0.014 0.044 0.057 0.009 0.054 0.006 
   4   (0.920) 0.936 0.978 0.931 0.992 0.954 0.921 0.986 0.956 0.943 0.991 0.946 0.994 

Locus 631 : 
2 alleles
15.2% missing data
   2   (0.849) 0.784 0.968 0.929 0.761 0.901 0.914 0.666 0.874 0.923 0.829 0.934 0.989 
   4   (0.151) 0.216 0.032 0.071 0.239 0.099 0.086 0.334 0.126 0.077 0.171 0.066 0.011 

Locus 632 : 
2 alleles
4.3% missing data
   4   (0.804) 0.869 0.799 0.758 0.745 0.654 0.699 0.790 0.943 0.910 0.981 0.962 0.981 
   1   (0.196) 0.131 0.201 0.242 0.255 0.346 0.301 0.210 0.057 0.090 0.019 0.038 0.019 

Locus 633 : 
2 alleles
6.5% missing data
   1   (0.899) 0.919 0.946 0.938 0.932 0.901 0.922 0.868 0.937 0.987 0.959 0.967 0.946 
   3   (0.101) 0.081 0.054 0.062 0.068 0.099 0.078 0.132 0.063 0.013 0.041 0.033 0.054 

Locus 634 : 
2 alleles
1.4% missing data
   4   (0.906) 0.944 0.981 0.963 0.986 0.945 0.944 0.990 0.894 0.725 0.929 0.512 0.633 
   2   (0.094) 0.056 0.019 0.037 0.014 0.055 0.056 0.010 0.106 0.275 0.071 0.488 0.367 

Locus 635 : 
2 alleles
11.6% missing data
   2   (0.126) 0.095 0.123 0.156 0.110 0.098 0.092 0.046 0.254 0.137 0.019 0.039 0.008 
   4   (0.874) 0.905 0.877 0.844 0.890 0.902 0.908 0.954 0.746 0.863 0.981 0.961 0.992 

Locus 636 : 
2 alleles
15.9% missing data
   1   (0.887) 0.923 0.933 0.869 0.871 0.845 0.890 0.971 0.978 0.973 0.979 0.914 0.990 
   3   (0.113) 0.077 0.067 0.131 0.129 0.155 0.110 0.029 0.022 0.027 0.021 0.086 0.010 

Locus 637 : 
2 alleles
10.9% missing data
   3   (0.890) 0.851 0.979 0.938 0.944 0.956 0.943 0.883 0.785 0.927 0.882 0.986 0.944 
   1   (0.110) 0.149 0.021 0.062 0.056 0.044 0.057 0.117 0.215 0.073 0.118 0.014 0.056 

Locus 638 : 
2 alleles
4.3% missing data
   4   (0.897) 0.969 0.858 0.789 0.988 0.879 0.853 0.978 0.146 0.987 0.994 0.964 0.993 
   2   (0.103) 0.031 0.142 0.211 0.012 0.121 0.147 0.022 0.854 0.013 0.006 0.036 0.007 

Locus 639 : 
2 alleles
10.9% missing data
   3   (0.759) 0.723 0.602 0.832 0.929 0.786 0.827 0.857 0.631 0.954 0.887 0.907 0.919 
   1   (0.241) 0.277 0.398 0.168 0.071 0.214 0.173 0.143 0.369 0.046 0.113 0.093 0.081 

Locus 640 : 
2 alleles
9.4% missing data
   2   (0.805) 0.736 0.909 0.873 0.767 0.830 0.895 0.742 0.916 0.625 0.927 0.907 0.984 
   1   (0.195) 0.264 0.091 0.127 0.233 0.170 0.105 0.258 0.084 0.375 0.073 0.093 0.016 

Locus 641 : 
2 alleles
6.5% missing data
   1   (0.901) 0.945 0.879 0.887 0.820 0.899 0.925 0.991 0.891 0.989 0.990 0.975 0.907 
   3   (0.099) 0.055 0.121 0.113 0.180 0.101 0.075 0.009 0.109 0.011 0.010 0.025 0.093 

Locus 642 : 
2 alleles
13.0% missing data
   1   (0.893) 0.924 0.921 0.910 0.928 0.881 0.877 0.958 0.772 0.990 0.992 0.972 0.992 
   4   (0.107) 0.076 0.079 0.090 0.072 0.119 0.123 0.042 0.228 0.010 0.008 0.028 0.008 

Locus 643 : 
2 alleles
1.4% missing data
   2   (0.679) 0.671 0.786 0.727 0.735 0.774 0.666 0.655 0.771 0.663 0.281 0.912 0.832 
   4   (0.321) 0.329 0.214 0.273 0.265 0.226 0.334 0.345 0.229 0.337 0.719 0.088 0.168 

Locus 644 : 
2 alleles
5.8% missing data
   3   (0.872) 0.859 0.963 0.911 0.970 0.915 0.909 0.973 0.843 0.980 0.963 0.460 0.991 
   4   (0.128) 0.141 0.037 0.089 0.030 0.085 0.091 0.027 0.157 0.020 0.037 0.540 0.009 

Locus 645 : 
2 alleles
2.2% missing data
   3   (0.893) 0.908 0.911 0.906 0.975 0.948 0.923 0.840 0.927 0.955 0.965 0.922 0.971 
   2   (0.107) 0.092 0.089 0.094 0.025 0.052 0.077 0.160 0.073 0.045 0.035 0.078 0.029 

Locus 646 : 
2 alleles
16.7% missing data
   3   (0.884) 0.848 0.953 0.942 0.870 0.953 0.962 0.795 0.828 0.900 0.861 0.942 0.950 
   2   (0.116) 0.152 0.047 0.058 0.130 0.047 0.038 0.205 0.172 0.100 0.139 0.058 0.050 

Locus 647 : 
2 alleles
1.4% missing data
   1   (0.835) 0.853 0.898 0.890 0.865 0.761 0.875 0.903 0.954 0.955 0.923 0.961 0.576 
   2   (0.165) 0.147 0.102 0.110 0.135 0.239 0.125 0.097 0.046 0.045 0.077 0.039 0.424 

Locus 648 : 
2 alleles
11.6% missing data
   4   (0.923) 0.967 0.894 0.897 0.992 0.897 0.944 0.977 0.911 0.971 0.995 0.984 0.990 
   2   (0.077) 0.033 0.106 0.103 0.008 0.103 0.056 0.023 0.089 0.029 0.005 0.016 0.010 

Locus 649 : 
2 alleles
8.7% missing data
   2   (0.300) 0.245 0.406 0.322 0.207 0.286 0.259 0.286 0.179 0.320 0.711 0.194 0.165 
   4   (0.700) 0.755 0.594 0.678 0.793 0.714 0.741 0.714 0.821 0.680 0.289 0.806 0.835 

Locus 650 : 
2 alleles
15.2% missing data
   2   (0.778) 0.757 0.947 0.845 0.854 0.860 0.814 0.589 0.896 0.078 0.900 0.923 0.177 
   3   (0.222) 0.243 0.053 0.155 0.146 0.140 0.186 0.411 0.104 0.922 0.100 0.077 0.823 

Locus 651 : 
2 alleles
9.4% missing data
   1   (0.121) 0.065 0.157 0.144 0.016 0.209 0.115 0.105 0.228 0.061 0.012 0.026 0.008 
   4   (0.879) 0.935 0.843 0.856 0.984 0.791 0.885 0.895 0.772 0.939 0.988 0.974 0.992 

Locus 652 : 
2 alleles
10.1% missing data
   2   (0.948) 0.987 0.949 0.881 0.997 0.936 0.945 0.963 0.951 0.979 0.998 0.995 0.997 
   4   (0.052) 0.013 0.051 0.119 0.003 0.064 0.055 0.037 0.049 0.021 0.002 0.005 0.003 

Locus 653 : 
2 alleles
13.0% missing data
   1   (0.886) 0.859 0.973 0.907 0.894 0.950 0.897 0.974 0.900 0.899 0.978 0.835 0.966 
   3   (0.114) 0.141 0.027 0.093 0.106 0.050 0.103 0.026 0.100 0.101 0.022 0.165 0.034 

Locus 654 : 
2 alleles
10.1% missing data
   3   (0.830) 0.851 0.933 0.824 0.386 0.880 0.834 0.530 0.844 0.900 0.968 0.886 0.987 
   1   (0.170) 0.149 0.067 0.176 0.614 0.120 0.166 0.470 0.156 0.100 0.032 0.114 0.013 

Locus 655 : 
2 alleles
1.4% missing data
   3   (0.939) 0.987 0.943 0.915 0.997 0.846 0.861 0.990 0.915 0.996 0.998 0.995 0.996 
   2   (0.061) 0.013 0.057 0.085 0.003 0.154 0.139 0.010 0.085 0.004 0.002 0.005 0.004 

Locus 656 : 
2 alleles
2.2% missing data
   3   (0.750) 0.816 0.820 0.707 0.797 0.765 0.613 0.529 0.797 0.963 0.947 0.958 0.006 
   4   (0.250) 0.184 0.180 0.293 0.203 0.235 0.387 0.471 0.203 0.037 0.053 0.042 0.994 

Locus 657 : 
2 alleles
13.8% missing data
   4   (0.626) 0.604 0.684 0.659 0.919 0.571 0.669 0.554 0.792 0.670 0.615 0.751 0.475 
   2   (0.374) 0.396 0.316 0.341 0.081 0.429 0.331 0.446 0.208 0.330 0.385 0.249 0.525 

Locus 658 : 
2 alleles
18.1% missing data
   4   (0.883) 0.874 0.971 0.917 0.884 0.866 0.913 0.757 0.968 0.981 0.971 0.940 0.988 
   2   (0.117) 0.126 0.029 0.083 0.116 0.134 0.087 0.243 0.032 0.019 0.029 0.060 0.012 

Locus 659 : 
2 alleles
5.1% missing data
   2   (0.815) 0.822 0.931 0.845 0.474 0.851 0.865 0.896 0.896 0.964 0.920 0.945 0.142 
   4   (0.185) 0.178 0.069 0.155 0.526 0.149 0.135 0.104 0.104 0.036 0.080 0.055 0.858 

Locus 660 : 
2 alleles
4.3% missing data
   4   (0.892) 0.940 0.928 0.889 0.889 0.922 0.920 0.948 0.844 0.963 0.976 0.401 0.991 
   2   (0.108) 0.060 0.072 0.111 0.111 0.078 0.080 0.052 0.156 0.037 0.024 0.599 0.009 

Locus 661 : 
2 alleles
13.8% missing data
   1   (0.804) 0.810 0.939 0.870 0.084 0.890 0.864 0.856 0.817 0.878 0.745 0.757 0.419 
   3   (0.196) 0.190 0.061 0.130 0.916 0.110 0.136 0.144 0.183 0.122 0.255 0.243 0.581 

Locus 662 : 
2 alleles
2.2% missing data
   2   (0.888) 0.925 0.954 0.913 0.991 0.908 0.914 0.864 0.982 0.989 0.961 0.842 0.307 
   4   (0.112) 0.075 0.046 0.087 0.009 0.092 0.086 0.136 0.018 0.011 0.039 0.158 0.693 

Locus 663 : 
2 alleles
2.9% missing data
   3   (0.895) 0.872 0.978 0.942 0.944 0.936 0.928 0.982 0.249 0.970 0.989 0.975 0.993 
   1   (0.105) 0.128 0.022 0.058 0.056 0.064 0.072 0.018 0.751 0.030 0.011 0.025 0.007 

Locus 664 : 
2 alleles
15.9% missing data
   2   (0.898) 0.937 0.760 0.900 0.956 0.933 0.934 0.918 0.912 0.954 0.988 0.870 0.993 
   4   (0.102) 0.063 0.240 0.100 0.044 0.067 0.066 0.082 0.088 0.046 0.012 0.130 0.007 

Locus 665 : 
2 alleles
5.8% missing data
   1   (0.837) 0.839 0.914 0.898 0.694 0.901 0.882 0.890 0.525 0.965 0.742 0.923 0.989 
   3   (0.163) 0.161 0.086 0.102 0.306 0.099 0.118 0.110 0.475 0.035 0.258 0.077 0.011 

Locus 666 : 
2 alleles
5.1% missing data
   2   (0.880) 0.878 0.943 0.936 0.869 0.836 0.890 0.927 0.963 0.974 0.976 0.970 0.966 
   4   (0.120) 0.122 0.057 0.064 0.131 0.164 0.110 0.073 0.037 0.026 0.024 0.030 0.034 

Locus 667 : 
2 alleles
2.9% missing data
   3   (0.860) 0.743 0.960 0.924 0.955 0.937 0.933 0.933 0.825 0.868 0.937 0.957 0.990 
   1   (0.140) 0.257 0.040 0.076 0.045 0.063 0.067 0.067 0.175 0.132 0.063 0.043 0.010 

Locus 668 : 
2 alleles
5.1% missing data
   2   (0.776) 0.777 0.914 0.830 0.546 0.830 0.697 0.820 0.791 0.453 0.896 0.931 0.978 
   4   (0.224) 0.223 0.086 0.170 0.454 0.170 0.303 0.180 0.209 0.547 0.104 0.069 0.022 

Locus 669 : 
2 alleles
5.8% missing data
   1   (0.681) 0.748 0.713 0.633 0.949 0.622 0.575 0.950 0.226 0.572 0.952 0.900 0.157 
   3   (0.319) 0.252 0.287 0.367 0.051 0.378 0.425 0.050 0.774 0.428 0.048 0.100 0.843 

Locus 670 : 
2 alleles
3.6% missing data
   1   (0.833) 0.895 0.839 0.765 0.874 0.761 0.751 0.951 0.783 0.932 0.988 0.784 0.982 
   3   (0.167) 0.105 0.161 0.235 0.126 0.239 0.249 0.049 0.217 0.068 0.012 0.216 0.018 

Locus 671 : 
2 alleles
12.3% missing data
   2   (0.727) 0.738 0.779 0.709 0.710 0.735 0.779 0.778 0.863 0.935 0.712 0.856 0.420 
   4   (0.273) 0.262 0.221 0.291 0.290 0.265 0.221 0.222 0.137 0.065 0.288 0.144 0.580 

Locus 672 : 
2 alleles
16.7% missing data
   3   (0.857) 0.856 0.946 0.922 0.968 0.846 0.901 0.951 0.789 0.403 0.977 0.842 0.815 
   4   (0.143) 0.144 0.054 0.078 0.032 0.154 0.099 0.049 0.211 0.597 0.023 0.158 0.185 

Locus 673 : 
2 alleles
3.6% missing data
   1   (0.255) 0.267 0.177 0.179 0.295 0.239 0.214 0.256 0.451 0.080 0.075 0.175 0.872 
   4   (0.745) 0.733 0.823 0.821 0.705 0.761 0.786 0.744 0.549 0.920 0.925 0.825 0.128 

Locus 674 : 
2 alleles
13.0% missing data
   2   (0.695) 0.757 0.793 0.668 0.752 0.661 0.522 0.748 0.828 0.609 0.930 0.892 0.242 
   4   (0.305) 0.243 0.207 0.332 0.248 0.339 0.478 0.252 0.172 0.391 0.070 0.108 0.758 

Locus 675 : 
2 alleles
2.9% missing data
   1   (0.895) 0.874 0.978 0.944 0.980 0.927 0.940 0.981 0.928 0.496 0.984 0.982 0.986 
   3   (0.105) 0.126 0.022 0.056 0.020 0.073 0.060 0.019 0.072 0.504 0.016 0.018 0.014 

Locus 676 : 
2 alleles
11.6% missing data
   1   (0.618) 0.613 0.698 0.575 0.920 0.585 0.581 0.785 0.922 0.590 0.807 0.879 0.194 
   3   (0.382) 0.387 0.302 0.425 0.080 0.415 0.419 0.215 0.078 0.410 0.193 0.121 0.806 

Locus 677 : 
2 alleles
1.4% missing data
   3   (0.775) 0.811 0.872 0.823 0.903 0.670 0.684 0.881 0.958 0.887 0.944 0.958 0.087 
   1   (0.225) 0.189 0.128 0.177 0.097 0.330 0.316 0.119 0.042 0.113 0.056 0.042 0.913 

Locus 678 : 
2 alleles
2.2% missing data
   2   (0.900) 0.861 0.986 0.973 0.974 0.933 0.967 0.869 0.994 0.972 0.941 0.975 0.305 
   4   (0.100) 0.139 0.014 0.027 0.026 0.067 0.033 0.131 0.006 0.028 0.059 0.025 0.695 

Locus 679 : 
2 alleles
9.4% missing data
   1   (0.530) 0.480 0.635 0.606 0.676 0.535 0.574 0.314 0.516 0.382 0.667 0.076 0.848 
   3   (0.470) 0.520 0.365 0.394 0.324 0.465 0.426 0.686 0.484 0.618 0.333 0.924 0.152 

Locus 680 : 
2 alleles
4.3% missing data
   4   (0.893) 0.846 0.971 0.958 0.922 0.938 0.953 0.704 0.947 0.946 0.958 0.965 0.991 
   2   (0.107) 0.154 0.029 0.042 0.078 0.062 0.047 0.296 0.053 0.054 0.042 0.035 0.009 

Locus 681 : 
2 alleles
13.0% missing data
   1   (0.494) 0.565 0.581 0.542 0.113 0.467 0.399 0.395 0.766 0.511 0.121 0.958 0.051 
   4   (0.506) 0.435 0.419 0.458 0.887 0.533 0.601 0.605 0.234 0.489 0.879 0.042 0.949 

Locus 682 : 
2 alleles
16.7% missing data
   1   (0.813) 0.867 0.732 0.796 0.956 0.755 0.811 0.810 0.765 0.976 0.955 0.972 0.799 
   3   (0.187) 0.133 0.268 0.204 0.044 0.245 0.189 0.190 0.235 0.024 0.045 0.028 0.201 

Locus 683 : 
2 alleles
11.6% missing data
   4   (0.854) 0.863 0.964 0.886 0.875 0.898 0.862 0.952 0.947 0.719 0.962 0.969 0.100 
   2   (0.146) 0.137 0.036 0.114 0.125 0.102 0.138 0.048 0.053 0.281 0.038 0.031 0.900 

Locus 684 : 
2 alleles
12.3% missing data
   2   (0.846) 0.835 0.928 0.884 0.508 0.849 0.926 0.879 0.813 0.964 0.957 0.796 0.840 
   4   (0.154) 0.165 0.072 0.116 0.492 0.151 0.074 0.121 0.187 0.036 0.043 0.204 0.160 

Locus 685 : 
2 alleles
17.4% missing data
   1   (0.432) 0.434 0.236 0.357 0.434 0.452 0.444 0.586 0.225 0.386 0.775 0.791 0.248 
   4   (0.568) 0.566 0.764 0.643 0.566 0.548 0.556 0.414 0.775 0.614 0.225 0.209 0.752 

Locus 686 : 
2 alleles
17.4% missing data
   3   (0.107) 0.092 0.047 0.078 0.104 0.125 0.050 0.331 0.125 0.021 0.027 0.057 0.007 
   4   (0.893) 0.908 0.953 0.922 0.896 0.875 0.950 0.669 0.875 0.979 0.973 0.943 0.993 

Locus 687 : 
2 alleles
18.1% missing data
   1   (0.063) 0.015 0.087 0.137 0.023 0.033 0.072 0.006 0.605 0.004 0.002 0.023 0.004 
   3   (0.937) 0.985 0.913 0.863 0.977 0.967 0.928 0.994 0.395 0.996 0.998 0.977 0.996 

Locus 688 : 
2 alleles
3.6% missing data
   1   (0.502) 0.497 0.689 0.428 0.901 0.569 0.424 0.589 0.250 0.141 0.482 0.355 0.898 
   4   (0.498) 0.503 0.311 0.572 0.099 0.431 0.576 0.411 0.750 0.859 0.518 0.645 0.102 

Locus 689 : 
2 alleles
2.2% missing data
   1   (0.103) 0.072 0.061 0.082 0.007 0.192 0.116 0.016 0.132 0.034 0.007 0.015 0.011 
   3   (0.897) 0.928 0.939 0.918 0.993 0.808 0.884 0.984 0.868 0.966 0.993 0.985 0.989 

Locus 690 : 
2 alleles
5.1% missing data
   4   (0.839) 0.853 0.858 0.850 0.974 0.865 0.853 0.969 0.470 0.876 0.977 0.916 0.985 
   1   (0.161) 0.147 0.142 0.150 0.026 0.135 0.147 0.031 0.530 0.124 0.023 0.084 0.015 

Locus 691 : 
2 alleles
10.1% missing data
   3   (0.770) 0.796 0.768 0.734 0.724 0.817 0.775 0.380 0.811 0.972 0.942 0.911 0.893 
   1   (0.230) 0.204 0.232 0.266 0.276 0.183 0.225 0.620 0.189 0.028 0.058 0.089 0.107 

Locus 692 : 
2 alleles
13.0% missing data
   2   (0.880) 0.904 0.968 0.914 0.984 0.780 0.836 0.859 0.978 0.979 0.976 0.919 0.896 
   3   (0.120) 0.096 0.032 0.086 0.016 0.220 0.164 0.141 0.022 0.021 0.024 0.081 0.104 

Locus 693 : 
2 alleles
1.4% missing data
   3   (0.216) 0.216 0.148 0.206 0.029 0.257 0.224 0.098 0.483 0.181 0.037 0.102 0.016 
   2   (0.784) 0.784 0.852 0.794 0.971 0.743 0.776 0.902 0.517 0.819 0.963 0.898 0.984 

Locus 694 : 
2 alleles
4.3% missing data
   4   (0.856) 0.924 0.924 0.888 0.942 0.883 0.766 0.932 0.625 0.958 0.942 0.813 0.339 
   2   (0.144) 0.076 0.076 0.112 0.058 0.117 0.234 0.068 0.375 0.042 0.058 0.187 0.661 

Locus 695 : 
2 alleles
12.3% missing data
   4   (0.924) 0.967 0.913 0.919 0.992 0.931 0.931 0.986 0.754 0.961 0.995 0.988 0.979 
   1   (0.076) 0.033 0.087 0.081 0.008 0.069 0.069 0.014 0.246 0.039 0.005 0.012 0.021 

Locus 696 : 
2 alleles
3.6% missing data
   2   (0.916) 0.943 0.958 0.893 0.988 0.942 0.945 0.966 0.838 0.990 0.992 0.990 0.955 
   4   (0.084) 0.057 0.042 0.107 0.012 0.058 0.055 0.034 0.162 0.010 0.008 0.010 0.045 

Locus 697 : 
2 alleles
10.9% missing data
   3   (0.742) 0.767 0.888 0.776 0.953 0.710 0.642 0.650 0.677 0.730 0.896 0.374 0.978 
   4   (0.258) 0.233 0.112 0.224 0.047 0.290 0.358 0.350 0.323 0.270 0.104 0.626 0.022 

Locus 698 : 
2 alleles
5.8% missing data
   3   (0.918) 0.968 0.945 0.942 0.973 0.888 0.862 0.981 0.391 0.989 0.996 0.990 0.994 
   1   (0.082) 0.032 0.055 0.058 0.027 0.112 0.138 0.019 0.609 0.011 0.004 0.010 0.006 

Locus 699 : 
2 alleles
10.9% missing data
   1   (0.130) 0.158 0.032 0.069 0.074 0.063 0.059 0.192 0.180 0.142 0.044 0.038 0.880 
   3   (0.870) 0.842 0.968 0.931 0.926 0.937 0.941 0.808 0.820 0.858 0.956 0.962 0.120 

Locus 700 : 
2 alleles
7.2% missing data
   2   (0.222) 0.250 0.146 0.185 0.331 0.217 0.119 0.201 0.281 0.028 0.114 0.037 0.668 
   3   (0.778) 0.750 0.854 0.815 0.669 0.783 0.881 0.799 0.719 0.972 0.886 0.963 0.332 

Locus 701 : 
2 alleles
1.4% missing data
   4   (0.125) 0.083 0.088 0.172 0.099 0.118 0.091 0.017 0.554 0.080 0.014 0.289 0.009 
   2   (0.875) 0.917 0.912 0.828 0.901 0.882 0.909 0.983 0.446 0.920 0.986 0.711 0.991 

Locus 702 : 
2 alleles
6.5% missing data
   1   (0.502) 0.565 0.684 0.481 0.569 0.549 0.389 0.392 0.685 0.100 0.222 0.136 0.737 
   3   (0.498) 0.435 0.316 0.519 0.431 0.451 0.611 0.608 0.315 0.900 0.778 0.864 0.263 

Locus 703 : 
2 alleles
1.4% missing data
   3   (0.863) 0.904 0.911 0.860 0.989 0.899 0.868 0.982 0.772 0.988 0.986 0.886 0.032 
   2   (0.137) 0.096 0.089 0.140 0.011 0.101 0.132 0.018 0.228 0.012 0.014 0.114 0.968 

Locus 704 : 
2 alleles
4.3% missing data
   3   (0.934) 0.805 0.996 0.992 0.992 0.985 0.990 0.692 0.999 0.980 0.929 0.970 0.983 
   2   (0.066) 0.195 0.004 0.008 0.008 0.015 0.010 0.308 0.001 0.020 0.071 0.030 0.017 

Locus 705 : 
2 alleles
6.5% missing data
   3   (0.702) 0.706 0.872 0.779 0.713 0.677 0.702 0.934 0.832 0.203 0.599 0.731 0.477 
   4   (0.298) 0.294 0.128 0.221 0.287 0.323 0.298 0.066 0.168 0.797 0.401 0.269 0.523 

Locus 706 : 
2 alleles
1.4% missing data
   3   (0.902) 0.910 0.972 0.945 0.417 0.940 0.916 0.991 0.965 0.986 0.980 0.987 0.991 
   4   (0.098) 0.090 0.028 0.055 0.583 0.060 0.084 0.009 0.035 0.014 0.020 0.013 0.009 

Locus 707 : 
2 alleles
9.4% missing data
   2   (0.635) 0.589 0.787 0.648 0.626 0.725 0.632 0.927 0.647 0.901 0.750 0.360 0.256 
   4   (0.365) 0.411 0.213 0.352 0.374 0.275 0.368 0.073 0.353 0.099 0.250 0.640 0.744 

Locus 708 : 
2 alleles
13.0% missing data
   1   (0.237) 0.232 0.104 0.198 0.346 0.270 0.133 0.409 0.034 0.206 0.208 0.555 0.499 
   3   (0.763) 0.768 0.896 0.802 0.654 0.730 0.867 0.591 0.966 0.794 0.792 0.445 0.501 

Locus 709 : 
2 alleles
15.9% missing data
   4   (0.891) 0.848 0.972 0.950 0.970 0.903 0.960 0.951 0.985 0.975 0.881 0.932 0.881 
   3   (0.109) 0.152 0.028 0.050 0.030 0.097 0.040 0.049 0.015 0.025 0.119 0.068 0.119 

Locus 710 : 
2 alleles
8.0% missing data
   2   (0.772) 0.746 0.919 0.802 0.960 0.801 0.798 0.796 0.506 0.939 0.818 0.557 0.985 
   4   (0.228) 0.254 0.081 0.198 0.040 0.199 0.202 0.204 0.494 0.061 0.182 0.443 0.015 

Locus 711 : 
2 alleles
12.3% missing data
   4   (0.900) 0.951 0.931 0.868 0.878 0.820 0.855 0.966 0.976 0.989 0.990 0.992 0.992 
   2   (0.100) 0.049 0.069 0.132 0.122 0.180 0.145 0.034 0.024 0.011 0.010 0.008 0.008 

Locus 712 : 
2 alleles
14.5% missing data
   1   (0.392) 0.357 0.400 0.367 0.944 0.525 0.372 0.384 0.338 0.417 0.120 0.695 0.109 
   3   (0.608) 0.643 0.600 0.633 0.056 0.475 0.628 0.616 0.662 0.583 0.880 0.305 0.891 

Locus 713 : 
2 alleles
5.8% missing data
   2   (0.775) 0.841 0.664 0.692 0.924 0.754 0.733 0.927 0.276 0.968 0.966 0.818 0.973 
   4   (0.225) 0.159 0.336 0.308 0.076 0.246 0.267 0.073 0.724 0.032 0.034 0.182 0.027 

Locus 714 : 
2 alleles
13.0% missing data
   3   (0.429) 0.360 0.229 0.427 0.428 0.445 0.504 0.697 0.680 0.049 0.809 0.324 0.936 
   1   (0.571) 0.640 0.771 0.573 0.572 0.555 0.496 0.303 0.320 0.951 0.191 0.676 0.064 

Locus 715 : 
2 alleles
3.6% missing data
   2   (0.861) 0.946 0.696 0.777 0.137 0.890 0.761 0.985 0.779 0.976 0.991 0.974 0.989 
   4   (0.139) 0.054 0.304 0.223 0.863 0.110 0.239 0.015 0.221 0.024 0.009 0.026 0.011 

Locus 716 : 
2 alleles
2.9% missing data
   2   (0.873) 0.879 0.922 0.918 0.987 0.928 0.919 0.847 0.617 0.954 0.936 0.791 0.990 
   4   (0.127) 0.121 0.078 0.082 0.013 0.072 0.081 0.153 0.383 0.046 0.064 0.209 0.010 

Locus 717 : 
2 alleles
3.6% missing data
   2   (0.875) 0.837 0.953 0.926 0.926 0.886 0.926 0.939 0.977 0.962 0.957 0.968 0.989 
   4   (0.125) 0.163 0.047 0.074 0.074 0.114 0.074 0.061 0.023 0.038 0.043 0.032 0.011 

Locus 718 : 
2 alleles
10.1% missing data
   3   (0.681) 0.682 0.773 0.685 0.934 0.718 0.752 0.598 0.376 0.814 0.752 0.574 0.337 
   4   (0.319) 0.318 0.227 0.315 0.066 0.282 0.248 0.402 0.624 0.186 0.248 0.426 0.663 

Locus 719 : 
2 alleles
4.3% missing data
   2   (0.145) 0.079 0.155 0.207 0.107 0.121 0.156 0.428 0.116 0.079 0.028 0.235 0.011 
   4   (0.855) 0.921 0.845 0.793 0.893 0.879 0.844 0.572 0.884 0.921 0.972 0.765 0.989 

Locus 720 : 
2 alleles
3.6% missing data
   3   (0.894) 0.913 0.936 0.828 0.989 0.938 0.915 0.986 0.781 0.987 0.988 0.971 0.993 
   4   (0.106) 0.087 0.064 0.172 0.011 0.062 0.085 0.014 0.219 0.013 0.012 0.029 0.007 

Locus 721 : 
2 alleles
13.0% missing data
   4   (0.838) 0.806 0.965 0.920 0.556 0.924 0.912 0.949 0.949 0.115 0.848 0.871 0.845 
   2   (0.162) 0.194 0.035 0.080 0.444 0.076 0.088 0.051 0.051 0.885 0.152 0.129 0.155 

Locus 722 : 
2 alleles
14.5% missing data
   3   (0.913) 0.941 0.949 0.941 0.924 0.873 0.936 0.933 0.939 0.985 0.986 0.914 0.990 
   4   (0.087) 0.059 0.051 0.059 0.076 0.127 0.064 0.067 0.061 0.015 0.014 0.086 0.010 

Locus 723 : 
2 alleles
2.9% missing data
   3   (0.915) 0.951 0.976 0.964 0.985 0.943 0.967 0.848 0.997 0.990 0.850 0.730 0.494 
   1   (0.085) 0.049 0.024 0.036 0.015 0.057 0.033 0.152 0.003 0.010 0.150 0.270 0.506 

Locus 724 : 
2 alleles
10.1% missing data
   1   (0.255) 0.186 0.628 0.332 0.036 0.363 0.261 0.097 0.545 0.066 0.023 0.116 0.024 
   3   (0.745) 0.814 0.372 0.668 0.964 0.637 0.739 0.903 0.455 0.934 0.977 0.884 0.976 

Locus 725 : 
2 alleles
13.8% missing data
   1   (0.768) 0.750 0.921 0.856 0.957 0.641 0.722 0.310 0.956 0.673 0.939 0.898 0.936 
   3   (0.232) 0.250 0.079 0.144 0.043 0.359 0.278 0.690 0.044 0.327 0.061 0.102 0.064 

Locus 726 : 
2 alleles
12.3% missing data
   3   (0.912) 0.950 0.927 0.931 0.902 0.937 0.916 0.983 0.771 0.991 0.993 0.834 0.890 
   1   (0.088) 0.050 0.073 0.069 0.098 0.063 0.084 0.017 0.229 0.009 0.007 0.166 0.110 

Locus 727 : 
2 alleles
11.6% missing data
   3   (0.694) 0.657 0.915 0.846 0.158 0.750 0.777 0.365 0.908 0.826 0.153 0.259 0.869 
   1   (0.306) 0.343 0.085 0.154 0.842 0.250 0.223 0.635 0.092 0.174 0.847 0.741 0.131 

Locus 728 : 
2 alleles
13.8% missing data
   4   (0.695) 0.656 0.889 0.781 0.074 0.702 0.790 0.741 0.673 0.117 0.819 0.734 0.725 
   3   (0.305) 0.344 0.111 0.219 0.926 0.298 0.210 0.259 0.327 0.883 0.181 0.266 0.275 

Locus 729 : 
2 alleles
17.4% missing data
   3   (0.894) 0.876 0.980 0.937 0.884 0.906 0.932 0.843 0.979 0.924 0.959 0.981 0.991 
   4   (0.106) 0.124 0.020 0.063 0.116 0.094 0.068 0.157 0.021 0.076 0.041 0.019 0.009 

Locus 730 : 
2 alleles
10.1% missing data
   3   (0.867) 0.886 0.951 0.898 0.941 0.876 0.846 0.878 0.344 0.938 0.982 0.986 0.987 
   1   (0.133) 0.114 0.049 0.102 0.059 0.124 0.154 0.122 0.656 0.062 0.018 0.014 0.013 

Locus 731 : 
2 alleles
5.1% missing data
   2   (0.640) 0.594 0.839 0.681 0.915 0.623 0.690 0.770 0.828 0.097 0.720 0.605 0.365 
   4   (0.360) 0.406 0.161 0.319 0.085 0.377 0.310 0.230 0.172 0.903 0.280 0.395 0.635 

Locus 732 : 
2 alleles
10.1% missing data
   4   (0.890) 0.920 0.951 0.932 0.981 0.732 0.889 0.938 0.891 0.931 0.986 0.977 0.992 
   1   (0.110) 0.080 0.049 0.068 0.019 0.268 0.111 0.062 0.109 0.069 0.014 0.023 0.008 

Locus 733 : 
2 alleles
2.2% missing data
   3   (0.671) 0.705 0.793 0.610 0.269 0.672 0.679 0.693 0.563 0.897 0.857 0.883 0.194 
   1   (0.329) 0.295 0.207 0.390 0.731 0.328 0.321 0.307 0.437 0.103 0.143 0.117 0.806 

Locus 734 : 
2 alleles
2.2% missing data
   3   (0.580) 0.450 0.722 0.627 0.043 0.573 0.695 0.760 0.606 0.945 0.756 0.625 0.959 
   1   (0.420) 0.550 0.278 0.373 0.957 0.427 0.305 0.240 0.394 0.055 0.244 0.375 0.041 

Locus 735 : 
2 alleles
11.6% missing data
   3   (0.888) 0.898 0.973 0.940 0.950 0.902 0.934 0.938 0.846 0.941 0.982 0.976 0.053 
   1   (0.112) 0.102 0.027 0.060 0.050 0.098 0.066 0.062 0.154 0.059 0.018 0.024 0.947 

Locus 736 : 
2 alleles
5.1% missing data
   2   (0.116) 0.042 0.068 0.122 0.079 0.118 0.094 0.085 0.258 0.039 0.020 0.615 0.749 
   4   (0.884) 0.958 0.932 0.878 0.921 0.882 0.906 0.915 0.742 0.961 0.980 0.385 0.251 

Locus 737 : 
2 alleles
13.8% missing data
   1   (0.525) 0.529 0.388 0.650 0.154 0.437 0.629 0.384 0.874 0.895 0.196 0.466 0.556 
   4   (0.475) 0.471 0.612 0.350 0.846 0.563 0.371 0.616 0.126 0.105 0.804 0.534 0.444 

Locus 738 : 
2 alleles
5.8% missing data
   4   (0.536) 0.457 0.384 0.607 0.899 0.480 0.535 0.714 0.785 0.409 0.868 0.392 0.947 
   2   (0.464) 0.543 0.616 0.393 0.101 0.520 0.465 0.286 0.215 0.591 0.132 0.608 0.053 

Locus 739 : 
2 alleles
10.9% missing data
   3   (0.909) 0.933 0.973 0.939 0.956 0.913 0.852 0.952 0.803 0.963 0.992 0.988 0.992 
   1   (0.091) 0.067 0.027 0.061 0.044 0.087 0.148 0.048 0.197 0.037 0.008 0.012 0.008 

Locus 740 : 
2 alleles
2.2% missing data
   2   (0.910) 0.956 0.932 0.858 0.992 0.908 0.887 0.977 0.817 0.990 0.995 0.991 0.992 
   4   (0.090) 0.044 0.068 0.142 0.008 0.092 0.113 0.023 0.183 0.010 0.005 0.009 0.008 

Locus 741 : 
2 alleles
5.8% missing data
   2   (0.832) 0.798 0.951 0.880 0.193 0.903 0.852 0.920 0.573 0.948 0.975 0.947 0.986 
   4   (0.168) 0.202 0.049 0.120 0.807 0.097 0.148 0.080 0.427 0.052 0.025 0.053 0.014 

Locus 742 : 
2 alleles
6.5% missing data
   4   (0.914) 0.834 0.989 0.976 0.992 0.945 0.975 0.874 0.987 0.990 0.966 0.976 0.990 
   2   (0.086) 0.166 0.011 0.024 0.008 0.055 0.025 0.126 0.013 0.010 0.034 0.024 0.010 

Locus 743 : 
2 alleles
2.9% missing data
   2   (0.172) 0.205 0.127 0.160 0.028 0.133 0.141 0.031 0.331 0.064 0.030 0.045 0.015 
   4   (0.828) 0.795 0.873 0.840 0.972 0.867 0.859 0.969 0.669 0.936 0.970 0.955 0.985 

Locus 744 : 
2 alleles
3.6% missing data
   1   (0.663) 0.456 0.849 0.759 0.626 0.776 0.761 0.879 0.913 0.445 0.843 0.881 0.973 
   3   (0.337) 0.544 0.151 0.241 0.374 0.224 0.239 0.121 0.087 0.555 0.157 0.119 0.027 

Locus 745 : 
2 alleles
4.3% missing data
   3   (0.840) 0.877 0.752 0.802 0.971 0.873 0.844 0.933 0.663 0.973 0.975 0.930 0.949 
   1   (0.160) 0.123 0.248 0.198 0.029 0.127 0.156 0.067 0.337 0.027 0.025 0.070 0.051 

Locus 746 : 
2 alleles
2.9% missing data
   3   (0.858) 0.900 0.856 0.865 0.982 0.869 0.858 0.859 0.565 0.928 0.979 0.895 0.963 
   1   (0.142) 0.100 0.144 0.135 0.018 0.131 0.142 0.141 0.435 0.072 0.021 0.105 0.037 

Locus 747 : 
2 alleles
2.9% missing data
   2   (0.080) 0.031 0.057 0.088 0.007 0.151 0.106 0.017 0.323 0.013 0.004 0.007 0.006 
   4   (0.920) 0.969 0.943 0.912 0.993 0.849 0.894 0.983 0.677 0.987 0.996 0.993 0.994 

Locus 748 : 
2 alleles
1.4% missing data
   2   (0.908) 0.922 0.949 0.938 0.978 0.931 0.944 0.779 0.968 0.986 0.983 0.958 0.990 
   4   (0.092) 0.078 0.051 0.062 0.022 0.069 0.056 0.221 0.032 0.014 0.017 0.042 0.010 

Locus 749 : 
2 alleles
8.0% missing data
   3   (0.265) 0.256 0.398 0.272 0.270 0.326 0.256 0.214 0.146 0.047 0.098 0.097 0.021 
   1   (0.735) 0.744 0.602 0.728 0.730 0.674 0.744 0.786 0.854 0.953 0.902 0.903 0.979 

Locus 750 : 
2 alleles
11.6% missing data
   3   (0.911) 0.947 0.967 0.919 0.952 0.901 0.917 0.771 0.815 0.938 0.986 0.963 0.992 
   1   (0.089) 0.053 0.033 0.081 0.048 0.099 0.083 0.229 0.185 0.062 0.014 0.037 0.008 

Locus 751 : 
2 alleles
13.8% missing data
   1   (0.243) 0.258 0.234 0.184 0.250 0.196 0.141 0.167 0.144 0.213 0.163 0.924 0.075 
   4   (0.757) 0.742 0.766 0.816 0.750 0.804 0.859 0.833 0.856 0.787 0.837 0.076 0.925 

Locus 752 : 
2 alleles
7.2% missing data
   3   (0.701) 0.777 0.771 0.595 0.931 0.739 0.558 0.619 0.412 0.334 0.942 0.702 0.971 
   4   (0.299) 0.223 0.229 0.405 0.069 0.261 0.442 0.381 0.588 0.666 0.058 0.298 0.029 

Locus 753 : 
2 alleles
3.6% missing data
   2   (0.766) 0.813 0.876 0.843 0.109 0.791 0.759 0.844 0.913 0.437 0.818 0.932 0.434 
   4   (0.234) 0.187 0.124 0.157 0.891 0.209 0.241 0.156 0.087 0.563 0.182 0.068 0.566 

Locus 754 : 
2 alleles
10.9% missing data
   1   (0.855) 0.903 0.884 0.863 0.984 0.800 0.840 0.976 0.848 0.977 0.985 0.168 0.980 
   3   (0.145) 0.097 0.116 0.137 0.016 0.200 0.160 0.024 0.152 0.023 0.015 0.832 0.020 

Locus 755 : 
2 alleles
2.2% missing data
   2   (0.758) 0.777 0.875 0.826 0.967 0.772 0.752 0.918 0.847 0.062 0.918 0.928 0.127 
   4   (0.242) 0.223 0.125 0.174 0.033 0.228 0.248 0.082 0.153 0.938 0.082 0.072 0.873 

Locus 756 : 
2 alleles
2.9% missing data
   4   (0.920) 0.884 0.993 0.982 0.860 0.976 0.984 0.976 0.996 0.125 0.948 0.968 0.995 
   2   (0.080) 0.116 0.007 0.018 0.140 0.024 0.016 0.024 0.004 0.875 0.052 0.032 0.005 

Locus 757 : 
2 alleles
5.8% missing data
   1   (0.590) 0.605 0.569 0.564 0.529 0.660 0.668 0.589 0.619 0.934 0.340 0.215 0.630 
   3   (0.410) 0.395 0.431 0.436 0.471 0.340 0.332 0.411 0.381 0.066 0.660 0.785 0.370 

Locus 758 : 
2 alleles
5.8% missing data
   4   (0.813) 0.861 0.815 0.815 0.848 0.809 0.797 0.519 0.917 0.946 0.925 0.876 0.948 
   1   (0.187) 0.139 0.185 0.185 0.152 0.191 0.203 0.481 0.083 0.054 0.075 0.124 0.052 

Locus 759 : 
2 alleles
14.5% missing data
   4   (0.557) 0.511 0.439 0.524 0.571 0.554 0.589 0.673 0.635 0.636 0.807 0.872 0.599 
   2   (0.443) 0.489 0.561 0.476 0.429 0.446 0.411 0.327 0.365 0.364 0.193 0.128 0.401 

Locus 760 : 
2 alleles
5.1% missing data
   2   (0.801) 0.770 0.895 0.756 0.966 0.854 0.772 0.913 0.836 0.923 0.935 0.899 0.982 
   3   (0.199) 0.230 0.105 0.244 0.034 0.146 0.228 0.087 0.164 0.077 0.065 0.101 0.018 

Locus 761 : 
2 alleles
10.1% missing data
   2   (0.883) 0.845 0.975 0.883 0.962 0.941 0.898 0.865 0.885 0.938 0.984 0.984 0.982 
   4   (0.117) 0.155 0.025 0.117 0.038 0.059 0.102 0.135 0.115 0.062 0.016 0.016 0.018 

Locus 762 : 
2 alleles
7.2% missing data
   1   (0.853) 0.887 0.777 0.868 0.984 0.776 0.878 0.872 0.959 0.859 0.979 0.973 0.985 
   2   (0.147) 0.113 0.223 0.132 0.016 0.224 0.122 0.128 0.041 0.141 0.021 0.027 0.015 

Locus 763 : 
2 alleles
3.6% missing data
   4   (0.887) 0.931 0.941 0.884 0.985 0.936 0.891 0.988 0.888 0.991 0.988 0.985 0.014 
   2   (0.113) 0.069 0.059 0.116 0.015 0.064 0.109 0.012 0.112 0.009 0.012 0.015 0.986 

Locus 764 : 
2 alleles
5.1% missing data
   2   (0.830) 0.787 0.901 0.890 0.972 0.846 0.852 0.938 0.856 0.932 0.953 0.867 0.984 
   4   (0.170) 0.213 0.099 0.110 0.028 0.154 0.148 0.062 0.144 0.068 0.047 0.133 0.016 

Locus 765 : 
2 alleles
17.4% missing data
   4   (0.523) 0.488 0.609 0.637 0.604 0.485 0.525 0.547 0.768 0.874 0.277 0.412 0.437 
   2   (0.477) 0.512 0.391 0.363 0.396 0.515 0.475 0.453 0.232 0.126 0.723 0.588 0.563 

Locus 766 : 
2 alleles
9.4% missing data
   2   (0.903) 0.938 0.916 0.873 0.991 0.954 0.879 0.951 0.930 0.941 0.987 0.986 0.994 
   4   (0.097) 0.062 0.084 0.127 0.009 0.046 0.121 0.049 0.070 0.059 0.013 0.014 0.006 

Locus 767 : 
2 alleles
5.1% missing data
   4   (0.387) 0.460 0.291 0.423 0.355 0.333 0.394 0.267 0.642 0.237 0.089 0.256 0.053 
   2   (0.613) 0.540 0.709 0.577 0.645 0.667 0.606 0.733 0.358 0.763 0.911 0.744 0.947 

Locus 768 : 
2 alleles
2.9% missing data
   2   (0.894) 0.890 0.965 0.928 0.879 0.930 0.917 0.979 0.639 0.969 0.986 0.909 0.990 
   1   (0.106) 0.110 0.035 0.072 0.121 0.070 0.083 0.021 0.361 0.031 0.014 0.091 0.010 

Locus 769 : 
2 alleles
3.6% missing data
   3   (0.741) 0.694 0.727 0.763 0.892 0.774 0.774 0.798 0.710 0.931 0.905 0.952 0.908 
   1   (0.259) 0.306 0.273 0.237 0.108 0.226 0.226 0.202 0.290 0.069 0.095 0.048 0.092 

Locus 770 : 
2 alleles
6.5% missing data
   1   (0.796) 0.858 0.846 0.782 0.962 0.692 0.711 0.953 0.761 0.971 0.960 0.360 0.929 
   3   (0.204) 0.142 0.154 0.218 0.038 0.308 0.289 0.047 0.239 0.029 0.040 0.640 0.071 

Locus 771 : 
2 alleles
7.2% missing data
   3   (0.907) 0.847 0.982 0.958 0.955 0.961 0.956 0.962 0.912 0.983 0.975 0.954 0.993 
   1   (0.093) 0.153 0.018 0.042 0.045 0.039 0.044 0.038 0.088 0.017 0.025 0.046 0.007 

Locus 772 : 
2 alleles
13.0% missing data
   2   (0.840) 0.841 0.876 0.843 0.977 0.893 0.824 0.895 0.755 0.778 0.977 0.948 0.987 
   4   (0.160) 0.159 0.124 0.157 0.023 0.107 0.176 0.105 0.245 0.222 0.023 0.052 0.013 

Locus 773 : 
2 alleles
15.9% missing data
   2   (0.379) 0.298 0.638 0.445 0.445 0.440 0.350 0.469 0.314 0.149 0.297 0.145 0.517 
   4   (0.621) 0.702 0.362 0.555 0.555 0.560 0.650 0.531 0.686 0.851 0.703 0.855 0.483 

Locus 774 : 
2 alleles
10.9% missing data
   3   (0.917) 0.965 0.938 0.896 0.906 0.927 0.835 0.954 0.970 0.968 0.994 0.988 0.995 
   1   (0.083) 0.035 0.062 0.104 0.094 0.073 0.165 0.046 0.030 0.032 0.006 0.012 0.005 

Locus 775 : 
2 alleles
15.9% missing data
   3   (0.917) 0.942 0.947 0.901 0.970 0.953 0.916 0.990 0.893 0.988 0.994 0.989 0.993 
   1   (0.083) 0.058 0.053 0.099 0.030 0.047 0.084 0.010 0.107 0.012 0.006 0.011 0.007 

Locus 776 : 
2 alleles
13.0% missing data
   4   (0.590) 0.625 0.428 0.550 0.539 0.536 0.501 0.588 0.343 0.744 0.923 0.726 0.959 
   2   (0.410) 0.375 0.572 0.450 0.461 0.464 0.499 0.412 0.657 0.256 0.077 0.274 0.041 

Locus 777 : 
2 alleles
6.5% missing data
   1   (0.457) 0.522 0.359 0.361 0.409 0.458 0.408 0.394 0.562 0.155 0.242 0.948 0.635 
   4   (0.543) 0.478 0.641 0.639 0.591 0.542 0.592 0.606 0.438 0.845 0.758 0.052 0.365 

Locus 778 : 
2 alleles
5.8% missing data
   1   (0.902) 0.863 0.980 0.949 0.990 0.924 0.942 0.922 0.994 0.936 0.974 0.959 0.992 
   4   (0.098) 0.137 0.020 0.051 0.010 0.076 0.058 0.078 0.006 0.064 0.026 0.041 0.008 

Locus 779 : 
2 alleles
13.0% missing data
   2   (0.323) 0.440 0.159 0.281 0.376 0.230 0.401 0.190 0.364 0.155 0.078 0.147 0.036 
   4   (0.677) 0.560 0.841 0.719 0.624 0.770 0.599 0.810 0.636 0.845 0.922 0.853 0.964 

Locus 780 : 
2 alleles
6.5% missing data
   1   (0.654) 0.631 0.746 0.708 0.565 0.626 0.661 0.585 0.668 0.694 0.697 0.903 0.916 
   3   (0.346) 0.369 0.254 0.292 0.435 0.374 0.339 0.415 0.332 0.306 0.303 0.097 0.084 

Locus 781 : 
2 alleles
5.8% missing data
   3   (0.674) 0.680 0.635 0.644 0.024 0.697 0.700 0.739 0.650 0.953 0.904 0.872 0.964 
   1   (0.326) 0.320 0.365 0.356 0.976 0.303 0.300 0.261 0.350 0.047 0.096 0.128 0.036 

Locus 782 : 
2 alleles
12.3% missing data
   3   (0.839) 0.709 0.975 0.932 0.919 0.902 0.914 0.732 0.988 0.964 0.744 0.963 0.989 
   1   (0.161) 0.291 0.025 0.068 0.081 0.098 0.086 0.268 0.012 0.036 0.256 0.037 0.011 

Locus 783 : 
2 alleles
14.5% missing data
   3   (0.853) 0.864 0.883 0.876 0.972 0.772 0.910 0.854 0.957 0.845 0.971 0.820 0.988 
   1   (0.147) 0.136 0.117 0.124 0.028 0.228 0.090 0.146 0.043 0.155 0.029 0.180 0.012 

Locus 784 : 
2 alleles
12.3% missing data
   4   (0.732) 0.744 0.864 0.749 0.757 0.757 0.693 0.921 0.676 0.513 0.935 0.900 0.034 
   3   (0.268) 0.256 0.136 0.251 0.243 0.243 0.307 0.079 0.324 0.487 0.065 0.100 0.966 

Locus 785 : 
2 alleles
1.4% missing data
   2   (0.681) 0.628 0.647 0.703 0.694 0.775 0.728 0.730 0.795 0.866 0.805 0.883 0.648 
   4   (0.319) 0.372 0.353 0.297 0.306 0.225 0.272 0.270 0.205 0.134 0.195 0.117 0.352 

Locus 786 : 
2 alleles
13.8% missing data
   3   (0.870) 0.872 0.909 0.882 0.986 0.878 0.883 0.890 0.916 0.965 0.985 0.974 0.989 
   1   (0.130) 0.128 0.091 0.118 0.014 0.122 0.117 0.110 0.084 0.035 0.015 0.026 0.011 

Locus 787 : 
2 alleles
5.8% missing data
   3   (0.915) 0.970 0.912 0.904 0.970 0.908 0.793 0.988 0.725 0.993 0.996 0.962 0.976 
   4   (0.085) 0.030 0.088 0.096 0.030 0.092 0.207 0.012 0.275 0.007 0.004 0.038 0.024 

Locus 788 : 
2 alleles
13.0% missing data
   1   (0.911) 0.930 0.972 0.943 0.932 0.843 0.933 0.982 0.805 0.905 0.992 0.984 0.993 
   2   (0.089) 0.070 0.028 0.057 0.068 0.157 0.067 0.018 0.195 0.095 0.008 0.016 0.007 

Locus 789 : 
2 alleles
1.4% missing data
   3   (0.862) 0.896 0.933 0.883 0.924 0.822 0.805 0.663 0.956 0.886 0.960 0.953 0.989 
   1   (0.138) 0.104 0.067 0.117 0.076 0.178 0.195 0.337 0.044 0.114 0.040 0.047 0.011 

Locus 790 : 
2 alleles
10.9% missing data
   3   (0.883) 0.938 0.881 0.875 0.972 0.827 0.894 0.786 0.596 0.898 0.988 0.963 0.985 
   1   (0.117) 0.062 0.119 0.125 0.028 0.173 0.106 0.214 0.404 0.102 0.012 0.037 0.015 

Locus 791 : 
2 alleles
4.3% missing data
   1   (0.682) 0.671 0.842 0.749 0.733 0.698 0.677 0.909 0.596 0.763 0.377 0.354 0.952 
   3   (0.318) 0.329 0.158 0.251 0.267 0.302 0.323 0.091 0.404 0.237 0.623 0.646 0.048 

Locus 792 : 
2 alleles
12.3% missing data
   1   (0.891) 0.894 0.926 0.891 0.984 0.920 0.927 0.883 0.840 0.924 0.989 0.980 0.990 
   3   (0.109) 0.106 0.074 0.109 0.016 0.080 0.073 0.117 0.160 0.076 0.011 0.020 0.010 

Locus 793 : 
2 alleles
0.0% missing data
   1   (0.071) 0.026 0.105 0.144 0.012 0.037 0.079 0.006 0.124 0.009 0.004 0.012 0.004 
   3   (0.929) 0.974 0.895 0.856 0.988 0.963 0.921 0.994 0.876 0.991 0.996 0.988 0.996 

Locus 794 : 
2 alleles
13.8% missing data
   2   (0.610) 0.679 0.441 0.598 0.958 0.703 0.585 0.474 0.781 0.187 0.337 0.616 0.565 
   4   (0.390) 0.321 0.559 0.402 0.042 0.297 0.415 0.526 0.219 0.813 0.663 0.384 0.435 

Locus 795 : 
2 alleles
0.7% missing data
   2   (0.841) 0.890 0.880 0.856 0.978 0.777 0.761 0.665 0.818 0.891 0.981 0.894 0.988 
   3   (0.159) 0.110 0.120 0.144 0.022 0.223 0.239 0.335 0.182 0.109 0.019 0.106 0.012 

Locus 796 : 
2 alleles
13.0% missing data
   1   (0.741) 0.749 0.874 0.763 0.768 0.777 0.812 0.598 0.721 0.682 0.407 0.800 0.770 
   2   (0.259) 0.251 0.126 0.237 0.232 0.223 0.188 0.402 0.279 0.318 0.593 0.200 0.230 

Locus 797 : 
2 alleles
5.1% missing data
   3   (0.873) 0.868 0.954 0.929 0.371 0.849 0.943 0.675 0.935 0.981 0.964 0.987 0.990 
   4   (0.127) 0.132 0.046 0.071 0.629 0.151 0.057 0.325 0.065 0.019 0.036 0.013 0.010 

Locus 798 : 
2 alleles
5.1% missing data
   3   (0.882) 0.912 0.952 0.941 0.987 0.751 0.873 0.982 0.978 0.982 0.984 0.415 0.989 
   1   (0.118) 0.088 0.048 0.059 0.013 0.249 0.127 0.018 0.022 0.018 0.016 0.585 0.011 

Locus 799 : 
2 alleles
11.6% missing data
   2   (0.854) 0.889 0.878 0.866 0.893 0.883 0.856 0.742 0.519 0.928 0.977 0.915 0.984 
   4   (0.146) 0.111 0.122 0.134 0.107 0.117 0.144 0.258 0.481 0.072 0.023 0.085 0.016 

Locus 800 : 
2 alleles
5.1% missing data
   3   (0.899) 0.905 0.963 0.936 0.984 0.791 0.959 0.628 0.976 0.965 0.984 0.975 0.988 
   1   (0.101) 0.095 0.037 0.064 0.016 0.209 0.041 0.372 0.024 0.035 0.016 0.025 0.012 

Locus 801 : 
2 alleles
0.0% missing data
   1   (0.903) 0.921 0.972 0.911 0.979 0.912 0.866 0.993 0.922 0.988 0.986 0.978 0.989 
   2   (0.097) 0.079 0.028 0.089 0.021 0.088 0.134 0.007 0.078 0.012 0.014 0.022 0.011 

Locus 802 : 
2 alleles
8.0% missing data
   1   (0.859) 0.871 0.963 0.929 0.988 0.880 0.924 0.965 0.563 0.423 0.975 0.976 0.068 
   3   (0.141) 0.129 0.037 0.071 0.012 0.120 0.076 0.035 0.437 0.577 0.025 0.024 0.932 

Locus 803 : 
2 alleles
11.6% missing data
   1   (0.889) 0.931 0.919 0.880 0.817 0.927 0.835 0.931 0.960 0.904 0.983 0.908 0.990 
   3   (0.111) 0.069 0.081 0.120 0.183 0.073 0.165 0.069 0.040 0.096 0.017 0.092 0.010 

Locus 804 : 
2 alleles
2.9% missing data
   3   (0.923) 0.852 0.993 0.985 0.902 0.969 0.984 0.812 0.996 0.958 0.873 0.977 0.995 
   4   (0.077) 0.148 0.007 0.015 0.098 0.031 0.016 0.188 0.004 0.042 0.127 0.023 0.005 

Locus 805 : 
2 alleles
12.3% missing data
   1   (0.759) 0.782 0.878 0.801 0.733 0.831 0.805 0.892 0.647 0.059 0.916 0.843 0.032 
   3   (0.241) 0.218 0.122 0.199 0.267 0.169 0.195 0.108 0.353 0.941 0.084 0.157 0.968 

Locus 806 : 
2 alleles
4.3% missing data
   1   (0.099) 0.135 0.021 0.040 0.040 0.139 0.081 0.032 0.025 0.016 0.009 0.019 0.007 
   2   (0.901) 0.865 0.979 0.960 0.960 0.861 0.919 0.968 0.975 0.984 0.991 0.981 0.993 

Locus 807 : 
2 alleles
3.6% missing data
   1   (0.700) 0.731 0.625 0.649 0.649 0.640 0.652 0.712 0.673 0.940 0.907 0.944 0.975 
   3   (0.300) 0.269 0.375 0.351 0.351 0.360 0.348 0.288 0.327 0.060 0.093 0.056 0.025 

Locus 808 : 
2 alleles
14.5% missing data
   4   (0.869) 0.908 0.972 0.943 0.059 0.861 0.938 0.881 0.975 0.813 0.957 0.946 0.008 
   2   (0.131) 0.092 0.028 0.057 0.941 0.139 0.062 0.119 0.025 0.187 0.043 0.054 0.992 

Locus 809 : 
2 alleles
4.3% missing data
   2   (0.868) 0.920 0.895 0.829 0.983 0.831 0.811 0.664 0.900 0.981 0.982 0.962 0.990 
   3   (0.132) 0.080 0.105 0.171 0.017 0.169 0.189 0.336 0.100 0.019 0.018 0.038 0.010 

Locus 810 : 
2 alleles
5.8% missing data
   3   (0.920) 0.776 0.994 0.984 0.950 0.972 0.984 0.913 0.997 0.955 0.937 0.974 0.984 
   2   (0.080) 0.224 0.006 0.016 0.050 0.028 0.016 0.087 0.003 0.045 0.063 0.026 0.016 

Locus 811 : 
2 alleles
14.5% missing data
   3   (0.637) 0.612 0.569 0.685 0.962 0.663 0.691 0.772 0.678 0.961 0.269 0.678 0.812 
   1   (0.363) 0.388 0.431 0.315 0.038 0.337 0.309 0.228 0.322 0.039 0.731 0.322 0.188 

Locus 812 : 
2 alleles
5.1% missing data
   3   (0.905) 0.899 0.987 0.972 0.985 0.922 0.969 0.903 0.994 0.988 0.959 0.987 0.027 
   1   (0.095) 0.101 0.013 0.028 0.015 0.078 0.031 0.097 0.006 0.012 0.041 0.013 0.973 

Locus 813 : 
2 alleles
10.9% missing data
   2   (0.905) 0.965 0.789 0.861 0.978 0.879 0.866 0.977 0.900 0.959 0.993 0.992 0.974 
   3   (0.095) 0.035 0.211 0.139 0.022 0.121 0.134 0.023 0.100 0.041 0.007 0.008 0.026 

Locus 814 : 
2 alleles
3.6% missing data
   1   (0.251) 0.284 0.143 0.149 0.935 0.155 0.165 0.230 0.036 0.058 0.168 0.572 0.773 
   4   (0.749) 0.716 0.857 0.851 0.065 0.845 0.835 0.770 0.964 0.942 0.832 0.428 0.227 

Locus 815 : 
2 alleles
2.9% missing data
   1   (0.837) 0.926 0.723 0.757 0.020 0.813 0.749 0.970 0.880 0.984 0.989 0.983 0.982 
   2   (0.163) 0.074 0.277 0.243 0.980 0.187 0.251 0.030 0.120 0.016 0.011 0.017 0.018 

Locus 816 : 
2 alleles
7.2% missing data
   2   (0.888) 0.906 0.921 0.903 0.949 0.844 0.891 0.984 0.957 0.988 0.991 0.974 0.989 
   1   (0.112) 0.094 0.079 0.097 0.051 0.156 0.109 0.016 0.043 0.012 0.009 0.026 0.011 

Locus 817 : 
2 alleles
13.0% missing data
   4   (0.638) 0.587 0.766 0.692 0.895 0.655 0.672 0.395 0.616 0.624 0.696 0.537 0.977 
   1   (0.362) 0.413 0.234 0.308 0.105 0.345 0.328 0.605 0.384 0.376 0.304 0.463 0.023 

Locus 818 : 
2 alleles
14.5% missing data
   1   (0.189) 0.115 0.189 0.272 0.169 0.211 0.189 0.135 0.219 0.140 0.048 0.666 0.013 
   2   (0.811) 0.885 0.811 0.728 0.831 0.789 0.811 0.865 0.781 0.860 0.952 0.334 0.987 

Locus 819 : 
2 alleles
12.3% missing data
   1   (0.869) 0.850 0.958 0.932 0.865 0.887 0.865 0.546 0.881 0.979 0.978 0.977 0.982 
   3   (0.131) 0.150 0.042 0.068 0.135 0.113 0.135 0.454 0.119 0.021 0.022 0.023 0.018 

Locus 820 : 
2 alleles
3.6% missing data
   3   (0.514) 0.510 0.757 0.627 0.121 0.526 0.409 0.498 0.500 0.959 0.163 0.713 0.059 
   1   (0.486) 0.490 0.243 0.373 0.879 0.474 0.591 0.502 0.500 0.041 0.837 0.287 0.941 

Locus 821 : 
2 alleles
3.6% missing data
   3   (0.786) 0.731 0.922 0.856 0.958 0.782 0.834 0.752 0.861 0.302 0.931 0.934 0.943 
   1   (0.214) 0.269 0.078 0.144 0.042 0.218 0.166 0.248 0.139 0.698 0.069 0.066 0.057 

Locus 822 : 
2 alleles
13.0% missing data
   2   (0.126) 0.121 0.027 0.058 0.079 0.128 0.054 0.556 0.020 0.028 0.117 0.515 0.034 
   4   (0.874) 0.879 0.973 0.942 0.921 0.872 0.946 0.444 0.980 0.972 0.883 0.485 0.966 

Locus 823 : 
2 alleles
12.3% missing data
   2   (0.916) 0.964 0.976 0.946 0.975 0.919 0.922 0.982 0.599 0.030 0.994 0.959 0.935 
   4   (0.084) 0.036 0.024 0.054 0.025 0.081 0.078 0.018 0.401 0.970 0.006 0.041 0.065 

Locus 824 : 
2 alleles
11.6% missing data
   2   (0.929) 0.982 0.720 0.887 0.972 0.901 0.930 0.984 0.863 0.974 0.997 0.994 0.995 
   3   (0.071) 0.018 0.280 0.113 0.028 0.099 0.070 0.016 0.137 0.026 0.003 0.006 0.005 

Locus 825 : 
2 alleles
1.4% missing data
   1   (0.867) 0.901 0.918 0.899 0.982 0.786 0.849 0.884 0.974 0.965 0.943 0.959 0.988 
   3   (0.133) 0.099 0.082 0.101 0.018 0.214 0.151 0.116 0.026 0.035 0.057 0.041 0.012 

Locus 826 : 
2 alleles
2.9% missing data
   2   (0.900) 0.891 0.967 0.931 0.880 0.926 0.927 0.983 0.890 0.980 0.986 0.985 0.992 
   1   (0.100) 0.109 0.033 0.069 0.120 0.074 0.073 0.017 0.110 0.020 0.014 0.015 0.008 

Locus 827 : 
2 alleles
5.1% missing data
   1   (0.892) 0.921 0.980 0.929 0.961 0.946 0.929 0.883 0.262 0.958 0.934 0.458 0.993 
   4   (0.108) 0.079 0.020 0.071 0.039 0.054 0.071 0.117 0.738 0.042 0.066 0.542 0.007 

Locus 828 : 
2 alleles
7.2% missing data
   4   (0.671) 0.695 0.772 0.638 0.670 0.683 0.669 0.738 0.848 0.613 0.628 0.694 0.463 
   3   (0.329) 0.305 0.228 0.362 0.330 0.317 0.331 0.262 0.152 0.387 0.372 0.306 0.537 

Locus 829 : 
2 alleles
10.9% missing data
   3   (0.807) 0.850 0.835 0.759 0.695 0.813 0.606 0.970 0.837 0.971 0.979 0.971 0.980 
   1   (0.193) 0.150 0.165 0.241 0.305 0.187 0.394 0.030 0.163 0.029 0.021 0.029 0.020 

Locus 830 : 
2 alleles
2.9% missing data
   2   (0.739) 0.728 0.791 0.798 0.822 0.686 0.734 0.959 0.431 0.921 0.951 0.341 0.977 
   3   (0.261) 0.272 0.209 0.202 0.178 0.314 0.266 0.041 0.569 0.079 0.049 0.659 0.023 

Locus 831 : 
2 alleles
1.4% missing data
   2   (0.908) 0.961 0.945 0.889 0.994 0.931 0.893 0.931 0.949 0.992 0.990 0.288 0.994 
   4   (0.092) 0.039 0.055 0.111 0.006 0.069 0.107 0.069 0.051 0.008 0.010 0.712 0.006 

Locus 832 : 
2 alleles
10.9% missing data
   2   (0.655) 0.678 0.839 0.683 0.142 0.692 0.664 0.647 0.210 0.665 0.648 0.775 0.442 
   4   (0.345) 0.322 0.161 0.317 0.858 0.308 0.336 0.353 0.790 0.335 0.352 0.225 0.558 

Locus 833 : 
2 alleles
15.2% missing data
   4   (0.883) 0.921 0.921 0.885 0.934 0.864 0.843 0.932 0.970 0.875 0.978 0.977 0.988 
   2   (0.117) 0.079 0.079 0.115 0.066 0.136 0.157 0.068 0.030 0.125 0.022 0.023 0.012 

Locus 834 : 
2 alleles
14.5% missing data
   2   (0.751) 0.766 0.727 0.687 0.969 0.774 0.665 0.922 0.675 0.823 0.961 0.935 0.978 
   4   (0.249) 0.234 0.273 0.313 0.031 0.226 0.335 0.078 0.325 0.177 0.039 0.065 0.022 

Locus 835 : 
2 alleles
10.9% missing data
   4   (0.907) 0.904 0.976 0.921 0.982 0.957 0.933 0.973 0.613 0.932 0.985 0.988 0.993 
   2   (0.093) 0.096 0.024 0.079 0.018 0.043 0.067 0.027 0.387 0.068 0.015 0.012 0.007 

Locus 836 : 
2 alleles
5.1% missing data
   2   (0.477) 0.465 0.639 0.442 0.961 0.374 0.423 0.486 0.435 0.940 0.247 0.131 0.750 
   4   (0.523) 0.535 0.361 0.558 0.039 0.626 0.577 0.514 0.565 0.060 0.753 0.869 0.250 

Locus 837 : 
2 alleles
7.2% missing data
   2   (0.873) 0.875 0.942 0.893 0.825 0.882 0.903 0.978 0.773 0.967 0.970 0.981 0.987 
   4   (0.127) 0.125 0.058 0.107 0.175 0.118 0.097 0.022 0.227 0.033 0.030 0.019 0.013 

Locus 838 : 
2 alleles
5.1% missing data
   1   (0.879) 0.827 0.983 0.959 0.750 0.946 0.941 0.616 0.975 0.976 0.690 0.978 0.992 
   2   (0.121) 0.173 0.017 0.041 0.250 0.054 0.059 0.384 0.025 0.024 0.310 0.022 0.008 

Locus 839 : 
2 alleles
5.1% missing data
   1   (0.864) 0.807 0.970 0.934 0.963 0.908 0.904 0.825 0.756 0.985 0.890 0.960 0.987 
   4   (0.136) 0.193 0.030 0.066 0.037 0.092 0.096 0.175 0.244 0.015 0.110 0.040 0.013 

Locus 840 : 
2 alleles
2.9% missing data
   3   (0.907) 0.979 0.757 0.832 0.995 0.858 0.692 0.994 0.823 0.994 0.997 0.972 0.994 
   1   (0.093) 0.021 0.243 0.168 0.005 0.142 0.308 0.006 0.177 0.006 0.003 0.028 0.006 

Locus 841 : 
2 alleles
10.9% missing data
   2   (0.908) 0.901 0.982 0.962 0.900 0.922 0.966 0.971 0.944 0.957 0.927 0.710 0.992 
   4   (0.092) 0.099 0.018 0.038 0.100 0.078 0.034 0.029 0.056 0.043 0.073 0.290 0.008 

Locus 842 : 
2 alleles
5.1% missing data
   2   (0.902) 0.895 0.964 0.912 0.969 0.961 0.933 0.955 0.864 0.953 0.977 0.971 0.990 
   4   (0.098) 0.105 0.036 0.088 0.031 0.039 0.067 0.045 0.136 0.047 0.023 0.029 0.010 

Locus 843 : 
2 alleles
12.3% missing data
   2   (0.794) 0.830 0.766 0.811 0.957 0.695 0.773 0.716 0.682 0.942 0.967 0.946 0.981 
   4   (0.206) 0.170 0.234 0.189 0.043 0.305 0.227 0.284 0.318 0.058 0.033 0.054 0.019 

Locus 844 : 
2 alleles
2.9% missing data
   3   (0.899) 0.906 0.977 0.951 0.986 0.925 0.957 0.910 0.985 0.940 0.916 0.978 0.488 
   1   (0.101) 0.094 0.023 0.049 0.014 0.075 0.043 0.090 0.015 0.060 0.084 0.022 0.512 

Locus 845 : 
2 alleles
13.8% missing data
   1   (0.802) 0.875 0.766 0.729 0.879 0.687 0.818 0.965 0.629 0.490 0.972 0.866 0.944 
   3   (0.198) 0.125 0.234 0.271 0.121 0.313 0.182 0.035 0.371 0.510 0.028 0.134 0.056 

Locus 846 : 
2 alleles
12.3% missing data
   1   (0.837) 0.845 0.920 0.902 0.831 0.860 0.808 0.974 0.880 0.981 0.957 0.958 0.096 
   4   (0.163) 0.155 0.080 0.098 0.169 0.140 0.192 0.026 0.120 0.019 0.043 0.042 0.904 

Locus 847 : 
2 alleles
4.3% missing data
   1   (0.772) 0.813 0.539 0.769 0.828 0.796 0.829 0.812 0.864 0.969 0.900 0.332 0.980 
   3   (0.228) 0.187 0.461 0.231 0.172 0.204 0.171 0.188 0.136 0.031 0.100 0.668 0.020 

Locus 848 : 
2 alleles
8.0% missing data
   1   (0.522) 0.515 0.571 0.512 0.947 0.526 0.493 0.366 0.350 0.513 0.477 0.559 0.601 
   3   (0.478) 0.485 0.429 0.488 0.053 0.474 0.507 0.634 0.650 0.487 0.523 0.441 0.399 

Locus 849 : 
2 alleles
8.7% missing data
   3   (0.932) 0.983 0.887 0.904 0.994 0.890 0.876 0.991 0.870 0.974 0.997 0.995 0.996 
   2   (0.068) 0.017 0.113 0.096 0.006 0.110 0.124 0.009 0.130 0.026 0.003 0.005 0.004 

Locus 850 : 
2 alleles
10.9% missing data
   1   (0.724) 0.717 0.915 0.734 0.668 0.792 0.780 0.833 0.300 0.110 0.844 0.925 0.230 
   3   (0.276) 0.283 0.085 0.266 0.332 0.208 0.220 0.167 0.700 0.890 0.156 0.075 0.770 

Locus 851 : 
2 alleles
5.8% missing data
   2   (0.891) 0.904 0.952 0.896 0.900 0.918 0.880 0.979 0.846 0.983 0.984 0.981 0.989 
   4   (0.109) 0.096 0.048 0.104 0.100 0.082 0.120 0.021 0.154 0.017 0.016 0.019 0.011 

Locus 852 : 
2 alleles
4.3% missing data
   4   (0.896) 0.875 0.961 0.939 0.984 0.925 0.926 0.956 0.761 0.982 0.986 0.979 0.992 
   2   (0.104) 0.125 0.039 0.061 0.016 0.075 0.074 0.044 0.239 0.018 0.014 0.021 0.008 

Locus 853 : 
2 alleles
2.9% missing data
   1   (0.248) 0.354 0.103 0.172 0.028 0.272 0.246 0.246 0.208 0.074 0.066 0.055 0.021 
   3   (0.752) 0.646 0.897 0.828 0.972 0.728 0.754 0.754 0.792 0.926 0.934 0.945 0.979 

Locus 854 : 
2 alleles
5.8% missing data
   1   (0.884) 0.924 0.934 0.917 0.990 0.878 0.868 0.957 0.821 0.985 0.975 0.550 0.991 
   3   (0.116) 0.076 0.066 0.083 0.010 0.122 0.132 0.043 0.179 0.015 0.025 0.450 0.009 

Locus 855 : 
2 alleles
10.9% missing data
   1   (0.131) 0.126 0.074 0.128 0.011 0.100 0.118 0.118 0.108 0.131 0.023 0.051 0.010 
   3   (0.869) 0.874 0.926 0.872 0.989 0.900 0.882 0.882 0.892 0.869 0.977 0.949 0.990 

Locus 856 : 
2 alleles
1.4% missing data
   1   (0.673) 0.687 0.635 0.528 0.951 0.627 0.595 0.769 0.461 0.912 0.960 0.880 0.971 
   3   (0.327) 0.313 0.365 0.472 0.049 0.373 0.405 0.231 0.539 0.088 0.040 0.120 0.029 

Locus 857 : 
2 alleles
3.6% missing data
   1   (0.204) 0.220 0.130 0.238 0.030 0.155 0.169 0.202 0.527 0.031 0.049 0.133 0.021 
   3   (0.796) 0.780 0.870 0.762 0.970 0.845 0.831 0.798 0.473 0.969 0.951 0.867 0.979 

Locus 858 : 
2 alleles
13.0% missing data
   3   (0.198) 0.211 0.263 0.149 0.198 0.250 0.109 0.206 0.177 0.101 0.052 0.075 0.019 
   4   (0.802) 0.789 0.737 0.851 0.802 0.750 0.891 0.794 0.823 0.899 0.948 0.925 0.981 

Locus 859 : 
2 alleles
12.3% missing data
   4   (0.867) 0.865 0.965 0.945 0.872 0.806 0.880 0.961 0.913 0.929 0.961 0.377 0.987 
   2   (0.133) 0.135 0.035 0.055 0.128 0.194 0.120 0.039 0.087 0.071 0.039 0.623 0.013 

Locus 860 : 
2 alleles
8.0% missing data
   3   (0.814) 0.846 0.876 0.839 0.268 0.752 0.836 0.826 0.747 0.915 0.969 0.890 0.981 
   1   (0.186) 0.154 0.124 0.161 0.732 0.248 0.164 0.174 0.253 0.085 0.031 0.110 0.019 

Locus 861 : 
2 alleles
5.1% missing data
   2   (0.176) 0.189 0.059 0.139 0.385 0.099 0.129 0.292 0.316 0.033 0.276 0.039 0.013 
   4   (0.824) 0.811 0.941 0.861 0.615 0.901 0.871 0.708 0.684 0.967 0.724 0.961 0.987 

Locus 862 : 
2 alleles
5.8% missing data
   4   (0.316) 0.282 0.288 0.406 0.314 0.295 0.295 0.570 0.414 0.049 0.075 0.074 0.884 
   1   (0.684) 0.718 0.712 0.594 0.686 0.705 0.705 0.430 0.586 0.951 0.925 0.926 0.116 

Locus 863 : 
2 alleles
4.3% missing data
   3   (0.931) 0.838 0.996 0.991 0.931 0.984 0.990 0.940 0.999 0.964 0.573 0.974 0.997 
   1   (0.069) 0.162 0.004 0.009 0.069 0.016 0.010 0.060 0.001 0.036 0.427 0.026 0.003 

Locus 864 : 
2 alleles
4.3% missing data
   4   (0.881) 0.937 0.927 0.823 0.973 0.935 0.865 0.978 0.700 0.943 0.987 0.168 0.992 
   3   (0.119) 0.063 0.073 0.177 0.027 0.065 0.135 0.022 0.300 0.057 0.013 0.832 0.008 

Locus 865 : 
2 alleles
1.4% missing data
   1   (0.160) 0.116 0.088 0.167 0.020 0.230 0.147 0.403 0.312 0.038 0.061 0.062 0.013 
   3   (0.840) 0.884 0.912 0.833 0.980 0.770 0.853 0.597 0.688 0.962 0.939 0.938 0.987 

Locus 866 : 
2 alleles
9.4% missing data
   2   (0.904) 0.851 0.986 0.956 0.978 0.959 0.950 0.957 0.990 0.897 0.931 0.945 0.993 
   1   (0.096) 0.149 0.014 0.044 0.022 0.041 0.050 0.043 0.010 0.103 0.069 0.055 0.007 

Locus 867 : 
2 alleles
2.2% missing data
   1   (0.090) 0.059 0.040 0.085 0.084 0.049 0.062 0.443 0.149 0.013 0.020 0.045 0.020 
   2   (0.910) 0.941 0.960 0.915 0.916 0.951 0.938 0.557 0.851 0.987 0.980 0.955 0.980 

Locus 868 : 
2 alleles
3.6% missing data
   3   (0.839) 0.814 0.963 0.926 0.645 0.843 0.905 0.713 0.985 0.975 0.706 0.949 0.845 
   4   (0.161) 0.186 0.037 0.074 0.355 0.157 0.095 0.287 0.015 0.025 0.294 0.051 0.155 

Locus 869 : 
2 alleles
4.3% missing data
   4   (0.884) 0.883 0.977 0.929 0.897 0.908 0.937 0.946 0.930 0.975 0.968 0.989 0.249 
   2   (0.116) 0.117 0.023 0.071 0.103 0.092 0.063 0.054 0.070 0.025 0.032 0.011 0.751 

Locus 870 : 
2 alleles
5.1% missing data
   2   (0.888) 0.918 0.957 0.922 0.989 0.862 0.906 0.753 0.910 0.781 0.976 0.807 0.993 
   4   (0.112) 0.082 0.043 0.078 0.011 0.138 0.094 0.247 0.090 0.219 0.024 0.193 0.007 

Locus 871 : 
2 alleles
14.5% missing data
   1   (0.643) 0.681 0.757 0.555 0.883 0.697 0.578 0.642 0.707 0.374 0.804 0.799 0.263 
   4   (0.357) 0.319 0.243 0.445 0.117 0.303 0.422 0.358 0.293 0.626 0.196 0.201 0.737 

Locus 872 : 
2 alleles
6.5% missing data
   4   (0.892) 0.920 0.972 0.953 0.859 0.936 0.939 0.607 0.871 0.948 0.824 0.966 0.618 
   2   (0.108) 0.080 0.028 0.047 0.141 0.064 0.061 0.393 0.129 0.052 0.176 0.034 0.382 

Locus 873 : 
2 alleles
12.3% missing data
   1   (0.879) 0.861 0.945 0.919 0.981 0.911 0.909 0.933 0.971 0.913 0.973 0.859 0.990 
   2   (0.121) 0.139 0.055 0.081 0.019 0.089 0.091 0.067 0.029 0.087 0.027 0.141 0.010 

Locus 874 : 
2 alleles
1.4% missing data
   1   (0.857) 0.872 0.952 0.889 0.975 0.833 0.800 0.797 0.830 0.939 0.969 0.858 0.990 
   3   (0.143) 0.128 0.048 0.111 0.025 0.167 0.200 0.203 0.170 0.061 0.031 0.142 0.010 

Locus 875 : 
2 alleles
8.7% missing data
   2   (0.872) 0.894 0.925 0.887 0.849 0.876 0.889 0.848 0.709 0.974 0.981 0.893 0.989 
   4   (0.128) 0.106 0.075 0.113 0.151 0.124 0.111 0.152 0.291 0.026 0.019 0.107 0.011 

Locus 876 : 
2 alleles
2.9% missing data
   3   (0.884) 0.849 0.983 0.967 0.861 0.897 0.935 0.497 0.985 0.990 0.887 0.932 0.993 
   1   (0.116) 0.151 0.017 0.033 0.139 0.103 0.065 0.503 0.015 0.010 0.113 0.068 0.007 

Locus 877 : 
2 alleles
0.7% missing data
   1   (0.059) 0.013 0.070 0.100 0.003 0.095 0.097 0.003 0.232 0.004 0.002 0.005 0.005 
   2   (0.941) 0.987 0.930 0.900 0.997 0.905 0.903 0.997 0.768 0.996 0.998 0.995 0.995 

Locus 878 : 
2 alleles
12.3% missing data
   3   (0.734) 0.800 0.659 0.718 0.656 0.755 0.742 0.745 0.788 0.947 0.714 0.793 0.549 
   2   (0.266) 0.200 0.341 0.282 0.344 0.245 0.258 0.255 0.212 0.053 0.286 0.207 0.451 

Locus 879 : 
2 alleles
2.9% missing data
   1   (0.904) 0.889 0.982 0.960 0.851 0.973 0.969 0.960 0.970 0.985 0.963 0.936 0.107 
   3   (0.096) 0.111 0.018 0.040 0.149 0.027 0.031 0.040 0.030 0.015 0.037 0.064 0.893 

Locus 880 : 
2 alleles
9.4% missing data
   1   (0.654) 0.631 0.850 0.689 0.354 0.696 0.686 0.637 0.415 0.389 0.879 0.084 0.964 
   4   (0.346) 0.369 0.150 0.311 0.646 0.304 0.314 0.363 0.585 0.611 0.121 0.916 0.036 

Locus 881 : 
2 alleles
13.0% missing data
   2   (0.913) 0.963 0.867 0.915 0.965 0.844 0.919 0.976 0.949 0.968 0.994 0.962 0.979 
   4   (0.087) 0.037 0.133 0.085 0.035 0.156 0.081 0.024 0.051 0.032 0.006 0.038 0.021 

Locus 882 : 
2 alleles
15.9% missing data
   3   (0.877) 0.925 0.859 0.883 0.962 0.855 0.858 0.859 0.735 0.987 0.987 0.970 0.891 
   1   (0.123) 0.075 0.141 0.117 0.038 0.145 0.142 0.141 0.265 0.013 0.013 0.030 0.109 

Locus 883 : 
2 alleles
2.9% missing data
   3   (0.906) 0.890 0.978 0.957 0.993 0.926 0.950 0.973 0.974 0.750 0.969 0.938 0.992 
   1   (0.094) 0.110 0.022 0.043 0.007 0.074 0.050 0.027 0.026 0.250 0.031 0.062 0.008 

Locus 884 : 
2 alleles
3.6% missing data
   1   (0.784) 0.743 0.886 0.793 0.975 0.875 0.859 0.830 0.597 0.955 0.794 0.942 0.388 
   3   (0.216) 0.257 0.114 0.207 0.025 0.125 0.141 0.170 0.403 0.045 0.206 0.058 0.612 

Locus 885 : 
2 alleles
13.0% missing data
   2   (0.875) 0.929 0.896 0.865 0.988 0.857 0.764 0.815 0.941 0.982 0.987 0.928 0.888 
   4   (0.125) 0.071 0.104 0.135 0.012 0.143 0.236 0.185 0.059 0.018 0.013 0.072 0.112 

Locus 886 : 
2 alleles
11.6% missing data
   2   (0.910) 0.947 0.962 0.945 0.918 0.928 0.948 0.352 0.632 0.977 0.984 0.940 0.995 
   4   (0.090) 0.053 0.038 0.055 0.082 0.072 0.052 0.648 0.368 0.023 0.016 0.060 0.005 

Locus 887 : 
2 alleles
13.0% missing data
   1   (0.917) 0.937 0.978 0.929 0.982 0.954 0.933 0.945 0.651 0.949 0.989 0.989 0.993 
   2   (0.083) 0.063 0.022 0.071 0.018 0.046 0.067 0.055 0.349 0.051 0.011 0.011 0.007 

Locus 888 : 
2 alleles
17.4% missing data
   1   (0.671) 0.584 0.885 0.781 0.684 0.628 0.702 0.454 0.917 0.418 0.737 0.933 0.901 
   3   (0.329) 0.416 0.115 0.219 0.316 0.372 0.298 0.546 0.083 0.582 0.263 0.067 0.099 

Locus 889 : 
2 alleles
3.6% missing data
   3   (0.873) 0.894 0.943 0.886 0.742 0.904 0.846 0.741 0.839 0.990 0.980 0.976 0.934 
   1   (0.127) 0.106 0.057 0.114 0.258 0.096 0.154 0.259 0.161 0.010 0.020 0.024 0.066 

Locus 890 : 
2 alleles
6.5% missing data
   4   (0.663) 0.681 0.764 0.719 0.728 0.596 0.687 0.572 0.670 0.948 0.485 0.167 0.949 
   2   (0.337) 0.319 0.236 0.281 0.272 0.404 0.313 0.428 0.330 0.052 0.515 0.833 0.051 

Locus 891 : 
2 alleles
5.8% missing data
   2   (0.457) 0.398 0.543 0.423 0.062 0.509 0.484 0.693 0.520 0.647 0.269 0.604 0.723 
   4   (0.543) 0.602 0.457 0.577 0.938 0.491 0.516 0.307 0.480 0.353 0.731 0.396 0.277 

Locus 892 : 
2 alleles
5.8% missing data
   2   (0.823) 0.801 0.926 0.871 0.599 0.907 0.897 0.669 0.730 0.578 0.885 0.944 0.988 
   1   (0.177) 0.199 0.074 0.129 0.401 0.093 0.103 0.331 0.270 0.422 0.115 0.056 0.012 

Locus 893 : 
2 alleles
13.8% missing data
   4   (0.706) 0.737 0.717 0.670 0.651 0.657 0.610 0.786 0.694 0.952 0.938 0.831 0.726 
   2   (0.294) 0.263 0.283 0.330 0.349 0.343 0.390 0.214 0.306 0.048 0.062 0.169 0.274 

Locus 894 : 
2 alleles
13.0% missing data
   3   (0.533) 0.577 0.548 0.538 0.073 0.483 0.513 0.794 0.644 0.106 0.593 0.603 0.534 
   4   (0.467) 0.423 0.452 0.462 0.927 0.517 0.487 0.206 0.356 0.894 0.407 0.397 0.466 

Locus 895 : 
2 alleles
3.6% missing data
   1   (0.940) 0.986 0.920 0.900 0.985 0.935 0.843 0.997 0.963 0.996 0.998 0.995 0.996 
   3   (0.060) 0.014 0.080 0.100 0.015 0.065 0.157 0.003 0.037 0.004 0.002 0.005 0.004 

Locus 896 : 
2 alleles
13.0% missing data
   2   (0.722) 0.742 0.770 0.723 0.723 0.691 0.727 0.684 0.769 0.958 0.945 0.781 0.069 
   3   (0.278) 0.258 0.230 0.277 0.277 0.309 0.273 0.316 0.231 0.042 0.055 0.219 0.931 

Locus 897 : 
2 alleles
15.2% missing data
   3   (0.768) 0.749 0.762 0.830 0.638 0.734 0.807 0.729 0.894 0.965 0.873 0.920 0.977 
   4   (0.232) 0.251 0.238 0.170 0.362 0.266 0.193 0.271 0.106 0.035 0.127 0.080 0.023 

Locus 898 : 
2 alleles
1.4% missing data
   1   (0.875) 0.881 0.971 0.946 0.657 0.911 0.935 0.683 0.854 0.981 0.759 0.742 0.988 
   3   (0.125) 0.119 0.029 0.054 0.343 0.089 0.065 0.317 0.146 0.019 0.241 0.258 0.012 

Locus 899 : 
2 alleles
13.8% missing data
   1   (0.860) 0.906 0.915 0.810 0.977 0.875 0.859 0.711 0.687 0.965 0.962 0.929 0.872 
   3   (0.140) 0.094 0.085 0.190 0.023 0.125 0.141 0.289 0.313 0.035 0.038 0.071 0.128 

Locus 900 : 
2 alleles
2.9% missing data
   3   (0.931) 0.973 0.893 0.851 0.992 0.943 0.950 0.993 0.986 0.990 0.997 0.993 0.995 
   1   (0.069) 0.027 0.107 0.149 0.008 0.057 0.050 0.007 0.014 0.010 0.003 0.007 0.005 

Locus 901 : 
2 alleles
4.3% missing data
   3   (0.879) 0.913 0.940 0.906 0.898 0.822 0.856 0.844 0.917 0.979 0.974 0.978 0.992 
   2   (0.121) 0.087 0.060 0.094 0.102 0.178 0.144 0.156 0.083 0.021 0.026 0.022 0.008 

Locus 902 : 
2 alleles
12.3% missing data
   4   (0.919) 0.965 0.946 0.873 0.993 0.933 0.867 0.982 0.866 0.966 0.995 0.990 0.994 
   1   (0.081) 0.035 0.054 0.127 0.007 0.067 0.133 0.018 0.134 0.034 0.005 0.010 0.006 

Locus 903 : 
2 alleles
13.0% missing data
   4   (0.625) 0.644 0.671 0.646 0.913 0.636 0.582 0.758 0.430 0.462 0.828 0.545 0.345 
   2   (0.375) 0.356 0.329 0.354 0.087 0.364 0.418 0.242 0.570 0.538 0.172 0.455 0.655 

Locus 904 : 
2 alleles
8.7% missing data
   4   (0.521) 0.485 0.363 0.579 0.661 0.581 0.561 0.549 0.375 0.517 0.492 0.501 0.850 
   2   (0.479) 0.515 0.637 0.421 0.339 0.419 0.439 0.451 0.625 0.483 0.508 0.499 0.150 

Locus 905 : 
2 alleles
6.5% missing data
   1   (0.888) 0.932 0.812 0.889 0.986 0.876 0.888 0.952 0.873 0.985 0.984 0.983 0.992 
   3   (0.112) 0.068 0.188 0.111 0.014 0.124 0.112 0.048 0.127 0.015 0.016 0.017 0.008 

Locus 906 : 
2 alleles
12.3% missing data
   2   (0.900) 0.909 0.981 0.958 0.975 0.917 0.949 0.939 0.973 0.896 0.954 0.970 0.271 
   4   (0.100) 0.091 0.019 0.042 0.025 0.083 0.051 0.061 0.027 0.104 0.046 0.030 0.729 

Locus 907 : 
2 alleles
1.4% missing data
   1   (0.901) 0.924 0.949 0.910 0.974 0.920 0.892 0.985 0.937 0.983 0.985 0.965 0.993 
   2   (0.099) 0.076 0.051 0.090 0.026 0.080 0.108 0.015 0.063 0.017 0.015 0.035 0.007 

Locus 908 : 
2 alleles
12.3% missing data
   3   (0.784) 0.802 0.792 0.762 0.953 0.769 0.823 0.749 0.847 0.957 0.908 0.822 0.814 
   1   (0.216) 0.198 0.208 0.238 0.047 0.231 0.177 0.251 0.153 0.043 0.092 0.178 0.186 

Locus 909 : 
2 alleles
3.6% missing data
   1   (0.748) 0.739 0.871 0.755 0.976 0.842 0.763 0.826 0.947 0.970 0.428 0.945 0.095 
   4   (0.252) 0.261 0.129 0.245 0.024 0.158 0.237 0.174 0.053 0.030 0.572 0.055 0.905 

Locus 910 : 
2 alleles
12.3% missing data
   4   (0.632) 0.662 0.565 0.653 0.531 0.738 0.622 0.698 0.599 0.689 0.335 0.633 0.666 
   1   (0.368) 0.338 0.435 0.347 0.469 0.262 0.378 0.302 0.401 0.311 0.665 0.367 0.334 

Locus 911 : 
2 alleles
15.9% missing data
   3   (0.864) 0.950 0.667 0.749 0.899 0.858 0.735 0.979 0.806 0.990 0.993 0.961 0.771 
   1   (0.136) 0.050 0.333 0.251 0.101 0.142 0.265 0.021 0.194 0.010 0.007 0.039 0.229 

Locus 912 : 
2 alleles
2.9% missing data
   1   (0.914) 0.973 0.969 0.930 0.937 0.901 0.829 0.987 0.981 0.921 0.995 0.986 0.033 
   3   (0.086) 0.027 0.031 0.070 0.063 0.099 0.171 0.013 0.019 0.079 0.005 0.014 0.967 

Locus 913 : 
2 alleles
18.8% missing data
   1   (0.839) 0.798 0.937 0.874 0.975 0.884 0.878 0.905 0.744 0.940 0.951 0.889 0.788 
   3   (0.161) 0.202 0.063 0.126 0.025 0.116 0.122 0.095 0.256 0.060 0.049 0.111 0.212 

Locus 914 : 
2 alleles
10.1% missing data
   3   (0.791) 0.836 0.887 0.745 0.874 0.730 0.738 0.904 0.786 0.873 0.962 0.423 0.981 
   1   (0.209) 0.164 0.113 0.255 0.126 0.270 0.262 0.096 0.214 0.127 0.038 0.577 0.019 

Locus 915 : 
2 alleles
5.1% missing data
   1   (0.829) 0.797 0.926 0.867 0.844 0.905 0.872 0.492 0.875 0.777 0.948 0.965 0.937 
   3   (0.171) 0.203 0.074 0.133 0.156 0.095 0.128 0.508 0.125 0.223 0.052 0.035 0.063 

Locus 916 : 
2 alleles
4.3% missing data
   2   (0.697) 0.671 0.812 0.716 0.920 0.684 0.768 0.675 0.838 0.930 0.700 0.095 0.977 
   4   (0.303) 0.329 0.188 0.284 0.080 0.316 0.232 0.325 0.162 0.070 0.300 0.905 0.023 

Locus 917 : 
2 alleles
1.4% missing data
   2   (0.766) 0.839 0.900 0.720 0.956 0.749 0.708 0.816 0.704 0.098 0.945 0.911 0.208 
   4   (0.234) 0.161 0.100 0.280 0.044 0.251 0.292 0.184 0.296 0.902 0.055 0.089 0.792 

Locus 918 : 
2 alleles
2.9% missing data
   2   (0.835) 0.799 0.940 0.883 0.950 0.905 0.878 0.968 0.880 0.079 0.958 0.962 0.986 
   4   (0.165) 0.201 0.060 0.117 0.050 0.095 0.122 0.032 0.120 0.921 0.042 0.038 0.014 

Locus 919 : 
2 alleles
2.9% missing data
   4   (0.641) 0.580 0.673 0.645 0.913 0.707 0.662 0.375 0.463 0.632 0.890 0.874 0.967 
   1   (0.359) 0.420 0.327 0.355 0.087 0.293 0.338 0.625 0.537 0.368 0.110 0.126 0.033 

Locus 920 : 
2 alleles
12.3% missing data
   3   (0.898) 0.892 0.960 0.940 0.918 0.914 0.922 0.968 0.984 0.943 0.976 0.955 0.992 
   1   (0.102) 0.108 0.040 0.060 0.082 0.086 0.078 0.032 0.016 0.057 0.024 0.045 0.008 

Locus 921 : 
2 alleles
13.0% missing data
   3   (0.787) 0.807 0.898 0.849 0.096 0.821 0.835 0.502 0.832 0.624 0.847 0.913 0.985 
   1   (0.213) 0.193 0.102 0.151 0.904 0.179 0.165 0.498 0.168 0.376 0.153 0.087 0.015 

Locus 922 : 
2 alleles
9.4% missing data
   2   (0.897) 0.932 0.955 0.890 0.936 0.903 0.813 0.986 0.925 0.990 0.990 0.984 0.992 
   4   (0.103) 0.068 0.045 0.110 0.064 0.097 0.187 0.014 0.075 0.010 0.010 0.016 0.008 

Locus 923 : 
2 alleles
5.1% missing data
   4   (0.690) 0.671 0.735 0.655 0.906 0.708 0.606 0.671 0.561 0.897 0.928 0.928 0.886 
   3   (0.310) 0.329 0.265 0.345 0.094 0.292 0.394 0.329 0.439 0.103 0.072 0.072 0.114 

Locus 924 : 
2 alleles
13.8% missing data
   3   (0.866) 0.864 0.885 0.870 0.975 0.877 0.901 0.957 0.929 0.927 0.983 0.893 0.869 
   1   (0.134) 0.136 0.115 0.130 0.025 0.123 0.099 0.043 0.071 0.073 0.017 0.107 0.131 

Locus 925 : 
2 alleles
2.9% missing data
   3   (0.786) 0.792 0.888 0.762 0.929 0.883 0.827 0.721 0.481 0.959 0.875 0.943 0.231 
   1   (0.214) 0.208 0.112 0.238 0.071 0.117 0.173 0.279 0.519 0.041 0.125 0.057 0.769 

Locus 926 : 
2 alleles
5.1% missing data
   4   (0.734) 0.660 0.804 0.783 0.952 0.747 0.757 0.649 0.758 0.936 0.906 0.927 0.979 
   2   (0.266) 0.340 0.196 0.217 0.048 0.253 0.243 0.351 0.242 0.064 0.094 0.073 0.021 

Locus 927 : 
2 alleles
8.0% missing data
   1   (0.440) 0.419 0.372 0.489 0.055 0.347 0.461 0.646 0.814 0.077 0.678 0.815 0.074 
   3   (0.560) 0.581 0.628 0.511 0.945 0.653 0.539 0.354 0.186 0.923 0.322 0.185 0.926 

Locus 928 : 
2 alleles
3.6% missing data
   3   (0.826) 0.898 0.843 0.803 0.976 0.861 0.709 0.949 0.632 0.965 0.977 0.899 0.051 
   4   (0.174) 0.102 0.157 0.197 0.024 0.139 0.291 0.051 0.368 0.035 0.023 0.101 0.949 

Locus 929 : 
2 alleles
1.4% missing data
   2   (0.877) 0.877 0.951 0.909 0.826 0.937 0.909 0.562 0.928 0.987 0.955 0.956 0.992 
   4   (0.123) 0.123 0.049 0.091 0.174 0.063 0.091 0.438 0.072 0.013 0.045 0.044 0.008 

Locus 930 : 
2 alleles
14.5% missing data
   3   (0.894) 0.910 0.974 0.941 0.933 0.937 0.934 0.900 0.990 0.981 0.959 0.952 0.130 
   4   (0.106) 0.090 0.026 0.059 0.067 0.063 0.066 0.100 0.010 0.019 0.041 0.048 0.870 

Locus 931 : 
2 alleles
2.9% missing data
   2   (0.896) 0.933 0.840 0.901 0.985 0.864 0.924 0.985 0.933 0.988 0.988 0.982 0.991 
   4   (0.104) 0.067 0.160 0.099 0.015 0.136 0.076 0.015 0.067 0.012 0.012 0.018 0.009 

Locus 932 : 
2 alleles
3.6% missing data
   1   (0.149) 0.095 0.101 0.154 0.018 0.126 0.164 0.043 0.410 0.019 0.021 0.086 0.836 
   3   (0.851) 0.905 0.899 0.846 0.982 0.874 0.836 0.957 0.590 0.981 0.979 0.914 0.164 

Locus 933 : 
2 alleles
12.3% missing data
   1   (0.832) 0.876 0.914 0.847 0.808 0.876 0.865 0.592 0.623 0.876 0.932 0.952 0.356 
   4   (0.168) 0.124 0.086 0.153 0.192 0.124 0.135 0.408 0.377 0.124 0.068 0.048 0.644 

Locus 934 : 
2 alleles
11.6% missing data
   2   (0.893) 0.808 0.987 0.976 0.763 0.969 0.974 0.945 0.995 0.974 0.651 0.619 0.869 
   3   (0.107) 0.192 0.013 0.024 0.237 0.031 0.026 0.055 0.005 0.026 0.349 0.381 0.131 

Locus 935 : 
2 alleles
10.1% missing data
   1   (0.557) 0.665 0.678 0.483 0.663 0.575 0.451 0.686 0.227 0.646 0.409 0.270 0.049 
   4   (0.443) 0.335 0.322 0.517 0.337 0.425 0.549 0.314 0.773 0.354 0.591 0.730 0.951 

Locus 936 : 
2 alleles
8.7% missing data
   2   (0.614) 0.655 0.794 0.682 0.217 0.680 0.604 0.425 0.593 0.100 0.256 0.685 0.761 
   3   (0.386) 0.345 0.206 0.318 0.783 0.320 0.396 0.575 0.407 0.900 0.744 0.315 0.239 

Locus 937 : 
2 alleles
12.3% missing data
   1   (0.926) 0.980 0.597 0.845 0.969 0.943 0.930 0.996 0.873 0.995 0.997 0.992 0.994 
   4   (0.074) 0.020 0.403 0.155 0.031 0.057 0.070 0.004 0.127 0.005 0.003 0.008 0.006 

Locus 938 : 
2 alleles
5.1% missing data
   1   (0.796) 0.795 0.826 0.857 0.962 0.836 0.863 0.816 0.889 0.802 0.896 0.700 0.388 
   4   (0.204) 0.205 0.174 0.143 0.038 0.164 0.137 0.184 0.111 0.198 0.104 0.300 0.612 

Locus 939 : 
2 alleles
5.1% missing data
   1   (0.704) 0.593 0.882 0.807 0.662 0.680 0.792 0.739 0.680 0.597 0.871 0.661 0.972 
   2   (0.296) 0.407 0.118 0.193 0.338 0.320 0.208 0.261 0.320 0.403 0.129 0.339 0.028 

Locus 940 : 
2 alleles
0.7% missing data
   3   (0.890) 0.873 0.960 0.930 0.985 0.904 0.921 0.937 0.828 0.985 0.977 0.983 0.984 
   1   (0.110) 0.127 0.040 0.070 0.015 0.096 0.079 0.063 0.172 0.015 0.023 0.017 0.016 

Locus 941 : 
2 alleles
6.5% missing data
   3   (0.468) 0.449 0.628 0.534 0.126 0.485 0.491 0.217 0.401 0.559 0.210 0.137 0.944 
   4   (0.532) 0.551 0.372 0.466 0.874 0.515 0.509 0.783 0.599 0.441 0.790 0.863 0.056 

Locus 942 : 
2 alleles
5.8% missing data
   2   (0.838) 0.895 0.900 0.837 0.753 0.876 0.836 0.872 0.884 0.854 0.935 0.764 0.352 
   4   (0.162) 0.105 0.100 0.163 0.247 0.124 0.164 0.128 0.116 0.146 0.065 0.236 0.648 

Locus 943 : 
2 alleles
3.6% missing data
   2   (0.910) 0.939 0.981 0.966 0.951 0.932 0.967 0.773 0.983 0.965 0.902 0.827 0.324 
   4   (0.090) 0.061 0.019 0.034 0.049 0.068 0.033 0.227 0.017 0.035 0.098 0.173 0.676 

Locus 944 : 
2 alleles
2.9% missing data
   4   (0.642) 0.558 0.690 0.691 0.604 0.582 0.628 0.785 0.927 0.927 0.836 0.908 0.960 
   1   (0.358) 0.442 0.310 0.309 0.396 0.418 0.372 0.215 0.073 0.073 0.164 0.092 0.040 

Locus 945 : 
2 alleles
3.6% missing data
   3   (0.877) 0.861 0.975 0.949 0.980 0.772 0.946 0.954 0.982 0.843 0.943 0.508 0.991 
   1   (0.123) 0.139 0.025 0.051 0.020 0.228 0.054 0.046 0.018 0.157 0.057 0.492 0.009 

Locus 946 : 
2 alleles
12.3% missing data
   2   (0.941) 0.799 0.997 0.993 0.961 0.987 0.991 0.955 0.999 0.988 0.973 0.974 0.996 
   1   (0.059) 0.201 0.003 0.007 0.039 0.013 0.009 0.045 0.001 0.012 0.027 0.026 0.004 

Locus 947 : 
2 alleles
3.6% missing data
   2   (0.883) 0.927 0.967 0.936 0.989 0.900 0.924 0.959 0.665 0.971 0.962 0.460 0.113 
   4   (0.117) 0.073 0.033 0.064 0.011 0.100 0.076 0.041 0.335 0.029 0.038 0.540 0.887 

Locus 948 : 
2 alleles
15.2% missing data
   3   (0.379) 0.353 0.235 0.405 0.575 0.411 0.397 0.601 0.782 0.453 0.181 0.198 0.128 
   4   (0.621) 0.647 0.765 0.595 0.425 0.589 0.603 0.399 0.218 0.547 0.819 0.802 0.872 

Locus 949 : 
2 alleles
5.1% missing data
   1   (0.788) 0.810 0.872 0.718 0.863 0.808 0.731 0.892 0.683 0.957 0.959 0.792 0.976 
   3   (0.212) 0.190 0.128 0.282 0.137 0.192 0.269 0.108 0.317 0.043 0.041 0.208 0.024 

Locus 950 : 
2 alleles
10.1% missing data
   1   (0.884) 0.959 0.660 0.759 0.950 0.889 0.836 0.977 0.793 0.909 0.993 0.986 0.992 
   3   (0.116) 0.041 0.340 0.241 0.050 0.111 0.164 0.023 0.207 0.091 0.007 0.014 0.008 

Locus 951 : 
2 alleles
2.2% missing data
   1   (0.889) 0.896 0.919 0.912 0.991 0.857 0.912 0.990 0.922 0.991 0.992 0.964 0.988 
   3   (0.111) 0.104 0.081 0.088 0.009 0.143 0.088 0.010 0.078 0.009 0.008 0.036 0.012 

Locus 952 : 
2 alleles
12.3% missing data
   1   (0.940) 0.984 0.934 0.902 0.981 0.923 0.861 0.992 0.970 0.979 0.998 0.996 0.995 
   3   (0.060) 0.016 0.066 0.098 0.019 0.077 0.139 0.008 0.030 0.021 0.002 0.004 0.005 

Locus 953 : 
2 alleles
3.6% missing data
   4   (0.744) 0.705 0.827 0.793 0.938 0.775 0.828 0.588 0.210 0.776 0.870 0.807 0.980 
   2   (0.256) 0.295 0.173 0.207 0.062 0.225 0.172 0.412 0.790 0.224 0.130 0.193 0.020 

Locus 954 : 
2 alleles
12.3% missing data
   1   (0.155) 0.067 0.433 0.300 0.017 0.216 0.218 0.099 0.175 0.087 0.010 0.092 0.011 
   2   (0.845) 0.933 0.567 0.700 0.983 0.784 0.782 0.901 0.825 0.913 0.990 0.908 0.989 

Locus 955 : 
2 alleles
2.9% missing data
   1   (0.336) 0.332 0.249 0.324 0.484 0.291 0.311 0.147 0.193 0.043 0.436 0.804 0.453 
   3   (0.664) 0.668 0.751 0.676 0.516 0.709 0.689 0.853 0.807 0.957 0.564 0.196 0.547 

Locus 956 : 
2 alleles
7.2% missing data
   2   (0.884) 0.900 0.962 0.863 0.901 0.921 0.835 0.965 0.965 0.878 0.984 0.985 0.894 
   4   (0.116) 0.100 0.038 0.137 0.099 0.079 0.165 0.035 0.035 0.122 0.016 0.015 0.106 

Locus 957 : 
2 alleles
4.3% missing data
   4   (0.893) 0.918 0.941 0.887 0.933 0.912 0.899 0.922 0.795 0.979 0.988 0.974 0.990 
   2   (0.107) 0.082 0.059 0.113 0.067 0.088 0.101 0.078 0.205 0.021 0.012 0.026 0.010 

Locus 958 : 
2 alleles
9.4% missing data
   3   (0.529) 0.544 0.239 0.554 0.881 0.447 0.496 0.330 0.610 0.363 0.864 0.769 0.957 
   1   (0.471) 0.456 0.761 0.446 0.119 0.553 0.504 0.670 0.390 0.637 0.136 0.231 0.043 

Locus 959 : 
2 alleles
1.4% missing data
   3   (0.921) 0.958 0.906 0.911 0.981 0.948 0.923 0.990 0.910 0.985 0.995 0.986 0.990 
   4   (0.079) 0.042 0.094 0.089 0.019 0.052 0.077 0.010 0.090 0.015 0.005 0.014 0.010 

Locus 960 : 
2 alleles
4.3% missing data
   3   (0.596) 0.596 0.573 0.594 0.545 0.572 0.535 0.646 0.898 0.922 0.839 0.064 0.959 
   1   (0.404) 0.404 0.427 0.406 0.455 0.428 0.465 0.354 0.102 0.078 0.161 0.936 0.041 

Locus 961 : 
2 alleles
6.5% missing data
   2   (0.813) 0.803 0.938 0.861 0.890 0.778 0.731 0.915 0.738 0.690 0.971 0.952 0.948 
   3   (0.187) 0.197 0.062 0.139 0.110 0.222 0.269 0.085 0.262 0.310 0.029 0.048 0.052 

Locus 962 : 
2 alleles
12.3% missing data
   3   (0.848) 0.828 0.961 0.920 0.809 0.896 0.881 0.850 0.958 0.975 0.924 0.968 0.039 
   1   (0.152) 0.172 0.039 0.080 0.191 0.104 0.119 0.150 0.042 0.025 0.076 0.032 0.961 

Locus 963 : 
2 alleles
5.8% missing data
   1   (0.595) 0.502 0.711 0.632 0.348 0.629 0.736 0.506 0.792 0.622 0.816 0.067 0.885 
   3   (0.405) 0.498 0.289 0.368 0.652 0.371 0.264 0.494 0.208 0.378 0.184 0.933 0.115 

Locus 964 : 
2 alleles
3.6% missing data
   3   (0.877) 0.901 0.952 0.927 0.984 0.799 0.906 0.687 0.803 0.990 0.967 0.792 0.968 
   4   (0.123) 0.099 0.048 0.073 0.016 0.201 0.094 0.313 0.197 0.010 0.033 0.208 0.032 

Locus 965 : 
2 alleles
7.2% missing data
   4   (0.366) 0.259 0.532 0.419 0.218 0.499 0.457 0.405 0.299 0.939 0.055 0.679 0.034 
   1   (0.634) 0.741 0.468 0.581 0.782 0.501 0.543 0.595 0.701 0.061 0.945 0.321 0.966 

Locus 966 : 
2 alleles
11.6% missing data
   3   (0.913) 0.920 0.985 0.970 0.934 0.963 0.965 0.966 0.497 0.367 0.977 0.802 0.994 
   1   (0.087) 0.080 0.015 0.030 0.066 0.037 0.035 0.034 0.503 0.633 0.023 0.198 0.006 

Locus 967 : 
2 alleles
3.6% missing data
   1   (0.358) 0.374 0.213 0.330 0.077 0.451 0.413 0.473 0.707 0.102 0.185 0.142 0.122 
   4   (0.642) 0.626 0.787 0.670 0.923 0.549 0.587 0.527 0.293 0.898 0.815 0.858 0.878 

Locus 968 : 
2 alleles
2.2% missing data
   3   (0.840) 0.876 0.914 0.909 0.960 0.812 0.810 0.893 0.864 0.970 0.884 0.932 0.255 
   1   (0.160) 0.124 0.086 0.091 0.040 0.188 0.190 0.107 0.136 0.030 0.116 0.068 0.745 

Locus 969 : 
2 alleles
8.0% missing data
   1   (0.921) 0.947 0.986 0.969 0.972 0.932 0.951 0.834 0.247 0.810 0.981 0.988 0.993 
   3   (0.079) 0.053 0.014 0.031 0.028 0.068 0.049 0.166 0.753 0.190 0.019 0.012 0.007 

Locus 970 : 
2 alleles
10.9% missing data
   1   (0.122) 0.066 0.055 0.155 0.129 0.122 0.229 0.050 0.472 0.118 0.011 0.024 0.011 
   2   (0.878) 0.934 0.945 0.845 0.871 0.878 0.771 0.950 0.528 0.882 0.989 0.976 0.989 

Locus 971 : 
2 alleles
13.0% missing data
   4   (0.889) 0.869 0.963 0.931 0.971 0.888 0.946 0.864 0.943 0.870 0.980 0.913 0.986 
   2   (0.111) 0.131 0.037 0.069 0.029 0.112 0.054 0.136 0.057 0.130 0.020 0.087 0.014 

Locus 972 : 
2 alleles
5.1% missing data
   4   (0.890) 0.894 0.977 0.950 0.983 0.907 0.938 0.967 0.973 0.967 0.959 0.979 0.087 
   3   (0.110) 0.106 0.023 0.050 0.017 0.093 0.062 0.033 0.027 0.033 0.041 0.021 0.913 

Locus 973 : 
2 alleles
12.3% missing data
   4   (0.808) 0.740 0.925 0.898 0.641 0.806 0.890 0.767 0.881 0.935 0.900 0.824 0.847 
   1   (0.192) 0.260 0.075 0.102 0.359 0.194 0.110 0.233 0.119 0.065 0.100 0.176 0.153 

Locus 974 : 
2 alleles
1.4% missing data
   2   (0.934) 0.985 0.916 0.908 0.983 0.890 0.795 0.995 0.910 0.996 0.998 0.995 0.996 
   3   (0.066) 0.015 0.084 0.092 0.017 0.110 0.205 0.005 0.090 0.004 0.002 0.005 0.004 

Locus 975 : 
2 alleles
9.4% missing data
   1   (0.897) 0.875 0.985 0.969 0.980 0.923 0.968 0.902 0.994 0.981 0.740 0.774 0.681 
   3   (0.103) 0.125 0.015 0.031 0.020 0.077 0.032 0.098 0.006 0.019 0.260 0.226 0.319 

Locus 976 : 
2 alleles
2.2% missing data
   2   (0.901) 0.875 0.981 0.959 0.985 0.899 0.958 0.766 0.989 0.967 0.941 0.957 0.991 
   4   (0.099) 0.125 0.019 0.041 0.015 0.101 0.042 0.234 0.011 0.033 0.059 0.043 0.009 

Locus 977 : 
2 alleles
1.4% missing data
   2   (0.796) 0.892 0.649 0.593 0.955 0.801 0.727 0.950 0.827 0.956 0.983 0.967 0.033 
   3   (0.204) 0.108 0.351 0.407 0.045 0.199 0.273 0.050 0.173 0.044 0.017 0.033 0.967 

Locus 978 : 
2 alleles
5.1% missing data
   4   (0.736) 0.671 0.901 0.835 0.391 0.736 0.768 0.658 0.608 0.937 0.884 0.733 0.974 
   2   (0.264) 0.329 0.099 0.165 0.609 0.264 0.232 0.342 0.392 0.063 0.116 0.267 0.026 

Locus 979 : 
2 alleles
15.2% missing data
   4   (0.766) 0.793 0.802 0.748 0.956 0.779 0.696 0.796 0.854 0.933 0.948 0.253 0.976 
   2   (0.234) 0.207 0.198 0.252 0.044 0.221 0.304 0.204 0.146 0.067 0.052 0.747 0.024 

Locus 980 : 
2 alleles
11.6% missing data
   2   (0.888) 0.884 0.941 0.922 0.975 0.903 0.952 0.893 0.980 0.946 0.929 0.973 0.988 
   4   (0.112) 0.116 0.059 0.078 0.025 0.097 0.048 0.107 0.020 0.054 0.071 0.027 0.012 

Locus 981 : 
2 alleles
4.3% missing data
   2   (0.161) 0.136 0.153 0.142 0.170 0.237 0.156 0.035 0.089 0.177 0.025 0.051 0.014 
   4   (0.839) 0.864 0.847 0.858 0.830 0.763 0.844 0.965 0.911 0.823 0.975 0.949 0.986 

Locus 982 : 
2 alleles
19.6% missing data
   2   (0.873) 0.801 0.973 0.933 0.833 0.935 0.942 0.730 0.961 0.976 0.898 0.963 0.990 
   1   (0.127) 0.199 0.027 0.067 0.167 0.065 0.058 0.270 0.039 0.024 0.102 0.037 0.010 

Locus 983 : 
2 alleles
2.2% missing data
   3   (0.891) 0.845 0.970 0.948 0.969 0.914 0.946 0.937 0.964 0.813 0.965 0.979 0.992 
   1   (0.109) 0.155 0.030 0.052 0.031 0.086 0.054 0.063 0.036 0.187 0.035 0.021 0.008 

Locus 984 : 
2 alleles
9.4% missing data
   4   (0.837) 0.869 0.890 0.838 0.391 0.828 0.842 0.879 0.969 0.951 0.961 0.957 0.987 
   1   (0.163) 0.131 0.110 0.162 0.609 0.172 0.158 0.121 0.031 0.049 0.039 0.043 0.013 

Locus 985 : 
2 alleles
3.6% missing data
   2   (0.160) 0.147 0.060 0.221 0.122 0.233 0.146 0.265 0.075 0.032 0.025 0.033 0.012 
   4   (0.840) 0.853 0.940 0.779 0.878 0.767 0.854 0.735 0.925 0.968 0.975 0.967 0.988 

Locus 986 : 
2 alleles
2.9% missing data
   1   (0.908) 0.964 0.870 0.796 0.767 0.930 0.873 0.989 0.873 0.993 0.994 0.992 0.993 
   2   (0.092) 0.036 0.130 0.204 0.233 0.070 0.127 0.011 0.127 0.007 0.006 0.008 0.007 

Locus 987 : 
2 alleles
10.1% missing data
   1   (0.900) 0.905 0.970 0.952 0.979 0.909 0.922 0.699 0.978 0.987 0.959 0.962 0.897 
   3   (0.100) 0.095 0.030 0.048 0.021 0.091 0.078 0.301 0.022 0.013 0.041 0.038 0.103 

Locus 988 : 
2 alleles
4.3% missing data
   1   (0.148) 0.067 0.228 0.199 0.059 0.296 0.283 0.054 0.175 0.043 0.009 0.034 0.011 
   4   (0.852) 0.933 0.772 0.801 0.941 0.704 0.717 0.946 0.825 0.957 0.991 0.966 0.989 

Locus 989 : 
2 alleles
2.9% missing data
   2   (0.738) 0.723 0.885 0.754 0.495 0.787 0.762 0.679 0.846 0.936 0.822 0.847 0.449 
   4   (0.262) 0.277 0.115 0.246 0.505 0.213 0.238 0.321 0.154 0.064 0.178 0.153 0.551 

Locus 990 : 
2 alleles
5.1% missing data
   1   (0.170) 0.141 0.067 0.152 0.195 0.129 0.108 0.606 0.138 0.047 0.078 0.068 0.818 
   3   (0.830) 0.859 0.933 0.848 0.805 0.871 0.892 0.394 0.862 0.953 0.922 0.932 0.182 

Locus 991 : 
2 alleles
15.9% missing data
   1   (0.950) 0.986 0.980 0.936 0.995 0.960 0.862 0.990 0.943 0.975 0.998 0.991 0.996 
   2   (0.050) 0.014 0.020 0.064 0.005 0.040 0.138 0.010 0.057 0.025 0.002 0.009 0.004 

Locus 992 : 
2 alleles
5.8% missing data
   1   (0.805) 0.835 0.854 0.742 0.576 0.866 0.818 0.621 0.750 0.798 0.962 0.922 0.982 
   3   (0.195) 0.165 0.146 0.258 0.424 0.134 0.182 0.379 0.250 0.202 0.038 0.078 0.018 

Locus 993 : 
2 alleles
0.7% missing data
   1   (0.920) 0.902 0.988 0.964 0.975 0.924 0.956 0.960 0.980 0.987 0.983 0.982 0.994 
   2   (0.080) 0.098 0.012 0.036 0.025 0.076 0.044 0.040 0.020 0.013 0.017 0.018 0.006 

Locus 994 : 
2 alleles
10.9% missing data
   1   (0.854) 0.768 0.976 0.951 0.975 0.826 0.941 0.757 0.989 0.944 0.818 0.791 0.884 
   3   (0.146) 0.232 0.024 0.049 0.025 0.174 0.059 0.243 0.011 0.056 0.182 0.209 0.116 

Locus 995 : 
2 alleles
5.8% missing data
   3   (0.734) 0.654 0.912 0.776 0.945 0.785 0.685 0.877 0.778 0.550 0.812 0.865 0.978 
   1   (0.266) 0.346 0.088 0.224 0.055 0.215 0.315 0.123 0.222 0.450 0.188 0.135 0.022 

Locus 996 : 
2 alleles
12.3% missing data
   1   (0.883) 0.928 0.900 0.914 0.987 0.855 0.775 0.982 0.815 0.978 0.988 0.939 0.884 
   4   (0.117) 0.072 0.100 0.086 0.013 0.145 0.225 0.018 0.185 0.022 0.012 0.061 0.116 

Locus 997 : 
2 alleles
9.4% missing data
   1   (0.216) 0.289 0.082 0.159 0.055 0.145 0.127 0.223 0.442 0.055 0.212 0.296 0.212 
   4   (0.784) 0.711 0.918 0.841 0.945 0.855 0.873 0.777 0.558 0.945 0.788 0.704 0.788 

Locus 998 : 
2 alleles
2.2% missing data
   4   (0.898) 0.886 0.969 0.927 0.922 0.935 0.941 0.900 0.951 0.971 0.966 0.972 0.993 
   3   (0.102) 0.114 0.031 0.073 0.078 0.065 0.059 0.100 0.049 0.029 0.034 0.028 0.007 

Locus 999 : 
2 alleles
18.1% missing data
   3   (0.769) 0.756 0.914 0.842 0.810 0.791 0.744 0.746 0.911 0.959 0.739 0.215 0.943 
   2   (0.231) 0.244 0.086 0.158 0.190 0.209 0.256 0.254 0.089 0.041 0.261 0.785 0.057 

Locus 1000 : 
2 alleles
10.9% missing data
   4   (0.863) 0.906 0.888 0.877 0.899 0.849 0.806 0.892 0.565 0.974 0.981 0.961 0.990 
   3   (0.137) 0.094 0.112 0.123 0.101 0.151 0.194 0.108 0.435 0.026 0.019 0.039 0.010 

Locus 1001 : 
2 alleles
5.1% missing data
   3   (0.676) 0.606 0.783 0.718 0.642 0.782 0.711 0.843 0.589 0.623 0.775 0.546 0.973 
   4   (0.324) 0.394 0.217 0.282 0.358 0.218 0.289 0.157 0.411 0.377 0.225 0.454 0.027 

Locus 1002 : 
2 alleles
2.2% missing data
   1   (0.841) 0.737 0.960 0.928 0.832 0.918 0.941 0.918 0.986 0.982 0.476 0.966 0.991 
   3   (0.159) 0.263 0.040 0.072 0.168 0.082 0.059 0.082 0.014 0.018 0.524 0.034 0.009 

Locus 1003 : 
2 alleles
7.2% missing data
   2   (0.786) 0.806 0.851 0.795 0.650 0.758 0.751 0.718 0.744 0.966 0.964 0.629 0.978 
   3   (0.214) 0.194 0.149 0.205 0.350 0.242 0.249 0.282 0.256 0.034 0.036 0.371 0.022 

Locus 1004 : 
2 alleles
11.6% missing data
   1   (0.334) 0.340 0.279 0.342 0.440 0.423 0.369 0.268 0.148 0.272 0.086 0.221 0.042 
   3   (0.666) 0.660 0.721 0.658 0.560 0.577 0.631 0.732 0.852 0.728 0.914 0.779 0.958 

Locus 1005 : 
2 alleles
2.9% missing data
   1   (0.832) 0.773 0.946 0.899 0.900 0.860 0.828 0.855 0.971 0.889 0.910 0.965 0.985 
   3   (0.168) 0.227 0.054 0.101 0.100 0.140 0.172 0.145 0.029 0.111 0.090 0.035 0.015 

Locus 1006 : 
2 alleles
4.3% missing data
   3   (0.894) 0.944 0.973 0.932 0.987 0.935 0.919 0.974 0.979 0.300 0.971 0.971 0.093 
   1   (0.106) 0.056 0.027 0.068 0.013 0.065 0.081 0.026 0.021 0.700 0.029 0.029 0.907 

Locus 1007 : 
2 alleles
4.3% missing data
   1   (0.083) 0.051 0.056 0.089 0.060 0.084 0.053 0.017 0.185 0.022 0.008 0.020 0.005 
   3   (0.917) 0.949 0.944 0.911 0.940 0.916 0.947 0.983 0.815 0.978 0.992 0.980 0.995 

Locus 1008 : 
2 alleles
3.6% missing data
   4   (0.930) 0.861 0.993 0.986 0.985 0.971 0.985 0.714 0.995 0.995 0.966 0.967 0.996 
   1   (0.070) 0.139 0.007 0.014 0.015 0.029 0.015 0.286 0.005 0.005 0.034 0.033 0.004 

Locus 1009 : 
2 alleles
5.1% missing data
   1   (0.830) 0.801 0.947 0.917 0.982 0.840 0.843 0.919 0.947 0.963 0.877 0.971 0.222 
   4   (0.170) 0.199 0.053 0.083 0.018 0.160 0.157 0.081 0.053 0.037 0.123 0.029 0.778 

Locus 1010 : 
2 alleles
6.5% missing data
   2   (0.731) 0.726 0.818 0.808 0.953 0.703 0.725 0.915 0.720 0.922 0.701 0.625 0.552 
   4   (0.269) 0.274 0.182 0.192 0.047 0.297 0.275 0.085 0.280 0.078 0.299 0.375 0.448 

Locus 1011 : 
2 alleles
12.3% missing data
   4   (0.863) 0.801 0.967 0.931 0.976 0.941 0.935 0.949 0.970 0.978 0.943 0.072 0.968 
   2   (0.137) 0.199 0.033 0.069 0.024 0.059 0.065 0.051 0.030 0.022 0.057 0.928 0.032 

Locus 1012 : 
2 alleles
19.6% missing data
   2   (0.860) 0.861 0.939 0.890 0.962 0.898 0.843 0.946 0.869 0.971 0.957 0.804 0.883 
   4   (0.140) 0.139 0.061 0.110 0.038 0.102 0.157 0.054 0.131 0.029 0.043 0.196 0.117 

Locus 1013 : 
2 alleles
10.9% missing data
   2   (0.691) 0.735 0.709 0.636 0.723 0.658 0.596 0.419 0.640 0.896 0.922 0.797 0.970 
   4   (0.309) 0.265 0.291 0.364 0.277 0.342 0.404 0.581 0.360 0.104 0.078 0.203 0.030 

Locus 1014 : 
2 alleles
2.9% missing data
   3   (0.912) 0.893 0.986 0.976 0.990 0.967 0.976 0.798 0.994 0.972 0.769 0.970 0.592 
   2   (0.088) 0.107 0.014 0.024 0.010 0.033 0.024 0.202 0.006 0.028 0.231 0.030 0.408 

Locus 1015 : 
2 alleles
11.6% missing data
   4   (0.895) 0.855 0.974 0.940 0.936 0.926 0.941 0.926 0.974 0.971 0.962 0.970 0.992 
   2   (0.105) 0.145 0.026 0.060 0.064 0.074 0.059 0.074 0.026 0.029 0.038 0.030 0.008 

Locus 1016 : 
2 alleles
10.1% missing data
   2   (0.864) 0.886 0.917 0.819 0.981 0.873 0.848 0.953 0.938 0.900 0.978 0.982 0.986 
   4   (0.136) 0.114 0.083 0.181 0.019 0.127 0.152 0.047 0.062 0.100 0.022 0.018 0.014 

Locus 1017 : 
2 alleles
3.6% missing data
   3   (0.787) 0.805 0.898 0.861 0.649 0.789 0.813 0.371 0.910 0.966 0.532 0.941 0.919 
   2   (0.213) 0.195 0.102 0.139 0.351 0.211 0.187 0.629 0.090 0.034 0.468 0.059 0.081 

Locus 1018 : 
2 alleles
4.3% missing data
   2   (0.498) 0.484 0.403 0.464 0.860 0.567 0.387 0.669 0.553 0.534 0.619 0.584 0.364 
   4   (0.502) 0.516 0.597 0.536 0.140 0.433 0.613 0.331 0.447 0.466 0.381 0.416 0.636 

Locus 1019 : 
2 alleles
12.3% missing data
   2   (0.846) 0.834 0.927 0.879 0.966 0.850 0.927 0.639 0.983 0.618 0.911 0.918 0.988 
   1   (0.154) 0.166 0.073 0.121 0.034 0.150 0.073 0.361 0.017 0.382 0.089 0.082 0.012 

Locus 1020 : 
2 alleles
15.9% missing data
   2   (0.775) 0.843 0.526 0.735 0.931 0.819 0.775 0.838 0.870 0.797 0.920 0.267 0.982 
   4   (0.225) 0.157 0.474 0.265 0.069 0.181 0.225 0.162 0.130 0.203 0.080 0.733 0.018 

Locus 1021 : 
2 alleles
2.2% missing data
   4   (0.907) 0.959 0.903 0.899 0.901 0.900 0.833 0.983 0.859 0.991 0.994 0.986 0.994 
   2   (0.093) 0.041 0.097 0.101 0.099 0.100 0.167 0.017 0.141 0.009 0.006 0.014 0.006 

Locus 1022 : 
2 alleles
15.2% missing data
   3   (0.912) 0.938 0.917 0.933 0.873 0.948 0.936 0.925 0.963 0.957 0.988 0.908 0.989 
   1   (0.088) 0.062 0.083 0.067 0.127 0.052 0.064 0.075 0.037 0.043 0.012 0.092 0.011 

Locus 1023 : 
2 alleles
9.4% missing data
   4   (0.676) 0.721 0.573 0.660 0.917 0.685 0.699 0.711 0.677 0.115 0.868 0.532 0.965 
   1   (0.324) 0.279 0.427 0.340 0.083 0.315 0.301 0.289 0.323 0.885 0.132 0.468 0.035 

Locus 1024 : 
2 alleles
8.0% missing data
   1   (0.900) 0.937 0.972 0.915 0.984 0.961 0.906 0.814 0.964 0.927 0.982 0.019 0.994 
   2   (0.100) 0.063 0.028 0.085 0.016 0.039 0.094 0.186 0.036 0.073 0.018 0.981 0.006 

Locus 1025 : 
2 alleles
5.1% missing data
   1   (0.891) 0.826 0.982 0.948 0.914 0.943 0.937 0.719 0.987 0.986 0.966 0.970 0.989 
   3   (0.109) 0.174 0.018 0.052 0.086 0.057 0.063 0.281 0.013 0.014 0.034 0.030 0.011 

Locus 1026 : 
2 alleles
4.3% missing data
   4   (0.893) 0.872 0.983 0.957 0.970 0.962 0.939 0.928 0.874 0.974 0.849 0.414 0.994 
   2   (0.107) 0.128 0.017 0.043 0.030 0.038 0.061 0.072 0.126 0.026 0.151 0.586 0.006 

Locus 1027 : 
2 alleles
13.8% missing data
   1   (0.726) 0.735 0.805 0.700 0.958 0.678 0.682 0.789 0.578 0.741 0.934 0.838 0.977 
   4   (0.274) 0.265 0.195 0.300 0.042 0.322 0.318 0.211 0.422 0.259 0.066 0.162 0.023 

Locus 1028 : 
2 alleles
1.4% missing data
   2   (0.876) 0.872 0.921 0.920 0.919 0.861 0.874 0.952 0.983 0.972 0.978 0.835 0.989 
   4   (0.124) 0.128 0.079 0.080 0.081 0.139 0.126 0.048 0.017 0.028 0.022 0.165 0.011 

Locus 1029 : 
2 alleles
2.2% missing data
   2   (0.483) 0.420 0.460 0.583 0.439 0.412 0.540 0.441 0.470 0.948 0.507 0.554 0.455 
   4   (0.517) 0.580 0.540 0.417 0.561 0.588 0.460 0.559 0.530 0.052 0.493 0.446 0.545 

Locus 1030 : 
2 alleles
11.6% missing data
   4   (0.900) 0.923 0.949 0.895 0.993 0.930 0.927 0.855 0.771 0.948 0.985 0.982 0.969 
   1   (0.100) 0.077 0.051 0.105 0.007 0.070 0.073 0.145 0.229 0.052 0.015 0.018 0.031 

Locus 1031 : 
2 alleles
0.7% missing data
   2   (0.893) 0.933 0.955 0.944 0.980 0.896 0.917 0.839 0.976 0.972 0.966 0.011 0.993 
   4   (0.107) 0.067 0.045 0.056 0.020 0.104 0.083 0.161 0.024 0.028 0.034 0.989 0.007 

Locus 1032 : 
2 alleles
5.8% missing data
   3   (0.766) 0.816 0.859 0.789 0.709 0.804 0.780 0.902 0.956 0.102 0.890 0.962 0.059 
   2   (0.234) 0.184 0.141 0.211 0.291 0.196 0.220 0.098 0.044 0.898 0.110 0.038 0.941 

Locus 1033 : 
2 alleles
3.6% missing data
   3   (0.927) 0.926 0.995 0.985 0.991 0.972 0.981 0.951 0.997 0.810 0.870 0.943 0.409 
   1   (0.073) 0.074 0.005 0.015 0.009 0.028 0.019 0.049 0.003 0.190 0.130 0.057 0.591 

Locus 1034 : 
2 alleles
12.3% missing data
   2   (0.865) 0.869 0.938 0.914 0.900 0.832 0.929 0.569 0.841 0.920 0.950 0.963 0.983 
   1   (0.135) 0.131 0.062 0.086 0.100 0.168 0.071 0.431 0.159 0.080 0.050 0.037 0.017 

Locus 1035 : 
2 alleles
0.7% missing data
   3   (0.882) 0.902 0.943 0.918 0.917 0.772 0.865 0.961 0.953 0.976 0.989 0.990 0.989 
   4   (0.118) 0.098 0.057 0.082 0.083 0.228 0.135 0.039 0.047 0.024 0.011 0.010 0.011 

Locus 1036 : 
2 alleles
5.1% missing data
   1   (0.858) 0.830 0.942 0.920 0.866 0.833 0.887 0.940 0.927 0.973 0.951 0.950 0.984 
   3   (0.142) 0.170 0.058 0.080 0.134 0.167 0.113 0.060 0.073 0.027 0.049 0.050 0.016 

Locus 1037 : 
2 alleles
12.3% missing data
   4   (0.840) 0.810 0.952 0.913 0.978 0.894 0.866 0.835 0.874 0.953 0.743 0.854 0.809 
   2   (0.160) 0.190 0.048 0.087 0.022 0.106 0.134 0.165 0.126 0.047 0.257 0.146 0.191 

Locus 1038 : 
2 alleles
5.8% missing data
   1   (0.633) 0.506 0.822 0.793 0.722 0.615 0.693 0.809 0.898 0.888 0.802 0.094 0.211 
   3   (0.367) 0.494 0.178 0.207 0.278 0.385 0.307 0.191 0.102 0.112 0.198 0.906 0.789 

Locus 1039 : 
2 alleles
6.5% missing data
   3   (0.800) 0.806 0.806 0.824 0.947 0.740 0.774 0.865 0.895 0.930 0.964 0.934 0.978 
   1   (0.200) 0.194 0.194 0.176 0.053 0.260 0.226 0.135 0.105 0.070 0.036 0.066 0.022 

Locus 1040 : 
2 alleles
2.9% missing data
   4   (0.854) 0.888 0.883 0.820 0.869 0.876 0.779 0.938 0.965 0.981 0.980 0.794 0.990 
   2   (0.146) 0.112 0.117 0.180 0.131 0.124 0.221 0.062 0.035 0.019 0.020 0.206 0.010 

Locus 1041 : 
2 alleles
1.4% missing data
   2   (0.889) 0.880 0.941 0.932 0.991 0.928 0.912 0.990 0.450 0.986 0.991 0.970 0.990 
   4   (0.111) 0.120 0.059 0.068 0.009 0.072 0.088 0.010 0.550 0.014 0.009 0.030 0.010 

Locus 1042 : 
2 alleles
1.4% missing data
   2   (0.866) 0.899 0.866 0.886 0.983 0.833 0.832 0.856 0.933 0.976 0.978 0.980 0.990 
   1   (0.134) 0.101 0.134 0.114 0.017 0.167 0.168 0.144 0.067 0.024 0.022 0.020 0.010 

Locus 1043 : 
2 alleles
2.2% missing data
   1   (0.890) 0.879 0.982 0.957 0.987 0.931 0.935 0.983 0.946 0.985 0.972 0.774 0.080 
   3   (0.110) 0.121 0.018 0.043 0.013 0.069 0.065 0.017 0.054 0.015 0.028 0.226 0.920 

Locus 1044 : 
2 alleles
1.4% missing data
   2   (0.572) 0.496 0.782 0.630 0.123 0.556 0.620 0.462 0.801 0.607 0.439 0.897 0.871 
   4   (0.428) 0.504 0.218 0.370 0.877 0.444 0.380 0.538 0.199 0.393 0.561 0.103 0.129 

Locus 1045 : 
2 alleles
17.4% missing data
   1   (0.875) 0.836 0.960 0.928 0.971 0.844 0.919 0.970 0.949 0.965 0.979 0.921 0.805 
   3   (0.125) 0.164 0.040 0.072 0.029 0.156 0.081 0.030 0.051 0.035 0.021 0.079 0.195 

Locus 1046 : 
2 alleles
18.1% missing data
   3   (0.873) 0.853 0.959 0.930 0.879 0.886 0.925 0.904 0.956 0.979 0.836 0.950 0.990 
   1   (0.127) 0.147 0.041 0.070 0.121 0.114 0.075 0.096 0.044 0.021 0.164 0.050 0.010 

Locus 1047 : 
2 alleles
3.6% missing data
   1   (0.288) 0.342 0.205 0.288 0.259 0.201 0.233 0.320 0.221 0.328 0.193 0.135 0.033 
   4   (0.712) 0.658 0.795 0.712 0.741 0.799 0.767 0.680 0.779 0.672 0.807 0.865 0.967 

Locus 1048 : 
2 alleles
15.2% missing data
   3   (0.871) 0.932 0.888 0.799 0.967 0.887 0.724 0.958 0.852 0.827 0.979 0.960 0.986 
   1   (0.129) 0.068 0.112 0.201 0.033 0.113 0.276 0.042 0.148 0.173 0.021 0.040 0.014 

Locus 1049 : 
2 alleles
2.2% missing data
   4   (0.922) 0.957 0.930 0.892 0.956 0.970 0.949 0.986 0.509 0.995 0.996 0.988 0.995 
   2   (0.078) 0.043 0.070 0.108 0.044 0.030 0.051 0.014 0.491 0.005 0.004 0.012 0.005 

Locus 1050 : 
2 alleles
0.0% missing data
   4   (0.888) 0.945 0.952 0.907 0.991 0.870 0.845 0.945 0.938 0.989 0.988 0.982 0.043 
   2   (0.112) 0.055 0.048 0.093 0.009 0.130 0.155 0.055 0.062 0.011 0.012 0.018 0.957 

Locus 1051 : 
2 alleles
4.3% missing data
   2   (0.910) 0.913 0.984 0.963 0.928 0.954 0.958 0.977 0.799 0.980 0.922 0.581 0.992 
   4   (0.090) 0.087 0.016 0.037 0.072 0.046 0.042 0.023 0.201 0.020 0.078 0.419 0.008 

Locus 1052 : 
2 alleles
13.8% missing data
   2   (0.415) 0.474 0.306 0.344 0.533 0.386 0.411 0.498 0.193 0.102 0.365 0.616 0.419 
   4   (0.585) 0.526 0.694 0.656 0.467 0.614 0.589 0.502 0.807 0.898 0.635 0.384 0.581 

Locus 1053 : 
2 alleles
7.2% missing data
   2   (0.797) 0.832 0.910 0.866 0.969 0.804 0.818 0.269 0.496 0.971 0.926 0.086 0.985 
   4   (0.203) 0.168 0.090 0.134 0.031 0.196 0.182 0.731 0.504 0.029 0.074 0.914 0.015 

Locus 1054 : 
2 alleles
2.2% missing data
   2   (0.898) 0.892 0.978 0.949 0.927 0.877 0.928 0.960 0.967 0.835 0.962 0.989 0.993 
   4   (0.102) 0.108 0.022 0.051 0.073 0.123 0.072 0.040 0.033 0.165 0.038 0.011 0.007 

Locus 1055 : 
2 alleles
11.6% missing data
   1   (0.919) 0.960 0.963 0.901 0.945 0.943 0.905 0.807 0.976 0.978 0.989 0.967 0.940 
   3   (0.081) 0.040 0.037 0.099 0.055 0.057 0.095 0.193 0.024 0.022 0.011 0.033 0.060 

Locus 1056 : 
2 alleles
13.0% missing data
   4   (0.908) 0.899 0.948 0.944 0.975 0.962 0.958 0.963 0.868 0.981 0.983 0.911 0.856 
   2   (0.092) 0.101 0.052 0.056 0.025 0.038 0.042 0.037 0.132 0.019 0.017 0.089 0.144 

Locus 1057 : 
2 alleles
3.6% missing data
   3   (0.912) 0.850 0.986 0.970 0.938 0.941 0.970 0.978 0.988 0.966 0.968 0.896 0.991 
   1   (0.088) 0.150 0.014 0.030 0.062 0.059 0.030 0.022 0.012 0.034 0.032 0.104 0.009 

Locus 1058 : 
2 alleles
12.3% missing data
   4   (0.310) 0.360 0.152 0.204 0.412 0.276 0.240 0.543 0.632 0.950 0.116 0.151 0.031 
   2   (0.690) 0.640 0.848 0.796 0.588 0.724 0.760 0.457 0.368 0.050 0.884 0.849 0.969 

Locus 1059 : 
2 alleles
15.2% missing data
   1   (0.714) 0.645 0.894 0.776 0.719 0.762 0.668 0.596 0.456 0.953 0.864 0.708 0.977 
   4   (0.286) 0.355 0.106 0.224 0.281 0.238 0.332 0.404 0.544 0.047 0.136 0.292 0.023 

Locus 1060 : 
2 alleles
12.3% missing data
   4   (0.904) 0.950 0.945 0.879 0.925 0.830 0.838 0.920 0.979 0.933 0.992 0.985 0.993 
   2   (0.096) 0.050 0.055 0.121 0.075 0.170 0.162 0.080 0.021 0.067 0.008 0.015 0.007 

Locus 1061 : 
2 alleles
10.9% missing data
   1   (0.108) 0.051 0.149 0.119 0.008 0.094 0.117 0.021 0.607 0.105 0.009 0.087 0.008 
   3   (0.892) 0.949 0.851 0.881 0.992 0.906 0.883 0.979 0.393 0.895 0.991 0.913 0.992 

Locus 1062 : 
2 alleles
17.4% missing data
   4   (0.729) 0.720 0.850 0.778 0.457 0.766 0.787 0.888 0.855 0.588 0.812 0.811 0.286 
   2   (0.271) 0.280 0.150 0.222 0.543 0.234 0.213 0.112 0.145 0.412 0.188 0.189 0.714 

Locus 1063 : 
2 alleles
11.6% missing data
   1   (0.914) 0.971 0.915 0.900 0.940 0.941 0.913 0.978 0.806 0.994 0.992 0.236 0.993 
   2   (0.086) 0.029 0.085 0.100 0.060 0.059 0.087 0.022 0.194 0.006 0.008 0.764 0.007 

Locus 1064 : 
2 alleles
13.8% missing data
   2   (0.869) 0.872 0.952 0.848 0.855 0.928 0.906 0.864 0.467 0.977 0.967 0.973 0.987 
   4   (0.131) 0.128 0.048 0.152 0.145 0.072 0.094 0.136 0.533 0.023 0.033 0.027 0.013 

Locus 1065 : 
2 alleles
2.2% missing data
   4   (0.816) 0.858 0.909 0.867 0.972 0.800 0.725 0.955 0.851 0.942 0.938 0.656 0.321 
   2   (0.184) 0.142 0.091 0.133 0.028 0.200 0.275 0.045 0.149 0.058 0.062 0.344 0.679 

Locus 1066 : 
2 alleles
2.9% missing data
   3   (0.923) 0.974 0.933 0.840 0.979 0.925 0.896 0.973 0.775 0.994 0.995 0.986 0.982 
   1   (0.077) 0.026 0.067 0.160 0.021 0.075 0.104 0.027 0.225 0.006 0.005 0.014 0.018 

Locus 1067 : 
2 alleles
10.1% missing data
   2   (0.940) 0.985 0.918 0.886 0.980 0.898 0.933 0.992 0.972 0.976 0.998 0.994 0.996 
   4   (0.060) 0.015 0.082 0.114 0.020 0.102 0.067 0.008 0.028 0.024 0.002 0.006 0.004 

Locus 1068 : 
2 alleles
4.3% missing data
   3   (0.905) 0.863 0.975 0.959 0.981 0.948 0.948 0.948 0.959 0.992 0.981 0.790 0.993 
   2   (0.095) 0.137 0.025 0.041 0.019 0.052 0.052 0.052 0.041 0.008 0.019 0.210 0.007 

Locus 1069 : 
2 alleles
5.1% missing data
   4   (0.702) 0.312 0.984 0.963 0.307 0.930 0.956 0.617 0.997 0.148 0.043 0.368 0.133 
   1   (0.298) 0.688 0.016 0.037 0.693 0.070 0.044 0.383 0.003 0.852 0.957 0.632 0.867 

Locus 1070 : 
2 alleles
13.0% missing data
   3   (0.893) 0.839 0.978 0.959 0.903 0.907 0.922 0.943 0.991 0.972 0.975 0.936 0.990 
   4   (0.107) 0.161 0.022 0.041 0.097 0.093 0.078 0.057 0.009 0.028 0.025 0.064 0.010 

Locus 1071 : 
2 alleles
9.4% missing data
   2   (0.684) 0.666 0.651 0.662 0.935 0.655 0.739 0.655 0.853 0.946 0.657 0.891 0.978 
   4   (0.316) 0.334 0.349 0.338 0.065 0.345 0.261 0.345 0.147 0.054 0.343 0.109 0.022 

Locus 1072 : 
2 alleles
1.4% missing data
   2   (0.864) 0.930 0.878 0.832 0.971 0.857 0.794 0.963 0.340 0.958 0.990 0.782 0.989 
   3   (0.136) 0.070 0.122 0.168 0.029 0.143 0.206 0.037 0.660 0.042 0.010 0.218 0.011 

Locus 1073 : 
2 alleles
3.6% missing data
   2   (0.912) 0.969 0.821 0.848 0.990 0.939 0.891 0.976 0.527 0.961 0.996 0.988 0.995 
   1   (0.088) 0.031 0.179 0.152 0.010 0.061 0.109 0.024 0.473 0.039 0.004 0.012 0.005 

Locus 1074 : 
2 alleles
4.3% missing data
   2   (0.103) 0.145 0.032 0.042 0.010 0.060 0.055 0.040 0.371 0.086 0.025 0.019 0.023 
   4   (0.897) 0.855 0.968 0.958 0.990 0.940 0.945 0.960 0.629 0.914 0.975 0.981 0.977 

Locus 1075 : 
2 alleles
20.3% missing data
   3   (0.882) 0.922 0.913 0.873 0.932 0.911 0.934 0.971 0.703 0.967 0.985 0.987 0.162 
   2   (0.118) 0.078 0.087 0.127 0.068 0.089 0.066 0.029 0.297 0.033 0.015 0.013 0.838 

Locus 1076 : 
2 alleles
2.9% missing data
   2   (0.827) 0.813 0.923 0.872 0.979 0.821 0.847 0.830 0.469 0.971 0.950 0.919 0.986 
   4   (0.173) 0.187 0.077 0.128 0.021 0.179 0.153 0.170 0.531 0.029 0.050 0.081 0.014 

Locus 1077 : 
2 alleles
4.3% missing data
   1   (0.861) 0.826 0.941 0.910 0.923 0.826 0.845 0.989 0.953 0.986 0.983 0.959 0.983 
   3   (0.139) 0.174 0.059 0.090 0.077 0.174 0.155 0.011 0.047 0.014 0.017 0.041 0.017 

Locus 1078 : 
2 alleles
5.1% missing data
   3   (0.897) 0.863 0.973 0.951 0.991 0.926 0.939 0.941 0.958 0.985 0.955 0.956 0.991 
   1   (0.103) 0.137 0.027 0.049 0.009 0.074 0.061 0.059 0.042 0.015 0.045 0.044 0.009 

Locus 1079 : 
2 alleles
14.5% missing data
   2   (0.654) 0.616 0.740 0.658 0.911 0.668 0.661 0.453 0.689 0.710 0.882 0.453 0.880 
   1   (0.346) 0.384 0.260 0.342 0.089 0.332 0.339 0.547 0.311 0.290 0.118 0.547 0.120 

Locus 1080 : 
2 alleles
15.2% missing data
   3   (0.741) 0.758 0.881 0.815 0.773 0.787 0.823 0.645 0.679 0.762 0.309 0.970 0.093 
   1   (0.259) 0.242 0.119 0.185 0.227 0.213 0.177 0.355 0.321 0.238 0.691 0.030 0.907 

Locus 1081 : 
2 alleles
12.3% missing data
   4   (0.901) 0.869 0.981 0.951 0.977 0.940 0.945 0.888 0.923 0.975 0.963 0.960 0.890 
   2   (0.099) 0.131 0.019 0.049 0.023 0.060 0.055 0.112 0.077 0.025 0.037 0.040 0.110 

Locus 1082 : 
2 alleles
3.6% missing data
   4   (0.896) 0.921 0.909 0.917 0.878 0.921 0.919 0.963 0.809 0.900 0.989 0.968 0.989 
   1   (0.104) 0.079 0.091 0.083 0.122 0.079 0.081 0.037 0.191 0.100 0.011 0.032 0.011 

Locus 1083 : 
2 alleles
4.3% missing data
   3   (0.870) 0.892 0.825 0.859 0.753 0.916 0.903 0.982 0.866 0.976 0.984 0.922 0.873 
   4   (0.130) 0.108 0.175 0.141 0.247 0.084 0.097 0.018 0.134 0.024 0.016 0.078 0.127 

Locus 1084 : 
2 alleles
5.1% missing data
   4   (0.854) 0.835 0.972 0.903 0.909 0.889 0.821 0.968 0.971 0.974 0.886 0.960 0.634 
   2   (0.146) 0.165 0.028 0.097 0.091 0.111 0.179 0.032 0.029 0.026 0.114 0.040 0.366 

Locus 1085 : 
2 alleles
1.4% missing data
   4   (0.903) 0.942 0.907 0.922 0.991 0.903 0.888 0.994 0.564 0.988 0.994 0.983 0.993 
   1   (0.097) 0.058 0.093 0.078 0.009 0.097 0.112 0.006 0.436 0.012 0.006 0.017 0.007 

Locus 1086 : 
2 alleles
13.8% missing data
   3   (0.067) 0.017 0.206 0.124 0.027 0.046 0.079 0.012 0.214 0.025 0.003 0.018 0.004 
   4   (0.933) 0.983 0.794 0.876 0.973 0.954 0.921 0.988 0.786 0.975 0.997 0.982 0.996 

Locus 1087 : 
2 alleles
12.3% missing data
   2   (0.155) 0.106 0.052 0.136 0.197 0.193 0.167 0.049 0.439 0.024 0.029 0.038 0.763 
   4   (0.845) 0.894 0.948 0.864 0.803 0.807 0.833 0.951 0.561 0.976 0.971 0.962 0.237 

Locus 1088 : 
2 alleles
5.8% missing data
   1   (0.882) 0.876 0.961 0.932 0.968 0.862 0.938 0.563 0.972 0.973 0.951 0.917 0.993 
   4   (0.118) 0.124 0.039 0.068 0.032 0.138 0.062 0.437 0.028 0.027 0.049 0.083 0.007 

Locus 1089 : 
2 alleles
17.4% missing data
   1   (0.645) 0.553 0.784 0.710 0.062 0.666 0.761 0.796 0.607 0.374 0.782 0.883 0.908 
   4   (0.355) 0.447 0.216 0.290 0.938 0.334 0.239 0.204 0.393 0.626 0.218 0.117 0.092 

Locus 1090 : 
2 alleles
8.7% missing data
   3   (0.873) 0.860 0.953 0.919 0.980 0.853 0.891 0.959 0.632 0.973 0.979 0.967 0.992 
   1   (0.127) 0.140 0.047 0.081 0.020 0.147 0.109 0.041 0.368 0.027 0.021 0.033 0.008 

Locus 1091 : 
2 alleles
17.4% missing data
   1   (0.861) 0.857 0.892 0.903 0.982 0.763 0.919 0.920 0.844 0.841 0.984 0.948 0.955 
   3   (0.139) 0.143 0.108 0.097 0.018 0.237 0.081 0.080 0.156 0.159 0.016 0.052 0.045 

Locus 1092 : 
2 alleles
19.6% missing data
   3   (0.861) 0.894 0.951 0.913 0.982 0.782 0.832 0.969 0.919 0.966 0.980 0.930 0.045 
   1   (0.139) 0.106 0.049 0.087 0.018 0.218 0.168 0.031 0.081 0.034 0.020 0.070 0.955 

Locus 1093 : 
2 alleles
13.8% missing data
   3   (0.828) 0.707 0.947 0.880 0.933 0.907 0.891 0.905 0.813 0.956 0.953 0.760 0.952 
   1   (0.172) 0.293 0.053 0.120 0.067 0.093 0.109 0.095 0.187 0.044 0.047 0.240 0.048 

Locus 1094 : 
2 alleles
8.7% missing data
   3   (0.940) 0.986 0.935 0.866 0.995 0.938 0.913 0.995 0.720 0.995 0.998 0.994 0.996 
   1   (0.060) 0.014 0.065 0.134 0.005 0.062 0.087 0.005 0.280 0.005 0.002 0.006 0.004 

Locus 1095 : 
2 alleles
3.6% missing data
   2   (0.770) 0.771 0.810 0.708 0.774 0.844 0.760 0.861 0.891 0.737 0.947 0.699 0.979 
   4   (0.230) 0.229 0.190 0.292 0.226 0.156 0.240 0.139 0.109 0.263 0.053 0.301 0.021 

Locus 1096 : 
2 alleles
13.8% missing data
   2   (0.760) 0.790 0.843 0.790 0.961 0.809 0.823 0.784 0.360 0.687 0.740 0.540 0.545 
   4   (0.240) 0.210 0.157 0.210 0.039 0.191 0.177 0.216 0.640 0.313 0.260 0.460 0.455 

Locus 1097 : 
2 alleles
3.6% missing data
   3   (0.739) 0.728 0.909 0.782 0.768 0.854 0.744 0.710 0.423 0.771 0.852 0.285 0.375 
   2   (0.261) 0.272 0.091 0.218 0.232 0.146 0.256 0.290 0.577 0.229 0.148 0.715 0.625 

Locus 1098 : 
2 alleles
3.6% missing data
   4   (0.882) 0.809 0.967 0.937 0.908 0.931 0.926 0.968 0.954 0.980 0.975 0.929 0.992 
   2   (0.118) 0.191 0.033 0.063 0.092 0.069 0.074 0.032 0.046 0.020 0.025 0.071 0.008 

Locus 1099 : 
2 alleles
13.0% missing data
   2   (0.907) 0.918 0.942 0.932 0.936 0.939 0.929 0.944 0.933 0.993 0.987 0.922 0.992 
   4   (0.093) 0.082 0.058 0.068 0.064 0.061 0.071 0.056 0.067 0.007 0.013 0.078 0.008 

Locus 1100 : 
2 alleles
7.2% missing data
   3   (0.899) 0.927 0.962 0.928 0.937 0.908 0.883 0.981 0.852 0.987 0.952 0.906 0.987 
   1   (0.101) 0.073 0.038 0.072 0.063 0.092 0.117 0.019 0.148 0.013 0.048 0.094 0.013 

Locus 1101 : 
2 alleles
10.1% missing data
   3   (0.940) 0.985 0.874 0.883 0.996 0.950 0.916 0.992 0.828 0.977 0.998 0.993 0.996 
   1   (0.060) 0.015 0.126 0.117 0.004 0.050 0.084 0.008 0.172 0.023 0.002 0.007 0.004 

Locus 1102 : 
2 alleles
14.5% missing data
   2   (0.085) 0.053 0.067 0.146 0.180 0.042 0.048 0.028 0.225 0.016 0.008 0.033 0.009 
   3   (0.915) 0.947 0.933 0.854 0.820 0.958 0.952 0.972 0.775 0.984 0.992 0.967 0.991 

Locus 1103 : 
2 alleles
4.3% missing data
   2   (0.873) 0.910 0.883 0.873 0.961 0.764 0.903 0.960 0.962 0.987 0.974 0.946 0.961 
   4   (0.127) 0.090 0.117 0.127 0.039 0.236 0.097 0.040 0.038 0.013 0.026 0.054 0.039 

Locus 1104 : 
2 alleles
14.5% missing data
   2   (0.837) 0.893 0.917 0.867 0.058 0.815 0.893 0.934 0.918 0.861 0.898 0.805 0.674 
   1   (0.163) 0.107 0.083 0.133 0.942 0.185 0.107 0.066 0.082 0.139 0.102 0.195 0.326 

Locus 1105 : 
2 alleles
11.6% missing data
   4   (0.895) 0.833 0.989 0.977 0.116 0.958 0.973 0.838 0.985 0.846 0.916 0.867 0.993 
   2   (0.105) 0.167 0.011 0.023 0.884 0.042 0.027 0.162 0.015 0.154 0.084 0.133 0.007 

Locus 1106 : 
2 alleles
18.8% missing data
   2   (0.796) 0.808 0.838 0.707 0.826 0.728 0.821 0.835 0.844 0.885 0.980 0.968 0.826 
   4   (0.204) 0.192 0.162 0.293 0.174 0.272 0.179 0.165 0.156 0.115 0.020 0.032 0.174 

Locus 1107 : 
2 alleles
12.3% missing data
   4   (0.945) 0.905 0.997 0.993 0.960 0.987 0.992 0.807 0.999 0.987 0.733 0.989 0.997 
   2   (0.055) 0.095 0.003 0.007 0.040 0.013 0.008 0.193 0.001 0.013 0.267 0.011 0.003 

Locus 1108 : 
2 alleles
3.6% missing data
   1   (0.115) 0.040 0.209 0.129 0.015 0.149 0.137 0.012 0.120 0.009 0.006 0.012 0.991 
   4   (0.885) 0.960 0.791 0.871 0.985 0.851 0.863 0.988 0.880 0.991 0.994 0.988 0.009 

Locus 1109 : 
2 alleles
2.9% missing data
   3   (0.905) 0.872 0.979 0.959 0.913 0.913 0.950 0.958 0.989 0.986 0.979 0.978 0.992 
   2   (0.095) 0.128 0.021 0.041 0.087 0.087 0.050 0.042 0.011 0.014 0.021 0.022 0.008 

Locus 1110 : 
2 alleles
5.8% missing data
   3   (0.816) 0.747 0.960 0.876 0.871 0.818 0.871 0.502 0.953 0.863 0.931 0.890 0.988 
   4   (0.184) 0.253 0.040 0.124 0.129 0.182 0.129 0.498 0.047 0.137 0.069 0.110 0.012 

Locus 1111 : 
2 alleles
7.2% missing data
   2   (0.142) 0.107 0.060 0.147 0.025 0.120 0.131 0.019 0.134 0.023 0.040 0.018 0.982 
   4   (0.858) 0.893 0.940 0.853 0.975 0.880 0.869 0.981 0.866 0.977 0.960 0.982 0.018 

Locus 1112 : 
2 alleles
2.9% missing data
   2   (0.889) 0.855 0.981 0.962 0.972 0.903 0.967 0.897 0.993 0.724 0.899 0.528 0.992 
   4   (0.111) 0.145 0.019 0.038 0.028 0.097 0.033 0.103 0.007 0.276 0.101 0.472 0.008 

Locus 1113 : 
2 alleles
2.9% missing data
   3   (0.895) 0.942 0.846 0.886 0.838 0.891 0.895 0.968 0.885 0.985 0.990 0.975 0.993 
   1   (0.105) 0.058 0.154 0.114 0.162 0.109 0.105 0.032 0.115 0.015 0.010 0.025 0.007 

Locus 1114 : 
2 alleles
4.3% missing data
   2   (0.840) 0.825 0.942 0.886 0.958 0.716 0.851 0.882 0.946 0.919 0.965 0.969 0.984 
   4   (0.160) 0.175 0.058 0.114 0.042 0.284 0.149 0.118 0.054 0.081 0.035 0.031 0.016 

Locus 1115 : 
2 alleles
10.9% missing data
   4   (0.868) 0.882 0.963 0.894 0.987 0.885 0.841 0.889 0.859 0.982 0.920 0.907 0.875 
   2   (0.132) 0.118 0.037 0.106 0.013 0.115 0.159 0.111 0.141 0.018 0.080 0.093 0.125 

Locus 1116 : 
2 alleles
12.3% missing data
   1   (0.860) 0.837 0.973 0.938 0.910 0.886 0.870 0.922 0.932 0.913 0.845 0.985 0.709 
   2   (0.140) 0.163 0.027 0.062 0.090 0.114 0.130 0.078 0.068 0.087 0.155 0.015 0.291 

Locus 1117 : 
2 alleles
13.0% missing data
   4   (0.921) 0.884 0.993 0.984 0.944 0.972 0.980 0.959 0.999 0.900 0.724 0.983 0.542 
   1   (0.079) 0.116 0.007 0.016 0.056 0.028 0.020 0.041 0.001 0.100 0.276 0.017 0.458 

Locus 1118 : 
2 alleles
13.0% missing data
   2   (0.299) 0.369 0.243 0.267 0.495 0.208 0.243 0.229 0.358 0.079 0.094 0.643 0.032 
   4   (0.701) 0.631 0.757 0.733 0.505 0.792 0.757 0.771 0.642 0.921 0.906 0.357 0.968 

Locus 1119 : 
2 alleles
6.5% missing data
   4   (0.833) 0.836 0.915 0.838 0.974 0.795 0.818 0.884 0.945 0.941 0.962 0.895 0.987 
   2   (0.167) 0.164 0.085 0.162 0.026 0.205 0.182 0.116 0.055 0.059 0.038 0.105 0.013 

Locus 1120 : 
2 alleles
3.6% missing data
   2   (0.935) 0.985 0.841 0.922 0.996 0.894 0.898 0.997 0.668 0.996 0.998 0.993 0.996 
   1   (0.065) 0.015 0.159 0.078 0.004 0.106 0.102 0.003 0.332 0.004 0.002 0.007 0.004 

Locus 1121 : 
2 alleles
8.7% missing data
   1   (0.829) 0.872 0.870 0.828 0.875 0.831 0.768 0.943 0.260 0.970 0.980 0.848 0.988 
   2   (0.171) 0.128 0.130 0.172 0.125 0.169 0.232 0.057 0.740 0.030 0.020 0.152 0.012 

Locus 1122 : 
2 alleles
11.6% missing data
   1   (0.749) 0.737 0.878 0.766 0.823 0.794 0.776 0.749 0.541 0.774 0.856 0.487 0.929 
   3   (0.251) 0.263 0.122 0.234 0.177 0.206 0.224 0.251 0.459 0.226 0.144 0.513 0.071 

Locus 1123 : 
2 alleles
4.3% missing data
   3   (0.856) 0.907 0.809 0.896 0.676 0.844 0.916 0.687 0.968 0.985 0.949 0.420 0.987 
   4   (0.144) 0.093 0.191 0.104 0.324 0.156 0.084 0.313 0.032 0.015 0.051 0.580 0.013 

Locus 1124 : 
2 alleles
16.7% missing data
   2   (0.852) 0.714 0.969 0.947 0.960 0.886 0.930 0.970 0.868 0.974 0.888 0.814 0.989 
   4   (0.148) 0.286 0.031 0.053 0.040 0.114 0.070 0.030 0.132 0.026 0.112 0.186 0.011 

Locus 1125 : 
2 alleles
5.8% missing data
   2   (0.906) 0.908 0.988 0.972 0.985 0.925 0.969 0.875 0.992 0.975 0.692 0.798 0.639 
   1   (0.094) 0.092 0.012 0.028 0.015 0.075 0.031 0.125 0.008 0.025 0.308 0.202 0.361 

Locus 1126 : 
2 alleles
9.4% missing data
   4   (0.917) 0.972 0.939 0.931 0.885 0.929 0.882 0.992 0.778 0.994 0.992 0.283 0.993 
   3   (0.083) 0.028 0.061 0.069 0.115 0.071 0.118 0.008 0.222 0.006 0.008 0.717 0.007 

Locus 1127 : 
2 alleles
3.6% missing data
   4   (0.819) 0.849 0.906 0.857 0.883 0.820 0.803 0.365 0.418 0.854 0.967 0.969 0.980 
   2   (0.181) 0.151 0.094 0.143 0.117 0.180 0.197 0.635 0.582 0.146 0.033 0.031 0.020 

Locus 1128 : 
2 alleles
5.1% missing data
   1   (0.319) 0.236 0.264 0.449 0.057 0.316 0.329 0.417 0.605 0.317 0.102 0.208 0.993 
   3   (0.681) 0.764 0.736 0.551 0.943 0.684 0.671 0.583 0.395 0.683 0.898 0.792 0.007 

Locus 1129 : 
2 alleles
15.2% missing data
   1   (0.698) 0.657 0.731 0.710 0.675 0.644 0.727 0.728 0.523 0.909 0.934 0.916 0.898 
   4   (0.302) 0.343 0.269 0.290 0.325 0.356 0.273 0.272 0.477 0.091 0.066 0.084 0.102 

Locus 1130 : 
2 alleles
5.8% missing data
   2   (0.872) 0.875 0.945 0.877 0.918 0.914 0.853 0.969 0.846 0.984 0.980 0.931 0.956 
   4   (0.128) 0.125 0.055 0.123 0.082 0.086 0.147 0.031 0.154 0.016 0.020 0.069 0.044 

Locus 1131 : 
2 alleles
2.9% missing data
   4   (0.198) 0.094 0.597 0.457 0.200 0.180 0.232 0.106 0.325 0.027 0.020 0.031 0.045 
   2   (0.802) 0.906 0.403 0.543 0.800 0.820 0.768 0.894 0.675 0.973 0.980 0.969 0.955 

Locus 1132 : 
2 alleles
2.9% missing data
   3   (0.941) 0.892 0.997 0.992 0.990 0.987 0.991 0.937 0.999 0.990 0.860 0.989 0.578 
   1   (0.059) 0.108 0.003 0.008 0.010 0.013 0.009 0.063 0.001 0.010 0.140 0.011 0.422 

Locus 1133 : 
2 alleles
2.9% missing data
   4   (0.906) 0.873 0.974 0.956 0.983 0.939 0.963 0.878 0.859 0.963 0.970 0.960 0.991 
   1   (0.094) 0.127 0.026 0.044 0.017 0.061 0.037 0.122 0.141 0.037 0.030 0.040 0.009 

Locus 1134 : 
2 alleles
13.8% missing data
   3   (0.776) 0.826 0.782 0.733 0.794 0.700 0.712 0.832 0.802 0.836 0.962 0.949 0.940 
   1   (0.224) 0.174 0.218 0.267 0.206 0.300 0.288 0.168 0.198 0.164 0.038 0.051 0.060 

Locus 1135 : 
2 alleles
3.6% missing data
   3   (0.797) 0.719 0.911 0.892 0.953 0.913 0.896 0.753 0.933 0.654 0.782 0.786 0.320 
   2   (0.203) 0.281 0.089 0.108 0.047 0.087 0.104 0.247 0.067 0.346 0.218 0.214 0.680 

Locus 1136 : 
2 alleles
2.9% missing data
   1   (0.917) 0.954 0.970 0.930 0.848 0.918 0.913 0.945 0.691 0.988 0.990 0.881 0.995 
   4   (0.083) 0.046 0.030 0.070 0.152 0.082 0.087 0.055 0.309 0.012 0.010 0.119 0.005 

Locus 1137 : 
2 alleles
10.9% missing data
   3   (0.883) 0.886 0.969 0.932 0.775 0.883 0.901 0.769 0.977 0.877 0.962 0.977 0.989 
   1   (0.117) 0.114 0.031 0.068 0.225 0.117 0.099 0.231 0.023 0.123 0.038 0.023 0.011 

Locus 1138 : 
2 alleles
5.8% missing data
   2   (0.714) 0.709 0.820 0.661 0.914 0.776 0.667 0.474 0.770 0.760 0.794 0.953 0.923 
   4   (0.286) 0.291 0.180 0.339 0.086 0.224 0.333 0.526 0.230 0.240 0.206 0.047 0.077 

Locus 1139 : 
2 alleles
10.1% missing data
   2   (0.898) 0.953 0.906 0.879 0.972 0.863 0.903 0.962 0.371 0.897 0.992 0.959 0.993 
   4   (0.102) 0.047 0.094 0.121 0.028 0.137 0.097 0.038 0.629 0.103 0.008 0.041 0.007 

Locus 1140 : 
2 alleles
6.5% missing data
   2   (0.448) 0.318 0.721 0.487 0.116 0.577 0.416 0.283 0.672 0.891 0.243 0.864 0.674 
   4   (0.552) 0.682 0.279 0.513 0.884 0.423 0.584 0.717 0.328 0.109 0.757 0.136 0.326 

Locus 1141 : 
2 alleles
2.9% missing data
   4   (0.849) 0.724 0.976 0.951 0.989 0.888 0.940 0.937 0.831 0.947 0.668 0.955 0.894 
   3   (0.151) 0.276 0.024 0.049 0.011 0.112 0.060 0.063 0.169 0.053 0.332 0.045 0.106 

Locus 1142 : 
2 alleles
12.3% missing data
   4   (0.812) 0.851 0.689 0.708 0.965 0.878 0.815 0.884 0.808 0.969 0.949 0.886 0.804 
   2   (0.188) 0.149 0.311 0.292 0.035 0.122 0.185 0.116 0.192 0.031 0.051 0.114 0.196 

Locus 1143 : 
2 alleles
4.3% missing data
   1   (0.859) 0.906 0.912 0.823 0.971 0.888 0.785 0.824 0.440 0.965 0.983 0.953 0.983 
   3   (0.141) 0.094 0.088 0.177 0.029 0.112 0.215 0.176 0.560 0.035 0.017 0.047 0.017 

Locus 1144 : 
2 alleles
8.0% missing data
   2   (0.904) 0.955 0.954 0.936 0.977 0.890 0.896 0.975 0.949 0.992 0.982 0.990 0.048 
   4   (0.096) 0.045 0.046 0.064 0.023 0.110 0.104 0.025 0.051 0.008 0.018 0.010 0.952 

Locus 1145 : 
2 alleles
5.1% missing data
   1   (0.187) 0.211 0.122 0.164 0.056 0.202 0.205 0.086 0.056 0.047 0.041 0.061 0.063 
   3   (0.813) 0.789 0.878 0.836 0.944 0.798 0.795 0.914 0.944 0.953 0.959 0.939 0.937 

Locus 1146 : 
2 alleles
10.9% missing data
   1   (0.896) 0.900 0.988 0.975 0.521 0.961 0.971 0.610 0.956 0.693 0.772 0.949 0.490 
   3   (0.104) 0.100 0.012 0.025 0.479 0.039 0.029 0.390 0.044 0.307 0.228 0.051 0.510 

Locus 1147 : 
2 alleles
2.9% missing data
   1   (0.902) 0.940 0.917 0.889 0.992 0.848 0.903 0.990 0.950 0.984 0.993 0.977 0.993 
   3   (0.098) 0.060 0.083 0.111 0.008 0.152 0.097 0.010 0.050 0.016 0.007 0.023 0.007 

Locus 1148 : 
2 alleles
3.6% missing data
   1   (0.898) 0.943 0.946 0.926 0.942 0.815 0.801 0.980 0.799 0.991 0.992 0.935 0.991 
   3   (0.102) 0.057 0.054 0.074 0.058 0.185 0.199 0.020 0.201 0.009 0.008 0.065 0.009 

Locus 1149 : 
2 alleles
15.2% missing data
   2   (0.466) 0.454 0.706 0.531 0.641 0.384 0.450 0.529 0.712 0.550 0.194 0.292 0.050 
   4   (0.534) 0.546 0.294 0.469 0.359 0.616 0.550 0.471 0.288 0.450 0.806 0.708 0.950 

Locus 1150 : 
2 alleles
4.3% missing data
   2   (0.922) 0.961 0.973 0.950 0.981 0.931 0.923 0.985 0.220 0.992 0.994 0.990 0.995 
   3   (0.078) 0.039 0.027 0.050 0.019 0.069 0.077 0.015 0.780 0.008 0.006 0.010 0.005 

Locus 1151 : 
2 alleles
15.2% missing data
   4   (0.949) 0.986 0.969 0.951 0.997 0.938 0.922 0.995 0.671 0.996 0.998 0.985 0.959 
   2   (0.051) 0.014 0.031 0.049 0.003 0.062 0.078 0.005 0.329 0.004 0.002 0.015 0.041 

Locus 1152 : 
2 alleles
13.0% missing data
   4   (0.900) 0.945 0.951 0.868 0.965 0.892 0.772 0.957 0.901 0.962 0.993 0.955 0.991 
   3   (0.100) 0.055 0.049 0.132 0.035 0.108 0.228 0.043 0.099 0.038 0.007 0.045 0.009 

Locus 1153 : 
2 alleles
13.8% missing data
   3   (0.896) 0.927 0.943 0.893 0.959 0.942 0.946 0.564 0.413 0.982 0.984 0.873 0.896 
   4   (0.104) 0.073 0.057 0.107 0.041 0.058 0.054 0.436 0.587 0.018 0.016 0.127 0.104 

Locus 1154 : 
2 alleles
6.5% missing data
   1   (0.920) 0.958 0.973 0.924 0.980 0.902 0.812 0.966 0.984 0.994 0.994 0.991 0.970 
   3   (0.080) 0.042 0.027 0.076 0.020 0.098 0.188 0.034 0.016 0.006 0.006 0.009 0.030 

Locus 1155 : 
2 alleles
13.8% missing data
   3   (0.787) 0.821 0.831 0.793 0.843 0.762 0.817 0.889 0.773 0.837 0.956 0.961 0.065 
   1   (0.213) 0.179 0.169 0.207 0.157 0.238 0.183 0.111 0.227 0.163 0.044 0.039 0.935 

Locus 1156 : 
2 alleles
10.9% missing data
   3   (0.804) 0.700 0.951 0.904 0.949 0.871 0.829 0.753 0.721 0.695 0.887 0.934 0.981 
   1   (0.196) 0.300 0.049 0.096 0.051 0.129 0.171 0.247 0.279 0.305 0.113 0.066 0.019 

Locus 1157 : 
2 alleles
6.5% missing data
   1   (0.839) 0.894 0.752 0.832 0.734 0.857 0.816 0.911 0.701 0.978 0.971 0.953 0.863 
   3   (0.161) 0.106 0.248 0.168 0.266 0.143 0.184 0.089 0.299 0.022 0.029 0.047 0.137 

Locus 1158 : 
2 alleles
1.4% missing data
   1   (0.783) 0.820 0.647 0.757 0.853 0.756 0.798 0.711 0.940 0.957 0.930 0.954 0.981 
   2   (0.217) 0.180 0.353 0.243 0.147 0.244 0.202 0.289 0.060 0.043 0.070 0.046 0.019 

Locus 1159 : 
2 alleles
5.1% missing data
   1   (0.747) 0.708 0.837 0.759 0.946 0.744 0.771 0.655 0.732 0.644 0.938 0.897 0.980 
   3   (0.253) 0.292 0.163 0.241 0.054 0.256 0.229 0.345 0.268 0.356 0.062 0.103 0.020 

Locus 1160 : 
2 alleles
7.2% missing data
   4   (0.844) 0.830 0.898 0.868 0.971 0.877 0.853 0.960 0.708 0.977 0.968 0.829 0.980 
   2   (0.156) 0.170 0.102 0.132 0.029 0.123 0.147 0.040 0.292 0.023 0.032 0.171 0.020 

Locus 1161 : 
2 alleles
21.0% missing data
   1   (0.640) 0.642 0.667 0.630 0.049 0.690 0.723 0.545 0.809 0.571 0.696 0.649 0.972 
   3   (0.360) 0.358 0.333 0.370 0.951 0.310 0.277 0.455 0.191 0.429 0.304 0.351 0.028 

Locus 1162 : 
2 alleles
3.6% missing data
   2   (0.169) 0.153 0.136 0.130 0.045 0.335 0.145 0.080 0.102 0.167 0.026 0.134 0.015 
   3   (0.831) 0.847 0.864 0.870 0.955 0.665 0.855 0.920 0.898 0.833 0.974 0.866 0.985 

Locus 1163 : 
2 alleles
17.4% missing data
   2   (0.924) 0.966 0.926 0.900 0.993 0.946 0.883 0.987 0.940 0.964 0.995 0.992 0.983 
   4   (0.076) 0.034 0.074 0.100 0.007 0.054 0.117 0.013 0.060 0.036 0.005 0.008 0.017 

Locus 1164 : 
2 alleles
5.8% missing data
   2   (0.591) 0.656 0.359 0.584 0.158 0.661 0.657 0.905 0.412 0.954 0.329 0.114 0.649 
   4   (0.409) 0.344 0.641 0.416 0.842 0.339 0.343 0.095 0.588 0.046 0.671 0.886 0.351 

Locus 1165 : 
2 alleles
5.1% missing data
   3   (0.737) 0.727 0.845 0.817 0.439 0.672 0.758 0.886 0.868 0.054 0.934 0.943 0.977 
   1   (0.263) 0.273 0.155 0.183 0.561 0.328 0.242 0.114 0.132 0.946 0.066 0.057 0.023 

Locus 1166 : 
2 alleles
5.8% missing data
   1   (0.822) 0.895 0.869 0.805 0.036 0.845 0.786 0.498 0.778 0.962 0.963 0.968 0.944 
   3   (0.178) 0.105 0.131 0.195 0.964 0.155 0.214 0.502 0.222 0.038 0.037 0.032 0.056 

Locus 1167 : 
2 alleles
3.6% missing data
   3   (0.886) 0.893 0.966 0.956 0.934 0.837 0.937 0.458 0.989 0.963 0.949 0.826 0.991 
   1   (0.114) 0.107 0.034 0.044 0.066 0.163 0.063 0.542 0.011 0.037 0.051 0.174 0.009 

Locus 1168 : 
2 alleles
9.4% missing data
   1   (0.881) 0.929 0.913 0.881 0.972 0.916 0.881 0.990 0.938 0.985 0.985 0.984 0.122 
   3   (0.119) 0.071 0.087 0.119 0.028 0.084 0.119 0.010 0.062 0.015 0.015 0.016 0.878 

Locus 1169 : 
2 alleles
12.3% missing data
   1   (0.898) 0.894 0.971 0.944 0.907 0.930 0.894 0.896 0.938 0.830 0.984 0.976 0.987 
   3   (0.102) 0.106 0.029 0.056 0.093 0.070 0.106 0.104 0.062 0.170 0.016 0.024 0.013 

Locus 1170 : 
2 alleles
5.8% missing data
   1   (0.873) 0.889 0.962 0.918 0.024 0.916 0.911 0.776 0.958 0.969 0.966 0.980 0.988 
   4   (0.127) 0.111 0.038 0.082 0.976 0.084 0.089 0.224 0.042 0.031 0.034 0.020 0.012 

Locus 1171 : 
2 alleles
5.8% missing data
   3   (0.421) 0.478 0.275 0.348 0.629 0.354 0.470 0.149 0.357 0.456 0.244 0.196 0.984 
   4   (0.579) 0.522 0.725 0.652 0.371 0.646 0.530 0.851 0.643 0.544 0.756 0.804 0.016 

Locus 1172 : 
2 alleles
13.8% missing data
   2   (0.917) 0.875 0.983 0.964 0.992 0.956 0.973 0.981 0.988 0.968 0.981 0.798 0.906 
   3   (0.083) 0.125 0.017 0.036 0.008 0.044 0.027 0.019 0.012 0.032 0.019 0.202 0.094 

Locus 1173 : 
2 alleles
3.6% missing data
   1   (0.609) 0.606 0.596 0.674 0.950 0.537 0.532 0.284 0.510 0.907 0.916 0.853 0.099 
   2   (0.391) 0.394 0.404 0.326 0.050 0.463 0.468 0.716 0.490 0.093 0.084 0.147 0.901 

Locus 1174 : 
2 alleles
13.0% missing data
   3   (0.867) 0.925 0.678 0.792 0.909 0.899 0.862 0.946 0.810 0.980 0.989 0.954 0.989 
   1   (0.133) 0.075 0.322 0.208 0.091 0.101 0.138 0.054 0.190 0.020 0.011 0.046 0.011 

Locus 1175 : 
2 alleles
2.2% missing data
   1   (0.836) 0.788 0.958 0.909 0.612 0.888 0.907 0.691 0.957 0.776 0.840 0.940 0.990 
   3   (0.164) 0.212 0.042 0.091 0.388 0.112 0.093 0.309 0.043 0.224 0.160 0.060 0.010 

Locus 1176 : 
2 alleles
7.2% missing data
   1   (0.867) 0.876 0.942 0.898 0.969 0.854 0.888 0.668 0.906 0.968 0.962 0.927 0.988 
   3   (0.133) 0.124 0.058 0.102 0.031 0.146 0.112 0.332 0.094 0.032 0.038 0.073 0.012 

Locus 1177 : 
2 alleles
13.0% missing data
   3   (0.916) 0.939 0.963 0.937 0.947 0.935 0.918 0.915 0.967 0.922 0.989 0.966 0.973 
   1   (0.084) 0.061 0.037 0.063 0.053 0.065 0.082 0.085 0.033 0.078 0.011 0.034 0.027 

Locus 1178 : 
2 alleles
2.9% missing data
   3   (0.865) 0.867 0.861 0.866 0.888 0.898 0.914 0.976 0.944 0.984 0.970 0.968 0.953 
   1   (0.135) 0.133 0.139 0.134 0.112 0.102 0.086 0.024 0.056 0.016 0.030 0.032 0.047 

Locus 1179 : 
2 alleles
10.9% missing data
   2   (0.816) 0.841 0.884 0.802 0.871 0.811 0.727 0.949 0.750 0.957 0.957 0.942 0.981 
   4   (0.184) 0.159 0.116 0.198 0.129 0.189 0.273 0.051 0.250 0.043 0.043 0.058 0.019 

Locus 1180 : 
2 alleles
7.2% missing data
   1   (0.192) 0.265 0.081 0.149 0.029 0.213 0.141 0.154 0.198 0.057 0.048 0.060 0.018 
   3   (0.808) 0.735 0.919 0.851 0.971 0.787 0.859 0.846 0.802 0.943 0.952 0.940 0.982 

Locus 1181 : 
2 alleles
11.6% missing data
   3   (0.915) 0.967 0.863 0.874 0.991 0.929 0.923 0.982 0.624 0.932 0.995 0.992 0.977 
   1   (0.085) 0.033 0.137 0.126 0.009 0.071 0.077 0.018 0.376 0.068 0.005 0.008 0.023 

Locus 1182 : 
2 alleles
11.6% missing data
   2   (0.883) 0.870 0.925 0.925 0.983 0.873 0.941 0.903 0.880 0.916 0.983 0.963 0.990 
   4   (0.117) 0.130 0.075 0.075 0.017 0.127 0.059 0.097 0.120 0.084 0.017 0.037 0.010 

Locus 1183 : 
2 alleles
2.9% missing data
   4   (0.903) 0.942 0.938 0.851 0.991 0.920 0.900 0.838 0.861 0.992 0.994 0.977 0.993 
   3   (0.097) 0.058 0.062 0.149 0.009 0.080 0.100 0.162 0.139 0.008 0.006 0.023 0.007 

Locus 1184 : 
2 alleles
10.9% missing data
   4   (0.708) 0.659 0.796 0.744 0.952 0.722 0.718 0.852 0.464 0.897 0.916 0.665 0.718 
   2   (0.292) 0.341 0.204 0.256 0.048 0.278 0.282 0.148 0.536 0.103 0.084 0.335 0.282 

Locus 1185 : 
2 alleles
13.8% missing data
   4   (0.904) 0.945 0.946 0.924 0.949 0.858 0.857 0.922 0.848 0.948 0.991 0.987 0.993 
   2   (0.096) 0.055 0.054 0.076 0.051 0.142 0.143 0.078 0.152 0.052 0.009 0.013 0.007 

Locus 1186 : 
2 alleles
0.7% missing data
   4   (0.830) 0.773 0.900 0.885 0.932 0.874 0.888 0.938 0.972 0.726 0.927 0.949 0.982 
   2   (0.170) 0.227 0.100 0.115 0.068 0.126 0.112 0.062 0.028 0.274 0.073 0.051 0.018 

Locus 1187 : 
2 alleles
12.3% missing data
   3   (0.871) 0.820 0.942 0.927 0.894 0.918 0.928 0.891 0.963 0.974 0.960 0.866 0.987 
   1   (0.129) 0.180 0.058 0.073 0.106 0.082 0.072 0.109 0.037 0.026 0.040 0.134 0.013 

Locus 1188 : 
2 alleles
11.6% missing data
   2   (0.858) 0.916 0.746 0.809 0.974 0.877 0.859 0.912 0.682 0.861 0.982 0.981 0.879 
   3   (0.142) 0.084 0.254 0.191 0.026 0.123 0.141 0.088 0.318 0.139 0.018 0.019 0.121 

Locus 1189 : 
2 alleles
5.1% missing data
   2   (0.788) 0.855 0.910 0.753 0.947 0.815 0.779 0.778 0.653 0.968 0.820 0.624 0.018 
   1   (0.212) 0.145 0.090 0.247 0.053 0.185 0.221 0.222 0.347 0.032 0.180 0.376 0.982 

Locus 1190 : 
2 alleles
13.8% missing data
   2   (0.570) 0.609 0.676 0.598 0.569 0.638 0.572 0.485 0.679 0.496 0.341 0.200 0.196 
   4   (0.430) 0.391 0.324 0.402 0.431 0.362 0.428 0.515 0.321 0.504 0.659 0.800 0.804 

Locus 1191 : 
2 alleles
5.8% missing data
   3   (0.892) 0.902 0.970 0.901 0.968 0.917 0.867 0.963 0.923 0.988 0.955 0.981 0.989 
   4   (0.108) 0.098 0.030 0.099 0.032 0.083 0.133 0.037 0.077 0.012 0.045 0.019 0.011 

Locus 1192 : 
2 alleles
3.6% missing data
   2   (0.912) 0.832 0.989 0.976 0.968 0.957 0.972 0.918 0.990 0.969 0.922 0.973 0.992 
   4   (0.088) 0.168 0.011 0.024 0.032 0.043 0.028 0.082 0.010 0.031 0.078 0.027 0.008 

Locus 1193 : 
2 alleles
2.9% missing data
   3   (0.878) 0.875 0.942 0.857 0.827 0.942 0.838 0.963 0.943 0.979 0.989 0.924 0.969 
   1   (0.122) 0.125 0.058 0.143 0.173 0.058 0.162 0.037 0.057 0.021 0.011 0.076 0.031 

Locus 1194 : 
2 alleles
2.9% missing data
   2   (0.100) 0.112 0.014 0.032 0.015 0.086 0.040 0.098 0.027 0.015 0.450 0.095 0.055 
   4   (0.900) 0.888 0.986 0.968 0.985 0.914 0.960 0.902 0.973 0.985 0.550 0.905 0.945 

Locus 1195 : 
2 alleles
14.5% missing data
   2   (0.863) 0.840 0.960 0.870 0.737 0.924 0.896 0.937 0.571 0.889 0.976 0.931 0.982 
   4   (0.137) 0.160 0.040 0.130 0.263 0.076 0.104 0.063 0.429 0.111 0.024 0.069 0.018 

Locus 1196 : 
2 alleles
13.0% missing data
   4   (0.597) 0.647 0.583 0.535 0.636 0.655 0.586 0.721 0.841 0.900 0.349 0.223 0.200 
   2   (0.403) 0.353 0.417 0.465 0.364 0.345 0.414 0.279 0.159 0.100 0.651 0.777 0.800 

Locus 1197 : 
2 alleles
3.6% missing data
   2   (0.885) 0.936 0.949 0.933 0.959 0.799 0.869 0.981 0.841 0.984 0.985 0.967 0.124 
   4   (0.115) 0.064 0.051 0.067 0.041 0.201 0.131 0.019 0.159 0.016 0.015 0.033 0.876 

Locus 1198 : 
2 alleles
4.3% missing data
   3   (0.941) 0.986 0.918 0.875 0.997 0.892 0.931 0.997 0.817 0.997 0.998 0.996 0.996 
   4   (0.059) 0.014 0.082 0.125 0.003 0.108 0.069 0.003 0.183 0.003 0.002 0.004 0.004 

Locus 1199 : 
2 alleles
5.8% missing data
   3   (0.770) 0.714 0.832 0.804 0.937 0.762 0.792 0.835 0.850 0.915 0.936 0.950 0.919 
   1   (0.230) 0.286 0.168 0.196 0.063 0.238 0.208 0.165 0.150 0.085 0.064 0.050 0.081 

Locus 1200 : 
2 alleles
5.1% missing data
   3   (0.486) 0.391 0.748 0.618 0.435 0.466 0.444 0.541 0.870 0.122 0.581 0.466 0.419 
   1   (0.514) 0.609 0.252 0.382 0.565 0.534 0.556 0.459 0.130 0.878 0.419 0.534 0.581 

Locus 1201 : 
2 alleles
2.9% missing data
   1   (0.793) 0.863 0.873 0.809 0.772 0.783 0.773 0.950 0.621 0.057 0.966 0.297 0.980 
   2   (0.207) 0.137 0.127 0.191 0.228 0.217 0.227 0.050 0.379 0.943 0.034 0.703 0.020 

Locus 1202 : 
2 alleles
5.8% missing data
   4   (0.562) 0.602 0.423 0.516 0.389 0.617 0.613 0.394 0.477 0.892 0.731 0.386 0.268 
   2   (0.438) 0.398 0.577 0.484 0.611 0.383 0.387 0.606 0.523 0.108 0.269 0.614 0.732 

Locus 1203 : 
2 alleles
3.6% missing data
   2   (0.909) 0.877 0.983 0.960 0.842 0.962 0.954 0.950 0.882 0.887 0.963 0.987 0.991 
   4   (0.091) 0.123 0.017 0.040 0.158 0.038 0.046 0.050 0.118 0.113 0.037 0.013 0.009 

Locus 1204 : 
2 alleles
0.7% missing data
   1   (0.823) 0.848 0.849 0.809 0.757 0.864 0.854 0.970 0.767 0.980 0.968 0.149 0.987 
   3   (0.177) 0.152 0.151 0.191 0.243 0.136 0.146 0.030 0.233 0.020 0.032 0.851 0.013 

Locus 1205 : 
2 alleles
1.4% missing data
   3   (0.884) 0.887 0.953 0.939 0.959 0.864 0.934 0.948 0.940 0.983 0.971 0.485 0.972 
   1   (0.116) 0.113 0.047 0.061 0.041 0.136 0.066 0.052 0.060 0.017 0.029 0.515 0.028 

Locus 1206 : 
2 alleles
2.9% missing data
   3   (0.940) 0.846 0.997 0.992 0.958 0.987 0.991 0.720 0.999 0.978 0.937 0.974 0.996 
   1   (0.060) 0.154 0.003 0.008 0.042 0.013 0.009 0.280 0.001 0.022 0.063 0.026 0.004 

Locus 1207 : 
2 alleles
5.8% missing data
   2   (0.812) 0.753 0.903 0.859 0.935 0.888 0.862 0.814 0.715 0.956 0.889 0.910 0.925 
   4   (0.188) 0.247 0.097 0.141 0.065 0.112 0.138 0.186 0.285 0.044 0.111 0.090 0.075 

Locus 1208 : 
2 alleles
3.6% missing data
   1   (0.829) 0.783 0.949 0.897 0.451 0.851 0.843 0.974 0.894 0.810 0.943 0.964 0.976 
   3   (0.171) 0.217 0.051 0.103 0.549 0.149 0.157 0.026 0.106 0.190 0.057 0.036 0.024 

Locus 1209 : 
2 alleles
10.1% missing data
   1   (0.896) 0.932 0.843 0.898 0.904 0.894 0.925 0.964 0.942 0.992 0.988 0.983 0.991 
   4   (0.104) 0.068 0.157 0.102 0.096 0.106 0.075 0.036 0.058 0.008 0.012 0.017 0.009 

Locus 1210 : 
2 alleles
3.6% missing data
   3   (0.887) 0.907 0.939 0.927 0.907 0.935 0.929 0.585 0.731 0.717 0.986 0.824 0.991 
   2   (0.113) 0.093 0.061 0.073 0.093 0.065 0.071 0.415 0.269 0.283 0.014 0.176 0.009 

Locus 1211 : 
2 alleles
4.3% missing data
   4   (0.806) 0.796 0.861 0.845 0.835 0.762 0.857 0.896 0.853 0.758 0.927 0.977 0.947 
   2   (0.194) 0.204 0.139 0.155 0.165 0.238 0.143 0.104 0.147 0.242 0.073 0.023 0.053 

Locus 1212 : 
2 alleles
12.3% missing data
   1   (0.875) 0.925 0.910 0.916 0.896 0.877 0.899 0.917 0.714 0.912 0.933 0.811 0.635 
   3   (0.125) 0.075 0.090 0.084 0.104 0.123 0.101 0.083 0.286 0.088 0.067 0.189 0.365 

Locus 1213 : 
2 alleles
0.7% missing data
   4   (0.910) 0.928 0.930 0.905 0.983 0.944 0.930 0.970 0.964 0.967 0.994 0.980 0.994 
   2   (0.090) 0.072 0.070 0.095 0.017 0.056 0.070 0.030 0.036 0.033 0.006 0.020 0.006 

Locus 1214 : 
2 alleles
5.1% missing data
   1   (0.898) 0.937 0.941 0.887 0.868 0.956 0.952 0.822 0.941 0.972 0.910 0.920 0.713 
   2   (0.102) 0.063 0.059 0.113 0.132 0.044 0.048 0.178 0.059 0.028 0.090 0.080 0.287 

Locus 1215 : 
2 alleles
5.1% missing data
   2   (0.821) 0.501 0.990 0.977 0.872 0.958 0.973 0.941 0.997 0.784 0.073 0.800 0.237 
   4   (0.179) 0.499 0.010 0.023 0.128 0.042 0.027 0.059 0.003 0.216 0.927 0.200 0.763 

Locus 1216 : 
2 alleles
4.3% missing data
   3   (0.905) 0.841 0.987 0.976 0.988 0.912 0.968 0.853 0.996 0.944 0.948 0.927 0.968 
   4   (0.095) 0.159 0.013 0.024 0.012 0.088 0.032 0.147 0.004 0.056 0.052 0.073 0.032 

Locus 1217 : 
2 alleles
5.1% missing data
   1   (0.774) 0.777 0.721 0.804 0.961 0.762 0.754 0.726 0.718 0.959 0.954 0.875 0.978 
   4   (0.226) 0.223 0.279 0.196 0.039 0.238 0.246 0.274 0.282 0.041 0.046 0.125 0.022 

Locus 1218 : 
2 alleles
5.1% missing data
   4   (0.589) 0.573 0.527 0.554 0.875 0.626 0.651 0.808 0.751 0.689 0.542 0.918 0.031 
   2   (0.411) 0.427 0.473 0.446 0.125 0.374 0.349 0.192 0.249 0.311 0.458 0.082 0.969 

Locus 1219 : 
2 alleles
2.9% missing data
   1   (0.862) 0.845 0.947 0.918 0.559 0.877 0.895 0.984 0.917 0.976 0.952 0.962 0.982 
   2   (0.138) 0.155 0.053 0.082 0.441 0.123 0.105 0.016 0.083 0.024 0.048 0.038 0.018 

Locus 1220 : 
2 alleles
13.0% missing data
   1   (0.884) 0.870 0.968 0.922 0.987 0.902 0.933 0.959 0.486 0.855 0.967 0.976 0.990 
   3   (0.116) 0.130 0.032 0.078 0.013 0.098 0.067 0.041 0.514 0.145 0.033 0.024 0.010 

Locus 1221 : 
2 alleles
4.3% missing data
   2   (0.907) 0.938 0.941 0.891 0.983 0.929 0.893 0.989 0.851 0.987 0.992 0.973 0.994 
   4   (0.093) 0.062 0.059 0.109 0.017 0.071 0.107 0.011 0.149 0.013 0.008 0.027 0.006 

Locus 1222 : 
2 alleles
13.0% missing data
   2   (0.393) 0.341 0.341 0.388 0.444 0.386 0.381 0.517 0.674 0.425 0.405 0.136 0.821 
   4   (0.607) 0.659 0.659 0.612 0.556 0.614 0.619 0.483 0.326 0.575 0.595 0.864 0.179 

Locus 1223 : 
2 alleles
1.4% missing data
   1   (0.850) 0.671 0.973 0.925 0.981 0.921 0.911 0.955 0.981 0.967 0.950 0.971 0.988 
   3   (0.150) 0.329 0.027 0.075 0.019 0.079 0.089 0.045 0.019 0.033 0.050 0.029 0.012 

Locus 1224 : 
2 alleles
2.9% missing data
   4   (0.884) 0.897 0.944 0.895 0.983 0.922 0.916 0.749 0.947 0.911 0.951 0.963 0.993 
   2   (0.116) 0.103 0.056 0.105 0.017 0.078 0.084 0.251 0.053 0.089 0.049 0.037 0.007 

Locus 1225 : 
2 alleles
12.3% missing data
   1   (0.872) 0.902 0.944 0.858 0.857 0.883 0.817 0.943 0.829 0.869 0.986 0.950 0.985 
   3   (0.128) 0.098 0.056 0.142 0.143 0.117 0.183 0.057 0.171 0.131 0.014 0.050 0.015 

Locus 1226 : 
2 alleles
3.6% missing data
   3   (0.876) 0.788 0.978 0.952 0.839 0.922 0.935 0.859 0.640 0.986 0.962 0.912 0.988 
   4   (0.124) 0.212 0.022 0.048 0.161 0.078 0.065 0.141 0.360 0.014 0.038 0.088 0.012 

Locus 1227 : 
2 alleles
14.5% missing data
   1   (0.349) 0.321 0.225 0.323 0.044 0.482 0.479 0.446 0.248 0.075 0.241 0.067 0.584 
   3   (0.651) 0.679 0.775 0.677 0.956 0.518 0.521 0.554 0.752 0.925 0.759 0.933 0.416 

Locus 1228 : 
2 alleles
10.9% missing data
   3   (0.945) 0.986 0.957 0.954 0.996 0.955 0.871 0.992 0.623 0.978 0.998 0.994 0.997 
   4   (0.055) 0.014 0.043 0.046 0.004 0.045 0.129 0.008 0.377 0.022 0.002 0.006 0.003 

Locus 1229 : 
2 alleles
3.6% missing data
   1   (0.817) 0.846 0.911 0.841 0.267 0.886 0.877 0.867 0.835 0.067 0.952 0.827 0.985 
   2   (0.183) 0.154 0.089 0.159 0.733 0.114 0.123 0.133 0.165 0.933 0.048 0.173 0.015 

Locus 1230 : 
2 alleles
11.6% missing data
   1   (0.691) 0.633 0.755 0.762 0.944 0.687 0.800 0.263 0.801 0.934 0.706 0.455 0.980 
   2   (0.309) 0.367 0.245 0.238 0.056 0.313 0.200 0.737 0.199 0.066 0.294 0.545 0.020 

Locus 1231 : 
2 alleles
3.6% missing data
   1   (0.557) 0.598 0.785 0.562 0.100 0.574 0.480 0.356 0.601 0.698 0.230 0.305 0.820 
   3   (0.443) 0.402 0.215 0.438 0.900 0.426 0.520 0.644 0.399 0.302 0.770 0.695 0.180 

Locus 1232 : 
2 alleles
13.0% missing data
   1   (0.151) 0.126 0.186 0.176 0.017 0.121 0.135 0.185 0.130 0.030 0.031 0.074 0.011 
   3   (0.849) 0.874 0.814 0.824 0.983 0.879 0.865 0.815 0.870 0.970 0.969 0.926 0.989 

Locus 1233 : 
2 alleles
3.6% missing data
   4   (0.895) 0.943 0.965 0.943 0.919 0.905 0.926 0.983 0.934 0.987 0.983 0.448 0.034 
   2   (0.105) 0.057 0.035 0.057 0.081 0.095 0.074 0.017 0.066 0.013 0.017 0.552 0.966 

Locus 1234 : 
2 alleles
4.3% missing data
   2   (0.288) 0.318 0.093 0.228 0.059 0.277 0.177 0.709 0.098 0.939 0.193 0.903 0.021 
   4   (0.712) 0.682 0.907 0.772 0.941 0.723 0.823 0.291 0.902 0.061 0.807 0.097 0.979 

Locus 1235 : 
2 alleles
10.9% missing data
   4   (0.893) 0.937 0.933 0.912 0.909 0.888 0.792 0.952 0.925 0.953 0.981 0.986 0.966 
   2   (0.107) 0.063 0.067 0.088 0.091 0.112 0.208 0.048 0.075 0.047 0.019 0.014 0.034 

Locus 1236 : 
2 alleles
11.6% missing data
   2   (0.128) 0.097 0.067 0.186 0.189 0.089 0.122 0.038 0.319 0.079 0.019 0.056 0.012 
   4   (0.872) 0.903 0.933 0.814 0.811 0.911 0.878 0.962 0.681 0.921 0.981 0.944 0.988 

Locus 1237 : 
2 alleles
13.0% missing data
   3   (0.909) 0.949 0.962 0.896 0.923 0.941 0.773 0.971 0.925 0.992 0.990 0.985 0.991 
   2   (0.091) 0.051 0.038 0.104 0.077 0.059 0.227 0.029 0.075 0.008 0.010 0.015 0.009 

Locus 1238 : 
2 alleles
4.3% missing data
   2   (0.703) 0.780 0.861 0.659 0.955 0.694 0.599 0.566 0.605 0.777 0.912 0.074 0.259 
   4   (0.297) 0.220 0.139 0.341 0.045 0.306 0.401 0.434 0.395 0.223 0.088 0.926 0.741 

Locus 1239 : 
2 alleles
2.9% missing data
   2   (0.864) 0.844 0.920 0.902 0.841 0.895 0.909 0.961 0.889 0.978 0.953 0.935 0.988 
   4   (0.136) 0.156 0.080 0.098 0.159 0.105 0.091 0.039 0.111 0.022 0.047 0.065 0.012 

Locus 1240 : 
2 alleles
2.9% missing data
   1   (0.883) 0.898 0.904 0.889 0.985 0.914 0.908 0.964 0.960 0.859 0.981 0.929 0.986 
   3   (0.117) 0.102 0.096 0.111 0.015 0.086 0.092 0.036 0.040 0.141 0.019 0.071 0.014 

Locus 1241 : 
2 alleles
5.8% missing data
   4   (0.632) 0.705 0.383 0.573 0.596 0.537 0.568 0.468 0.851 0.680 0.928 0.709 0.868 
   1   (0.368) 0.295 0.617 0.427 0.404 0.463 0.432 0.532 0.149 0.320 0.072 0.291 0.132 

Locus 1242 : 
2 alleles
5.8% missing data
   1   (0.925) 0.973 0.896 0.898 0.980 0.918 0.893 0.995 0.948 0.995 0.996 0.991 0.978 
   2   (0.075) 0.027 0.104 0.102 0.020 0.082 0.107 0.005 0.052 0.005 0.004 0.009 0.022 

Locus 1243 : 
2 alleles
3.6% missing data
   2   (0.211) 0.154 0.119 0.229 0.172 0.288 0.368 0.089 0.148 0.545 0.031 0.046 0.024 
   4   (0.789) 0.846 0.881 0.771 0.828 0.712 0.632 0.911 0.852 0.455 0.969 0.954 0.976 

Locus 1244 : 
2 alleles
2.2% missing data
   3   (0.861) 0.811 0.930 0.851 0.976 0.926 0.928 0.935 0.671 0.980 0.975 0.979 0.987 
   1   (0.139) 0.189 0.070 0.149 0.024 0.074 0.072 0.065 0.329 0.020 0.025 0.021 0.013 

Locus 1245 : 
2 alleles
10.1% missing data
   3   (0.150) 0.089 0.332 0.254 0.018 0.132 0.147 0.055 0.244 0.161 0.012 0.079 0.011 
   1   (0.850) 0.911 0.668 0.746 0.982 0.868 0.853 0.945 0.756 0.839 0.988 0.921 0.989 

Locus 1246 : 
2 alleles
13.8% missing data
   4   (0.897) 0.863 0.982 0.965 0.981 0.935 0.954 0.939 0.992 0.992 0.646 0.883 0.995 
   2   (0.103) 0.137 0.018 0.035 0.019 0.065 0.046 0.061 0.008 0.008 0.354 0.117 0.005 

Locus 1247 : 
2 alleles
4.3% missing data
   1   (0.768) 0.842 0.758 0.704 0.959 0.710 0.734 0.910 0.377 0.962 0.925 0.940 0.550 
   3   (0.232) 0.158 0.242 0.296 0.041 0.290 0.266 0.090 0.623 0.038 0.075 0.060 0.450 

Locus 1248 : 
2 alleles
10.9% missing data
   3   (0.786) 0.855 0.844 0.794 0.431 0.733 0.836 0.719 0.666 0.816 0.896 0.942 0.371 
   1   (0.214) 0.145 0.156 0.206 0.569 0.267 0.164 0.281 0.334 0.184 0.104 0.058 0.629 

Locus 1249 : 
2 alleles
6.5% missing data
   1   (0.795) 0.705 0.954 0.892 0.708 0.857 0.861 0.575 0.976 0.969 0.623 0.951 0.864 
   3   (0.205) 0.295 0.046 0.108 0.292 0.143 0.139 0.425 0.024 0.031 0.377 0.049 0.136 

Locus 1250 : 
2 alleles
4.3% missing data
   3   (0.898) 0.911 0.939 0.926 0.988 0.928 0.868 0.897 0.926 0.992 0.989 0.971 0.985 
   1   (0.102) 0.089 0.061 0.074 0.012 0.072 0.132 0.103 0.074 0.008 0.011 0.029 0.015 

Locus 1251 : 
2 alleles
19.6% missing data
   2   (0.612) 0.740 0.396 0.501 0.048 0.600 0.503 0.397 0.628 0.927 0.838 0.328 0.968 
   4   (0.388) 0.260 0.604 0.499 0.952 0.400 0.497 0.603 0.372 0.073 0.162 0.672 0.032 

Locus 1252 : 
2 alleles
13.0% missing data
   4   (0.852) 0.889 0.903 0.864 0.963 0.905 0.899 0.883 0.911 0.801 0.875 0.941 0.311 
   1   (0.148) 0.111 0.097 0.136 0.037 0.095 0.101 0.117 0.089 0.199 0.125 0.059 0.689 

Locus 1253 : 
2 alleles
11.6% missing data
   2   (0.843) 0.793 0.921 0.886 0.912 0.877 0.882 0.948 0.979 0.871 0.942 0.942 0.945 
   4   (0.157) 0.207 0.079 0.114 0.088 0.123 0.118 0.052 0.021 0.129 0.058 0.058 0.055 

Locus 1254 : 
2 alleles
1.4% missing data
   1   (0.926) 0.971 0.936 0.904 0.949 0.960 0.910 0.995 0.601 0.995 0.996 0.985 0.995 
   3   (0.074) 0.029 0.064 0.096 0.051 0.040 0.090 0.005 0.399 0.005 0.004 0.015 0.005 

Locus 1255 : 
2 alleles
10.1% missing data
   2   (0.434) 0.417 0.247 0.379 0.481 0.492 0.405 0.609 0.258 0.439 0.731 0.374 0.803 
   4   (0.566) 0.583 0.753 0.621 0.519 0.508 0.595 0.391 0.742 0.561 0.269 0.626 0.197 

Locus 1256 : 
2 alleles
5.1% missing data
   3   (0.766) 0.761 0.855 0.827 0.942 0.760 0.815 0.618 0.898 0.967 0.724 0.885 0.431 
   1   (0.234) 0.239 0.145 0.173 0.058 0.240 0.185 0.382 0.102 0.033 0.276 0.115 0.569 

Locus 1257 : 
2 alleles
2.9% missing data
   2   (0.586) 0.478 0.879 0.798 0.587 0.516 0.791 0.228 0.942 0.197 0.104 0.276 0.609 
   4   (0.414) 0.522 0.121 0.202 0.413 0.484 0.209 0.772 0.058 0.803 0.896 0.724 0.391 

Locus 1258 : 
2 alleles
12.3% missing data
   1   (0.887) 0.925 0.850 0.897 0.952 0.890 0.879 0.949 0.787 0.990 0.986 0.955 0.990 
   3   (0.113) 0.075 0.150 0.103 0.048 0.110 0.121 0.051 0.213 0.010 0.014 0.045 0.010 

Locus 1259 : 
2 alleles
14.5% missing data
   1   (0.120) 0.071 0.091 0.117 0.065 0.154 0.162 0.065 0.310 0.070 0.015 0.015 0.013 
   2   (0.880) 0.929 0.909 0.883 0.935 0.846 0.838 0.935 0.690 0.930 0.985 0.985 0.987 

Locus 1260 : 
2 alleles
2.2% missing data
   3   (0.905) 0.765 0.993 0.984 0.916 0.968 0.980 0.775 0.997 0.979 0.726 0.976 0.994 
   1   (0.095) 0.235 0.007 0.016 0.084 0.032 0.020 0.225 0.003 0.021 0.274 0.024 0.006 

Locus 1261 : 
2 alleles
13.0% missing data
   4   (0.793) 0.763 0.919 0.857 0.504 0.837 0.885 0.785 0.886 0.065 0.902 0.960 0.980 
   3   (0.207) 0.237 0.081 0.143 0.496 0.163 0.115 0.215 0.114 0.935 0.098 0.040 0.020 

Locus 1262 : 
2 alleles
15.9% missing data
   2   (0.791) 0.760 0.918 0.842 0.862 0.902 0.885 0.782 0.348 0.946 0.910 0.618 0.066 
   4   (0.209) 0.240 0.082 0.158 0.138 0.098 0.115 0.218 0.652 0.054 0.090 0.382 0.934 

Locus 1263 : 
2 alleles
15.2% missing data
   2   (0.888) 0.899 0.964 0.932 0.937 0.869 0.920 0.960 0.356 0.918 0.987 0.955 0.992 
   4   (0.112) 0.101 0.036 0.068 0.063 0.131 0.080 0.040 0.644 0.082 0.013 0.045 0.008 

Locus 1264 : 
2 alleles
8.7% missing data
   1   (0.815) 0.759 0.961 0.865 0.953 0.897 0.856 0.879 0.867 0.953 0.884 0.931 0.013 
   3   (0.185) 0.241 0.039 0.135 0.047 0.103 0.144 0.121 0.133 0.047 0.116 0.069 0.987 

Locus 1265 : 
2 alleles
15.9% missing data
   1   (0.589) 0.604 0.669 0.665 0.628 0.479 0.519 0.780 0.551 0.470 0.829 0.448 0.300 
   3   (0.411) 0.396 0.331 0.335 0.372 0.521 0.481 0.220 0.449 0.530 0.171 0.552 0.700 

Locus 1266 : 
2 alleles
8.0% missing data
   4   (0.480) 0.575 0.416 0.377 0.442 0.521 0.399 0.095 0.437 0.552 0.556 0.345 0.441 
   2   (0.520) 0.425 0.584 0.623 0.558 0.479 0.601 0.905 0.563 0.448 0.444 0.655 0.559 

Locus 1267 : 
2 alleles
0.7% missing data
   2   (0.908) 0.967 0.922 0.884 0.991 0.908 0.890 0.983 0.959 0.981 0.993 0.212 0.994 
   1   (0.092) 0.033 0.078 0.116 0.009 0.092 0.110 0.017 0.041 0.019 0.007 0.788 0.006 

Locus 1268 : 
2 alleles
3.6% missing data
   2   (0.906) 0.873 0.987 0.974 0.977 0.971 0.972 0.776 0.980 0.982 0.671 0.977 0.665 
   3   (0.094) 0.127 0.013 0.026 0.023 0.029 0.028 0.224 0.020 0.018 0.329 0.023 0.335 

Locus 1269 : 
2 alleles
3.6% missing data
   1   (0.894) 0.937 0.947 0.926 0.986 0.899 0.906 0.980 0.935 0.222 0.983 0.904 0.990 
   4   (0.106) 0.063 0.053 0.074 0.014 0.101 0.094 0.020 0.065 0.778 0.017 0.096 0.010 

Locus 1270 : 
2 alleles
12.3% missing data
   1   (0.754) 0.847 0.593 0.772 0.815 0.626 0.705 0.922 0.616 0.955 0.957 0.950 0.023 
   3   (0.246) 0.153 0.407 0.228 0.185 0.374 0.295 0.078 0.384 0.045 0.043 0.050 0.977 

Locus 1271 : 
2 alleles
7.2% missing data
   1   (0.137) 0.148 0.030 0.096 0.060 0.070 0.109 0.106 0.143 0.035 0.041 0.027 0.904 
   3   (0.863) 0.852 0.970 0.904 0.940 0.930 0.891 0.894 0.857 0.965 0.959 0.973 0.096 

Locus 1272 : 
2 alleles
1.4% missing data
   2   (0.794) 0.834 0.870 0.801 0.968 0.729 0.752 0.894 0.907 0.958 0.833 0.927 0.724 
   4   (0.206) 0.166 0.130 0.199 0.032 0.271 0.248 0.106 0.093 0.042 0.167 0.073 0.276 

Locus 1273 : 
2 alleles
9.4% missing data
   2   (0.155) 0.193 0.061 0.079 0.022 0.147 0.067 0.157 0.093 0.102 0.047 0.951 0.019 
   4   (0.845) 0.807 0.939 0.921 0.978 0.853 0.933 0.843 0.907 0.898 0.953 0.049 0.981 

Locus 1274 : 
2 alleles
4.3% missing data
   2   (0.856) 0.911 0.883 0.863 0.885 0.863 0.828 0.980 0.840 0.975 0.985 0.953 0.158 
   4   (0.144) 0.089 0.117 0.137 0.115 0.137 0.172 0.020 0.160 0.025 0.015 0.047 0.842 

Locus 1275 : 
2 alleles
5.1% missing data
   1   (0.925) 0.950 0.983 0.958 0.966 0.957 0.946 0.976 0.211 0.965 0.993 0.953 0.994 
   2   (0.075) 0.050 0.017 0.042 0.034 0.043 0.054 0.024 0.789 0.035 0.007 0.047 0.006 

Locus 1276 : 
2 alleles
5.8% missing data
   2   (0.565) 0.524 0.541 0.654 0.918 0.534 0.560 0.618 0.617 0.542 0.829 0.794 0.032 
   4   (0.435) 0.476 0.459 0.346 0.082 0.466 0.440 0.382 0.383 0.458 0.171 0.206 0.968 

Locus 1277 : 
2 alleles
16.7% missing data
   1   (0.811) 0.709 0.935 0.884 0.958 0.841 0.856 0.876 0.908 0.845 0.918 0.945 0.977 
   2   (0.189) 0.291 0.065 0.116 0.042 0.159 0.144 0.124 0.092 0.155 0.082 0.055 0.023 

Locus 1278 : 
2 alleles
11.6% missing data
   4   (0.857) 0.848 0.958 0.910 0.529 0.918 0.909 0.912 0.421 0.852 0.956 0.853 0.962 
   3   (0.143) 0.152 0.042 0.090 0.471 0.082 0.091 0.088 0.579 0.148 0.044 0.147 0.038 

Locus 1279 : 
2 alleles
5.1% missing data
   3   (0.617) 0.628 0.381 0.540 0.617 0.748 0.606 0.558 0.916 0.419 0.802 0.777 0.881 
   1   (0.383) 0.372 0.619 0.460 0.383 0.252 0.394 0.442 0.084 0.581 0.198 0.223 0.119 

Locus 1280 : 
2 alleles
13.0% missing data
   3   (0.896) 0.895 0.939 0.924 0.900 0.928 0.954 0.933 0.833 0.887 0.985 0.796 0.993 
   1   (0.104) 0.105 0.061 0.076 0.100 0.072 0.046 0.067 0.167 0.113 0.015 0.204 0.007 

Locus 1281 : 
2 alleles
16.7% missing data
   3   (0.898) 0.933 0.974 0.943 0.950 0.915 0.903 0.969 0.672 0.067 0.992 0.982 0.991 
   4   (0.102) 0.067 0.026 0.057 0.050 0.085 0.097 0.031 0.328 0.933 0.008 0.018 0.009 

Locus 1282 : 
2 alleles
1.4% missing data
   1   (0.898) 0.931 0.929 0.882 0.987 0.840 0.932 0.823 0.926 0.983 0.992 0.980 0.988 
   3   (0.102) 0.069 0.071 0.118 0.013 0.160 0.068 0.177 0.074 0.017 0.008 0.020 0.012 

Locus 1283 : 
2 alleles
3.6% missing data
   3   (0.726) 0.727 0.878 0.834 0.783 0.712 0.804 0.894 0.883 0.131 0.724 0.209 0.504 
   1   (0.274) 0.273 0.122 0.166 0.217 0.288 0.196 0.106 0.117 0.869 0.276 0.791 0.496 

Locus 1284 : 
2 alleles
13.8% missing data
   4   (0.899) 0.907 0.959 0.927 0.937 0.900 0.909 0.955 0.986 0.982 0.978 0.951 0.968 
   2   (0.101) 0.093 0.041 0.073 0.063 0.100 0.091 0.045 0.014 0.018 0.022 0.049 0.032 

Locus 1285 : 
2 alleles
5.8% missing data
   1   (0.827) 0.870 0.923 0.824 0.799 0.832 0.860 0.650 0.815 0.864 0.960 0.968 0.199 
   3   (0.173) 0.130 0.077 0.176 0.201 0.168 0.140 0.350 0.185 0.136 0.040 0.032 0.801 

Locus 1286 : 
2 alleles
2.9% missing data
   2   (0.890) 0.837 0.985 0.954 0.773 0.955 0.948 0.882 0.994 0.845 0.862 0.976 0.975 
   4   (0.110) 0.163 0.015 0.046 0.227 0.045 0.052 0.118 0.006 0.155 0.138 0.024 0.025 

Locus 1287 : 
2 alleles
3.6% missing data
   1   (0.113) 0.160 0.013 0.037 0.019 0.048 0.039 0.287 0.026 0.036 0.278 0.137 0.303 
   3   (0.887) 0.840 0.987 0.963 0.981 0.952 0.961 0.713 0.974 0.964 0.722 0.863 0.697 

Locus 1288 : 
2 alleles
0.7% missing data
   4   (0.943) 0.919 0.997 0.993 0.996 0.987 0.992 0.962 0.999 0.982 0.863 0.941 0.458 
   3   (0.057) 0.081 0.003 0.007 0.004 0.013 0.008 0.038 0.001 0.018 0.137 0.059 0.542 

Locus 1289 : 
2 alleles
5.8% missing data
   3   (0.824) 0.784 0.962 0.921 0.976 0.918 0.921 0.954 0.852 0.096 0.894 0.361 0.407 
   1   (0.176) 0.216 0.038 0.079 0.024 0.082 0.079 0.046 0.148 0.904 0.106 0.639 0.593 

Locus 1290 : 
2 alleles
13.8% missing data
   1   (0.841) 0.884 0.877 0.801 0.825 0.908 0.831 0.810 0.933 0.982 0.959 0.300 0.987 
   4   (0.159) 0.116 0.123 0.199 0.175 0.092 0.169 0.190 0.067 0.018 0.041 0.700 0.013 

Locus 1291 : 
2 alleles
5.8% missing data
   1   (0.778) 0.623 0.960 0.924 0.044 0.831 0.906 0.898 0.989 0.084 0.859 0.946 0.930 
   3   (0.222) 0.377 0.040 0.076 0.956 0.169 0.094 0.102 0.011 0.916 0.141 0.054 0.070 

Locus 1292 : 
2 alleles
3.6% missing data
   3   (0.900) 0.856 0.985 0.960 0.911 0.961 0.934 0.976 0.312 0.978 0.980 0.982 0.944 
   2   (0.100) 0.144 0.015 0.040 0.089 0.039 0.066 0.024 0.688 0.022 0.020 0.018 0.056 

Locus 1293 : 
2 alleles
9.4% missing data
   2   (0.895) 0.876 0.965 0.947 0.984 0.941 0.949 0.783 0.735 0.934 0.975 0.922 0.906 
   4   (0.105) 0.124 0.035 0.053 0.016 0.059 0.051 0.217 0.265 0.066 0.025 0.078 0.094 

Locus 1294 : 
2 alleles
4.3% missing data
   3   (0.926) 0.983 0.499 0.875 0.979 0.933 0.901 0.995 0.926 0.995 0.997 0.977 0.983 
   4   (0.074) 0.017 0.501 0.125 0.021 0.067 0.099 0.005 0.074 0.005 0.003 0.023 0.017 

Locus 1295 : 
2 alleles
13.8% missing data
   1   (0.459) 0.458 0.327 0.477 0.338 0.484 0.451 0.648 0.469 0.458 0.749 0.108 0.228 
   4   (0.541) 0.542 0.673 0.523 0.662 0.516 0.549 0.352 0.531 0.542 0.251 0.892 0.772 

Locus 1296 : 
2 alleles
4.3% missing data
   2   (0.852) 0.859 0.915 0.851 0.820 0.893 0.857 0.936 0.561 0.981 0.968 0.971 0.989 
   3   (0.148) 0.141 0.085 0.149 0.180 0.107 0.143 0.064 0.439 0.019 0.032 0.029 0.011 

Locus 1297 : 
2 alleles
2.9% missing data
   4   (0.809) 0.607 0.971 0.913 0.735 0.896 0.909 0.744 0.955 0.951 0.838 0.953 0.987 
   3   (0.191) 0.393 0.029 0.087 0.265 0.104 0.091 0.256 0.045 0.049 0.162 0.047 0.013 

Locus 1298 : 
2 alleles
3.6% missing data
   1   (0.117) 0.072 0.064 0.112 0.725 0.090 0.136 0.042 0.037 0.017 0.017 0.104 0.012 
   3   (0.883) 0.928 0.936 0.888 0.275 0.910 0.864 0.958 0.963 0.983 0.983 0.896 0.988 

Locus 1299 : 
2 alleles
3.6% missing data
   2   (0.883) 0.904 0.907 0.901 0.920 0.871 0.902 0.974 0.898 0.987 0.984 0.940 0.946 
   4   (0.117) 0.096 0.093 0.099 0.080 0.129 0.098 0.026 0.102 0.013 0.016 0.060 0.054 

Locus 1300 : 
2 alleles
5.1% missing data
   3   (0.877) 0.885 0.964 0.853 0.757 0.948 0.860 0.746 0.896 0.985 0.967 0.934 0.990 
   1   (0.123) 0.115 0.036 0.147 0.243 0.052 0.140 0.254 0.104 0.015 0.033 0.066 0.010 

Locus 1301 : 
2 alleles
5.8% missing data
   3   (0.460) 0.482 0.416 0.409 0.423 0.475 0.376 0.776 0.646 0.445 0.310 0.915 0.148 
   4   (0.540) 0.518 0.584 0.591 0.577 0.525 0.624 0.224 0.354 0.555 0.690 0.085 0.852 

Locus 1302 : 
2 alleles
5.1% missing data
   2   (0.550) 0.652 0.604 0.517 0.121 0.577 0.516 0.411 0.269 0.908 0.474 0.149 0.033 
   4   (0.450) 0.348 0.396 0.483 0.879 0.423 0.484 0.589 0.731 0.092 0.526 0.851 0.967 

Locus 1303 : 
2 alleles
15.9% missing data
   1   (0.704) 0.714 0.764 0.753 0.881 0.640 0.692 0.593 0.896 0.454 0.897 0.754 0.689 
   2   (0.296) 0.286 0.236 0.247 0.119 0.360 0.308 0.407 0.104 0.546 0.103 0.246 0.311 

Locus 1304 : 
2 alleles
1.4% missing data
   1   (0.909) 0.936 0.953 0.952 0.990 0.754 0.926 0.955 0.986 0.987 0.988 0.985 0.994 
   3   (0.091) 0.064 0.047 0.048 0.010 0.246 0.074 0.045 0.014 0.013 0.012 0.015 0.006 

Locus 1305 : 
2 alleles
10.1% missing data
   2   (0.651) 0.629 0.686 0.691 0.913 0.523 0.719 0.706 0.830 0.793 0.674 0.930 0.493 
   4   (0.349) 0.371 0.314 0.309 0.087 0.477 0.281 0.294 0.170 0.207 0.326 0.070 0.507 

Locus 1306 : 
2 alleles
12.3% missing data
   1   (0.881) 0.896 0.950 0.865 0.927 0.894 0.866 0.920 0.973 0.979 0.982 0.977 0.989 
   3   (0.119) 0.104 0.050 0.135 0.073 0.106 0.134 0.080 0.027 0.021 0.018 0.023 0.011 

Locus 1307 : 
2 alleles
3.6% missing data
   2   (0.909) 0.959 0.908 0.833 0.944 0.930 0.888 0.994 0.950 0.968 0.993 0.955 0.992 
   4   (0.091) 0.041 0.092 0.167 0.056 0.070 0.112 0.006 0.050 0.032 0.007 0.045 0.008 

Locus 1308 : 
2 alleles
13.8% missing data
   4   (0.820) 0.799 0.829 0.849 0.803 0.858 0.858 0.938 0.789 0.966 0.958 0.814 0.980 
   1   (0.180) 0.201 0.171 0.151 0.197 0.142 0.142 0.062 0.211 0.034 0.042 0.186 0.020 

Locus 1309 : 
2 alleles
10.9% missing data
   1   (0.805) 0.763 0.882 0.851 0.947 0.864 0.879 0.699 0.928 0.585 0.883 0.842 0.982 
   2   (0.195) 0.237 0.118 0.149 0.053 0.136 0.121 0.301 0.072 0.415 0.117 0.158 0.018 

Locus 1310 : 
2 alleles
10.1% missing data
   1   (0.892) 0.915 0.955 0.842 0.886 0.922 0.862 0.914 0.926 0.972 0.990 0.975 0.991 
   3   (0.108) 0.085 0.045 0.158 0.114 0.078 0.138 0.086 0.074 0.028 0.010 0.025 0.009 

Locus 1311 : 
2 alleles
10.9% missing data
   2   (0.196) 0.241 0.039 0.081 0.118 0.285 0.121 0.114 0.229 0.145 0.176 0.043 0.975 
   4   (0.804) 0.759 0.961 0.919 0.882 0.715 0.879 0.886 0.771 0.855 0.824 0.957 0.025 

Locus 1312 : 
2 alleles
8.0% missing data
   2   (0.928) 0.968 0.939 0.937 0.993 0.906 0.915 0.994 0.826 0.995 0.996 0.994 0.994 
   3   (0.072) 0.032 0.061 0.063 0.007 0.094 0.085 0.006 0.174 0.005 0.004 0.006 0.006 

Locus 1313 : 
2 alleles
4.3% missing data
   3   (0.824) 0.861 0.877 0.829 0.945 0.878 0.875 0.796 0.457 0.917 0.862 0.952 0.384 
   1   (0.176) 0.139 0.123 0.171 0.055 0.122 0.125 0.204 0.543 0.083 0.138 0.048 0.616 

Locus 1314 : 
2 alleles
13.0% missing data
   3   (0.276) 0.202 0.387 0.424 0.291 0.288 0.419 0.173 0.118 0.303 0.045 0.069 0.027 
   1   (0.724) 0.798 0.613 0.576 0.709 0.712 0.581 0.827 0.882 0.697 0.955 0.931 0.973 

Locus 1315 : 
2 alleles
8.0% missing data
   3   (0.882) 0.878 0.968 0.912 0.959 0.938 0.907 0.807 0.973 0.978 0.862 0.833 0.988 
   4   (0.118) 0.122 0.032 0.088 0.041 0.062 0.093 0.193 0.027 0.022 0.138 0.167 0.012 

Locus 1316 : 
2 alleles
12.3% missing data
   4   (0.832) 0.891 0.870 0.795 0.928 0.759 0.746 0.754 0.868 0.869 0.972 0.962 0.986 
   1   (0.168) 0.109 0.130 0.205 0.072 0.241 0.254 0.246 0.132 0.131 0.028 0.038 0.014 

Locus 1317 : 
2 alleles
13.0% missing data
   3   (0.872) 0.865 0.965 0.923 0.867 0.910 0.902 0.938 0.920 0.622 0.952 0.951 0.838 
   1   (0.128) 0.135 0.035 0.077 0.133 0.090 0.098 0.062 0.080 0.378 0.048 0.049 0.162 

Locus 1318 : 
2 alleles
3.6% missing data
   2   (0.912) 0.938 0.959 0.920 0.989 0.952 0.926 0.965 0.792 0.825 0.992 0.905 0.993 
   4   (0.088) 0.062 0.041 0.080 0.011 0.048 0.074 0.035 0.208 0.175 0.008 0.095 0.007 

Locus 1319 : 
2 alleles
4.3% missing data
   1   (0.306) 0.197 0.578 0.326 0.210 0.338 0.320 0.216 0.324 0.067 0.283 0.849 0.474 
   2   (0.694) 0.803 0.422 0.674 0.790 0.662 0.680 0.784 0.676 0.933 0.717 0.151 0.526 

Locus 1320 : 
2 alleles
15.2% missing data
   1   (0.594) 0.562 0.782 0.581 0.581 0.641 0.570 0.437 0.558 0.689 0.808 0.110 0.959 
   3   (0.406) 0.438 0.218 0.419 0.419 0.359 0.430 0.563 0.442 0.311 0.192 0.890 0.041 

Locus 1321 : 
2 alleles
15.2% missing data
   3   (0.854) 0.948 0.491 0.741 0.941 0.865 0.735 0.965 0.361 0.935 0.992 0.975 0.989 
   4   (0.146) 0.052 0.509 0.259 0.059 0.135 0.265 0.035 0.639 0.065 0.008 0.025 0.011 

Locus 1322 : 
2 alleles
3.6% missing data
   1   (0.539) 0.469 0.732 0.601 0.551 0.584 0.545 0.777 0.608 0.499 0.813 0.069 0.149 
   3   (0.461) 0.531 0.268 0.399 0.449 0.416 0.455 0.223 0.392 0.501 0.187 0.931 0.851 

Locus 1323 : 
2 alleles
9.4% missing data
   2   (0.855) 0.884 0.905 0.901 0.421 0.909 0.886 0.961 0.832 0.974 0.960 0.344 0.986 
   4   (0.145) 0.116 0.095 0.099 0.579 0.091 0.114 0.039 0.168 0.026 0.040 0.656 0.014 

Locus 1324 : 
2 alleles
6.5% missing data
   2   (0.501) 0.438 0.322 0.535 0.897 0.431 0.590 0.480 0.446 0.392 0.758 0.862 0.838 
   1   (0.499) 0.562 0.678 0.465 0.103 0.569 0.410 0.520 0.554 0.608 0.242 0.138 0.162 

Locus 1325 : 
2 alleles
6.5% missing data
   2   (0.216) 0.197 0.207 0.169 0.039 0.194 0.147 0.371 0.310 0.058 0.328 0.473 0.018 
   4   (0.784) 0.803 0.793 0.831 0.961 0.806 0.853 0.629 0.690 0.942 0.672 0.527 0.982 

Locus 1326 : 
2 alleles
13.0% missing data
   3   (0.844) 0.908 0.955 0.830 0.457 0.709 0.773 0.674 0.941 0.974 0.972 0.825 0.841 
   1   (0.156) 0.092 0.045 0.170 0.543 0.291 0.227 0.326 0.059 0.026 0.028 0.175 0.159 

Locus 1327 : 
2 alleles
10.9% missing data
   2   (0.930) 0.952 0.976 0.911 0.961 0.974 0.946 0.978 0.927 0.940 0.994 0.988 0.995 
   1   (0.070) 0.048 0.024 0.089 0.039 0.026 0.054 0.022 0.073 0.060 0.006 0.012 0.005 

Locus 1328 : 
2 alleles
5.8% missing data
   2   (0.544) 0.437 0.610 0.559 0.894 0.562 0.538 0.290 0.708 0.473 0.866 0.777 0.947 
   4   (0.456) 0.563 0.390 0.441 0.106 0.438 0.462 0.710 0.292 0.527 0.134 0.223 0.053 

Locus 1329 : 
2 alleles
2.2% missing data
   2   (0.890) 0.873 0.946 0.916 0.934 0.890 0.931 0.983 0.970 0.929 0.986 0.967 0.992 
   4   (0.110) 0.127 0.054 0.084 0.066 0.110 0.069 0.017 0.030 0.071 0.014 0.033 0.008 

Locus 1330 : 
2 alleles
11.6% missing data
   1   (0.880) 0.910 0.935 0.906 0.900 0.911 0.931 0.943 0.732 0.919 0.954 0.973 0.558 
   3   (0.120) 0.090 0.065 0.094 0.100 0.089 0.069 0.057 0.268 0.081 0.046 0.027 0.442 

Locus 1331 : 
2 alleles
11.6% missing data
   1   (0.833) 0.883 0.817 0.845 0.842 0.861 0.849 0.900 0.916 0.777 0.969 0.223 0.972 
   4   (0.167) 0.117 0.183 0.155 0.158 0.139 0.151 0.100 0.084 0.223 0.031 0.777 0.028 

Locus 1332 : 
2 alleles
13.0% missing data
   2   (0.884) 0.911 0.961 0.900 0.967 0.903 0.831 0.914 0.923 0.977 0.975 0.830 0.897 
   4   (0.116) 0.089 0.039 0.100 0.033 0.097 0.169 0.086 0.077 0.023 0.025 0.170 0.103 

Locus 1333 : 
2 alleles
15.9% missing data
   1   (0.079) 0.079 0.020 0.052 0.104 0.036 0.035 0.243 0.050 0.070 0.016 0.012 0.006 
   4   (0.921) 0.921 0.980 0.948 0.896 0.964 0.965 0.757 0.950 0.930 0.984 0.988 0.994 

Locus 1334 : 
2 alleles
1.4% missing data
   1   (0.882) 0.910 0.958 0.934 0.985 0.863 0.931 0.981 0.737 0.962 0.978 0.983 0.072 
   2   (0.118) 0.090 0.042 0.066 0.015 0.137 0.069 0.019 0.263 0.038 0.022 0.017 0.928 

Locus 1335 : 
2 alleles
12.3% missing data
   1   (0.944) 0.985 0.880 0.910 0.977 0.937 0.945 0.993 0.985 0.996 0.998 0.990 0.995 
   4   (0.056) 0.015 0.120 0.090 0.023 0.063 0.055 0.007 0.015 0.004 0.002 0.010 0.005 

Locus 1336 : 
2 alleles
5.1% missing data
   3   (0.854) 0.875 0.894 0.871 0.977 0.855 0.839 0.822 0.835 0.878 0.978 0.965 0.950 
   1   (0.146) 0.125 0.106 0.129 0.023 0.145 0.161 0.178 0.165 0.122 0.022 0.035 0.050 

Locus 1337 : 
2 alleles
17.4% missing data
   2   (0.916) 0.892 0.988 0.978 0.900 0.947 0.960 0.899 0.805 0.955 0.909 0.954 0.994 
   4   (0.084) 0.108 0.012 0.022 0.100 0.053 0.040 0.101 0.195 0.045 0.091 0.046 0.006 

Locus 1338 : 
2 alleles
5.1% missing data
   2   (0.905) 0.916 0.933 0.932 0.926 0.944 0.924 0.878 0.913 0.974 0.991 0.960 0.966 
   1   (0.095) 0.084 0.067 0.068 0.074 0.056 0.076 0.122 0.087 0.026 0.009 0.040 0.034 

Locus 1339 : 
2 alleles
1.4% missing data
   2   (0.898) 0.885 0.962 0.948 0.991 0.883 0.898 0.986 0.976 0.990 0.989 0.982 0.992 
   3   (0.102) 0.115 0.038 0.052 0.009 0.117 0.102 0.014 0.024 0.010 0.011 0.018 0.008 

Locus 1340 : 
2 alleles
2.2% missing data
   1   (0.860) 0.879 0.937 0.879 0.981 0.920 0.897 0.973 0.430 0.906 0.957 0.439 0.987 
   3   (0.140) 0.121 0.063 0.121 0.019 0.080 0.103 0.027 0.570 0.094 0.043 0.561 0.013 

Locus 1341 : 
2 alleles
4.3% missing data
   1   (0.892) 0.915 0.950 0.913 0.984 0.871 0.911 0.952 0.520 0.969 0.988 0.984 0.992 
   3   (0.108) 0.085 0.050 0.087 0.016 0.129 0.089 0.048 0.480 0.031 0.012 0.016 0.008 

Locus 1342 : 
2 alleles
1.4% missing data
   3   (0.890) 0.956 0.790 0.849 0.986 0.934 0.872 0.971 0.896 0.988 0.988 0.181 0.992 
   1   (0.110) 0.044 0.210 0.151 0.014 0.066 0.128 0.029 0.104 0.012 0.012 0.819 0.008 

Locus 1343 : 
2 alleles
10.9% missing data
   2   (0.820) 0.824 0.925 0.896 0.899 0.812 0.797 0.861 0.756 0.958 0.904 0.895 0.611 
   4   (0.180) 0.176 0.075 0.104 0.101 0.188 0.203 0.139 0.244 0.042 0.096 0.105 0.389 

Locus 1344 : 
2 alleles
3.6% missing data
   2   (0.876) 0.855 0.929 0.919 0.897 0.881 0.902 0.984 0.949 0.956 0.985 0.982 0.990 
   4   (0.124) 0.145 0.071 0.081 0.103 0.119 0.098 0.016 0.051 0.044 0.015 0.018 0.010 

Locus 1345 : 
2 alleles
10.9% missing data
   2   (0.480) 0.383 0.795 0.603 0.705 0.477 0.438 0.773 0.839 0.068 0.184 0.924 0.044 
   4   (0.520) 0.617 0.205 0.397 0.295 0.523 0.562 0.227 0.161 0.932 0.816 0.076 0.956 

Locus 1346 : 
2 alleles
10.9% missing data
   4   (0.868) 0.802 0.954 0.915 0.985 0.871 0.942 0.955 0.988 0.982 0.969 0.875 0.872 
   2   (0.132) 0.198 0.046 0.085 0.015 0.129 0.058 0.045 0.012 0.018 0.031 0.125 0.128 

Locus 1347 : 
2 alleles
0.0% missing data
   3   (0.701) 0.705 0.667 0.651 0.934 0.612 0.632 0.679 0.596 0.936 0.962 0.928 0.973 
   1   (0.299) 0.295 0.333 0.349 0.066 0.388 0.368 0.321 0.404 0.064 0.038 0.072 0.027 

Locus 1348 : 
2 alleles
4.3% missing data
   3   (0.911) 0.928 0.953 0.924 0.964 0.935 0.954 0.929 0.943 0.908 0.980 0.970 0.993 
   1   (0.089) 0.072 0.047 0.076 0.036 0.065 0.046 0.071 0.057 0.092 0.020 0.030 0.007 

Locus 1349 : 
2 alleles
13.8% missing data
   1   (0.535) 0.618 0.533 0.598 0.546 0.484 0.471 0.782 0.372 0.603 0.240 0.184 0.053 
   3   (0.465) 0.382 0.467 0.402 0.454 0.516 0.529 0.218 0.628 0.397 0.760 0.816 0.947 

Locus 1350 : 
2 alleles
10.9% missing data
   1   (0.929) 0.979 0.940 0.907 0.993 0.935 0.929 0.981 0.955 0.973 0.992 0.410 0.995 
   3   (0.071) 0.021 0.060 0.093 0.007 0.065 0.071 0.019 0.045 0.027 0.008 0.590 0.005 

Locus 1351 : 
2 alleles
17.4% missing data
   2   (0.607) 0.643 0.583 0.586 0.041 0.686 0.633 0.743 0.724 0.559 0.747 0.502 0.317 
   4   (0.393) 0.357 0.417 0.414 0.959 0.314 0.367 0.257 0.276 0.441 0.253 0.498 0.683 

Locus 1352 : 
2 alleles
14.5% missing data
   1   (0.550) 0.501 0.447 0.532 0.929 0.605 0.677 0.638 0.505 0.439 0.664 0.522 0.556 
   4   (0.450) 0.499 0.553 0.468 0.071 0.395 0.323 0.362 0.495 0.561 0.336 0.478 0.444 

Locus 1353 : 
2 alleles
12.3% missing data
   2   (0.886) 0.837 0.982 0.966 0.984 0.936 0.947 0.939 0.990 0.911 0.822 0.888 0.527 
   4   (0.114) 0.163 0.018 0.034 0.016 0.064 0.053 0.061 0.010 0.089 0.178 0.112 0.473 

Locus 1354 : 
2 alleles
4.3% missing data
   4   (0.919) 0.930 0.979 0.965 0.973 0.927 0.956 0.629 0.857 0.937 0.975 0.987 0.974 
   2   (0.081) 0.070 0.021 0.035 0.027 0.073 0.044 0.371 0.143 0.063 0.025 0.013 0.026 

Locus 1355 : 
2 alleles
10.9% missing data
   3   (0.457) 0.419 0.468 0.508 0.548 0.453 0.521 0.640 0.469 0.075 0.394 0.512 0.464 
   1   (0.543) 0.581 0.532 0.492 0.452 0.547 0.479 0.360 0.531 0.925 0.606 0.488 0.536 

Locus 1356 : 
2 alleles
6.5% missing data
   2   (0.818) 0.849 0.937 0.885 0.490 0.849 0.854 0.850 0.833 0.971 0.887 0.507 0.238 
   4   (0.182) 0.151 0.063 0.115 0.510 0.151 0.146 0.150 0.167 0.029 0.113 0.493 0.762 

Locus 1357 : 
2 alleles
7.2% missing data
   4   (0.757) 0.728 0.854 0.763 0.949 0.758 0.771 0.840 0.925 0.651 0.891 0.712 0.979 
   2   (0.243) 0.272 0.146 0.237 0.051 0.242 0.229 0.160 0.075 0.349 0.109 0.288 0.021 

Locus 1358 : 
2 alleles
4.3% missing data
   3   (0.873) 0.882 0.961 0.920 0.942 0.898 0.902 0.731 0.430 0.899 0.961 0.973 0.992 
   1   (0.127) 0.118 0.039 0.080 0.058 0.102 0.098 0.269 0.570 0.101 0.039 0.027 0.008 

Locus 1359 : 
2 alleles
5.8% missing data
   3   (0.491) 0.270 0.903 0.777 0.101 0.710 0.747 0.183 0.963 0.078 0.038 0.216 0.164 
   1   (0.509) 0.730 0.097 0.223 0.899 0.290 0.253 0.817 0.037 0.922 0.962 0.784 0.836 

Locus 1360 : 
2 alleles
5.1% missing data
   1   (0.320) 0.361 0.174 0.250 0.323 0.392 0.353 0.114 0.182 0.335 0.062 0.967 0.030 
   3   (0.680) 0.639 0.826 0.750 0.677 0.608 0.647 0.886 0.818 0.665 0.938 0.033 0.970 

Locus 1361 : 
2 alleles
5.1% missing data
   1   (0.129) 0.118 0.047 0.129 0.030 0.133 0.089 0.231 0.327 0.017 0.043 0.028 0.009 
   3   (0.871) 0.882 0.953 0.871 0.970 0.867 0.911 0.769 0.673 0.983 0.957 0.972 0.991 

Locus 1362 : 
2 alleles
12.3% missing data
   4   (0.803) 0.805 0.847 0.854 0.717 0.790 0.879 0.853 0.891 0.815 0.887 0.532 0.925 
   1   (0.197) 0.195 0.153 0.146 0.283 0.210 0.121 0.147 0.109 0.185 0.113 0.468 0.075 

Locus 1363 : 
2 alleles
2.9% missing data
   3   (0.861) 0.888 0.933 0.884 0.964 0.861 0.907 0.946 0.858 0.858 0.982 0.951 0.045 
   1   (0.139) 0.112 0.067 0.116 0.036 0.139 0.093 0.054 0.142 0.142 0.018 0.049 0.955 

Locus 1364 : 
2 alleles
13.8% missing data
   4   (0.912) 0.849 0.988 0.965 0.912 0.963 0.957 0.919 0.993 0.966 0.972 0.974 0.993 
   2   (0.088) 0.151 0.012 0.035 0.088 0.037 0.043 0.081 0.007 0.034 0.028 0.026 0.007 

Locus 1365 : 
2 alleles
14.5% missing data
   2   (0.179) 0.109 0.240 0.275 0.120 0.265 0.207 0.274 0.338 0.131 0.016 0.140 0.015 
   3   (0.821) 0.891 0.760 0.725 0.880 0.735 0.793 0.726 0.662 0.869 0.984 0.860 0.985 

Locus 1366 : 
2 alleles
10.9% missing data
   2   (0.375) 0.458 0.558 0.439 0.053 0.344 0.296 0.301 0.229 0.416 0.065 0.129 0.039 
   4   (0.625) 0.542 0.442 0.561 0.947 0.656 0.704 0.699 0.771 0.584 0.935 0.871 0.961 

Locus 1367 : 
2 alleles
0.7% missing data
   1   (0.894) 0.923 0.956 0.911 0.986 0.946 0.932 0.984 0.563 0.224 0.989 0.969 0.989 
   3   (0.106) 0.077 0.044 0.089 0.014 0.054 0.068 0.016 0.437 0.776 0.011 0.031 0.011 

Locus 1368 : 
2 alleles
10.1% missing data
   2   (0.657) 0.598 0.560 0.630 0.704 0.679 0.669 0.883 0.312 0.953 0.937 0.805 0.970 
   4   (0.343) 0.402 0.440 0.370 0.296 0.321 0.331 0.117 0.688 0.047 0.063 0.195 0.030 

Locus 1369 : 
2 alleles
4.3% missing data
   1   (0.463) 0.454 0.398 0.445 0.513 0.463 0.389 0.296 0.420 0.514 0.710 0.514 0.948 
   3   (0.537) 0.546 0.602 0.555 0.487 0.537 0.611 0.704 0.580 0.486 0.290 0.486 0.052 

Locus 1370 : 
2 alleles
14.5% missing data
   3   (0.891) 0.957 0.824 0.873 0.989 0.873 0.918 0.962 0.939 0.965 0.986 0.984 0.190 
   1   (0.109) 0.043 0.176 0.127 0.011 0.127 0.082 0.038 0.061 0.035 0.014 0.016 0.810 

Locus 1371 : 
2 alleles
12.3% missing data
   1   (0.125) 0.107 0.064 0.101 0.107 0.096 0.080 0.090 0.681 0.121 0.022 0.110 0.013 
   3   (0.875) 0.893 0.936 0.899 0.893 0.904 0.920 0.910 0.319 0.879 0.978 0.890 0.987 

Locus 1372 : 
2 alleles
3.6% missing data
   1   (0.829) 0.876 0.943 0.852 0.570 0.863 0.801 0.702 0.805 0.953 0.879 0.924 0.453 
   4   (0.171) 0.124 0.057 0.148 0.430 0.137 0.199 0.298 0.195 0.047 0.121 0.076 0.547 

Locus 1373 : 
2 alleles
5.8% missing data
   3   (0.829) 0.826 0.938 0.863 0.652 0.883 0.800 0.544 0.833 0.953 0.946 0.920 0.981 
   4   (0.171) 0.174 0.062 0.137 0.348 0.117 0.200 0.456 0.167 0.047 0.054 0.080 0.019 

Locus 1374 : 
2 alleles
4.3% missing data
   3   (0.873) 0.916 0.933 0.871 0.989 0.847 0.879 0.664 0.473 0.982 0.984 0.967 0.990 
   1   (0.127) 0.084 0.067 0.129 0.011 0.153 0.121 0.336 0.527 0.018 0.016 0.033 0.010 

Locus 1375 : 
2 alleles
3.6% missing data
   1   (0.815) 0.845 0.891 0.741 0.964 0.854 0.725 0.821 0.862 0.952 0.949 0.962 0.984 
   2   (0.185) 0.155 0.109 0.259 0.036 0.146 0.275 0.179 0.138 0.048 0.051 0.038 0.016 

Locus 1376 : 
2 alleles
1.4% missing data
   2   (0.932) 0.977 0.933 0.900 0.987 0.922 0.930 0.959 0.908 0.977 0.995 0.984 0.995 
   4   (0.068) 0.023 0.067 0.100 0.013 0.078 0.070 0.041 0.092 0.023 0.005 0.016 0.005 

Locus 1377 : 
2 alleles
1.4% missing data
   2   (0.901) 0.888 0.947 0.944 0.982 0.946 0.955 0.914 0.895 0.992 0.964 0.969 0.985 
   3   (0.099) 0.112 0.053 0.056 0.018 0.054 0.045 0.086 0.105 0.008 0.036 0.031 0.015 

Locus 1378 : 
2 alleles
10.1% missing data
   1   (0.706) 0.631 0.842 0.759 0.686 0.747 0.752 0.585 0.625 0.940 0.852 0.952 0.646 
   3   (0.294) 0.369 0.158 0.241 0.314 0.253 0.248 0.415 0.375 0.060 0.148 0.048 0.354 

Locus 1379 : 
2 alleles
16.7% missing data
   3   (0.597) 0.290 0.944 0.867 0.849 0.799 0.859 0.278 0.961 0.128 0.042 0.230 0.975 
   1   (0.403) 0.710 0.056 0.133 0.151 0.201 0.141 0.722 0.039 0.872 0.958 0.770 0.025 

Locus 1380 : 
2 alleles
3.6% missing data
   3   (0.780) 0.758 0.845 0.763 0.756 0.811 0.803 0.932 0.845 0.821 0.916 0.943 0.979 
   1   (0.220) 0.242 0.155 0.237 0.244 0.189 0.197 0.068 0.155 0.179 0.084 0.057 0.021 

Locus 1381 : 
2 alleles
10.9% missing data
   1   (0.863) 0.937 0.664 0.791 0.987 0.823 0.768 0.923 0.843 0.918 0.991 0.983 0.988 
   4   (0.137) 0.063 0.336 0.209 0.013 0.177 0.232 0.077 0.157 0.082 0.009 0.017 0.012 

Locus 1382 : 
2 alleles
7.2% missing data
   3   (0.844) 0.893 0.932 0.888 0.878 0.841 0.863 0.833 0.946 0.425 0.918 0.935 0.393 
   1   (0.156) 0.107 0.068 0.112 0.122 0.159 0.137 0.167 0.054 0.575 0.082 0.065 0.607 

Locus 1383 : 
2 alleles
15.2% missing data
   3   (0.910) 0.897 0.985 0.954 0.895 0.953 0.957 0.962 0.896 0.891 0.936 0.908 0.914 
   4   (0.090) 0.103 0.015 0.046 0.105 0.047 0.043 0.038 0.104 0.109 0.064 0.092 0.086 

Locus 1384 : 
2 alleles
13.0% missing data
   2   (0.845) 0.880 0.900 0.906 0.877 0.823 0.796 0.790 0.680 0.733 0.962 0.906 0.989 
   1   (0.155) 0.120 0.100 0.094 0.123 0.177 0.204 0.210 0.320 0.267 0.038 0.094 0.011 

Locus 1385 : 
2 alleles
2.9% missing data
   2   (0.731) 0.658 0.757 0.787 0.932 0.750 0.804 0.694 0.883 0.946 0.913 0.440 0.972 
   4   (0.269) 0.342 0.243 0.213 0.068 0.250 0.196 0.306 0.117 0.054 0.087 0.560 0.028 

Locus 1386 : 
2 alleles
14.5% missing data
   2   (0.864) 0.831 0.961 0.914 0.886 0.826 0.903 0.848 0.933 0.851 0.976 0.975 0.988 
   4   (0.136) 0.169 0.039 0.086 0.114 0.174 0.097 0.152 0.067 0.149 0.024 0.025 0.012 

Locus 1387 : 
2 alleles
4.3% missing data
   1   (0.702) 0.784 0.855 0.774 0.654 0.598 0.667 0.657 0.893 0.214 0.567 0.659 0.219 
   3   (0.298) 0.216 0.145 0.226 0.346 0.402 0.333 0.343 0.107 0.786 0.433 0.341 0.781 

Locus 1388 : 
2 alleles
15.2% missing data
   1   (0.283) 0.206 0.181 0.265 0.918 0.251 0.295 0.311 0.778 0.432 0.135 0.058 0.619 
   3   (0.717) 0.794 0.819 0.735 0.082 0.749 0.705 0.689 0.222 0.568 0.865 0.942 0.381 

Locus 1389 : 
2 alleles
4.3% missing data
   4   (0.842) 0.865 0.916 0.896 0.959 0.908 0.917 0.955 0.840 0.321 0.940 0.879 0.148 
   1   (0.158) 0.135 0.084 0.104 0.041 0.092 0.083 0.045 0.160 0.679 0.060 0.121 0.852 

Locus 1390 : 
2 alleles
12.3% missing data
   2   (0.872) 0.879 0.961 0.913 0.968 0.921 0.903 0.730 0.966 0.946 0.751 0.940 0.860 
   4   (0.128) 0.121 0.039 0.087 0.032 0.079 0.097 0.270 0.034 0.054 0.249 0.060 0.140 

Locus 1391 : 
2 alleles
6.5% missing data
   2   (0.102) 0.101 0.027 0.056 0.022 0.064 0.069 0.386 0.362 0.014 0.029 0.022 0.011 
   4   (0.898) 0.899 0.973 0.944 0.978 0.936 0.931 0.614 0.638 0.986 0.971 0.978 0.989 

Locus 1392 : 
2 alleles
10.9% missing data
   1   (0.183) 0.142 0.132 0.216 0.028 0.181 0.184 0.182 0.090 0.934 0.023 0.060 0.015 
   2   (0.817) 0.858 0.868 0.784 0.972 0.819 0.816 0.818 0.910 0.066 0.977 0.940 0.985 

Locus 1393 : 
2 alleles
3.6% missing data
   1   (0.904) 0.915 0.973 0.946 0.979 0.945 0.941 0.469 0.947 0.972 0.966 0.928 0.993 
   3   (0.096) 0.085 0.027 0.054 0.021 0.055 0.059 0.531 0.053 0.028 0.034 0.072 0.007 

Locus 1394 : 
2 alleles
14.5% missing data
   3   (0.884) 0.845 0.977 0.941 0.982 0.920 0.952 0.971 0.973 0.759 0.906 0.903 0.816 
   4   (0.116) 0.155 0.023 0.059 0.018 0.080 0.048 0.029 0.027 0.241 0.094 0.097 0.184 

Locus 1395 : 
2 alleles
13.0% missing data
   2   (0.891) 0.892 0.974 0.946 0.977 0.893 0.918 0.883 0.646 0.848 0.954 0.966 0.988 
   3   (0.109) 0.108 0.026 0.054 0.023 0.107 0.082 0.117 0.354 0.152 0.046 0.034 0.012 

Locus 1396 : 
2 alleles
12.3% missing data
   3   (0.869) 0.871 0.933 0.941 0.974 0.883 0.944 0.870 0.971 0.879 0.954 0.975 0.027 
   1   (0.131) 0.129 0.067 0.059 0.026 0.117 0.056 0.130 0.029 0.121 0.046 0.025 0.973 

Locus 1397 : 
2 alleles
15.9% missing data
   2   (0.875) 0.874 0.944 0.897 0.840 0.889 0.853 0.966 0.952 0.970 0.982 0.965 0.988 
   4   (0.125) 0.126 0.056 0.103 0.160 0.111 0.147 0.034 0.048 0.030 0.018 0.035 0.012 

Locus 1398 : 
2 alleles
2.2% missing data
   1   (0.940) 0.987 0.892 0.903 0.986 0.946 0.913 0.998 0.760 0.996 0.998 0.996 0.985 
   2   (0.060) 0.013 0.108 0.097 0.014 0.054 0.087 0.002 0.240 0.004 0.002 0.004 0.015 

Locus 1399 : 
2 alleles
3.6% missing data
   1   (0.881) 0.867 0.934 0.908 0.914 0.843 0.944 0.859 0.899 0.962 0.987 0.959 0.988 
   4   (0.119) 0.133 0.066 0.092 0.086 0.157 0.056 0.141 0.101 0.038 0.013 0.041 0.012 

Locus 1400 : 
2 alleles
3.6% missing data
   4   (0.844) 0.813 0.951 0.915 0.972 0.783 0.891 0.682 0.906 0.829 0.933 0.956 0.980 
   2   (0.156) 0.187 0.049 0.085 0.028 0.217 0.109 0.318 0.094 0.171 0.067 0.044 0.020 

Locus 1401 : 
2 alleles
15.2% missing data
   4   (0.811) 0.830 0.919 0.853 0.963 0.578 0.788 0.877 0.808 0.823 0.960 0.880 0.984 
   3   (0.189) 0.170 0.081 0.147 0.037 0.422 0.212 0.123 0.192 0.177 0.040 0.120 0.016 

Locus 1402 : 
2 alleles
14.5% missing data
   2   (0.832) 0.786 0.923 0.852 0.875 0.900 0.891 0.839 0.841 0.966 0.930 0.817 0.834 
   1   (0.168) 0.214 0.077 0.148 0.125 0.100 0.109 0.161 0.159 0.034 0.070 0.183 0.166 

Locus 1403 : 
2 alleles
1.4% missing data
   3   (0.917) 0.958 0.932 0.911 0.988 0.918 0.902 0.984 0.833 0.960 0.995 0.953 0.994 
   4   (0.083) 0.042 0.068 0.089 0.012 0.082 0.098 0.016 0.167 0.040 0.005 0.047 0.006 

Locus 1404 : 
2 alleles
4.3% missing data
   1   (0.645) 0.587 0.806 0.684 0.607 0.782 0.699 0.524 0.606 0.416 0.762 0.095 0.976 
   4   (0.355) 0.413 0.194 0.316 0.393 0.218 0.301 0.476 0.394 0.584 0.238 0.905 0.024 

Locus 1405 : 
2 alleles
13.8% missing data
   4   (0.431) 0.368 0.473 0.429 0.369 0.419 0.411 0.421 0.837 0.884 0.422 0.487 0.532 
   3   (0.569) 0.632 0.527 0.571 0.631 0.581 0.589 0.579 0.163 0.116 0.578 0.513 0.468 

Locus 1406 : 
2 alleles
2.9% missing data
   1   (0.848) 0.815 0.968 0.912 0.976 0.890 0.899 0.899 0.885 0.054 0.959 0.868 0.950 
   3   (0.152) 0.185 0.032 0.088 0.024 0.110 0.101 0.101 0.115 0.946 0.041 0.132 0.050 

Locus 1407 : 
2 alleles
3.6% missing data
   1   (0.874) 0.795 0.972 0.934 0.975 0.904 0.928 0.926 0.982 0.811 0.965 0.960 0.988 
   2   (0.126) 0.205 0.028 0.066 0.025 0.096 0.072 0.074 0.018 0.189 0.035 0.040 0.012 

Locus 1408 : 
2 alleles
13.0% missing data
   1   (0.537) 0.576 0.516 0.559 0.609 0.449 0.528 0.787 0.302 0.079 0.650 0.502 0.734 
   3   (0.463) 0.424 0.484 0.441 0.391 0.551 0.472 0.213 0.698 0.921 0.350 0.498 0.266 

Locus 1409 : 
2 alleles
7.2% missing data
   3   (0.895) 0.933 0.940 0.900 0.988 0.921 0.800 0.888 0.863 0.977 0.986 0.983 0.988 
   2   (0.105) 0.067 0.060 0.100 0.012 0.079 0.200 0.112 0.137 0.023 0.014 0.017 0.012 

Locus 1410 : 
2 alleles
13.0% missing data
   2   (0.767) 0.737 0.911 0.828 0.715 0.833 0.781 0.785 0.942 0.824 0.420 0.811 0.952 
   1   (0.233) 0.263 0.089 0.172 0.285 0.167 0.219 0.215 0.058 0.176 0.580 0.189 0.048 

Locus 1411 : 
2 alleles
5.8% missing data
   1   (0.438) 0.428 0.489 0.435 0.108 0.509 0.371 0.850 0.371 0.409 0.219 0.417 0.729 
   2   (0.562) 0.572 0.511 0.565 0.892 0.491 0.629 0.150 0.629 0.591 0.781 0.583 0.271 

Locus 1412 : 
2 alleles
2.9% missing data
   1   (0.409) 0.286 0.719 0.564 0.481 0.464 0.433 0.246 0.749 0.092 0.096 0.122 0.984 
   3   (0.591) 0.714 0.281 0.436 0.519 0.536 0.567 0.754 0.251 0.908 0.904 0.878 0.016 

Locus 1413 : 
2 alleles
7.2% missing data
   1   (0.876) 0.825 0.966 0.920 0.982 0.885 0.933 0.766 0.912 0.968 0.976 0.953 0.990 
   3   (0.124) 0.175 0.034 0.080 0.018 0.115 0.067 0.234 0.088 0.032 0.024 0.047 0.010 

Locus 1414 : 
2 alleles
9.4% missing data
   2   (0.802) 0.674 0.958 0.911 0.949 0.885 0.896 0.701 0.650 0.496 0.820 0.939 0.984 
   3   (0.198) 0.326 0.042 0.089 0.051 0.115 0.104 0.299 0.350 0.504 0.180 0.061 0.016 

Locus 1415 : 
2 alleles
6.5% missing data
   1   (0.830) 0.847 0.908 0.827 0.732 0.858 0.797 0.747 0.946 0.945 0.943 0.936 0.985 
   4   (0.170) 0.153 0.092 0.173 0.268 0.142 0.203 0.253 0.054 0.055 0.057 0.064 0.015 

Locus 1416 : 
2 alleles
3.6% missing data
   3   (0.677) 0.666 0.803 0.682 0.956 0.612 0.624 0.460 0.468 0.713 0.904 0.929 0.968 
   1   (0.323) 0.334 0.197 0.318 0.044 0.388 0.376 0.540 0.532 0.287 0.096 0.071 0.032 

Locus 1417 : 
2 alleles
13.0% missing data
   2   (0.846) 0.846 0.947 0.834 0.892 0.842 0.787 0.929 0.908 0.867 0.975 0.961 0.988 
   4   (0.154) 0.154 0.053 0.166 0.108 0.158 0.213 0.071 0.092 0.133 0.025 0.039 0.012 

Locus 1418 : 
2 alleles
5.1% missing data
   2   (0.887) 0.855 0.975 0.944 0.975 0.896 0.940 0.738 0.813 0.961 0.955 0.943 0.992 
   3   (0.113) 0.145 0.025 0.056 0.025 0.104 0.060 0.262 0.187 0.039 0.045 0.057 0.008 

Locus 1419 : 
2 alleles
13.0% missing data
   3   (0.835) 0.812 0.962 0.904 0.890 0.876 0.882 0.883 0.965 0.981 0.336 0.898 0.835 
   1   (0.165) 0.188 0.038 0.096 0.110 0.124 0.118 0.117 0.035 0.019 0.664 0.102 0.165 

Locus 1420 : 
2 alleles
4.3% missing data
   3   (0.876) 0.873 0.957 0.896 0.990 0.900 0.887 0.856 0.946 0.863 0.960 0.983 0.991 
   1   (0.124) 0.127 0.043 0.104 0.010 0.100 0.113 0.144 0.054 0.137 0.040 0.017 0.009 

Locus 1421 : 
2 alleles
12.3% missing data
   1   (0.389) 0.306 0.323 0.356 0.305 0.489 0.466 0.607 0.776 0.099 0.330 0.587 0.529 
   3   (0.611) 0.694 0.677 0.644 0.695 0.511 0.534 0.393 0.224 0.901 0.670 0.413 0.471 

Locus 1422 : 
2 alleles
10.1% missing data
   1   (0.086) 0.036 0.080 0.186 0.107 0.116 0.098 0.022 0.038 0.012 0.005 0.008 0.008 
   3   (0.914) 0.964 0.920 0.814 0.893 0.884 0.902 0.978 0.962 0.988 0.995 0.992 0.992 

Locus 1423 : 
2 alleles
12.3% missing data
   3   (0.699) 0.695 0.741 0.672 0.739 0.800 0.707 0.766 0.495 0.699 0.811 0.793 0.638 
   1   (0.301) 0.305 0.259 0.328 0.261 0.200 0.293 0.234 0.505 0.301 0.189 0.207 0.362 

Locus 1424 : 
2 alleles
12.3% missing data
   4   (0.847) 0.830 0.915 0.897 0.850 0.897 0.907 0.879 0.911 0.830 0.862 0.881 0.988 
   2   (0.153) 0.170 0.085 0.103 0.150 0.103 0.093 0.121 0.089 0.170 0.138 0.119 0.012 

Locus 1425 : 
2 alleles
5.8% missing data
   4   (0.690) 0.563 0.853 0.813 0.971 0.746 0.776 0.592 0.805 0.952 0.335 0.916 0.774 
   2   (0.310) 0.437 0.147 0.187 0.029 0.254 0.224 0.408 0.195 0.048 0.665 0.084 0.226 

Locus 1426 : 
2 alleles
8.7% missing data
   2   (0.913) 0.968 0.941 0.925 0.990 0.949 0.938 0.966 0.561 0.929 0.994 0.968 0.030 
   3   (0.087) 0.032 0.059 0.075 0.010 0.051 0.062 0.034 0.439 0.071 0.006 0.032 0.970 

Locus 1427 : 
2 alleles
17.4% missing data
   2   (0.656) 0.637 0.600 0.684 0.943 0.694 0.666 0.750 0.752 0.520 0.835 0.565 0.643 
   3   (0.344) 0.363 0.400 0.316 0.057 0.306 0.334 0.250 0.248 0.480 0.165 0.435 0.357 

Locus 1428 : 
2 alleles
3.6% missing data
   1   (0.892) 0.836 0.966 0.943 0.926 0.917 0.959 0.776 0.978 0.987 0.978 0.986 0.959 
   3   (0.108) 0.164 0.034 0.057 0.074 0.083 0.041 0.224 0.022 0.013 0.022 0.014 0.041 

Locus 1429 : 
2 alleles
19.6% missing data
   1   (0.890) 0.928 0.942 0.883 0.987 0.885 0.876 0.824 0.828 0.935 0.977 0.957 0.992 
   4   (0.110) 0.072 0.058 0.117 0.013 0.115 0.124 0.176 0.172 0.065 0.023 0.043 0.008 

Locus 1430 : 
2 alleles
3.6% missing data
   1   (0.798) 0.768 0.893 0.882 0.613 0.880 0.890 0.950 0.796 0.637 0.847 0.962 0.237 
   2   (0.202) 0.232 0.107 0.118 0.387 0.120 0.110 0.050 0.204 0.363 0.153 0.038 0.763 

Locus 1431 : 
2 alleles
6.5% missing data
   3   (0.794) 0.788 0.932 0.873 0.033 0.825 0.867 0.852 0.747 0.306 0.910 0.819 0.984 
   2   (0.206) 0.212 0.068 0.127 0.967 0.175 0.133 0.148 0.253 0.694 0.090 0.181 0.016 

Locus 1432 : 
2 alleles
7.2% missing data
   1   (0.533) 0.574 0.414 0.469 0.568 0.624 0.471 0.425 0.758 0.187 0.537 0.524 0.884 
   3   (0.467) 0.426 0.586 0.531 0.432 0.376 0.529 0.575 0.242 0.813 0.463 0.476 0.116 

Locus 1433 : 
2 alleles
7.2% missing data
   3   (0.812) 0.814 0.878 0.808 0.957 0.876 0.821 0.950 0.668 0.960 0.979 0.035 0.982 
   1   (0.188) 0.186 0.122 0.192 0.043 0.124 0.179 0.050 0.332 0.040 0.021 0.965 0.018 

Locus 1434 : 
2 alleles
12.3% missing data
   1   (0.906) 0.931 0.967 0.950 0.976 0.951 0.943 0.969 0.743 0.423 0.981 0.877 0.911 
   3   (0.094) 0.069 0.033 0.050 0.024 0.049 0.057 0.031 0.257 0.577 0.019 0.123 0.089 

Locus 1435 : 
2 alleles
5.1% missing data
   1   (0.877) 0.841 0.967 0.933 0.982 0.906 0.930 0.934 0.504 0.874 0.971 0.885 0.990 
   3   (0.123) 0.159 0.033 0.067 0.018 0.094 0.070 0.066 0.496 0.126 0.029 0.115 0.010 

Locus 1436 : 
2 alleles
12.3% missing data
   4   (0.900) 0.945 0.969 0.949 0.949 0.833 0.897 0.982 0.882 0.980 0.991 0.025 0.992 
   2   (0.100) 0.055 0.031 0.051 0.051 0.167 0.103 0.018 0.118 0.020 0.009 0.975 0.008 

Locus 1437 : 
2 alleles
2.9% missing data
   1   (0.911) 0.943 0.895 0.922 0.993 0.941 0.927 0.993 0.742 0.974 0.994 0.902 0.994 
   3   (0.089) 0.057 0.105 0.078 0.007 0.059 0.073 0.007 0.258 0.026 0.006 0.098 0.006 

Locus 1438 : 
2 alleles
10.1% missing data
   2   (0.724) 0.776 0.760 0.727 0.953 0.686 0.608 0.610 0.732 0.927 0.919 0.927 0.138 
   4   (0.276) 0.224 0.240 0.273 0.047 0.314 0.392 0.390 0.268 0.073 0.081 0.073 0.862 

Locus 1439 : 
2 alleles
3.6% missing data
   1   (0.898) 0.889 0.968 0.932 0.934 0.916 0.923 0.980 0.944 0.956 0.988 0.833 0.989 
   3   (0.102) 0.111 0.032 0.068 0.066 0.084 0.077 0.020 0.056 0.044 0.012 0.167 0.011 

Locus 1440 : 
2 alleles
5.1% missing data
   3   (0.834) 0.794 0.957 0.931 0.527 0.916 0.934 0.773 0.926 0.330 0.900 0.307 0.986 
   1   (0.166) 0.206 0.043 0.069 0.473 0.084 0.066 0.227 0.074 0.670 0.100 0.693 0.014 

Locus 1441 : 
2 alleles
4.3% missing data
   1   (0.595) 0.554 0.760 0.596 0.599 0.683 0.664 0.440 0.375 0.458 0.731 0.693 0.282 
   4   (0.405) 0.446 0.240 0.404 0.401 0.317 0.336 0.560 0.625 0.542 0.269 0.307 0.718 

Locus 1442 : 
2 alleles
13.0% missing data
   4   (0.752) 0.730 0.935 0.809 0.767 0.675 0.706 0.732 0.713 0.637 0.870 0.843 0.982 
   2   (0.248) 0.270 0.065 0.191 0.233 0.325 0.294 0.268 0.287 0.363 0.130 0.157 0.018 

Locus 1443 : 
2 alleles
17.4% missing data
   1   (0.884) 0.823 0.980 0.952 0.938 0.960 0.951 0.762 0.944 0.981 0.858 0.713 0.876 
   4   (0.116) 0.177 0.020 0.048 0.062 0.040 0.049 0.238 0.056 0.019 0.142 0.287 0.124 

Locus 1444 : 
2 alleles
13.0% missing data
   2   (0.904) 0.925 0.971 0.893 0.737 0.947 0.906 0.937 0.886 0.967 0.983 0.980 0.992 
   4   (0.096) 0.075 0.029 0.107 0.263 0.053 0.094 0.063 0.114 0.033 0.017 0.020 0.008 

Locus 1445 : 
2 alleles
13.0% missing data
   2   (0.740) 0.698 0.834 0.798 0.678 0.718 0.805 0.843 0.443 0.698 0.909 0.951 0.726 
   1   (0.260) 0.302 0.166 0.202 0.322 0.282 0.195 0.157 0.557 0.302 0.091 0.049 0.274 

Locus 1446 : 
2 alleles
17.4% missing data
   2   (0.914) 0.818 0.995 0.989 0.996 0.980 0.987 0.826 0.998 0.891 0.233 0.933 0.954 
   3   (0.086) 0.182 0.005 0.011 0.004 0.020 0.013 0.174 0.002 0.109 0.767 0.067 0.046 

Locus 1447 : 
2 alleles
10.1% missing data
   2   (0.324) 0.424 0.360 0.327 0.061 0.238 0.265 0.133 0.337 0.052 0.112 0.231 0.105 
   4   (0.676) 0.576 0.640 0.673 0.939 0.762 0.735 0.867 0.663 0.948 0.888 0.769 0.895 

Locus 1448 : 
2 alleles
5.1% missing data
   1   (0.903) 0.913 0.964 0.902 0.975 0.938 0.895 0.986 0.955 0.986 0.985 0.978 0.992 
   4   (0.097) 0.087 0.036 0.098 0.025 0.062 0.105 0.014 0.045 0.014 0.015 0.022 0.008 

Locus 1449 : 
2 alleles
10.9% missing data
   3   (0.904) 0.896 0.971 0.941 0.893 0.891 0.930 0.990 0.939 0.989 0.988 0.979 0.973 
   4   (0.096) 0.104 0.029 0.059 0.107 0.109 0.070 0.010 0.061 0.011 0.012 0.021 0.027 

Locus 1450 : 
2 alleles
10.9% missing data
   1   (0.569) 0.605 0.431 0.599 0.516 0.510 0.584 0.393 0.536 0.901 0.669 0.100 0.889 
   3   (0.431) 0.395 0.569 0.401 0.484 0.490 0.416 0.607 0.464 0.099 0.331 0.900 0.111 

Locus 1451 : 
2 alleles
14.5% missing data
   4   (0.850) 0.859 0.932 0.886 0.954 0.899 0.896 0.966 0.881 0.840 0.951 0.931 0.094 
   1   (0.150) 0.141 0.068 0.114 0.046 0.101 0.104 0.034 0.119 0.160 0.049 0.069 0.906 

Locus 1452 : 
2 alleles
4.3% missing data
   1   (0.498) 0.531 0.444 0.599 0.089 0.529 0.494 0.652 0.501 0.483 0.178 0.562 0.188 
   3   (0.502) 0.469 0.556 0.401 0.911 0.471 0.506 0.348 0.499 0.517 0.822 0.438 0.812 

Locus 1453 : 
2 alleles
5.8% missing data
   3   (0.560) 0.419 0.876 0.694 0.696 0.723 0.628 0.669 0.494 0.100 0.200 0.938 0.067 
   1   (0.440) 0.581 0.124 0.306 0.304 0.277 0.372 0.331 0.506 0.900 0.800 0.062 0.933 

Locus 1454 : 
2 alleles
13.0% missing data
   2   (0.838) 0.827 0.954 0.905 0.976 0.884 0.865 0.767 0.889 0.559 0.888 0.794 0.844 
   4   (0.162) 0.173 0.046 0.095 0.024 0.116 0.135 0.233 0.111 0.441 0.112 0.206 0.156 

Locus 1455 : 
2 alleles
0.7% missing data
   1   (0.909) 0.955 0.963 0.912 0.994 0.939 0.895 0.991 0.937 0.994 0.995 0.991 0.033 
   3   (0.091) 0.045 0.037 0.088 0.006 0.061 0.105 0.009 0.063 0.006 0.005 0.009 0.967 

Locus 1456 : 
2 alleles
2.9% missing data
   2   (0.892) 0.873 0.960 0.916 0.976 0.923 0.918 0.971 0.933 0.984 0.986 0.969 0.956 
   4   (0.108) 0.127 0.040 0.084 0.024 0.077 0.082 0.029 0.067 0.016 0.014 0.031 0.044 

Locus 1457 : 
2 alleles
13.8% missing data
   2   (0.916) 0.939 0.965 0.934 0.987 0.940 0.946 0.936 0.718 0.911 0.988 0.890 0.994 
   4   (0.084) 0.061 0.035 0.066 0.013 0.060 0.054 0.064 0.282 0.089 0.012 0.110 0.006 

Locus 1458 : 
2 alleles
5.1% missing data
   3   (0.918) 0.960 0.904 0.893 0.987 0.947 0.941 0.953 0.631 0.976 0.993 0.963 0.995 
   1   (0.082) 0.040 0.096 0.107 0.013 0.053 0.059 0.047 0.369 0.024 0.007 0.037 0.005 

Locus 1459 : 
2 alleles
13.0% missing data
   4   (0.903) 0.937 0.957 0.937 0.986 0.756 0.895 0.928 0.979 0.931 0.990 0.984 0.993 
   2   (0.097) 0.063 0.043 0.063 0.014 0.244 0.105 0.072 0.021 0.069 0.010 0.016 0.007 

Locus 1460 : 
2 alleles
12.3% missing data
   2   (0.087) 0.122 0.007 0.018 0.065 0.030 0.017 0.215 0.008 0.190 0.453 0.015 0.211 
   4   (0.913) 0.878 0.993 0.982 0.935 0.970 0.983 0.785 0.992 0.810 0.547 0.985 0.789 

Locus 1461 : 
2 alleles
2.2% missing data
   2   (0.184) 0.136 0.059 0.120 0.960 0.175 0.217 0.057 0.063 0.041 0.077 0.316 0.643 
   4   (0.816) 0.864 0.941 0.880 0.040 0.825 0.783 0.943 0.937 0.959 0.923 0.684 0.357 

Locus 1462 : 
2 alleles
18.1% missing data
   3   (0.846) 0.858 0.900 0.859 0.825 0.743 0.840 0.964 0.942 0.965 0.978 0.976 0.946 
   1   (0.154) 0.142 0.100 0.141 0.175 0.257 0.160 0.036 0.058 0.035 0.022 0.024 0.054 

Locus 1463 : 
2 alleles
10.1% missing data
   2   (0.112) 0.029 0.604 0.248 0.009 0.119 0.191 0.015 0.281 0.043 0.005 0.011 0.007 
   3   (0.888) 0.971 0.396 0.752 0.991 0.881 0.809 0.985 0.719 0.957 0.995 0.989 0.993 

Locus 1464 : 
2 alleles
16.7% missing data
   1   (0.841) 0.753 0.970 0.939 0.969 0.881 0.929 0.585 0.540 0.882 0.858 0.854 0.988 
   3   (0.159) 0.247 0.030 0.061 0.031 0.119 0.071 0.415 0.460 0.118 0.142 0.146 0.012 

Locus 1465 : 
2 alleles
2.2% missing data
   2   (0.868) 0.905 0.906 0.880 0.982 0.843 0.907 0.987 0.893 0.919 0.968 0.379 0.987 
   4   (0.132) 0.095 0.094 0.120 0.018 0.157 0.093 0.013 0.107 0.081 0.032 0.621 0.013 

Locus 1466 : 
2 alleles
10.9% missing data
   2   (0.777) 0.749 0.886 0.826 0.883 0.795 0.802 0.765 0.605 0.928 0.834 0.904 0.933 
   4   (0.223) 0.251 0.114 0.174 0.117 0.205 0.198 0.235 0.395 0.072 0.166 0.096 0.067 

Locus 1467 : 
2 alleles
2.9% missing data
   1   (0.872) 0.848 0.948 0.861 0.982 0.926 0.902 0.938 0.859 0.901 0.981 0.956 0.989 
   2   (0.128) 0.152 0.052 0.139 0.018 0.074 0.098 0.062 0.141 0.099 0.019 0.044 0.011 

Locus 1468 : 
2 alleles
5.8% missing data
   2   (0.107) 0.096 0.017 0.047 0.078 0.111 0.035 0.210 0.036 0.226 0.074 0.023 0.785 
   4   (0.893) 0.904 0.983 0.953 0.922 0.889 0.965 0.790 0.964 0.774 0.926 0.977 0.215 

Locus 1469 : 
2 alleles
13.8% missing data
   4   (0.610) 0.539 0.694 0.600 0.923 0.714 0.669 0.752 0.473 0.533 0.685 0.826 0.464 
   2   (0.390) 0.461 0.306 0.400 0.077 0.286 0.331 0.248 0.527 0.467 0.315 0.174 0.536 

Locus 1470 : 
2 alleles
2.9% missing data
   2   (0.872) 0.828 0.976 0.923 0.820 0.940 0.916 0.717 0.986 0.965 0.927 0.799 0.989 
   4   (0.128) 0.172 0.024 0.077 0.180 0.060 0.084 0.283 0.014 0.035 0.073 0.201 0.011 

Locus 1471 : 
2 alleles
2.9% missing data
   1   (0.881) 0.906 0.872 0.893 0.970 0.803 0.898 0.965 0.901 0.987 0.991 0.967 0.986 
   3   (0.119) 0.094 0.128 0.107 0.030 0.197 0.102 0.035 0.099 0.013 0.009 0.033 0.014 

Locus 1472 : 
2 alleles
7.2% missing data
   3   (0.699) 0.730 0.816 0.736 0.939 0.722 0.733 0.441 0.243 0.294 0.878 0.910 0.165 
   1   (0.301) 0.270 0.184 0.264 0.061 0.278 0.267 0.559 0.757 0.706 0.122 0.090 0.835 

Locus 1473 : 
2 alleles
5.8% missing data
   1   (0.733) 0.781 0.823 0.795 0.967 0.726 0.748 0.510 0.254 0.442 0.825 0.941 0.439 
   3   (0.267) 0.219 0.177 0.205 0.033 0.274 0.252 0.490 0.746 0.558 0.175 0.059 0.561 

Locus 1474 : 
2 alleles
10.9% missing data
   2   (0.872) 0.911 0.908 0.905 0.826 0.913 0.899 0.961 0.800 0.975 0.968 0.958 0.248 
   4   (0.128) 0.089 0.092 0.095 0.174 0.087 0.101 0.039 0.200 0.025 0.032 0.042 0.752 

Locus 1475 : 
2 alleles
2.9% missing data
   3   (0.940) 0.987 0.856 0.916 0.997 0.944 0.902 0.998 0.748 0.988 0.998 0.996 0.996 
   1   (0.060) 0.013 0.144 0.084 0.003 0.056 0.098 0.002 0.252 0.012 0.002 0.004 0.004 

Locus 1476 : 
2 alleles
2.2% missing data
   2   (0.814) 0.885 0.780 0.826 0.254 0.759 0.819 0.653 0.469 0.899 0.978 0.977 0.984 
   4   (0.186) 0.115 0.220 0.174 0.746 0.241 0.181 0.347 0.531 0.101 0.022 0.023 0.016 

Locus 1477 : 
2 alleles
9.4% missing data
   4   (0.938) 0.984 0.891 0.903 0.995 0.930 0.905 0.992 0.852 0.977 0.998 0.996 0.995 
   2   (0.062) 0.016 0.109 0.097 0.005 0.070 0.095 0.008 0.148 0.023 0.002 0.004 0.005 

Locus 1478 : 
2 alleles
12.3% missing data
   3   (0.776) 0.848 0.742 0.617 0.819 0.851 0.748 0.869 0.489 0.175 0.967 0.949 0.933 
   1   (0.224) 0.152 0.258 0.383 0.181 0.149 0.252 0.131 0.511 0.825 0.033 0.051 0.067 

Locus 1479 : 
2 alleles
12.3% missing data
   1   (0.812) 0.784 0.900 0.863 0.857 0.853 0.823 0.751 0.935 0.817 0.940 0.780 0.986 
   3   (0.188) 0.216 0.100 0.137 0.143 0.147 0.177 0.249 0.065 0.183 0.060 0.220 0.014 

Locus 1480 : 
2 alleles
13.8% missing data
   2   (0.922) 0.930 0.984 0.972 0.941 0.969 0.974 0.948 0.986 0.992 0.783 0.971 0.890 
   4   (0.078) 0.070 0.016 0.028 0.059 0.031 0.026 0.052 0.014 0.008 0.217 0.029 0.110 

Locus 1481 : 
2 alleles
18.8% missing data
   1   (0.132) 0.089 0.060 0.123 0.057 0.226 0.133 0.325 0.076 0.195 0.022 0.045 0.010 
   3   (0.868) 0.911 0.940 0.877 0.943 0.774 0.867 0.675 0.924 0.805 0.978 0.955 0.990 

Locus 1482 : 
2 alleles
16.7% missing data
   3   (0.631) 0.682 0.793 0.668 0.731 0.733 0.580 0.863 0.150 0.691 0.330 0.285 0.068 
   1   (0.369) 0.318 0.207 0.332 0.269 0.267 0.420 0.137 0.850 0.309 0.670 0.715 0.932 

Locus 1483 : 
2 alleles
11.6% missing data
   4   (0.887) 0.934 0.853 0.883 0.977 0.806 0.910 0.885 0.876 0.890 0.990 0.974 0.989 
   2   (0.113) 0.066 0.147 0.117 0.023 0.194 0.090 0.115 0.124 0.110 0.010 0.026 0.011 

Locus 1484 : 
2 alleles
0.7% missing data
   3   (0.855) 0.810 0.902 0.852 0.985 0.879 0.914 0.968 0.963 0.976 0.969 0.964 0.961 
   1   (0.145) 0.190 0.098 0.148 0.015 0.121 0.086 0.032 0.037 0.024 0.031 0.036 0.039 

Locus 1485 : 
2 alleles
13.0% missing data
   4   (0.400) 0.339 0.501 0.478 0.375 0.413 0.305 0.625 0.384 0.501 0.312 0.419 0.887 
   2   (0.600) 0.661 0.499 0.522 0.625 0.587 0.695 0.375 0.616 0.499 0.688 0.581 0.113 

Locus 1486 : 
2 alleles
11.6% missing data
   1   (0.906) 0.931 0.935 0.928 0.940 0.921 0.942 0.829 0.870 0.904 0.983 0.977 0.994 
   2   (0.094) 0.069 0.065 0.072 0.060 0.079 0.058 0.171 0.130 0.096 0.017 0.023 0.006 

Locus 1487 : 
2 alleles
3.6% missing data
   2   (0.837) 0.852 0.834 0.830 0.864 0.830 0.880 0.928 0.850 0.957 0.967 0.822 0.988 
   3   (0.163) 0.148 0.166 0.170 0.136 0.170 0.120 0.072 0.150 0.043 0.033 0.178 0.012 

Locus 1488 : 
2 alleles
10.9% missing data
   1   (0.217) 0.218 0.241 0.202 0.038 0.188 0.182 0.169 0.153 0.595 0.043 0.100 0.022 
   3   (0.783) 0.782 0.759 0.798 0.962 0.812 0.818 0.831 0.847 0.405 0.957 0.900 0.978 

Locus 1489 : 
2 alleles
5.1% missing data
   1   (0.894) 0.894 0.984 0.960 0.824 0.937 0.937 0.840 0.975 0.992 0.739 0.613 0.993 
   3   (0.106) 0.106 0.016 0.040 0.176 0.063 0.063 0.160 0.025 0.008 0.261 0.387 0.007 

Locus 1490 : 
2 alleles
10.9% missing data
   4   (0.904) 0.932 0.963 0.929 0.971 0.832 0.895 0.986 0.781 0.991 0.991 0.987 0.994 
   1   (0.096) 0.068 0.037 0.071 0.029 0.168 0.105 0.014 0.219 0.009 0.009 0.013 0.006 

Locus 1491 : 
2 alleles
11.6% missing data
   1   (0.818) 0.816 0.842 0.812 0.816 0.849 0.853 0.883 0.930 0.961 0.952 0.796 0.985 
   4   (0.182) 0.184 0.158 0.188 0.184 0.151 0.147 0.117 0.070 0.039 0.048 0.204 0.015 

Locus 1492 : 
2 alleles
2.9% missing data
   4   (0.719) 0.711 0.754 0.659 0.526 0.753 0.728 0.723 0.807 0.954 0.899 0.871 0.907 
   2   (0.281) 0.289 0.246 0.341 0.474 0.247 0.272 0.277 0.193 0.046 0.101 0.129 0.093 

Locus 1493 : 
2 alleles
9.4% missing data
   1   (0.918) 0.953 0.951 0.929 0.978 0.937 0.909 0.973 0.702 0.951 0.992 0.984 0.993 
   3   (0.082) 0.047 0.049 0.071 0.022 0.063 0.091 0.027 0.298 0.049 0.008 0.016 0.007 

Locus 1494 : 
2 alleles
15.9% missing data
   4   (0.898) 0.917 0.972 0.954 0.986 0.878 0.937 0.903 0.990 0.969 0.943 0.424 0.992 
   2   (0.102) 0.083 0.028 0.046 0.014 0.122 0.063 0.097 0.010 0.031 0.057 0.576 0.008 

Locus 1495 : 
2 alleles
14.5% missing data
   1   (0.818) 0.834 0.881 0.846 0.973 0.844 0.779 0.943 0.512 0.955 0.939 0.796 0.792 
   3   (0.182) 0.166 0.119 0.154 0.027 0.156 0.221 0.057 0.488 0.045 0.061 0.204 0.208 

Locus 1496 : 
2 alleles
4.3% missing data
   3   (0.744) 0.761 0.844 0.825 0.845 0.714 0.821 0.494 0.897 0.051 0.888 0.255 0.936 
   1   (0.256) 0.239 0.156 0.175 0.155 0.286 0.179 0.506 0.103 0.949 0.112 0.745 0.064 

Locus 1497 : 
2 alleles
3.6% missing data
   2   (0.865) 0.929 0.594 0.819 0.973 0.856 0.835 0.920 0.952 0.903 0.987 0.914 0.988 
   4   (0.135) 0.071 0.406 0.181 0.027 0.144 0.165 0.080 0.048 0.097 0.013 0.086 0.012 

Locus 1498 : 
2 alleles
11.6% missing data
   2   (0.898) 0.894 0.965 0.950 0.894 0.921 0.928 0.947 0.985 0.852 0.958 0.965 0.991 
   4   (0.102) 0.106 0.035 0.050 0.106 0.079 0.072 0.053 0.015 0.148 0.042 0.035 0.009 

Locus 1499 : 
2 alleles
13.0% missing data
   4   (0.868) 0.789 0.970 0.947 0.881 0.882 0.921 0.917 0.995 0.949 0.924 0.893 0.987 
   2   (0.132) 0.211 0.030 0.053 0.119 0.118 0.079 0.083 0.005 0.051 0.076 0.107 0.013 

Locus 1500 : 
2 alleles
5.1% missing data
   1   (0.189) 0.097 0.182 0.289 0.515 0.148 0.221 0.193 0.470 0.782 0.022 0.023 0.044 
   3   (0.811) 0.903 0.818 0.711 0.485 0.852 0.779 0.807 0.530 0.218 0.978 0.977 0.956 

Locus 1501 : 
2 alleles
1.4% missing data
   1   (0.858) 0.891 0.937 0.886 0.361 0.880 0.864 0.943 0.517 0.973 0.967 0.985 0.987 
   2   (0.142) 0.109 0.063 0.114 0.639 0.120 0.136 0.057 0.483 0.027 0.033 0.015 0.013 

Locus 1502 : 
2 alleles
10.9% missing data
   4   (0.830) 0.810 0.930 0.855 0.792 0.912 0.869 0.974 0.737 0.859 0.894 0.508 0.985 
   1   (0.170) 0.190 0.070 0.145 0.208 0.088 0.131 0.026 0.263 0.141 0.106 0.492 0.015 

Locus 1503 : 
2 alleles
2.2% missing data
   1   (0.899) 0.915 0.972 0.951 0.975 0.940 0.931 0.964 0.963 0.446 0.964 0.737 0.993 
   3   (0.101) 0.085 0.028 0.049 0.025 0.060 0.069 0.036 0.037 0.554 0.036 0.263 0.007 

Locus 1504 : 
2 alleles
3.6% missing data
   1   (0.887) 0.922 0.854 0.886 0.944 0.878 0.906 0.972 0.842 0.926 0.994 0.985 0.992 
   3   (0.113) 0.078 0.146 0.114 0.056 0.122 0.094 0.028 0.158 0.074 0.006 0.015 0.008 

Locus 1505 : 
2 alleles
10.1% missing data
   1   (0.418) 0.337 0.603 0.442 0.431 0.522 0.485 0.546 0.230 0.049 0.633 0.275 0.096 
   4   (0.582) 0.663 0.397 0.558 0.569 0.478 0.515 0.454 0.770 0.951 0.367 0.725 0.904 

Locus 1506 : 
2 alleles
1.4% missing data
   1   (0.537) 0.482 0.796 0.637 0.124 0.664 0.612 0.523 0.450 0.131 0.183 0.191 0.852 
   4   (0.463) 0.518 0.204 0.363 0.876 0.336 0.388 0.477 0.550 0.869 0.817 0.809 0.148 

Locus 1507 : 
2 alleles
2.9% missing data
   4   (0.837) 0.821 0.875 0.867 0.839 0.814 0.865 0.941 0.980 0.941 0.972 0.933 0.988 
   3   (0.163) 0.179 0.125 0.133 0.161 0.186 0.135 0.059 0.020 0.059 0.028 0.067 0.012 

Locus 1508 : 
2 alleles
10.9% missing data
   1   (0.881) 0.841 0.972 0.934 0.912 0.887 0.886 0.953 0.963 0.976 0.971 0.977 0.988 
   3   (0.119) 0.159 0.028 0.066 0.088 0.113 0.114 0.047 0.037 0.024 0.029 0.023 0.012 

Locus 1509 : 
2 alleles
10.9% missing data
   1   (0.279) 0.272 0.138 0.227 0.267 0.270 0.251 0.327 0.571 0.239 0.347 0.345 0.295 
   3   (0.721) 0.728 0.862 0.773 0.733 0.730 0.749 0.673 0.429 0.761 0.653 0.655 0.705 

Locus 1510 : 
2 alleles
12.3% missing data
   4   (0.891) 0.858 0.959 0.949 0.908 0.925 0.940 0.955 0.914 0.981 0.969 0.916 0.862 
   3   (0.109) 0.142 0.041 0.051 0.092 0.075 0.060 0.045 0.086 0.019 0.031 0.084 0.138 

Locus 1511 : 
2 alleles
0.7% missing data
   1   (0.938) 0.986 0.772 0.870 0.996 0.926 0.919 0.997 0.956 0.996 0.998 0.996 0.996 
   2   (0.062) 0.014 0.228 0.130 0.004 0.074 0.081 0.003 0.044 0.004 0.002 0.004 0.004 

Locus 1512 : 
2 alleles
3.6% missing data
   2   (0.723) 0.729 0.906 0.847 0.193 0.717 0.763 0.833 0.577 0.099 0.622 0.620 0.984 
   3   (0.277) 0.271 0.094 0.153 0.807 0.283 0.237 0.167 0.423 0.901 0.378 0.380 0.016 

Locus 1513 : 
2 alleles
13.0% missing data
   4   (0.874) 0.933 0.779 0.838 0.986 0.864 0.846 0.960 0.797 0.735 0.990 0.958 0.991 
   2   (0.126) 0.067 0.221 0.162 0.014 0.136 0.154 0.040 0.203 0.265 0.010 0.042 0.009 

Locus 1514 : 
2 alleles
1.4% missing data
   2   (0.863) 0.851 0.917 0.891 0.982 0.831 0.895 0.966 0.960 0.986 0.974 0.913 0.987 
   3   (0.137) 0.149 0.083 0.109 0.018 0.169 0.105 0.034 0.040 0.014 0.026 0.087 0.013 

Locus 1515 : 
2 alleles
2.9% missing data
   4   (0.795) 0.828 0.908 0.875 0.952 0.784 0.764 0.821 0.931 0.751 0.850 0.386 0.433 
   2   (0.205) 0.172 0.092 0.125 0.048 0.216 0.236 0.179 0.069 0.249 0.150 0.614 0.567 

Locus 1516 : 
2 alleles
12.3% missing data
   4   (0.692) 0.688 0.647 0.676 0.631 0.761 0.660 0.746 0.424 0.699 0.920 0.884 0.971 
   1   (0.308) 0.312 0.353 0.324 0.369 0.239 0.340 0.254 0.576 0.301 0.080 0.116 0.029 

Locus 1517 : 
2 alleles
5.8% missing data
   1   (0.387) 0.325 0.431 0.516 0.599 0.392 0.496 0.419 0.548 0.065 0.074 0.705 0.049 
   4   (0.613) 0.675 0.569 0.484 0.401 0.608 0.504 0.581 0.452 0.935 0.926 0.295 0.951 

Locus 1518 : 
2 alleles
15.2% missing data
   4   (0.634) 0.609 0.688 0.569 0.909 0.482 0.596 0.772 0.858 0.618 0.925 0.885 0.968 
   2   (0.366) 0.391 0.312 0.431 0.091 0.518 0.404 0.228 0.142 0.382 0.075 0.115 0.032 

Locus 1519 : 
2 alleles
17.4% missing data
   2   (0.722) 0.742 0.782 0.690 0.931 0.663 0.702 0.530 0.750 0.906 0.935 0.790 0.720 
   4   (0.278) 0.258 0.218 0.310 0.069 0.337 0.298 0.470 0.250 0.094 0.065 0.210 0.280 

Locus 1520 : 
2 alleles
2.2% missing data
   1   (0.157) 0.179 0.071 0.122 0.554 0.109 0.099 0.206 0.137 0.029 0.050 0.049 0.047 
   3   (0.843) 0.821 0.929 0.878 0.446 0.891 0.901 0.794 0.863 0.971 0.950 0.951 0.953 

Locus 1521 : 
2 alleles
12.3% missing data
   1   (0.095) 0.055 0.023 0.076 0.064 0.101 0.093 0.402 0.394 0.023 0.020 0.059 0.090 
   3   (0.905) 0.945 0.977 0.924 0.936 0.899 0.907 0.598 0.606 0.977 0.980 0.941 0.910 

Locus 1522 : 
2 alleles
2.9% missing data
   2   (0.906) 0.938 0.942 0.905 0.993 0.855 0.916 0.981 0.851 0.991 0.994 0.994 0.977 
   3   (0.094) 0.062 0.058 0.095 0.007 0.145 0.084 0.019 0.149 0.009 0.006 0.006 0.023 

Locus 1523 : 
2 alleles
10.9% missing data
   2   (0.907) 0.951 0.871 0.866 0.981 0.922 0.920 0.972 0.914 0.963 0.990 0.989 0.994 
   4   (0.093) 0.049 0.129 0.134 0.019 0.078 0.080 0.028 0.086 0.037 0.010 0.011 0.006 

Locus 1524 : 
2 alleles
15.9% missing data
   4   (0.692) 0.732 0.805 0.647 0.510 0.775 0.517 0.644 0.643 0.947 0.835 0.695 0.709 
   2   (0.308) 0.268 0.195 0.353 0.490 0.225 0.483 0.356 0.357 0.053 0.165 0.305 0.291 

Locus 1525 : 
2 alleles
4.3% missing data
   4   (0.878) 0.865 0.920 0.880 0.945 0.934 0.888 0.903 0.923 0.988 0.989 0.970 0.959 
   1   (0.122) 0.135 0.080 0.120 0.055 0.066 0.112 0.097 0.077 0.012 0.011 0.030 0.041 

Locus 1526 : 
2 alleles
13.0% missing data
   2   (0.698) 0.817 0.308 0.613 0.759 0.619 0.632 0.802 0.356 0.758 0.966 0.701 0.685 
   4   (0.302) 0.183 0.692 0.387 0.241 0.381 0.368 0.198 0.644 0.242 0.034 0.299 0.315 

Locus 1527 : 
2 alleles
7.2% missing data
   3   (0.887) 0.910 0.950 0.928 0.989 0.924 0.914 0.992 0.969 0.939 0.985 0.981 0.020 
   1   (0.113) 0.090 0.050 0.072 0.011 0.076 0.086 0.008 0.031 0.061 0.015 0.019 0.980 

Locus 1528 : 
2 alleles
3.6% missing data
   1   (0.666) 0.546 0.862 0.757 0.885 0.677 0.726 0.787 0.762 0.377 0.793 0.686 0.973 
   4   (0.334) 0.454 0.138 0.243 0.115 0.323 0.274 0.213 0.238 0.623 0.207 0.314 0.027 

Locus 1529 : 
2 alleles
15.2% missing data
   4   (0.655) 0.646 0.688 0.771 0.556 0.604 0.665 0.697 0.497 0.928 0.696 0.541 0.623 
   2   (0.345) 0.354 0.312 0.229 0.444 0.396 0.335 0.303 0.503 0.072 0.304 0.459 0.377 

Locus 1530 : 
2 alleles
6.5% missing data
   2   (0.825) 0.794 0.918 0.887 0.975 0.686 0.798 0.914 0.968 0.966 0.970 0.966 0.983 
   4   (0.175) 0.206 0.082 0.113 0.025 0.314 0.202 0.086 0.032 0.034 0.030 0.034 0.017 

Locus 1531 : 
2 alleles
5.1% missing data
   1   (0.845) 0.896 0.938 0.894 0.979 0.784 0.870 0.954 0.926 0.942 0.945 0.356 0.147 
   3   (0.155) 0.104 0.062 0.106 0.021 0.216 0.130 0.046 0.074 0.058 0.055 0.644 0.853 

Locus 1532 : 
2 alleles
18.1% missing data
   1   (0.901) 0.875 0.976 0.937 0.984 0.955 0.945 0.888 0.785 0.924 0.972 0.958 0.991 
   3   (0.099) 0.125 0.024 0.063 0.016 0.045 0.055 0.112 0.215 0.076 0.028 0.042 0.009 

Locus 1533 : 
2 alleles
0.7% missing data
   2   (0.913) 0.972 0.785 0.864 0.991 0.888 0.869 0.973 0.879 0.979 0.995 0.980 0.994 
   4   (0.087) 0.028 0.215 0.136 0.009 0.112 0.131 0.027 0.121 0.021 0.005 0.020 0.006 

Locus 1534 : 
2 alleles
1.4% missing data
   2   (0.817) 0.769 0.906 0.859 0.983 0.898 0.897 0.927 0.976 0.963 0.845 0.898 0.316 
   4   (0.183) 0.231 0.094 0.141 0.017 0.102 0.103 0.073 0.024 0.037 0.155 0.102 0.684 

Locus 1535 : 
2 alleles
2.9% missing data
   4   (0.899) 0.958 0.805 0.845 0.841 0.903 0.871 0.985 0.825 0.953 0.994 0.986 0.990 
   2   (0.101) 0.042 0.195 0.155 0.159 0.097 0.129 0.015 0.175 0.047 0.006 0.014 0.010 

Locus 1536 : 
2 alleles
3.6% missing data
   4   (0.914) 0.907 0.977 0.957 0.992 0.890 0.966 0.946 0.980 0.984 0.978 0.947 0.970 
   3   (0.086) 0.093 0.023 0.043 0.008 0.110 0.034 0.054 0.020 0.016 0.022 0.053 0.030 

Locus 1537 : 
2 alleles
1.4% missing data
   2   (0.940) 0.986 0.943 0.889 0.997 0.937 0.891 0.996 0.650 0.996 0.998 0.995 0.996 
   1   (0.060) 0.014 0.057 0.111 0.003 0.063 0.109 0.004 0.350 0.004 0.002 0.005 0.004 

Locus 1538 : 
2 alleles
3.6% missing data
   2   (0.176) 0.209 0.108 0.154 0.054 0.106 0.117 0.389 0.130 0.029 0.055 0.304 0.054 
   3   (0.824) 0.791 0.892 0.846 0.946 0.894 0.883 0.611 0.870 0.971 0.945 0.696 0.946 

Locus 1539 : 
2 alleles
13.0% missing data
   1   (0.840) 0.834 0.945 0.878 0.822 0.893 0.912 0.822 0.896 0.872 0.914 0.883 0.172 
   3   (0.160) 0.166 0.055 0.122 0.178 0.107 0.088 0.178 0.104 0.128 0.086 0.117 0.828 

Locus 1540 : 
2 alleles
2.2% missing data
   2   (0.896) 0.867 0.974 0.942 0.974 0.952 0.959 0.877 0.950 0.628 0.969 0.984 0.993 
   4   (0.104) 0.133 0.026 0.058 0.026 0.048 0.041 0.123 0.050 0.372 0.031 0.016 0.007 

Locus 1541 : 
2 alleles
2.2% missing data
   1   (0.758) 0.754 0.711 0.813 0.922 0.764 0.852 0.604 0.813 0.952 0.902 0.779 0.338 
   4   (0.242) 0.246 0.289 0.187 0.078 0.236 0.148 0.396 0.187 0.048 0.098 0.221 0.662 

Locus 1542 : 
2 alleles
14.5% missing data
   2   (0.847) 0.853 0.959 0.923 0.980 0.839 0.906 0.830 0.678 0.747 0.643 0.709 0.992 
   4   (0.153) 0.147 0.041 0.077 0.020 0.161 0.094 0.170 0.322 0.253 0.357 0.291 0.008 

Locus 1543 : 
2 alleles
4.3% missing data
   3   (0.828) 0.838 0.886 0.811 0.890 0.753 0.845 0.949 0.976 0.958 0.965 0.943 0.955 
   1   (0.172) 0.162 0.114 0.189 0.110 0.247 0.155 0.051 0.024 0.042 0.035 0.057 0.045 

Locus 1544 : 
2 alleles
7.2% missing data
   1   (0.853) 0.811 0.971 0.899 0.902 0.896 0.872 0.833 0.890 0.899 0.939 0.756 0.945 
   3   (0.147) 0.189 0.029 0.101 0.098 0.104 0.128 0.167 0.110 0.101 0.061 0.244 0.055 

Locus 1545 : 
2 alleles
4.3% missing data
   1   (0.770) 0.779 0.887 0.811 0.591 0.815 0.848 0.555 0.686 0.802 0.834 0.933 0.291 
   2   (0.230) 0.221 0.113 0.189 0.409 0.185 0.152 0.445 0.314 0.198 0.166 0.067 0.709 

Locus 1546 : 
2 alleles
11.6% missing data
   4   (0.929) 0.982 0.869 0.855 0.973 0.935 0.845 0.986 0.935 0.971 0.997 0.977 0.994 
   2   (0.071) 0.018 0.131 0.145 0.027 0.065 0.155 0.014 0.065 0.029 0.003 0.023 0.006 

Locus 1547 : 
2 alleles
5.1% missing data
   4   (0.872) 0.886 0.962 0.910 0.824 0.906 0.899 0.450 0.905 0.944 0.928 0.953 0.984 
   1   (0.128) 0.114 0.038 0.090 0.176 0.094 0.101 0.550 0.095 0.056 0.072 0.047 0.016 

Locus 1548 : 
2 alleles
13.0% missing data
   1   (0.858) 0.895 0.953 0.843 0.897 0.877 0.830 0.378 0.840 0.922 0.969 0.890 0.987 
   2   (0.142) 0.105 0.047 0.157 0.103 0.123 0.170 0.622 0.160 0.078 0.031 0.110 0.013 

Locus 1549 : 
2 alleles
13.0% missing data
   1   (0.933) 0.982 0.914 0.830 0.995 0.921 0.900 0.995 0.886 0.996 0.998 0.982 0.948 
   4   (0.067) 0.018 0.086 0.170 0.005 0.079 0.100 0.005 0.114 0.004 0.002 0.018 0.052 

Locus 1550 : 
2 alleles
5.1% missing data
   2   (0.782) 0.799 0.842 0.708 0.963 0.735 0.687 0.914 0.829 0.963 0.971 0.935 0.981 
   3   (0.218) 0.201 0.158 0.292 0.037 0.265 0.313 0.086 0.171 0.037 0.029 0.065 0.019 

Locus 1551 : 
2 alleles
14.5% missing data
   1   (0.802) 0.700 0.960 0.931 0.958 0.894 0.896 0.558 0.956 0.821 0.556 0.214 0.992 
   3   (0.198) 0.300 0.040 0.069 0.042 0.106 0.104 0.442 0.044 0.179 0.444 0.786 0.008 

Locus 1552 : 
2 alleles
3.6% missing data
   1   (0.876) 0.875 0.941 0.895 0.964 0.887 0.922 0.830 0.823 0.871 0.976 0.964 0.957 
   3   (0.124) 0.125 0.059 0.105 0.036 0.113 0.078 0.170 0.177 0.129 0.024 0.036 0.043 

Locus 1553 : 
2 alleles
1.4% missing data
   4   (0.904) 0.842 0.988 0.964 0.975 0.932 0.953 0.770 0.997 0.982 0.960 0.944 0.992 
   2   (0.096) 0.158 0.012 0.036 0.025 0.068 0.047 0.230 0.003 0.018 0.040 0.056 0.008 

Locus 1554 : 
2 alleles
11.6% missing data
   1   (0.770) 0.720 0.930 0.833 0.970 0.854 0.852 0.820 0.786 0.482 0.891 0.762 0.049 
   3   (0.230) 0.280 0.070 0.167 0.030 0.146 0.148 0.180 0.214 0.518 0.109 0.238 0.951 

Locus 1555 : 
2 alleles
10.1% missing data
   2   (0.318) 0.315 0.308 0.441 0.074 0.290 0.253 0.327 0.582 0.527 0.124 0.171 0.028 
   4   (0.682) 0.685 0.692 0.559 0.926 0.710 0.747 0.673 0.418 0.473 0.876 0.829 0.972 

Locus 1556 : 
2 alleles
4.3% missing data
   3   (0.759) 0.717 0.907 0.833 0.948 0.585 0.758 0.457 0.899 0.882 0.940 0.957 0.981 
   1   (0.241) 0.283 0.093 0.167 0.052 0.415 0.242 0.543 0.101 0.118 0.060 0.043 0.019 

Locus 1557 : 
2 alleles
2.9% missing data
   2   (0.439) 0.447 0.513 0.481 0.477 0.547 0.401 0.479 0.491 0.953 0.069 0.118 0.051 
   3   (0.561) 0.553 0.487 0.519 0.523 0.453 0.599 0.521 0.509 0.047 0.931 0.882 0.949 

Locus 1558 : 
2 alleles
15.2% missing data
   4   (0.170) 0.197 0.069 0.127 0.027 0.150 0.121 0.081 0.099 0.691 0.024 0.162 0.166 
   2   (0.830) 0.803 0.931 0.873 0.973 0.850 0.879 0.919 0.901 0.309 0.976 0.838 0.834 

Locus 1559 : 
2 alleles
5.1% missing data
   1   (0.759) 0.776 0.909 0.804 0.510 0.783 0.860 0.777 0.612 0.941 0.747 0.122 0.377 
   4   (0.241) 0.224 0.091 0.196 0.490 0.217 0.140 0.223 0.388 0.059 0.253 0.878 0.623 

Locus 1560 : 
2 alleles
10.9% missing data
   1   (0.894) 0.900 0.963 0.937 0.984 0.858 0.893 0.990 0.977 0.988 0.984 0.918 0.889 
   4   (0.106) 0.100 0.037 0.063 0.016 0.142 0.107 0.010 0.023 0.012 0.016 0.082 0.111 

Locus 1561 : 
2 alleles
2.9% missing data
   3   (0.848) 0.788 0.961 0.927 0.956 0.877 0.903 0.834 0.979 0.542 0.920 0.944 0.987 
   1   (0.152) 0.212 0.039 0.073 0.044 0.123 0.097 0.166 0.021 0.458 0.080 0.056 0.013 

Locus 1562 : 
2 alleles
15.2% missing data
   2   (0.916) 0.958 0.964 0.954 0.896 0.899 0.926 0.973 0.878 0.989 0.986 0.313 0.992 
   4   (0.084) 0.042 0.036 0.046 0.104 0.101 0.074 0.027 0.122 0.011 0.014 0.687 0.008 

Locus 1563 : 
2 alleles
15.9% missing data
   1   (0.589) 0.539 0.677 0.634 0.906 0.533 0.612 0.618 0.600 0.558 0.775 0.349 0.962 
   4   (0.411) 0.461 0.323 0.366 0.094 0.467 0.388 0.382 0.400 0.442 0.225 0.651 0.038 

Locus 1564 : 
2 alleles
12.3% missing data
   2   (0.850) 0.758 0.983 0.964 0.858 0.935 0.963 0.867 0.996 0.860 0.179 0.986 0.188 
   4   (0.150) 0.242 0.017 0.036 0.142 0.065 0.037 0.133 0.004 0.140 0.821 0.014 0.812 

Locus 1565 : 
2 alleles
2.9% missing data
   3   (0.796) 0.790 0.896 0.768 0.570 0.802 0.776 0.905 0.943 0.971 0.929 0.941 0.953 
   1   (0.204) 0.210 0.104 0.232 0.430 0.198 0.224 0.095 0.057 0.029 0.071 0.059 0.047 

Locus 1566 : 
2 alleles
13.8% missing data
   2   (0.890) 0.866 0.967 0.933 0.949 0.934 0.922 0.885 0.981 0.924 0.949 0.954 0.990 
   4   (0.110) 0.134 0.033 0.067 0.051 0.066 0.078 0.115 0.019 0.076 0.051 0.046 0.010 

Locus 1567 : 
2 alleles
5.8% missing data
   2   (0.888) 0.924 0.947 0.936 0.975 0.903 0.896 0.519 0.550 0.747 0.985 0.895 0.991 
   4   (0.112) 0.076 0.053 0.064 0.025 0.097 0.104 0.481 0.450 0.253 0.015 0.105 0.009 

Locus 1568 : 
2 alleles
11.6% missing data
   1   (0.743) 0.715 0.904 0.743 0.041 0.823 0.765 0.634 0.675 0.715 0.909 0.922 0.980 
   3   (0.257) 0.285 0.096 0.257 0.959 0.177 0.235 0.366 0.325 0.285 0.091 0.078 0.020 

Locus 1569 : 
2 alleles
3.6% missing data
   2   (0.598) 0.568 0.606 0.654 0.576 0.609 0.660 0.765 0.485 0.655 0.736 0.865 0.078 
   4   (0.402) 0.432 0.394 0.346 0.424 0.391 0.340 0.235 0.515 0.345 0.264 0.135 0.922 

Locus 1570 : 
2 alleles
16.7% missing data
   1   (0.385) 0.363 0.368 0.459 0.061 0.328 0.436 0.357 0.656 0.680 0.140 0.518 0.314 
   4   (0.615) 0.637 0.632 0.541 0.939 0.672 0.564 0.643 0.344 0.320 0.860 0.482 0.686 

Locus 1571 : 
2 alleles
10.9% missing data
   3   (0.862) 0.848 0.944 0.899 0.881 0.875 0.878 0.896 0.915 0.828 0.970 0.953 0.962 
   2   (0.138) 0.152 0.056 0.101 0.119 0.125 0.122 0.104 0.085 0.172 0.030 0.047 0.038 

Locus 1572 : 
2 alleles
12.3% missing data
   1   (0.123) 0.099 0.039 0.102 0.061 0.112 0.102 0.233 0.374 0.021 0.049 0.110 0.106 
   3   (0.877) 0.901 0.961 0.898 0.939 0.888 0.898 0.767 0.626 0.979 0.951 0.890 0.894 

Locus 1573 : 
2 alleles
13.8% missing data
   1   (0.564) 0.501 0.717 0.583 0.460 0.557 0.566 0.569 0.620 0.860 0.786 0.079 0.962 
   3   (0.436) 0.499 0.283 0.417 0.540 0.443 0.434 0.431 0.380 0.140 0.214 0.921 0.038 

Locus 1574 : 
2 alleles
11.6% missing data
   2   (0.584) 0.553 0.428 0.530 0.926 0.560 0.548 0.611 0.346 0.683 0.934 0.885 0.952 
   4   (0.416) 0.447 0.572 0.470 0.074 0.440 0.452 0.389 0.654 0.317 0.066 0.115 0.048 

Locus 1575 : 
2 alleles
18.1% missing data
   3   (0.934) 0.900 0.996 0.991 0.954 0.983 0.990 0.956 0.999 0.942 0.220 0.944 0.996 
   1   (0.066) 0.100 0.004 0.009 0.046 0.017 0.010 0.044 0.001 0.058 0.780 0.056 0.004 

Locus 1576 : 
2 alleles
3.6% missing data
   3   (0.919) 0.959 0.960 0.891 0.882 0.953 0.873 0.995 0.906 0.984 0.993 0.980 0.991 
   1   (0.081) 0.041 0.040 0.109 0.118 0.047 0.127 0.005 0.094 0.016 0.007 0.020 0.009 

Locus 1577 : 
2 alleles
9.4% missing data
   2   (0.898) 0.914 0.942 0.931 0.919 0.873 0.911 0.982 0.898 0.978 0.990 0.970 0.993 
   4   (0.102) 0.086 0.058 0.069 0.081 0.127 0.089 0.018 0.102 0.022 0.010 0.030 0.007 

Locus 1578 : 
2 alleles
11.6% missing data
   1   (0.707) 0.731 0.698 0.760 0.714 0.705 0.783 0.769 0.641 0.628 0.715 0.114 0.977 
   3   (0.293) 0.269 0.302 0.240 0.286 0.295 0.217 0.231 0.359 0.372 0.285 0.886 0.023 

Locus 1579 : 
2 alleles
11.6% missing data
   3   (0.886) 0.881 0.977 0.943 0.978 0.932 0.941 0.879 0.883 0.927 0.977 0.902 0.064 
   1   (0.114) 0.119 0.023 0.057 0.022 0.068 0.059 0.121 0.117 0.073 0.023 0.098 0.936 

Locus 1580 : 
2 alleles
8.7% missing data
   2   (0.904) 0.933 0.939 0.925 0.975 0.928 0.921 0.715 0.792 0.902 0.990 0.977 0.993 
   4   (0.096) 0.067 0.061 0.075 0.025 0.072 0.079 0.285 0.208 0.098 0.010 0.023 0.007 

Locus 1581 : 
2 alleles
14.5% missing data
   2   (0.846) 0.896 0.925 0.888 0.902 0.882 0.911 0.938 0.769 0.363 0.656 0.691 0.722 
   4   (0.154) 0.104 0.075 0.112 0.098 0.118 0.089 0.062 0.231 0.637 0.344 0.309 0.278 

Locus 1582 : 
2 alleles
5.8% missing data
   4   (0.877) 0.865 0.969 0.935 0.976 0.900 0.916 0.773 0.882 0.831 0.890 0.971 0.991 
   1   (0.123) 0.135 0.031 0.065 0.024 0.100 0.084 0.227 0.118 0.169 0.110 0.029 0.009 

Locus 1583 : 
2 alleles
1.4% missing data
   2   (0.905) 0.950 0.919 0.894 0.350 0.941 0.934 0.929 0.846 0.934 0.990 0.988 0.994 
   3   (0.095) 0.050 0.081 0.106 0.650 0.059 0.066 0.071 0.154 0.066 0.010 0.012 0.006 

Locus 1584 : 
2 alleles
2.2% missing data
   1   (0.725) 0.789 0.469 0.689 0.942 0.711 0.767 0.796 0.814 0.653 0.660 0.958 0.840 
   2   (0.275) 0.211 0.531 0.311 0.058 0.289 0.233 0.204 0.186 0.347 0.340 0.042 0.160 

Locus 1585 : 
2 alleles
3.6% missing data
   1   (0.897) 0.894 0.965 0.941 0.852 0.950 0.962 0.628 0.956 0.664 0.974 0.932 0.993 
   3   (0.103) 0.106 0.035 0.059 0.148 0.050 0.038 0.372 0.044 0.336 0.026 0.068 0.007 

Locus 1586 : 
2 alleles
13.0% missing data
   2   (0.333) 0.266 0.296 0.419 0.264 0.409 0.470 0.440 0.517 0.070 0.067 0.650 0.029 
   3   (0.667) 0.734 0.704 0.581 0.736 0.591 0.530 0.560 0.483 0.930 0.933 0.350 0.971 

Locus 1587 : 
2 alleles
4.3% missing data
   3   (0.255) 0.224 0.153 0.270 0.042 0.324 0.191 0.386 0.355 0.072 0.127 0.201 0.845 
   4   (0.745) 0.776 0.847 0.730 0.958 0.676 0.809 0.614 0.645 0.928 0.873 0.799 0.155 

Locus 1588 : 
2 alleles
5.1% missing data
   1   (0.942) 0.986 0.897 0.909 0.997 0.918 0.914 0.997 0.914 0.996 0.998 0.996 0.995 
   3   (0.058) 0.014 0.103 0.091 0.003 0.082 0.086 0.003 0.086 0.004 0.002 0.004 0.005 

Locus 1589 : 
2 alleles
3.6% missing data
   3   (0.788) 0.784 0.887 0.726 0.933 0.871 0.836 0.899 0.428 0.971 0.954 0.928 0.079 
   2   (0.212) 0.216 0.113 0.274 0.067 0.129 0.164 0.101 0.572 0.029 0.046 0.072 0.921 

Locus 1590 : 
2 alleles
4.3% missing data
   4   (0.922) 0.951 0.981 0.954 0.940 0.938 0.897 0.770 0.983 0.918 0.983 0.947 0.993 
   2   (0.078) 0.049 0.019 0.046 0.060 0.062 0.103 0.230 0.017 0.082 0.017 0.053 0.007 

Locus 1591 : 
2 alleles
6.5% missing data
   1   (0.850) 0.787 0.976 0.943 0.966 0.901 0.898 0.646 0.993 0.928 0.942 0.974 0.113 
   4   (0.150) 0.213 0.024 0.057 0.034 0.099 0.102 0.354 0.007 0.072 0.058 0.026 0.887 

Locus 1592 : 
2 alleles
5.1% missing data
   4   (0.855) 0.898 0.952 0.885 0.982 0.847 0.847 0.763 0.556 0.980 0.952 0.400 0.987 
   2   (0.145) 0.102 0.048 0.115 0.018 0.153 0.153 0.237 0.444 0.020 0.048 0.600 0.013 

Locus 1593 : 
2 alleles
2.2% missing data
   3   (0.885) 0.943 0.921 0.910 0.986 0.815 0.889 0.917 0.950 0.993 0.991 0.988 0.034 
   1   (0.115) 0.057 0.079 0.090 0.014 0.185 0.111 0.083 0.050 0.007 0.009 0.012 0.966 

Locus 1594 : 
2 alleles
12.3% missing data
   2   (0.624) 0.637 0.522 0.648 0.651 0.558 0.652 0.813 0.735 0.656 0.826 0.865 0.211 
   4   (0.376) 0.363 0.478 0.352 0.349 0.442 0.348 0.187 0.265 0.344 0.174 0.135 0.789 

Locus 1595 : 
2 alleles
3.6% missing data
   2   (0.843) 0.897 0.906 0.819 0.880 0.681 0.787 0.840 0.828 0.933 0.988 0.823 0.987 
   3   (0.157) 0.103 0.094 0.181 0.120 0.319 0.213 0.160 0.172 0.067 0.012 0.177 0.013 

Locus 1596 : 
2 alleles
14.5% missing data
   2   (0.811) 0.871 0.910 0.819 0.971 0.791 0.765 0.898 0.798 0.625 0.954 0.939 0.006 
   4   (0.189) 0.129 0.090 0.181 0.029 0.209 0.235 0.102 0.202 0.375 0.046 0.061 0.994 

Locus 1597 : 
2 alleles
18.1% missing data
   2   (0.802) 0.834 0.930 0.863 0.975 0.857 0.862 0.914 0.791 0.191 0.631 0.976 0.058 
   3   (0.198) 0.166 0.070 0.137 0.025 0.143 0.138 0.086 0.209 0.809 0.369 0.024 0.942 

Locus 1598 : 
2 alleles
4.3% missing data
   1   (0.894) 0.946 0.956 0.886 0.720 0.926 0.901 0.994 0.852 0.992 0.984 0.981 0.227 
   3   (0.106) 0.054 0.044 0.114 0.280 0.074 0.099 0.006 0.148 0.008 0.016 0.019 0.773 

Locus 1599 : 
2 alleles
5.1% missing data
   1   (0.267) 0.305 0.202 0.239 0.066 0.212 0.191 0.378 0.137 0.053 0.138 0.882 0.023 
   3   (0.733) 0.695 0.798 0.761 0.934 0.788 0.809 0.622 0.863 0.947 0.862 0.118 0.977 

Locus 1600 : 
2 alleles
4.3% missing data
   1   (0.764) 0.763 0.886 0.755 0.942 0.778 0.773 0.897 0.717 0.919 0.927 0.932 0.124 
   3   (0.236) 0.237 0.114 0.245 0.058 0.222 0.227 0.103 0.283 0.081 0.073 0.068 0.876 

Locus 1601 : 
2 alleles
4.3% missing data
   2   (0.907) 0.861 0.974 0.953 0.976 0.963 0.962 0.979 0.980 0.974 0.963 0.962 0.973 
   3   (0.093) 0.139 0.026 0.047 0.024 0.037 0.038 0.021 0.020 0.026 0.037 0.038 0.027 

Locus 1602 : 
2 alleles
3.6% missing data
   1   (0.104) 0.062 0.039 0.088 0.009 0.101 0.067 0.041 0.045 0.067 0.015 0.016 0.952 
   3   (0.896) 0.938 0.961 0.912 0.991 0.899 0.933 0.959 0.955 0.933 0.985 0.984 0.048 

Locus 1603 : 
2 alleles
2.9% missing data
   1   (0.871) 0.822 0.964 0.910 0.891 0.869 0.937 0.963 0.744 0.888 0.969 0.970 0.985 
   3   (0.129) 0.178 0.036 0.090 0.109 0.131 0.063 0.037 0.256 0.112 0.031 0.030 0.015 

Locus 1604 : 
2 alleles
2.2% missing data
   1   (0.210) 0.190 0.306 0.301 0.143 0.206 0.169 0.343 0.116 0.029 0.042 0.042 0.025 
   3   (0.790) 0.810 0.694 0.699 0.857 0.794 0.831 0.657 0.884 0.971 0.958 0.958 0.975 

Locus 1605 : 
2 alleles
15.9% missing data
   4   (0.895) 0.959 0.592 0.871 0.989 0.909 0.845 0.978 0.828 0.937 0.993 0.985 0.992 
   2   (0.105) 0.041 0.408 0.129 0.011 0.091 0.155 0.022 0.172 0.063 0.007 0.015 0.008 

Locus 1606 : 
2 alleles
13.8% missing data
   2   (0.130) 0.189 0.021 0.056 0.109 0.072 0.059 0.063 0.026 0.016 0.319 0.049 0.416 
   3   (0.870) 0.811 0.979 0.944 0.891 0.928 0.941 0.937 0.974 0.984 0.681 0.951 0.584 

Locus 1607 : 
2 alleles
18.8% missing data
   2   (0.282) 0.283 0.146 0.167 0.958 0.282 0.205 0.456 0.611 0.172 0.144 0.110 0.807 
   4   (0.718) 0.717 0.854 0.833 0.042 0.718 0.795 0.544 0.389 0.828 0.856 0.890 0.193 

Locus 1608 : 
2 alleles
15.2% missing data
   2   (0.837) 0.795 0.948 0.911 0.816 0.876 0.923 0.816 0.967 0.947 0.774 0.892 0.566 
   4   (0.163) 0.205 0.052 0.089 0.184 0.124 0.077 0.184 0.033 0.053 0.226 0.108 0.434 

Locus 1609 : 
2 alleles
14.5% missing data
   4   (0.852) 0.895 0.942 0.892 0.982 0.820 0.772 0.480 0.859 0.962 0.955 0.776 0.862 
   2   (0.148) 0.105 0.058 0.108 0.018 0.180 0.228 0.520 0.141 0.038 0.045 0.224 0.138 

Locus 1610 : 
2 alleles
4.3% missing data
   1   (0.850) 0.852 0.948 0.910 0.980 0.877 0.909 0.945 0.875 0.864 0.943 0.885 0.035 
   4   (0.150) 0.148 0.052 0.090 0.020 0.123 0.091 0.055 0.125 0.136 0.057 0.115 0.965 

Locus 1611 : 
2 alleles
8.0% missing data
   4   (0.907) 0.911 0.973 0.931 0.991 0.910 0.898 0.974 0.959 0.992 0.991 0.984 0.992 
   2   (0.093) 0.089 0.027 0.069 0.009 0.090 0.102 0.026 0.041 0.008 0.009 0.016 0.008 

Locus 1612 : 
2 alleles
2.9% missing data
   1   (0.892) 0.882 0.959 0.925 0.937 0.953 0.942 0.893 0.980 0.907 0.967 0.612 0.993 
   3   (0.108) 0.118 0.041 0.075 0.063 0.047 0.058 0.107 0.020 0.093 0.033 0.388 0.007 

Locus 1613 : 
2 alleles
3.6% missing data
   1   (0.822) 0.842 0.917 0.840 0.969 0.759 0.797 0.543 0.934 0.923 0.949 0.882 0.984 
   3   (0.178) 0.158 0.083 0.160 0.031 0.241 0.203 0.457 0.066 0.077 0.051 0.118 0.016 

Locus 1614 : 
2 alleles
4.3% missing data
   3   (0.831) 0.858 0.910 0.833 0.368 0.856 0.827 0.869 0.725 0.963 0.959 0.957 0.987 
   1   (0.169) 0.142 0.090 0.167 0.632 0.144 0.173 0.131 0.275 0.037 0.041 0.043 0.013 

Locus 1615 : 
2 alleles
15.2% missing data
   1   (0.844) 0.875 0.906 0.842 0.981 0.770 0.671 0.948 0.954 0.981 0.987 0.971 0.952 
   2   (0.156) 0.125 0.094 0.158 0.019 0.230 0.329 0.052 0.046 0.019 0.013 0.029 0.048 

Locus 1616 : 
2 alleles
5.1% missing data
   1   (0.894) 0.905 0.965 0.921 0.966 0.905 0.905 0.848 0.978 0.977 0.973 0.979 0.958 
   3   (0.106) 0.095 0.035 0.079 0.034 0.095 0.095 0.152 0.022 0.023 0.027 0.021 0.042 

Locus 1617 : 
2 alleles
14.5% missing data
   3   (0.680) 0.650 0.835 0.711 0.935 0.760 0.612 0.769 0.817 0.917 0.415 0.643 0.720 
   1   (0.320) 0.350 0.165 0.289 0.065 0.240 0.388 0.231 0.183 0.083 0.585 0.357 0.280 

Locus 1618 : 
2 alleles
9.4% missing data
   2   (0.873) 0.848 0.958 0.911 0.795 0.912 0.898 0.973 0.820 0.943 0.978 0.878 0.967 
   1   (0.127) 0.152 0.042 0.089 0.205 0.088 0.102 0.027 0.180 0.057 0.022 0.122 0.033 

Locus 1619 : 
2 alleles
10.9% missing data
   1   (0.333) 0.402 0.176 0.269 0.116 0.324 0.271 0.489 0.680 0.579 0.158 0.093 0.115 
   3   (0.667) 0.598 0.824 0.731 0.884 0.676 0.729 0.511 0.320 0.421 0.842 0.907 0.885 

Locus 1620 : 
2 alleles
1.4% missing data
   1   (0.808) 0.778 0.849 0.797 0.941 0.854 0.791 0.961 0.815 0.975 0.962 0.918 0.982 
   4   (0.192) 0.222 0.151 0.203 0.059 0.146 0.209 0.039 0.185 0.025 0.038 0.082 0.018 

Locus 1621 : 
2 alleles
7.2% missing data
   1   (0.885) 0.851 0.964 0.940 0.988 0.884 0.912 0.946 0.942 0.973 0.968 0.979 0.992 
   3   (0.115) 0.149 0.036 0.060 0.012 0.116 0.088 0.054 0.058 0.027 0.032 0.021 0.008 

Locus 1622 : 
2 alleles
5.8% missing data
   1   (0.471) 0.516 0.505 0.444 0.556 0.444 0.417 0.412 0.647 0.367 0.430 0.119 0.574 
   4   (0.529) 0.484 0.495 0.556 0.444 0.556 0.583 0.588 0.353 0.633 0.570 0.881 0.426 

Locus 1623 : 
2 alleles
15.9% missing data
   1   (0.117) 0.078 0.070 0.191 0.013 0.129 0.101 0.061 0.378 0.011 0.008 0.067 0.107 
   3   (0.883) 0.922 0.930 0.809 0.987 0.871 0.899 0.939 0.622 0.989 0.992 0.933 0.893 

Locus 1624 : 
2 alleles
18.1% missing data
   4   (0.749) 0.747 0.592 0.740 0.776 0.779 0.748 0.918 0.575 0.906 0.952 0.939 0.979 
   2   (0.251) 0.253 0.408 0.260 0.224 0.221 0.252 0.082 0.425 0.094 0.048 0.061 0.021 

Locus 1625 : 
2 alleles
10.9% missing data
   1   (0.138) 0.094 0.073 0.177 0.110 0.137 0.161 0.049 0.525 0.135 0.018 0.063 0.035 
   3   (0.862) 0.906 0.927 0.823 0.890 0.863 0.839 0.951 0.475 0.865 0.982 0.937 0.965 

Locus 1626 : 
2 alleles
3.6% missing data
   4   (0.876) 0.741 0.983 0.964 0.710 0.945 0.966 0.967 0.991 0.989 0.874 0.925 0.662 
   3   (0.124) 0.259 0.017 0.036 0.290 0.055 0.034 0.033 0.009 0.011 0.126 0.075 0.338 

Locus 1627 : 
2 alleles
2.9% missing data
   2   (0.876) 0.889 0.908 0.877 0.894 0.820 0.918 0.976 0.921 0.979 0.982 0.943 0.990 
   4   (0.124) 0.111 0.092 0.123 0.106 0.180 0.082 0.024 0.079 0.021 0.018 0.057 0.010 

Locus 1628 : 
2 alleles
10.9% missing data
   4   (0.870) 0.788 0.966 0.942 0.959 0.940 0.941 0.796 0.955 0.962 0.928 0.906 0.833 
   2   (0.130) 0.212 0.034 0.058 0.041 0.060 0.059 0.204 0.045 0.038 0.072 0.094 0.167 

Locus 1629 : 
2 alleles
0.7% missing data
   1   (0.874) 0.893 0.938 0.891 0.984 0.934 0.924 0.927 0.951 0.984 0.963 0.957 0.102 
   3   (0.126) 0.107 0.062 0.109 0.016 0.066 0.076 0.073 0.049 0.016 0.037 0.043 0.898 

Locus 1630 : 
2 alleles
4.3% missing data
   2   (0.635) 0.691 0.632 0.612 0.668 0.554 0.556 0.709 0.713 0.957 0.738 0.388 0.740 
   4   (0.365) 0.309 0.368 0.388 0.332 0.446 0.444 0.291 0.287 0.043 0.262 0.612 0.260 

Locus 1631 : 
2 alleles
5.1% missing data
   3   (0.756) 0.854 0.571 0.750 0.019 0.695 0.836 0.915 0.800 0.963 0.944 0.484 0.026 
   1   (0.244) 0.146 0.429 0.250 0.981 0.305 0.164 0.085 0.200 0.037 0.056 0.516 0.974 

Locus 1632 : 
2 alleles
3.6% missing data
   1   (0.781) 0.828 0.683 0.804 0.944 0.781 0.786 0.895 0.790 0.057 0.957 0.836 0.982 
   3   (0.219) 0.172 0.317 0.196 0.056 0.219 0.214 0.105 0.210 0.943 0.043 0.164 0.018 

Locus 1633 : 
2 alleles
4.3% missing data
   1   (0.322) 0.326 0.231 0.277 0.074 0.351 0.269 0.268 0.143 0.536 0.129 0.538 0.823 
   3   (0.678) 0.674 0.769 0.723 0.926 0.649 0.731 0.732 0.857 0.464 0.871 0.462 0.177 

Locus 1634 : 
2 alleles
15.2% missing data
   2   (0.432) 0.374 0.590 0.526 0.328 0.409 0.501 0.583 0.279 0.083 0.261 0.258 0.714 
   4   (0.568) 0.626 0.410 0.474 0.672 0.591 0.499 0.417 0.721 0.917 0.739 0.742 0.286 

Locus 1635 : 
2 alleles
10.1% missing data
   3   (0.840) 0.775 0.955 0.899 0.975 0.831 0.899 0.885 0.964 0.814 0.931 0.812 0.988 
   2   (0.160) 0.225 0.045 0.101 0.025 0.169 0.101 0.115 0.036 0.186 0.069 0.188 0.012 

Locus 1636 : 
2 alleles
2.9% missing data
   1   (0.815) 0.743 0.956 0.888 0.726 0.905 0.894 0.862 0.911 0.690 0.838 0.422 0.985 
   3   (0.185) 0.257 0.044 0.112 0.274 0.095 0.106 0.138 0.089 0.310 0.162 0.578 0.015 

Locus 1637 : 
2 alleles
6.5% missing data
   1   (0.721) 0.750 0.762 0.768 0.966 0.606 0.694 0.715 0.365 0.909 0.921 0.826 0.529 
   2   (0.279) 0.250 0.238 0.232 0.034 0.394 0.306 0.285 0.635 0.091 0.079 0.174 0.471 

Locus 1638 : 
2 alleles
9.4% missing data
   3   (0.928) 0.972 0.925 0.931 0.967 0.851 0.944 0.981 0.959 0.978 0.996 0.991 0.992 
   4   (0.072) 0.028 0.075 0.069 0.033 0.149 0.056 0.019 0.041 0.022 0.004 0.009 0.008 

Locus 1639 : 
2 alleles
2.9% missing data
   1   (0.901) 0.951 0.894 0.886 0.887 0.947 0.933 0.948 0.973 0.277 0.991 0.904 0.994 
   3   (0.099) 0.049 0.106 0.114 0.113 0.053 0.067 0.052 0.027 0.723 0.009 0.096 0.006 

Locus 1640 : 
2 alleles
7.2% missing data
   1   (0.758) 0.688 0.897 0.808 0.957 0.797 0.840 0.861 0.848 0.781 0.902 0.071 0.973 
   4   (0.242) 0.312 0.103 0.192 0.043 0.203 0.160 0.139 0.152 0.219 0.098 0.929 0.027 

Locus 1641 : 
2 alleles
3.6% missing data
   2   (0.700) 0.652 0.806 0.746 0.739 0.689 0.750 0.735 0.709 0.932 0.873 0.884 0.294 
   4   (0.300) 0.348 0.194 0.254 0.261 0.311 0.250 0.265 0.291 0.068 0.127 0.116 0.706 

Locus 1642 : 
2 alleles
13.0% missing data
   4   (0.696) 0.682 0.767 0.671 0.701 0.772 0.705 0.778 0.740 0.697 0.884 0.364 0.957 
   3   (0.304) 0.318 0.233 0.329 0.299 0.228 0.295 0.222 0.260 0.303 0.116 0.636 0.043 

Locus 1643 : 
2 alleles
4.3% missing data
   2   (0.904) 0.956 0.955 0.927 0.795 0.920 0.913 0.988 0.368 0.650 0.990 0.991 0.930 
   4   (0.096) 0.044 0.045 0.073 0.205 0.080 0.087 0.012 0.632 0.350 0.010 0.009 0.070 

Locus 1644 : 
2 alleles
3.6% missing data
   2   (0.527) 0.536 0.432 0.524 0.927 0.530 0.567 0.786 0.377 0.590 0.319 0.671 0.044 
   4   (0.473) 0.464 0.568 0.476 0.073 0.470 0.433 0.214 0.623 0.410 0.681 0.329 0.956 

Locus 1645 : 
2 alleles
3.6% missing data
   1   (0.828) 0.868 0.884 0.804 0.969 0.822 0.829 0.655 0.873 0.820 0.929 0.940 0.957 
   2   (0.172) 0.132 0.116 0.196 0.031 0.178 0.171 0.345 0.127 0.180 0.071 0.060 0.043 

Locus 1646 : 
2 alleles
8.0% missing data
   1   (0.111) 0.108 0.041 0.108 0.186 0.097 0.101 0.025 0.035 0.010 0.012 0.013 0.048 
   2   (0.889) 0.892 0.959 0.892 0.814 0.903 0.899 0.975 0.965 0.990 0.988 0.987 0.952 

Locus 1647 : 
2 alleles
9.4% missing data
   1   (0.678) 0.618 0.761 0.712 0.954 0.580 0.710 0.722 0.900 0.923 0.906 0.329 0.869 
   3   (0.322) 0.382 0.239 0.288 0.046 0.420 0.290 0.278 0.100 0.077 0.094 0.671 0.131 

Locus 1648 : 
2 alleles
4.3% missing data
   2   (0.918) 0.959 0.902 0.911 0.994 0.922 0.917 0.992 0.880 0.992 0.995 0.949 0.993 
   4   (0.082) 0.041 0.098 0.089 0.006 0.078 0.083 0.008 0.120 0.008 0.005 0.051 0.007 

Locus 1649 : 
2 alleles
15.2% missing data
   4   (0.878) 0.919 0.897 0.881 0.937 0.882 0.875 0.869 0.647 0.839 0.988 0.929 0.991 
   2   (0.122) 0.081 0.103 0.119 0.063 0.118 0.125 0.131 0.353 0.161 0.012 0.071 0.009 

Locus 1650 : 
2 alleles
6.5% missing data
   4   (0.229) 0.253 0.134 0.291 0.290 0.158 0.349 0.046 0.121 0.033 0.040 0.052 0.025 
   2   (0.771) 0.747 0.866 0.709 0.710 0.842 0.651 0.954 0.879 0.967 0.960 0.948 0.975 

Locus 1651 : 
2 alleles
0.7% missing data
   1   (0.753) 0.776 0.866 0.655 0.606 0.850 0.778 0.265 0.438 0.884 0.870 0.937 0.981 
   4   (0.247) 0.224 0.134 0.345 0.394 0.150 0.222 0.735 0.562 0.116 0.130 0.063 0.019 

Locus 1652 : 
2 alleles
1.4% missing data
   3   (0.905) 0.889 0.966 0.948 0.991 0.877 0.950 0.968 0.986 0.977 0.989 0.986 0.990 
   2   (0.095) 0.111 0.034 0.052 0.009 0.123 0.050 0.032 0.014 0.023 0.011 0.014 0.010 

Locus 1653 : 
2 alleles
5.1% missing data
   3   (0.592) 0.514 0.752 0.675 0.449 0.614 0.682 0.609 0.845 0.951 0.281 0.942 0.201 
   1   (0.408) 0.486 0.248 0.325 0.551 0.386 0.318 0.391 0.155 0.049 0.719 0.058 0.799 

Locus 1654 : 
2 alleles
15.2% missing data
   3   (0.772) 0.741 0.900 0.729 0.941 0.856 0.818 0.739 0.648 0.957 0.781 0.865 0.756 
   1   (0.228) 0.259 0.100 0.271 0.059 0.144 0.182 0.261 0.352 0.043 0.219 0.135 0.244 

Locus 1655 : 
2 alleles
2.9% missing data
   4   (0.886) 0.917 0.896 0.861 0.850 0.902 0.893 0.976 0.914 0.974 0.990 0.955 0.943 
   3   (0.114) 0.083 0.104 0.139 0.150 0.098 0.107 0.024 0.086 0.026 0.010 0.045 0.057 

Locus 1656 : 
2 alleles
2.9% missing data
   2   (0.899) 0.912 0.987 0.964 0.986 0.950 0.951 0.765 0.993 0.363 0.590 0.955 0.995 
   3   (0.101) 0.088 0.013 0.036 0.014 0.050 0.049 0.235 0.007 0.637 0.410 0.045 0.005 

Locus 1657 : 
2 alleles
10.1% missing data
   2   (0.903) 0.963 0.861 0.867 0.984 0.909 0.790 0.982 0.824 0.961 0.994 0.970 0.983 
   4   (0.097) 0.037 0.139 0.133 0.016 0.091 0.210 0.018 0.176 0.039 0.006 0.030 0.017 

Locus 1658 : 
2 alleles
4.3% missing data
   3   (0.911) 0.919 0.983 0.973 0.989 0.961 0.966 0.839 0.932 0.959 0.901 0.914 0.303 
   1   (0.089) 0.081 0.017 0.027 0.011 0.039 0.034 0.161 0.068 0.041 0.099 0.086 0.697 

Locus 1659 : 
2 alleles
13.8% missing data
   2   (0.898) 0.912 0.946 0.910 0.992 0.836 0.933 0.943 0.978 0.939 0.990 0.985 0.992 
   4   (0.102) 0.088 0.054 0.090 0.008 0.164 0.067 0.057 0.022 0.061 0.010 0.015 0.008 

Locus 1660 : 
2 alleles
13.8% missing data
   3   (0.223) 0.178 0.308 0.269 0.246 0.233 0.201 0.277 0.483 0.217 0.033 0.044 0.023 
   1   (0.777) 0.822 0.692 0.731 0.754 0.767 0.799 0.723 0.517 0.783 0.967 0.956 0.977 

Locus 1661 : 
2 alleles
5.1% missing data
   2   (0.154) 0.146 0.047 0.139 0.115 0.172 0.156 0.296 0.134 0.033 0.062 0.055 0.011 
   4   (0.846) 0.854 0.953 0.861 0.885 0.828 0.844 0.704 0.866 0.967 0.938 0.945 0.989 

Locus 1662 : 
2 alleles
2.9% missing data
   4   (0.797) 0.668 0.908 0.883 0.700 0.894 0.912 0.892 0.880 0.819 0.919 0.441 0.986 
   2   (0.203) 0.332 0.092 0.117 0.300 0.106 0.088 0.108 0.120 0.181 0.081 0.559 0.014 

Locus 1663 : 
2 alleles
1.4% missing data
   4   (0.885) 0.827 0.971 0.948 0.703 0.930 0.935 0.939 0.991 0.985 0.963 0.973 0.989 
   2   (0.115) 0.173 0.029 0.052 0.297 0.070 0.065 0.061 0.009 0.015 0.037 0.027 0.011 

Locus 1664 : 
2 alleles
2.2% missing data
   3   (0.911) 0.947 0.959 0.920 0.903 0.938 0.925 0.983 0.333 0.982 0.993 0.971 0.993 
   1   (0.089) 0.053 0.041 0.080 0.097 0.062 0.075 0.017 0.667 0.018 0.007 0.029 0.007 

Locus 1665 : 
2 alleles
5.8% missing data
   2   (0.714) 0.647 0.765 0.777 0.655 0.793 0.821 0.938 0.649 0.945 0.670 0.776 0.454 
   4   (0.286) 0.353 0.235 0.223 0.345 0.207 0.179 0.062 0.351 0.055 0.330 0.224 0.546 

Locus 1666 : 
2 alleles
3.6% missing data
   3   (0.871) 0.903 0.938 0.913 0.984 0.816 0.853 0.796 0.965 0.734 0.969 0.846 0.989 
   4   (0.129) 0.097 0.062 0.087 0.016 0.184 0.147 0.204 0.035 0.266 0.031 0.154 0.011 

Locus 1667 : 
2 alleles
4.3% missing data
   2   (0.910) 0.900 0.974 0.949 0.912 0.969 0.967 0.865 0.794 0.944 0.963 0.844 0.927 
   4   (0.090) 0.100 0.026 0.051 0.088 0.031 0.033 0.135 0.206 0.056 0.037 0.156 0.073 

Locus 1668 : 
2 alleles
3.6% missing data
   1   (0.905) 0.927 0.924 0.917 0.937 0.898 0.934 0.960 0.841 0.984 0.992 0.990 0.993 
   4   (0.095) 0.073 0.076 0.083 0.063 0.102 0.066 0.040 0.159 0.016 0.008 0.010 0.007 

Locus 1669 : 
2 alleles
2.2% missing data
   4   (0.894) 0.911 0.948 0.911 0.982 0.920 0.918 0.863 0.960 0.889 0.974 0.959 0.993 
   1   (0.106) 0.089 0.052 0.089 0.018 0.080 0.082 0.137 0.040 0.111 0.026 0.041 0.007 

Locus 1670 : 
2 alleles
5.8% missing data
   2   (0.490) 0.463 0.717 0.559 0.559 0.415 0.604 0.482 0.890 0.136 0.153 0.304 0.058 
   4   (0.510) 0.537 0.283 0.441 0.441 0.585 0.396 0.518 0.110 0.864 0.847 0.696 0.942 

Locus 1671 : 
2 alleles
13.8% missing data
   2   (0.922) 0.967 0.899 0.898 0.948 0.931 0.901 0.987 0.878 0.992 0.994 0.971 0.993 
   4   (0.078) 0.033 0.101 0.102 0.052 0.069 0.099 0.013 0.122 0.008 0.006 0.029 0.007 

Locus 1672 : 
2 alleles
1.4% missing data
   2   (0.662) 0.589 0.682 0.711 0.926 0.710 0.755 0.710 0.589 0.567 0.927 0.885 0.103 
   4   (0.338) 0.411 0.318 0.289 0.074 0.290 0.245 0.290 0.411 0.433 0.073 0.115 0.897 

Locus 1673 : 
2 alleles
2.2% missing data
   1   (0.684) 0.709 0.546 0.629 0.885 0.704 0.626 0.690 0.588 0.913 0.922 0.896 0.972 
   3   (0.316) 0.291 0.454 0.371 0.115 0.296 0.374 0.310 0.412 0.087 0.078 0.104 0.028 

Locus 1674 : 
2 alleles
10.9% missing data
   4   (0.904) 0.891 0.982 0.962 0.916 0.844 0.959 0.751 0.989 0.870 0.977 0.975 0.992 
   2   (0.096) 0.109 0.018 0.038 0.084 0.156 0.041 0.249 0.011 0.130 0.023 0.025 0.008 

Locus 1675 : 
2 alleles
7.2% missing data
   2   (0.617) 0.706 0.662 0.579 0.935 0.589 0.582 0.593 0.475 0.949 0.398 0.221 0.233 
   4   (0.383) 0.294 0.338 0.421 0.065 0.411 0.418 0.407 0.525 0.051 0.602 0.779 0.767 

Locus 1676 : 
2 alleles
14.5% missing data
   3   (0.367) 0.325 0.482 0.372 0.349 0.488 0.347 0.097 0.591 0.089 0.085 0.206 0.970 
   4   (0.633) 0.675 0.518 0.628 0.651 0.512 0.653 0.903 0.409 0.911 0.915 0.794 0.030 

Locus 1677 : 
2 alleles
6.5% missing data
   1   (0.863) 0.794 0.962 0.916 0.971 0.941 0.904 0.962 0.708 0.965 0.951 0.755 0.989 
   3   (0.137) 0.206 0.038 0.084 0.029 0.059 0.096 0.038 0.292 0.035 0.049 0.245 0.011 

Locus 1678 : 
2 alleles
10.1% missing data
   3   (0.750) 0.778 0.882 0.782 0.765 0.813 0.758 0.684 0.931 0.262 0.318 0.970 0.797 
   1   (0.250) 0.222 0.118 0.218 0.235 0.187 0.242 0.316 0.069 0.738 0.682 0.030 0.203 

Locus 1679 : 
2 alleles
2.9% missing data
   3   (0.951) 0.939 0.997 0.994 0.942 0.988 0.993 0.969 0.999 0.884 0.661 0.990 0.998 
   4   (0.049) 0.061 0.003 0.006 0.058 0.012 0.007 0.031 0.001 0.116 0.339 0.010 0.002 

Locus 1680 : 
2 alleles
2.9% missing data
   3   (0.887) 0.901 0.916 0.920 0.899 0.917 0.911 0.913 0.838 0.981 0.978 0.885 0.991 
   1   (0.113) 0.099 0.084 0.080 0.101 0.083 0.089 0.087 0.162 0.019 0.022 0.115 0.009 

Locus 1681 : 
2 alleles
10.9% missing data
   4   (0.949) 0.987 0.982 0.955 0.996 0.968 0.926 0.992 0.322 0.980 0.998 0.966 0.997 
   2   (0.051) 0.013 0.018 0.045 0.004 0.032 0.074 0.008 0.678 0.020 0.002 0.034 0.003 

Locus 1682 : 
2 alleles
3.6% missing data
   3   (0.944) 0.987 0.954 0.935 0.988 0.924 0.811 0.997 0.902 0.997 0.998 0.996 0.996 
   2   (0.056) 0.013 0.046 0.065 0.012 0.076 0.189 0.003 0.098 0.003 0.002 0.004 0.004 

Locus 1683 : 
2 alleles
0.7% missing data
   3   (0.943) 0.987 0.881 0.929 0.996 0.954 0.900 0.997 0.772 0.996 0.998 0.995 0.996 
   1   (0.057) 0.013 0.119 0.071 0.004 0.046 0.100 0.003 0.228 0.004 0.002 0.005 0.004 

Locus 1684 : 
2 alleles
5.1% missing data
   1   (0.909) 0.860 0.984 0.969 0.971 0.948 0.965 0.804 0.976 0.970 0.953 0.945 0.994 
   4   (0.091) 0.140 0.016 0.031 0.029 0.052 0.035 0.196 0.024 0.030 0.047 0.055 0.006 

Locus 1685 : 
2 alleles
15.9% missing data
   1   (0.923) 0.921 0.975 0.940 0.982 0.972 0.956 0.995 0.898 0.931 0.985 0.985 0.992 
   3   (0.077) 0.079 0.025 0.060 0.018 0.028 0.044 0.005 0.102 0.069 0.015 0.015 0.008 

Locus 1686 : 
2 alleles
13.0% missing data
   3   (0.893) 0.937 0.967 0.941 0.945 0.861 0.880 0.930 0.977 0.971 0.976 0.990 0.226 
   1   (0.107) 0.063 0.033 0.059 0.055 0.139 0.120 0.070 0.023 0.029 0.024 0.010 0.774 

Locus 1687 : 
2 alleles
3.6% missing data
   1   (0.875) 0.833 0.971 0.947 0.983 0.918 0.941 0.934 0.941 0.979 0.928 0.938 0.365 
   3   (0.125) 0.167 0.029 0.053 0.017 0.082 0.059 0.066 0.059 0.021 0.072 0.062 0.635 

Locus 1688 : 
2 alleles
1.4% missing data
   1   (0.906) 0.860 0.983 0.965 0.961 0.955 0.946 0.771 0.979 0.941 0.978 0.954 0.992 
   2   (0.094) 0.140 0.017 0.035 0.039 0.045 0.054 0.229 0.021 0.059 0.022 0.046 0.008 

Locus 1689 : 
2 alleles
7.2% missing data
   3   (0.748) 0.720 0.883 0.772 0.786 0.839 0.810 0.735 0.825 0.462 0.868 0.934 0.212 
   4   (0.252) 0.280 0.117 0.228 0.214 0.161 0.190 0.265 0.175 0.538 0.132 0.066 0.788 

Locus 1690 : 
2 alleles
3.6% missing data
   1   (0.868) 0.899 0.942 0.907 0.828 0.743 0.837 0.911 0.811 0.972 0.989 0.829 0.978 
   3   (0.132) 0.101 0.058 0.093 0.172 0.257 0.163 0.089 0.189 0.028 0.011 0.171 0.022 

Locus 1691 : 
2 alleles
5.8% missing data
   3   (0.839) 0.897 0.884 0.744 0.166 0.895 0.763 0.853 0.855 0.978 0.983 0.970 0.985 
   1   (0.161) 0.103 0.116 0.256 0.834 0.105 0.237 0.147 0.145 0.022 0.017 0.030 0.015 

Locus 1692 : 
2 alleles
3.6% missing data
   4   (0.917) 0.969 0.916 0.936 0.994 0.870 0.873 0.985 0.563 0.980 0.996 0.977 0.981 
   3   (0.083) 0.031 0.084 0.064 0.006 0.130 0.127 0.015 0.437 0.020 0.004 0.023 0.019 

Locus 1693 : 
2 alleles
10.9% missing data
   3   (0.902) 0.919 0.953 0.919 0.990 0.903 0.933 0.978 0.638 0.953 0.987 0.988 0.988 
   4   (0.098) 0.081 0.047 0.081 0.010 0.097 0.067 0.022 0.362 0.047 0.013 0.012 0.012 

Locus 1694 : 
2 alleles
6.5% missing data
   1   (0.888) 0.926 0.946 0.923 0.976 0.886 0.922 0.930 0.931 0.981 0.964 0.971 0.283 
   3   (0.112) 0.074 0.054 0.077 0.024 0.114 0.078 0.070 0.069 0.019 0.036 0.029 0.717 

Locus 1695 : 
2 alleles
5.8% missing data
   1   (0.866) 0.867 0.928 0.888 0.981 0.869 0.850 0.957 0.797 0.979 0.979 0.974 0.963 
   3   (0.134) 0.133 0.072 0.112 0.019 0.131 0.150 0.043 0.203 0.021 0.021 0.026 0.037 

Locus 1696 : 
2 alleles
2.9% missing data
   4   (0.913) 0.863 0.982 0.955 0.951 0.939 0.968 0.974 0.972 0.966 0.986 0.976 0.994 
   2   (0.087) 0.137 0.018 0.045 0.049 0.061 0.032 0.026 0.028 0.034 0.014 0.024 0.006 

Locus 1697 : 
2 alleles
5.1% missing data
   2   (0.156) 0.157 0.103 0.136 0.022 0.203 0.147 0.029 0.264 0.018 0.026 0.034 0.015 
   3   (0.844) 0.843 0.897 0.864 0.978 0.797 0.853 0.971 0.736 0.982 0.974 0.966 0.985 

Locus 1698 : 
2 alleles
10.9% missing data
   1   (0.720) 0.795 0.730 0.698 0.642 0.793 0.663 0.808 0.703 0.915 0.862 0.348 0.200 
   3   (0.280) 0.205 0.270 0.302 0.358 0.207 0.337 0.192 0.297 0.085 0.138 0.652 0.800 

Locus 1699 : 
2 alleles
11.6% missing data
   1   (0.857) 0.895 0.888 0.865 0.911 0.833 0.816 0.787 0.901 0.961 0.971 0.948 0.986 
   3   (0.143) 0.105 0.112 0.135 0.089 0.167 0.184 0.213 0.099 0.039 0.029 0.052 0.014 

Locus 1700 : 
2 alleles
1.4% missing data
   3   (0.921) 0.973 0.936 0.909 0.975 0.896 0.783 0.993 0.833 0.994 0.996 0.993 0.994 
   1   (0.079) 0.027 0.064 0.091 0.025 0.104 0.217 0.007 0.167 0.006 0.004 0.007 0.006 

Locus 1701 : 
2 alleles
9.4% missing data
   3   (0.915) 0.922 0.990 0.975 0.978 0.968 0.968 0.823 0.996 0.985 0.726 0.981 0.319 
   1   (0.085) 0.078 0.010 0.025 0.022 0.032 0.032 0.177 0.004 0.015 0.274 0.019 0.681 

Locus 1702 : 
2 alleles
4.3% missing data
   4   (0.608) 0.560 0.800 0.635 0.572 0.614 0.608 0.849 0.541 0.939 0.715 0.432 0.312 
   1   (0.392) 0.440 0.200 0.365 0.428 0.386 0.392 0.151 0.459 0.061 0.285 0.568 0.688 

Locus 1703 : 
2 alleles
18.1% missing data
   4   (0.745) 0.754 0.740 0.655 0.949 0.729 0.614 0.954 0.876 0.944 0.972 0.952 0.893 
   2   (0.255) 0.246 0.260 0.345 0.051 0.271 0.386 0.046 0.124 0.056 0.028 0.048 0.107 

Locus 1704 : 
2 alleles
13.0% missing data
   2   (0.886) 0.903 0.956 0.896 0.922 0.892 0.897 0.956 0.822 0.909 0.983 0.861 0.992 
   4   (0.114) 0.097 0.044 0.104 0.078 0.108 0.103 0.044 0.178 0.091 0.017 0.139 0.008 

Locus 1705 : 
2 alleles
1.4% missing data
   3   (0.898) 0.902 0.971 0.938 0.989 0.937 0.922 0.640 0.944 0.925 0.963 0.946 0.992 
   4   (0.102) 0.098 0.029 0.062 0.011 0.063 0.078 0.360 0.056 0.075 0.037 0.054 0.008 

Locus 1706 : 
2 alleles
10.1% missing data
   2   (0.887) 0.917 0.960 0.919 0.982 0.931 0.885 0.978 0.954 0.935 0.983 0.959 0.056 
   4   (0.113) 0.083 0.040 0.081 0.018 0.069 0.115 0.022 0.046 0.065 0.017 0.041 0.944 

Locus 1707 : 
2 alleles
11.6% missing data
   4   (0.793) 0.787 0.837 0.815 0.793 0.804 0.824 0.893 0.852 0.626 0.935 0.829 0.984 
   3   (0.207) 0.213 0.163 0.185 0.207 0.196 0.176 0.107 0.148 0.374 0.065 0.171 0.016 

Locus 1708 : 
2 alleles
4.3% missing data
   4   (0.836) 0.788 0.909 0.849 0.964 0.853 0.857 0.960 0.934 0.969 0.977 0.969 0.927 
   3   (0.164) 0.212 0.091 0.151 0.036 0.147 0.143 0.040 0.066 0.031 0.023 0.031 0.073 

Locus 1709 : 
2 alleles
7.2% missing data
   3   (0.912) 0.940 0.951 0.906 0.930 0.881 0.935 0.963 0.980 0.980 0.994 0.982 0.980 
   1   (0.088) 0.060 0.049 0.094 0.070 0.119 0.065 0.037 0.020 0.020 0.006 0.018 0.020 

Locus 1710 : 
2 alleles
4.3% missing data
   1   (0.881) 0.921 0.895 0.879 0.990 0.822 0.848 0.989 0.829 0.991 0.989 0.980 0.987 
   3   (0.119) 0.079 0.105 0.121 0.010 0.178 0.152 0.011 0.171 0.009 0.011 0.020 0.013 

Locus 1711 : 
2 alleles
2.9% missing data
   2   (0.795) 0.737 0.920 0.853 0.936 0.774 0.794 0.868 0.511 0.953 0.962 0.904 0.984 
   4   (0.205) 0.263 0.080 0.147 0.064 0.226 0.206 0.132 0.489 0.047 0.038 0.096 0.016 

Locus 1712 : 
2 alleles
1.4% missing data
   1   (0.734) 0.663 0.886 0.808 0.810 0.688 0.803 0.567 0.938 0.622 0.859 0.708 0.972 
   3   (0.266) 0.337 0.114 0.192 0.190 0.312 0.197 0.433 0.062 0.378 0.141 0.292 0.028 

Locus 1713 : 
2 alleles
14.5% missing data
   3   (0.871) 0.841 0.974 0.938 0.989 0.948 0.945 0.922 0.983 0.824 0.468 0.753 0.834 
   4   (0.129) 0.159 0.026 0.062 0.011 0.052 0.055 0.078 0.017 0.176 0.532 0.247 0.166 

Locus 1714 : 
2 alleles
5.8% missing data
   2   (0.563) 0.559 0.553 0.571 0.685 0.513 0.490 0.797 0.932 0.842 0.822 0.329 0.190 
   4   (0.437) 0.441 0.447 0.429 0.315 0.487 0.510 0.203 0.068 0.158 0.178 0.671 0.810 

Locus 1715 : 
2 alleles
13.8% missing data
   3   (0.894) 0.889 0.961 0.947 0.923 0.868 0.929 0.811 0.934 0.986 0.969 0.966 0.991 
   2   (0.106) 0.111 0.039 0.053 0.077 0.132 0.071 0.189 0.066 0.014 0.031 0.034 0.009 

Locus 1716 : 
2 alleles
5.1% missing data
   1   (0.851) 0.876 0.932 0.870 0.978 0.852 0.907 0.897 0.889 0.043 0.965 0.888 0.990 
   3   (0.149) 0.124 0.068 0.130 0.022 0.148 0.093 0.103 0.111 0.957 0.035 0.112 0.010 

Locus 1717 : 
2 alleles
2.9% missing data
   3   (0.732) 0.725 0.896 0.803 0.215 0.739 0.788 0.385 0.934 0.967 0.693 0.882 0.443 
   1   (0.268) 0.275 0.104 0.197 0.785 0.261 0.212 0.615 0.066 0.033 0.307 0.118 0.557 

Locus 1718 : 
2 alleles
5.1% missing data
   2   (0.860) 0.827 0.951 0.886 0.979 0.889 0.905 0.646 0.924 0.974 0.965 0.980 0.960 
   4   (0.140) 0.173 0.049 0.114 0.021 0.111 0.095 0.354 0.076 0.026 0.035 0.020 0.040 

Locus 1719 : 
2 alleles
2.9% missing data
   1   (0.916) 0.957 0.916 0.906 0.993 0.924 0.899 0.990 0.842 0.993 0.995 0.942 0.993 
   3   (0.084) 0.043 0.084 0.094 0.007 0.076 0.101 0.010 0.158 0.007 0.005 0.058 0.007 

Locus 1720 : 
2 alleles
11.6% missing data
   2   (0.910) 0.943 0.954 0.941 0.985 0.891 0.919 0.896 0.934 0.830 0.982 0.824 0.994 
   3   (0.090) 0.057 0.046 0.059 0.015 0.109 0.081 0.104 0.066 0.170 0.018 0.176 0.006 

Locus 1721 : 
2 alleles
2.9% missing data
   1   (0.894) 0.878 0.961 0.925 0.983 0.915 0.929 0.967 0.845 0.972 0.980 0.982 0.992 
   3   (0.106) 0.122 0.039 0.075 0.017 0.085 0.071 0.033 0.155 0.028 0.020 0.018 0.008 

Locus 1722 : 
2 alleles
3.6% missing data
   2   (0.869) 0.928 0.897 0.851 0.964 0.863 0.810 0.458 0.946 0.979 0.970 0.969 0.990 
   1   (0.131) 0.072 0.103 0.149 0.036 0.137 0.190 0.542 0.054 0.021 0.030 0.031 0.010 

Locus 1723 : 
2 alleles
2.2% missing data
   1   (0.110) 0.082 0.052 0.144 0.063 0.075 0.104 0.030 0.436 0.018 0.016 0.013 0.008 
   2   (0.890) 0.918 0.948 0.856 0.937 0.925 0.896 0.970 0.564 0.982 0.984 0.987 0.992 

Locus 1724 : 
2 alleles
15.2% missing data
   2   (0.470) 0.477 0.344 0.436 0.401 0.433 0.425 0.687 0.509 0.539 0.394 0.630 0.889 
   4   (0.530) 0.523 0.656 0.564 0.599 0.567 0.575 0.313 0.491 0.461 0.606 0.370 0.111 

Locus 1725 : 
2 alleles
1.4% missing data
   3   (0.888) 0.878 0.986 0.967 0.981 0.955 0.953 0.845 0.972 0.987 0.616 0.290 0.657 
   4   (0.112) 0.122 0.014 0.033 0.019 0.045 0.047 0.155 0.028 0.013 0.384 0.710 0.343 

Locus 1726 : 
2 alleles
5.1% missing data
   4   (0.901) 0.901 0.975 0.922 0.982 0.940 0.906 0.906 0.920 0.960 0.982 0.922 0.992 
   2   (0.099) 0.099 0.025 0.078 0.018 0.060 0.094 0.094 0.080 0.040 0.018 0.078 0.008 

Locus 1727 : 
2 alleles
8.0% missing data
   2   (0.848) 0.887 0.926 0.836 0.834 0.901 0.873 0.922 0.817 0.946 0.955 0.930 0.120 
   3   (0.152) 0.113 0.074 0.164 0.166 0.099 0.127 0.078 0.183 0.054 0.045 0.070 0.880 

Locus 1728 : 
2 alleles
10.1% missing data
   3   (0.796) 0.867 0.712 0.751 0.707 0.859 0.832 0.568 0.767 0.981 0.954 0.896 0.108 
   1   (0.204) 0.133 0.288 0.249 0.293 0.141 0.168 0.432 0.233 0.019 0.046 0.104 0.892 

Locus 1729 : 
2 alleles
13.8% missing data
   1   (0.857) 0.829 0.953 0.920 0.958 0.862 0.906 0.857 0.753 0.960 0.880 0.960 0.942 
   4   (0.143) 0.171 0.047 0.080 0.042 0.138 0.094 0.143 0.247 0.040 0.120 0.040 0.058 

Locus 1730 : 
2 alleles
4.3% missing data
   3   (0.869) 0.878 0.947 0.878 0.820 0.913 0.915 0.876 0.468 0.962 0.959 0.857 0.991 
   4   (0.131) 0.122 0.053 0.122 0.180 0.087 0.085 0.124 0.532 0.038 0.041 0.143 0.009 

Locus 1731 : 
2 alleles
15.2% missing data
   3   (0.692) 0.748 0.727 0.703 0.715 0.669 0.550 0.693 0.887 0.719 0.766 0.634 0.713 
   1   (0.308) 0.252 0.273 0.297 0.285 0.331 0.450 0.307 0.113 0.281 0.234 0.366 0.287 

Locus 1732 : 
2 alleles
4.3% missing data
   1   (0.905) 0.912 0.977 0.943 0.829 0.941 0.937 0.927 0.949 0.912 0.955 0.901 0.977 
   3   (0.095) 0.088 0.023 0.057 0.171 0.059 0.063 0.073 0.051 0.088 0.045 0.099 0.023 

Locus 1733 : 
2 alleles
3.6% missing data
   2   (0.781) 0.757 0.805 0.744 0.957 0.799 0.763 0.932 0.888 0.951 0.948 0.954 0.979 
   4   (0.219) 0.243 0.195 0.256 0.043 0.201 0.237 0.068 0.112 0.049 0.052 0.046 0.021 

Locus 1734 : 
2 alleles
3.6% missing data
   1   (0.154) 0.146 0.067 0.194 0.024 0.104 0.143 0.039 0.672 0.020 0.023 0.174 0.012 
   3   (0.846) 0.854 0.933 0.806 0.976 0.896 0.857 0.961 0.328 0.980 0.977 0.826 0.988 

Locus 1735 : 
2 alleles
14.5% missing data
[truncated: 231,118 more chars]
