# Supplementary material for: Population genomic response to geographic gradients by widespread and endemic fishes of the Arabian Peninsula
Source: Ecol Evol. 2020 Apr 12;10(10):4314–30. doi: 10.1002/ece3.6199 (PMC7246217; doi:10.1002/ece3.6199)
Supplement: Supplementary file 7 — Appendix S2 [file ECE3-10-4314-s007.zip]

Archive with 11 entries (11 files):
- Appendix S2, Pairwise Fst Tables, Dryad/Pairwise Fst Site Key.csv
- Appendix S2, Pairwise Fst Tables, Dryad/Pairwise Fst, C. austriacus.tsv
- Appendix S2, Pairwise Fst Tables, Dryad/Pairwise Fst, C. fasciatus.tsv
- Appendix S2, Pairwise Fst Tables, Dryad/Pairwise Fst, C. larvatus.tsv
- Appendix S2, Pairwise Fst Tables, Dryad/Pairwise Fst, C. melapterus.tsv
- Appendix S2, Pairwise Fst Tables, Dryad/Pairwise Fst, C. mesoleucos.tsv
- Appendix S2, Pairwise Fst Tables, Dryad/Pairwise Fst, C. paucifasciatus.tsv
- Appendix S2, Pairwise Fst Tables, Dryad/Pairwise Fst, C. pictus.tsv
- Appendix S2, Pairwise Fst Tables, Dryad/Pairwise Fst, C. semilarvatus.tsv
- Appendix S2, Pairwise Fst Tables, Dryad/Pairwise Fst, C. trifascialis.tsv
- Appendix S2, Pairwise Fst Tables, Dryad/Pairwise Fst, Ct. striatus.tsv
