# Supplementary material for: Population genomic response to geographic gradients by widespread and endemic fishes of the Arabian Peninsula
Source: Ecol Evol. 2020 Apr 12;10(10):4314–30. doi: 10.1002/ece3.6199 (PMC7246217; doi:10.1002/ece3.6199)
Supplement: Supplementary file 7 — Appendix S2 [file ECE3-10-4314-s007.zip › Appendix S2, Pairwise Fst Tables, Dryad/Pairwise Fst Site Key.csv]

name	country	population ID	latitude	longitude
Gulf_of_Aqaba	Saudi Arabia	1	28.404	34.738
Jazirat_Burqan	Saudi Arabia	2	27.90988889	35.06541667
Al_Wajh	Saudi Arabia	3	25.58238333	36.54863333
Thuwal	Saudi Arabia	4	22.26606389	38.96359444
Dunganab_Bay	Sudan	5	21.02395	37.13625
Offshore_Reefs	Sudan	6	20.13892	37.2846
South_Farasan_Banks	Saudi Arabia	7	18.65951667	40.82696667
Farasan_Islands	Saudi Arabia	8	16.79297222	42.19725
Moucha_Maskali	Djibouti	10	11.759	43.217
Socotra	Yemen	12	12.617	54.35
Mirbat	Oman	14	16.95855	54.756572
Al_Hallaniyats	Oman	15	17.483	55.983
Masirah_Island	Oman	16	20.165	58.634
Muscat	Oman	17	23.525	58.74
