# Supplementary material for: Population genomic response to geographic gradients by widespread and endemic fishes of the Arabian Peninsula
Source: Ecol Evol. 2020 Apr 12;10(10):4314–30. doi: 10.1002/ece3.6199 (PMC7246217; doi:10.1002/ece3.6199)
Supplement: Supplementary file 7 — Appendix S2 [file ECE3-10-4314-s007.zip › Appendix S2, Pairwise Fst Tables, Dryad/Pairwise Fst, C. austriacus.tsv]

	site22	site10	site01	site02	site20	site04	site09
site22		0.0312429	0.0307678	0.0314223	0.031502	0.0328909	0.0313161
site10			0.0235315	0.0238917	0.0244073	0.0257972	0.023904
site01				0.0240618	0.0239509	0.0256159	0.0240277
site02					0.0244263	0.0254435	0.0248332
site20						0.0260381	0.0246699
site04							0.0257575
