# Supplementary material for: Population genomic response to geographic gradients by widespread and endemic fishes of the Arabian Peninsula
Source: Ecol Evol. 2020 Apr 12;10(10):4314–30. doi: 10.1002/ece3.6199 (PMC7246217; doi:10.1002/ece3.6199)
Supplement: Supplementary file 7 — Appendix S2 [file ECE3-10-4314-s007.zip › Appendix S2, Pairwise Fst Tables, Dryad/Pairwise Fst, C. fasciatus.tsv]

	8	22	14	10	1	2	20	9
8		0.0336321	0.0271302	0.026955	0.02893	0.0272955	0.0284966	0.0272963
22			0.0324337	0.0302097	0.0336966	0.0303282	0.0312198	0.0311201
14				0.0266494	0.0277602	0.0263624	0.0276369	0.0269538
10					0.0264076	0.0248532	0.0256562	0.0261019
1						0.0279064	0.0283717	0.0287806
2							0.02628	0.0260554
20								0.0273925
