# Supplementary material for: Population genomic response to geographic gradients by widespread and endemic fishes of the Arabian Peninsula
Source: Ecol Evol. 2020 Apr 12;10(10):4314–30. doi: 10.1002/ece3.6199 (PMC7246217; doi:10.1002/ece3.6199)
Supplement: Supplementary file 7 — Appendix S2 [file ECE3-10-4314-s007.zip › Appendix S2, Pairwise Fst Tables, Dryad/Pairwise Fst, C. larvatus.tsv]

	1	2	8	14	22
1		0.0244009	0.0246066	0.0308232	0.0250177
2			0.0245985	0.0307137	0.0253315
8				0.0308396	0.0249532
14					0.0324658
