# Supplementary material for: Population genomic response to geographic gradients by widespread and endemic fishes of the Arabian Peninsula
Source: Ecol Evol. 2020 Apr 12;10(10):4314–30. doi: 10.1002/ece3.6199 (PMC7246217; doi:10.1002/ece3.6199)
Supplement: Supplementary file 7 — Appendix S2 [file ECE3-10-4314-s007.zip › Appendix S2, Pairwise Fst Tables, Dryad/Pairwise Fst, C. melapterus.tsv]

	3	12	13	14	16	19
3		0.0301942	0.029895	0.0298485	0.029942	0.0283216
12			0.0269263	0.0253637	0.0266903	0.0257862
13				0.0260517	0.0270521	0.0253219
14					0.0260673	0.0250421
16						0.0248155
