# Supplementary material for: Population genomic response to geographic gradients by widespread and endemic fishes of the Arabian Peninsula
Source: Ecol Evol. 2020 Apr 12;10(10):4314–30. doi: 10.1002/ece3.6199 (PMC7246217; doi:10.1002/ece3.6199)
Supplement: Supplementary file 7 — Appendix S2 [file ECE3-10-4314-s007.zip › Appendix S2, Pairwise Fst Tables, Dryad/Pairwise Fst, C. mesoleucos.tsv]

	2	8	14	22
2		0.0297425	0.0292095	0.0290542
8			0.0317233	0.031614
14				0.0302484
