# Supplementary material for: Population genomic response to geographic gradients by widespread and endemic fishes of the Arabian Peninsula
Source: Ecol Evol. 2020 Apr 12;10(10):4314–30. doi: 10.1002/ece3.6199 (PMC7246217; doi:10.1002/ece3.6199)
Supplement: Supplementary file 7 — Appendix S2 [file ECE3-10-4314-s007.zip › Appendix S2, Pairwise Fst Tables, Dryad/Pairwise Fst, C. paucifasciatus.tsv]

	2	4	9	10	20	22
2		0.0277557	0.029953	0.0272117	0.0274311	0.0271351
4			0.0308013	0.0278858	0.0274004	0.0274358
9				0.0292522	0.0299515	0.0298509
10					0.0275068	0.0268456
20						0.0267649
