# Supplementary material for: Population genomic response to geographic gradients by widespread and endemic fishes of the Arabian Peninsula
Source: Ecol Evol. 2020 Apr 12;10(10):4314–30. doi: 10.1002/ece3.6199 (PMC7246217; doi:10.1002/ece3.6199)
Supplement: Supplementary file 7 — Appendix S2 [file ECE3-10-4314-s007.zip › Appendix S2, Pairwise Fst Tables, Dryad/Pairwise Fst, C. pictus.tsv]

	3	12	13	14	19
3		0.0296551	0.0303534	0.0293034	0.0307168
12			0.0270382	0.0280806	0.0291719
13				0.0292889	0.0303604
14					0.0281684
