# Supplementary material for: Population genomic response to geographic gradients by widespread and endemic fishes of the Arabian Peninsula
Source: Ecol Evol. 2020 Apr 12;10(10):4314–30. doi: 10.1002/ece3.6199 (PMC7246217; doi:10.1002/ece3.6199)
Supplement: Supplementary file 7 — Appendix S2 [file ECE3-10-4314-s007.zip › Appendix S2, Pairwise Fst Tables, Dryad/Pairwise Fst, C. semilarvatus.tsv]

	1	2	4	8	10	14	20	22
1		0.0249512	0.0280937	0.0279332	0.0231126	0.0239101	0.0240244	0.0265001
2			0.0269756	0.0280969	0.0236971	0.0242554	0.0244367	0.0262667
4				0.0290658	0.025824	0.0267529	0.0272201	0.0282178
8					0.0256079	0.025672	0.0281774	0.0295424
10						0.0228003	0.023726	0.0249844
14							0.0239587	0.0253804
20								0.0253207
