# Supplementary material for: Population genomic response to geographic gradients by widespread and endemic fishes of the Arabian Peninsula
Source: Ecol Evol. 2020 Apr 12;10(10):4314–30. doi: 10.1002/ece3.6199 (PMC7246217; doi:10.1002/ece3.6199)
Supplement: Supplementary file 7 — Appendix S2 [file ECE3-10-4314-s007.zip › Appendix S2, Pairwise Fst Tables, Dryad/Pairwise Fst, C. trifascialis.tsv]

	2	5	9	10	14	18	19	20	22
2		0.0296565	0.030206	0.025438	0.0313664	0.0301873	0.036098	0.0245685	0.0238035
5			0.0346229	0.0296856	0.0237585	0.0216034	0.026842	0.0282688	0.0297897
9				0.031359	0.0370595	0.0362918	0.0420094	0.0294235	0.0308803
10					0.0326963	0.0303897	0.0363631	0.0254326	0.0251812
14						0.0245034	0.0321176	0.0305406	0.0325324
18							0.0267156	0.0280843	0.0303468
19								0.0364476	0.0350173
20									0.0250442
