# Supplementary material for: Population genomic response to geographic gradients by widespread and endemic fishes of the Arabian Peninsula
Source: Ecol Evol. 2020 Apr 12;10(10):4314–30. doi: 10.1002/ece3.6199 (PMC7246217; doi:10.1002/ece3.6199)
Supplement: Supplementary file 7 — Appendix S2 [file ECE3-10-4314-s007.zip › Appendix S2, Pairwise Fst Tables, Dryad/Pairwise Fst, Ct. striatus.tsv]

	1	2	3	8	9	10	14	19	20	22
1		0.0323439	0.0950231	0.0277287	0.0288092	0.0283732	0.0297542	0.0984354	0.0268349	0.0322818
2			0.108057	0.037049	0.0391202	0.0341509	0.0384612	0.114592	0.036018	0.0412346
3				0.099658	0.0989424	0.0992887	0.0797873	0.0367038	0.0955677	0.0973094
8					0.0324573	0.032003	0.0315886	0.102952	0.0300456	0.0328594
9						0.0305097	0.0345066	0.104607	0.0309048	0.0332902
10							0.0318164	0.104227	0.0283053	0.0311035
14								0.0839737	0.0310061	0.0357087
19									0.100129	0.0953503
20										0.0317227
